# Supplementary material for: Xylosyltransferase engineering to manipulate proteoglycans in mammalian cells
Source: Nat Chem Biol. 2026 Jan 20;22(4):612–21. doi: 10.1038/s41589-025-02113-w (PMC13038410; doi:10.1038/s41589-025-02113-w)
Supplement: Supplementary file 3 — Substrate dependance of recombinant WT and BH-XT1 with UDP-sugars. [file 41589_2025_2113_MOESM3_ESM.xlsx]

## Sheet: Sheet1
UDP-Xyl (200 mM)					UDP-Glc (200 mM)					UDP-6AzGlc (200 mM)
XT1 L526G (nM)	Conversion %	Conversion %	Conversion %		XT1 L526G (nM)	Conversion %	Conversion %	Conversion %		XT1 L526G (nM)	Conversion %	Conversion %	Conversion %
	Replicate 1	Replicate 2	Replicate 3			Replicate 1	Replicate 2	Replicate 3			Replicate 1	Replicate 2	Replicate 3
3.9	0	0	0		3.9	0	0	0		3.9	0	0	0
7.8	0	0	0		7.8	0	0	0		7.8	4.8	6	5
15.625	0	0	0		15.625	0	0	0		15.625	9	12	8
31.25	0	2	1		31.25	0	0	0		31.25	13	15	10
62.5	7.4	8	6		62.5	9	5	13		62.5	18	20	22
125	10.7	14	9		125	16.7	20	18		125	41	37	45
250	32.4	30	35		250	71.4	65	76		250	93	88	95
500	76.9	70	80		500	86.9	90	80		500	100	100	100
UDP-Xyl (200 mM)
XT1 WT (nM)	Conversion %	Conversion %	Conversion %
	Replicate 1	Replicate 2	Replicate 3
3.9	4.7	6	8
7.8	13	10	16
15.625	18	13	20
31.25	29	22	20
62.5	55	46	52
125	89	78	86
250	100	100	100
500	100	100	100
