# Supplementary material for: Xylosyltransferase engineering to manipulate proteoglycans in mammalian cells
Source: Nat Chem Biol. 2026 Jan 20;22(4):612–21. doi: 10.1038/s41589-025-02113-w (PMC13038410; doi:10.1038/s41589-025-02113-w)
Supplement: Supplementary file 4 — Michaelis–Menten kinetics of WT and BH-XT1 with UDP-Xyl and UDP-Glc. [file 41589_2025_2113_MOESM4_ESM.xlsx]

## Sheet: WT-XT1+UDP-Xyl
WT-XT1
UDP-Xyl	rate (nM/s)	rate (nM/s)	rate (nM/s)
mM	Replicate 1	Replicate 2	Replicate 3
3.125	0.108704	0.141111	0.212963
6.25	0.192593	0.262963	0.340741
12.5	0.609259	0.801852	0.625926
25	1.66667	1.84074	1.85185
50	2.03704	2.22222	2.03704
100	2.59259	2.77778	2.66667
200	3.18519	3.38889	3.24074
400	3.5	3.40741	3.2963

## Sheet: BH-XT1+UDP-Xyl
BH-XT1
UDP-Xyl	rate (nM/s)	rate (nM/s)	rate (nM/s)
mM	Replicate 1	Replicate 2	Replicate 3
3.125	0	0	0
6.25	0	0	0
12.5	0	0	0
25	0	0	0
50	0.518519	0.314815	0.462963
100	0.759259	0.87037	0.962963
200	1.11481	1.32593	1.25
400	1.43704	1.23704	1.40556

## Sheet: BH-XT1+UDP-Glc
BH-XT1
UDP-Glc	rate (nM/s)	rate (nM/s)	rate (nM/s)
mM	Replicate 1	Replicate 2	Replicate 3
6.25	0.231048	0.0727158	0.135203
12.5	0.285672	0.941037	0.355601
25	1.62304	1.65918	0.74388
50	2.52205	1.04541	1.00512
100	2.57637	4.51893	2.03473
200	2.69513	4.82751	2.39516
400	2.97759	4.01139	1.86528
