# Supplementary material for: Xylosyltransferase engineering to manipulate proteoglycans in mammalian cells
Source: Nat Chem Biol. 2026 Jan 20;22(4):612–21. doi: 10.1038/s41589-025-02113-w (PMC13038410; doi:10.1038/s41589-025-02113-w)
Supplement: Supplementary file 5 — BH-XT1 peptide substrate preference. [file 41589_2025_2113_MOESM5_ESM.xlsx]

## Sheet: Left Panel
	Q	E	E	E	G	S	G	G	G	Q	G	G	WT
	X-5	X-4	X-3	X-2	X-1	X	X+1	X+2	X+3	X+4	X+5	X+6	Positions
D	0.862391	0.7047	0.999391	1.29006	0.312682	0.369386	0.344839	0.746374	0.898924	0.949036	0.91196	0.823688	Single mugation of amino acids at each position
E	1.30253	1.11147	1.04529	1.03521	0.289176	0.269077	0.25846	0.89349	1.31288	0.95447	1.38544	1.04307
N	1.0598	1.15673	0.823675	0.629865	0.326797	0.382443	0.394847	1.17115	0.681609	0.748147	0.8918	1.53433
Q	1.30236	0.905532	0.763689	0.873252	0.323307	0.369215	0.443564	0.702232	0.515368	0.944374	0.754843	1.5031
H	0.816996	0.509928	0.807	0.591956	0.391881	0.347775	0.451392	0.500127	0.493582	0.876951	0.87288	0.981063
K	0.588842	0.655912	0.700421	0.386344	0.33398	0.461917	0.54809	0.588036	0.307789	0.688233	0.458708	0.73591
R	0.464563	0.433864	0.438988	0.783312	0.269656	0.31057	0.422387	0.359115	0.0777695	0.490507	0.469314	0.450128
S	0.810114	0.577076	0.9647	0.555986	0.498308	0.911736	0.435244	0.745686	0.570782	1.01603	0.81782	0.814034
T	0.492035	0.38151	0.369508	0.420586	0.290754	0.275502	0.36632	0.684573	0.345612	0.426304	0.427272	0.564387
C	1.03589	0.772094	0.702586	0.641903	0.346239	0.373844	0.380641	0.955437	1.12759	0.831158	1.16293	1.05221
P	0.445144	0.753081	1.19918	0.517377	0.288809	0.394816	0.489493	0.342884	0.554567	1.39047	0.995737	1.00182
G	0.605891	0.610941	0.674576	0.563221	0.880958	0.414155	1.39781	0.784195	1.18748	0.557015	0.685484	0.713637
A	0.804504	0.401106	0.740935	0.402861	0.581867	0.569614	1.27	1.69004	0.984322	0.890729	1.06844	0.855421
V	0.920546	0.767725	0.610089	0.346958	0.280968	0.133546	0.245031	0.73392	0.326465	0.582853	0.53267	0.520251
I	0.947011	0.816876	1.20217	0.577219	0.30637	0.423328	0.407207	0.627235	0.553394	0.65189	1.33299	0.884402
L	0.785758	0.714866	0.987996	0.793291	0.308166	0.351747	0.621054	0.640085	0.450568	0.546445	1.48792	1.10178
F	0.580793	0.562362	1.26985	0.586745	0.531977	0.32341	0.766253	1.60887	0.520947	0.814914	1.09837	0.575871
M	0.885461	0.453136	0.561541	0.442281	0.426568	0.472473	0.703668	0.795756	0.66221	0.633945	1.03145	1.45033
W	0.559359	0.490943	1.22515	0.715039	0.270943	0.236786	0.330232	0.76689	0.600176	1.02186	0.827128	0.684737
Y	0.492977	0.415844	0.665066	0.436996	0.269529	0.250894	0.267783	0.598588	0.455802	0.36874	0.668197	0.582132

## Sheet: Right Panel
	Q	E	E	E	G	S	G	G	G	Q	G	G	WT
	X-5	X-4	X-3	X-2	X-1	X	X+1	X+2	X+3	X+4	X+5	X+6	Positions
D	0.672444	0.48801	0.686442	1.04356	0.208892	0.293644	0.261545	0.932388	0.808888	0.730086	0.844354	0.660153	Single mugation of amino acids at each position
E	0.887336	0.806305	1.08953	1.02454	0.239555	0.194195	0.187452	1.11386	1.24176	0.939317	1.44239	0.850816
N	0.849823	1.37154	0.92134	0.57915	0.318595	0.297079	0.334149	1.62339	0.679415	0.715531	0.987309	1.41462
Q	1.15093	0.877601	0.571583	0.970658	0.235004	0.316234	0.31532	0.537971	0.456415	0.946194	0.660141	0.983685
H	0.41817	0.355054	0.519372	0.504386	0.242996	0.225007	0.384001	0.446576	0.30822	0.778029	0.690452	0.563333
K	0.381544	0.542724	0.657884	0.253174	0.236864	0.313341	0.47472	0.510025	0.215802	0.481579	0.308532	0.492436
R	0.222228	0.18006	0.212069	0.411452	0.155955	0.167754	0.196784	0.198345	0.041874	0.238515	0.230604	0.167517
S	0.573736	0.406118	0.650654	0.328606	0.297664	0.859687	0.23679	0.613677	0.38114	0.786564	0.506583	0.477109
T	0.316378	0.274955	0.258296	0.316621	0.207723	0.181141	0.254444	0.468453	0.215369	0.257021	0.261396	0.326823
C	0.723773	0.561739	0.623158	0.613618	0.239714	0.303874	0.296003	1.10715	0.942208	0.672929	1.1851	0.858118
P	0.280388	0.728837	1.54425	0.399038	0.260542	0.349028	0.412192	0.261122	0.457162	1.52507	1.1453	0.893776
G	0.335796	0.451444	0.589315	0.470832	1.04939	0.352517	1.75009	0.862529	1.37782	0.4746	0.592915	0.49008
A	0.483534	0.251194	0.488793	0.259605	0.429407	0.316063	0.969812	1.72865	0.634451	0.756767	0.817272	0.414794
V	0.561257	0.68922	0.517128	0.244199	0.199984	0.0981307	0.181957	0.626728	0.204752	0.402489	0.417415	0.301816
I	0.521915	0.502355	1.20508	0.369836	0.217089	0.225348	0.245623	0.446035	0.328864	0.531596	1.2922	0.460922
L	0.661047	0.673287	1.00151	0.736395	0.245178	0.304614	0.498349	0.588648	0.322688	0.524514	1.74261	0.960445
M	0.731102	0.380614	0.467821	0.405611	0.372531	0.378555	0.697306	0.798748	0.487866	0.570399	0.869359	1.28196
F	0.359026	0.408844	1.46313	0.450437	0.475504	0.250774	0.578851	2.55339	0.460639	0.779484	1.15389	0.311447
Y	0.336273	0.288472	0.509654	0.403448	0.198517	0.145288	0.177333	0.535484	0.301122	0.214374	0.510399	0.296382
W	0.373394	0.272929	1.29247	0.691318	0.188494	0.174569	0.363142	0.922595	0.515575	0.844281	0.694611	0.421704
