# Supplementary material for: Xylosyltransferase engineering to manipulate proteoglycans in mammalian cells
Source: Nat Chem Biol. 2026 Jan 20;22(4):612–21. doi: 10.1038/s41589-025-02113-w (PMC13038410; doi:10.1038/s41589-025-02113-w)
Supplement: Supplementary file 6 — Pearson correlation of BH-XT1 with WT-XT1 across three independent datasets. [file 41589_2025_2113_MOESM6_ESM.xlsx]

## Sheet: Set1
	X-5	X-4	X-3	X-2	X-1	X	X+1	X+2	X+3	X+4	X+5	X+6
D	0.970605	0.288334	0.555276	0.801899	0.195408	0.019072	0.255956	1.13367	0.627681	0.903975	1.17681	1.31858
E	1.0353	0.855745	0.714296	0.789685	0.171455	0.080284	0.205057	1.02071	0.701079	0.863426	1.87949	1.41675
N	1.73296	1.59957	0.930786	0.848379	0.394318	0.0689643	0.568481	2.02333	1.08329	1.06373	1.90512	3.59145
Q	1.42681	1.48189	1.20476	1.56958	0.394851	0.103233	0.371602	0.933613	0.789987	1.65274	1.82518	3.36541
H	0.450536	0.397904	0.61204	0.39099	0.273023	0.0681263	0.376385	0.527666	0.339497	0.986392	0.870487	1.1901
K	0.774248	0.764528	0.879012	0.402355	0.401672	0.0758156	0.423484	0.604971	0.336662	1.12065	0.763192	1.53647
R	0.337786	0.258565	0.255613	0.242102	0.183225	0.152651	0.186111	0.250372	0.181314	0.376127	0.345919	0.34535
S	0.737528	0.435064	0.788218	0.369827	0.242149	0.795596	0.164401	0.438921	0.293007	0.81185	0.907032	0.727107
T	0.403521	0.3402	0.331276	0.283748	0.204964	0.0997812	0.172475	0.368797	0.197484	0.392148	0.455732	0.749901
C	0.977886	0.565081	0.924695	0.796095	0.414557	0.0675992	0.403529	0.982998	0.575869	0.764922	1.68444	1.45965
P	0.87594	1.0233	1.8722	0.609194	0.419884	0.101843	0.442157	0.388958	0.826196	4.14851	2.25354	2.43825
G	0.623789	0.396059	0.460246	0.386278	1.08989	0.10909	1.20706	0.840834	1.07767	0.474409	0.85679	0.69288
A	0.512896	0.242782	0.435187	0.253942	0.324374	0.135838	0.393169	1.30906	0.437719	0.784314	1.05113	0.78278
V	1.01811	0.835051	0.455043	0.226596	0.160772	0.096631	0.158484	0.4136	0.200964	0.408809	0.733288	0.612989
I	1.47945	0.944075	1.76375	0.631892	0.300214	0.0661555	0.329943	0.719521	0.601713	0.903722	2.85673	1.68599
L	1.20262	0.891073	0.916904	0.884048	0.319073	0.0941895	0.592802	0.719431	0.520923	1.19962	2.95728	2.1524
M	1.52267	0.782027	0.77641	0.536991	0.501597	0.0597413	0.883953	1.09945	0.803875	0.910753	1.49215	2.81245
Y	0.651012	0.389501	1.10313	0.519466	0.214469	0.0900612	0.169229	0.736174	0.299781	0.347842	1.06531	0.78402
F	0.303603	0.298383	1.3304	0.436759	0.293112	0.0561334	0.471071	2.39715	0.334263	0.6948	1.55931	0.628429
W	0.512213	0.395813	1.23456	0.935737	0.200802	0.0708428	0.198263	1.80943	0.717471	1.2325	1.01171	0.851635

## Sheet: Set2
	X-5	X-4	X-3	X-2	X-1	X	X+1	X+2	X+3	X+4	X+5	X+6
D	0.862391	0.7047	0.999391	1.29006	0.312682	0.369386	0.344839	0.746374	0.898924	0.949036	0.91196	0.823688
E	1.30253	1.11147	1.04529	1.03521	0.289176	0.269077	0.25846	0.89349	1.31288	0.95447	1.38544	1.04307
N	1.0598	1.15673	0.823675	0.629865	0.326797	0.382443	0.394847	1.17115	0.681609	0.748147	0.8918	1.53433
Q	1.30236	0.905532	0.763689	0.873252	0.323307	0.369215	0.443564	0.702232	0.515368	0.944374	0.754843	1.5031
H	0.816996	0.509928	0.807	0.591956	0.391881	0.347775	0.451392	0.500127	0.493582	0.876951	0.87288	0.981063
K	0.588842	0.655912	0.700421	0.386344	0.33398	0.461917	0.54809	0.588036	0.307789	0.688233	0.458708	0.73591
R	0.464563	0.433864	0.438988	0.783312	0.269656	0.31057	0.422387	0.359115	0.0777695	0.490507	0.469314	0.450128
S	0.810114	0.577076	0.9647	0.555986	0.498308	0.911736	0.435244	0.745686	0.570782	1.01603	0.81782	0.814034
T	0.492035	0.38151	0.369508	0.420586	0.290754	0.275502	0.36632	0.684573	0.345612	0.426304	0.427272	0.564387
C	1.03589	0.772094	0.702586	0.641903	0.346239	0.373844	0.380641	0.955437	1.12759	0.831158	1.16293	1.05221
P	0.445144	0.753081	1.19918	0.517377	0.288809	0.394816	0.489493	0.342884	0.554567	1.39047	0.995737	1.00182
G	0.605891	0.610941	0.674576	0.563221	0.880958	0.414155	1.39781	0.784195	1.18748	0.557015	0.685484	0.713637
A	0.804504	0.401106	0.740935	0.402861	0.581867	0.569614	1.27	1.69004	0.984322	0.890729	1.06844	0.855421
V	0.920546	0.767725	0.610089	0.346958	0.280968	0.133546	0.245031	0.73392	0.326465	0.582853	0.53267	0.520251
I	0.947011	0.816876	1.20217	0.577219	0.30637	0.423328	0.407207	0.627235	0.553394	0.65189	1.33299	0.884402
L	0.785758	0.714866	0.987996	0.793291	0.308166	0.351747	0.621054	0.640085	0.450568	0.546445	1.48792	1.10178
F	0.580793	0.562362	1.26985	0.586745	0.531977	0.32341	0.766253	1.60887	0.520947	0.814914	1.09837	0.575871
M	0.885461	0.453136	0.561541	0.442281	0.426568	0.472473	0.703668	0.795756	0.66221	0.633945	1.03145	1.45033
W	0.559359	0.490943	1.22515	0.715039	0.270943	0.236786	0.330232	0.76689	0.600176	1.02186	0.827128	0.684737
Y	0.492977	0.415844	0.665066	0.436996	0.269529	0.250894	0.267783	0.598588	0.455802	0.36874	0.668197	0.582132

## Sheet: Set3
	X-5	X-4	X-3	X-2	X-1	X	X+1	X+2	X+3	X+4	X+5	X+6
D	0.672444	0.48801	0.686442	1.04356	0.208892	0.293644	0.261545	0.932388	0.808888	0.730086	0.844354	0.660153
E	0.887336	0.806305	1.08953	1.02454	0.239555	0.194195	0.187452	1.11386	1.24176	0.939317	1.44239	0.850816
N	0.849823	1.37154	0.92134	0.57915	0.318595	0.297079	0.334149	1.62339	0.679415	0.715531	0.987309	1.41462
Q	1.15093	0.877601	0.571583	0.970658	0.235004	0.316234	0.31532	0.537971	0.456415	0.946194	0.660141	0.983685
H	0.41817	0.355054	0.519372	0.504386	0.242996	0.225007	0.384001	0.446576	0.30822	0.778029	0.690452	0.563333
K	0.381544	0.542724	0.657884	0.253174	0.236864	0.313341	0.47472	0.510025	0.215802	0.481579	0.308532	0.492436
R	0.222228	0.18006	0.212069	0.411452	0.155955	0.167754	0.196784	0.198345	0.041874	0.238515	0.230604	0.167517
S	0.573736	0.406118	0.650654	0.328606	0.297664	0.859687	0.23679	0.613677	0.38114	0.786564	0.506583	0.477109
T	0.316378	0.274955	0.258296	0.316621	0.207723	0.181141	0.254444	0.468453	0.215369	0.257021	0.261396	0.326823
C	0.723773	0.561739	0.623158	0.613618	0.239714	0.303874	0.296003	1.10715	0.942208	0.672929	1.1851	0.858118
P	0.280388	0.728837	1.54425	0.399038	0.260542	0.349028	0.412192	0.261122	0.457162	1.52507	1.1453	0.893776
G	0.335796	0.451444	0.589315	0.470832	1.04939	0.352517	1.75009	0.862529	1.37782	0.4746	0.592915	0.49008
A	0.483534	0.251194	0.488793	0.259605	0.429407	0.316063	0.969812	1.72865	0.634451	0.756767	0.817272	0.414794
V	0.561257	0.68922	0.517128	0.244199	0.199984	0.0981307	0.181957	0.626728	0.204752	0.402489	0.417415	0.301816
I	0.521915	0.502355	1.20508	0.369836	0.217089	0.225348	0.245623	0.446035	0.328864	0.531596	1.2922	0.460922
L	0.661047	0.673287	1.00151	0.736395	0.245178	0.304614	0.498349	0.588648	0.322688	0.524514	1.74261	0.960445
M	0.731102	0.380614	0.467821	0.405611	0.372531	0.378555	0.697306	0.798748	0.487866	0.570399	0.869359	1.28196
F	0.359026	0.408844	1.46313	0.450437	0.475504	0.250774	0.578851	2.55339	0.460639	0.779484	1.15389	0.311447
Y	0.336273	0.288472	0.509654	0.403448	0.198517	0.145288	0.177333	0.535484	0.301122	0.214374	0.510399	0.296382
W	0.373394	0.272929	1.29247	0.691318	0.188494	0.174569	0.363142	0.922595	0.515575	0.844281	0.694611	0.421704

## Sheet: WT
	X-5	X-4	X-3	X-2	X-1	X	X+1	X+2	X+3	X+4	X+5	X+6
D	0.93	0.18	1.17	1.42	0.15	-0.01	0.3	0.34	1.08	1	0.79	0.84
E	0.95	0.94	1.02	0.92	0.25	-0.03	0.03	0.71	1.43	0.69	1.01	0.7
N	1.1	1.31	1.29	1.27	0.89	-0.02	0.35	0.61	0.87	0.88	0.59	0.97
Q	1.1	1.19	1.22	1.4	0.78	-0.02	0.05	0.74	1.21	1.08	1.14	1.22
H	0.62	0.77	1.05	1	1.07	-0.03	0.27	0.41	0.89	1.05	0.9	1.03
K	0.89	1.07	1.04	0.47	0.06	0	0.22	0.97	0.72	1.07	0.81	0.94
R	0.84	0.75	0.81	1.01	0.56	-0.02	0.01	0.73	0.65	0.83	0.71	0.6
S	1.14	1.08	1.52	1.51	1.19	1.08	0.77	1.05	1.03	1	0.9	0.92
T	0.86	0.75	0.87	1.19	1.06	0.07	0.97	1.19	0.78	0.99	0.74	0.91
C	0.91	0.81	1.34	0.96	1.05	0.06	0.69	0.78	0.47	0.58	1.01	0.94
P	0.6	0.84	1.51	0.75	0.6	-0.01	0.05	0.5	1.62	1.22	1.02	0.96
G	1.08	0.81	1.05	1.24	1.12	-0.03	1.16	0.91	1.06	0.66	0.89	0.72
A	0.9	0.45	1.05	0.82	1.31	-0.03	1.43	1.02	1.17	0.95	1.04	0.93
V	1.3	1.14	0.97	1.04	0.75	-0.01	0.23	1.6	0.93	0.91	1.04	0.8
I	1.19	1.05	1.14	0.99	0.65	0.16	0.04	0.83	1.18	0.73	0.76	1.03
L	1.15	1.07	1.16	1.01	0.82	-0.01	0.05	0.87	0.97	0.98	1.06	1.1
M	1.11	0.77	0.91	0.75	1.25	-0.02	0.1	0.7	1.25	0.74	0.98	1.05
F	0.33	0.54	1.06	0.84	1.18	-0.01	0.17	1.14	0.54	0.99	0.98	0.74
Y	1.14	0.99	1.08	0.55	1.17	-0.02	0.08	0.8	1.05	0.79	1.04	0.8
W	0.83	0.97	1.36	0.73	0.9	-0.01	0.27	0.57	1.04	1.05	0.97	0.66

## Sheet: Correlation data
Column	Set1 VS. WT	P (Set1 VS. WT)	Set2 VS. WT	P(Set2 VS. WT)	Set3 VS. WT	P(Set3 VS. WT)
X - 5	0.451166	0.0458628	0.218968	0.353654	0.428574	0.059378
X - 4	0.679303	0.000987597	0.491774	0.027642	0.54691	0.012579
X - 3	0.592451	0.00591367	0.335717	0.147871	0.540976	0.013776
X - 2	0.256332	0.27532	0.391003	0.088258	0.357336	0.121925
X - 1	0.237055	0.314263	0.478575	0.032792	0.368798	0.109573
X	0.9601	2.10553e-11	0.787674	3.7e-05	0.83891	4e-06
X + 1	0.217561	0.356832	0.620194	0.003531	0.574098	0.008119
X + 2	-0.308729	0.185368	0.118952	0.61743	0.150318	0.527015
X + 3	0.473791	0.0348335	0.226608	0.33668	0.240444	0.307188
X + 4	0.533247	0.0154715	0.198485	0.40153	0.44567	0.048908
X + 5	0.229469	0.33045	0.319238	0.170073	0.275405	0.239897
X + 6	0.705778	0.000507183	0.441636	0.05124	0.570217	0.008662
Data set	Correlation	P value
Set1 VS. WT	0.40217	9.59166e-11
Set2 VS. WT	0.45608	9.89098e-14
Set3 VS. WT	0.416374	1.76061e-11
