# Supplementary material for: Xylosyltransferase engineering to manipulate proteoglycans in mammalian cells
Source: Nat Chem Biol. 2026 Jan 20;22(4):612–21. doi: 10.1038/s41589-025-02113-w (PMC13038410; doi:10.1038/s41589-025-02113-w)
Supplement: Supplementary file 7 — Proteomics of pgsA-745 secretome expressing BH-XT1 versus WT-XT1 (250 μM compound 1). [file 41589_2025_2113_MOESM7_ESM.xlsx]

## Sheet: Sample explanation
Samples are from cells expressing the indicated XT variant and fed with 250 uM compound 1 or DMSO
XT1WT_rep1	XT2WT_rep1.d	XT2BH_rep1.d	XT1BH_DMSO_rep1.d	XT2BH_DMSO_rep1.d	XT1WT_rep2.d	XT1BH_rep2	XT2WT_rep2.d	XT2BH_rep2.d	XT1BH_DMSO_rep2	XT2BH_DMSO_rep2.d	XT1WT_rep3.d	XT1BH_rep3	XT2WT_rep3.d	XT2BH_rep3.d	XT1BH_DMSO_rep3	XT2BH_DMSO_rep3.d	XT1BH_rep1
XT1 WT compound 1 replicate 1	XT2 WT compound 1 replicate 1	XT2 BH compound 1 replicate 1	XT1 BH DMSO replicate 1	XT2 BH DMSO replicate 1	XT1 WT compound 1 replicate 2	XT1 BH compound 1 replicate 2	XT2 WT compound 1 replicate 2	XT2 BH compound 1 replicate 2	XT2 WT compound 1 replicate 3	XT2 BH DMSO replicate 2	XT1 WT compound 1 replicate 3	XT1 BH compound 1 replicate 3	XT2 WT compound 1 replicate 3	XT2 BH compound 1 replicate 3	XT1 BH DMSO replicate 3	XT2 BH DMSO replicate 3	XT1 BH compound 1 replicate 1

## Sheet: XT1BH_XT1WT
XT1WT_rep1	XT2WT_rep1.d	XT2BH_rep1.d	XT1BH_DMSO_rep1.d	XT2BH_DMSO_rep1.d	XT1WT_rep2.d	XT1BH_rep2	XT2WT_rep2.d	XT2BH_rep2.d	XT1BH_DMSO_rep2	XT2BH_DMSO_rep2.d	XT1WT_rep3.d	XT1BH_rep3	XT2WT_rep3.d	XT2BH_rep3.d	XT1BH_DMSO_rep3	XT2BH_DMSO_rep3.d	XT1BH_rep1	C: Proteotypic	C: Precursor.Charge	N: -Log Welch's T-test p-value XT1BH_XT1WT	N: Welch's T-test q-value XT1BH_XT1WT	N: Welch's T-test Difference XT1BH_XT1WT	N: Welch's T-test Test statistic XT1BH_XT1WT	T: Protein.Group	T: Protein.Ids	T: Protein.Names	T: Genes	T: First.Protein.Description	T: Stripped.Sequence	T: Modified.Sequence	T: Precursor.Id
10.3492	10.18	8.17826	10.3971	9.95317	8.45424	9.59996	7.69284	8.97624	7.36497	7.66787	9.22466	7.41857	8.5016	7.99339	8.83885	10.5735	12.5947	1	2	0.214591	0.998211	0.659899	0.548858	G3H156	G3H156	G3H156_CRIGR	I79_003880	Prefoldin subunit 4	AAAEDVNVTFEDQQK	AAAEDVNVTFEDQQK	AAAEDVNVTFEDQQK2
9.62276	9.99348	9.9584	12.2697	12.6021	9.30908	10.5359	10.1934	11.0224	11.2343	11.7391	9.53188	10.3116	10.6967	9.70138	12.6105	10.4976	10.2358	1	2	1.1865	0.998211	1.35033	2.75399	G3GSM5	G3GSM5	G3GSM5_CRIGR	Tfrc	Transferrin receptor protein 1	AAAEVAGQFIIK	AAAEVAGQFIIK	AAAEVAGQFIIK2
9.55392	9.85272	8.53067	9.38229	9.00543	9.57242	8.27203	8.47954	7.75492	8.9815	8.90915	9.27097	9.47513	7.79385	10.2503	7.07823	8.56921	9.16865	1	2	0.591413	0.998211	-0.391248	-1.34049	G3H6M5	G3H6M5	G3H6M5_CRIGR	Fh	Fumarate hydratase, mitochondrial	AAAEVNQDYGLDPK	AAAEVNQDYGLDPK	AAAEVNQDYGLDPK2
9.88381	9.19394	8.87518	10.7024	8.00761	8.15278	7.97395	7.86774	9.12762	11.3784	11.3124	7.67908	7.46786	9.26404	6.52084	9.65806	11.0354	7.79229	1	2	0.0297807	0.998211	-0.0877571	-0.0874649	G3HN02	G3HN02	G3HN02_CRIGR	I79_012132	Talin-1	AAAFEDQENETVVVK	AAAFEDQENETVVVK	AAAFEDQENETVVVK2
10.6297	9.00356	9.81416	10.4523	10.1001	9.76274	11.1681	9.26407	10.3922	10.4841	10.4097	8.06306	8.16998	8.37995	9.35502	10.1452	9.5188	8.29524	1	3	0.0112902	0.998211	0.0362279	0.0338728	G3I952	G3I952	G3I952_CRIGR	I79_020086	EF-hand domain-containing protein D2	AAAGELQEDSGLHVLAR	AAAGELQEDSGLHVLAR	AAAGELQEDSGLHVLAR3
9.16493	14.0211	10.8668	11.0871	11.145	13.2685	13.8307	12.815	13.3904	11.6334	12.8781	13.1331	11.5018	12.3433	12.2594	13.1465	13.49	11.9203	1	2	0.0521132	0.998211	0.229473	0.155459	G3I877	G3I877	G3I877_CRIGR	I79_019739	Stress-induced-phosphoprotein 1	AAALEFLNR	AAALEFLNR	AAALEFLNR2
9.88795	9.37063	8.94946	7.08276	8.33434	8.38385	8.24337	7.74852	8.27591	8.17124	7.13099	7.2253	7.03901	7.93344	8.29798	7.41136	8.45768	7.99545	1	2	0.439824	0.998211	-0.908891	-1.09407	G3I877	G3I877	G3I877_CRIGR	I79_019739	Stress-induced-phosphoprotein 1	AAALEFLNRFEEAK	AAALEFLNRFEEAK	AAALEFLNRFEEAK2
9.88502	9.53801	9.73678	9.6021	10.4971	9.38354	11.0405	9.03796	10.0679	10.7366	10.3828	9.61735	7.7394	9.31875	10.1642	10.2431	11.2905	7.99623	1	3	0.267056	0.998211	-0.53408	-0.682936	G3I877	G3I877	G3I877_CRIGR	I79_019739	Stress-induced-phosphoprotein 1	AAALEFLNRFEEAK	AAALEFLNRFEEAK	AAALEFLNRFEEAK3
10.2244	12.4528	12.3391	12.3803	11.6606	8.79768	11.6698	12.4798	8.87088	12.1599	12.0804	11.7814	10.9123	6.6973	11.7233	9.40351	7.86231	11.2825	1	2	0.570944	0.998211	1.29339	1.41052	G3H8N1	G3H8N1	G3H8N1_CRIGR	I79_006736	Plastin-2	AACLPLPGYR	AAC(UniMod:4)LPLPGYR	AAC(UniMod:4)LPLPGYR2
9.74613	9.03072	10.3461	10.4865	10.5299	8.31084	9.24861	7.87477	8.97348	9.25642	7.37784	7.68758	10.7072	10.3436	7.51655	8.02295	10.3644	8.97552	1	2	0.778795	0.998211	1.27294	1.70057	G3HXT3	G3HXT3	G3HXT3_CRIGR	I79_015847	Protein kinase C and casein kinase substrate in neurons protein 2	AADAVEDLR	AADAVEDLR	AADAVEDLR2
9.23312	10.1794	11.1191	11.4789	11.8372	11.559	10.4549	11.3369	10.9317	11.2924	11.9435	10.6931	11.2409	10.7048	10.9138	9.62603	11.8179	10.7588	1	2	0.256353	0.998211	0.488284	0.681016	G3GY17	G3GY17	G3GY17_CRIGR	I79_002670	Cullin-associated NEDD8-dissociated protein 1	AADIDQEVK	AADIDQEVK	AADIDQEVK2
9.71659	9.31696	8.22948	11.2744	10.8946	8.57046	8.82047	8.97022	7.89467	7.96744	9.87615	11.2222	10.6978	10.1241	10.3122	7.62048	7.42775	11.8	1	2	0.33625	0.998211	0.81176	0.807176	G3HYM2	G3HYM2	G3HYM2_CRIGR	I79_016163	Coagulation factor V	AADIEQQAVFAVFDENK	AADIEQQAVFAVFDENK	AADIEQQAVFAVFDENK2
9.65645	9.24727	10.281	11.2412	10.9446	8.66449	8.338	8.85586	8.22539	10.2072	7.25918	8.82267	9.04331	7.38117	7.75191	8.66749	7.91261	12.7052	1	2	0.528059	0.998211	1.28406	1.22284	G3H0V2	G3H0V2	G3H0V2_CRIGR	I79_003771	Transformation related protein 53 binding protein 1	AADISLDNLVEGK	AADISLDNLVEGK	AADISLDNLVEGK2
10.3428	10.3115	10.4617	8.1235	10.3817	8.9556	10.7397	7.93094	7.43698	7.81788	9.22569	8.43555	9.6658	9.81037	9.75471	9.13324	7.32936	6.52539	1	2	0.170003	0.998211	-0.481058	-0.444948	G3I710	G3I710	G3I710_CRIGR	I79_019291	AP-2 complex subunit alpha	AADLLYAMCDR	AADLLYAMC(UniMod:4)DR	AADLLYAMC(UniMod:4)DR2
9.46355	9.77904	10.2833	7.99289	7.99867	11.4602	8.18741	8.08742	8.19607	8.0385	8.65799	10.7973	7.30059	7.92104	8.52135	9.13043	7.62648	11.0992	1	2	0.921522	0.998211	-1.92867	-1.88206	G3IEX2	G3IEX2	G3IEX2_CRIGR	I79_022277	Nuclease-sensitive element-binding protein 1	AADPPAENSSAPEAEQGGAE	AADPPAENSSAPEAEQGGAE	AADPPAENSSAPEAEQGGAE2
10.4132	10.0625	9.64377	7.28201	7.8785	11.4047	8.22434	7.31721	8.26144	7.97956	6.76103	10.767	8.36001	10.3559	6.50408	7.95632	7.71583	10.9536	1	2	1.18273	0.998211	-2.15665	-2.57144	G3H894	G3H894	G3H894_CRIGR	Abhd14b	ABHD14B	AADYASVK	AADYASVK	AADYASVK2
10.0393	8.98353	8.14063	8.11471	9.31482	8.25729	8.86158	8.25298	8.32858	6.85918	9.30604	7.90387	8.19885	7.61588	7.4759	8.65635	8.85048	6.66054	1	2	0.404642	0.998211	-0.774575	-0.959335	G3H8H3	G3H8H3	G3H8H3_CRIGR	I79_006673	Nck-associated protein 1 (Fragment)	AAEDLFVNIR	AAEDLFVNIR	AAEDLFVNIR2
10.7132	8.39197	8.56046	8.50308	9.52692	8.11691	8.35853	7.97567	7.82149	8.21503	7.6579	8.1958	9.30038	7.86671	7.45654	7.52586	9.32083	7.61956	1	2	0.230219	0.998211	-0.563257	-0.612533	G3HWD4	G3HWD4	G3HWD4_CRIGR	Mtr	Methionine synthase	AAEEITLQTGIK	AAEEITLQTGIK	AAEEITLQTGIK2
9.74554	8.53804	7.26205	7.96726	7.88609	7.54652	8.3846	8.36325	8.07742	8.72445	7.39477	7.95275	9.44168	7.97912	7.57839	8.37952	7.59015	8.15914	1	2	0.0321686	0.998211	0.0732325	0.097455	G3H559	G3H559	G3H559_CRIGR	I79_005430	Alpha-mannosidase	AAEILYYLALK	AAEILYYLALK	AAEILYYLALK2
9.04088	16.9474	14.6585	7.15338	13.514	15.0988	14.2876	13.5929	14.0296	14.029	12.6308	14.5717	13.1059	13.912	13.9667	14.2708	13.2229	7.66867	1	2	0.37546	0.998211	-2.34994	-0.880956	G3HZX6	G3HZX6	G3HZX6_CRIGR	I79_016639	Nucleobindin-1	AAEQPPELPQLDPQPL	AAEQPPELPQLDPQPL	AAEQPPELPQLDPQPL2
9.60044	9.87899	11.2822	8.69663	9.6539	7.95148	9.88353	8.44656	9.84509	8.05522	10.0591	7.88309	11.3453	12.0443	10.8604	8.59437	9.40279	7.47752	1	2	0.372971	0.998211	0.872406	0.873099	G3GX17	G3GX17	G3GX17_CRIGR	I79_002304	Polypeptide N-acetylgalactosaminyltransferase	AAEVWMDEYK	AAEVWM(UniMod:35)DEYK	AAEVWM(UniMod:35)DEYK2
9.74914	9.37037	9.95178	8.04666	8.27732	9.15289	8.00333	9.02682	9.7093	7.46154	7.66491	8.03427	8.51183	9.05358	8.03416	8.97697	7.85469	7.59985	1	2	NaN	NaN	0	NaN	G3GXT2	G3GXT2	G3GXT2_CRIGR	I79_002575	CAD protein	AAFALGGLGSGFASTK	AAFALGGLGSGFASTK	AAFALGGLGSGFASTK2
10.8424	9.8459	8.85256	8.65205	8.00677	9.80524	7.89948	7.4458	8.43616	8.17959	6.62777	7.90749	9.04127	7.35401	8.3408	8.3454	7.48386	8.5256	1	2	0.432425	0.998211	-0.988777	-1.10928	G3GR64	G3GR64	G3GR64_CRIGR	I79_000007	Inter-alpha-trypsin inhibitor heavy chain H5	AAFLLSYEELLQR	AAFLLSYEELLQR	AAFLLSYEELLQR2
9.70238	9.22864	7.68229	8.27993	10.4772	9.36938	9.31173	8.11571	8.26853	7.18579	11.0128	12.3487	12.3992	12.928	12.9138	8.03363	10.9358	8.36085	1	2	0.266324	0.998211	-0.885537	-0.656163	G3H8V5	G3H8V5	G3H8V5_CRIGR	I79_006816	Carboxypeptidase	AAFTMFSR	AAFTM(UniMod:35)FSR	AAFTM(UniMod:35)FSR2
9.36432	11.6012	12.2566	13.1438	13.7731	13.0921	12.5704	13.1711	12.3575	13.5379	13.4416	11.8981	12.2835	11.0916	12.2018	13.6595	13.3482	10.6123	1	2	0.216233	0.998211	0.700987	0.571693	G3IEE6	G3IEE6;G3IM57	G3IEE6_CRIGR	I79_022093	Spermidine synthase	AAFVLPEFTR	AAFVLPEFTR	AAFVLPEFTR2
13.7069	14.2165	14.205	14.6618	14.3397	14.4274	14.614	13.9995	14.1389	14.5763	14.1123	13.5052	13.6773	13.8436	13.913	9.63761	14.4429	14.5353	1	2	0.615015	0.998211	0.492249	1.35149	G3HFM4	G3HFM4	G3HFM4_CRIGR	Flnb	Filamin-B	AAGSGELGVTVK	AAGSGELGVTVK	AAGSGELGVTVK2
10.3749	10.2361	7.8153	7.12447	10.0522	9.21341	9.11657	8.04371	8.43937	8.44431	9.95946	8.89665	6.99644	7.82977	7.40343	8.31628	8.28123	9.24137	1	2	NaN	NaN	0	NaN	G3I841	G3I841	G3I841_CRIGR	I79_019698	O-phosphoseryl-tRNA(Sec) selenium transferase	AAGSSLLNK	AAGSSLLNK	AAGSSLLNK2
9.62288	9.39776	9.7978	10.1691	9.68485	8.21183	9.40965	9.2573	9.8356	7.43425	9.37187	8.87648	8.51967	8.31979	9.36234	9.55352	10.1123	9.91376	0	2	0.48491	0.998211	0.59932	1.09705	G3HF33;G3HSN7;G3IA30	G3IA30;G3HF33;G3HSN7	G3HF33_CRIGR;G3HSN7_CRIGR;G3IA30_CRIGR	CgPICR_013111;CgPICR_019193;I79_020446	60S acidic ribosomal protein P1	AAGVNVEPFWPGLFAK	AAGVNVEPFWPGLFAK	AAGVNVEPFWPGLFAK2
9.96048	8.12084	12.0571	6.73704	11.3138	8.72336	7.49739	7.61707	7.4845	10.3833	7.0302	11.2677	7.68896	6.60895	8.24894	9.15609	11.4847	12.9068	1	2	0.33282	0.998211	-1.27629	-0.800633	G3HIM1	G3HIM1	G3HIM1_CRIGR	I79_010495	Basement membrane-specific heparan sulfate proteoglycan core protein	AAGVPSASITWR	AAGVPSASITWR	AAGVPSASITWR2
10.2296	8.87778	9.05304	9.62624	11.1625	11.8495	12.2266	11.4928	11.2549	11.1639	9.97252	11.7194	10.2145	11.5985	11.8703	9.56729	11.0107	8.62182	1	2	0.538559	0.998211	-1.09387	-1.18856	G3H2I6	G3H2I6	G3H2I6_CRIGR	I79_004399	Neural cell adhesion molecule 1	AAHFVFK	AAHFVFK	AAHFVFK2
9.83858	10.2956	9.65626	11.0866	11.3249	8.76881	10.1118	9.56611	9.55779	10.0988	10.2072	9.00094	10.5204	8.2633	10.1477	7.93347	9.88451	9.3423	1	2	1.08256	0.998211	1.0625	2.16818	G3HRK0	G3HRK0	G3HRK0_CRIGR	Pa2g4	PA2G4	AAHLCAEAALR	AAHLC(UniMod:4)AEAALR	AAHLC(UniMod:4)AEAALR2
9.9958	8.29001	10.0423	10.6061	10.5699	11.5907	10.8743	11.3829	11.5167	11.7115	11.6875	12.0737	11.9258	11.3957	12.0822	8.3538	11.9087	10.4198	1	3	0.133785	0.998211	-0.263578	-0.370091	G3HRK0	G3HRK0	G3HRK0_CRIGR	Pa2g4	PA2G4	AAHLCAEAALR	AAHLC(UniMod:4)AEAALR	AAHLC(UniMod:4)AEAALR3
13.0543	13.7062	13.387	10.2922	9.76013	14.6484	13.1421	14.2698	14.2087	11.2695	10.2314	13.0878	12.6092	12.6407	12.867	12.8211	11.0676	8.37247	1	2	0.969783	0.998211	-2.49284	-2.04347	G3I196	G3I196	G3I196_CRIGR	I79_017147	60S ribosomal protein L14	AAIAAAAAAAAAAK	AAIAAAAAAAAAAK	AAIAAAAAAAAAAK2
15.3989	15.059	15.1389	13.8388	11.1953	16.183	14.1374	15.7593	15.9305	15.765	15.6589	16.0195	15.706	15.7834	15.1553	15.6312	15.6454	15.3375	1	2	1.04759	0.998211	-1.1122	-2.17112	G3HH30	G3HH30	G3HH30_CRIGR	Akr1b1	Aldo-keto reductase family 1 member B	AAIDIGYR	AAIDIGYR	AAIDIGYR2
10.2663	10.1965	12.5153	13.1465	12.9231	13.3229	13.2973	13.2018	13.9579	13.3012	12.2995	13.213	12.0362	12.4281	13.4928	7.93393	12.9781	12.0286	1	2	0.118793	0.998211	0.359775	0.339814	G3I7D7	G3I8B3;G3I7D7	G3I7D7_CRIGR	I79_019424	RNA-binding protein FUS	AAIDWFDGK	AAIDWFDGK	AAIDWFDGK2
10.0804	11.6087	11.5267	12.2759	11.8705	11.8444	12.4982	12.2305	11.9421	12.8603	10.9524	12.2006	11.0804	10.8917	11.6335	9.42837	12.1997	12.2982	1	2	0.364834	0.998211	0.663054	0.907295	G3H750	G3H750	G3H750_CRIGR	I79_006176	Calpastatin	AAILGSSQPSR	AAILGSSQPSR	AAILGSSQPSR2
9.85699	9.40296	11.6995	11.466	11.6521	12.1569	10.9709	11.1946	10.9608	11.1932	11.8226	9.94221	11.1601	11.8336	9.61994	11.5161	10.8175	9.68275	1	2	0.0677373	0.998211	0.167872	0.197721	G3HRD3	G3HRD3	G3HRD3_CRIGR	I79_013398	Protein arginine N-methyltransferase 5	AAILPTSIFLTNK	AAILPTSIFLTNK	AAILPTSIFLTNK2
10.0959	8.56659	8.64815	7.47321	8.94458	9.19353	7.77074	8.70086	8.72803	8.7256	8.52128	8.22313	7.5653	8.69018	8.14289	8.42739	7.64281	8.89095	1	2	0.880041	0.998211	-1.24579	-1.96996	G3HRD3	G3HRD3	G3HRD3_CRIGR	I79_013398	Protein arginine N-methyltransferase 5	AAILPTSIFLTNKK	AAILPTSIFLTNKK	AAILPTSIFLTNKK2
10.7754	9.49747	9.85288	10.8313	10.5119	11.037	11.4316	10.5232	10.8467	12.5971	10.5633	9.98105	9.55115	7.05185	10.8792	9.82782	11.3623	11.2904	1	2	0.123996	0.998211	0.178287	0.334581	G3H873	G3H873	G3H873_CRIGR	Erc1	ELKS/RAB6-interacting/CAST family member 1	AAILQTEVDALR	AAILQTEVDALR	AAILQTEVDALR2
9.64444	9.84342	10.979	11.2757	11.3869	10.7029	11.1383	11.9469	10.9608	12.0516	11.7161	10.5743	11.0451	10.8118	11.2823	8.48597	12.0679	10.7203	1	3	0.835523	0.998211	0.737624	2.08512	G3HWJ3	G3HWJ3	G3HWJ3_CRIGR	I79_015376	Plectin	AALAHSEEIAATQAAAAK	AALAHSEEIAATQAAAAK	AALAHSEEIAATQAAAAK3
9.9389	9.56578	9.83978	9.70274	10.2644	9.55793	8.10147	8.39783	9.68471	10.3182	10.2108	6.4792	8.93984	8.76656	8.50632	8.36325	7.96176	8.12544	1	2	0.0161868	0.998211	0.0586999	0.0506058	G3HAG8	G3HAG8	G3HAG8_CRIGR	Ap1g1	AP-1 complex subunit gamma	AALCAVHVIR	AALC(UniMod:4)AVHVIR	AALC(UniMod:4)AVHVIR2
10.0475	9.89575	10.0557	10.7	11.036	9.76637	9.61797	10.1917	9.17619	9.90266	10.3239	10.4634	10.7909	10.2258	10.8981	9.0406	10.9153	11.4768	1	2	0.57619	0.998211	0.554018	1.27583	G3HW36	G3HW36	G3HW36_CRIGR	Shmt2	Serine hydroxymethyltransferase	AALEALGSCLNNK	AALEALGSC(UniMod:4)LNNK	AALEALGSC(UniMod:4)LNNK2
9.61081	8.16189	10.6322	7.2194	9.68575	8.94446	8.85445	9.88883	9.58989	8.3909	8.75289	8.97656	10.4534	10.852	10.209	8.00195	7.56419	8.18598	1	2	0.277947	0.998211	-0.498982	-0.698857	G3IG18	G3IG18	G3IG18_CRIGR	Man2a2	Alpha-mannosidase	AALLLDQYR	AALLLDQYR	AALLLDQYR2
10.0837	10.081	8.38543	7.5486	9.2375	8.82556	7.90964	9.20175	9.21851	8.40828	9.9929	8.43744	9.52276	8.1738	9.49149	8.79373	9.75578	8.92444	1	3	0.409369	0.998211	-0.639197	-0.949349	G3GRE1	G3GRE1	G3GRE1_CRIGR	I79_000086	Proline--tRNA ligase (Fragment)	AALLNQHYQVNFK	AALLNQHYQVNFK	AALLNQHYQVNFK3
9.9402	8.92103	12.1804	9.53976	9.79614	11.1898	10.8393	11.8022	11.6031	10.5045	9.15371	10.94	11.1099	10.5384	10.5011	9.44054	10.2787	10.5396	1	2	0.132256	0.998211	-0.182865	-0.356379	G3I979	G3IFQ9;G3I979;G3IDG5;G3I3J5	G3I979_CRIGR	I79_020113	40S ribosomal protein S25 (Fragment)	AALQELLSK	AALQELLSK	AALQELLSK2
10.5048	9.14586	12.9607	7.9466	9.02521	12.2571	8.93058	8.27435	8.06256	10.8925	8.10791	8.35797	8.08371	8.74202	7.51015	12.5732	7.72389	8.19746	1	2	0.69397	0.998211	-2.08371	-1.81395	G3HGY5	G3HGY5	G3HGY5_CRIGR	I79_009879	Collagen alpha-1(XX) chain (Fragment)	AALQEVTFDLQDAK	AALQEVTFDLQDAK	AALQEVTFDLQDAK2
10.0117	9.55168	11.3796	11.6043	8.56862	11.3016	10.913	8.2098	11.8987	11.3872	11.5363	7.56885	11.1906	8.2989	8.39006	9.18135	7.43845	8.17934	1	2	0.248299	0.998211	0.844434	0.62903	G3I306	G3I306	G3I306_CRIGR	Eif4g1	Eukaryotic translation initiation factor 4 gamma 1	AALSEDEVEK	AALSEDEVEK	AALSEDEVEK2
9.26381	9.28689	11.6366	10.2555	9.37848	8.31329	8.13307	7.84943	7.74126	10.0587	9.92618	9.06284	8.38422	7.46116	7.68021	7.78646	9.46478	8.92813	1	2	0.0276201	0.998211	0.045239	0.0815421	G3I306	G3I306	G3I306_CRIGR	Eif4g1	Eukaryotic translation initiation factor 4 gamma 1	AALSEDEVEKK	AALSEDEVEKK	AALSEDEVEKK2
10.1264	9.07104	7.7851	7.8534	6.73881	9.44621	8.29774	7.86396	8.45414	7.38434	7.5034	6.69708	7.49123	7.753	7.65815	8.89566	7.28453	8.25976	1	2	NaN	NaN	0	NaN	G3HW34	G3HW34	G3HW34_CRIGR	I79_015182	Prolow-density lipoprotein receptor-related protein 1	AALSGANVLTLIEK	AALSGANVLTLIEK	AALSGANVLTLIEK2
9.08907	9.50906	8.42071	11.5367	7.91786	8.41442	7.88467	8.76812	8.40085	8.21681	7.99663	7.00989	6.88944	7.44883	6.88646	8.00831	11.1627	11.5011	1	4	0.404	0.998211	1.28186	0.945239	G3H428	G3H428	G3H428_CRIGR	I79_005023	Heat shock 70 kDa protein 12B	AAMQFGDTEIKVTAVDVSTNR	AAM(UniMod:35)QFGDTEIKVTAVDVSTNR	AAM(UniMod:35)QFGDTEIKVTAVDVSTNR4
10.5222	10.7961	11.2986	11.168	11.0328	11.0043	11.0202	11.1526	11.2315	10.8792	12.0104	10.0057	10.1524	12.4342	10.7405	8.54891	10.1881	8.92448	1	2	0.121128	0.998211	-0.194459	-0.329377	G3HSF3	G3HSF3	G3HSF3_CRIGR	Psma2	Proteasome subunit alpha type	AANGVVLATEK	AANGVVLATEK	AANGVVLATEK2
13.0424	14.8252	13.7842	14.8663	14.517	14.8043	14.838	14.6264	14.8265	15.3584	14.5319	14.0315	13.8937	13.9079	13.8768	14.9348	14.6345	14.5866	1	2	0.425689	0.998211	0.586759	1.05179	G3H6S8	G3H6S8	G3H6S8_CRIGR	I79_006047	Inorganic diphosphatase	AAPFTLEYR	AAPFTLEYR	AAPFTLEYR2
9.18019	10.0689	12.4388	8.03991	7.20544	13.2348	13.2293	13.5084	14.6834	13.8302	12.2672	13.2322	8.21796	12.2389	6.85344	8.54323	7.88666	14.4909	1	2	0.156784	0.998211	-0.88791	-0.412635	G3HXV5	G3HXV5	G3HXV5_CRIGR	I79_015870	Nucleolar phosphoprotein p130	AAPSLPAK	AAPSLPAK	AAPSLPAK2
9.7533	9.78281	7.87944	9.52972	9.61352	7.95944	7.68936	8.60189	7.89776	7.55115	9.34952	7.47298	8.53949	9.1322	8.98424	8.75908	7.74557	6.9144	1	2	0.0909436	0.998211	-0.226998	-0.254289	G3GYQ9	G3GYQ9	G3GYQ9_CRIGR	Urod	Uroporphyrinogen decarboxylase	AAQDFFSTCR	AAQDFFSTC(UniMod:4)R	AAQDFFSTC(UniMod:4)R2
15.1383	15.3671	15.5036	15.7637	15.819	16.2048	16.0574	16.7792	16.5854	16.2902	16.2482	16.3756	16.6191	16.4671	16.4024	8.95312	15.9746	15.085	1	2	0.0165557	0.998211	-0.0249264	-0.0496753	G3I4H6	G3I4H6;G3I3X4	G3I4H6_CRIGR	I79_018355	Fructose-bisphosphate aldolase	AAQEEYIK	AAQEEYIK	AAQEEYIK2
10.9898	8.3307	12.4064	10.6922	11.4101	10.6416	10.7628	11.6267	11.0243	10.0812	10.8676	11.4126	12.2785	11.7814	11.6179	8.39611	11.393	11.9756	1	2	0.375794	0.998211	0.412591	0.885826	G3I278	G3I278	G3I278_CRIGR	I79_017505	Laminin subunit beta-1	AAQNSGEAEYIEK	AAQNSGEAEYIEK	AAQNSGEAEYIEK2
10.1251	9.36371	10.2685	10.1133	10.473	10.7431	11.0426	8.59363	8.14704	7.78512	10.3792	7.85498	11.3526	11.2165	10.9257	8.11471	10.2629	10.442	1	2	0.501398	0.998211	1.16322	1.26171	G3I2H0	G3I2H0	G3I2H0_CRIGR	CgPICR_009535	Dipeptidyl peptidase 3	AAQQQPEEVR	AAQQQPEEVR	AAQQQPEEVR2
13.569	11.7857	10.2275	11.3949	10.9926	12.9643	11.6933	10.768	12.9171	11.6832	11.4592	12.2944	11.1938	11.884	12.39	7.92324	12.1736	11.7226	1	2	1.32805	0.998211	-1.44143	-3.70371	G3I3G8	G3ILL5;G3I3G8	G3I3G8_CRIGR	H671_3g9883	Transaldolase	AAQTSDLEK	AAQTSDLEK	AAQTSDLEK2
9.46758	9.95782	13.4101	14.0681	13.8492	13.3733	8.15394	9.06234	13.1625	12.8574	12.7093	13.8488	13.4882	13.8561	14.1068	13.4923	13.2131	14.5478	1	2	0.0575703	0.998211	0.334615	0.164558	G3ILK7	G3ILK7	G3ILK7_CRIGR	I79_024775	Calsyntenin-1	AASEFESPEGVSLFPELR	AASEFESPEGVSLFPELR	AASEFESPEGVSLFPELR2
10.2772	8.96831	10.1555	9.90327	9.84354	8.04717	11.0834	7.80665	11.0247	7.87937	7.80295	8.84132	7.72792	7.88579	7.26005	8.43637	8.06511	8.07446	1	3	0.0481139	0.998211	0.142006	0.138662	G3IH96	G3IH96	G3IH96_CRIGR	I79_023184	Eukaryotic translation initiation factor 4B	AASIFGGAKPVDTAAR	AASIFGGAKPVDTAAR	AASIFGGAKPVDTAAR3
13.1427	12.6996	13.8103	14.0379	14.1688	14.0276	13.731	13.9368	13.7343	13.8604	13.9123	13.3659	13.498	13.4263	13.5943	13.5667	13.956	13.7426	1	2	0.326769	0.998211	0.240272	0.834836	G3HWP7	G3HWP7	G3HWP7_CRIGR	I79_015425	FACT complex subunit	AASITSEVFNK	AASITSEVFNK	AASITSEVFNK2
10.8817	10.33	12.2912	12.7094	13.4812	12.0506	11.3244	12.6293	11.8713	12.7218	12.6064	12.3291	12.5289	12.2332	12.3406	8.76813	13.0108	13.0979	1	2	0.500362	0.998211	0.661376	1.12945	G3GZ85	G3GZ85	G3GZ85_CRIGR	I79_003116	Staphylococcal nuclease domain-containing protein	AASPATETVPAFSER	AASPATETVPAFSER	AASPATETVPAFSER2
11.6738	11.6618	12.0777	11.5301	12.3926	12.125	11.6905	12.2408	11.5358	11.5593	11.5106	11.8935	12.1713	12.34	12.7342	8.32483	11.903	11.613	1	2	0.313922	0.998211	-0.146231	-0.753625	G3HH37	G3HH37	G3HH37_CRIGR	Cd109	CD109 antigen	AASSTATDVITR	AASSTATDVITR	AASSTATDVITR2
10.3142	8.42491	8.05103	8.86748	8.89357	11.0002	8.14555	7.79071	8.22442	7.80524	9.09301	8.60138	7.12446	7.35487	9.21218	8.36019	7.47737	8.36713	1	2	0.985921	0.998211	-1.84577	-2.30167	G3HH37	G3HH37	G3HH37_CRIGR	Cd109	CD109 antigen	AASSTATDVITRK	AASSTATDVITRK	AASSTATDVITRK2
9.24154	9.51087	8.78618	8.51808	8.49676	8.02302	8.62412	8.10016	7.66497	8.04709	7.50278	8.22352	8.28374	7.12264	6.68004	8.83789	7.16763	8.569	1	2	0.00218687	0.999835	0.00270899	0.00704404	G3HS38	G3HS38	G3HS38_CRIGR	I79_013664	Treacle protein	AASTQQISSDVK	AASTQQISSDVK	AASTQQISSDVK2
11.0924	11.7409	11.1788	12.1725	12.1431	12.1452	11.4916	11.8999	11.7289	12.2876	12.5209	8.43605	10.8193	11.2208	11.2936	7.57946	12.4164	11.7865	1	2	0.337726	0.998211	1.00963	0.885664	G3H9Z4	G3H9Z4	G3H9Z4_CRIGR	H671_8g19416	Serine-threonine kinase receptor-associated protein	AATAAADFTAK	AATAAADFTAK	AATAAADFTAK2
15.9142	16.2851	15.1933	14.8142	14.6352	14.449	14.8433	13.9946	14.288	14.1596	13.9112	15.1031	14.1638	14.5765	14.8987	13.1558	14.4391	15.138	1	2	0.352998	0.998211	-0.415657	-0.882578	G3IF52	G3IF52	G3IF52_CRIGR	I79_022367	Nucleobindin-2	AATADLEQYDR	AATADLEQYDR	AATADLEQYDR2
9.24098	13.1542	11.6816	9.05788	8.1943	12.8285	9.83738	12.1557	12.1852	12.7591	11.5719	11.7971	8.5513	11.1045	11.1085	8.80218	12.3385	11.6561	1	2	0.515677	0.998211	-1.51321	-1.19632	G3I075	G3I075	G3I075_CRIGR	I79_016752	L-asparaginase	AATEGYNILK	AATEGYNILK	AATEGYNILK2
9.71328	11.1616	11.342	12.1522	12.2261	11.8673	12.396	11.7925	11.6172	12.5841	12.278	11.6251	11.8569	11.5544	11.665	12.3957	12.2513	11.5511	1	2	0.512108	0.998211	0.920506	1.30499	P55262	P55262	ADK_CRIGR	ADK	Adenosine kinase	AATFFGCIGIDK	AATFFGC(UniMod:4)IGIDK	AATFFGC(UniMod:4)IGIDK2
9.68593	9.4541	7.60214	8.39593	10.5294	8.6392	7.51688	8.4619	7.31416	8.18354	9.35287	8.73806	11.0674	10.439	10.6313	8.1565	8.37628	9.68393	1	2	0.0595759	0.998211	0.144982	0.171938	G3H352	G3H352	G3H352_CRIGR	I79_004663	Cytoplasmic dynein 1 heavy chain 1 (Fragment)	AATSPALFNR	AATSPALFNR	AATSPALFNR2
12.5197	13.408	11.5759	11.7047	12.0565	13.3662	12.9419	12.5536	13.131	13.5022	13.2022	8.5416	6.97432	13.1838	7.04401	7.72166	13.4537	11.2266	1	2	0.144837	0.998211	-0.76393	-0.387083	G3IMD1	G3IMD1	G3IMD1_CRIGR	I79_025070	S-(hydroxymethyl)glutathione dehydrogenase	AAVAWEAGK	AAVAWEAGK	AAVAWEAGK2
10.3709	9.42652	10.7223	9.90844	10.4265	8.50027	8.08642	9.51571	11.6381	11.2107	9.92139	11.9966	10.7266	11.5784	11.3166	11.9555	11.2354	11.0371	1	2	0.103508	0.998211	-0.349632	-0.289492	G3HL13	G3HL13	G3HL13_CRIGR	I79_011398	60 kDa heat shock protein, mitochondrial	AAVEEGIVLGGGCALLR	AAVEEGIVLGGGC(UniMod:4)ALLR	AAVEEGIVLGGGC(UniMod:4)ALLR2
9.25857	9.21284	7.69144	8.52986	9.58647	9.2441	8.50338	8.37724	8.6432	8.86289	8.10949	9.12909	8.61962	8.99965	9.38515	9.98053	8.4791	8.10291	1	3	2.3934	0.998211	-0.771642	-6.33371	G3HL13	G3HL13	G3HL13_CRIGR	I79_011398	60 kDa heat shock protein, mitochondrial	AAVEEGIVLGGGCALLR	AAVEEGIVLGGGC(UniMod:4)ALLR	AAVEEGIVLGGGC(UniMod:4)ALLR3
8.9031	9.26788	8.93751	10.3215	9.85892	7.48165	7.98569	8.1471	8.51145	6.6225	11.84	8.27468	8.39458	7.85443	7.56315	8.60467	12.2527	8.05702	1	2	0.279816	0.998211	0.469877	0.683256	G3HXT1	G3HXT1	G3HXT1_CRIGR	I79_015845	ADP-ribosylation factor GTPase-activating protein 3	AAVEVSSIIK	AAVEVSSIIK	AAVEVSSIIK2
9.46396	12.762	11.518	11.7972	8.85026	12.1391	13.2208	11.8251	12.76	12.9636	11.3121	11.7464	10.3586	11.0895	11.7997	8.7482	11.9044	11.9657	1	2	0.283206	0.998211	0.719081	0.705522	G3HP03	G3HP03	G3HP03_CRIGR	H671_1g1184	RNA-binding protein EWS	AAVEWFDGK	AAVEWFDGK	AAVEWFDGK2
9.18455	9.91581	8.48538	15.1043	12.2297	9.00729	8.5867	7.27527	12.0105	12.1731	11.7607	8.80526	7.52134	10.7529	7.53383	9.45096	11.1185	9.37455	1	2	0.261681	0.998211	1.1477	0.675462	G3I0R8	G3I0R8	G3I0R8_CRIGR	I79_016957	Actin-binding protein anillin	AAVISQSEFVPSK	AAVISQSEFVPSK	AAVISQSEFVPSK2
10.3501	9.02351	8.25821	7.83903	7.54023	11.3428	12.1888	10.088	11.176	11.1464	10.4029	10.8859	10.1205	10.2952	10.5885	11.067	10.5233	8.9163	1	2	0.478316	0.998211	-1.09342	-1.12093	G3GYY9	G3GYY9	G3GYY9_CRIGR	Apip	Methylthioribulose-1-phosphate dehydratase	AAVMATLLFPGQEFK	AAVM(UniMod:35)ATLLFPGQEFK	AAVM(UniMod:35)ATLLFPGQEFK2
9.79004	16.2483	16.8851	17.2629	16.9758	17.3918	17.247	7.96888	16.5879	16.833	16.6141	16.6196	16.8143	16.3759	17.354	17.934	17.0671	17.9593	1	2	0.423672	0.998211	2.72043	1.12085	G3IAQ0	G3IAQ0;G3GUQ0	G3IAQ0_CRIGR	I79_020676	Phosphopyruvate hydratase	AAVPSGASTGIYEALELR	AAVPSGASTGIYEALELR	AAVPSGASTGIYEALELR2
9.0431	10.8974	9.18241	11.3151	11.2325	10.3213	10.351	10.6295	10.7332	10.3773	10.8889	10.707	11.6912	11.006	11.6112	11.9629	11.2951	11.7482	1	3	0.950097	0.998211	1.25256	2.09567	G3IAQ0	G3IAQ0;G3GUQ0	G3IAQ0_CRIGR	I79_020676	Phosphopyruvate hydratase	AAVPSGASTGIYEALELR	AAVPSGASTGIYEALELR	AAVPSGASTGIYEALELR3
10.0212	8.95644	14.3556	13.6085	14.2757	14.2757	14.7154	8.9397	14.0735	13.7371	14.2414	13.5641	14.131	14.317	14.5652	14.757	13.6627	14.7639	1	3	0.484123	0.998211	1.68437	1.25352	G3IAQ0	G3IAQ0	G3IAQ0_CRIGR	I79_020676	Phosphopyruvate hydratase	AAVPSGASTGIYEALELRDNDK	AAVPSGASTGIYEALELRDNDK	AAVPSGASTGIYEALELRDNDK3
11.9033	11.197	12.4964	13.1278	12.83	11.6511	10.0883	12.9081	11.8013	12.2475	12.5253	11.9927	12.6008	12.5148	12.5599	12.9296	12.7003	12.536	1	2	0.125002	0.998211	0.239205	0.348021	G3IF40	G3IF39;G3IF44;G3IF40;G3IF46;Q9JJN7	G3IF40_CRIGR	I79_022353	Carbonyl reductase (NADPH)	AAVQQLQAEGLSPR	AAVQQLQAEGLSPR	AAVQQLQAEGLSPR2
8.84638	8.47235	8.35698	8.1027	8.30768	8.52514	11.3059	10.4288	11.7823	7.74017	9.90149	10.9827	6.52171	8.67531	10.2899	7.89065	9.77087	11.1542	1	2	0.0442073	0.998211	-0.180288	-0.128156	G3HKQ7	G3HKQ7	G3HKQ7_CRIGR	I79_011286	Microtubule-associated protein	AAVSVTGNDITTPPNK	AAVSVTGNDITTPPNK	AAVSVTGNDITTPPNK2
10.0745	11.0391	10.1383	11.1126	11.5307	11.5523	11.8059	10.8851	11.0135	12.193	11.4363	10.6518	9.66185	10.092	10.4966	8.45414	11.2098	10.6624	1	2	0.0279373	0.998211	0.0511744	0.0822759	G3HG95	G3HG95	G3HG95_CRIGR	I79_009616	Lamin-A/C	AAYEAELGDAR	AAYEAELGDAR	AAYEAELGDAR2
10.6342	9.39197	10.0066	9.81373	10.0806	9.72684	10.6651	8.07887	9.71737	10.5896	10.2247	8.66196	8.37487	8.85109	8.9866	8.29192	8.84498	9.84136	1	2	0.000252187	0.999835	-0.000571887	-0.000770226	G3HG95	G3HG95	G3HG95_CRIGR	I79_009616	Lamin-A/C	AAYEAELGDARK	AAYEAELGDARK	AAYEAELGDARK2
9.05055	10.4883	9.06841	10.8748	8.54675	8.18907	10.3747	9.74012	10.5302	10.57	10.2683	8.45832	8.36347	7.41247	9.0704	8.45142	9.78421	8.11957	1	3	0.506503	0.998211	0.867173	1.16826	G3HG95	G3HG95	G3HG95_CRIGR	I79_009616	Lamin-A/C	AAYEAELGDARK	AAYEAELGDARK	AAYEAELGDARK3
8.96056	9.47805	8.4238	8.35769	8.5341	11.9775	11.217	11.126	8.9738	11.2077	11.0625	11.8726	11.1844	11.1959	10.8082	9.28677	11.3491	7.53445	1	2	0.432845	0.998211	-1.36352	-0.992246	G3HDD1	G3HDD1	G3HDD1_CRIGR	Rabggta	Geranylgeranyl transferase type-2 subunit alpha	AAYLDDLR	AAYLDDLR	AAYLDDLR2
11.8093	9.56588	11.4678	11.2174	11.1914	11.5708	8.78393	11.942	11.6606	11.5483	10.4975	7.17286	7.57944	11.7091	8.345	7.0345	12.25	11.6291	1	2	0.0742385	0.998211	-0.381894	-0.212982	G3I5L3	G3I5L3	G3I5L3_CRIGR	Anxa1	Annexin	AAYLQETGK	AAYLQETGK	AAYLQETGK2
9.75482	10.2861	9.86985	9.88841	10.2733	6.95995	9.84668	10.695	10.3868	9.74578	10.4358	6.79041	9.95659	9.86797	10.5628	8.62539	10.986	8.12416	1	2	0.641878	0.998211	1.6189	1.52919	G3H9L2	G3IBG6;G3H8G1;G3IPE4;G3H9L2	G3H9L2_CRIGR	I79_007088	Ubiquitin carboxyl-terminal hydrolase	AAYVLFYQR	AAYVLFYQR	AAYVLFYQR2
10.7464	9.27314	11.6138	10.3197	11.1195	10.3331	9.90749	11.4998	9.32785	7.98367	9.89721	11.2811	11.4833	12.17	10.7946	8.94048	9.82262	10.9003	1	2	0.112036	0.998211	-0.134162	-0.30506	G3H8C9	G3HN27;G3H8C9	G3H8C9_CRIGR	I79_006629	Semaphorin-3B	ACAECCLAR	AC(UniMod:4)AEC(UniMod:4)C(UniMod:4)LAR	AC(UniMod:4)AEC(UniMod:4)C(UniMod:4)LAR2
10.041	9.34246	10.3706	11.0698	10.5759	8.22772	10.9753	9.60916	10.825	7.89625	10.0425	10.2523	9.94371	10.7354	10.6294	6.9049	10.1297	11.6388	1	2	0.834018	0.998211	1.39991	1.90963	G3H0C9	G3H0C9	G3H0C9_CRIGR	I79_003584	L-lactate dehydrogenase A chain	ACAISILMK	AC(UniMod:4)AISILMK	AC(UniMod:4)AISILMK2
9.59929	9.55865	7.71932	8.02626	8.37393	7.93148	9.19455	8.09925	8.16647	6.92666	7.85131	8.37686	7.40881	9.16092	7.37798	7.69282	6.9817	8.89598	1	2	0.147703	0.998211	-0.254477	-0.394988	G3HVZ2	G3HVZ2	G3HVZ2_CRIGR	Fat1	FAT atypical cadherin 1	ACDADSSDLDK	AC(UniMod:4)DADSSDLDK	AC(UniMod:4)DADSSDLDK2
18.0882	17.3646	17.4027	16.8881	16.4701	15.8317	16.5471	16.0602	15.298	14.9268	15.5884	16.322	16.0729	15.8609	15.8064	14.4842	15.3481	17.1044	1	2	0.0428206	0.998211	-0.0941876	-0.1306	G3HCL6	G3HCL6	G3HCL6_CRIGR	I79_008227	Complement C3	ACEPGVDYVYK	AC(UniMod:4)EPGVDYVYK	AC(UniMod:4)EPGVDYVYK2
11.9787	8.2845	11.0637	11.181	10.6349	11.0415	10.295	7.58328	9.08764	8.09947	7.88279	11.0254	11.0946	10.4571	10.8604	8.31328	10.0163	9.02361	1	2	0.76442	0.998211	-0.949989	-1.60781	G3HHG3	G3HHG3	G3HHG3_CRIGR	I79_010066	Complement component C7	ACIGETTESR	AC(UniMod:4)IGETTESR	AC(UniMod:4)IGETTESR2
9.77408	8.99942	9.48288	9.7682	10.6166	8.24627	7.95498	7.39454	8.71684	7.8099	9.51954	8.33211	12.0345	12.2511	11.7415	9.77781	10.0364	11.9055	1	2	0.691321	0.998211	1.63165	1.49669	G3HWY2	G3HWY2	G3HWY2_CRIGR	I79_015497	Exostosin-2	ACLFVPSIDVLNQSPLR	AC(UniMod:4)LFVPSIDVLNQSPLR	AC(UniMod:4)LFVPSIDVLNQSPLR2
9.99709	10.3661	7.25741	7.93435	7.90768	8.77365	7.83158	9.21453	7.93298	6.9992	7.68473	8.28483	7.17487	8.47208	8.08321	8.26976	8.12259	8.41502	1	2	0.886078	0.998211	-1.17957	-2.07077	G3HE31	G3HE31	G3HE31_CRIGR	I79_008802	26S proteasome regulatory subunit 7	ACLIFFDEIDAIGGAR	AC(UniMod:4)LIFFDEIDAIGGAR	AC(UniMod:4)LIFFDEIDAIGGAR2
9.68721	9.14981	10.322	10.061	10.0208	10.6329	11.3139	11.8035	11.29	11.0169	11.1663	11.4442	10.8009	11.3225	11.4728	10.456	10.9692	11.1335	1	2	0.151586	0.998211	0.239261	0.413819	G3HJB1	G3HJB1	G3HJB1_CRIGR	I79_010753	Alpha-actinin-4	ACLISLGYDVENDR	AC(UniMod:4)LISLGYDVENDR	AC(UniMod:4)LISLGYDVENDR2
9.16042	14.8575	13.9636	14.0811	14.3548	13.7039	14.0267	14.0907	13.5216	14.39	13.9179	13.9828	13.2843	13.9262	14.5685	13.7221	13.9739	13.2385	1	2	0.325607	0.998211	1.37528	0.870563	G3HGQ1	G3HGQ1	G3HGQ1_CRIGR	I79_009791	Cation-independent mannose-6-phosphate receptor	ACPAGTAACLLK	AC(UniMod:4)PAGTAAC(UniMod:4)LLK	AC(UniMod:4)PAGTAAC(UniMod:4)LLK2
9.60803	10.5924	10.5277	11.3769	12.1401	11.8167	12.1216	11.9681	12.6734	12.0467	12.441	11.6584	11.8632	11.4371	11.4442	12.4118	12.5754	10.6439	1	3	0.2294	0.998211	0.47369	0.605758	G3H201	G3H201	G3H201_CRIGR	I79_004200	Replication protein A 32 kDa subunit	ACPRPEGLNFQDLR	AC(UniMod:4)PRPEGLNFQDLR	AC(UniMod:4)PRPEGLNFQDLR3
9.81311	12.2157	12.2677	12.2439	12.3548	11.5934	12.6879	10.5817	12.1377	12.0939	12.6811	12.226	11.6066	11.81	12.465	7.47505	12.7289	10.3482	1	2	0.22524	0.998211	0.510789	0.578135	G3I1Y9	G3I1Y9	G3I1Y9_CRIGR	I79_017410	Sulfated glycoprotein 1	ACQFVMQK	AC(UniMod:4)QFVM(UniMod:35)QK	AC(UniMod:4)QFVM(UniMod:35)QK2
10.8058	14.9484	14.6233	13.8612	14.4292	11.0663	13.7379	8.14968	13.207	12.4793	13.5124	13.6961	13.0409	13.4058	14.2044	8.63117	13.9351	12.6689	1	2	0.606536	0.998211	1.47117	1.52318	G3I1Y9	G3I1Y9	G3I1Y9_CRIGR	I79_017410	Sulfated glycoprotein 1	ACQFVMQK	AC(UniMod:4)QFVMQK	AC(UniMod:4)QFVMQK2
10.8546	9.03417	8.6794	7.86141	8.172	7.5305	8.1795	8.97962	7.99932	9.34199	7.67783	8.2448	8.95971	8.63826	8.52979	9.85255	8.70085	7.85018	1	3	0.234481	0.998211	-0.663941	-0.636392	G3HKG8	G3HKG8	G3HKG8_CRIGR	RPS3A	40S ribosomal protein S3a	ACQSIYPLHDVFVR	AC(UniMod:4)QSIYPLHDVFVR	AC(UniMod:4)QSIYPLHDVFVR3
9.83151	9.86432	11.5378	8.46488	7.6565	13.0965	7.55377	7.89517	7.62998	13.1416	13.074	11.194	12.159	12.2086	11.8803	8.32056	12.7163	7.99733	1	2	0.791464	0.998211	-2.33026	-1.6439	G3HG83	G3HG83	G3HG83_CRIGR	Cct3	T-complex protein 1 subunit gamma	ACTILLR	AC(UniMod:4)TILLR	AC(UniMod:4)TILLR2
17.858	18.4699	17.9769	17.6808	18.23	17.2569	17.6681	17.2454	17.5763	17.5903	17.0846	17.4174	16.8667	17.1401	17.8025	17.5191	17.468	17.5097	1	2	0.110633	0.998211	-0.0794287	-0.301873	G3I1Y9	G3I1Y9	G3I1Y9_CRIGR	I79_017410	Sulfated glycoprotein 1	ACTLIPGPDSTK	AC(UniMod:4)TLIPGPDSTK	AC(UniMod:4)TLIPGPDSTK2
10.7092	8.21742	10.0353	10.8639	10.7865	9.7421	8.5266	8.71112	9.78457	10.9157	10.8108	6.9465	6.3881	7.1703	7.66758	7.95878	10.7685	11.1773	1	2	0.0225761	0.998211	0.10636	0.0669287	G3H7A8	G3H7A8	G3H7A8_CRIGR	I79_006238	Kinectin	ACVAGTSDAEAVK	AC(UniMod:4)VAGTSDAEAVK	AC(UniMod:4)VAGTSDAEAVK2
10.525	11.4731	12.1941	12.3305	12.7501	11.7106	11.2976	11.8226	11.2461	10.8534	11.2914	9.06983	10.0561	9.78807	8.96185	11.6337	9.55504	12.1852	1	2	0.480404	0.998211	1.03222	1.11531	G3GXD7	G3GXD7	G3GXD7_CRIGR	Fasn	Fatty acid synthase	ACVDTALENLPSLK	AC(UniMod:4)VDTALENLPSLK	AC(UniMod:4)VDTALENLPSLK2
8.76133	9.82769	8.78159	11.2198	11.0042	8.48704	8.50387	8.22573	8.57746	11.0547	10.641	7.8523	12.3985	7.601	7.85077	8.43582	11.6915	7.48114	1	2	0.559466	0.998211	1.53392	1.30208	G3I3H9	G3I3H9	G3I3H9_CRIGR	I79_017987	Chitinase domain-containing protein 1	ACVQVLDPK	AC(UniMod:4)VQVLDPK	AC(UniMod:4)VQVLDPK2
11.6278	10.8128	10.3447	11.0824	10.9921	9.89127	7.97679	8.0262	8.27201	10.5147	11.3838	6.96679	10.2766	8.56012	10.3473	8.44123	10.695	10.6313	1	2	0.115754	0.998211	0.496496	0.325408	G3HXW9	G3IHD5;G3HXW9;G3H1Q6	G3HXW9_CRIGR	Actr1a	Actin related protein 1A	ACYLSINPQK	AC(UniMod:4)YLSINPQK	AC(UniMod:4)YLSINPQK2
11.3613	9.66301	9.84965	11.1149	11.0468	8.01183	9.90117	8.58461	7.67501	10.6467	10.6048	7.61398	8.14279	9.59612	8.0756	8.89979	10.7743	8.7971	1	3	0.131532	0.998211	0.493301	0.363908	G3HN02	G3HN02	G3HN02_CRIGR	I79_012132	Talin-1	ADAEGESDLENSRK	ADAEGESDLENSRK	ADAEGESDLENSRK3
9.19513	9.1708	11.4792	11.2009	11.3126	7.10473	8.41165	10.7859	10.7216	10.7514	11.3292	10.8987	10.7039	10.3451	10.3215	7.9406	11.2989	11.3631	1	3	0.441461	0.998211	1.35368	1.04706	G3H638	G3H638	G3H638_CRIGR	Ahsa1	AHSA1	ADATNVNNWHWTER	ADATNVNNWHWTER	ADATNVNNWHWTER3
9.34073	9.16306	8.18906	7.79746	7.04937	9.84322	9.22615	8.57877	10.9012	10.3914	9.63014	7.54002	7.8116	8.66048	7.41249	8.54151	9.21278	7.58744	1	2	0.416156	0.998211	-0.802327	-1.01003	G3HAG8	G3HAG8	G3HAG8_CRIGR	Ap1g1	AP-1 complex subunit gamma	ADCASGIFLAAEK	ADC(UniMod:4)ASGIFLAAEK	ADC(UniMod:4)ASGIFLAAEK2
9.77914	9.27093	8.30431	11.2697	10.7072	8.40416	7.31936	9.05594	8.56565	10.5456	10.3523	7.80446	8.15902	7.52507	7.62549	9.13131	7.83674	11.8575	1	2	0.323147	0.998211	0.988822	0.78069	G3HEN9	G3HEN9	G3HEN9_CRIGR	I79_009027	Septin-5	ADCLVPSEIRK	ADC(UniMod:4)LVPSEIRK	ADC(UniMod:4)LVPSEIRK2
9.74568	9.82282	8.57092	7.60746	7.4261	8.39496	7.88895	8.6719	7.41887	6.88517	8.93711	7.88229	6.99949	9.03762	7.96354	9.31038	8.34029	8.55502	1	2	0.615039	0.998211	-0.911578	-1.41838	G3GZ85	G3GZ85	G3GZ85_CRIGR	I79_003116	Staphylococcal nuclease domain-containing protein	ADDADEFGYSR	ADDADEFGYSR	ADDADEFGYSR2
12.9581	14.0777	16.0153	15.5958	15.2861	15.5736	15.3665	15.9485	15.6712	15.0382	15.8272	15.8496	16.3096	16.3071	16.0979	16.4269	15.8747	16.2589	1	2	0.445224	0.998211	1.08898	1.14483	G3I4H6	G3I4H6	G3I4H6_CRIGR	I79_018355	Fructose-bisphosphate aldolase	ADDGRPFPQVIK	ADDGRPFPQVIK	ADDGRPFPQVIK2
13.7505	15.0161	15.9657	15.7989	15.1496	16.5147	16.078	16.6188	16.5466	15.9936	15.872	16.4394	16.1539	16.5221	16.1877	17.4898	15.9082	14.6443	1	3	0.0337708	0.998211	0.100603	0.103275	G3I4H6	G3I4H6	G3I4H6_CRIGR	I79_018355	Fructose-bisphosphate aldolase	ADDGRPFPQVIK	ADDGRPFPQVIK	ADDGRPFPQVIK3
9.6413	9.46433	11.7951	10.205	10.5581	8.80084	7.8258	8.40367	8.80146	8.05736	10.0972	11.2852	12.0328	11.8628	11.6234	9.03161	11.1643	11.6349	1	2	0.164238	0.998211	0.515496	0.430071	G3GUR0	G3GUR0	G3GUR0_CRIGR	C1s	Calcium-dependent serine proteinase	ADDYVFTSNMICAGEK	ADDYVFTSNM(UniMod:35)IC(UniMod:4)AGEK	ADDYVFTSNM(UniMod:35)IC(UniMod:4)AGEK2
9.936	9.36406	11.6476	10.992	10.7969	9.31777	10.5786	9.49321	10.1098	6.7607	10.3504	10.8511	11.4559	11.0747	12.2568	8.46362	10.5449	11.7986	1	2	1.00508	0.998211	1.17133	2.2565	G3GUR0	G3GUR0	G3GUR0_CRIGR	C1s	Calcium-dependent serine proteinase	ADDYVFTSNMICAGEK	ADDYVFTSNMIC(UniMod:4)AGEK	ADDYVFTSNMIC(UniMod:4)AGEK2
15.1058	16.7789	12.7257	12.2691	11.45	16.7841	15.2395	15.2001	17.0058	16.1414	15.1506	16.0877	14.5911	15.349	15.4978	14.9316	16.1596	15.5034	1	2	0.875093	0.998211	-1.59173	-1.80389	G3GYP9	G3GYP9	G3GYP9_CRIGR	I79_002954	Peroxiredoxin-1	ADEGISFR	ADEGISFR	ADEGISFR2
9.13182	10.4301	10.7536	10.9364	11.1875	9.32951	10.0669	10.295	10.3092	9.11254	10.2527	8.92207	9.88142	9.95684	8.28621	8.8885	9.0168	10.287	1	2	2.04971	0.998211	1.16512	4.51106	G3IH63	G3IH63;G3GY44	G3IH63_CRIGR	I79_023145	Myosin-9	ADFCIIHYAGK	ADFC(UniMod:4)IIHYAGK	ADFC(UniMod:4)IIHYAGK2
15.2963	14.5717	13.8749	13.5681	13.8642	13.8345	14.2218	13.9156	14.0475	13.3561	14.0487	14.6397	14.4808	14.437	13.9121	9.34894	13.6276	12.8583	1	2	0.669762	0.998211	-0.807935	-1.45016	G3IID5	G3IID5	G3IID5_CRIGR	I79_023603	Chitinase	ADGLYPVANDR	ADGLYPVANDR	ADGLYPVANDR2
10.0709	9.49937	8.99151	8.64337	7.75746	8.6927	9.64248	8.71031	8.71297	7.92861	8.06807	7.60795	9.15234	7.44572	7.06173	8.31564	8.22432	8.35448	1	2	0.0695617	0.998211	0.157645	0.205468	G3I277	G3I277	G3I277_CRIGR	Dld	Dihydrolipoyl dehydrogenase	ADGSSQVIGTK	ADGSSQVIGTK	ADGSSQVIGTK2
11.9427	9.22364	12.4334	8.42492	7.90985	13.0895	11.1958	12.8562	12.8341	8.51577	10.8617	12.0386	12.7719	12.1167	12.9808	7.91226	11.1761	12.0248	1	2	0.539743	0.998211	-1.25259	-1.23051	G3GYR9	G3GYR9	G3GYR9_CRIGR	Rps8	40S ribosomal protein S8	ADGYVLEGK	ADGYVLEGK	ADGYVLEGK2
10.9718	8.15519	10.5033	11.3406	11.1513	10.4921	10.3502	10.3696	9.42783	10.3643	9.93671	10.8161	11.611	11.1531	11.0121	11.0384	10.1949	10.7623	1	2	0.335405	0.998211	0.256032	0.807407	G3II47	G3II47	G3II47_CRIGR	Aco2	Aconitate hydratase, mitochondrial	ADIASLAEEFK	ADIASLAEEFK	ADIASLAEEFK2
15.0579	16.0682	14.4586	12.6746	12.4968	14.4202	13.7346	13.3011	13.6065	13.3075	13.0622	14.7508	13.2978	13.8096	14.1989	9.16167	13.9312	14.4868	1	2	1.34842	0.998211	-1.19451	-2.82311	G3IF52	G3IF52	G3IF52_CRIGR	I79_022367	Nucleobindin-2	ADIEEIR	ADIEEIR	ADIEEIR2
10.3905	8.87939	8.50731	7.9688	8.93464	8.56523	7.31806	7.94699	8.22638	7.66714	7.3278	7.83721	8.66579	8.28556	10.0346	7.64483	8.05906	10.7219	1	3	0.0890157	0.998211	-0.262329	-0.247781	G3I369	G3I369	G3I369_CRIGR	I79_017870	Golgi apparatus protein 1	ADIFVDPVLHTACALDIK	ADIFVDPVLHTAC(UniMod:4)ALDIK	ADIFVDPVLHTAC(UniMod:4)ALDIK3
10.3636	9.17963	8.22902	8.74564	8.17488	8.23584	8.5817	8.89653	8.7779	7.64836	7.90273	9.44797	7.97241	7.88544	7.50172	8.7581	7.36326	12.1683	1	2	0.00522542	0.999357	0.0178573	0.0157881	G3HCL6	G3HCL6	G3HCL6_CRIGR	I79_008227	Complement C3	ADIGCTPGSGK	ADIGC(UniMod:4)TPGSGK	ADIGC(UniMod:4)TPGSGK2
10.2704	10.168	8.37761	8.40504	10.005	8.39379	8.71628	8.13342	7.7367	7.85598	8.14434	10.5866	10.8013	6.8659	11.2339	7.81533	9.3554	7.78269	1	2	0.370231	0.998211	-0.823956	-0.870169	G3HTF0	G3HTF0	G3HTF0_CRIGR	Sgsh	N-sulfoglucosamine sulfohydrolase	ADLAAQYTTIGR	ADLAAQYTTIGR	ADLAAQYTTIGR2
10.7574	10.5951	11.3811	11.961	11.2722	11.7741	12.4159	12.5748	12.81	12.8107	12.7147	12.5553	12.6528	12.5141	12.7184	8.72574	12.8763	11.9902	1	2	0.400515	0.998211	0.559342	1.02239	G3HFY9	G3HFY9	G3HFY9_CRIGR	I79_009507	Ubiquitin-conjugating enzyme E2 L3	ADLAEEYSK	ADLAEEYSK	ADLAEEYSK2
10.2401	9.77516	10.0803	9.45667	10.4998	7.6601	8.91403	7.69514	10.4639	7.4411	9.92784	11.2098	10.008	9.38939	11.4297	9.81413	11.1178	11.3569	1	3	0.06657	0.998211	0.230541	0.195057	G3IPN2	G3IPN2	G3IPN2_CRIGR	I79_025951	Keratin, type I cytoskeletal 10 (Fragment)	ADLEMQIESVTEELAYLK	ADLEM(UniMod:35)QIESVTEELAYLK	ADLEM(UniMod:35)QIESVTEELAYLK3
9.74012	9.12603	8.026	8.766	8.81963	9.97042	8.7274	6.81715	7.77299	7.31913	7.96126	7.18336	7.10406	7.38642	6.31719	8.44719	8.33613	8.32457	1	2	0.292401	0.998211	-0.734123	-0.753749	G3I7A8	G3I7A8	G3I7A8_CRIGR	I79_019395	Proteasome subunit alpha type-5 (Fragment)	ADLGALELWR	ADLGALELWR	ADLGALELWR2
9.98094	9.18988	8.30787	8.36346	9.39566	9.52686	9.30055	8.42976	8.06455	9.00326	8.40725	7.89802	7.6874	6.66393	8.1017	8.93178	8.59328	9.09634	1	2	0.28287	0.998211	-0.523337	-0.715274	G3IC91	G3ILH4;G3IC90;G3IC91	G3IC91_CRIGR	I79_021281	von Willebrand factor A domain-containing protein 5A	ADLGGTEILTPLLNIYK	ADLGGTEILTPLLNIYK	ADLGGTEILTPLLNIYK2
9.11231	9.79966	7.24043	9.50831	8.36104	10.4791	9.78971	8.60533	10.5499	11.1106	9.0159	9.10133	7.71408	8.44626	9.36757	9.49715	8.12157	8.49488	1	2	0.459627	0.998211	-0.687509	-1.04031	G3H2K2	G3H2K2	G3H2K2_CRIGR	I79_004417	Cytochrome c, somatic	ADLIAYLK	ADLIAYLK	ADLIAYLK2
15.5622	16.899	16.4602	17.5537	17.1901	17.1674	16.6677	16.6849	16.9956	17.806	17.0446	16.1863	15.798	15.8797	16.3661	17.372	17.2972	16.4315	1	2	0.200636	0.998211	0.307404	0.519356	G3H354	G3H354	G3H354_CRIGR	I79_004665	Heat shock protein HSP 90-alpha	ADLINNLGTIAK	ADLINNLGTIAK	ADLINNLGTIAK2
9.24946	9.77591	9.92363	7.99923	8.55463	9.28546	9.27312	9.66835	9.76974	8.92705	9.44176	7.73102	9.47004	9.276	8.59095	9.78764	8.81876	6.68294	1	2	0.187813	0.998211	-0.398981	-0.483912	G3GVH8	G3GVH8	G3GVH8_CRIGR	I79_001717	Protein flightless-1-like	ADLTALFLPR	ADLTALFLPR	ADLTALFLPR2
10.3714	12.6395	12.6412	11.115	11.1225	14.096	13.0232	13.7443	13.9655	13.1393	12.8607	13.3843	13.4743	13.3983	12.9397	9.19154	13.0259	13.3907	1	2	0.0348391	0.998211	0.133593	0.105283	G3H497	G3H497	G3H497_CRIGR	I79_005097	Inositol-3-phosphate synthase 1	ADNLIPGTR	ADNLIPGTR	ADNLIPGTR2
9.71994	9.79252	11.4647	9.48909	8.2472	8.26134	10.1001	10.601	8.96338	8.34475	9.04634	10.882	11.5485	11.6919	10.7178	10.5552	9.60018	10.7079	1	2	0.395653	0.998211	0.840299	0.958872	G3IN87	G3IN87	G3IN87_CRIGR	I79_025399	alpha-1,2-Mannosidase	ADSYYEYLLK	ADSYYEYLLK	ADSYYEYLLK2
15.8251	16.0153	14.2709	14.4631	14.459	14.3289	14.2793	13.1075	14.2537	12.4276	12.4631	13.7609	12.8782	12.6131	13.1681	8.91972	13.3829	14.9573	1	2	0.258143	0.998211	-0.493847	-0.649761	G3HZX6	G3HZX6	G3HZX6_CRIGR	I79_016639	Nucleobindin-1	ADTGDAPVPAPAGDQK	ADTGDAPVPAPAGDQK	ADTGDAPVPAPAGDQK2
10.3275	8.76105	12.1887	12.5823	12.3788	12.2501	11.8771	12.0521	12.5054	12.2299	12.8865	8.30169	12.2518	11.672	12.5918	9.02166	13.1763	12.3756	1	2	0.651222	0.998211	1.9786	1.72124	G3H3G9	G3H3G9	G3H3G9_CRIGR	I79_004785	Septin-9	ADTLTLEER	ADTLTLEER	ADTLTLEER2
13.6662	11.7416	12.7177	12.7802	13.329	12.0692	13.0421	12.1398	12.3729	12.972	13.405	8.19227	11.9386	12.2493	11.7617	8.47398	12.5979	12.2895	1	2	0.269746	0.998211	1.20341	0.732063	G3HTJ2	G3HTJ2	G3HTJ2_CRIGR	I79_014218	Septin-7 (Fragment)	ADTLTPEECQQFK	ADTLTPEEC(UniMod:4)QQFK	ADTLTPEEC(UniMod:4)QQFK2
9.69066	9.33737	7.93492	10.7538	10.3602	8.57496	8.56519	8.18937	8.6301	10.4209	10.9197	9.81127	7.12803	7.92641	7.33294	8.62394	9.62291	8.45362	1	3	0.307297	0.998211	-0.633808	-0.747643	G3HTJ2	G3HTJ2	G3HTJ2_CRIGR	I79_014218	Septin-7 (Fragment)	ADTLTPEECQQFKK	ADTLTPEEC(UniMod:4)QQFKK	ADTLTPEEC(UniMod:4)QQFKK3
10.8816	10.8178	10.9041	11.4449	11.2168	9.14491	11.6069	11.9077	11.1226	11.357	7.36143	7.8175	7.33563	6.99249	8.26506	7.83977	10.4562	11.5534	1	2	0.37536	0.998211	1.20389	0.875615	G3H256	G3H256	G3H256_CRIGR	Psmd9	26S proteasome non-ATPase regulatory subunit 9	ADVDLYQVR	ADVDLYQVR	ADVDLYQVR2
9.19491	9.46058	7.89885	7.74418	7.88137	7.42079	9.46243	7.9588	8.82131	8.30205	7.89174	6.85977	6.89073	7.35435	7.63421	7.97614	6.738	8.26219	1	2	0.10812	0.998211	0.264724	0.298873	G3GY17	G3GY17	G3GY17_CRIGR	I79_002670	Cullin-associated NEDD8-dissociated protein 1	ADVFHAYLSLLK	ADVFHAYLSLLK	ADVFHAYLSLLK2
10.1923	10.0053	9.56284	7.10745	11.0856	10.8937	10.6181	11.5187	10.4516	10.968	11.3405	9.99908	11.3247	11.1798	10.8561	11.4125	11.7528	7.83304	1	2	0.450085	0.998211	-1.14087	-1.0694	G3HXA2	G3HXA2;G3HUC8	G3HXA2_CRIGR	I79_015621	Basic leucine zipper and W2 domain-containing protein 2	ADVLSEEAILK	ADVLSEEAILK	ADVLSEEAILK2
9.57078	9.03355	10.0773	7.23855	8.44184	10.3163	9.39227	9.09993	10.4645	7.42013	9.17953	10.4416	7.84137	10.1589	6.41535	8.75533	9.19818	8.39004	1	2	1.73358	0.998211	-1.89403	-3.5602	G3HEE8	G3HEE8	G3HEE8_CRIGR	I79_008932	Alpha-L-iduronidase	ADVTYAALVVK	ADVTYAALVVK	ADVTYAALVVK2
9.5988	10.5778	12.071	12.6505	12.2039	11.9828	12.5128	12.4544	12.5429	12.8241	12.5999	11.8972	12.1773	12.3428	12.4896	9.38008	12.4797	12.0193	1	2	0.572265	0.998211	1.18037	1.48603	G3I9X8	G3I9X8	G3I9X8_CRIGR	I79_020389	Spectrin alpha chain, brain	ADVVESWIGEK	ADVVESWIGEK	ADVVESWIGEK2
10.008	8.82302	10.2895	11.0019	9.87607	9.56969	11.0879	10.2921	8.30354	10.7671	9.55625	7.77591	8.19589	9.31815	9.94978	8.16024	9.96904	10.3532	1	2	0.482117	0.998211	1.04184	1.08524	G3H601	G3H601	G3H601_CRIGR	I79_005750	Mitochondrial import inner membrane translocase subunit	AEACFVNCVER	AEAC(UniMod:4)FVNC(UniMod:4)VER	AEAC(UniMod:4)FVNC(UniMod:4)VER2
9.84543	10.3575	8.00158	7.85579	8.83154	7.58009	7.4822	8.5396	7.65011	10.2753	8.10674	8.55848	7.51298	7.96893	7.91808	8.90869	10.1403	8.28457	1	2	NaN	NaN	0	NaN	G3HIT7	G3HIT7	G3HIT7_CRIGR	I79_010564	Microtubule-associated protein 1B	AEADVHIK	AEADVHIK	AEADVHIK2
12.7131	13.5938	13.4254	10.5305	10.3909	8.88019	12.6602	8.40597	7.96912	10.123	11.2517	8.86731	7.1423	6.60069	14.9937	8.25107	13.4053	12.3147	1	2	0.102827	0.998211	0.508427	0.282808	G3IBN9	G3IBN9;G3IBP0;G3IKI7	G3IBN9_CRIGR	I79_021070	Keratin, type II cytoskeletal 71	AEAEALYQTK	AEAEALYQTK	AEAEALYQTK2
9.8265	10.3449	8.02723	8.53334	12.5144	10.4545	7.54157	7.53141	14.6681	7.18022	12.987	8.28752	10.4287	11.6575	8.13151	9.5571	8.55818	11.229	1	2	0.0286803	0.998211	-0.0896799	-0.0843127	G3IBN9	G3IBN9;G3IIF5;G3IBN8;G3IKD4	G3IBN9_CRIGR	I79_021070	Keratin, type II cytoskeletal 71	AEAESWYQTK	AEAESWYQTK	AEAESWYQTK2
10.0648	13.1798	12.9567	13.3182	13.8252	13.2767	13.9832	13.6808	12.9224	14.4166	13.2712	13.3123	12.438	12.6346	13.0749	12.7838	13.5131	13.742	1	2	0.399067	0.998211	1.1524	1.02077	G3IBK2	G3IBK2	G3IBK2_CRIGR	I79_021027	Filamin-A	AEAGVPAEFSIWTR	AEAGVPAEFSIWTR	AEAGVPAEFSIWTR2
10.0649	9.79708	7.81256	7.76543	11.1814	8.12304	8.29706	8.63497	7.94257	11.4241	10.3956	9.31903	7.84495	10.0866	7.6321	7.94947	10.4516	8.21403	1	2	NaN	NaN	0	NaN	G3I600	G3I600	G3I600_CRIGR	I79_018911	Early endosome antigen 1	AEALEGQIR	AEALEGQIR	AEALEGQIR2
8.39075	9.55284	9.47718	8.33218	9.15428	10.2829	9.25036	8.89021	7.73292	8.09588	8.77061	8.01744	9.09162	9.72154	9.30913	8.37902	9.31682	8.47168	1	2	0.0494754	0.998211	-0.110557	-0.150045	G3GTC7	G3GTC7	G3GTC7_CRIGR	I79_000906	NADP-dependent malic enzyme (Fragment)	AECSAEQCYK	AEC(UniMod:4)SAEQC(UniMod:4)YK	AEC(UniMod:4)SAEQC(UniMod:4)YK2
9.41873	8.94436	9.8081	9.46651	10.2548	10.3504	9.91463	8.64004	7.26848	8.98929	8.4011	10.1422	9.46496	10.4138	10.4545	10.0046	8.72282	9.64419	1	2	0.462623	0.998211	-0.347866	-1.15345	G3HH37	G3HH37	G3HH37_CRIGR	Cd109	CD109 antigen	AEDALYLLTQQAEK	AEDALYLLTQQAEK	AEDALYLLTQQAEK2
13.9713	12.6647	13.6307	8.46566	7.54098	12.2324	12.6652	7.35387	12.4201	12.005	6.88714	13.6097	13.8634	13.6362	14.194	13.9969	13.9265	14.4232	1	2	0.250189	0.998211	-0.916733	-0.633311	G3IG05	G3IG05	G3IG05_CRIGR	I79_022682	Annexin	AEDGSVIDYELIDQDAR	AEDGSVIDYELIDQDAR	AEDGSVIDYELIDQDAR2
9.7368	10.0875	11.5146	11.4756	11.5761	11.744	12.2689	11.8806	7.43665	10.5839	11.3005	8.2885	11.0878	11.3032	11.1917	8.57333	10.6022	11.8973	1	2	0.665027	0.998211	1.7593	1.70137	G3I000	G3I000	G3I000_CRIGR	Aldh16a1	Aldehyde dehydrogenase family 16 member A1	AEDITAAVEAAR	AEDITAAVEAAR	AEDITAAVEAAR2
9.9182	9.05932	7.96534	10.2091	8.3679	10.6583	7.82533	6.77103	9.75528	8.18496	12.1139	11.0383	11.1161	10.4183	7.93929	12.1743	12.4787	13.2064	1	2	0.0143878	0.998211	0.0509506	0.0438393	G3H412	G3H412	G3H412_CRIGR	I79_005005	Proliferating cell nuclear antigen	AEDNADTLALVFEAPNQEK	AEDNADTLALVFEAPNQEK	AEDNADTLALVFEAPNQEK2
9.96534	11.4437	9.58444	11.9419	11.1964	10.4598	10.6966	9.99492	10.4292	11.7609	10.9858	9.51384	9.46498	9.36526	10.6095	12.0784	11.424	11.3292	1	3	0.680323	0.998211	0.878508	1.47464	G3H412	G3H412	G3H412_CRIGR	I79_005005	Proliferating cell nuclear antigen	AEDNADTLALVFEAPNQEK	AEDNADTLALVFEAPNQEK	AEDNADTLALVFEAPNQEK3
9.0893	9.42743	7.95642	9.63073	10.0031	9.04066	8.87265	7.87736	7.94375	9.8667	7.41504	9.70142	6.61085	7.71161	7.53184	8.1208	10.2115	11.4521	1	2	0.0445625	0.998211	-0.135555	-0.132304	G3H3Q1	G3H3Q1	G3H3Q1_CRIGR	I79_004880	Pyruvate kinase	AEDVHEVR	AEDVHEVR	AEDVHEVR2
9.36094	9.32421	9.40162	9.30081	9.18876	7.66614	8.77079	9.00992	8.65163	7.23966	8.85702	10.6494	10.7361	8.74534	9.03475	8.68948	9.57213	8.30097	1	2	0.0167799	0.998211	0.0516721	0.0510525	G3I3H9	G3I3H9	G3I3H9_CRIGR	I79_017987	Chitinase domain-containing protein 1	AEDVVLEHR	AEDVVLEHR	AEDVVLEHR2
9.90866	9.22938	11.0896	10.8865	10.9471	10.9864	9.22387	11.0431	10.4993	9.78259	11.1978	7.99859	11.5151	10.8392	10.8184	8.48141	10.7564	10.7145	1	2	0.391614	0.998211	0.953799	0.954463	G3HJW9	G3HJW9	G3HJW9_CRIGR	I79_010972	5'-nucleotidase domain-containing protein 1	AEEAEPLEK	AEEAEPLEK	AEEAEPLEK2
12.7427	11.512	13.0784	11.4466	12.3242	12.9502	11.5672	12.6779	12.2342	11.5528	12.0525	12.3461	12.6906	13.2931	13.5693	8.35687	12.3055	10.8984	1	2	1.18079	0.998211	-1.02892	-2.47565	G3IE68	G3IE68	G3IE68_CRIGR	I79_022011	Laminin subunit alpha-2	AEECYYDENVAR	AEEC(UniMod:4)YYDENVAR	AEEC(UniMod:4)YYDENVAR2
9.69844	9.90228	9.73006	8.28975	8.31277	7.4296	8.95799	8.73793	7.92246	7.83921	8.60634	9.33657	8.79443	8.68115	7.36461	10.3224	9.21094	8.27382	1	3	0.115382	0.998211	-0.242541	-0.334466	G3HVZ2	G3HVZ2	G3HVZ2_CRIGR	Fat1	FAT atypical cadherin 1	AEEHVLGDFCFLR	AEEHVLGDFC(UniMod:4)FLR	AEEHVLGDFC(UniMod:4)FLR3
10.4949	12.8845	8.74215	8.63587	11.2448	13.6066	8.17716	12.1423	7.93075	12.1923	11.1362	11.5644	11.2083	11.2249	11.3302	7.54965	12.167	11.65	1	2	0.733924	0.998211	-1.97078	-1.55251	G3HIT7	G3HIT7	G3HIT7_CRIGR	I79_010564	Microtubule-associated protein 1B	AEEIDVAK	AEEIDVAK	AEEIDVAK2
9.48864	9.41896	8.93763	8.3953	8.25684	9.07817	8.5863	8.44212	8.16523	8.12494	8.35223	7.93662	8.25483	8.37522	8.93806	8.52041	7.80671	7.80749	1	2	0.464525	0.998211	-0.573495	-1.16329	G3HIW3	G3HIW3	G3HIW3_CRIGR	Setd3	Protein-histidine N-methyltransferase	AEELFLWVPR	AEELFLWVPR	AEELFLWVPR2
12.5235	13.129	12.5428	11.8243	11.2657	12.0233	11.4686	12.2081	11.7468	11.7176	10.8353	11.2802	10.4127	11.2262	10.143	11.7606	10.4041	12.3528	1	2	0.328629	0.998211	-0.427732	-0.783097	G3IE06	G3IE06	G3IE06_CRIGR	I79_021947	Transmembrane protein 132A	AEELVNTAPLTGVPQR	AEELVNTAPLTGVPQR	AEELVNTAPLTGVPQR2
9.82231	11.3145	8.8004	10.8226	10.6491	7.34138	7.36367	11.168	11.0187	10.8495	10.7269	7.51051	10.8479	10.441	10.5977	8.51064	11.3341	12.1709	1	2	0.764262	0.998211	2.07654	1.59338	G3HIJ5	G3HIJ5	G3HIJ5_CRIGR	I79_010466	2-oxoglutarate and iron-dependent oxygenase domain-containing protein 1	AEESNLPDVLK	AEESNLPDVLK	AEESNLPDVLK2
10.3893	11.5123	10.753	10.9065	11.6247	12.0727	11.117	12.6305	12.0568	9.49702	11.2691	12.3168	12.6239	13.0791	12.6865	11.01	11.7284	11.3964	1	2	0.0384693	0.998211	-0.0819516	-0.114214	G3HWN6	G3HWN6	G3HWN6_CRIGR	I79_015397	DNA topoisomerase I (Fragment)	AEEVATFFAK	AEEVATFFAK	AEEVATFFAK2
10.3086	9.24161	8.59368	11.5759	11.3957	7.72089	12.8339	8.39347	12.2437	12.1678	11.1844	8.6686	10.8911	6.78344	7.42629	9.75035	8.21163	8.1221	1	2	0.747788	0.998211	1.95639	1.5646	G3GXB0	G3GXB0	G3GXB0_CRIGR	Arhgdia	ARHGDIA	AEEYEFLTPMEEAPK	AEEYEFLTPM(UniMod:35)EEAPK	AEEYEFLTPM(UniMod:35)EEAPK2
10.197	9.02896	9.16479	8.53101	9.87605	11.2107	9.24064	10.4186	9.96456	8.95393	10.3031	9.66796	7.62097	10.2735	8.75592	9.99074	9.2714	9.30834	1	2	1.36908	0.998211	-1.68331	-2.8084	G3I784	G3I784	G3I784_CRIGR	Enoph1	Enolase-phosphatase E1	AEFFADVVPAVR	AEFFADVVPAVR	AEFFADVVPAVR2
10.907	9.97236	8.84282	7.98438	7.41868	12.1152	7.88078	12.037	11.8434	7.5822	11.3314	11.2045	10.7637	8.04603	7.30961	8.74114	7.62568	9.26103	1	2	1.53719	0.998211	-2.43642	-3.17985	G3IBK2	G3IBK2	G3IBK2_CRIGR	I79_021027	Filamin-A	AEFTVETR	AEFTVETR	AEFTVETR2
10.3244	8.80476	9.8396	10.4012	11.1818	10.544	9.82106	7.94461	7.89771	10.2429	10.9734	7.51579	10.8819	10.0484	9.59596	8.50342	10.5852	8.04278	1	2	0.100248	0.998211	0.325366	0.281565	G3IBQ9	G3IBQ9	G3IBQ9_CRIGR	Farsb	Phenylalanine--tRNA ligase beta subunit	AEGASDVVLYK	AEGASDVVLYK	AEGASDVVLYK2
9.65899	9.75223	8.29484	8.80689	11.5865	9.61197	8.78589	9.88194	8.29687	7.52445	10.8923	10.861	11.9674	11.641	11.7565	10.6875	10.471	7.95545	1	3	0.274486	0.998211	-0.665075	-0.682052	G3HBI1	G3HBI1	G3HBI1_CRIGR	Pxdn	Peroxidasin	AEGNPKPEIIWLR	AEGNPKPEIIWLR	AEGNPKPEIIWLR3
8.32865	9.35046	12.7224	8.1514	13.9231	7.53474	13.1781	8.72261	13.734	8.07744	13.5333	13.513	13.1048	12.8081	13.1308	9.6775	13.4097	13.2693	1	2	0.395706	0.998211	2.13375	0.945034	G3IBK2	G3GZ94;G3IBK2	G3IBK2_CRIGR	I79_021027	Filamin-A	AEGPGLSR	AEGPGLSR	AEGPGLSR2
9.7835	8.31367	7.9209	11.0492	10.7867	8.56951	8.00546	8.37425	7.72621	7.32641	7.81003	6.99286	8.14171	7.16937	7.89997	8.46876	10.971	12.2521	1	2	0.470992	0.998211	1.4135	1.05947	G3IB69	G3IB69	G3IB69_CRIGR	Lamb2	Laminin subunit beta-2	AEGVLAAQAR	AEGVLAAQAR	AEGVLAAQAR2
9.43762	8.82489	8.26972	9.19835	9.97256	8.69978	9.20035	8.37512	8.18053	8.58798	8.58303	8.7909	9.71035	9.68054	7.07856	9.34389	9.40027	9.33738	1	2	0.628877	0.998211	0.385504	1.47279	G3HXL6	G3HXL6	G3HXL6_CRIGR	I79_015744	Annexin	AEIDMLDIR	AEIDMLDIR	AEIDMLDIR2
10.1681	10.1262	8.11184	7.80758	6.8812	8.61716	7.74611	9.37817	8.52882	6.87886	11.0603	10.7429	7.70499	9.03595	7.70982	8.56501	11.1321	8.64045	1	2	1.07006	0.998211	-1.86795	-2.77621	G3HLY6	G3HLY6	G3HLY6_CRIGR	I79_011730	Vacuolar protein-sorting-associated protein 25	AEIITVSDGR	AEIITVSDGR	AEIITVSDGR2
12.5025	8.64517	11.8447	12.2478	12.1428	12.3993	8.00658	12.4817	12.2783	13.1884	12.2657	8.50445	12.2625	12.0504	7.79871	8.76579	13.1648	12.0655	1	2	0.00198182	0.999835	0.0101782	0.00605219	G3HFM4	G3HFM4	G3HFM4_CRIGR	Flnb	Filamin-B	AEISCIDNK	AEISC(UniMod:4)IDNK	AEISC(UniMod:4)IDNK2
9.89167	9.01458	10.2517	7.08905	9.85781	8.20823	8.03455	7.91749	8.88775	7.25824	7.90341	9.16403	8.33906	10.3469	10.0794	8.49302	10.2873	8.1931	1	3	NaN	NaN	0	NaN	G3HVZ2	G3HVZ2	G3HVZ2_CRIGR	Fat1	FAT atypical cadherin 1	AEISEFAPPHTPVVLIK	AEISEFAPPHTPVVLIK	AEISEFAPPHTPVVLIK3
10.4267	13.0616	11.4771	11.2413	12.0015	9.14	12.4642	12.22	6.32344	12.6149	11.5955	8.35478	11.061	7.9196	8.22381	8.12841	11.8714	8.20347	1	2	0.610587	0.998211	1.43534	1.32236	G3IBK2	G3IBK2	G3IBK2_CRIGR	I79_021027	Filamin-A	AEISFEDR	AEISFEDR	AEISFEDR2
9.72753	12.46	12.7303	13.3503	13.0619	12.943	13.6167	13.31	13.3528	13.4722	13.2032	12.0778	12.0885	11.5985	12.2136	9.03343	13.1293	13.29	1	2	0.596139	0.998211	1.50361	1.47544	G3IBK2	G3IBK2	G3IBK2_CRIGR	I79_021027	Filamin-A	AEISFEDRK	AEISFEDRK	AEISFEDRK2
11.0861	8.81164	9.30659	9.80033	9.41613	11.2953	7.98648	8.77589	11.2573	11.5762	7.87096	11.2876	7.03867	10.9219	10.7804	8.11395	11.7057	11.12	1	3	1.0392	0.998211	-2.2366	-2.4422	G3IBK2	G3IBK2	G3IBK2_CRIGR	I79_021027	Filamin-A	AEISFEDRK	AEISFEDRK	AEISFEDRK3
9.75463	9.08702	12.5114	13.0831	12.6799	13.4186	13.2893	13.1019	12.8832	13.3914	13.0998	12.3958	11.9744	11.7779	11.9164	8.93053	13.3249	12.6226	1	2	0.295912	0.998211	0.886025	0.784234	G3HFM4	G3HFM4	G3HFM4_CRIGR	Flnb	Filamin-B	AEITFDDHK	AEITFDDHK	AEITFDDHK2
10.6571	9.0154	8.64899	8.33398	9.12327	7.3742	7.77874	8.08401	8.97535	7.42494	9.17265	8.74955	7.14004	9.64829	9.29036	9.20338	8.51616	8.83805	1	2	NaN	NaN	0	NaN	G3HQU9	G3HQV4;G3HQU9	G3HQU9_CRIGR	I79_013205	3-ketoacyl-CoA thiolase B, peroxisomal	AEIVPVTTTILDDK	AEIVPVTTTILDDK	AEIVPVTTTILDDK2
9.2885	9.06459	10.9634	10.641	11.6714	10.721	9.90646	10.4723	10.9222	11.1466	10.568	9.29735	7.34418	7.97638	8.11666	10.9533	10.2475	10.9398	1	2	0.0217212	0.998211	-0.0610933	-0.0645944	G3I8H3	G3I8H3	G3I8H3_CRIGR	H671_3g10061	Putative myosin light chain kinase 3	AELAELPLR	AELAELPLR	AELAELPLR2
10.5782	9.11883	8.52159	8.69579	9.98282	8.97658	10.6192	8.81388	8.7049	7.50254	10.5979	9.71608	7.24064	7.95962	7.58713	9.13059	10.5203	11.9352	1	2	0.0402924	0.998211	-0.134264	-0.11835	G3HDG6	G3HDG6	G3HDG6_CRIGR	Pspc1	Paraspeckle component 1	AELDGTILK	AELDGTILK	AELDGTILK2
9.37524	9.12138	11.4551	8.89919	10.2109	8.57452	8.5539	9.30158	8.43623	7.13376	11.2838	7.87499	7.19141	10.9515	8.98619	9.14853	7.83452	7.51084	1	2	NaN	NaN	0	NaN	G3GRT0	G3GRT0	G3GRT0_CRIGR	I79_000224	Adenine phosphoribosyltransferase	AELEIQK	AELEIQK	AELEIQK2
10.1155	9.46488	9.0524	11.3835	10.7946	8.59113	8.49357	8.47901	7.8542	11.0045	8.00866	8.91044	9.00433	8.03469	8.60185	9.38442	10.7886	8.13653	1	2	0.0189183	0.998211	0.0488062	0.0563274	G3I0R8	G3I0R8	G3I0R8_CRIGR	I79_016957	Actin-binding protein anillin	AELETEVVR	AELETEVVR	AELETEVVR2
9.16769	9.21545	10.6099	11.2323	11.003	10.2413	10.6436	11.1468	10.5627	11.6995	11.1469	9.53301	10.7891	10.4285	11.2788	11.1161	11.5901	11.1965	1	2	1.45965	0.998211	1.31806	3.79038	G3HJS0	G3HJS0	G3HJS0_CRIGR	I79_010919	Spectrin beta chain, brain 1	AELFTQSCADLDK	AELFTQSC(UniMod:4)ADLDK	AELFTQSC(UniMod:4)ADLDK2
10.0237	9.9915	10.2178	10.2559	10.4463	8.79216	10.625	10.764	9.78664	9.74925	10.1545	10.4594	10.3346	9.63186	10.7095	8.03079	10.3943	11.0519	1	2	0.617259	0.998211	0.808406	1.52317	G3HDD1	G3HDD1	G3HDD1_CRIGR	Rabggta	Geranylgeranyl transferase type-2 subunit alpha	AELGFLESCLR	AELGFLESC(UniMod:4)LR	AELGFLESC(UniMod:4)LR2
10.303	9.17876	9.30622	7.88237	9.10846	9.07392	8.71308	9.02652	8.24877	7.67529	8.2149	8.59168	8.08423	6.13495	9.45179	8.3149	7.70648	10.0506	1	2	0.388756	0.998211	-0.640297	-0.906616	G3H4M6	G3H4M6	G3H4M6_CRIGR	Nln	Neurolysin	AELGTLPDDFIDSLEK	AELGTLPDDFIDSLEK	AELGTLPDDFIDSLEK2
13.017	13.355	14.8262	13.8856	13.5727	14.4399	14.4281	14.0422	14.1748	14.1222	13.123	14.218	14.1783	14.3487	14.2453	13.2244	13.6417	14.1997	1	2	0.226467	0.998211	0.281309	0.617244	G3I278	G3I278	G3I278_CRIGR	I79_017505	Laminin subunit beta-1	AELLLEEAK	AELLLEEAK	AELLLEEAK2
10.2349	8.63088	11.1936	10.1023	10.6336	10.6715	9.47564	11.4857	10.7523	10.5007	10.0447	11.5066	12.2914	11.8215	11.8432	7.98333	11.0862	8.92423	1	2	0.299648	0.998211	-0.605944	-0.732764	G3I278	G3I278	G3I278_CRIGR	I79_017505	Laminin subunit beta-1	AELLLEEAKR	AELLLEEAKR	AELLLEEAKR2
13.1159	13.3054	14.2214	12.9468	13.2131	14.6651	13.3385	14.0071	13.6551	13.3214	13.1579	14.1614	14.0308	14.1598	14.0099	7.66316	13.7042	14.1923	1	2	0.256802	0.998211	-0.353691	-0.652443	G3I278	G3I278	G3I278_CRIGR	I79_017505	Laminin subunit beta-1	AELLQNEAK	AELLQNEAK	AELLQNEAK2
11.5651	8.46645	12.1909	11.6115	11.6795	10.5348	8.02808	8.12017	10.6004	9.40991	9.49047	11.9744	11.8932	11.6554	9.77234	8.93267	8.06672	11.1775	1	2	0.276634	0.998211	-0.680546	-0.685689	G3HIM1	G3HIM1	G3HIM1_CRIGR	I79_010495	Basement membrane-specific heparan sulfate proteoglycan core protein	AELLVTEAPSK	AELLVTEAPSK	AELLVTEAPSK2
9.8836	8.92424	11.9079	12.2144	11.9687	12.0578	8.30152	11.6771	11.9294	11.5521	11.6743	8.80618	8.59795	7.46044	10.9566	9.3729	7.76864	12.5621	1	2	0.0392306	0.998211	0.169795	0.114065	G3HIQ0	G3HIQ0	G3HIQ0_CRIGR	Tars1	Threonine--tRNA ligase	AELNPWPEYINTR	AELNPWPEYINTR	AELNPWPEYINTR2
10.4228	9.78668	8.29533	7.96915	8.71604	9.0774	8.91585	8.26904	7.67612	7.08649	8.02002	8.90601	8.92373	8.85514	8.02483	7.80602	8.63329	8.94068	1	2	0.617863	0.998211	-0.781373	-1.45769	G3IIE7	G3IIE7	G3IIE7_CRIGR	I79_023615	Procollagen-lysine,2-oxoglutarate 5-dioxygenase 1	AELQHVDLFHYSK	AELQHVDLFHYSK	AELQHVDLFHYSK2
9.64436	10.3554	12.0284	8.37763	11.8225	11.0276	9.74247	11.06	10.7924	9.42376	11.2322	12.3329	12.3891	12.2911	10.7945	12.1438	10.9567	8.71685	1	3	0.439823	0.998211	-1.19511	-1.00018	G3IIE7	G3IIE7	G3IIE7_CRIGR	I79_023615	Procollagen-lysine,2-oxoglutarate 5-dioxygenase 1	AELQHVDLFHYSK	AELQHVDLFHYSK	AELQHVDLFHYSK3
10.1506	9.05908	11.9447	10.2852	11.6351	10.0489	8.8037	8.28462	8.37959	10.6164	6.67427	10.83	12.0439	11.3989	11.7778	9.19956	12.0468	9.12583	1	3	0.131731	0.998211	-0.27848	-0.360554	G3GTS6	G3GTS6	G3GTS6_CRIGR	I79_001065	26S proteasome non-ATPase regulatory subunit 11	AELRDDPIINTHLAK	AELRDDPIINTHLAK	AELRDDPIINTHLAK3
9.5416	9.75047	8.3884	7.38914	9.7326	9.63633	11.4174	10.5676	12.1282	11.2096	7.66092	7.5899	8.75244	6.93282	8.05701	10.2556	10.1974	10.4636	1	2	0.204835	0.998211	0.583041	0.52224	G3GVX1	G3GVX1	G3GVX1_CRIGR	I79_001876	Ribosome-binding protein 1	AENEQLTER	AENEQLTER	AENEQLTER2
9.67242	9.42966	10.9323	10.2245	11.3686	10.6868	11.6042	11.1686	10.4377	10.1902	11.4835	10.9322	11.1958	11.3442	11.7805	11.3983	10.9467	11.3284	1	2	0.606945	0.998211	0.657787	1.34605	G3H0S4	G3H0S4	G3H0S4_CRIGR	Sord	Sorbitol dehydrogenase	AENLSLVVHGPGDIR	AENLSLVVHGPGDIR	AENLSLVVHGPGDIR2
9.48251	9.98619	10.5249	7.94135	9.60584	10.4979	10.5608	10.8183	11.1701	10.0229	10.1799	10.1874	8.09975	7.71799	9.64053	11.2941	10.8264	9.38149	1	3	0.717979	0.998211	-1.06009	-1.55241	G3H0S4	G3H0S4	G3H0S4_CRIGR	Sord	Sorbitol dehydrogenase	AENLSLVVHGPGDIR	AENLSLVVHGPGDIR	AENLSLVVHGPGDIR3
10.6745	10.4401	8.37709	7.32449	7.80223	8.58098	7.3493	8.19007	8.89678	8.10182	7.65343	7.42022	8.58418	7.6801	7.63834	9.55115	8.14581	10.773	1	2	0.11202	0.998211	-0.384149	-0.307239	G3H092	G3H092	G3H092_CRIGR	Ccdc80	Coiled-coil domain containing 80	AENNMYVQQR	AENNM(UniMod:35)YVQQR	AENNM(UniMod:35)YVQQR2
13.8808	11.7006	13.8834	13.9746	14.2289	13.6231	12.5794	13.5826	11.5509	13.8128	14.3547	12.5227	13.6118	12.7545	13.2574	11.8671	14.0526	13.7425	1	2	0.0928433	0.998211	0.134879	0.260259	G3IBG3	G3IBG3	G3IBG3_CRIGR	Uba1	E1 ubiquitin-activating enzyme	AENYDISPADR	AENYDISPADR	AENYDISPADR2
9.95944	9.56087	9.10227	7.97248	10.8985	8.35015	9.03281	8.45954	9.11241	7.25282	12.5078	11.1357	9.17595	8.21796	7.85635	8.978	8.68613	12.0161	1	2	0.0802282	0.998211	-0.265757	-0.224609	G3GRE1	G3GRE1	G3GRE1_CRIGR	I79_000086	Proline--tRNA ligase (Fragment)	AEPAGPETTEAK	AEPAGPETTEAK	AEPAGPETTEAK2
13.5374	13.314	14.3389	13.1074	13.9817	14.0424	13.7097	14.2867	13.8158	13.5215	13.1008	14.4862	14.8371	14.8654	14.5097	13.48	13.9013	13.976	1	2	0.0914438	0.998211	-0.114459	-0.253341	G3HG25	G3HG25	G3HG25_CRIGR	I79_009544	Laminin subunit gamma-1	AEQQTADQLLAR	AEQQTADQLLAR	AEQQTADQLLAR2
9.27346	9.68389	11.4573	7.87388	9.66577	12.1323	10.2585	8.35171	12.2963	10.6883	11.8762	12.3431	12.3998	12.8553	12.4302	7.36944	11.826	8.86025	1	2	0.440363	0.998211	-1.40152	-1.00552	G3H8F2	G3H8F2	G3H8F2_CRIGR	Apeh	Acylamino-acid-releasing enzyme	AESFFQTK	AESFFQTK	AESFFQTK2
9.94539	13.3628	7.64384	8.28191	8.38478	14.3902	8.4019	8.96851	14.106	12.7282	11.9059	13.0019	10.554	11.6858	11.0081	9.04683	11.7331	8.24772	1	2	1.01987	0.998211	-3.57445	-2.50301	G3I0I7	G3I0I7	G3I0I7_CRIGR	MTAP	S-methyl-5'-thioadenosine phosphorylase	AESFVFR	AESFVFR	AESFVFR2
8.62112	9.01266	8.97275	9.3643	10.021	10.324	7.93806	10.0812	9.72577	10.0945	10.017	8.0073	7.96047	7.50852	8.75952	7.57793	8.91701	9.82348	1	2	0.0891764	0.998211	-0.212574	-0.251497	G3I7W3	G3I7W3	G3I7W3_CRIGR	I79_019612	Dynactin subunit 1	AESLQQEVEALK	AESLQQEVEALK	AESLQQEVEALK2
9.95661	9.18172	11.2346	8.04353	10.4706	8.97732	9.11253	11.7926	8.22741	7.72208	11.2361	10.8887	10.7484	6.9006	7.39943	9.13742	10.664	7.11755	1	2	0.567836	0.998211	-1.18536	-1.24129	G3IPX9	G3IPX9	G3IPX9_CRIGR	I79_026064	Vesicle-fusing ATPase	AESLQVTR	AESLQVTR	AESLQVTR2
10.1203	9.04701	8.91859	10.2624	10.1537	8.26718	9.7049	10.3012	10.612	10.2327	10.2884	10.2248	9.35869	7.98393	10.1275	8.12324	10.9696	9.67682	1	2	0.111225	0.998211	0.213288	0.321713	G3GWV9	G3GWV9	G3GWV9_CRIGR	I79_002244	Nucleoprotein TPR	AESQLLACK	AESQLLAC(UniMod:4)K	AESQLLAC(UniMod:4)K2
9.75861	9.25062	10.948	7.42275	11.0829	9.87929	9.44523	10.7645	8.20553	10.0289	11.0774	7.57584	10.6232	10.3172	8.07282	7.20487	10.668	9.57082	1	2	0.068087	0.998211	0.194247	0.19354	G3GXD5	G3GXD5	G3GXD5_CRIGR	I79_002425	COP9 signalosome complex subunit 1	AESTPEIAEQR	AESTPEIAEQR	AESTPEIAEQR2
9.63285	9.73122	11.36	11.7709	11.4648	12.1549	11.8626	11.385	11.1368	11.4897	11.0536	11.8691	11.0858	10.7131	11.161	9.42995	11.2071	11.4231	1	2	0.135119	0.998211	0.31663	0.387639	G3GRG9	G3GRG9	G3GRG9_CRIGR	I79_000115	Ras GTPase-activating protein-binding protein 1	AETALEEAAPEDVQK	AETALEEAAPEDVQK	AETALEEAAPEDVQK2
15.0135	9.14269	8.05941	7.69861	7.22544	8.72464	8.78259	7.75757	7.86478	7.70379	7.13251	8.82111	12.0722	12.2669	7.47545	8.99397	13.4796	14.8386	1	2	0.000628008	0.999835	-0.00507243	-0.00192243	G3IPN2	G3IPN2	G3IPN2_CRIGR	I79_025951	Keratin, type I cytoskeletal 10 (Fragment)	AETECQNAEYQQLLDIK	AETEC(UniMod:4)QNAEYQQLLDIK	AETEC(UniMod:4)QNAEYQQLLDIK2
13.4619	14.2677	13.9466	12.9627	13.2239	13.4343	13.5026	13.0106	13.4637	12.5673	12.9868	14.3845	13.6667	13.7801	14.153	8.35569	13.4169	12.6988	1	2	0.644852	0.998211	-0.552516	-1.43196	G3GR64	G3GR64	G3GR64_CRIGR	I79_000007	Inter-alpha-trypsin inhibitor heavy chain H5	AETGSLHEESV	AETGSLHEESV	AETGSLHEESV2
11.8876	11.8097	10.5597	11.8167	11.8696	11.8323	12.2606	12.0043	11.5625	12.6173	11.2844	10.9963	10.7912	10.6941	11.7556	9.92357	12.4466	11.315	1	2	0.0205983	0.998211	-0.0261872	-0.0610934	G3HYP6	G3HYP6;G3HSB7	G3HYP6_CRIGR	I79_016187	Nuclear migration protein nudC	AETPGPQIK	AETPGPQIK	AETPGPQIK2
8.63302	10.4907	7.74968	11.3286	10.9586	9.29012	8.32807	8.08578	8.97095	7.59679	10.2949	8.97363	7.31225	8.22112	10.6082	8.54439	10.8703	12.5829	1	2	0.290067	0.998211	0.922357	0.736168	G3HWE6	G3HWE6	G3HWE6_CRIGR	I79_015303	Ubiquitinyl hydrolase 1	AETVAAPITVR	AETVAAPITVR	AETVAAPITVR2
9.00743	10.2818	10.5336	10.4191	10.7546	8.74626	8.38446	9.74726	10.1734	10.0553	10.6107	8.01771	10.248	8.54736	9.35374	8.12734	10.4571	11.0317	1	2	1.07248	0.998211	1.43035	2.22433	G3GS62	G3GS62	G3GS62_CRIGR	I79_000374	NEDD8-activating enzyme E1 catalytic subunit	AEVAAEFLNDR	AEVAAEFLNDR	AEVAAEFLNDR2
12.8378	13.266	13.2402	12.8761	12.9698	11.2992	12.4486	11.9901	12.0246	11.0783	11.681	12.9879	12.4111	12.4238	11.9154	11.723	11.3368	12.7138	1	2	0.151468	0.998211	0.237426	0.430989	G3HYM2	G3HYM2	G3HYM2_CRIGR	I79_016163	Coagulation factor V	AEVDDVIQVR	AEVDDVIQVR	AEVDDVIQVR2
8.8646	9.23138	8.50219	7.46173	7.39812	7.90536	8.49921	7.56459	7.66088	8.33622	8.90367	8.85759	9.35801	8.38268	9.09301	7.97298	8.73043	9.02562	1	2	0.0283842	0.998211	0.0436269	0.0834624	G3IPX3	G3IPX3	G3IPX3_CRIGR	I79_026058	Selenocysteine lyase	AEVELVVEDLK	AEVELVVEDLK	AEVELVVEDLK2
10.5009	9.12847	8.88908	11.2158	11.0936	9.72922	9.47143	7.87251	7.72233	8.43996	10.2386	8.29226	6.89416	7.59065	10.2536	9.24521	10.1826	8.47146	1	2	0.170125	0.998211	-0.494261	-0.443995	G3HUL2	G3HUL2	G3HUL2_CRIGR	I79_014624	Aldehyde oxidase	AEVLSEEPILK	AEVLSEEPILK	AEVLSEEPILK2
12.3158	11.8029	12.7244	13.5483	13.7792	12.7777	12.626	13.3519	12.9875	13.3411	13.5969	12.2263	12.3704	11.9239	12.5722	13.0091	13.1067	12.5433	1	2	0.466427	0.998211	0.332045	1.05539	G3HJM2	G3HJM2	G3HJM2_CRIGR	I79_010870	Glycyl-tRNA synthetase	AEVSELPGVVR	AEVSELPGVVR	AEVSELPGVVR2
11.4697	11.3606	10.4941	10.9602	11.3486	12.4435	12.0813	11.9089	11.1187	12.6274	11.1002	10.222	10.3569	10.869	11.2086	8.45378	11.7501	11.3675	1	2	0.088755	0.998211	-0.18695	-0.253377	G3HFM4	G3HFM4	G3HFM4_CRIGR	Flnb	Filamin-B	AEVSIQNNK	AEVSIQNNK	AEVSIQNNK2
10.5126	9.39614	9.96564	8.20323	8.22271	8.56373	8.91765	6.889	8.79601	7.68687	7.57178	7.16687	7.57983	9.70089	9.62843	7.4894	8.44048	10.626	1	2	0.0238536	0.998211	0.0839701	0.0716439	G3HUQ9	G3HUQ9	G3HUQ9_CRIGR	I79_014674	Dentin matrix protein 4	AEWEVDPDYCEEVK	AEWEVDPDYC(UniMod:4)EEVK	AEWEVDPDYC(UniMod:4)EEVK2
9.16651	8.6357	8.51547	7.60726	7.81713	8.75719	9.98412	9.83224	11.4841	8.58298	8.35732	9.05005	7.65878	12.3151	9.81405	8.54309	9.75443	10.0584	1	2	0.0814481	0.998211	-0.164108	-0.234325	G3H3E3	G3H3E3	G3H3E3_CRIGR	Cant1	CANT1	AEWLAVK	AEWLAVK	AEWLAVK2
9.67036	9.02264	11.8482	11.5439	11.9396	11.795	11.4373	11.1061	11.0628	11.8544	12.0349	11.1998	11.8347	11.4833	11.6988	11.6048	12.3073	11.8127	1	2	0.458417	0.998211	0.768755	1.20034	G3HIS0	G3HIS0	G3HIS0_CRIGR	Psmd6	26S proteasome non-ATPase regulatory subunit 6	AEYLCLIGDK	AEYLC(UniMod:4)LIGDK	AEYLC(UniMod:4)LIGDK2
14.5107	14.4827	13.9337	13.0259	13.3055	14.8373	14.4961	15.0603	15.001	13.3038	13.6777	15.1005	15.7568	15.2941	15.2263	13.3665	13.9842	12.4988	1	2	0.487345	0.998211	-0.871724	-1.15196	G3HFP1	G3HFP1	G3HFP1_CRIGR	Rdx	Radixin	AFAAQEDLEK	AFAAQEDLEK	AFAAQEDLEK2
9.51098	9.33044	11.3718	11.2051	12.3638	11.6222	10.2792	12.3956	11.9073	11.7444	12.4244	11.2234	11.6982	11.3663	11.143	12.339	12.0249	11.2172	1	2	0.16094	0.998211	0.314384	0.44136	G3I7Z8	G3I7Z8	G3I7Z8_CRIGR	Ipo7	Importin-7	AFAVGVQQVLLK	AFAVGVQQVLLK	AFAVGVQQVLLK2
9.68027	9.98252	11.9621	12.0368	12.7292	12.0008	9.34669	10.508	11.1671	10.808	11.4434	13.4356	12.3938	12.6649	12.1525	14.2233	13.1337	11.4944	1	2	0.107523	0.998211	-0.387633	-0.300596	G3HIM1	G3HIM1	G3HIM1_CRIGR	I79_010495	Basement membrane-specific heparan sulfate proteoglycan core protein	AFAYLQVPER	AFAYLQVPER	AFAYLQVPER2
9.77671	9.96801	7.93675	10.5592	10.7417	8.55321	7.50754	10.83	7.92187	10.3081	10.411	7.49037	7.48129	8.75888	6.26517	9.2825	10.0448	8.22686	1	2	0.0581646	0.998211	-0.163042	-0.166109	G3HWJ3	G3HWJ3	G3HWJ3_CRIGR	I79_015376	Plectin	AFCGFEDPR	AFC(UniMod:4)GFEDPR	AFC(UniMod:4)GFEDPR2
9.37692	9.37121	8.54161	7.51132	8.55022	8.80994	8.67051	9.19098	8.32008	9.42872	8.16318	6.72946	7.18448	7.82338	7.03264	9.20805	8.80622	10.7379	1	2	0.0684845	0.998211	0.220607	0.194013	G3HBD6	G3HBD6	G3HBD6_CRIGR	I79_007764	C-jun-amino-terminal kinase-interacting protein 4	AFDFLSEETEASLASR	AFDFLSEETEASLASR	AFDFLSEETEASLASR2
10.2439	12.6286	13.3386	10.397	12.5483	14.1106	12.6782	14.3461	14.0482	13.439	12.9015	13.8296	13.2601	14.6934	13.4628	14.3775	13.5846	13.4938	1	2	0.0649171	0.998211	-0.270733	-0.189072	G3HG25	G3HG25	G3HG25_CRIGR	I79_009544	Laminin subunit gamma-1	AFDITYVR	AFDITYVR	AFDITYVR2
12.7994	13.3925	14.0489	13.7289	12.8221	13.9253	13.5899	13.7994	13.9818	12.889	13.5933	13.7347	13.567	13.7301	12.7224	13.0131	13.3768	13.9406	1	2	0.225111	0.998211	0.220129	0.614308	G3IFE7	G3IFE7	G3IFE7_CRIGR	Pgm2	Phosphoglucomutase-2	AFDLAPPEAVPEQK	AFDLAPPEAVPEQK	AFDLAPPEAVPEQK2
9.34257	10.9551	8.47728	8.9857	8.77557	8.34843	8.4065	8.13516	10.2658	8.412	9.22973	9.25396	8.26449	9.6136	8.83234	8.30446	8.99612	7.19114	1	2	0.750102	0.998211	-0.769701	-1.56785	G3I9G7	G3I9G7	G3I9G7_CRIGR	I79_020214	Proteasome subunit alpha type	AFELELSWVGELTK	AFELELSWVGELTK	AFELELSWVGELTK2
9.23895	9.31368	8.64253	10.0765	7.3388	9.23107	8.57977	7.85854	8.80349	8.31447	8.40244	8.14156	6.06182	8.32077	8.25633	10.2556	8.33911	10.77	1	2	0.000440808	0.999835	0.001501	0.00135941	G3GXD7	G3GXD7	G3GXD7_CRIGR	Fasn	Fatty acid synthase	AFEVSENGNLIVSGK	AFEVSENGNLIVSGK	AFEVSENGNLIVSGK2
9.4786	9.1876	9.52011	8.23656	8.43017	9.17477	8.67793	8.28766	8.51714	6.9801	8.20316	9.97318	10.0957	8.90039	9.8588	8.57262	10.028	9.03438	1	2	0.516339	0.998211	-0.531053	-1.15489	G3H9I9	G3H9I9	G3H9I9_CRIGR	I79_007063	Hepatocyte growth factor receptor	AFFLLDGVLSK	AFFLLDGVLSK	AFFLLDGVLSK2
9.78223	9.81887	11.661	11.5293	12.1812	12.1563	10.1938	12.6315	11.9326	11.6273	11.802	11.454	11.6936	11.564	11.5471	11.6548	11.3354	9.25791	1	2	0.196001	0.998211	-0.462189	-0.507404	G3H3H9	G3H3H9	G3H3H9_CRIGR	I79_004826	Aminopeptidase B	AFFPCFDTPAVK	AFFPC(UniMod:4)FDTPAVK	AFFPC(UniMod:4)FDTPAVK2
9.67984	14.4007	14.6797	14.8618	14.3459	15.153	14.78	14.7582	14.9122	14.8217	14.6997	14.7692	14.837	14.534	14.483	15.0498	15.0963	10.9738	1	2	0.117943	0.998211	0.662532	0.329655	G3HRK0	G3HRK0	G3HRK0_CRIGR	Pa2g4	PA2G4	AFFSEVER	AFFSEVER	AFFSEVER2
9.86709	10.3071	8.1166	7.51163	8.55019	8.91027	10.5869	9.77778	9.63278	7.19586	10.011	9.93725	9.14647	8.14552	9.52946	10.6817	9.68577	8.41098	1	3	0.382058	0.998211	-0.657538	-0.901138	G3I873	G3I873	G3I873_CRIGR	I79_019736	Ubiquitinyl hydrolase 1	AFGFSHLEALLDDSK	AFGFSHLEALLDDSK	AFGFSHLEALLDDSK3
9.7459	13.925	12.8284	14.1907	13.1344	15.2844	9.12335	14.4193	15.0009	15.1712	14.3638	13.8566	13.0178	13.9102	13.922	7.24062	14.2435	14.6292	1	2	0.0361843	0.998211	-0.222034	-0.10676	G3HFM4	G3HFM4	G3HFM4_CRIGR	Flnb	Filamin-B	AFGPGIEGK	AFGPGIEGK	AFGPGIEGK2
14.686	14.5617	13.525	14.0364	14.5141	14.5491	14.418	14.9078	14.6008	14.854	14.2086	13.5302	13.8942	13.5331	14.2371	9.07393	14.2801	14.5116	1	2	0.0333476	0.998211	-0.040062	-0.10178	G3IBK2	G3IBK2	G3IBK2_CRIGR	I79_021027	Filamin-A	AFGPGLQGGNAGSPAR	AFGPGLQGGNAGSPAR	AFGPGLQGGNAGSPAR2
9.3589	9.87778	7.98123	7.92887	10.4587	7.7389	11.5244	8.55042	10.2269	7.07938	10.851	13.1305	13.1015	12.6721	11.9414	7.7063	11.9799	8.98065	1	2	0.0533814	0.998211	0.307759	0.155023	G3ICD3	G3ICD3	G3ICD3_CRIGR	I79_021326	Lactadherin	AFGWYPHYGR	AFGWYPHYGR	AFGWYPHYGR2
9.61671	10.4293	10.6013	10.9958	11.3448	9.75268	10.071	10.1108	9.59608	10.2384	10.9587	9.25168	9.66426	7.57612	9.42148	8.31062	10.6974	8.20114	1	3	0.115134	0.998211	0.192699	0.32084	G3HGP6	G3HGP6	G3HGP6_CRIGR	I79_009786	T-complex protein 1 subunit alpha	AFHNEAQVNPER	AFHNEAQVNPER	AFHNEAQVNPER3
9.02333	8.94761	9.15132	10.3874	10.4523	8.51416	8.65668	9.12224	9.25986	8.71991	11.0346	8.06482	9.45227	9.45148	8.95388	8.39321	10.2709	8.96799	1	3	0.865046	0.998211	0.831984	1.77641	G3HGP6	G3HGP6	G3HGP6_CRIGR	I79_009786	T-complex protein 1 subunit alpha	AFHNEAQVNPERK	AFHNEAQVNPERK	AFHNEAQVNPERK3
10.7297	9.32616	10.072	8.49818	9.81781	10.4729	10.3342	9.54219	10.7898	9.40407	9.63566	9.42464	10.1636	9.39638	10.0941	10.0382	9.30423	10.7659	1	2	0.160484	0.998211	-0.268602	-0.421268	G3GRV0	G3GRV0	G3GRV0_CRIGR	Klhdc4	Kelch domain containing 4	AFIDDAVQDIAQAK	AFIDDAVQDIAQAK	AFIDDAVQDIAQAK2
10.4783	10.5507	11.1863	9.78478	11.0343	10.0981	9.20336	11.4437	11.0903	7.28391	10.7636	10.5063	11.0037	10.8332	10.3361	10.9225	10.2968	10.4026	1	2	0.251484	0.998211	-0.262304	-0.639375	G3HW06	G3HW06	G3HW06_CRIGR	I79_015153	Adenylosuccinate lyase	AFIITGQTYTR	AFIITGQTYTR	AFIITGQTYTR2
12.9615	9.36242	14.4151	13.4037	13.4546	13.3987	13.1667	14.2645	13.5398	12.1564	12.9856	14.0612	14.8197	15.0024	14.3194	13.9646	13.3071	12.5108	1	2	0.000804896	0.999835	0.00142217	0.0024437	G3I6T1	G3I6T1	G3I6T1_CRIGR	Plbd2	Phospholipase B-like	AFIPNGPSPGSR	AFIPNGPSPGSR	AFIPNGPSPGSR2
9.7611	9.15751	10.5807	10.5136	11.8934	10.2504	10.8411	11.6937	10.4851	9.75211	11.6637	9.7726	11.1667	10.3955	11.0005	11.6664	11.4803	8.52902	1	2	0.207921	0.998211	0.334589	0.544437	G3H3W4	G3H3W4	G3H3W4_CRIGR	I79_004954	Insulin-degrading enzyme	AFIPQLLSR	AFIPQLLSR	AFIPQLLSR2
9.58694	9.17772	7.83566	9.65343	7.96412	8.16186	9.14741	7.6187	7.91871	8.6739	8.54477	7.95085	7.46889	7.01489	6.9218	8.80403	9.40024	8.86519	1	2	0.114476	0.998211	0.217182	0.312602	G3IF31	G3IF31	G3IF31_CRIGR	I79_022343	UDP-N-acetylglucosamine--peptide N-acetylglucosaminyltransferase 110 kDa subunit	AFLDSLPDVK	AFLDSLPDVK	AFLDSLPDVK2
9.07792	9.85452	8.2794	8.94805	10.8127	7.76934	8.5291	7.79436	9.82926	7.86941	7.53437	7.72112	10.1506	7.77829	10.0259	9.05925	9.30644	7.3875	1	2	0.327376	0.998211	0.564354	0.78034	G3I027	G3I027	G3I027_CRIGR	Trap1	Heat shock protein 75 kDa, mitochondrial	AFLEALQNQAETSSK	AFLEALQNQAETSSK	AFLEALQNQAETSSK2
9.68705	9.63425	8.54872	7.70973	8.2244	7.70623	8.92305	7.94689	8.85301	7.85869	8.82709	7.27064	8.15044	8.57626	7.19907	7.70919	7.58108	7.14387	1	2	0.101118	0.998211	-0.239534	-0.287576	G3I5T6	G3I5T6	G3I5T6_CRIGR	I79_018843	Protein-serine/threonine phosphatase	AFLEENQLEYIIR	AFLEENQLEYIIR	AFLEENQLEYIIR2
10.2901	8.80509	8.71971	7.56698	10.5318	10.6399	10.1918	10.4017	8.87401	10.5124	10.0649	8.64733	9.09279	9.18986	7.58449	8.46668	8.55492	9.98014	1	2	0.316015	0.998211	-0.651172	-0.760498	G3GSR9	G3GSR9;G3HKJ8	G3GSR9_CRIGR	I79_000687	Ras-related GTP-binding protein	AFLFDVVSK	AFLFDVVSK	AFLFDVVSK2
9.33291	12.7635	15.151	12.7542	7.59842	8.63218	7.23648	8.08593	8.46648	7.9095	6.87907	7.52427	8.46406	8.10761	9.21416	13.4686	7.48159	11.9593	1	2	0.484903	0.998211	1.60704	1.12004	G3I3U5	G3I3U5	G3I3U5_CRIGR	I79_018113	Nidogen-1	AFLHIPAK	AFLHIPAK	AFLHIPAK2
9.738	9.51816	8.66376	7.54964	7.56979	8.93523	9.10951	8.44112	9.09581	8.25837	13.1312	8.58173	13.3389	13.5239	13.5693	8.26825	13.2127	13.3033	1	2	0.4859	0.998211	1.74036	1.14887	G3H5V0	G3H5V0	G3H5V0_CRIGR	I79_005692	Importin subunit beta-1	AFPCWDEPAIK	AFPC(UniMod:4)WDEPAIK	AFPC(UniMod:4)WDEPAIK2
10.0274	9.47193	7.95791	7.89733	7.39588	9.24548	7.69952	7.66944	7.73386	8.02654	7.37287	7.85939	11.7214	7.14136	7.19864	9.34857	7.87361	13.5817	1	2	0.303496	0.998211	1.18091	0.745332	G3HRK9	G3HRK9	G3HRK9_CRIGR	Mmp19	Matrix metallopeptidase 19	AFQEASDLPISGQIDDDTR	AFQEASDLPISGQIDDDTR	AFQEASDLPISGQIDDDTR2
9.37657	9.6877	8.1458	9.02183	8.89569	8.26425	8.416	8.53014	7.25059	8.43942	8.83098	6.63685	8.57316	9.08354	8.19667	7.42358	9.08258	7.56636	1	2	0.124973	0.998211	0.301784	0.3543	G3HE05	G3HE05	G3HE05_CRIGR	I79_008774	Phosphoinositide 5-phosphatase	AFQTLYAYDQLK	AFQTLYAYDQLK	AFQTLYAYDQLK2
10.0826	9.20431	9.21676	11.6243	11.4809	7.84044	8.56899	8.48631	11.3777	11.5539	11.1169	7.67576	7.16493	8.01679	7.23194	7.6873	10.6398	8.70732	1	2	0.150303	0.998211	0.483445	0.397431	G3GWF4	G3GWF4	G3GWF4_CRIGR	I79_002075	Heat shock protein 105 kDa (Fragment)	AFSDPFIQK	AFSDPFIQK	AFSDPFIQK2
8.91573	13.5024	13.5421	14.2026	13.8006	14.1477	13.4643	13.1655	13.8548	7.68746	13.8595	12.8226	12.6193	13.8483	12.6823	13.1575	12.8687	12.7491	1	2	0.302462	0.998211	1.29682	0.804295	G3H2C4	G3H2C4	G3H2C4_CRIGR	I79_004332	Heat shock 70 kDa protein 4 (Fragment)	AFSDPFVEAEK	AFSDPFVEAEK	AFSDPFVEAEK2
12.8195	12.1735	13.6693	13.6085	13.7267	9.28698	9.02757	7.61891	12.5561	13.3832	13.6228	12.9363	13.272	13.5266	13.586	13.5436	13.4348	13.2876	1	2	0.142624	0.998211	0.618	0.381149	G3I3W4	G3I3W4	G3I3W4_CRIGR	I79_018133	S-formylglutathione hydrolase	AFSGYLGPDQSK	AFSGYLGPDQSK	AFSGYLGPDQSK2
10.382	10.0137	8.61323	8.82081	9.55163	8.34983	8.72706	10.1182	7.43333	10.1527	9.54283	9.43899	9.51723	9.36138	9.77316	10.623	10.4581	8.10948	1	2	0.366886	0.998211	-0.596615	-0.912174	G3GR90	G3GR90	G3GR90_CRIGR	Idi1	Isopentenyl-diphosphate Delta-isomerase	AFSVFLFNTENK	AFSVFLFNTENK	AFSVFLFNTENK2
10.4521	9.16282	10.4154	9.22278	6.93897	10.1055	10.6535	10.7696	10.6746	10.2706	10.2181	8.84409	9.89199	9.87509	10.6828	7.21207	10.5394	10.393	1	2	0.15276	0.998211	0.239729	0.412371	G3I9F1	G3I9F1	G3I9F1_CRIGR	G3bp2	G3BP stress granule assembly factor 2	AFSWASVTSK	AFSWASVTSK	AFSWASVTSK2
9.11507	8.45844	8.11092	8.56223	7.91203	8.08579	7.98302	9.1669	8.36191	7.14824	9.00023	6.9352	9.54496	7.73196	6.89972	7.7208	9.66466	8.03967	1	3	0.262546	0.998211	0.487114	0.670819	G3I1V4	G3I1V4	G3I1V4_CRIGR	Atic	Bifunctional purine biosynthesis protein ATIC	AFTHTAQYDEAISDYFRK	AFTHTAQYDEAISDYFRK	AFTHTAQYDEAISDYFRK3
8.81007	9.03337	7.97191	7.33281	9.7756	10.3451	9.21491	8.64613	8.8432	8.16321	8.92806	9.88521	9.77026	10.15	9.49867	10.8686	9.68402	8.94579	1	3	0.571806	0.998211	-0.864186	-1.24637	G3HCV4	G3HCV4	G3HCV4_CRIGR	Man2b1	Alpha-mannosidase	AFTITQLQETTLAANQPLSK	AFTITQLQETTLAANQPLSK	AFTITQLQETTLAANQPLSK3
10.569	9.77253	8.27544	7.82812	10.7536	10.3208	10.2674	10.7234	10.484	10.0548	10.5953	8.11653	10.5465	7.87182	11.2854	9.45035	10.456	8.37569	1	2	0.150774	0.998211	-0.414328	-0.401294	G3I933	G3I933	G3I933_CRIGR	I79_020067	Xaa-Pro dipeptidase	AFTPSSGPK	AFTPSSGPK	AFTPSSGPK2
8.40561	9.72298	8.24368	7.50192	9.21273	8.36738	9.31187	9.35587	10.0398	8.46227	9.00367	9.59912	10.1016	9.18014	9.54199	8.15779	8.99609	9.22208	1	2	0.133627	0.998211	0.243671	0.357923	G3GVY7	G3GVY7	G3GVY7_CRIGR	I79_001893	Nardilysin	AFTSTLSLFPYHK	AFTSTLSLFPYHK	AFTSTLSLFPYHK2
9.60601	9.51389	10.7607	12.1684	12.0813	10.7145	8.05863	10.0389	7.22145	11.2965	11.6805	7.52632	8.06478	8.05465	8.76247	8.15745	8.05833	9.88068	1	2	0.0682421	0.998211	0.260853	0.193207	G3GSM5	G3GSM5	G3GSM5_CRIGR	Tfrc	Transferrin receptor protein 1	AFTYINLDK	AFTYINLDK	AFTYINLDK2
10.1335	9.15393	8.68146	8.12061	7.56071	8.59486	9.24782	8.02957	8.65705	8.26679	7.70527	7.76374	7.85791	7.76044	7.66019	9.6216	7.59395	8.30137	1	2	0.223025	0.998211	-0.448759	-0.5926	G3HBP8	G3I7G4;G3HBP8	G3HBP8_CRIGR	Rps2	40S ribosomal protein S2	AFVAIGDYNGHVGLGVK	AFVAIGDYNGHVGLGVK	AFVAIGDYNGHVGLGVK2
9.84684	9.57059	10.0583	8.37561	8.45469	8.1562	8.78032	9.9426	8.99823	7.49589	8.8511	9.21202	9.3373	9.25625	8.33751	11.0224	8.73521	7.86322	1	3	0.33699	0.998211	-0.482575	-0.826982	G3HBP8	G3I7G4;G3HBP8	G3HBP8_CRIGR	Rps2	40S ribosomal protein S2	AFVAIGDYNGHVGLGVK	AFVAIGDYNGHVGLGVK	AFVAIGDYNGHVGLGVK3
10.0562	8.43775	9.06104	8.34941	7.60317	9.01919	8.42295	8.12718	7.79948	6.98114	8.15345	7.97966	7.72816	8.32552	7.45661	9.9852	7.3134	8.19796	1	2	NaN	NaN	0	NaN	G3H4X0	G3H4X0	G3H4X0_CRIGR	I79_005333	LanC-like protein 1 (Fragment)	AFVDSCLQLHEEK	AFVDSC(UniMod:4)LQLHEEK	AFVDSC(UniMod:4)LQLHEEK2
10.2915	10.4517	8.19269	8.68007	8.55416	7.14616	9.70195	8.43717	9.24282	9.01904	8.67387	10.4171	8.93023	9.45058	9.1247	9.22754	7.9508	7.75318	1	2	0.163959	0.998211	-0.518568	-0.453726	G3GYD5	G3GYD5	G3GYD5_CRIGR	I79_002810	Complement component 1 Q subcomponent-binding protein, mitochondrial	AFVEFLTDEIK	AFVEFLTDEIK	AFVEFLTDEIK2
9.31286	8.64315	10.9078	11.0839	11.3862	11.317	11.6636	11.1177	11.3665	10.7597	10.6745	10.732	10.3962	10.9159	10.6472	8.48737	10.9773	10.3835	1	3	0.24601	0.998211	0.427846	0.638696	G3GTC9	G3GTC9	G3GTC9_CRIGR	Pgm3	Phosphoacetylglucosamine mutase	AFVRPSGTEDIVR	AFVRPSGTEDIVR	AFVRPSGTEDIVR3
10.668	9.95629	10.3765	7.33001	11.1072	8.92464	7.92093	10.4081	7.59385	9.85727	8.01955	8.3604	11.3	9.95124	7.18962	11.0051	10.5621	11.9473	1	3	0.0804213	0.998211	0.306879	0.225837	G3GU76	G3GU76;G3HDY7	G3GU76_CRIGR	I79_001228	60S acidic ribosomal protein P0	AGAIAPCEVTVPAQNTGLGPEK	AGAIAPC(UniMod:4)EVTVPAQNTGLGPEK	AGAIAPC(UniMod:4)EVTVPAQNTGLGPEK3
15.6423	15.9734	16.0466	15.962	15.7337	15.2559	15.2785	15.282	14.3881	13.4375	14.4483	15.7053	16.062	15.5053	15.181	14.1697	14.1303	15.4029	1	2	0.234334	0.998211	0.141837	0.587158	G3HX84	G3HX84	G3HX84_CRIGR	I79_015603	Gelsolin	AGALNSNDAFVLK	AGALNSNDAFVLK	AGALNSNDAFVLK2
11.9034	10.6634	7.83818	9.22612	9.08796	8.34136	10.2785	8.2726	8.60328	9.60879	8.24784	8.71111	7.13683	8.77297	7.81009	8.64905	9.66584	9.87486	1	2	0.144527	0.998211	-0.522866	-0.393385	G3HS38	G3HS38	G3HS38_CRIGR	I79_013664	Treacle protein	AGAPAVQAQK	AGAPAVQAQK	AGAPAVQAQK2
8.98975	9.61422	8.36498	8.53412	7.89506	8.42165	7.19308	8.0316	7.42957	7.99232	7.00568	8.42533	8.4342	8.26376	8.54611	8.47505	7.66312	8.18561	1	2	0.681744	0.998211	-0.525487	-1.45892	G3H2P3	G3H2P3	G3H2P3_CRIGR	I79_004461	Beta-galactosidase (Fragment)	AGAVLDILVENMGR	AGAVLDILVENMGR	AGAVLDILVENMGR2
11.0888	9.00941	7.53905	9.5935	9.37058	7.50482	8.92601	7.72565	8.0568	9.33428	8.43632	9.31045	8.57353	8.25927	6.81641	8.60929	9.99555	10.4754	1	2	0.0264554	0.998211	0.0907683	0.0813312	G3HYE2	G3HYE2	G3HYE2_CRIGR	I79_016067	Protein diaphanous-like 1	AGCAVTSLLASELTK	AGC(UniMod:4)AVTSLLASELTK	AGC(UniMod:4)AVTSLLASELTK2
9.92237	9.39124	10.0215	8.09166	9.81574	10.7232	9.47479	8.51164	8.50442	9.74499	9.61962	9.84326	10.2904	10.4373	10.4279	8.5732	7.77187	10.4594	1	2	0.411364	0.998211	-0.583872	-0.95856	G3I334	G3I334	G3I334_CRIGR	I79_017834	Hydroxyacyl-coenzyme A dehydrogenase, mitochondrial	AGDEFVAK	AGDEFVAK	AGDEFVAK2
9.71172	11.6311	7.25432	8.3077	7.68935	8.08165	8.48639	7.02995	8.32142	8.27356	9.76084	7.737	7.54328	8.75105	7.93909	8.72151	8.01442	6.43978	1	3	NaN	NaN	0	NaN	G3HLU9	G3HLU9	G3HLU9_CRIGR	I79_011694	Junction plakoglobin	AGDKDDITEPAVCALR	AGDKDDITEPAVC(UniMod:4)ALR	AGDKDDITEPAVC(UniMod:4)ALR3
9.94307	9.13733	8.88709	8.34232	8.17745	8.89693	9.08605	7.81567	8.03158	10.3708	8.07696	7.27259	8.48808	7.12761	7.02582	9.39917	8.46629	7.4265	1	2	0.157522	0.998211	-0.368457	-0.433833	G3HCF9	G3HCF9	G3HCF9_CRIGR	I79_008169	Chromatin assembly factor 1 subunit A	AGDLLFIEK	AGDLLFIEK	AGDLLFIEK2
14.1005	8.19055	14.4758	14.9264	14.2766	14.3446	9.33731	8.8731	14.2513	15.0927	14.2479	12.7203	12.2882	13.7204	13.5208	13.7715	14.4407	14.4188	1	2	0.288337	0.998211	-0.979067	-0.715806	G3IMD1	G3IMD1	G3IMD1_CRIGR	I79_025070	S-(hydroxymethyl)glutathione dehydrogenase	AGDTVIPLYVPQCGECK	AGDTVIPLYVPQC(UniMod:4)GEC(UniMod:4)K	AGDTVIPLYVPQC(UniMod:4)GEC(UniMod:4)K2
11.2501	14.8509	14.0915	10.7084	14.1221	13.6899	14.7205	13.1111	12.8949	13.2063	12.543	13.4475	12.5477	12.7579	13.2588	7.48597	12.9239	12.1045	1	2	0.0870654	0.998211	-0.275586	-0.242295	G3H2I6	G3H2I6	G3H2I6_CRIGR	I79_004399	Neural cell adhesion molecule 1	AGEQDASIHLK	AGEQDASIHLK	AGEQDASIHLK2
9.87623	12.5163	12.297	11.4207	12.3991	12.395	13.0285	10.7707	11.3773	11.9871	10.9669	12.4119	11.571	12.0783	12.4637	8.53048	12.3247	11.13	1	3	0.0832427	0.998211	0.226527	0.240233	G3H2I6	G3H2I6	G3H2I6_CRIGR	I79_004399	Neural cell adhesion molecule 1	AGEQDASIHLK	AGEQDASIHLK	AGEQDASIHLK3
9.16863	9.73669	13.5412	13.1249	12.2509	13.2001	14.1222	12.4752	12.3063	13.1398	11.7644	13.4754	14.7995	13.0598	13.6827	13.0359	13.5371	12.8237	1	2	0.479844	0.998211	1.7695	1.20829	G3GR64	G3GR64	G3GR64_CRIGR	I79_000007	Inter-alpha-trypsin inhibitor heavy chain H5	AGEQLIGFYDEIR	AGEQLIGFYDEIR	AGEQLIGFYDEIR2
9.0832	9.64373	7.52003	11.6528	7.55246	8.68183	11.7041	8.29437	8.52311	10.6994	10.8527	7.74815	7.42528	7.05715	8.60249	8.5119	7.63287	8.0031	1	2	0.412025	0.998211	1.19193	0.979747	G3I7J6	G3I7J6	G3I7J6_CRIGR	I79_019488	Non-POU domain-containing octamer-binding protein	AGEVFIHK	AGEVFIHK	AGEVFIHK2
9.54592	9.68044	10.1106	8.62848	7.62764	9.19255	8.37908	8.7348	8.96876	7.3869	8.41167	9.89355	7.13836	7.55976	9.92495	8.7442	7.4928	11.7009	1	2	0.225597	0.998211	-0.582302	-0.58797	G3HCL6	G3HCL6	G3HCL6_CRIGR	I79_008227	Complement C3	AGEYIEASYLNLK	AGEYIEASYLNLK	AGEYIEASYLNLK2
18.2911	18.2682	18.963	15.9532	15.0748	18.5491	18.6946	18.5087	18.4842	18.267	18.75	18.4605	18.5481	18.2065	18.4403	16.6321	18.7379	18.2582	1	2	0.354601	0.998211	-0.570045	-0.880194	G3I4A0	G3HQY2;G3GVD0;G3I4A0;G3I6E6;G3H5Q0	G3I4A0_CRIGR	I79_018277	Actin, gamma-enteric smooth muscle (Fragment)	AGFAGDDAPR	AGFAGDDAPR	AGFAGDDAPR2
9.59863	8.91286	11.9168	12.2267	12.306	8.49993	11.233	11.8494	11.3682	11.7992	12.2408	11.7177	7.88238	10.7332	11.7279	9.68289	12.0405	11.6678	1	2	0.239361	0.998211	0.813705	0.598506	G3HXW9	G3HXW9;G3H1Q6	G3HXW9_CRIGR	Actr1a	Actin related protein 1A	AGFAGDQIPK	AGFAGDQIPK	AGFAGDQIPK2
9.51989	9.60585	12.8237	11.0343	12.2021	12.3695	11.6923	12.6158	11.4695	9.77395	11.1301	12.3239	12.6388	13.1725	12.6843	12.8637	11.6197	10.23	1	2	0.00165913	0.999835	-0.00553552	-0.00516583	G3GUX9	G3GUX9	G3GUX9_CRIGR	I79_001504	Metalloendopeptidase	AGFAVNFFK	AGFAVNFFK	AGFAVNFFK2
10.5426	11.212	11.0004	11.6542	11.1454	12.4816	8.96369	7.87132	12.9652	12.8836	8.11619	7.08529	8.4202	7.38778	11.1614	8.84169	8.3659	12.1616	1	2	0.04861	0.998211	0.263413	0.14337	G3HFM4	G3HFM4;G3IBK2	G3HFM4_CRIGR	Flnb	Filamin-B	AGGPGLER	AGGPGLER	AGGPGLER2
10.7588	9.14286	12.2159	8.33163	12.4013	11.6341	8.83996	9.14921	8.15077	8.36794	11.0262	7.91264	11.8882	8.77508	7.63584	9.45269	7.53928	8.55579	1	2	0.191029	0.998211	-0.697963	-0.498727	G3H1S3	G3H1S3	G3H1S3_CRIGR	I79_004105	Heparan-sulfate 6-O-sulfotransferase	AGGVEVDEDTIR	AGGVEVDEDTIR	AGGVEVDEDTIR2
11.3342	9.87043	8.37977	7.21924	11.0971	10.5292	11.3632	10.8902	10.6954	10.5819	10.9628	10.7292	10.9986	10.7188	10.4943	7.4428	10.9767	8.05222	1	2	0.588561	0.998211	-1.4559	-1.36337	P55262	P55262	ADK_CRIGR	ADK	Adenosine kinase	AGHYAASVIIR	AGHYAASVIIR	AGHYAASVIIR2
9.57549	9.97807	8.88981	8.03529	7.6363	8.52271	8.61749	8.34027	7.90586	8.25187	8.6442	9.61092	9.69437	9.32385	8.9376	8.3384	8.65113	8.4494	1	3	0.473734	0.998211	-0.537235	-1.06924	G3H910	G3H910	G3H910_CRIGR	I79_006871	alpha-1,2-Mannosidase	AGHYLELGAEIAR	AGHYLELGAEIAR	AGHYLELGAEIAR3
9.98679	14.0161	13.7191	13.023	12.9765	13.4165	13.5049	13.463	13.1747	12.3275	12.9462	13.8253	13.5718	13.7234	13.5156	8.09617	13.0181	13.3615	1	2	0.288196	0.998211	0.955768	0.781349	G3HQD5	G3HQD5	G3HQD5_CRIGR	I79_013032	Peptidyl-glycine alpha-amidating monooxygenase B	AGIEAQEIK	AGIEAQEIK	AGIEAQEIK2
9.80914	13.5382	7.35038	8.46185	8.21592	15.3938	14.3705	15.3677	15.2624	14.9873	14.6319	14.4427	14.4398	14.3607	14.4847	8.90359	15.2435	13.8406	1	2	0.0681765	0.998211	-0.437054	-0.194223	G3HSL4	G3HSL4	G3HSL4_CRIGR	I79_013848	Elongation factor 2	AGIIASAR	AGIIASAR	AGIIASAR2
10.165	8.43458	11.891	12.6182	12.6366	12.2437	11.3343	12.9533	12.2532	12.1927	12.932	11.6936	11.8448	11.3013	12.043	8.73398	11.892	12.157	1	2	0.364127	0.998211	0.621126	0.916322	G3I2I1	G3I2I1	G3I2I1_CRIGR	Mcm4	DNA replication licensing factor MCM4	AGIICQLNAR	AGIIC(UniMod:4)QLNAR	AGIIC(UniMod:4)QLNAR2
10.2961	9.72946	8.39755	9.88041	10.5578	10.5238	8.28942	10.4568	10.8996	7.44729	11.0056	10.6932	11.0966	11.1396	10.5125	11.2255	10.7881	7.55901	1	2	0.697102	0.998211	-1.298	-1.61613	G3H5V0	G3H5V0	G3H5V0_CRIGR	I79_005692	Importin subunit beta-1	AGIISTVEVLK	AGIISTVEVLK	AGIISTVEVLK2
8.53533	8.47104	9.8585	11.8372	8.23076	12.6414	11.8657	11.1479	11.4925	7.62895	12.6412	7.61965	9.15391	7.87294	8.47982	8.46757	11.9411	7.12154	1	2	0.0720621	0.998211	0.395814	0.205617	G3HAN8	G3HAN8	G3HAN8_CRIGR	Ahcy	AHCY	AGIPVYAWK	AGIPVYAWK	AGIPVYAWK2
10.6739	9.02604	10.5081	10.6694	10.6966	11.3643	10.875	10.364	10.4665	10.8426	11.2201	7.07245	10.7082	10.1208	10.2534	9.19158	11.1514	9.74995	1	2	0.213079	0.998211	0.797097	0.588432	G3GXG0	G3GXG0	G3GXG0_CRIGR	Cul1	CUL1	AGIQQVYTR	AGIQQVYTR	AGIQQVYTR2
9.77543	9.58481	8.70977	12.5545	13.1058	12.3475	8.06863	13.1966	12.5468	12.1066	12.9442	8.31267	11.9897	11.8375	11.2567	8.19107	12.1629	12.5174	1	2	0.291419	0.998211	1.13736	0.711526	G3H7V9	G3H7V9	G3H7V9_CRIGR	Mcm2	DNA replication licensing factor MCM2	AGIVTSLQAR	AGIVTSLQAR	AGIVTSLQAR2
9.81552	13.9671	14.0424	13.7968	11.5776	15.456	14.1137	14.0795	14.878	7.92914	13.4304	13.7229	12.7052	13.2607	8.05267	7.51782	13.8901	14.6347	1	2	0.169069	0.998211	0.814473	0.474312	G3HFM4	G3HFM4	G3HFM4_CRIGR	Flnb	Filamin-B	AGLAPLEVR	AGLAPLEVR	AGLAPLEVR2
10.2669	9.47585	8.77204	8.9446	9.33459	11.2429	11.4112	10.4886	12.3316	10.3788	9.06236	10.1868	7.68902	7.49293	11.442	8.108	12.1611	10.4336	1	2	0.459635	0.998211	-0.945944	-1.06663	G3HDS3	G3HPV2;G3HDU4;G3INW9;G3H2T7;G3HPV6;G3HDV5;G3HPW0;G3HDS3;G3H3H8;G3H2T8;G3I968;G3HDT6;G3HMB9	G3HDS3_CRIGR	I79_008689	Histone H2A	AGLQFPVGR	AGLQFPVGR	AGLQFPVGR2
9.40388	8.50697	12.5635	8.24852	12.262	7.47844	8.88799	8.19113	8.89764	7.81622	11.2063	12.4715	11.9251	12.3417	11.8302	13.0863	12.1634	11.7428	1	2	0.0843335	0.998211	0.416488	0.239626	G3HIM1	G3HIM1	G3HIM1_CRIGR	I79_010495	Basement membrane-specific heparan sulfate proteoglycan core protein	AGLSSGFVGCVR	AGLSSGFVGC(UniMod:4)VR	AGLSSGFVGC(UniMod:4)VR2
9.03249	10.3101	11.9529	12.5248	6.95319	12.4048	7.43263	8.31374	12.0857	12.9455	13.1616	11.3493	11.5041	12.1213	11.9326	8.4143	12.9053	11.0788	1	2	0.0697399	0.998211	-0.293758	-0.197005	G3HWJ3	G3HWJ3	G3HWJ3_CRIGR	I79_015376	Plectin	AGLVGPELHEK	AGLVGPELHEK	AGLVGPELHEK2
9.60896	9.29972	10.0626	8.44947	8.79982	10.6987	9.79287	8.24793	10.8513	11.1675	10.5911	10.5648	6.82845	10.5839	7.53872	9.1331	10.7447	10.0146	1	3	0.881538	0.998211	-1.51947	-1.87503	G3HWJ3	G3HWJ3	G3HWJ3_CRIGR	I79_015376	Plectin	AGLVGPELHEK	AGLVGPELHEK	AGLVGPELHEK3
9.66185	11.0601	11.4517	8.00778	7.70762	12.5841	8.04124	8.57418	8.12	11.2811	11.6389	7.03248	8.35272	11.4813	6.96193	8.04467	11.2598	11.6105	1	2	0.151801	0.998211	-0.756425	-0.414381	G3GXD7	G3GXD7	G3GXD7_CRIGR	Fasn	Fatty acid synthase	AGLYGLPK	AGLYGLPK	AGLYGLPK2
9.9617	9.47441	10.5703	9.06537	9.29948	8.29559	8.15739	7.63909	8.55728	8.59896	6.47063	9.67887	8.18212	9.24992	8.67637	8.37554	9.18003	11.4955	1	2	0.0315245	0.998211	-0.0869512	-0.0925686	G3HIM1	G3HIM1	G3HIM1_CRIGR	I79_010495	Basement membrane-specific heparan sulfate proteoglycan core protein	AGNGQEATITVK	AGNGQEATITVK	AGNGQEATITVK2
9.02261	10.0822	8.61067	7.12582	7.0767	8.09083	8.09054	8.96197	6.87382	7.46716	7.36256	7.14458	8.29104	8.36198	8.21781	8.41459	7.11425	8.12204	1	2	0.104202	0.998211	-0.178647	-0.296215	G3IGI9	G3IGI9	G3IGI9_CRIGR	Slk	Non-specific serine/threonine protein kinase	AGNILFTLDGDIK	AGNILFTLDGDIK	AGNILFTLDGDIK2
9.58063	9.44189	8.54965	7.84926	9.50589	8.46364	8.64791	9.366	8.49374	8.43247	8.64831	8.97559	8.40248	8.01384	8.20764	9.71914	8.43451	9.34119	1	2	0.435902	0.998211	-0.446409	-0.998514	G3GU61	G3GU61	G3GU61_CRIGR	I79_001212	Serine/threonine-protein kinase TAO3	AGNILLTEPGQVK	AGNILLTEPGQVK	AGNILLTEPGQVK2
10.2573	9.71532	8.34247	8.54175	7.89949	7.84464	7.89088	9.34385	8.45878	7.5561	11.1772	8.46471	7.73207	10.5492	10.4758	9.70271	11.0407	9.25601	1	3	NaN	NaN	0	NaN	G3IBK2	G3IBK2	G3IBK2_CRIGR	I79_021027	Filamin-A	AGNNMLLVGVHGPR	AGNNM(UniMod:35)LLVGVHGPR	AGNNM(UniMod:35)LLVGVHGPR3
9.97217	9.51032	10.6269	11.0663	10.4009	10.2147	10.7432	10.6933	11.5012	10.6342	11.1215	9.69926	10.3406	9.7117	7.47957	9.1599	7.41977	10.9729	1	2	1.85411	0.998211	0.818743	3.7256	G3GTB7	G3HIP2;G3GTB7	G3GTB7_CRIGR	Syncrip	Heterogeneous nuclear ribonucleoprotein Q	AGPIWDLR	AGPIWDLR	AGPIWDLR2
9.32532	9.55691	9.61171	9.45015	9.3408	8.34432	8.85765	8.39711	7.32574	7.95881	7.50772	8.01806	8.345	7.08484	8.1986	9.02893	7.70799	10.5211	1	2	0.545245	0.998211	0.7309	1.19717	G3HS38	G3HS38	G3HS38_CRIGR	I79_013664	Treacle protein	AGPVAAQVK	AGPVAAQVK	AGPVAAQVK2
9.38562	9.45477	11.4207	8.06789	10.1471	7.86596	7.48944	7.35889	10.8574	8.55539	10.9416	7.51479	10.9832	10.3286	9.88677	8.45561	7.81679	11.4789	1	3	0.47429	0.998211	1.24939	1.0765	G3H309	G3H309	G3H309_CRIGR	Bhmt	Betaine--homocysteine S-methyltransferase	AGPWTPEAAVEHPEAVR	AGPWTPEAAVEHPEAVR	AGPWTPEAAVEHPEAVR3
9.67823	9.51401	16.0167	16.4313	14.5725	9.5821	8.88107	7.88327	8.14996	7.25125	8.42822	8.32556	6.65168	7.61275	6.69747	16.3839	8.40178	15.5463	1	2	0.454253	0.998211	2.68228	1.08928	G3IHY5	G3IHY5	G3IHY5_CRIGR	I79_023445	6-phosphogluconate dehydrogenase, decarboxylating	AGQAVDDFIEK	AGQAVDDFIEK	AGQAVDDFIEK2
9.62908	12.6428	8.78691	7.65252	10.3431	8.93347	11.7716	10.5808	11.0245	10.5756	8.70522	8.22217	8.5534	7.6576	7.60267	8.32406	7.80982	12.3496	1	2	0.391256	0.998211	1.15355	0.936285	G3HDG7	G3HDG7	G3HDG7_CRIGR	I79_008513	M-phase phosphoprotein 8	AGQDTVQEGIFEK	AGQDTVQEGIFEK	AGQDTVQEGIFEK2
9.84136	10.1942	9.74937	9.4494	7.08754	8.47832	8.39896	7.45963	8.93271	8.02483	6.91941	8.71553	8.08035	7.51473	7.51356	8.48679	7.88185	10.9084	1	2	0.0933637	0.998211	0.19755	0.25871	G3HQK5	G3HQK5;G3IJB9	G3HQK5_CRIGR	Uap1	UDP-N-acetylglucosamine pyrophosphorylase 1	AGQEHLLR	AGQEHLLR	AGQEHLLR2
9.48656	10.1604	11.5346	10.4139	11.5397	11.171	9.3584	10.7365	9.64941	9.72812	10.5337	11.1843	12.2427	11.8136	12.1928	7.98646	10.7747	10.3275	1	2	0.0114644	0.998211	-0.0283323	-0.0343549	G3HGW6	G3HGW6	G3HGW6_CRIGR	I79_009858	Laminin subunit alpha-5	AGQLTDNTEATLGR	AGQLTDNTEATLGR	AGQLTDNTEATLGR2
9.16416	8.98347	8.52292	8.45519	10.3288	10.2958	7.70126	10.1332	7.4945	9.84456	10.2624	10.0587	9.05204	9.73303	10.1572	7.93643	10.038	8.04332	1	3	1.61999	0.998211	-1.52662	-3.38684	G3ICW1	G3ICW1	G3ICW1_CRIGR	Ostf1	Osteoclast-stimulating factor 1	AGSTALYWACHGGHK	AGSTALYWAC(UniMod:4)HGGHK	AGSTALYWAC(UniMod:4)HGGHK3
10.6028	9.57899	10.7504	10.2601	10.013	10.2079	10.4248	10.112	9.90977	9.89737	10.1101	10.0193	10.4128	9.85249	9.97397	10.7831	10.1978	11.1959	1	2	0.487948	0.998211	0.296747	1.09077	G3HMN4	G3HMN4	G3HMN4_CRIGR	I79_012003	Nitrilase family, member 2	AGTEETILYSDIDLK	AGTEETILYSDIDLK	AGTEETILYSDIDLK2
10.0722	9.15857	8.30893	7.97645	8.55434	7.09988	9.43719	8.3818	8.40345	8.14133	8.8665	8.17602	8.18649	8.84154	8.22813	8.57182	7.37119	8.30721	1	3	0.00942711	0.998312	0.0274831	0.0296009	G3HMN4	G3HMN4	G3HMN4_CRIGR	I79_012003	Nitrilase family, member 2	AGTEETILYSDIDLKK	AGTEETILYSDIDLKK	AGTEETILYSDIDLKK3
8.62993	8.7302	7.6334	10.6936	10.9383	8.3633	8.6354	8.20353	7.64311	7.43352	7.39098	8.51716	9.86233	7.20056	7.22151	9.25534	7.31803	12.3418	1	2	1.02795	0.998211	1.87982	2.40517	G3HP75	G3HP75	G3HP75_CRIGR	Phgdh	D-3-phosphoglycerate dehydrogenase	AGTGVDNVDLEAATR	AGTGVDNVDLEAATR	AGTGVDNVDLEAATR2
10.0966	9.90177	8.03308	10.5197	9.96819	11.3145	8.35681	7.51942	9.12455	7.67276	10.0265	7.94106	9.63444	7.27397	7.355	7.99408	9.8304	7.68291	1	3	0.245382	0.998211	-0.735589	-0.626852	G3HP75	G3HP75	G3HP75_CRIGR	Phgdh	D-3-phosphoglycerate dehydrogenase	AGTGVDNVDLEAATRK	AGTGVDNVDLEAATRK	AGTGVDNVDLEAATRK3
9.57826	9.69644	10.5826	9.59946	10.2925	9.49877	9.57437	8.79603	8.92884	9.20816	10.6971	10.3858	10.483	9.34984	10.2957	10.119	10.0664	8.57094	1	2	0.215952	0.998211	-0.263994	-0.546971	G3HJB0	G3HJB0	G3HJB0_CRIGR	I79_010752	Alpha-actinin-4 (Fragment)	AGTQIENIDEDFR	AGTQIENIDEDFR	AGTQIENIDEDFR2
8.98486	9.45307	10.4039	9.30635	10.275	10.2954	10.3926	10.7073	9.78884	9.9284	10.8217	10.8942	9.65911	10.2663	10.3485	8.05227	10.4804	11.1099	1	2	0.0285192	0.998211	0.0588319	0.085041	G3H1K9	G3H1K9;G3I4K1	G3H1K9_CRIGR	I79_004057	Alpha-actinin-1	AGTQIENIEEDFR	AGTQIENIEEDFR	AGTQIENIEEDFR2
9.30462	8.47015	12.8804	11.1373	11.7621	11.1448	11.1804	12.4364	8.54016	9.88718	11.2529	12.4939	13.1128	13.309	13.4161	8.14951	11.961	10.9016	1	2	0.217181	0.998211	0.601919	0.569246	G3I7U8	G3I7U8	G3I7U8_CRIGR	I79_019597	Lysyl oxidase homolog	AGTWGTVCDR	AGTWGTVC(UniMod:4)DR	AGTWGTVC(UniMod:4)DR2
9.50817	8.92352	10.1771	11.0897	11.0523	10.2409	8.41505	10.9836	9.82462	10.2353	10.3849	9.32642	10.0711	9.96456	9.54231	12.1582	10.3256	11.0779	1	2	0.275112	0.998211	0.471606	0.684454	G3HWJ2	G3HWJ2	G3HWJ2_CRIGR	I79_015375	Plectin-1	AGVAAPVTQVTLQTTQR	AGVAAPVTQVTLQTTQR	AGVAAPVTQVTLQTTQR2
9.89939	12.2462	9.60561	7.85465	8.62932	14.3813	12.0964	8.42018	13.7183	13.0038	7.13703	7.89353	8.9431	11.6568	7.62007	7.60765	7.98795	12.1174	1	2	0.0739935	0.998211	-0.471858	-0.213753	G3IBK2	G3IBK2	G3IBK2_CRIGR	I79_021027	Filamin-A	AGVAPLQVK	AGVAPLQVK	AGVAPLQVK2
9.93351	8.01876	8.28688	9.01722	7.78261	8.64837	8.25952	8.55687	8.36105	8.92654	9.64265	8.96146	9.305	7.25369	6.85147	8.8629	9.91867	9.52637	1	2	0.117735	0.998211	-0.154085	-0.324114	G3IH63	G3IH63;G3GY44	G3IH63_CRIGR	I79_023145	Myosin-9	AGVLAHLEEER	AGVLAHLEEER	AGVLAHLEEER2
10.8631	9.27999	7.99287	9.55168	9.19545	8.67566	9.47731	9.42386	9.4002	8.85629	9.06359	9.69424	7.08963	7.75377	9.15286	9.44712	8.76264	9.56257	1	2	0.404803	0.998211	-0.824032	-0.937796	G3IFX0	G3IPL7;G3IFX0	G3IFX0_CRIGR	I79_022645	Programmed cell death protein 6	AGVNFSEFTGVWK	AGVNFSEFTGVWK	AGVNFSEFTGVWK2
9.94902	10.3267	9.645	9.56373	7.56369	9.24016	8.05699	8.53096	7.70006	7.32079	9.0515	9.22688	9.52784	10.2659	8.32541	9.00381	8.30399	10.0815	0	2	0.12181	0.998211	-0.164513	-0.331252	G3I3I5;G3I9S3	G3H9A3;G3I4R0;G3HTS2;G3I9S3;G3I3I5;G3GSB7;G3HVW8	G3I3I5_CRIGR;G3I9S3_CRIGR	I79_017993;I79_020332	60S ribosomal protein L7a	AGVNTVTTLVENK	AGVNTVTTLVENK	AGVNTVTTLVENK2
9.11621	9.23733	8.02972	7.87927	8.55105	8.42429	8.32762	9.1374	9.29085	7.30772	6.86272	7.99264	8.04043	6.86811	8.63708	9.92047	8.51548	7.42874	1	2	NaN	NaN	0	NaN	G3IN30	G3IN30	G3IN30_CRIGR	Plk1	Serine/threonine-protein kinase PLK	AGVPGDAATGAPVTAPLSK	AGVPGDAATGAPVTAPLSK	AGVPGDAATGAPVTAPLSK2
10.6258	8.94775	9.21388	9.53397	8.86904	9.34348	8.484	7.80252	9.07662	9.74158	9.14177	7.90415	7.44607	8.79218	6.97366	9.01479	9.14549	9.03208	1	2	0.292361	0.998211	-0.667109	-0.737549	G3HJD2	G3HJD2	G3HJD2_CRIGR	I79_010774	RNA polymerase II-associated factor 1 homolog	AGVQSGTNALLVVK	AGVQSGTNALLVVK	AGVQSGTNALLVVK2
9.26982	10.0428	10.6274	11.0775	11.8793	11.328	10.3366	11.5934	7.59781	11.535	11.9703	8.04064	8.21543	10.5682	11.5254	8.61429	11.7565	9.91787	1	2	0.107478	0.998211	0.34069	0.300248	G3HGQ1	G3HGQ1	G3HGQ1_CRIGR	I79_009791	Cation-independent mannose-6-phosphate receptor	AGVTVSYSEK	AGVTVSYSEK	AGVTVSYSEK2
10.165	9.16175	9.32809	9.66869	9.64439	9.06494	10.184	10.0185	7.82504	8.90789	10.2078	8.47468	7.98815	7.28077	8.18462	9.22444	10.1436	8.32296	1	2	0.0972515	0.998211	-0.193939	-0.268332	G3HWJ3	G3HWJ3	G3HWJ3_CRIGR	I79_015376	Plectin	AGVVGPELHEK	AGVVGPELHEK	AGVVGPELHEK2
9.67316	9.12028	6.8964	8.8904	8.50625	10.5918	8.52452	8.30347	8.51596	7.07087	8.5545	7.58908	11.8522	9.93955	9.90159	11.1893	9.97991	11.8185	1	2	0.325069	0.998211	0.986732	0.777655	G3HTE5	G3HTE5	G3HTE5_CRIGR	I79_014170	Lysosomal alpha-glucosidase	AGYIIPLQGPSLTTTESR	AGYIIPLQGPSLTTTESR	AGYIIPLQGPSLTTTESR2
9.69949	8.56923	7.44971	9.94093	9.8215	8.26584	8.29118	10.1619	8.56746	7.4242	9.53236	8.17486	10.869	10.1904	8.8142	8.26183	9.08457	9.93722	1	3	0.674631	0.998211	1.04618	1.43514	G3HTE5	G3HTE5	G3HTE5_CRIGR	I79_014170	Lysosomal alpha-glucosidase	AGYIIPLQGPSLTTTESRK	AGYIIPLQGPSLTTTESRK	AGYIIPLQGPSLTTTESRK3
8.94241	9.20383	9.17756	9.14985	10.1261	8.95378	8.87337	8.23622	7.50208	7.12855	7.06041	8.20419	10.3627	9.18696	10.1608	8.24428	7.37528	8.94564	1	3	0.699253	0.998211	0.632776	1.48013	G3HTE5	G3HTE5	G3HTE5_CRIGR	I79_014170	Lysosomal alpha-glucosidase	AGYRPGPQHIR	AGYRPGPQHIR	AGYRPGPQHIR3
14.1476	14.5981	15.6984	15.328	15.7218	15.1959	15.1188	15.1019	15.2899	14.1502	14.9004	15.0013	15.5624	15.1165	14.5653	13.9544	14.6581	14.9755	1	2	0.547142	0.998211	0.464566	1.34109	G3IFZ1	G3IFZ1	G3IFZ1_CRIGR	I79_022667	Fibulin-1	AGYYFDGISR	AGYYFDGISR	AGYYFDGISR2
9.85119	9.95312	11.6044	12.0903	12.4754	7.73993	9.77056	9.02431	8.78716	11.7306	11.6471	8.59864	10.0165	11.2732	7.39446	8.8294	6.2821	11.4358	1	2	1.24583	0.998211	2.09837	2.53093	G3GT06	G3GT06	G3GT06_CRIGR	I79_000779	T-complex protein 1 subunit theta	AHEILPDLVCCSAK	AHEILPDLVC(UniMod:4)C(UniMod:4)SAK	AHEILPDLVC(UniMod:4)C(UniMod:4)SAK2
9.12855	9.61781	7.87905	7.96053	10.2373	9.38854	10.3071	7.55697	11.3699	11.2917	10.7246	8.77612	8.73098	8.6344	7.68873	8.75553	10.7094	10.6362	1	3	0.1763	0.998211	0.310956	0.470202	G3GT06	G3GT06	G3GT06_CRIGR	I79_000779	T-complex protein 1 subunit theta	AHEILPDLVCCSAK	AHEILPDLVC(UniMod:4)C(UniMod:4)SAK	AHEILPDLVC(UniMod:4)C(UniMod:4)SAK3
9.62027	9.53158	9.44805	8.34013	9.48043	9.77084	6.79935	9.77375	7.71851	8.60517	9.55036	10.1281	9.30005	9.18248	8.84347	8.33618	9.36063	12.6286	1	3	0.170474	0.998211	-0.572694	-0.460967	G3IBK2	G3IBK2	G3IBK2_CRIGR	I79_021027	Filamin-A	AHEPTYFTVDCTEAGQGDVSIGIK	AHEPTYFTVDC(UniMod:4)TEAGQGDVSIGIK	AHEPTYFTVDC(UniMod:4)TEAGQGDVSIGIK3
10.1114	9.84359	10.8914	8.57706	7.12042	11.2362	8.38474	7.78691	9.4202	8.80563	7.082	8.93683	8.98546	8.60158	10.6648	8.25472	9.38796	8.08732	1	3	0.884609	0.998211	-1.58618	-2.29889	G3GUX9	G3GUX9	G3GUX9_CRIGR	I79_001504	Metalloendopeptidase	AHFFSDKDECSK	AHFFSDKDEC(UniMod:4)SK	AHFFSDKDEC(UniMod:4)SK3
9.28844	10.0007	9.12812	7.79597	8.37106	7.84136	9.2327	8.90036	8.61409	7.64252	9.1352	9.91215	8.79693	8.02994	7.8526	11.0472	8.96702	9.38342	1	3	0.106135	0.998211	-0.211726	-0.29819	G3I973	G3I973	G3I973_CRIGR	I79_020107	Hypoxia up-regulated 1	AHFNLDESGVLSLDR	AHFNLDESGVLSLDR	AHFNLDESGVLSLDR3
9.55662	9.5237	10.4653	8.18973	9.61938	8.81931	9.18005	8.9302	8.15138	7.85905	8.97054	8.44142	10.0448	8.35599	8.97887	9.02521	8.66872	8.92381	1	3	0.105507	0.998211	0.145488	0.288841	G3H7I6	G3H7I6	G3H7I6_CRIGR	I79_006318	Sulfhydryl oxidase	AHFSSENIILDTPVAGLATQR	AHFSSENIILDTPVAGLATQR	AHFSSENIILDTPVAGLATQR3
9.3567	9.84198	10.3963	11.0837	11.2179	10.6743	10.9434	8.27156	10.4766	11.4304	10.9177	8.27341	7.46224	7.96434	7.05298	7.80499	7.46014	10.2784	1	2	0.178924	0.998211	0.507123	0.463725	G3HFM4	G3HFM4	G3HFM4_CRIGR	Flnb	Filamin-B	AHGPGLQGGLVGK	AHGPGLQGGLVGK	AHGPGLQGGLVGK2
9.75756	9.0283	10.2642	9.71491	9.88573	10.4026	10.4332	9.77054	10.5844	11.3992	10.6437	10.8427	10.0283	10.1921	10.2485	11.2424	11.4826	9.50379	1	4	0.472038	0.998211	-0.414245	-1.10648	G3HFM4	G3HFM4	G3HFM4_CRIGR	Flnb	Filamin-B	AHGPGLQGGLVGKPAEFTIDTK	AHGPGLQGGLVGKPAEFTIDTK	AHGPGLQGGLVGKPAEFTIDTK4
10.2725	10.603	8.68676	10.9111	7.32635	8.84979	8.94145	8.1455	8.78664	11.4559	10.6912	8.10112	6.38916	7.68654	8.04036	9.17504	7.53219	11.4398	1	2	0.0950934	0.998211	0.345923	0.264121	G3HFM4	G3HFM4	G3HFM4_CRIGR	Flnb	Filamin-B	AHIANPSGASTECFVK	AHIANPSGASTEC(UniMod:4)FVK	AHIANPSGASTEC(UniMod:4)FVK2
10.6813	11.5791	11.6038	10.539	9.55735	10.9597	10.8543	9.90203	11.8037	11.7319	10.7211	10.5309	8.95908	10.6389	10.6493	7.82539	10.6637	11.6866	1	3	0.132953	0.998211	-0.21423	-0.366574	G3HFM4	G3HFM4	G3HFM4_CRIGR	Flnb	Filamin-B	AHIANPSGASTECFVK	AHIANPSGASTEC(UniMod:4)FVK	AHIANPSGASTEC(UniMod:4)FVK3
10.8675	8.80173	8.84094	7.89035	9.90539	9.2208	10.9306	8.13201	9.37988	7.82341	10.0455	7.62006	7.98536	7.82921	7.92006	8.01578	8.13293	7.52211	1	2	0.207938	0.998211	-0.654011	-0.533695	G3HJ89	G3HJ89	G3HJ89_CRIGR	I79_010729	Clathrin heavy chain	AHIAQLCEK	AHIAQLC(UniMod:4)EK	AHIAQLC(UniMod:4)EK2
9.76173	11.3191	11.9639	8.10846	9.50284	11.9124	10.7243	8.51424	11.2658	7.58209	8.45324	10.9725	9.3116	10.6595	10.9112	8.39731	7.84234	11.6329	1	4	0.409843	0.998211	-0.937874	-0.942582	G3HYI3	G3HYI3	G3HYI3_CRIGR	I79_016116	Scavenger receptor cysteine-rich domain-containing protein LOC284297-like	AHICSHEEDAGVVCVGQR	AHIC(UniMod:4)SHEEDAGVVC(UniMod:4)VGQR	AHIC(UniMod:4)SHEEDAGVVC(UniMod:4)VGQR4
10.2647	8.96815	9.73006	7.95294	7.53793	9.17281	7.6027	8.46864	8.50727	7.42069	10.2065	10.6003	10.177	8.06935	10.5181	8.66511	10.9143	8.43116	1	4	1.02166	0.998211	-1.47166	-2.05687	G3H7M3	G3H7M3	G3H7M3_CRIGR	I79_006358	Adenylosuccinate synthetase	AHIVFDFHQAADGIQEQQR	AHIVFDFHQAADGIQEQQR	AHIVFDFHQAADGIQEQQR4
9.97815	9.25435	7.75933	7.92492	9.03904	8.70849	8.58181	9.21414	8.91385	7.49333	8.07337	9.0999	9.57667	9.32092	7.4309	8.85742	7.66985	7.82414	1	2	0.668922	0.998211	-0.785298	-1.4254	G3IFK8	G3IFK8	G3IFK8_CRIGR	I79_022531	MAM domain-containing protein 2	AHLLSWPLR	AHLLSWPLR	AHLLSWPLR2
10.1349	9.95024	11.9194	11.4132	11.6875	11.592	11.1977	8.84272	8.12078	9.41069	7.99485	7.64055	6.95426	8.58382	8.18616	8.72381	8.03896	10.8264	1	2	0.0696283	0.998211	0.308738	0.197497	G3HEI6	G3HEI6	G3HEI6_CRIGR	I79_008970	Lysyl oxidase homolog	AHLYSLR	AHLYSLR	AHLYSLR2
10.3174	9.40298	9.26382	10.0942	10.2382	9.49372	10.2516	10.0463	9.75419	9.2088	10.6151	9.80259	10.3436	10.3368	10.2019	9.22826	10.4429	9.31656	1	2	0.145936	0.998211	0.130235	0.388287	G3GW88	G3GW88;G3H298;G3I403	G3GW88_CRIGR	I79_002008	Serine/threonine-protein phosphatase	AHQVVEDGYEFFAK	AHQVVEDGYEFFAK	AHQVVEDGYEFFAK2
9.21472	10.9611	8.10888	8.28894	7.61789	8.07691	8.93445	8.42934	9.77803	8.64014	9.56389	8.21631	8.7842	8.52101	8.97802	9.86565	9.37601	8.8932	1	3	0.214283	0.998211	0.222553	0.573614	G3GW88	G3GW88;G3H298;G3I403	G3GW88_CRIGR	I79_002008	Serine/threonine-protein phosphatase	AHQVVEDGYEFFAK	AHQVVEDGYEFFAK	AHQVVEDGYEFFAK3
8.73625	9.88689	9.96674	8.52573	9.16226	8.69033	9.08913	9.3276	9.00565	7.56215	9.01089	9.04546	9.79852	9.39536	9.2823	8.60095	8.52543	8.60262	1	2	0.223462	0.998211	0.179986	0.574559	G3HBX0	G3HBX0	G3HBX0_CRIGR	Gnptg	N-acetylglucosamine-1-phosphate transferase subunit gamma	AHSELSQEVQR	AHSELSQEVQR	AHSELSQEVQR2
9.41085	10.8209	12.216	10.5471	11.6849	11.2081	10.6332	7.85711	9.72015	10.3778	8.35656	11.821	12.7154	12.3607	12.8225	8.30296	11.017	10.673	1	3	0.135607	0.998211	0.328895	0.368013	G3HBX0	G3HBX0	G3HBX0_CRIGR	Gnptg	N-acetylglucosamine-1-phosphate transferase subunit gamma	AHSELSQEVQR	AHSELSQEVQR	AHSELSQEVQR3
9.60521	8.56898	7.03542	9.34412	9.78919	8.59653	10.7107	8.07212	9.57252	9.11814	9.29572	9.60762	8.17386	9.74033	6.82615	8.39634	9.78007	10.8591	1	3	0.285158	0.998211	0.502156	0.700877	G3IIA1	G3IIA1	G3IIA1_CRIGR	I79_023569	Methylosome protein 50 (Fragment)	AHSGQVTCVAASPHK	AHSGQVTC(UniMod:4)VAASPHK	AHSGQVTC(UniMod:4)VAASPHK3
9.48722	11.0503	10.6084	11.6281	11.3129	11.1573	9.11125	9.92808	8.41098	10.1408	11.1424	9.46215	10.8347	8.67929	10.909	10.4258	10.8646	11.6992	1	2	0.413678	0.998211	0.782785	0.951512	G3HX39	G3HX39	G3HX39_CRIGR	I79_015556	Phosphoglycerate kinase	AHSSMVGVNLPQK	AHSSM(UniMod:35)VGVNLPQK	AHSSM(UniMod:35)VGVNLPQK2
9.67056	8.99849	9.8441	8.50091	6.84996	8.56418	9.4577	8.1769	9.18295	6.54658	7.55079	10.3197	7.53793	9.30107	8.71672	7.9168	8.80233	8.10596	1	3	0.799022	0.998211	-1.11751	-1.71251	G3HTI5	G3HTI5	G3HTI5_CRIGR	Tnfrsf21	TNF receptor superfamily member 21	AHTDCLGQNLVVVK	AHTDC(UniMod:4)LGQNLVVVK	AHTDC(UniMod:4)LGQNLVVVK3
9.81888	10.7404	8.51946	8.54623	8.21206	8.59075	8.19794	9.53523	8.27153	8.15014	11.0895	8.19734	10.9032	10.5533	10.6667	8.68991	10.3917	7.85385	1	2	0.00246963	0.999835	0.00632294	0.00747566	G3HRS6	G3HRS6	G3HRS6_CRIGR	I79_013548	SECIS-binding protein 2-like	AHTDFFEAFK	AHTDFFEAFK	AHTDFFEAFK2
9.17266	9.63586	11.3675	10.7512	11.3482	8.92497	11.6656	11.1353	11.0417	11.0867	10.947	10.6349	10.5545	10.2484	10.8621	8.80442	11.6751	8.99663	1	2	0.538708	0.998211	0.914458	1.18882	G3IBK2	G3IBK2	G3IBK2_CRIGR	I79_021027	Filamin-A	AHVVLCFDASK	AHVVLC(UniMod:4)FDASK	AHVVLC(UniMod:4)FDASK2
8.68524	9.96481	9.66356	7.41519	10.173	7.34782	7.66225	8.41185	7.22492	8.1588	9.76401	8.3045	8.57473	7.03898	7.43599	9.18901	8.45552	7.97251	1	2	NaN	NaN	0	NaN	G3IAI5	G3IAI5	G3IAI5_CRIGR	Mcm5	DNA replication licensing factor MCM5	AIACLLFGGSR	AIAC(UniMod:4)LLFGGSR	AIAC(UniMod:4)LLFGGSR2
8.79933	9.88831	10.0889	10.0035	10.0383	7.76734	8.41563	9.67423	9.67572	9.61772	10.6856	9.3345	10.269	9.90123	9.96527	8.78206	9.95864	11.9499	1	2	0.859059	0.998211	1.52576	1.77957	G3I5Z8	G3I5Z8	G3I5Z8_CRIGR	Ecpas	Ecm29 proteasome adaptor and scaffold	AIACVVTACSTELEK	AIAC(UniMod:4)VVTAC(UniMod:4)STELEK	AIAC(UniMod:4)VVTAC(UniMod:4)STELEK2
9.08533	9.11039	10.4143	7.87455	6.68711	13.0138	8.05835	8.42507	12.8741	6.92428	8.48515	7.87485	7.83488	10.3645	8.18878	8.71709	9.529	11.3249	1	2	0.269295	0.998211	-1.21816	-0.688341	G3HVB8	G3HVB8	G3HVB8_CRIGR	Pafah1b1	Platelet-activating factor acetylhydrolase IB subunit alpha	AIADYLR	AIADYLR	AIADYLR2
9.31875	9.48656	11.332	9.76413	9.74522	9.72327	9.88512	8.15478	8.54613	8.48043	9.22422	7.58793	10.5159	9.66786	8.03508	8.69318	8.58084	9.23721	1	2	0.564806	0.998211	0.97395	1.38041	G3H309	G3H309	G3H309_CRIGR	Bhmt	Betaine--homocysteine S-methyltransferase	AIAEELAPER	AIAEELAPER	AIAEELAPER2
13.0445	7.74347	8.03529	13.0916	13.2079	13.7075	14.1326	13.8922	13.671	13.3837	13.4137	14.0249	13.9578	13.9669	14.2099	13.2092	13.7681	13.8651	1	2	0.174572	0.998211	0.169471	0.458872	G3HN14	G3HN14	G3HN14_CRIGR	I79_012144	GPI ethanolamine phosphate transferase 3	AIANECQANFISIK	AIANEC(UniMod:4)QANFISIK	AIANEC(UniMod:4)QANFISIK2
9.1091	9.03355	10.2633	10.1011	9.08717	8.27748	10.3665	9.38366	8.09614	9.65462	9.76665	8.41172	6.14466	8.77437	6.75687	8.70812	8.68126	10.2843	1	2	0.227108	0.998211	0.624712	0.589453	G3H3X1	G3H3X1	G3H3X1_CRIGR	Aifm1	Apoptosis inducing factor mitochondria associated 1	AIASAAEGESAPQVR	AIASAAEGESAPQVR	AIASAAEGESAPQVR2
9.31683	8.24681	9.72275	9.74849	9.55292	9.08239	8.97336	10.1801	8.34007	7.94922	9.72326	7.71253	9.37498	7.45855	7.76068	9.72198	9.6138	9.96563	1	2	0.617931	0.998211	0.811696	1.48731	G3HHE4	G3HHE4	G3HHE4_CRIGR	I79_010044	Leucyl-tRNA synthetase, cytoplasmic	AIASELGNLPELK	AIASELGNLPELK	AIASELGNLPELK2
12.7119	11.2053	12.9964	12.8725	13.0468	12.3568	12.2689	12.3405	12.3543	12.9702	12.4534	11.0173	11.1201	11.4077	10.8572	11.8299	11.8815	12.109	1	2	0.0341846	0.998211	0.0639921	0.10139	G3GT06	G3GT06	G3GT06_CRIGR	I79_000779	T-complex protein 1 subunit theta	AIASTGANVIVTGGK	AIASTGANVIVTGGK	AIASTGANVIVTGGK2
9.19322	9.72371	11.3239	10.4325	11.2484	11.0863	8.10737	12.4166	10.9569	8.53744	11.058	12.1544	12.0354	13.397	13.0552	11.0741	11.2607	9.87453	1	2	0.234305	0.998211	-0.698866	-0.589376	G3GTA4	G3GTA4	G3GTA4_CRIGR	I79_000880	A disintegrin and metalloproteinase with thrombospondin motifs 7	AICLLPPCPR	AIC(UniMod:4)LLPPC(UniMod:4)PR	AIC(UniMod:4)LLPPC(UniMod:4)PR2
9.54498	9.82541	9.78604	11.5011	11.1898	10.6138	11.0336	8.74249	10.0218	12.0276	10.3341	9.68887	8.10235	9.18704	9.42346	10.1266	11.2085	8.19952	1	2	0.0880763	0.998211	-0.2401	-0.248843	G3I539	G3I539	G3I539_CRIGR	I79_018582	Hsc70-interacting protein	AIDLFTDAIK	AIDLFTDAIK	AIDLFTDAIK2
8.92127	10.1644	10.4775	9.99148	10.4926	9.22064	10.8885	10.6377	7.80851	7.45361	10.1846	10.8438	10.4897	10.9863	10.556	8.8115	10.0519	10.4462	1	2	0.502114	0.998211	0.792078	1.26775	G3GRM2	G3GRM2	G3GRM2_CRIGR	I79_000174	Disintegrin and metalloproteinase domain-containing protein 10	AIDTIYQTTDFSGIR	AIDTIYQTTDFSGIR	AIDTIYQTTDFSGIR2
9.43729	9.84687	7.91678	7.75596	8.87244	9.10781	8.24928	8.83525	9.21426	8.55036	10.1877	7.50961	10.8435	6.6488	7.11477	7.66447	10.7439	8.0851	1	2	0.0176103	0.998211	0.0485557	0.0523715	G3HB27	G3HB27	G3HB27_CRIGR	I79_007642	Low-density lipoprotein receptor-related protein 6	AIDYDPLDK	AIDYDPLDK	AIDYDPLDK2
13.2099	12.6846	12.3524	13.9399	13.5593	12.5889	8.87377	12.0156	12.6282	13.9672	13.0064	11.6549	12.1352	11.8833	12.3294	12.9969	13.5058	13.3642	1	2	0.121369	0.998211	-0.406295	-0.333203	G3I539	G3I539	G3I539_CRIGR	I79_018582	Hsc70-interacting protein	AIEINPDSAQPYK	AIEINPDSAQPYK	AIEINPDSAQPYK2
10.1327	12.2756	13.2861	12.2523	12.669	13.1922	12.6264	13.2124	13.3711	12.1143	12.3277	13.4237	13.5066	13.2964	13.6213	13.0107	13.004	13.2012	1	2	0.215754	0.998211	0.647122	0.589729	G3HLM2	G3HZ82;G3HLM2	G3HLM2_CRIGR	I79_011612	Glycylpeptide N-tetradecanoyltransferase	AIELFSVGQGPAK	AIELFSVGQGPAK	AIELFSVGQGPAK2
10.5392	9.46686	8.00064	11.3495	10.7533	7.82797	11.5044	7.97078	8.15406	11.2822	10.3369	8.44223	8.06769	6.9756	7.68025	8.41062	10.873	6.71276	1	2	0.119974	0.998211	0.472103	0.325083	G3HSM4	G3HSM4	G3HSM4_CRIGR	Sgta	Small glutamine rich tetratricopeptide repeat containing alpha	AIELNPSNAVYFCNR	AIELNPSNAVYFC(UniMod:4)NR	AIELNPSNAVYFC(UniMod:4)NR2
9.88639	8.97917	8.66665	7.74482	10.7786	8.31026	8.44583	7.97305	11.4208	10.823	11.5635	8.14455	11.1607	11.0358	10.8964	8.68657	10.8841	12.2899	1	2	0.396068	0.998211	1.1299	0.928854	G3H6M5	G3H6M5	G3H6M5_CRIGR	Fh	Fumarate hydratase, mitochondrial	AIEMLGGELGSK	AIEM(UniMod:35)LGGELGSK	AIEM(UniMod:35)LGGELGSK2
12.9632	12.2755	14.3856	13.8073	13.5199	14.3643	14.0983	14.4786	14.2669	13.9994	14.1139	13.9199	14.052	14.5557	13.5885	13.5685	13.696	13.2107	1	2	0.0307168	0.998211	0.0429309	0.0931315	G3HAP7	G3HAP7	G3HAP7_CRIGR	Gss	Glutathione synthetase	AIENELLDR	AIENELLDR	AIENELLDR2
9.70929	10.231	10.0624	8.13499	8.13803	9.55582	9.79089	7.52652	10.718	7.77992	7.97308	8.08286	9.39604	7.40769	9.46533	10.5019	9.93391	8.58969	1	2	0.0757119	0.998211	-0.138091	-0.215603	G3I4N5	G3I4N5	G3I4N5_CRIGR	Gabarapl2	GABA type A receptor associated protein like 2	AIFLFVDK	AIFLFVDK	AIFLFVDK2
8.68058	9.61607	12.286	12.17	12.4597	13.1775	12.1732	13.632	13.3405	13.2215	13.1715	12.2238	12.405	11.7395	12.5102	14.2971	13.3123	10.5733	1	2	0.113809	0.998211	0.469737	0.328073	G3I7Z8	G3I7Z8	G3I7Z8_CRIGR	Ipo7	Importin-7	AIFQTIQNR	AIFQTIQNR	AIFQTIQNR2
11.1366	12.1632	13.6818	13.4636	13.3133	13.132	13.3195	13.4286	13.0275	12.1202	13.8111	13.6118	13.5385	13.5735	13.7549	13.6588	13.843	13.3195	1	2	0.387305	0.998211	0.783445	1.03109	G3I692	G3I692	G3I692_CRIGR	Cndp2	CNDP2	AIFQYIDENQDR	AIFQYIDENQDR	AIFQYIDENQDR2
9.68364	9.0828	11.3076	10.7271	11.0737	11.6618	11.5844	11.6466	7.29362	11.7842	11.1353	11.4984	11.3659	11.7848	11.912	7.74835	11.4206	9.49322	1	2	0.0687332	0.998211	-0.155235	-0.196749	G3IMZ0	G3IMZ0	G3IMZ0_CRIGR	I79_025297	Very low-density lipoprotein receptor	AIFSASIDDK	AIFSASIDDK	AIFSASIDDK2
9.8734	10.0957	8.53956	9.24903	9.52248	9.40444	7.7801	8.31323	7.54234	8.94267	8.81964	8.2351	9.00745	8.80117	8.19035	10.023	6.87515	8.43307	1	3	0.394845	0.998211	-0.553569	-0.943175	G3H7V9	G3H7V9	G3H7V9_CRIGR	Mcm2	DNA replication licensing factor MCM2	AIFTTGQGASAVGLTAYVQR	AIFTTGQGASAVGLTAYVQR	AIFTTGQGASAVGLTAYVQR3
9.78948	9.64059	7.81833	7.3139	7.74953	12.6069	8.2353	11.3022	8.25239	11.59	10.1563	7.77303	8.30666	9.54719	7.30225	8.46142	7.2057	11.6667	1	2	0.276715	0.998211	-1.17584	-0.693034	G3HFY1	G3HFY1	G3HFY1_CRIGR	Ppm1f	Protein phosphatase 1F	AIGDVFQK	AIGDVFQK	AIGDVFQK2
10.2418	9.42064	10.5953	10.7373	10.9495	8.2297	11.4109	10.9847	9.13905	10.799	11.2391	8.43577	11.3128	11.3699	11.0292	7.97	11.0059	11.4331	1	3	1.19614	0.998211	2.25443	3.41636	G3HQK5	G3HQK5	G3HQK5_CRIGR	Uap1	UDP-N-acetylglucosamine pyrophosphorylase 1	AIGGFDHSSHQEK	AIGGFDHSSHQEK	AIGGFDHSSHQEK3
9.94772	13.4391	11.9216	13.5852	13.2129	7.67304	13.401	12.1013	12.7953	14.3156	12.9109	7.23364	8.35623	6.6249	12.392	9.00893	13.6462	13.1233	1	2	1.268	0.998211	3.83163	2.53343	G3HSM4	G3HSM4	G3HSM4_CRIGR	Sgta	Small glutamine rich tetratricopeptide repeat containing alpha	AIGIDPGYSK	AIGIDPGYSK	AIGIDPGYSK2
11.1113	9.90444	8.04913	10.6402	10.8	8.28743	11.0711	9.45564	8.74258	8.51164	11.0658	8.73101	8.74105	7.74193	10.3581	8.0736	7.57457	7.46592	1	2	0.0287636	0.998211	0.102985	0.0847856	G3HHX7	G3HHX7	G3HHX7_CRIGR	I79_010238	Superkiller viralicidic activity 2-like 2	AIGNTELENK	AIGNTELENK	AIGNTELENK2
13.8468	13.5093	14.6299	14.7085	14.4868	14.587	15.6227	14.0013	14.2365	14.5897	14.8073	13.7241	14.3005	14.7931	14.3611	14.8094	14.3916	14.6474	1	3	0.96682	0.998211	0.767151	1.96555	G3I7A8	G3I7A8	G3I7A8_CRIGR	I79_019395	Proteasome subunit alpha type-5 (Fragment)	AIGSASEGAQSSLQEVYHK	AIGSASEGAQSSLQEVYHK	AIGSASEGAQSSLQEVYHK3
9.91887	8.924	7.70804	8.82386	11.9169	11.225	8.20285	12.1506	9.479	11.5632	7.81531	7.21904	11.4379	10.4459	7.87722	9.12279	11.5039	10.9687	1	2	0.101643	0.998211	0.404031	0.28431	G3HN14	G3HN14	G3HN14_CRIGR	I79_012144	GPI ethanolamine phosphate transferase 3	AIGVKPPR	AIGVKPPR	AIGVKPPR2
9.07329	10.3502	8.71904	8.25252	8.23836	10.5828	8.06423	9.96766	11.2843	8.609	10.9874	8.77621	8.8067	11.53	8.25974	6.89061	7.31017	8.31354	1	2	0.753792	0.998211	-1.1182	-1.92367	G3H303	G3H303	G3H303_CRIGR	Psmb4	Proteasome subunit beta	AIHSWLTR	AIHSWLTR	AIHSWLTR2
14.8382	16.2802	15.0706	12.1641	13.2505	14.4289	15.136	14.1394	14.4048	13.5509	13.1357	14.922	14.4889	14.3262	14.9937	14.1407	13.7608	14.8974	1	2	0.320302	0.998211	-0.558075	-0.798204	G3HMM0	G3HMM0	G3HMM0_CRIGR	I79_011988	Protein-tyrosine-phosphatase	AIIDGIESVSR	AIIDGIESVSR	AIIDGIESVSR2
9.78233	9.74228	10.2563	9.12995	8.3932	8.82714	8.12572	10.478	9.25443	7.81629	8.86285	10.3961	10.0219	10.9837	11.2674	9.79807	10.0022	7.28736	1	2	0.639956	0.998211	-1.0273	-1.3703	G3HK39	G3HK39	G3HK39_CRIGR	I79_011052	Carboxypeptidase Q	AIIDLAVYGK	AIIDLAVYGK	AIIDLAVYGK2
8.93779	9.46287	12.1025	11.4644	11.8025	7.69482	8.56391	7.61022	9.01508	7.26539	8.02874	7.06229	7.94553	8.21401	11.5678	8.65836	8.63123	8.88191	1	2	0.645935	0.998211	1.31563	1.38374	G3HR95	G3HR95	G3HR95_CRIGR	I79_013358	Carboxypeptidase D	AIIENLIQK	AIIENLIQK	AIIENLIQK2
10.621	8.99313	7.30099	7.78119	7.61752	9.17593	7.52589	6.52966	7.76234	7.49149	6.89666	6.12086	6.42281	6.74775	8.73041	8.95766	7.39582	8.45979	1	2	0.298738	0.998211	-1.09183	-0.784103	G3I1H0	G3I1H0	G3I1H0_CRIGR	I79_017225	DNA replication licensing factor MCM3	AILCLLLGGVER	AILC(UniMod:4)LLLGGVER	AILC(UniMod:4)LLLGGVER2
9.69349	9.26409	9.18043	9.99647	10.22	8.57562	8.90665	7.65875	9.75903	10.5947	10.0534	9.12222	8.67761	6.44323	9.23868	10.4707	10.4796	7.4543	1	2	0.242255	0.998211	-0.371687	-0.606165	G3I6B8	G3I6B8	G3I6B8_CRIGR	I79_019033	Coatomer subunit zeta	AILILDNDGDR	AILILDNDGDR	AILILDNDGDR2
9.07679	13.0781	12.0775	11.7365	12.3716	11.9168	8.7958	8.00957	7.90666	10.9884	6.8055	8.2101	7.44895	6.90247	7.49377	9.20944	7.71343	12.2694	0	2	0.0721749	0.998211	0.328068	0.203637	G3HH44;G3I5H2	G3I5H2;G3HH44	G3HH44_CRIGR;G3I5H2_CRIGR	I79_009940;I79_018720	Glutathione transferase	AILNYIATK	AILNYIATK	AILNYIATK2
10.2811	8.47403	9.19631	7.33369	7.65134	12.5699	11.688	12.0336	11.9657	7.34474	11.6339	7.96556	6.98124	11.8305	11.4047	13.2337	11.9402	7.72811	1	2	0.466385	0.998211	-1.83941	-1.06782	G3I5H1	G3I5H1	G3I5H1_CRIGR	LOC100753254	Glutathione transferase	AILSYLAAK	AILSYLAAK	AILSYLAAK2
9.65571	8.86031	10.9687	11.0676	11.7517	11.1275	11.1236	10.707	12.1132	11.3874	12.0252	7.28632	11.1033	10.7254	11.0231	9.55472	11.7022	10.9983	1	2	0.577302	0.998211	1.71669	1.53381	G3HQP8	G3IEG6;G3HQP8;G3GRQ1;G3GZ08	G3HQP8_CRIGR	CgPICR_019487	Tubulin beta chain	AILVDLEPGTMDSVR	AILVDLEPGTM(UniMod:35)DSVR	AILVDLEPGTM(UniMod:35)DSVR2
9.78804	9.35919	7.33098	8.20953	10.6055	8.76891	8.52759	11.0486	8.68101	7.89807	10.8086	8.0776	11.068	10.2768	10.0883	12.26	11.0853	11.616	1	2	0.422982	0.998211	0.9771	0.976955	G3IB71	G3IB71	G3IB71_CRIGR	Qars1	Glutamine--tRNA ligase	AINFNFGYAK	AINFNFGYAK	AINFNFGYAK2
8.41094	9.25444	9.46731	10.8675	10.923	9.34439	10.7652	11.0283	11.0705	11.788	10.774	9.81564	9.83665	9.02283	10.002	9.28808	11.1422	10.8931	1	2	1.27606	0.998211	1.40027	2.89292	G3HCK9	G3HCK9	G3HCK9_CRIGR	I79_008220	Far upstream element-binding protein 2	AINQQTGAFVEISR	AINQQTGAFVEISR	AINQQTGAFVEISR2
9.49956	9.25387	10.1451	8.84163	8.13678	10.5707	11.3018	7.91916	9.15915	7.58303	10.1355	8.13954	11.6931	6.41342	9.9564	8.54005	10.8581	10.3222	1	2	0.53908	0.998211	1.13642	1.199	G3HH34	G3HH34	G3HH34_CRIGR	I79_009930	Collagen alpha-1(XII) chain (Fragment)	AINTFPYR	AINTFPYR	AINTFPYR2
11.3014	8.84028	8.36287	8.96716	9.60157	8.0918	7.5046	9.35607	11.4804	7.75363	9.21244	9.98743	10.6559	9.20468	10.3809	10.7154	10.8119	10.4421	1	3	0.124134	0.998211	-0.401097	-0.338412	G3GWQ1	G3GWQ1	G3GWQ1_CRIGR	I79_002180	Vinculin	AIPDLTAPVAAVQAAVSNLVR	AIPDLTAPVAAVQAAVSNLVR	AIPDLTAPVAAVQAAVSNLVR3
8.9001	9.26828	7.80819	8.81206	10.5684	14.4982	14.0345	14.5978	14.8919	13.5395	13.7388	14.1706	14.235	14.6212	14.6062	8.23522	14.4103	7.38414	1	2	0.219128	0.998211	-1.40655	-0.5554	G3HWF4	G3HWF4	G3HWF4_CRIGR	I79_015311	ATP-binding cassette sub-family B member 6, mitochondrial	AIQASLAK	AIQASLAK	AIQASLAK2
9.59895	9.53748	10.6809	10.8673	10.7572	8.3421	7.89641	11.6277	10.1945	11.4754	10.8417	10.266	7.99048	9.53403	10.4333	7.99476	10.0538	10.886	1	2	0.00249099	0.999835	0.00767922	0.00754654	G3H7T9	G3H7T9	G3H7T9_CRIGR	I79_006430	HECT-type E3 ubiquitin transferase (Fragment)	AIQDPAFSDGIR	AIQDPAFSDGIR	AIQDPAFSDGIR2
9.31102	8.63912	11.1995	7.7225	10.7819	8.90306	7.27799	9.4221	9.31299	10.7436	10.7688	8.37298	9.84749	10.222	9.76128	9.31196	11.2039	7.12968	1	3	0.561357	0.998211	-0.86794	-1.26448	G3GRE1	G3GRE1	G3GRE1_CRIGR	I79_000086	Proline--tRNA ligase (Fragment)	AIQGATSHHLGQNFSK	AIQGATSHHLGQNFSK	AIQGATSHHLGQNFSK3
9.70145	10.1793	10.9273	11.5375	11.1492	7.41932	10.3913	10.7924	11.2486	6.9136	10.1165	11.3169	10.8837	10.9858	11.2653	8.55374	8.75616	11.8464	1	2	0.566609	0.998211	1.6855	1.4322	G3IA32	G3IA32	G3IA32_CRIGR	Cops4	COP9 signalosome complex subunit 4	AIQLSGTEQLEALK	AIQLSGTEQLEALK	AIQLSGTEQLEALK2
9.56198	10.2846	9.15825	8.145	8.64446	9.2499	7.5687	8.23766	7.61292	7.8894	10.7967	7.88208	10.114	8.4398	9.98305	9.12027	10.1118	8.36788	1	3	0.178695	0.998211	-0.349104	-0.463766	G3IPV6	G3IPV6	G3IPV6_CRIGR	I79_026038	26S proteasome non-ATPase regulatory subunit 3	AIRDGVIEASINHEK	AIRDGVIEASINHEK	AIRDGVIEASINHEK3
9.13261	9.09099	8.58622	8.65177	8.2642	8.48419	8.7333	7.28527	9.40663	9.85907	7.72416	7.35154	8.64493	7.32093	8.011	8.61154	8.07164	8.08136	1	2	0.132708	0.998211	0.205059	0.378562	G3IPB5	G3IPB5	G3IPB5_CRIGR	I79_025821	Pre-mRNA-processing-splicing factor 8	AISAANLHLR	AISAANLHLR	AISAANLHLR2
8.52846	12.1895	12.5093	12.6185	12.8017	8.29519	13.0652	8.20325	12.3851	13.2816	13.3286	13.4916	13.1553	13.3189	13.72	8.49843	13.2591	12.7238	1	2	0.617171	0.998211	2.78561	1.639	G3HDQ2	G3HDQ2	G3HDQ2_CRIGR	Mdh1	Malate dehydrogenase	AISDHIR	AISDHIR	AISDHIR2
10.5131	8.93874	9.80724	8.21983	9.16812	8.95459	7.96206	7.40903	8.37434	7.22746	9.20296	7.66182	8.4616	7.92327	9.71431	8.22268	7.4587	10.8419	1	2	0.0562481	0.998211	-0.171828	-0.16227	G3HQ45	G3HQ45	G3HQ45_CRIGR	Eif2s3	Protein-synthesizing GTPase	AISGVHTVR	AISGVHTVR	AISGVHTVR2
9.91185	10.4443	11.6755	11.1608	11.7098	11.2133	9.68507	11.7278	8.65451	11.0123	11.5499	10.693	11.6444	11.7925	11.1456	8.86443	11.7773	8.35456	1	2	0.180584	0.998211	-0.394841	-0.472031	G3GY52	G3GY52	G3GY52_CRIGR	I79_002708	Phosphoribosylformylglycinamidine synthase	AISLAALHDR	AISLAALHDR	AISLAALHDR2
9.83881	9.9285	8.43907	9.00535	9.29101	9.22214	9.3523	9.14541	9.48158	8.98371	9.69622	8.90907	8.90785	8.72691	9.21795	9.01255	9.2546	9.43856	1	2	0.180197	0.998211	-0.147322	-0.487434	G3HFY1	G3HFY1	G3HFY1_CRIGR	Ppm1f	Protein phosphatase 1F	AISQLLQTDLSEFK	AISQLLQTDLSEFK	AISQLLQTDLSEFK2
9.72326	9.53736	11.0209	11.5003	7.82843	8.50832	11.3725	8.29365	9.1544	6.7772	6.96329	7.75333	8.53813	7.63996	7.62383	9.38126	8.33891	11.2483	1	2	1.09795	0.998211	2.00319	2.19292	G3HHK4	G3HHK4	G3HHK4_CRIGR	Pdcl3	Phosducin like 3	AISTTCIPNYPDR	AISTTC(UniMod:4)IPNYPDR	AISTTC(UniMod:4)IPNYPDR2
10.1757	9.90248	8.56995	7.89129	8.80945	8.42665	8.88606	8.52151	9.23614	7.51207	9.31498	7.33285	7.87156	8.68659	7.09723	8.06675	7.73718	9.13679	1	2	NaN	NaN	0	NaN	G3HD94	G3HD94	G3HD94_CRIGR	I79_008473	Non-specific serine/threonine protein kinase	AITGFDDPFSGK	AITGFDDPFSGK	AITGFDDPFSGK2
10.3872	8.51545	10.5902	12.1444	12.2175	10.1537	11.3887	11.9723	11.4023	12.7372	12.1552	10.7642	11.1561	10.8632	11.6022	12.3235	12.51	12.0232	1	2	2.04536	0.998211	1.24305	4.15809	G3HXL1	G3HXL1	G3HXL1_CRIGR	Pcbp1	PCBP1	AITIAGVPQSVTECVK	AITIAGVPQSVTEC(UniMod:4)VK	AITIAGVPQSVTEC(UniMod:4)VK2
9.40389	8.83758	12.4349	13.8247	12.6453	13.7693	13.1074	13.951	13.9003	13.777	14.4624	12.9501	13.5382	12.4213	12.5812	14.3648	14.4684	12.502	1	2	0.331597	0.998211	1.20199	0.877253	G3I6P1	G3GUM6;G3I1S5;G3I044;G3HMD1;G3I6P1;G3GTJ4;G3HKK5;G3HYZ5;G3HYZ4	G3I6P1_CRIGR	I79_019168	Glyceraldehyde-3-phosphate dehydrogenase	AITIFQER	AITIFQER	AITIFQER2
10.2089	10.509	13.2865	13.123	14.1207	7.54857	8.11261	12.2499	11.7608	12.3747	13.6899	10.4162	8.13453	11.3413	7.7845	7.33984	7.88942	13.1465	1	2	0.297076	0.998211	1.23792	0.721343	G3HMD1	G3GUM6;G3I1S5;G3I044;G3HMD1;G3GTJ4;G3HKK5	G3HMD1_CRIGR	I79_011887	Glyceraldehyde-3-phosphate dehydrogenase	AITIFQERDPANIK	AITIFQERDPANIK	AITIFQERDPANIK2
9.73394	13.8224	13.6206	13.5437	14.2429	13.7938	13.0547	13.5319	14.0875	14.4518	8.13953	13.0686	12.4899	8.56891	12.5456	16.3496	14.807	13.9853	1	3	0.313868	0.998211	1.0696	0.828636	G3HMD1	G3GUM6;G3I1S5;G3I044;G3HMD1;G3GTJ4;G3HKK5	G3HMD1_CRIGR	I79_011887	Glyceraldehyde-3-phosphate dehydrogenase	AITIFQERDPANIK	AITIFQERDPANIK	AITIFQERDPANIK3
12.8515	9.47216	11.4823	12.7227	12.0969	12.7511	12.4651	11.6947	12.1191	12.7158	12.0214	10.401	11.0587	11.4576	10.8497	9.09952	11.4049	10.7255	1	2	0.0970921	0.998211	-0.258193	-0.273728	G3H6K9	G3H6K9	G3H6K9_CRIGR	I79_005974	Four and a half LIM domains protein 1	AIVAGDQNVEYK	AIVAGDQNVEYK	AIVAGDQNVEYK2
10.4271	11.2376	10.9788	11.8764	11.917	11.8707	11.3863	12.3655	12.099	11.8642	12.1136	11.2692	11.3751	11.2998	10.5842	12.1423	11.499	12.3509	1	2	0.490941	0.998211	0.55815	1.16522	G3HQX0	G3HQX0	G3HQX0_CRIGR	I79_013226	40S ribosomal protein SA	AIVAIENPADVSVISSR	AIVAIENPADVSVISSR	AIVAIENPADVSVISSR2
10.7974	13.278	8.82981	6.92829	7.70718	8.42887	8.70891	8.72156	13.7315	6.91156	13.2973	9.09788	7.42782	7.03513	7.0233	9.13385	12.8324	8.90906	1	2	NaN	NaN	0	NaN	G3HFM4	G3GZ94;G3HFM4	G3HFM4_CRIGR	Flnb	Filamin-B	AIVDGNLK	AIVDGNLK	AIVDGNLK2
9.42174	9.50206	8.64723	9.6724	10.4288	9.41947	7.98363	8.59381	8.01169	9.31692	9.91661	8.16458	10.2604	7.40634	9.84249	7.8266	8.83249	9.42561	1	2	0.204606	0.998211	0.333574	0.521589	G3IA10	G3IA10	G3IA10_CRIGR	I79_020426	Receptor protein-tyrosine kinase	AIVICPTDEDLK	AIVIC(UniMod:4)PTDEDLK	AIVIC(UniMod:4)PTDEDLK2
10.4699	9.53343	6.67952	8.27475	7.62006	11.7346	7.41925	8.50715	8.80965	11.3364	10.303	7.43017	10.4448	8.05204	8.5151	9.07018	11.2372	10.9989	1	2	0.142374	0.998211	-0.593796	-0.386241	G3I0M2	G3I0M2	G3I0M2_CRIGR	I79_016910	Platelet-activating factor acetylhydrolase IB subunit gamma	AIVQLVNK	AIVQLVNK	AIVQLVNK2
9.38804	9.6996	12.0652	8.79949	11.5353	12.725	12.0893	11.6707	11.9853	11.32	12.2195	12.1742	12.636	12.4204	12.4402	7.92344	12.2216	7.79928	1	2	0.285542	0.998211	-1.09807	-0.694932	G3HLV6	G3HLV6	G3HLV6_CRIGR	I79_011700	ATP citrate synthase	AIVWGMQTR	AIVWGM(UniMod:35)QTR	AIVWGM(UniMod:35)QTR2
10.7677	9.57192	8.28119	7.79468	11.2222	7.33851	8.40936	10.9402	8.02307	8.49277	11.25	9.58421	7.20546	7.21532	10.1383	8.54624	10.4756	12.4588	1	2	0.0592247	0.998211	-0.263056	-0.168878	G3HCS4	G3HCS4	G3HCS4_CRIGR	Psmd12	26S proteasome non-ATPase regulatory subunit 12	AIYDTPCIQAESEK	AIYDTPC(UniMod:4)IQAESEK	AIYDTPC(UniMod:4)IQAESEK2
9.52098	9.39209	9.57337	9.4578	9.2547	8.751	8.60915	9.11484	8.80838	8.60873	9.2985	8.46443	7.904	8.57972	8.42528	9.65391	8.57922	8.17066	1	2	0.342761	0.998211	-0.376734	-0.812147	G3HVD5	G3HVD5	G3HVD5_CRIGR	I79_014922	BRISC complex subunit Abro1	AIYQVYNALQEK	AIYQVYNALQEK	AIYQVYNALQEK2
9.10202	8.93905	10.3131	9.08213	10.4188	10.4047	11.4307	11.4472	11.6089	9.87176	11.6117	11.8759	11.5351	10.562	11.2192	9.45741	11.09	10.4698	1	2	0.0592809	0.998211	0.16854	0.171526	G3IFE7	G3IFE7	G3IFE7_CRIGR	Pgm2	Phosphoglucomutase-2	AIYVEYGYHITK	AIYVEYGYHITK	AIYVEYGYHITK2
10.7139	10.2196	8.43826	8.22833	7.06579	10.8845	10.8182	10.7098	11.2081	8.99379	10.9908	10.8114	9.34527	9.70638	10.0754	7.69784	10.417	10.1682	1	3	0.891471	0.998211	-1.16325	-2.07365	G3IFE7	G3IFE7	G3IFE7_CRIGR	Pgm2	Phosphoglucomutase-2	AIYVEYGYHITK	AIYVEYGYHITK	AIYVEYGYHITK3
8.97121	10.2813	12.1942	11.9677	12.2314	8.37461	12.7348	8.17831	12.2493	11.161	8.39188	7.94239	6.591	6.49451	6.92104	8.38595	6.95059	9.46874	1	3	0.528419	0.998211	1.76115	1.24076	G3I778	G3I778	G3I778_CRIGR	I79_019363	Transposase	AKAHLLQEAMAK	AKAHLLQEAMAK	AKAHLLQEAMAK3
9.29198	12.1222	11.3776	8.25751	9.3152	10.311	10.9954	11.186	11.7426	9.66495	9.41291	11.7136	11.7349	12.4591	12.1345	10.4643	10.5633	10.7371	1	3	0.00245694	0.999835	-0.00766563	-0.00743676	G3I369	G3I369	G3I369_CRIGR	I79_017870	Golgi apparatus protein 1	AKDDSELEGQVISCLK	AKDDSELEGQVISC(UniMod:4)LK	AKDDSELEGQVISC(UniMod:4)LK3
10.4776	8.96255	8.76772	7.76128	7.77223	8.73197	8.83217	8.65223	7.77128	7.81716	10.0286	7.7931	7.76823	7.68263	11.4902	7.07697	9.20819	7.87883	1	2	NaN	NaN	0	NaN	G3I073	G3IE48;G3I073	G3I073_CRIGR	I79_016750	Elongation factor 1-gamma	AKDPFAHLPK	AKDPFAHLPK	AKDPFAHLPK2
9.71303	8.86314	8.88838	8.2365	8.09476	7.84385	9.39979	8.06153	8.0085	8.59403	9.29336	7.37099	9.13048	8.07395	11.2862	8.10059	10.2553	8.30176	1	3	0.222003	0.998211	0.45784	0.592491	G3I073	G3IE48;G3I073	G3I073_CRIGR	I79_016750	Elongation factor 1-gamma	AKDPFAHLPK	AKDPFAHLPK	AKDPFAHLPK3
10.0544	8.19631	12.6566	14.2436	14.4787	11.3857	7.90289	8.4783	7.79612	14.5192	7.08911	7.43876	7.49982	6.63041	7.1663	8.19501	7.62002	12.6785	1	2	0.179142	0.998211	0.95492	0.464993	G3HC84	G3HC84;G3IBV6;G3IJP6	G3HC84_CRIGR	I79_008088	Heat shock protein HSP 90-beta	AKFENLCK	AKFENLC(UniMod:4)K	AKFENLC(UniMod:4)K2
9.45386	9.32462	8.80773	8.954	9.33484	8.52705	8.17402	8.81862	7.46669	8.87569	9.74126	7.58747	7.913	7.73566	9.38123	8.11283	9.75657	7.98695	1	2	0.164511	0.998211	-0.265801	-0.451037	G3GS70	G3GS70	G3GS70_CRIGR	I79_000383	Importin-5	AKLEEHFK	AKLEEHFK	AKLEEHFK2
10.5747	9.81284	8.53402	8.95712	8.21702	7.784	9.71627	10.3429	10.0883	8.33458	9.72512	8.18062	8.12053	8.21872	8.02328	7.91325	9.81188	8.01158	1	3	0.0507059	0.998211	-0.145078	-0.151344	G3HWJ3	G3HWJ3	G3HWJ3_CRIGR	I79_015376	Plectin	AKLEQLFQDEVAK	AKLEQLFQDEVAK	AKLEQLFQDEVAK3
10.8508	13.7466	14.3108	13.9399	13.7233	13.6421	13.8768	12.4875	12.7873	12.3398	11.881	13.1002	12.6223	11.8026	12.7716	9.17084	12.1151	11.4602	1	2	0.159778	0.998211	0.443755	0.427554	G3I7Q1	G3I7Q1	G3I7Q1_CRIGR	I79_019548	Apolipoprotein A-I	AKPALEDLR	AKPALEDLR	AKPALEDLR2
10.1571	10.0196	11.843	10.6989	10.6041	8.63622	8.77147	8.13674	10.8256	9.37218	6.60095	8.21167	7.11282	7.92089	7.19836	8.49604	7.79529	10.4348	1	2	0.0892424	0.998211	0.25284	0.247882	G3HKX9	G3HKX9	G3HKX9_CRIGR	I79_011362	Polypeptide N-acetylgalactosaminyltransferase	AKPLVLGPEYK	AKPLVLGPEYK	AKPLVLGPEYK2
9.30056	11.2588	11.0775	7.76723	8.18534	8.87979	8.22996	8.41019	8.22152	8.86389	6.53318	10.1509	10.7278	10.4292	8.3867	7.83866	8.92659	8.25948	1	2	0.387966	0.998211	-0.697631	-0.909138	G3HDT8	G3HDU1;G3HDT8;G3HDT6	G3HDT8_CRIGR	I79_008704	Histone H1t	ALAAAGYDVEK	ALAAAGYDVEK	ALAAAGYDVEK2
9.58968	9.48464	11.1003	10.8608	11.3799	10.0907	10.3178	10.6708	10.7746	10.8867	11.2707	7.98463	10.5213	10.0649	10.6594	11.8091	11.0577	9.82406	1	2	0.695123	0.998211	1.15936	1.72734	G3I2I1	G3I2I1	G3I2I1_CRIGR	Mcm4	DNA replication licensing factor MCM4	ALADDDFLTVTGK	ALADDDFLTVTGK	ALADDDFLTVTGK2
13.1759	13.7824	14.1081	14.6345	14.2249	14.5234	14.5511	14.6706	14.7274	14.4512	14.2185	14.5082	13.8729	14.2301	14.5423	14.7104	14.6579	13.9889	1	2	0.142151	0.998211	0.192652	0.395853	G3I3G8	G3I3G8	G3I3G8_CRIGR	H671_3g9883	Transaldolase	ALAGCDFLTISPK	ALAGC(UniMod:4)DFLTISPK	ALAGC(UniMod:4)DFLTISPK2
8.97283	10.0142	8.76738	7.97337	10.007	7.97086	8.46838	8.47544	10.3101	8.43951	9.82419	9.00591	10.2329	9.56005	9.54726	10.7106	8.41831	8.32563	1	3	0.0575503	0.998211	0.100204	0.164626	G3GT56	G3GT56	G3GT56_CRIGR	Gart	Trifunctional purine biosynthetic protein adenosine-3	ALAHITGGGLLENIPR	ALAHITGGGLLENIPR	ALAHITGGGLLENIPR3
9.0086	8.81832	9.69574	9.02678	7.75097	8.75564	9.7863	8.47857	8.15166	7.64545	7.94907	8.22579	7.32132	9.719	8.30109	9.3611	7.29143	10.7813	1	2	0.296069	0.998211	0.565588	0.738486	G3H083	G3H083	G3H083_CRIGR	I79_003518	Abhydrolase domain-containing protein 10, mitochondrial (Fragment)	ALAIEEFCK	ALAIEEFC(UniMod:4)K	ALAIEEFC(UniMod:4)K2
13.5625	12.9347	14.2453	14.4433	14.2811	14.3127	14.191	15.1433	14.6821	14.2007	14.482	14.5173	14.7749	14.6764	14.7776	13.0398	14.6679	13.6973	1	2	0.147588	0.998211	0.145776	0.395552	G3I4H6	G3I4H6	G3I4H6_CRIGR	I79_018355	Fructose-bisphosphate aldolase	ALANSLACQGK	ALANSLAC(UniMod:4)QGK	ALANSLAC(UniMod:4)QGK2
9.41061	10.1487	8.85235	7.75638	7.19818	10.1145	9.98571	8.85587	9.1581	8.35037	9.47087	8.96994	9.45379	9.27211	10.0954	8.59666	7.77347	7.48004	1	3	0.526569	0.998211	-0.82936	-1.17988	G3HD97	G3HD97	G3HD97_CRIGR	I79_008476	Protein disulfide-isomerase	ALAPTWEQLALGLEHSETVK	ALAPTWEQLALGLEHSETVK	ALAPTWEQLALGLEHSETVK3
14.1562	14.3988	14.5534	14.8279	14.4111	15.0661	15.0905	14.682	14.7083	15.151	14.759	14.6072	14.3016	13.948	14.3109	14.5908	14.8659	7.14918	1	2	0.373145	0.998211	-1.76755	-0.919259	G3GWQ1	G3GWQ1	G3GWQ1_CRIGR	I79_002180	Vinculin	ALASQLQDSLK	ALASQLQDSLK	ALASQLQDSLK2
8.95187	7.87689	10.141	10.2942	10.4267	8.78836	7.78552	9.17696	8.07691	6.95178	10.1753	7.99643	7.28925	7.37063	9.7759	8.89451	10.5111	7.67181	1	2	0.16016	0.998211	-0.31869	-0.426629	G3H9J8	G3H9J8	G3H9J8_CRIGR	Xpot	Exportin-T	ALAYFEQLK	ALAYFEQLK	ALAYFEQLK2
8.68256	10.2706	9.38804	10.7409	10.9329	8.77705	8.20204	7.68461	8.52552	9.05722	7.14095	7.3435	7.44396	7.31683	7.76902	8.88075	10.6415	10.6177	1	2	0.447276	0.998211	0.983443	1.02602	G3HZ28	G3HZ28	G3HZ28_CRIGR	Twsg1	Twisted gastrulation BMP signaling modulator 1	ALCASDVSK	ALC(UniMod:4)ASDVSK	ALC(UniMod:4)ASDVSK2
10.4713	8.92387	7.33882	6.76315	8.79482	9.41259	7.81853	8.86034	7.70938	7.18907	8.64482	8.35345	7.33818	7.06044	7.21906	7.176	7.79659	6.7874	1	2	1.2941	0.998211	-2.23563	-3.38126	G3INU6	G3INU6	G3INU6_CRIGR	I79_025636	UDP-glucose 6-dehydrogenase	ALCAVYEHWVPK	ALC(UniMod:4)AVYEHWVPK	ALC(UniMod:4)AVYEHWVPK2
10.5362	9.47438	7.97063	8.21681	10.8056	8.97654	7.58473	7.39911	7.85982	7.99835	10.1898	7.91303	7.82895	7.43642	9.04106	8.62999	10.1926	8.19922	1	2	NaN	NaN	0	NaN	G3IAJ1	G3IAJ1	G3IAJ1_CRIGR	I79_020614	Platelet-activating factor acetylhydrolase IB subunit beta	ALCTMFLDACI	ALC(UniMod:4)TM(UniMod:35)FLDAC(UniMod:4)I	ALC(UniMod:4)TM(UniMod:35)FLDAC(UniMod:4)I2
14.2432	14.4994	13.7897	14.4828	14.0612	14.8345	14.8595	14.1714	14.6614	14.7058	13.9037	14.4567	13.8938	14.0763	14.5351	14.1011	14.4495	14.3734	1	2	0.157268	0.998211	-0.109082	-0.413855	G3I230	G3I230	G3I230_CRIGR	Rexo2	Oligoribonuclease, mitochondrial	ALDDISESIK	ALDDISESIK	ALDDISESIK2
10.3346	10.305	8.13563	7.93113	7.0758	9.12269	7.66379	11.4154	10.9049	8.02711	9.76937	7.39018	11.1224	10.445	9.96712	7.05753	10.0936	8.73231	1	2	0.0252191	0.998211	-0.0867563	-0.0746946	G3H066	G3H066	G3H066_CRIGR	Atp6v1a	H(+)-transporting two-sector ATPase	ALDEYYDK	ALDEYYDK	ALDEYYDK2
9.51682	7.68884	11.7114	10.1832	8.31213	15.7897	11.997	13.4247	15.2238	13.3578	12.6665	13.4492	12.5145	13.5286	12.3206	13.0426	13.3021	14.1921	1	2	0.123321	0.998211	-0.696862	-0.347103	G3H1K9	G3H1K9;G3I4K1;G3HJB0	G3H1K9_CRIGR	I79_004057	Alpha-actinin-1	ALDFIASK	ALDFIASK	ALDFIASK2
9.97735	10.4167	14.37	7.59215	12.9536	13.6764	12.4595	7.6267	12.8452	7.34477	12.4734	13.9485	13.7973	13.7884	13.4837	8.41036	13.1277	13.511	1	2	0.13429	0.998211	-0.694061	-0.359466	G3I278	G3I278	G3I278_CRIGR	I79_017505	Laminin subunit beta-1	ALDGELDEK	ALDGELDEK	ALDGELDEK2
10.1463	9.48234	8.75856	8.85331	7.8285	8.23583	8.13266	9.03509	8.25057	7.52888	9.68496	8.2866	8.69496	7.15502	8.731	9.26716	9.82061	8.18537	1	3	NaN	NaN	0	NaN	G3H8F2	G3H8F2	G3H8F2_CRIGR	Apeh	Acylamino-acid-releasing enzyme	ALDINASDDEMARPK	ALDINASDDEM(UniMod:35)ARPK	ALDINASDDEM(UniMod:35)ARPK3
13.7093	14.7165	13.5568	14.974	14.6376	14.2085	15.0494	14.2136	14.7967	15.2501	14.2589	13.9644	13.1364	13.5942	13.9537	9.58815	14.6891	14.5727	1	2	0.425703	0.998211	0.472388	1.01046	G3I877	G3I877	G3I877_CRIGR	I79_019739	Stress-induced-phosphoprotein 1	ALDLDSSCK	ALDLDSSC(UniMod:4)K	ALDLDSSC(UniMod:4)K2
9.93386	8.45131	10.2403	8.96551	10.5925	7.92277	9.07552	10.7859	9.60543	9.07467	9.2725	10.6286	10.9687	10.6361	10.886	9.38317	9.99616	11.1714	1	2	0.212158	0.998211	0.550219	0.54735	G3HBJ9	G3HBJ9	G3HBJ9_CRIGR	Metap2	Methionine aminopeptidase 2	ALDQASEEIWNDFR	ALDQASEEIWNDFR	ALDQASEEIWNDFR2
9.6099	8.94451	9.58209	9.50363	9.23679	8.27313	8.4371	8.03777	8.46067	7.80366	8.97628	7.9601	8.90174	9.29886	9.251	7.61854	9.31894	9.3217	1	2	0.298639	0.998211	0.426668	0.763439	G3IIZ6	G3IIZ6	G3IIZ6_CRIGR	I79_023826	Structural maintenance of chromosomes protein 3	ALDQFVNFSEQK	ALDQFVNFSEQK	ALDQFVNFSEQK2
9.74262	9.41337	6.93704	6.83118	7.61592	8.90803	8.96454	8.32483	8.25583	7.42873	5.82284	6.81656	6.85687	7.53224	7.78032	7.63976	7.57546	8.0145	1	2	0.328481	0.998211	-0.822297	-0.81394	G3IJH6	G3IJH6	G3IJH6_CRIGR	Scrn3	SCRN3	ALDVIVDLLEK	ALDVIVDLLEK	ALDVIVDLLEK2
10.3349	8.96886	7.31754	8.90498	9.15827	8.27276	8.60509	8.7774	8.34593	7.88959	7.95789	8.59401	9.91744	9.36716	8.37581	7.76642	8.23982	11.7539	1	2	0.317602	0.998211	0.728122	0.761042	G3HN31	G3HN31	G3HN31_CRIGR	Sema3e	Semaphorin-3E	ALEAENNAHTIYTR	ALEAENNAHTIYTR	ALEAENNAHTIYTR2
10.8412	10.7498	8.50382	8.44035	7.64288	12.5336	8.25195	12.3168	8.17502	11.2312	10.9575	7.5968	11.2162	12.3165	7.63578	8.89513	11.2668	8.43528	1	2	0.301521	0.998211	-1.2379	-0.767116	O70473	O70473;G3GYP7	AK1A1_CRIGR	AKR1A1	Aldo-keto reductase family 1 member A1	ALEALVAK	ALEALVAK	ALEALVAK2
9.38406	9.06176	11.2727	11.2172	11.2643	8.52183	7.39118	7.46637	9.2046	9.67655	8.5643	8.69255	7.4894	7.60444	6.47609	8.39489	9.45709	7.60595	1	2	0.169873	0.998211	-0.440219	-0.454757	G3HN02	G3HN02	G3HN02_CRIGR	I79_012132	Talin-1	ALEATTEHIR	ALEATTEHIR	ALEATTEHIR2
9.83475	9.54976	9.58313	8.73872	10.7282	9.80458	9.22898	8.12877	8.30516	10.4234	9.89234	9.93001	7.12394	8.33988	7.89498	8.36183	10.5833	10.0743	1	3	0.733908	0.998211	-1.06496	-1.71309	G3HN02	G3HN02	G3HN02_CRIGR	I79_012132	Talin-1	ALEATTEHIR	ALEATTEHIR	ALEATTEHIR3
8.4233	11.6472	10.701	11.6095	11.0727	11.5555	11.2093	10.9098	11.2376	12.2852	10.6791	9.9467	9.43659	9.28559	10.5531	10.428	11.2681	10.8321	1	2	0.309488	0.998211	0.796712	0.78085	G3GXU1	G3GXU1	G3GXU1_CRIGR	I79_002584	Protein phosphatase 1G	ALEDAFLAIDAK	ALEDAFLAIDAK	ALEDAFLAIDAK2
9.95696	8.93746	9.2669	7.61296	9.44217	9.04541	7.98588	9.05099	8.32666	8.67999	9.32283	8.4763	7.86401	6.09135	8.94456	7.86539	9.61193	8.04622	1	2	NaN	NaN	0	NaN	G3I399	G3I399	G3I399_CRIGR	I79_017901	Serine/threonine-protein phosphatase 4 regulatory subunit 3A	ALEDVDYVQTFK	ALEDVDYVQTFK	ALEDVDYVQTFK2
12.276	13.8788	11.4706	11.0703	11.9633	12.207	13.076	9.6165	12.845	11.9746	11.6485	9.90189	11.1601	10.8612	10.2522	8.78774	12.4376	11.5917	1	2	0.102913	0.998211	0.262891	0.289524	G3I8G0	G3I8G0	G3I8G0_CRIGR	Krt17	Keratin 17	ALEEANTELEVK	ALEEANTELEVK	ALEEANTELEVK2
9.53509	9.21791	8.46653	10.6961	8.17671	8.73935	11.7332	7.21756	8.97754	10.8347	10.5473	8.36391	7.78805	7.22745	7.71774	8.13029	8.04513	7.89206	1	2	0.24026	0.998211	0.647904	0.614004	G3HVP2	G3HVP2	G3HVP2_CRIGR	I79_015032	Stathmin (Fragment)	ALEENNNFSK	ALEENNNFSK	ALEENNNFSK2
10.2699	10.0118	8.12412	8.53026	7.25804	7.92809	8.20711	9.09049	7.96453	7.88188	7.55269	9.19275	9.67962	7.98879	9.21265	9.31927	8.40654	9.97649	1	2	0.0130367	0.998211	-0.0318784	-0.0397397	G3IN53	G3IN53	G3IN53_CRIGR	I79_025365	Collagen alpha-3(VI) chain	ALEGSALYTGSALDFVR	ALEGSALYTGSALDFVR	ALEGSALYTGSALDFVR2
9.95147	10.4979	11.1732	8.57613	7.65269	7.90695	8.42039	7.6407	11.4674	8.21769	10.9538	8.02897	10.2906	7.43285	7.36151	9.47296	7.08316	11.5508	1	2	0.483527	0.998211	1.08036	1.08329	G3H381	G3H381	G3H381_CRIGR	I79_004696	Kinesin light chain	ALEIYQTK	ALEIYQTK	ALEIYQTK2
10.4287	8.5747	10.8115	10.2742	10.9328	11.2839	9.97895	11.0614	10.9503	10.4189	10.8271	10.5113	10.5797	10.7941	10.787	11.0187	11.4523	8.34234	1	2	0.786273	0.998211	-0.947457	-1.66633	G3H1H6	G3H1H6	G3H1H6_CRIGR	I79_004002	Protein farnesyltransferase/geranylgeranyltransferase type-1 subunit alpha	ALELCEILAK	ALELC(UniMod:4)EILAK	ALELC(UniMod:4)EILAK2
9.99855	11.2317	11.4256	12.894	12.5007	11.1276	12.0051	11.2106	11.1812	13.0724	11.9497	10.9437	10.0767	9.81999	11.0373	9.35752	12.4865	10.8518	1	2	0.473348	0.998211	0.76696	1.07532	G3HSM4	G3HSM4	G3HSM4_CRIGR	Sgta	Small glutamine rich tetratricopeptide repeat containing alpha	ALELDPENDTYK	ALELDPENDTYK	ALELDPENDTYK2
11.1989	8.31359	11.9616	11.2959	8.44843	11.7207	10.7859	11.4768	11.6742	11.1881	11.7742	11.5587	11.6704	11.8427	10.7171	9.20188	11.0146	11.3875	1	2	0.369721	0.998211	-0.207838	-0.8645	G3IH63	G3IH63	G3IH63_CRIGR	I79_023145	Myosin-9	ALELDSNLYR	ALELDSNLYR	ALELDSNLYR2
13.1753	13.5729	13.5324	14.2131	13.8783	13.7986	14.2793	13.9791	14.23	14.3269	14.0029	13.9084	13.5187	13.3046	13.7877	8.38087	14.4724	14.1017	1	2	0.631334	0.998211	0.400726	1.39687	G3GUI3	G3GUI3	G3GUI3_CRIGR	I79_001345	Peptidylprolyl isomerase	ALELDSNNEK	ALELDSNNEK	ALELDSNNEK2
15.3341	15.7024	15.1442	14.5932	14.5207	16.1959	15.493	16.3877	16.3333	15.0123	15.4803	16.2042	16.7103	16.5316	16.4637	13.7395	15.714	15.5509	1	2	0.250492	0.998211	-0.324542	-0.622728	G3HYJ9	G3HYJ9;G3HFP1	G3HYJ9_CRIGR	I79_016134	Moesin	ALELEQER	ALELEQER	ALELEQER2
9.85821	12.7971	13.9922	13.9084	13.9037	14.107	14.2404	14.3521	14.0965	13.5295	14.182	14.1063	14.6131	13.6843	14.0578	9.10776	13.8785	14.3855	1	2	0.424079	0.998211	1.59634	1.12118	G3HYJ9	G3HYJ9	G3HYJ9_CRIGR	I79_016134	Moesin	ALELEQERK	ALELEQERK	ALELEQERK2
10.8884	10.1494	11.9852	7.73281	10.2134	14.1722	8.59645	7.4053	7.79612	7.40006	13.697	13.9806	14.3148	13.9423	14.0984	8.84577	6.98363	13.2298	1	3	0.460843	0.998211	-2.04531	-1.04471	G3HYJ9	G3HYJ9	G3HYJ9_CRIGR	I79_016134	Moesin	ALELEQERK	ALELEQERK	ALELEQERK3
16.4668	17.1245	14.2597	14.8047	12.3831	15.4049	15.47	13.2587	15.9414	14.5036	12.6084	14.9959	11.1105	12.7135	12.2412	13.9292	13.644	15.4816	1	2	0.5467	0.998211	-1.40585	-1.23815	G3IF80	G3IF80	G3IF80_CRIGR	I79_022400	Nucleolin	ALELTGLK	ALELTGLK	ALELTGLK2
12.6235	11.0708	11.2793	11.7401	11.6529	12.5053	12.3339	11.96	12.0792	12.3075	11.9994	11.3932	11.213	11.173	11.4622	8.42428	12.0553	11.9443	1	2	0.323597	0.998211	-0.366131	-0.802674	G3IBY4	G3IBY4	G3IBY4_CRIGR	I79_021170	Plastin-3	ALENDPDCR	ALENDPDC(UniMod:4)R	ALENDPDC(UniMod:4)R2
10.9938	9.46083	8.68144	9.9619	9.53205	8.69252	7.49042	8.53251	7.33493	8.60078	8.7681	7.83799	8.64083	8.36524	8.64026	8.99418	8.71476	9.51276	1	2	0.0880369	0.998211	-0.2733	-0.251113	G3HKR3	G3HKR3	G3HKR3_CRIGR	I79_011292	Tyrosine-protein phosphatase non-receptor type 23	ALENPDTASLLGR	ALENPDTASLLGR	ALENPDTASLLGR2
9.00016	10.0111	10.606	9.8541	9.94495	8.87876	8.91295	7.7668	7.96366	6.86958	9.30468	8.36882	8.0406	9.53015	7.92876	9.49023	8.08047	8.07474	1	2	0.0203357	0.998211	-0.0286465	-0.0609565	G3IF62	G3IF62	G3IF62_CRIGR	I79_022378	Ras GTPase-activating-like protein IQGAP1	ALESGDMNTVWK	ALESGDMNTVWK	ALESGDMNTVWK2
9.82232	14.154	16.9999	16.0205	16.4593	16.6058	16.6999	17.0026	16.2324	16.0751	16.3447	17.0057	16.8702	16.9138	17.0744	17.8795	17.1778	15.5139	1	3	0.282375	0.998211	1.7982	0.764649	G3HNY5	G3HNY5	G3HNY5_CRIGR	I79_012486	Phosphoglycerate kinase	ALESPERPFLAILGGAK	ALESPERPFLAILGGAK	ALESPERPFLAILGGAK3
12.7949	9.40384	10.7374	11.517	11.0493	11.4651	11.2953	11.0416	12.477	11.7865	11.2962	8.20435	10.1001	11.1536	9.91769	9.19469	11.4043	11.5237	1	2	0.068077	0.998211	0.287582	0.204604	G3I3A8	G3I3A8	G3I3A8_CRIGR	I79_017912	Nuclear mitotic apparatus protein 1	ALETLQGQLEEK	ALETLQGQLEEK	ALETLQGQLEEK2
9.18335	9.14073	8.00768	8.05831	8.34679	9.12521	9.00347	8.02305	8.5735	8.35134	7.9968	8.42247	8.80519	8.32994	8.25453	9.16288	8.85442	8.28322	1	2	0.503855	0.998211	-0.372797	-1.13243	G3H088	G3H088	G3H088_CRIGR	Atg3	Autophagy related 3	ALEVAEYLTPVLK	ALEVAEYLTPVLK	ALEVAEYLTPVLK2
9.39864	10.2007	7.62627	7.87722	10.3186	8.42182	9.4614	7.67236	6.39487	8.28534	10.2181	9.45467	9.66427	6.17717	8.17722	8.42417	7.84873	11.3525	1	2	0.251799	0.998211	0.497129	0.63257	G3HVJ5	G3HVJ5	G3HVJ5_CRIGR	I79_014984	Squamous cell carcinoma antigen recognized by T-cells 3	ALEYLQQEVEER	ALEYLQQEVEER	ALEYLQQEVEER2
10.3793	9.33903	13.3761	12.0708	13.2317	7.6205	7.38412	12.8779	11.4074	8.08749	13.2767	12.9151	13.0483	12.7921	12.7235	13.3134	13.1353	13.0269	1	2	0.205897	0.998211	1.07754	0.527946	G3I1V4	G3I1V4	G3I1V4_CRIGR	Atic	Bifunctional purine biosynthesis protein ATIC	ALFEEVPELLTEAEK	ALFEEVPELLTEAEK	ALFEEVPELLTEAEK2
10.3849	9.8523	10.1692	9.8418	11.3091	10.0416	10.7702	10.3171	8.59446	10.467	12.0836	10.2843	11.875	11.2846	12.3215	12.5982	12.0385	9.89464	1	3	0.291329	0.998211	0.358498	0.73543	G3I1V4	G3I1V4	G3I1V4_CRIGR	Atic	Bifunctional purine biosynthesis protein ATIC	ALFEEVPELLTEAEKK	ALFEEVPELLTEAEKK	ALFEEVPELLTEAEKK3
9.85749	10.414	8.74582	10.6156	10.7811	10.4399	10.7773	8.33851	7.67491	8.29604	7.37048	7.99155	9.73643	8.08885	9.87423	8.66972	7.97451	9.57765	1	2	0.370837	0.998211	0.747116	0.935757	G3H4F0	G3H4F0	G3H4F0_CRIGR	I79_005151	BRISC and BRCA1-A complex member 1	ALGAQANVGSR	ALGAQANVGSR	ALGAQANVGSR2
13.0924	12.9696	12.2332	11.521	13.2768	12.3689	12.1453	12.1985	12.3514	13.072	11.892	12.7241	11.6886	11.6022	11.449	11.7066	12.6548	12.8893	1	2	0.875694	0.998211	-0.667409	-1.80154	G3HN02	G3HN02	G3HN02_CRIGR	I79_012132	Talin-1	ALGDLISATK	ALGDLISATK	ALGDLISATK2
10.0316	10.11	8.28095	9.59304	9.1399	7.92299	7.8439	8.49776	8.24035	8.70782	9.00665	8.16637	9.20999	7.83809	6.16325	10.2397	8.26615	7.85417	1	2	0.0340966	0.998211	-0.0816981	-0.101292	G3HI03	G3HI03	G3HI03_CRIGR	Prpf4	Pre-mRNA processing factor 4	ALGEPITLFGEGPAER	ALGEPITLFGEGPAER	ALGEPITLFGEGPAER2
12.5196	12.9249	14.1707	13.235	14.1258	14.6077	13.4658	14.9269	14.3826	13.3882	14.5374	14.1962	14.3113	14.2298	14.0897	14.1949	13.7557	13.5831	1	2	0.0619458	0.998211	-0.125664	-0.184918	O70473	O70473;G3GYP7	AK1A1_CRIGR	AKR1A1	Aldo-keto reductase family 1 member A1	ALGLSNFNSR	ALGLSNFNSR	ALGLSNFNSR2
12.7429	12.2144	12.3585	12.2574	12.1387	12.7777	12.5583	12.146	12.2599	12.4247	11.6729	11.4596	11.1849	11.4841	11.6204	9.24601	11.8345	12.8772	1	2	0.0661728	0.998211	-0.107291	-0.18878	G3HRQ4	G3HRQ4;G3HRQ5;G3HJV4	G3HRQ4_CRIGR	I79_013501	Myosin light polypeptide 6	ALGQNPTNAEVLK	ALGQNPTNAEVLK	ALGQNPTNAEVLK2
9.7563	10.342	11.8013	11.1786	12.0216	10.7953	7.93699	12.1656	12.4051	12.5411	12.7011	11.2874	11.4082	11.698	11.9849	8.85562	12.3445	11.9407	1	2	0.00100747	0.999835	0.00311812	0.00307738	G3I3F3	G3I3F3	G3I3F3_CRIGR	Rnh1	Ribonuclease inhibitor	ALGQPDTVLR	ALGQPDTVLR	ALGQPDTVLR2
10.1428	9.00374	8.96688	7.33727	10.7375	8.97007	9.02817	10.9582	8.97919	7.67672	10.8468	11.6618	7.9558	11.7851	11.9045	8.88088	11.7496	11.3366	1	2	0.515805	0.998211	-1.34378	-1.1435	Q9Z2J2	Q9Z2J2	Q9Z2J2_CRIGR	APE	DNA-(apurinic or apyrimidinic site) endonuclease	ALGSDHCPITLYLAL	ALGSDHC(UniMod:4)PITLYLAL	ALGSDHC(UniMod:4)PITLYLAL2
9.22442	9.19848	12.9739	11.3915	11.6191	12.8569	12.3433	13.3492	12.5321	7.38862	12.9888	13.7703	13.5683	13.684	13.1428	14.2545	13.2689	12.2241	1	3	0.101813	0.998211	0.431253	0.295581	G3IE21	G3IE21	G3IE21_CRIGR	I79_021963	Aldose reductase-related protein 2	ALGVSNFNHFQIER	ALGVSNFNHFQIER	ALGVSNFNHFQIER3
10.0452	10.2144	13.2311	11.3445	12.3242	12.9208	13.1346	12.5505	12.2052	10.7843	11.3317	12.6647	11.9253	12.405	12.1639	11.7446	11.4644	10.6279	1	2	0.037508	0.998211	-0.118833	-0.112028	G3HQ98	G3HQ98	G3HQ98_CRIGR	Serpini1	Neuroserpin	ALGVTEIFIK	ALGVTEIFIK	ALGVTEIFIK2
10.5886	13.2749	14.4405	13.0735	13.2564	14.2039	14.3294	14.4371	14.0661	12.5169	13.3067	14.995	15.0436	15.0964	14.6995	9.3815	13.6234	13.4549	1	2	0.181137	0.998211	0.712856	0.49965	G3H8V5	G3H8V5	G3H8V5_CRIGR	I79_006816	Carboxypeptidase	ALHIPEK	ALHIPEK	ALHIPEK2
12.6914	12.995	13.5036	14.5008	14.6063	13.4398	13.0618	14.0344	14.0245	14.2997	14.27	12.825	12.3579	11.7047	9.92913	14.7964	13.5271	13.3829	1	2	0.273897	0.998211	0.340479	0.677837	G3I072	G3I072	G3I072_CRIGR	I79_016749	Elongation factor 1-gamma	ALIAAQYSGAQVR	ALIAAQYSGAQVR	ALIAAQYSGAQVR2
10.3293	8.84749	8.67865	7.09759	8.73266	9.82146	8.49685	9.01953	9.82198	8.96457	9.20195	7.41188	6.91919	7.95827	7.14744	9.29794	8.09723	8.75563	1	2	0.572445	0.998211	-1.37024	-1.34884	G3HDR3	G3HDR3	G3HDR3_CRIGR	I79_008649	T-complex protein 1 subunit delta	ALIAGGGAPEIELALR	ALIAGGGAPEIELALR	ALIAGGGAPEIELALR2
9.21829	10.2248	8.14253	11.5227	11.2154	9.22614	9.0661	7.99792	7.51042	11.156	11.4096	9.40691	7.0498	7.2923	7.96557	8.60456	8.17941	11.5935	1	2	0.177804	0.998211	0.524253	0.47971	G3GVW9	G3GVW9	G3GVW9_CRIGR	I79_001874	Sorting nexin-5	ALIDYENSNK	ALIDYENSNK	ALIDYENSNK2
9.47819	9.64034	10.2083	10.0064	9.67206	11.3447	10.8778	10.7856	10.4609	9.65273	10.6479	10.5825	10.0785	11.2361	11.2896	10.5987	10.3562	9.09983	1	2	0.276776	0.998211	-0.452836	-0.694005	G3H576	G3H576	G3H576_CRIGR	I79_005451	Annexin	ALIEILATR	ALIEILATR	ALIEILATR2
9.54704	8.63966	14.5224	13.4514	7.67958	14.2917	8.04084	7.61414	8.20515	7.39205	11.5819	7.46167	8.68116	7.73482	11.6586	8.65473	6.79766	7.97411	1	2	0.136261	0.998211	-0.896592	-0.371909	G3HSY5	G3HSY5	G3HSY5_CRIGR	I79_013985	Palmitoyl-protein hydrolase	ALIEQEVK	ALIEQEVK	ALIEQEVK2
9.82331	9.90204	7.6426	8.57264	7.70755	13.2021	12.1952	12.377	7.28476	12.4895	12.1188	8.48099	11.679	12.1556	11.8014	8.32538	12.5469	12.2747	1	2	0.151196	0.998211	0.678234	0.409319	G3HFI6	G3HFI6	G3HFI6_CRIGR	I79_009344	ATP-dependent RNA helicase DDX1	ALIVEPSR	ALIVEPSR	ALIVEPSR2
9.09546	9.62962	9.72475	7.61495	8.50367	8.51253	8.76767	9.55585	7.83017	8.13099	8.33367	9.77843	10.5679	10.3661	9.27594	9.58747	8.01796	6.27233	1	2	0.346923	0.998211	-0.823092	-0.839026	G3HWY2	G3HWY2	G3HWY2_CRIGR	I79_015497	Exostosin-2	ALLAGGGFSTWTYR	ALLAGGGFSTWTYR	ALLAGGGFSTWTYR2
10.5428	9.93022	8.97722	7.57209	10.0327	9.65462	9.43142	7.33102	8.24376	7.24888	7.0506	7.81088	7.79053	7.72352	7.61949	7.9887	9.15461	8.30582	1	3	0.48916	0.998211	-1.06113	-1.17214	G3I2F0	G3I2F0	G3I2F0_CRIGR	Klc2	Kinesin light chain	ALLAPLASHEASEAEPGSQER	ALLAPLASHEASEAEPGSQER	ALLAPLASHEASEAEPGSQER3
9.25211	8.99864	8.22404	8.09225	9.42289	8.16496	8.11853	7.75438	9.89267	8.13683	8.71022	8.24133	8.84941	8.99612	8.38256	10.2113	9.34177	8.62059	1	3	0.119353	0.998211	-0.132606	-0.333618	G3HSL4	G3HSL4	G3HSL4_CRIGR	I79_013848	Elongation factor 2	ALLELQLEPEELYQTFQR	ALLELQLEPEELYQTFQR	ALLELQLEPEELYQTFQR3
9.64138	9.6261	13.6194	7.62334	7.97998	14.7049	13.4372	14.9748	15.2143	13.8091	12.2339	14.3662	14.5521	14.5267	14.4758	9.13305	14.3325	14.4113	1	2	0.0601286	0.998211	-0.398152	-0.171634	G3HYJ9	G3HYJ9	G3HYJ9_CRIGR	I79_016134	Moesin	ALLENEK	ALLENEK	ALLENEK2
9.00231	9.13925	9.43294	7.77409	9.78643	8.23246	7.63991	8.50354	8.82454	7.31619	9.44318	9.112	10.5079	11.0323	10.8403	9.33194	9.73291	9.09739	1	2	0.0124821	0.998211	-0.0274369	-0.0378236	G3IDU7	G3IDU7	G3IDU7_CRIGR	I79_021884	Beta-glucuronidase	ALLENYHSVFDQK	ALLENYHSVFDQK	ALLENYHSVFDQK2
9.55388	8.83252	11.6972	10.3396	10.7188	10.0843	10.7954	10.9816	11.8587	9.33043	11.8435	12.1976	12.5601	13.1333	12.4715	12.3447	12.0219	10.4008	1	3	0.159502	0.998211	0.41204	0.428549	G3IDU7	G3IDU7	G3IDU7_CRIGR	I79_021884	Beta-glucuronidase	ALLENYHSVFDQK	ALLENYHSVFDQK	ALLENYHSVFDQK3
9.54126	9.51143	8.31562	7.59232	9.94109	12.87	11.0267	10.7219	13.3032	11.4613	9.94089	8.02733	9.93533	10.9578	10.8264	13.1301	10.433	7.9507	1	2	0.239527	0.998211	-1.01994	-0.619279	G3HBP3	G3HBP3	G3HBP3_CRIGR	I79_007947	Hydroxyacylglutathione hydrolase, mitochondrial	ALLEVLGR	ALLEVLGR	ALLEVLGR2
14.3361	15.4003	15.4483	15.4532	15.0429	15.8763	16.2272	15.5464	16.0107	16.0142	15.7011	14.8129	14.6705	15.9368	14.9303	14.9533	14.8203	15.2873	1	2	0.290276	0.998211	0.401138	0.720613	G3GWR8	G3GWR8	G3GWR8_CRIGR	I79_002199	Proteasome subunit alpha type-7 (Fragment)	ALLEVVQSGGK	ALLEVVQSGGK	ALLEVVQSGGK2
10.0882	10.0021	12.5786	10.4132	9.73499	8.42669	7.86777	7.58253	12.7683	11.1666	11.2186	10.6095	9.73634	9.30298	9.94131	14.1465	10.631	7.79185	1	2	0.340534	0.998211	-0.755826	-0.809186	G3HC84	G3HC84	G3HC84_CRIGR	I79_008088	Heat shock protein HSP 90-beta	ALLFIPR	ALLFIPR	ALLFIPR2
9.67964	10.3552	7.10736	7.97645	10.259	9.63836	8.31686	8.40726	8.43008	7.46694	10.8296	6.64046	6.87311	8.74287	7.96604	8.11129	7.53832	9.16696	1	2	NaN	NaN	0	NaN	G3II33	G3II33	G3II33_CRIGR	I79_023494	Heterogeneous nuclear ribonucleoprotein U-like protein 2	ALLPHVLCK	ALLPHVLC(UniMod:4)K	ALLPHVLC(UniMod:4)K2
9.75786	9.94421	8.22558	8.28458	11.0147	8.67312	8.8628	9.25416	9.6786	11.2147	10.9692	10.7806	10.5319	7.89888	10.4694	8.07143	11.2482	11.6737	1	2	0.0351039	0.998211	0.101027	0.102498	G3IG20	G3IG20	G3IG20_CRIGR	I79_022697	Protein unc-45-like A	ALLPLALEGTDVGQTK	ALLPLALEGTDVGQTK	ALLPLALEGTDVGQTK2
9.53729	9.69009	8.2718	8.12992	9.21122	7.73056	9.16554	8.36579	9.36102	8.12235	8.60913	7.94597	7.02399	8.58109	8.15226	8.6768	7.62584	7.4379	1	2	0.251802	0.998211	-0.465272	-0.630991	G3HD94	G3HD94	G3HD94_CRIGR	I79_008473	Non-specific serine/threonine protein kinase	ALLQAILQTEDMLK	ALLQAILQTEDM(UniMod:35)LK	ALLQAILQTEDM(UniMod:35)LK2
9.79183	8.72831	9.10205	8.88379	9.52041	9.69007	9.78752	9.00496	8.70726	8.83423	9.51103	9.49649	9.92067	10.072	9.77617	10.8421	8.37298	10.1317	1	3	0.0247084	0.998211	0.0214398	0.0743644	G3H604	G3H604	G3H604_CRIGR	I79_005753	Alpha-galactosidase	ALLQNEDVIAVNQDPLGK	ALLQNEDVIAVNQDPLGK	ALLQNEDVIAVNQDPLGK3
8.97097	10.5561	8.06052	7.78333	8.84429	8.55741	8.46034	7.79624	8.67095	8.4096	9.1746	9.28609	7.73909	8.30437	7.43519	8.77257	8.14858	7.62418	1	2	NaN	NaN	0	NaN	G3HTW7	G3HTW7	G3HTW7_CRIGR	I79_014347	Signal recognition particle subunit SRP68	ALLQQQPEDDSK	ALLQQQPEDDSK	ALLQQQPEDDSK2
12.3005	12.6628	7.84353	12.6937	11.6511	13.2719	12.9576	8.28912	13.0956	12.9692	12.8602	13.2475	13.5348	12.845	13.0885	9.38261	13.6369	13.475	1	2	0.230566	0.998211	0.22528	0.594146	G3HRK0	G3HRK0	G3HRK0_CRIGR	Pa2g4	PA2G4	ALLQSSASR	ALLQSSASR	ALLQSSASR2
9.36111	9.58755	10.6506	7.44748	9.78461	8.8685	9.4487	9.98472	8.60852	8.68866	9.06125	10.8863	11.3099	10.886	10.5843	8.71918	9.54558	9.61895	1	2	0.0900694	0.998211	-0.249032	-0.249817	G3H3P8	G3H3P8	G3H3P8_CRIGR	Hexa	Beta-hexosaminidase	ALLSAPWYLNR	ALLSAPWYLNR	ALLSAPWYLNR2
12.7605	14.3293	13.1462	12.5303	12.4042	13.2633	14.0116	13.0342	13.6663	12.1249	11.1606	13.5721	13.3029	13.5032	13.8966	12.4606	12.385	13.1948	1	2	0.0556587	0.998211	0.0612457	0.159254	G3GV64	G3GV64	G3GV64_CRIGR	I79_001595	Mammalian ependymin-related protein 1	ALLSYDGINQR	ALLSYDGINQR	ALLSYDGINQR2
9.18567	8.4972	8.19332	7.58902	8.88011	8.22753	7.80657	8.45691	7.42828	8.2608	8.66376	9.31785	7.89436	8.44583	7.82262	9.47409	7.85871	8.86951	1	2	NaN	NaN	0	NaN	G3GV27	G3GV27	G3GV27_CRIGR	I79_001555	Importin-11 (Fragment)	ALLTFYHVTK	ALLTFYHVTK	ALLTFYHVTK2
10.6793	12.3762	13.2488	13.4297	12.9607	13.864	13.4863	13.5638	13.2574	13.1138	12.5761	13.1637	12.9083	12.0526	13.7477	13.5584	13.2695	13.4033	1	2	0.279187	0.998211	0.737881	0.756438	G3H609	G3H609	G3H609_CRIGR	I79_005762	Glutathione-disulfide reductase	ALLTPVAIAAGR	ALLTPVAIAAGR	ALLTPVAIAAGR2
10.2594	8.49785	8.49122	7.5347	7.19325	8.48307	9.46403	9.32396	9.69994	8.40368	8.81711	8.72446	8.69561	8.04336	7.13896	8.73256	8.0114	7.55185	1	2	0.514614	0.998211	-0.844085	-1.15859	G3GTS6	G3GTS6	G3GTS6_CRIGR	I79_001065	26S proteasome non-ATPase regulatory subunit 11	ALLVEVQLLESK	ALLVEVQLLESK	ALLVEVQLLESK2
12.0116	11.8912	12.3606	13.9755	13.3067	13.5079	12.4549	13.7203	13.6667	13.5898	13.6505	12.9766	13.2857	12.6032	13.3654	7.92639	13.6944	13.5133	1	2	0.366262	0.998211	0.475337	0.877941	G3HN88	G3HN88	G3HN88_CRIGR	Cap1	Adenylyl cyclase-associated protein	ALLVTASQCQQPAGNK	ALLVTASQC(UniMod:4)QQPAGNK	ALLVTASQC(UniMod:4)QQPAGNK2
9.58709	9.53018	8.14364	8.23539	9.12549	8.42576	7.51226	8.49429	12.6415	7.86891	8.48759	9.06412	7.56246	7.30449	8.24085	8.18998	8.87128	7.90126	1	2	NaN	NaN	0	NaN	G3HLU9	G3HLU9	G3HLU9_CRIGR	I79_011694	Junction plakoglobin	ALMGSPQLVAAVVR	ALM(UniMod:35)GSPQLVAAVVR	ALM(UniMod:35)GSPQLVAAVVR2
9.53853	10.6153	11.7363	8.60745	10.1872	10.6954	11.1787	10.4899	11.4807	9.65992	11.5622	12.3329	12.6296	13.3447	13.0703	11.9222	11.8264	10.3326	1	3	0.0501286	0.998211	-0.168545	-0.144387	G3H3E4	G3H3E4	G3H3E4_CRIGR	Lgals3bp	Galectin-3-binding protein	ALMLCGGHSVVDVTNFAGSK	ALM(UniMod:35)LC(UniMod:4)GGHSVVDVTNFAGSK	ALM(UniMod:35)LC(UniMod:4)GGHSVVDVTNFAGSK3
9.82503	9.18478	14.0024	13.8432	14.0552	14.6977	8.19714	14.9741	14.1263	8.66571	15.049	14.5523	15.8372	15.0056	15.9792	13.2137	14.3544	14.6619	1	2	0.0157916	0.998211	0.109843	0.0471029	G3GZW8	G3GZW8	G3GZW8_CRIGR	I79_003415	Phosphoglycerate mutase 1	ALPFWNEEIVPQIK	ALPFWNEEIVPQIK	ALPFWNEEIVPQIK2
9.8764	13.028	14.2142	8.52717	10.7836	9.3555	11.4088	12.8185	12.0857	10.1018	11.8585	13.6907	13.9185	14.1753	13.6489	13.037	12.4723	12.5468	1	2	0.1297	0.998211	0.626099	0.351097	G3HKX9	G3HKX9	G3HKX9_CRIGR	I79_011362	Polypeptide N-acetylgalactosaminyltransferase	ALPYGDISELK	ALPYGDISELK	ALPYGDISELK2
11.1065	9.76761	12.5185	10.7488	11.2847	8.69064	10.4128	11.9159	8.17467	8.41547	10.2109	11.7604	12.5294	7.70339	12.2295	8.58653	10.2302	11.7641	1	2	0.319425	0.998211	0.844604	0.80349	G3HKX9	G3HKX9	G3HKX9_CRIGR	I79_011362	Polypeptide N-acetylgalactosaminyltransferase	ALPYGDISELKK	ALPYGDISELKK	ALPYGDISELKK2
10.2764	9.00732	8.37786	8.97407	11.6843	8.74244	8.21698	8.41813	9.07552	7.624	8.13628	8.06286	11.1223	7.98784	7.39433	8.32331	7.84068	8.11351	1	1	0.0282036	0.998211	0.0794822	0.0830109	G3I4H6	G3I4H6	G3I4H6_CRIGR	I79_018355	Fructose-bisphosphate aldolase	ALQASALK	ALQASALK	ALQASALK1
9.81158	10.3243	10.4577	7.48096	8.50904	8.16872	12.1443	8.44143	9.64555	7.14674	7.23728	9.37897	12.5835	7.63814	9.73743	8.5696	7.04705	10.5349	1	3	0.551989	0.998211	1.56614	1.24718	G3H4T5	G3H4T5	G3H4T5_CRIGR	I79_005296	Glypican-1	ALQATLATQLHGIDDHFQR	ALQATLATQLHGIDDHFQR	ALQATLATQLHGIDDHFQR3
18.4489	10.089	15.7355	8.63479	12.7564	8.82755	8.87887	14.6425	14.3685	14.0165	14.0156	14.0549	8.24854	7.80854	12.3665	8.23533	13.7009	8.20223	0	2	0.704816	0.998211	-5.28602	-1.89762	G3HK56;G3I7Y3	G3HK56;G3I7Y3	G3HK56_CRIGR;G3I7Y3_CRIGR	I79_011073;LOC100772093	Lysosome-associated membrane glycoprotein 1	ALQATVGNSYK	ALQATVGNSYK	ALQATVGNSYK2
9.85198	8.93373	8.6257	8.00258	8.22586	8.09784	7.96466	7.62799	9.04965	7.93067	14.6165	8.13615	15.0726	14.6991	7.38926	7.47537	7.37872	15.2306	1	2	0.580823	0.998211	2.87229	1.33669	G3H856	G3H856	G3H856_CRIGR	I79_006554	Monocarboxylate transporter 7	ALQDIPEDFLEMDLGK	ALQDIPEDFLEM(UniMod:35)DLGK	ALQDIPEDFLEM(UniMod:35)DLGK2
10.1615	9.59081	7.94191	10.2373	10.3237	10.4762	9.81518	8.61003	8.44225	10.1584	9.5306	9.80166	8.92891	7.5818	7.50812	10.8509	10.353	8.19956	1	2	0.792852	0.998211	-0.851208	-1.71728	G3GXY4	G3GXY4	G3GXY4_CRIGR	Rprd1b	Regulation of nuclear pre-mRNA domain-containing protein	ALQDLENAASGDATVR	ALQDLENAASGDATVR	ALQDLENAASGDATVR2
9.85587	9.08146	11.3089	10.9239	10.7678	12.5383	7.58485	8.50284	8.3152	11.5913	10.6236	8.91444	10.2763	10.8726	8.60862	9.45356	11.5033	11.9651	1	2	0.0605642	0.998211	-0.248659	-0.173576	G3HKX1	G3HKX1	G3HKX1_CRIGR	I79_011353	Enhancer of mRNA-decapping protein 4	ALQDVQIR	ALQDVQIR	ALQDVQIR2
10.2907	8.86183	10.8596	10.3086	7.24049	10.1586	8.2606	10.4325	10.0689	9.89464	11.3117	10.2454	11.2555	11.1578	11.2348	9.08066	10.8746	11.9539	1	2	0.0926397	0.998211	0.213076	0.265278	G3IIT6	G3IIT6	G3IIT6_CRIGR	I79_023763	Cysteine--tRNA ligase	ALQEGEGDLSISSDR	ALQEGEGDLSISSDR	ALQEGEGDLSISSDR2
9.7674	12.452	13.4351	13.6278	13.6788	13.2084	13.1827	13.0494	13.4847	13.671	13.2902	12.1268	12.4819	13.1751	12.4321	12.9803	13.0006	12.4427	1	2	0.457533	0.998211	1.23293	1.16791	G3I2M1	G3I2M1	G3I2M1_CRIGR	Cct6a	Chaperonin containing TCP1 subunit 6A	ALQFLEQVK	ALQFLEQVK	ALQFLEQVK2
9.50599	9.75363	9.41759	9.32991	9.91441	7.55133	9.34069	9.00242	7.26081	7.9777	8.69767	8.16992	7.16876	7.80697	8.10401	8.12838	7.1399	8.06317	1	2	0.0288181	0.998211	0.0665503	0.0850441	G3I8R5	G3I8R5	G3I8R5_CRIGR	I79_019943	GTPase-activating protein and VPS9 domain-containing protein 1	ALQIPEVYLR	ALQIPEVYLR	ALQIPEVYLR2
11.3627	12.1163	14.2518	14.1502	13.8046	7.7793	7.75179	7.51447	8.91226	7.63524	7.5671	7.88258	6.44763	6.80077	7.5448	7.9161	8.56434	14.645	1	2	0.292949	0.998211	1.74045	0.716161	G3HWC3	G3HWC3	G3HWC3_CRIGR	CgPICR_011481	EZR	ALQLEEERK	ALQLEEERK	ALQLEEERK2
10.9527	9.36689	7.80717	10.8839	10.3355	7.70265	9.78257	10.5912	10.5654	11.7044	10.0844	7.60234	8.6507	8.1297	7.3517	7.93151	10.3909	8.73381	1	2	0.237819	0.998211	0.760184	0.623556	G3GX75	G3GX75	G3GX75_CRIGR	Hgs	Hepatocyte growth factor-regulated tyrosine kinase substrate	ALQNAVTTFVNR	ALQNAVTTFVNR	ALQNAVTTFVNR2
10.2264	9.24986	10.5128	9.2251	11.0503	9.90974	9.86991	10.7535	9.8933	9.88439	11.1453	8.69817	10.4627	7.46738	9.21909	8.00626	10.7689	7.62589	1	2	0.155858	0.998211	-0.315528	-0.410573	G3HID3	G3HID3	G3HID3_CRIGR	Copg1	Coatomer subunit gamma	ALQQYTLEPSEK	ALQQYTLEPSEK	ALQQYTLEPSEK2
9.50525	9.61427	9.41996	7.30805	7.36512	10.1029	8.20918	9.21648	7.93864	7.44277	8.73134	8.5825	9.96782	9.93404	9.50688	8.29888	8.07122	7.97457	1	3	0.675752	0.998211	-1.03199	-1.43459	G3I437	G3I437	G3I437_CRIGR	I79_018184	Agrin	ALQSNHFELSLR	ALQSNHFELSLR	ALQSNHFELSLR3
12.3481	9.86849	14.3792	14.1171	14.1571	14.5745	13.747	14.7622	14.3562	13.7688	14.0398	13.9096	13.7627	13.5301	13.4486	14.6924	13.6578	14.3018	1	2	0.198638	0.998211	0.371431	0.551223	G3IF62	G3IF62	G3IF62_CRIGR	I79_022378	Ras GTPase-activating-like protein IQGAP1	ALQSPALGLR	ALQSPALGLR	ALQSPALGLR2
9.46931	9.1827	7.56914	7.86869	10.2996	8.36389	8.52502	7.92922	8.53805	7.39267	9.96267	8.8145	7.85994	6.8687	7.14894	9.1619	10.2912	7.98264	1	3	NaN	NaN	0	NaN	G3ILS7	G3ILS7	G3ILS7_CRIGR	I79_024849	26S proteasome non-ATPase regulatory subunit 5	ALQSVVHAVPLHELR	ALQSVVHAVPLHELR	ALQSVVHAVPLHELR3
9.68149	9.02631	10.3195	10.5861	10.5344	10.9865	10.183	11.3456	8.58226	7.97495	11.0127	8.50172	10.3998	10.6308	11.3602	8.83973	10.9796	8.17922	1	2	0.0427481	0.998211	0.113797	0.125128	G3I710	G3I710	G3I710_CRIGR	I79_019291	AP-2 complex subunit alpha	ALQVGCLLR	ALQVGC(UniMod:4)LLR	ALQVGC(UniMod:4)LLR2
9.92478	8.76843	8.16951	7.3527	9.43784	8.07706	7.21034	8.67019	8.24212	8.68918	9.5141	7.62073	8.51361	8.49549	8.86238	8.81974	6.99712	8.57671	1	2	0.313665	0.998211	-0.627519	-0.790449	G3HQ88	G3HQ88	G3HQ88_CRIGR	I79_012983	Bcl-2-like protein 13	ALQVILSQPVTYQAYR	ALQVILSQPVTYQAYR	ALQVILSQPVTYQAYR2
9.97468	11.4049	7.86917	8.93943	9.14449	7.78517	7.4884	9.2722	8.4029	9.72275	9.67501	7.76148	8.36985	8.81327	8.6817	8.47798	9.75349	8.51968	1	2	0.0763148	0.998211	-0.17777	-0.223686	G3I4Z0	G3I4Z0	G3I4Z0_CRIGR	I79_018531	Signal transducing adapter molecule 2	ALQVLQSIDPK	ALQVLQSIDPK	ALQVLQSIDPK2
10.0067	9.19446	9.04859	7.94533	11.4262	10.8828	7.41763	11.9698	8.96202	9.96872	11.2715	11.1823	11.0994	11.0252	10.8939	8.08982	10.881	7.92368	1	2	1.07359	0.998211	-2.09411	-2.29123	G3IF40	G3HUT1;G3IF39;G3IF44;G3IF40;G3IF46	G3IF40_CRIGR	I79_022353	Carbonyl reductase (NADPH)	ALRDFLLK	ALRDFLLK	ALRDFLLK2
10.9354	9.29405	11.2419	11.3888	10.5585	11.7183	11.4434	11.3761	12.1794	11.4636	11.9446	10.4954	10.9865	13.1394	10.4259	8.27648	9.93133	11.1107	1	3	0.176075	0.998211	0.182662	0.488307	G3HSE4	G3HSE4	G3HSE4_CRIGR	Psma1	Proteasome subunit alpha type	ALRETLPAEQDLTTK	ALRETLPAEQDLTTK	ALRETLPAEQDLTTK3
10.2793	8.94579	8.48819	7.3846	10.5549	8.31433	8.27356	11.8769	7.50287	10.4701	11.3622	7.72955	11.7137	11.693	11.5869	8.63569	6.19856	7.89881	1	2	0.0115813	0.998211	0.0433009	0.034671	G3HE38	G3HE38	G3HE38_CRIGR	I79_008810	Protein arginine N-methyltransferase 3	ALSAEAALAR	ALSAEAALAR	ALSAEAALAR2
9.6671	9.22519	9.94777	7.01907	8.76279	7.54505	8.82514	7.50224	9.80066	7.95445	7.31274	9.41577	8.10632	10.5005	9.88865	8.45615	10.3005	9.89792	1	2	0.175488	0.998211	-0.41386	-0.458442	G3I4H6	G3I4H6;G3IH03;G3IK44	G3I4H6_CRIGR	I79_018355	Fructose-bisphosphate aldolase	ALSDHHVYLEGTLLK	ALSDHHVYLEGTLLK	ALSDHHVYLEGTLLK2
9.43445	12.0612	15.7772	13.8259	7.80665	15.056	15.9889	7.87743	15.8845	14.7718	7.68823	15.8364	7.91875	8.91499	15.1563	16.5931	16.2302	13.5296	1	3	0.0841813	0.998211	-0.626481	-0.236258	G3I4H6	G3I4H6;G3IH03;G3IK44	G3I4H6_CRIGR	I79_018355	Fructose-bisphosphate aldolase	ALSDHHVYLEGTLLK	ALSDHHVYLEGTLLK	ALSDHHVYLEGTLLK3
9.53509	9.23026	11.342	12.1624	12.4403	10.5758	11.4215	9.65817	11.8755	12.0339	12.093	6.58916	10.6153	7.25313	10.3724	9.68727	10.9406	11.8274	1	2	0.816461	0.998211	2.60665	2.10292	G3H530	G3HKA5;G3H530	G3H530_CRIGR	Snx1	Sorting nexin-1	ALSQLAEVEEK	ALSQLAEVEEK	ALSQLAEVEEK2
9.81907	9.67914	8.99831	7.11196	10.6726	11.3455	7.64946	10.2726	10.7158	10.373	10.1943	6.29633	7.12364	9.44225	9.66809	8.32817	9.54748	11.8408	1	2	0.142479	0.998211	-0.722173	-0.383699	G3HR05	G3HR05	G3HR05_CRIGR	I79_013265	Condensin complex subunit 3	ALSSLELSSGATK	ALSSLELSSGATK	ALSSLELSSGATK2
9.24234	9.66784	9.89208	9.35073	10.5706	7.41418	9.93785	8.10102	10.2264	8.94571	10.138	10.4046	10.4244	10.5569	11.3194	9.45085	10.3624	8.91701	1	2	0.2596	0.998211	0.637136	0.684407	G3I5Z5	G3I5Z5	G3I5Z5_CRIGR	I79_018906	Prostaglandin reductase 1	ALTDLMNWVSEGK	ALTDLMNWVSEGK	ALTDLMNWVSEGK2
10.9224	9.60105	8.41951	7.75004	10.7745	10.5334	7.70412	7.31267	9.15111	10.4406	10.8698	8.98878	10.9016	8.1102	6.706	9.1044	10.2602	8.47723	1	2	0.71539	0.998211	-1.43992	-1.50567	G3HKR3	G3HKR3	G3HKR3_CRIGR	I79_011292	Tyrosine-protein phosphatase non-receptor type 23	ALTEANVQYAAVR	ALTEANVQYAAVR	ALTEANVQYAAVR2
10.0808	8.0713	9.12059	8.65702	10.3489	8.01966	9.17507	6.96625	9.46058	8.10335	9.53095	9.31602	9.24847	10.7232	9.88409	7.50499	8.80275	7.55717	1	2	0.264346	0.998211	-0.479401	-0.668548	G3I277	G3I277;G3H8L2	G3I277_CRIGR	Dld	Dihydrolipoyl dehydrogenase	ALTGGIAHLFK	ALTGGIAHLFK	ALTGGIAHLFK2
9.98708	9.91463	7.9274	7.32635	8.68586	8.89947	8.84758	8.10382	8.45872	7.81488	9.33682	9.4213	9.63244	7.6282	9.4425	10.2222	9.31811	9.32025	1	3	0.483709	0.998211	-0.654294	-1.09052	G3I5L3	G3I5L3	G3I5L3_CRIGR	Anxa1	Annexin	ALTGHLEEVVLALLK	ALTGHLEEVVLALLK	ALTGHLEEVVLALLK3
9.09958	11.1627	12.9124	12.4976	12.9217	13.4971	11.9486	13.2801	12.1722	12.956	12.9059	12.0085	12.1048	12.1127	11.69	12.9777	12.8122	11.8579	1	2	0.152346	0.998211	0.567166	0.436599	G3GY17	G3GY17	G3GY17_CRIGR	I79_002670	Cullin-associated NEDD8-dissociated protein 1	ALTLIAGSPLK	ALTLIAGSPLK	ALTLIAGSPLK2
10.992	9.32291	10.1826	8.71571	9.6643	8.64793	8.94115	7.77716	8.15891	7.9511	9.66492	8.12009	8.2051	8.22081	7.74787	9.09997	9.82498	10.0758	1	3	0.0968166	0.998211	-0.268879	-0.278071	G3HJA9	G3HJA9	G3HJA9_CRIGR	I79_010751	Eukaryotic translation initiation factor 3 subunit K (Fragment)	ALTNLPHTDFTLCK	ALTNLPHTDFTLC(UniMod:4)K	ALTNLPHTDFTLC(UniMod:4)K3
8.57282	8.94005	7.53655	8.55042	10.5646	8.97543	10.5255	7.43116	11.1585	10.5665	10.324	9.0989	10.5251	10.896	11.2498	8.04217	8.28828	8.31275	1	2	0.393425	0.998211	0.596071	0.950958	G3I3C2	G3I3C2	G3I3C2_CRIGR	Eipr1	EARP and GARP complex-interacting protein 1	ALTPQTAETDAIR	ALTPQTAETDAIR	ALTPQTAETDAIR2
10.3333	8.92189	10.87	11.177	11.0399	11.3244	11.7294	11.3243	11.935	11.5508	11.0425	10.3557	10.9208	10.4714	9.56176	8.54152	10.8301	8.15483	1	2	0.0712069	0.998211	-0.175624	-0.203616	G3IBK2	G3IBK2	G3IBK2_CRIGR	I79_021027	Filamin-A	ALTQTGGPHVK	ALTQTGGPHVK	ALTQTGGPHVK2
15.7472	16.1026	16.1507	15.9681	15.6456	16.4166	16.068	16.6656	16.4466	15.3468	15.7662	16.3223	16.5152	16.0331	16.5095	15.6451	16.0084	16.4051	1	2	0.112062	0.998211	0.0770648	0.312092	G3HYJ9	G3HYJ9	G3HYJ9_CRIGR	I79_016134	Moesin	ALTSELANAR	ALTSELANAR	ALTSELANAR2
8.91476	9.3148	12.1192	11.9935	11.8079	12.3127	11.8683	12.523	12.1131	10.5774	12.1129	11.8341	12.5777	12.1329	12.2941	7.26328	11.751	13.5553	1	2	0.527564	0.998211	1.47822	1.30884	G3HYJ9	G3HYJ9	G3HYJ9_CRIGR	I79_016134	Moesin	ALTSELANARDESK	ALTSELANARDESK	ALTSELANARDESK2
12.0847	13.1734	13.3829	12.7344	12.861	13.6687	13.2966	14.0891	13.5349	12.9718	13.5766	13.6172	14.3609	14.2918	13.8429	13.1148	13.846	13.5594	1	3	0.228062	0.998211	0.36428	0.587615	G3HYJ9	G3HYJ9	G3HYJ9_CRIGR	I79_016134	Moesin	ALTSELANARDESK	ALTSELANARDESK	ALTSELANARDESK3
10.6415	8.74993	9.14563	7.74357	8.1776	9.26057	7.96614	7.95938	8.68036	9.75411	10.5488	7.11517	10.1325	10.1049	6.06289	8.45732	10.3343	7.98862	1	2	0.174241	0.998211	-0.548042	-0.4687	G3HT32	G3HT32	G3HT32_CRIGR	Cul2	CUL2	ALTSVVNYR	ALTSVVNYR	ALTSVVNYR2
13.2621	14.6071	14.9375	14.3386	14.4513	14.2759	13.8951	13.9946	13.8768	13.3316	13.5886	14.5745	14.4959	14.8384	14.2849	14.7601	13.8043	14.3854	1	2	0.212533	0.998211	0.241258	0.576401	G3IMH4	G3IMH4	G3IMH4_CRIGR	I79_025113	Sphingomyelin phosphodiesterase	ALTTVTDLVR	ALTTVTDLVR	ALTTVTDLVR2
9.21762	9.34095	11.1072	10.7834	11.2939	8.11984	8.57154	10.9019	10.5981	11.0796	11.9952	10.4899	10.8559	10.1754	8.0422	11.688	11.3498	7.15191	1	2	0.0193074	0.998211	0.0649134	0.0573256	G3HQP8	G3HQP8	G3HQP8_CRIGR	CgPICR_019487	Tubulin beta chain	ALTVPELTQQVFDAK	ALTVPELTQQVFDAK	ALTVPELTQQVFDAK2
9.72996	8.81151	8.28333	9.48015	8.78716	8.1446	9.66274	8.27634	8.00742	7.83652	6.91695	7.64898	7.78587	7.58724	7.63873	9.05884	9.15468	11.4443	1	2	0.499169	0.998211	1.08541	1.11181	G3HJS1	G3HJS1	G3HJS1_CRIGR	I79_010920	Spectrin beta chain, brain 1	ALVADSHPESER	ALVADSHPESER	ALVADSHPESER2
10.2397	9.47403	7.88025	11.2448	11.5104	8.67187	8.72472	8.32341	9.12684	7.70882	9.79743	10.0362	9.95108	8.97978	10.0089	10.4296	11.2236	12.5682	1	2	0.440942	0.998211	0.972947	1.01013	G3HV92	G3HV92	G3HV92_CRIGR	Dkc1	DKC1	ALVAEALQVPQLAAEAVK	ALVAEALQVPQLAAEAVK	ALVAEALQVPQLAAEAVK2
16.1832	14.9777	13.3056	8.94733	11.8039	15.22	16.4567	15.215	15.4385	15.0952	14.0546	15.4315	13.3631	13.9981	14.0154	9.14372	14.9255	15.0856	1	2	0.551218	0.998211	-2.14834	-1.29508	G3IF80	G3IF80	G3IF80_CRIGR	I79_022400	Nucleolin	ALVATPGK	ALVATPGK	ALVATPGK2
15.7972	13.6897	14.1101	14.0909	13.6571	14.5525	15.6519	14.1129	14.5103	14.6169	13.6032	14.9946	13.082	13.424	13.9049	7.9998	14.2636	8.07356	1	2	0.616508	0.998211	-2.39019	-1.42443	G3IF80	G3IF80	G3IF80_CRIGR	I79_022400	Nucleolin	ALVATPGKK	ALVATPGKK	ALVATPGKK2
10.227	9.72028	11.4525	8.75114	10.6493	13.4812	12.3161	12.7019	13.1311	11.048	12.0168	12.6617	11.9615	11.92	6.47273	8.43369	12.8081	12.0828	1	2	0.263418	0.998211	-0.84539	-0.654232	G3HJD8	G3HJD8;G3I5Y2;G3H3T4	G3HJD8_CRIGR	I79_010782	40S ribosomal protein S16	ALVAYYQK	ALVAYYQK	ALVAYYQK2
9.10168	9.85568	8.5821	10.7193	12.0803	11.5798	10.8446	11.4885	8.27426	11.0948	11.7225	10.227	11.7067	11.3952	11.4544	8.69545	11.6738	10.4786	1	2	0.321622	0.998211	0.634469	0.829726	G3HV49	G3HV49	G3HV49_CRIGR	C2H12orf10	Chromosome 2 C12orf10 homolog	ALVEEALAQR	ALVEEALAQR	ALVEEALAQR2
9.47339	10.0021	8.44677	8.29239	8.41644	8.20695	8.63302	9.40469	9.29744	9.46648	9.76095	9.14117	6.85342	8.02296	8.06243	9.3016	9.65716	8.86399	1	2	0.61415	0.998211	-0.7798	-1.32304	G3GUX2	G3GUX2	G3GUX2_CRIGR	I79_001497	Exportin-7 (Fragment)	ALVEFTNSPDCLSK	ALVEFTNSPDC(UniMod:4)LSK	ALVEFTNSPDC(UniMod:4)LSK2
9.48921	8.69881	10.9881	12.2406	12.3018	9.28678	8.19148	8.6615	8.13259	7.20153	10.4517	7.99186	11.5529	7.69031	10.4001	8.24693	11.9621	8.18773	1	2	0.403828	0.998211	1.12057	0.952187	G3IB69	G3IB69	G3IB69_CRIGR	Lamb2	Laminin subunit beta-2	ALVEGGGILGR	ALVEGGGILGR	ALVEGGGILGR2
9.00596	10.1234	9.35249	9.19752	9.81144	8.93191	8.58142	9.45638	8.70841	7.35371	9.92082	9.10706	9.51945	8.95855	9.08327	10.0691	10.6444	10.023	1	2	0.425824	0.998211	0.315371	1.03001	G3HV73	G3HV73	G3HV73_CRIGR	I79_014850	Poly [ADP-ribose] polymerase	ALVEYEIDLQK	ALVEYEIDLQK	ALVEYEIDLQK2
9.82557	8.92758	11.3222	7.91806	8.64949	7.68114	9.01452	8.76431	7.67797	7.0513	7.13152	9.13572	7.95945	7.79916	9.87235	9.72598	10.7739	9.2816	1	3	NaN	NaN	0	NaN	G3HPJ2	G3HPJ2	G3HPJ2_CRIGR	H671_1g2871	Alpha-amylase	ALVFVDNHDNQR	ALVFVDNHDNQR	ALVFVDNHDNQR3
10.1168	10.3057	10.4503	10.6376	10.2207	8.73632	9.44969	8.61588	10.5691	9.8873	11.3403	9.12353	9.3788	9.68032	9.81511	8.77324	11.0596	9.13508	1	3	0.24282	0.998211	0.32473	0.611661	G3HDE3	G3HDE3	G3HDE3_CRIGR	Psme2	Proteasome activator complex subunit 2	ALVHERDEAAYGELR	ALVHERDEAAYGELR	ALVHERDEAAYGELR3
9.22803	9.5174	9.315	8.22844	8.79394	9.33863	8.47368	10.615	8.26341	9.2755	10.2686	7.85262	9.07916	10.7102	9.02547	8.93548	9.1402	8.62062	1	2	0.144012	0.998211	-0.205946	-0.403537	G3IGZ5	G3IGZ5	G3IGZ5_CRIGR	I79_023072	Kynurenine--oxoglutarate transaminase 1	ALVLNTPNNPLGK	ALVLNTPNNPLGK	ALVLNTPNNPLGK2
9.46697	9.79615	8.39282	6.96815	8.08658	7.99359	8.23098	8.06465	8.30313	8.13557	9.71862	11.2468	10.4297	8.24335	10.2055	7.73333	9.78898	8.27304	1	2	0.390739	0.998211	-1.09364	-0.924122	G3H8K1	G3H8K1	G3H8K1_CRIGR	I79_006703	Palmitoyl-protein hydrolase	ALVNPSNVTFK	ALVNPSNVTFK	ALVNPSNVTFK2
9.0743	8.30636	8.23621	8.58569	9.0698	8.95019	7.87194	8.74576	9.51965	9.10085	9.06748	8.53856	9.51467	8.51559	7.38064	8.14777	9.631	8.26685	1	2	0.313032	0.998211	-0.294566	-0.763543	G3HDA0	G3HDA0	G3HDA0_CRIGR	I79_008479	Eukaryotic translation elongation factor 1 epsilon-1	ALVQQWLEYR	ALVQQWLEYR	ALVQQWLEYR2
8.71385	9.9393	8.4862	8.13807	7.01736	9.30153	10.8443	10.5223	10.5886	11.7739	10.5101	10.9429	7.83427	8.18081	8.50532	10.7111	8.30552	8.34148	1	2	0.385518	0.998211	-0.863215	-0.897585	G3H9W3	G3H9W3	G3H9W3_CRIGR	I79_007194	Poly(ADP-ribose) glycohydrolase ARH3	ALVQSLLAK	ALVQSLLAK	ALVQSLLAK2
9.80485	8.26387	9.27127	7.84064	9.47294	9.53238	7.35831	10.0021	8.61074	7.55043	9.24891	9.99307	10.2928	10.2545	11.438	8.10898	9.7765	8.25156	1	2	0.894239	0.998211	-1.34095	-2.03468	G3II69	G3II69	G3II69_CRIGR	Ddb1	DNA damage-binding protein 1	ALVSEWKEPQGK	ALVSEWKEPQGK	ALVSEWKEPQGK2
9.55781	9.60817	8.47626	9.17408	10.9209	9.27406	8.95949	7.84623	8.81871	10.557	10.3292	6.88519	8.19857	7.57433	6.61722	8.8182	8.35011	10.5405	1	2	0.257918	0.998211	0.645814	0.660361	G3HKI1	G3HKI1	XRCC4_CRIGR	XRCC4	DNA repair protein XRCC4	ALVSGSGSDTYK	ALVSGSGSDTYK	ALVSGSGSDTYK2
9.57542	8.88288	9.91809	9.98995	7.84966	8.73621	8.59923	9.0491	12.2919	11.5122	7.47929	7.85002	7.96645	8.47188	7.76038	8.85477	8.29504	10.6377	1	2	0.302754	0.998211	0.577772	0.730221	G3HFY1	G3HFY1	G3HFY1_CRIGR	Ppm1f	Protein phosphatase 1F	ALVTLLDAK	ALVTLLDAK	ALVTLLDAK2
9.99517	9.43955	8.74682	10.6578	10.8052	9.82338	10.8056	10.4471	11.7242	11.1249	11.7746	10.3928	10.417	10.6108	11.4086	8.29967	11.7219	7.6258	1	2	0.0878838	0.998211	-0.193908	-0.25081	G3H9Z4	G3H9Z4	G3H9Z4_CRIGR	H671_8g19416	Serine-threonine kinase receptor-associated protein	ALWCSEDK	ALWC(UniMod:4)SEDK	ALWC(UniMod:4)SEDK2
10.7398	8.53785	8.21621	9.36194	9.73951	6.68402	7.91062	8.1628	8.15016	9.84826	10.5752	7.40604	9.23161	9.37579	9.59176	8.52638	10.4427	8.30236	1	2	0.113194	0.998211	0.425031	0.327394	G3GWT7	G3GWT7	G3GWT7_CRIGR	I79_002218	Guanine nucleotide-binding protein G(S) subunit alpha isoforms XLas	ALWEDEGVR	ALWEDEGVR	ALWEDEGVR2
9.59849	9.69647	9.72061	9.58445	9.15545	7.51502	7.97601	7.49422	9.4786	6.95526	9.35733	8.50526	9.21914	8.92791	9.57869	7.88797	8.90501	9.24199	1	2	0.261625	0.998211	0.465807	0.667658	G3I8S7	G3ILX9;G3HN77;G3I8S7	G3I8S7_CRIGR	I79_019955	Polyadenylate-binding protein	ALYDTFSAFGNILSCK	ALYDTFSAFGNILSC(UniMod:4)K	ALYDTFSAFGNILSC(UniMod:4)K2
13.4693	14.4332	14.2132	14.1584	13.436	14.0274	14.0594	14.2759	14.3394	13.9825	13.9155	14.4513	14.5407	14.3566	14.1194	9.0079	15.0024	14.2562	1	2	0.349456	0.998211	0.271029	0.895442	G3I5L3	G3I5L3	G3I5L3_CRIGR	Anxa1	Annexin	ALYEAGER	ALYEAGER	ALYEAGER2
11.0459	10.4287	11.3804	9.17796	11.4204	8.82523	8.7738	9.32953	10.0556	7.67835	9.93892	9.32056	10.0763	10.7368	10.7283	11.3328	11.0088	11.5518	1	2	0.0631781	0.998211	0.164433	0.180264	G3HC39	G3HC39	G3HC39_CRIGR	I79_007989	Farnesyl pyrophosphate synthetase	ALYEALDLPAVFLK	ALYEALDLPAVFLK	ALYEALDLPAVFLK2
9.08957	10.0192	8.54254	9.27726	9.18626	9.3621	8.82914	9.1928	7.71094	9.72451	9.87081	8.47054	9.46799	8.93946	8.87009	8.01392	9.45381	8.97872	1	2	0.207035	0.998211	0.164203	0.546344	G3H6Z1	G3H6Z1	G3H6Z1_CRIGR	I79_006115	DNA replication complex GINS protein PSF1	ALYEQNQSDVNEAK	ALYEQNQSDVNEAK	ALYEQNQSDVNEAK2
10.4779	9.41982	9.43808	9.06347	10.379	9.75982	8.36475	10.8812	9.55803	9.79475	9.80972	9.75705	9.87259	10.0512	9.92093	8.64028	10.3108	9.41564	1	2	1.02153	0.998211	-0.819131	-2.05668	G3HRS6	G3HRS6	G3HRS6_CRIGR	I79_013548	SECIS-binding protein 2-like	ALYEQSLHIK	ALYEQSLHIK	ALYEQSLHIK2
10.2305	9.98327	9.90088	8.30012	8.93062	9.3334	8.98031	8.28513	8.78187	8.34143	9.04087	9.01714	9.22656	9.21767	7.77987	8.60542	8.98271	7.95172	1	2	0.925677	0.998211	-0.912338	-1.94834	G3HH37	G3HH37	G3HH37_CRIGR	Cd109	CD109 antigen	ALYKPNQEVK	ALYKPNQEVK	ALYKPNQEVK2
9.53992	9.79581	12.1517	12.4396	11.377	7.76535	12.6112	12.5404	12.524	12.4987	12.0783	12.1729	11.8197	11.7304	11.8794	8.31852	12.104	11.1101	1	2	0.642845	0.998211	2.1691	1.63721	G3ICW1	G3ICW1	G3ICW1_CRIGR	Ostf1	Osteoclast-stimulating factor 1	ALYTFEPR	ALYTFEPR	ALYTFEPR2
11.1934	10.4727	8.6518	6.5107	7.47719	8.8625	7.83321	7.34789	9.15853	8.98651	8.70143	8.29443	8.67879	6.99369	8.32065	8.8489	7.91343	8.96919	1	2	0.608514	0.998211	-1.45214	-1.39058	G3II69	G3II69	G3II69_CRIGR	Ddb1	DNA damage-binding protein 1	ALYYLQIHPQELR	ALYYLQIHPQELR	ALYYLQIHPQELR2
10.8126	9.94944	11.1923	7.95516	10.5653	12.732	12.7508	11.7849	12.4943	11.4777	10.5071	10.6839	10.5194	10.4149	11.1139	9.25875	11.0951	12.7878	1	2	0.112155	0.998211	-0.406236	-0.306887	G3GVX1	G3GVX1	G3GVX1_CRIGR	I79_001876	Ribosome-binding protein 1	AMEALALAER	AM(UniMod:35)EALALAER	AM(UniMod:35)EALALAER2
11.5999	10.1643	8.06468	10.8923	7.84803	9.18784	11.5311	7.24871	11.3571	8.40995	11.0911	11.4982	11.0151	11.0658	10.7627	8.6911	11.241	8.27336	1	2	0.11381	0.998211	-0.334009	-0.31075	G3H935	G3H935	G3H935_CRIGR	I79_006897	Tyrosine--tRNA ligase	AMLESIGVPLEK	AM(UniMod:35)LESIGVPLEK	AM(UniMod:35)LESIGVPLEK2
10.2058	9.66568	8.33251	8.27071	8.27879	8.28941	8.41655	8.88535	8.75476	7.621	11.4467	7.29644	10.3822	10.4825	8.54535	8.97198	11.353	7.8703	1	2	0.0458161	0.998211	0.137723	0.134798	G3H928	G3H928	G3H928_CRIGR	I79_006890	Nucleoside-diphosphate kinase	AMVASGSELGK	AM(UniMod:35)VASGSELGK	AM(UniMod:35)VASGSELGK2
12.0599	10.6875	12.5747	12.1114	12.3361	10.1397	12.0035	8.31328	10.674	10.2973	11.8151	12.007	12.2498	12.0043	12.1833	9.15623	11.5464	11.5893	1	2	0.343977	0.998211	0.586296	0.905795	G3GZW8	G3GZW8;G3HM99	G3GZW8_CRIGR	I79_003415	Phosphoglycerate mutase 1	AMEAVAAQGK	AMEAVAAQGK	AMEAVAAQGK2
8.72095	9.95829	8.26412	7.8252	11.1771	8.25302	6.99195	8.50597	7.67082	7.33888	9.88638	11.1097	10.8836	11.1263	11.1007	7.57181	7.47551	8.45285	1	2	0.274754	0.998211	-0.82283	-0.67564	G3HUI4	G3HUI4	G3HUI4_CRIGR	CgPICR_008653	Lysosomal Pro-X carboxypeptidase	AMLVFAEHR	AMLVFAEHR	AMLVFAEHR2
10.1399	13.7839	13.7247	14.1557	13.7361	14.2073	14.2598	13.6194	14.3568	14.6278	13.8803	13.4969	13.3299	13.0368	14.0738	11.7033	14.214	14.2919	1	2	0.417899	0.998211	1.39461	1.09391	G3IBY4	G3IBY4	G3IBY4_CRIGR	I79_021170	Plastin-3	ANDDIIVNWVNR	ANDDIIVNWVNR	ANDDIIVNWVNR2
10.5556	10.3244	8.04436	8.85201	7.88153	9.45254	8.17239	9.44859	8.90958	9.10919	8.59708	7.70376	7.76103	8.06632	8.49407	7.70005	8.8385	9.02043	1	2	0.347219	0.998211	-0.785844	-0.89214	G3HKJ8	G3HN66;G3HKJ8	G3HKJ8_CRIGR	I79_011226	Ras-related GTP-binding protein	ANDDLADAGLEK	ANDDLADAGLEK	ANDDLADAGLEK2
9.46894	9.5711	7.83424	8.12452	8.46916	7.98806	7.86854	8.20376	9.12026	7.39706	11.522	11.4127	10.4639	10.8303	11.2082	7.83166	11.1992	6.63261	1	2	0.461549	0.998211	-1.35082	-1.06032	G3HIX6	G3HIX6	G3HIX6_CRIGR	Wars1	Tryptophan--tRNA ligase, cytoplasmic	ANEDFVDPWTVR	ANEDFVDPWTVR	ANEDFVDPWTVR2
9.82279	9.64985	8.91383	7.44181	7.28122	8.64878	8.24735	7.93548	8.57517	11.2436	10.5751	7.784	7.55726	9.66811	8.65387	9.88916	10.4979	8.35505	1	2	NaN	NaN	0	NaN	G3H268	G3H268	G3H268_CRIGR	I79_004314	CAP-Gly domain-containing linker protein 1	ANENASFLQK	ANENASFLQK	ANENASFLQK2
9.8302	9.71245	8.97036	7.67544	8.45444	8.65035	9.19373	9.19665	7.7818	7.74874	9.78961	7.74926	9.8636	9.3058	7.46192	9.26772	9.31886	8.87045	1	2	0.0730988	0.998211	0.157535	0.208183	G3IC91	G3IC91	G3IC91_CRIGR	I79_021281	von Willebrand factor A domain-containing protein 5A	ANGSWELDEELTK	ANGSWELDEELTK	ANGSWELDEELTK2
9.47558	9.93255	9.66095	9.76628	9.77655	9.96836	10.0456	11.0203	10.0979	10.1256	10.0681	10.0455	10.0615	10.2244	10.5593	7.90097	9.96661	10.061	1	2	0.310086	0.998211	0.153798	0.798196	G3I1R2	G3I1R2	G3I1R2_CRIGR	I79_017328	Purine nucleoside phosphorylase (Fragment)	ANHQEVLEAGK	ANHQEVLEAGK	ANHQEVLEAGK2
10.2648	9.26197	11.6087	12.2694	12.2591	12.3248	12.7094	13.1181	12.6347	12.4322	13.1429	12.7473	12.4192	12.7392	12.8897	8.7735	12.8215	11.4438	1	3	0.194414	0.998211	0.431506	0.530468	G3I1R2	G3I1R2	G3I1R2_CRIGR	I79_017328	Purine nucleoside phosphorylase (Fragment)	ANHQEVLEAGK	ANHQEVLEAGK	ANHQEVLEAGK3
8.94417	8.2274	12.6213	11.4342	12.0427	11.179	11.9348	12.4161	12.3084	9.02007	10.5235	10.9968	12.0637	13.0179	11.8281	8.05728	11.8518	8.53007	1	2	0.223205	0.998211	0.617349	0.562495	G3HQD5	G3HQD5	G3HQD5_CRIGR	I79_013032	Peptidyl-glycine alpha-amidating monooxygenase B	ANILYAWAR	ANILYAWAR	ANILYAWAR2
10.5525	8.30031	8.71744	11.0461	10.6887	9.53578	12.1726	9.27683	8.34918	9.55346	11.2468	8.5597	10.8439	10.613	11.6107	8.41221	11.6756	8.99484	1	4	0.650628	0.998211	1.21503	1.38979	G3HSL4	G3HSL4	G3HSL4_CRIGR	I79_013848	Elongation factor 2	ANIRNMSVIAHVDHGK	ANIRNM(UniMod:35)SVIAHVDHGK	ANIRNM(UniMod:35)SVIAHVDHGK4
9.28117	9.59876	8.84842	7.94364	7.67239	7.83752	7.14158	7.25183	8.72091	7.18131	6.64928	8.07782	7.51559	8.20896	9.09239	8.8281	6.98662	8.48588	1	2	NaN	NaN	0	NaN	G3IHC7	G3IHC7	G3IHC7_CRIGR	Prmt1	PRMT1	ANKLDHVVTIIK	ANKLDHVVTIIK	ANKLDHVVTIIK2
10.0916	9.67429	12.164	11.8229	12.7268	12.3181	11.7536	12.6503	11.9521	12.7513	12.3868	11.832	12.206	12.2311	12.5289	7.97415	12.1845	12.3815	1	2	0.343728	0.998211	0.62709	0.905489	G3H3P5	G3H3P5	G3H3P5_CRIGR	I79_004874	Kinesin-like protein	ANLEAFTADK	ANLEAFTADK	ANLEAFTADK2
15.1755	14.496	14.5792	14.9414	14.8917	14.5631	14.0531	14.7385	14.6869	14.6555	14.2479	14.1248	13.1572	13.3384	13.9669	14.4488	14.1944	14.6099	1	2	0.372559	0.998211	-0.43076	-0.870176	G3IBK2	G3IBK2	G3IBK2_CRIGR	I79_021027	Filamin-A	ANLPQSFQVDTSK	ANLPQSFQVDTSK	ANLPQSFQVDTSK2
11.0386	12.3224	12.5628	12.6598	12.539	12.9871	12.3647	12.9926	12.1015	12.4035	12.3875	13.0431	12.8131	12.8222	13.2752	12.3749	12.8772	13.0056	1	2	0.188968	0.998211	0.354516	0.526943	G3GVY7	G3GVY7	G3GVY7_CRIGR	I79_001893	Nardilysin	ANLVLLSGANEGR	ANLVLLSGANEGR	ANLVLLSGANEGR2
8.98496	9.81471	11.1307	9.74525	10.1095	11.28	10.3104	10.708	10.4974	8.8463	10.3514	10.7547	10.1508	10.1679	10.9499	8.1073	9.63125	8.74927	1	2	0.304798	0.998211	-0.600949	-0.772655	G3HIY3	G3HIY3	G3HIY3_CRIGR	Rps23	40S ribosomal protein S23	ANPFGGASHAK	ANPFGGASHAK	ANPFGGASHAK2
8.9369	9.33727	8.9189	11.73	11.7453	8.301	8.08449	7.65899	9.00959	11.2655	11.6079	8.4124	7.09469	7.12285	6.76468	8.26322	11.7431	8.5238	1	2	0.107137	0.998211	0.308148	0.301572	G3H037	G3H037	G3H037_CRIGR	I79_003485	U5 small nuclear ribonucleoprotein 200 kDa helicase	ANSNLVLQADR	ANSNLVLQADR	ANSNLVLQADR2
9.57702	9.64568	10.4498	10.8616	10.9789	10.8459	9.7388	11.5795	11.5503	11.3288	10.9646	11.1223	10.9	11.3885	11.8415	7.84996	11.2471	11.5244	1	2	0.149182	0.998211	0.241118	0.399409	G3HA23	G3HA23	G3HA23_CRIGR	I79_007263	Malate dehydrogenase (Fragment)	ANTFVAELK	ANTFVAELK	ANTFVAELK2
10.6012	9.4356	9.84367	11.1501	10.255	11.0593	10.2843	9.71242	8.15381	10.3623	10.5312	10.6274	10.0016	10.6373	10.2954	8.59452	8.59355	10.7993	1	2	0.279254	0.998211	-0.203807	-0.686384	G3H1D2	G3H1D2	G3H1D2_CRIGR	I79_003959	Coilin	ANTLQPNSTALK	ANTLQPNSTALK	ANTLQPNSTALK2
13.1124	14.1061	11.1866	11.3164	11.185	11.0441	11.9334	10.9467	10.1182	10.2272	8.35075	8.26279	7.62622	8.28137	8.89505	10.7367	7.14068	10.3792	1	2	0.104047	0.998211	-0.492633	-0.290356	G3HS38	G3HS38	G3HS38_CRIGR	I79_013664	Treacle protein	ANVVTVPTSLPR	ANVVTVPTSLPR	ANVVTVPTSLPR2
9.55193	9.44111	8.44855	8.23965	10.7071	12.4527	11.8529	8.51408	8.97704	11.4153	11.1471	7.5088	7.59857	8.72852	10.0098	9.4459	10.5184	12.1414	1	2	0.0216632	0.998211	0.120299	0.0646383	G3HTJ2	G3HTJ2	G3HTJ2_CRIGR	I79_014218	Septin-7 (Fragment)	ANWEAQQR	ANWEAQQR	ANWEAQQR2
11.5366	9.58965	10.9787	10.2094	10.6596	12.0173	10.1464	11.0916	11.0863	11.5868	7.69137	10.3103	10.0741	9.12372	8.04357	8.56644	10.0322	9.82865	1	2	0.872018	0.998211	-1.2234	-2.37563	G3I9W6	G3H1D7;G3I9W6	G3I9W6_CRIGR	I79_020377	60S ribosomal protein L29	APASAPAQVPK	APASAPAQVPK	APASAPAQVPK2
10.1119	9.90858	7.73647	9.3297	9.03212	8.63991	7.94008	7.82465	9.1338	8.94688	9.15402	7.89508	7.72219	8.39871	7.15788	7.73707	9.24585	8.35879	1	2	0.289508	0.998211	-0.544614	-0.733684	G3HI03	G3HI03	G3HI03_CRIGR	Prpf4	Pre-mRNA processing factor 4	APDDLVAPVVK	APDDLVAPVVK	APDDLVAPVVK2
9.69625	9.02945	10.9884	8.59955	11.0033	11.4843	8.38329	12.1624	10.9363	6.45243	11.1724	8.37263	12.0016	11.5914	9.56793	8.99028	11.3068	8.81817	1	2	0.118548	0.998211	-0.400425	-0.322275	G3HWC3	G3HWC3;G3HFP1	G3HWC3_CRIGR	CgPICR_011481	EZR	APDFVFYAPR	APDFVFYAPR	APDFVFYAPR2
12.8779	12.3312	14.3709	12.8838	13.303	12.4373	12.2111	13.5488	12.6603	12.2816	12.6524	13.5688	14.0477	13.6676	13.9544	8.18521	13.1345	14.5142	1	2	0.300161	0.998211	0.452871	0.728199	G3HGW6	G3HGW6	G3HGW6_CRIGR	I79_009858	Laminin subunit alpha-5	APDQPLDSPYVCR	APDQPLDSPYVC(UniMod:4)R	APDQPLDSPYVC(UniMod:4)R2
11.4671	9.99608	10.6842	10.7164	10.3233	11.347	7.771	9.74041	10.3691	10.7617	10.9602	10.5865	10.8545	11.371	10.3847	9.20492	10.8926	9.25988	1	2	0.882181	0.998211	-1.48308	-1.91693	G3HFI6	G3HFI6	G3HFI6_CRIGR	I79_009344	ATP-dependent RNA helicase DDX1	APDSYIVK	APDSYIVK	APDSYIVK2
10.2969	7.99004	8.85914	8.96351	7.81899	8.90256	8.90377	8.44457	9.14261	8.88598	7.67673	8.46099	6.59605	8.49925	9.1359	8.51767	8.17916	8.44021	1	3	0.580456	0.998211	-0.994248	-1.26792	G3GX75	G3GX75	G3GX75_CRIGR	Hgs	Hepatocyte growth factor-regulated tyrosine kinase substrate	APDWVDAEECHR	APDWVDAEEC(UniMod:4)HR	APDWVDAEEC(UniMod:4)HR3
8.89743	8.77518	7.936	10.1042	10.2153	8.9488	8.04001	9.72872	8.38342	7.93016	10.8499	8.65061	9.87691	6.97796	8.86349	8.91172	10.0188	7.73584	1	2	0.0588159	0.998211	0.106948	0.172836	G3HC84	G3HC84	G3HC84_CRIGR	I79_008088	Heat shock protein HSP 90-beta	APFDLFENK	APFDLFENK	APFDLFENK2
10.3868	9.57614	11.4132	12.5315	12.8948	11.3214	7.02424	12.3934	11.8575	11.3794	12.3091	10.6649	12.4095	12.0355	12.8345	12.2801	12.3921	12.2761	1	2	0.0673852	0.998211	0.269332	0.195936	G3I1V4	G3I1V4	G3I1V4_CRIGR	Atic	Bifunctional purine biosynthesis protein ATIC	APGQLALFSVSDK	APGQLALFSVSDK	APGQLALFSVSDK2
8.91249	8.97367	11.1026	8.60599	9.95529	12.141	9.14863	8.30909	10.4006	8.46388	9.8985	6.8115	11.0812	10.8849	10.7739	8.32843	7.24128	11.7939	1	3	0.187252	0.998211	0.869088	0.503287	G3HGU9	G3HGU9	G3HGU9_CRIGR	Osmr	Oncostatin M receptor	APHDVTLENIDAR	APHDVTLENIDAR	APHDVTLENIDAR3
10.1842	9.28783	9.75541	10.5809	7.52536	8.50696	9.35102	7.58795	8.71062	8.14814	7.78669	7.06649	7.48508	8.67177	7.79934	9.30172	7.49475	8.32296	1	2	0.112856	0.998211	0.349118	0.31125	G3HGP4	G3HGP4	G3HGP4_CRIGR	LOC100760000	ACAT2	APHLAHLR	APHLAHLR	APHLAHLR2
10.5486	10.8006	11.5963	11.8276	12.7102	11.8548	11.8188	12.6912	11.3238	12.3748	12.4053	11.8303	12.4755	11.8889	12.4167	12.7423	12.5507	11.2761	1	2	0.359326	0.998211	0.438257	0.883157	G3IJD1	G3HCT4;G3IJD1	G3IJD1_CRIGR	Ddx17	RNA helicase	APILIATDVASR	APILIATDVASR	APILIATDVASR2
9.30663	10.1041	11.3888	9.87228	10.2573	8.29242	10.8467	9.08624	11.4999	10.0407	9.525	10.4863	8.17209	10.9981	11.4947	8.26497	10.1753	8.67371	1	2	0.011191	0.998312	0.029397	0.033623	G3I1V3	G3I1V3	G3I1V3_CRIGR	I79_017372	Fibronectin	APITGYIIR	APITGYIIR	APITGYIIR2
10.1731	14.8572	13.069	14.4953	14.1874	14.2341	14.4433	13.5647	13.4952	15.2434	13.5643	13.2898	12.8436	12.3299	13.1924	14.0343	13.2009	14.5856	1	2	0.468584	0.998211	1.5263	1.17777	G3HDE5	G3HUD3;G3HDE5	G3HDE5_CRIGR	I79_008549	Proteasome activator complex subunit 1	APLDIPIPDPVK	APLDIPIPDPVK	APLDIPIPDPVK2
10.6009	9.3906	11.1122	12.1644	12.0333	11.287	12.187	11.8451	11.7621	12.5683	11.5898	10.6905	10.9415	10.8291	11.5741	11.5211	11.1561	13.1389	1	2	1.19576	0.998211	1.24851	2.50151	G3HFM4	G3HFM4	G3HFM4_CRIGR	Flnb	Filamin-B	APLDVQFSSLLPGDAVK	APLDVQFSSLLPGDAVK	APLDVQFSSLLPGDAVK2
9.77933	9.89649	12.431	10.9391	11.1455	12.2516	10.2391	9.38167	8.70853	8.54064	7.05276	8.77106	10.4839	10.6295	10.2864	12.1062	7.68795	11.8887	1	2	0.208916	0.998211	0.620395	0.566	G3H0E4	G3H0E4	G3H0E4_CRIGR	I79_003599	Chondroitin sulfate proteoglycan 4	APLEVPQALGR	APLEVPQALGR	APLEVPQALGR2
9.65881	10.0059	9.22807	6.90274	10.7662	13.9603	11.286	11.7184	13.5425	12.3774	8.38286	7.90752	7.47427	8.1467	7.8842	8.22716	10.3847	8.14935	1	2	0.41391	0.998211	-2.05579	-1.00429	G3IEU2	G3IEU2	G3IEU2_CRIGR	Park7	Protein deglycase	APLLLKD	APLLLKD	APLLLKD2
10.4187	9.86113	8.69823	8.07922	8.35062	8.39282	7.76485	9.93396	7.59135	8.47249	9.02194	8.05693	8.89356	10.0137	7.29544	8.75732	8.45041	8.18196	1	2	0.363951	0.998211	-0.726257	-0.93683	G3HSP7	G3HSP7	G3HSP7_CRIGR	I79_013881	Ester hydrolase C11orf54-like	APLVCLPVFVSK	APLVC(UniMod:4)LPVFVSK	APLVC(UniMod:4)LPVFVSK2
10.0926	9.05067	7.83098	10.6532	10.8138	10.7751	11.004	10.9627	10.6346	10.5016	11.1949	11.0768	11.8203	12.3808	11.7792	8.69629	11.0592	8.2609	1	2	0.0928172	0.998211	-0.213565	-0.261007	G3GYV4	G3GYV4	G3GYV4_CRIGR	Wdr12	Ribosome biogenesis protein WDR12	APLYDLAAHEDK	APLYDLAAHEDK	APLYDLAAHEDK2
8.96896	10.1032	9.5295	9.87759	9.00287	8.86422	9.35006	8.27125	9.51308	8.7676	9.9585	9.54683	9.92152	10.3454	9.75933	7.90615	9.12597	7.98193	1	3	0.113586	0.998211	0.156106	0.312259	G3GYV4	G3GYV4	G3GYV4_CRIGR	Wdr12	Ribosome biogenesis protein WDR12	APLYDLAAHEDK	APLYDLAAHEDK	APLYDLAAHEDK3
8.61824	9.50096	11.179	12.0209	12.0521	11.4503	11.1408	8.54706	12.0891	11.6118	12.0782	7.68788	11.4815	9.80406	10.1644	7.76182	11.8472	11.4812	1	2	0.747819	0.998211	2.27895	1.9887	G3HJM2	G3HJM2	G3HJM2_CRIGR	I79_010870	Glycyl-tRNA synthetase	APQVDVDR	APQVDVDR	APQVDVDR2
10.1246	9.87226	8.62025	8.08319	8.23211	9.33934	8.53807	8.79905	7.59899	8.87187	7.97403	9.1802	8.03468	7.22715	8.17511	8.39686	7.69363	8.48494	1	2	NaN	NaN	0	NaN	G3GYK8	G3GYK8	G3GYK8_CRIGR	I79_002888	26S protease regulatory subunit 6A	APSIIFIDELDAIGTK	APSIIFIDELDAIGTK	APSIIFIDELDAIGTK2
7.51342	9.72367	8.45617	9.55639	8.09813	8.17208	10.7626	7.3729	9.3252	10.0683	8.33821	8.50756	8.22154	7.68007	8.57011	9.22491	8.57867	8.91981	1	2	1.02459	0.998211	1.30073	2.11967	G3I0R8	G3I0R8	G3I0R8_CRIGR	I79_016957	Actin-binding protein anillin	APSSSAVEGSLLK	APSSSAVEGSLLK	APSSSAVEGSLLK2
11.6104	9.56919	12.7786	11.8087	11.7237	12.8749	12.3969	12.9537	12.6422	10.6658	11.9113	12.8082	13.1859	12.9625	13.0431	12.5237	11.7554	12.744	1	2	0.071285	0.998211	0.102695	0.204048	G3HG40	G3HG40	G3HG40_CRIGR	Eif2a	Eukaryotic translation initiation factor 2A	APSTPLLTVR	APSTPLLTVR	APSTPLLTVR2
9.45063	9.24439	7.85163	10.234	10.3846	8.22397	10.9499	7.03796	10.136	10.0693	10.0096	7.63195	7.95986	7.21589	8.4744	8.73569	8.22007	7.53238	1	3	0.304648	0.998211	0.733522	0.736961	G3IBK2	G3IBK2	G3IBK2_CRIGR	I79_021027	Filamin-A	APSVANVGSHCDLSLK	APSVANVGSHC(UniMod:4)DLSLK	APSVANVGSHC(UniMod:4)DLSLK3
10.6525	11.6916	11.918	12.2069	12.6425	12.2724	12.2553	12.0943	12.0716	12.8847	11.9986	11.4747	11.4342	11.6241	11.791	12.1053	12.4006	13.3067	1	2	0.628047	0.998211	0.834248	1.37804	G3HFM4	G3HFM4	G3HFM4_CRIGR	Flnb	Filamin-B	APSVATVGSICDLNLK	APSVATVGSIC(UniMod:4)DLNLK	APSVATVGSIC(UniMod:4)DLNLK2
11.7192	11.3329	12.0642	12.665	12.6176	12.3561	12.4818	12.9962	12.1851	13.178	13.0149	12.0604	12.1422	11.4876	11.9376	8.63416	12.8344	11.9111	1	2	0.445725	0.998211	0.254768	1.01982	G3H201	G3H201	G3H201_CRIGR	I79_004200	Replication protein A 32 kDa subunit	APTNIVYK	APTNIVYK	APTNIVYK2
13.2682	12.5255	13.1957	13.1237	13.4594	12.3352	12.5417	13.5163	12.3992	10.8946	8.29027	13.6397	13.5854	12.8923	13.5051	13.3407	12.9495	13.7587	1	2	0.132664	0.998211	0.171323	0.361482	G3INL9	G3INL9;G3HPH9	G3INL9_CRIGR	I79_025546	CMP-N-acetylneuraminate-beta-galactosamide-alpha-2, 3-sialyltransferase	APTVGFEADVGSK	APTVGFEADVGSK	APTVGFEADVGSK2
12.0108	10.3336	12.9569	12.3123	12.8224	12.7738	12.495	12.887	11.5608	11.5978	12.1932	12.1948	12.8904	12.382	11.7837	12.8656	12.4631	11.6054	1	2	0.000639726	0.999835	-0.000685692	-0.00193897	G3IIT6	G3IIT6	G3IIT6_CRIGR	I79_023763	Cysteine--tRNA ligase	APVDITGQFEK	APVDITGQFEK	APVDITGQFEK2
8.8335	10.9903	7.71963	11.4706	10.3783	10.8541	11.0059	11.5778	8.523	8.57841	7.38541	8.16789	7.41942	7.43647	7.81028	8.68942	7.77205	7.47514	1	2	0.0141412	0.998211	0.0575841	0.0422334	G3HWJ3	G3HWJ3	G3HWJ3_CRIGR	I79_015376	Plectin	APVPASELLAAK	APVPASELLAAK	APVPASELLAAK2
9.86903	10.7252	12.6459	8.61782	10.8856	11.9948	11.7597	12.0559	11.8036	10.7304	11.7993	12.8539	12.5758	13.2544	13.6423	8.68828	11.5302	11.773	1	2	0.1152	0.998211	-0.390992	-0.313674	G3H3E4	G3H3E4	G3H3E4_CRIGR	Lgals3bp	Galectin-3-binding protein	APVPSALDTNSSK	APVPSALDTNSSK	APVPSALDTNSSK2
9.47469	9.12308	13.6688	9.77494	13.1214	7.58695	8.23491	8.25592	8.59336	7.2953	12.2435	13.7056	8.24807	13.9898	14.1524	7.52573	8.58978	8.2424	1	2	0.333333	0.998211	-1.63066	-0.881856	G3H0E4	G3H0E4	G3H0E4_CRIGR	I79_003599	Chondroitin sulfate proteoglycan 4	APVPSCLR	APVPSC(UniMod:4)LR	APVPSC(UniMod:4)LR2
8.67077	9.92944	8.96553	8.38274	8.97674	9.49792	10.4783	9.51327	10.0905	10.0961	9.86693	9.105	9.84257	8.73571	7.99154	7.90657	9.68034	8.62668	1	2	0.165244	0.998211	0.241348	0.437131	G3H935	G3H935	G3H935_CRIGR	I79_006897	Tyrosine--tRNA ligase	APWELLELR	APWELLELR	APWELLELR2
12.4674	13.7377	12.7081	13.0297	12.8654	12.7405	12.859	12.4089	12.5251	12.5036	12.5564	13.0978	12.607	12.7363	13.0611	13.4098	12.9287	12.1829	1	2	0.143232	0.998211	-0.0988888	-0.381526	G3HRF8	G3HRF8	G3HRF8_CRIGR	Alcam	CD166 antigen	APYLETEQLK	APYLETEQLK	APYLETEQLK2
9.79462	9.66981	10.6779	10.2788	10.3384	7.56796	10.259	10.5946	11.0833	10.4332	11.2232	9.89734	9.17612	9.05946	9.34916	11.1199	10.1875	10.2836	1	2	0.450558	0.998211	0.912735	1.12967	G3I2M1	G3I2M1	G3I2M1_CRIGR	Cct6a	Chaperonin containing TCP1 subunit 6A	AQAALAVNISAAR	AQAALAVNISAAR	AQAALAVNISAAR2
10.3354	12.1819	11.2944	12.4962	11.8899	12.3367	12.176	12.5196	12.358	12.2087	12.667	11.9967	12.759	12.247	13.327	8.4604	12.2375	11.9777	1	3	0.486925	0.998211	0.79597	1.23998	G3IKQ5	G3I9E7;G3IKQ5	G3IKQ5_CRIGR	I79_024458	Pyridoxal kinase	AQAGEGQKPSPAQLELR	AQAGEGQKPSPAQLELR	AQAGEGQKPSPAQLELR3
9.01509	10.1	12.6718	7.61856	7.82586	10.3186	12.0259	8.31801	11.262	7.70659	7.34737	11.1934	12.6936	11.2792	11.5207	8.96955	6.96384	13.1115	1	2	0.350156	0.998211	1.18669	0.83748	G3HKI0	G3HKI0	G3HKI0_CRIGR	I79_011206	Versican core protein	AQCGGGLLGVR	AQC(UniMod:4)GGGLLGVR	AQC(UniMod:4)GGGLLGVR2
9.47	9.17479	10.776	8.78432	9.86165	8.75401	9.19897	10.0137	9.69626	7.54723	9.3753	10.9824	11.8946	11.5038	11.4731	8.42892	9.27672	8.7411	1	2	0.0274302	0.998211	-0.0807199	-0.0807407	G3H3E3	G3H3E3	G3H3E3_CRIGR	Cant1	CANT1	AQEENTWFSYLK	AQEENTWFSYLK	AQEENTWFSYLK2
9.11674	8.74905	11.3365	8.7852	11.7132	12.1757	8.82716	8.13819	7.08518	12.0226	7.78804	11.4793	7.56946	8.28814	10.9669	9.05665	12.2838	12.1862	1	2	0.527085	0.998211	-1.58189	-1.16594	G3I142	G3I142	G3I142_CRIGR	Sf3a1	Splicing factor 3 subunit 1	AQEPSAAIPK	AQEPSAAIPK	AQEPSAAIPK2
9.10649	8.78148	8.35426	8.36059	8.86013	8.69093	8.62601	7.38912	8.14394	9.34139	8.43791	9.06134	7.27689	7.75684	8.32191	9.40343	8.2803	7.00926	1	2	1.22625	0.998211	-1.13474	-2.71118	G3HEZ0	G3HEZ0	G3HEZ0_CRIGR	I79_009139	Stress-70 protein, mitochondrial	AQFEGIVTDLIK	AQFEGIVTDLIK	AQFEGIVTDLIK2
13.5635	12.6105	13.9624	12.3764	13.433	13.5753	13.0441	13.1978	12.9971	11.2596	12.7235	13.3573	13.5978	13.2871	12.8994	8.34971	12.6142	12.7751	1	2	0.926673	0.998211	-0.550356	-2.07012	G3HHV4	G3HHV4	G3HHV4_CRIGR	I79_010214	Thrombospondin-1	AQGYSGLSVK	AQGYSGLSVK	AQGYSGLSVK2
9.60003	9.7595	8.53764	8.72701	8.75955	8.94502	10.4555	7.58097	8.64169	8.08529	7.78628	6.38517	7.5079	7.8745	7.96929	8.19353	8.13128	7.92725	1	3	0.104743	0.998211	0.344342	0.292442	G3HG95	G3HG95	G3HG95_CRIGR	I79_009616	Lamin-A/C	AQHEDQVEQYKK	AQHEDQVEQYKK	AQHEDQVEQYKK3
13.931	13.9232	14.5115	13.497	13.7014	14.4064	13.3929	14.1547	14.0361	13.4125	13.0939	14.1298	14.0969	14.3849	13.9746	8.09365	13.7194	13.9159	1	2	0.981527	0.998211	-0.430064	-1.98177	G3I278	G3I278	G3I278_CRIGR	I79_017505	Laminin subunit beta-1	AQIAAEAAIK	AQIAAEAAIK	AQIAAEAAIK2
9.18682	10.9927	8.78798	9.76682	9.73699	9.68449	9.14364	9.69049	9.02598	9.42539	9.20677	8.59297	8.99284	8.71012	9.56969	9.13613	10.0137	8.33024	1	2	0.0794189	0.998211	-0.0963735	-0.223154	G3H135	G3H135	G3H135_CRIGR	I79_003858	CLIP-associating protein 1	AQIGTVLPSLIDR	AQIGTVLPSLIDR	AQIGTVLPSLIDR2
9.38064	9.42427	9.95048	8.66805	9.34227	8.05273	9.4215	7.19897	7.86924	7.46588	7.52119	6.03996	8.50911	7.39465	8.1005	7.84206	7.68186	8.51532	1	2	0.365706	0.998211	0.954046	0.958692	G3HZE6	G3HZE6	G3HZE6_CRIGR	I79_016447	Heat shock 70 kDa protein 1A/1B	AQIHDLVLVGGSTR	AQIHDLVLVGGSTR	AQIHDLVLVGGSTR2
9.5074	9.25554	7.89509	9.97978	7.98011	7.70065	8.17296	8.93955	12.0224	9.8228	10.4399	11.8479	7.29914	10.5857	7.34244	9.23087	7.86514	10.8133	1	3	0.159695	0.998211	-0.619024	-0.428003	G3HZE6	G3HZE6	G3HZE6_CRIGR	I79_016447	Heat shock 70 kDa protein 1A/1B	AQIHDLVLVGGSTR	AQIHDLVLVGGSTR	AQIHDLVLVGGSTR3
10.09	8.1382	8.02742	7.39886	8.05536	8.3393	8.98491	8.04917	9.07428	8.27161	9.60777	7.94094	10.8221	8.11723	11.0634	8.13351	10.2218	7.7521	1	2	0.0167178	0.998211	-0.0505872	-0.0497688	G3HIM1	G3HIM1	G3HIM1_CRIGR	I79_010495	Basement membrane-specific heparan sulfate proteoglycan core protein	AQIHGGILR	AQIHGGILR	AQIHGGILR2
9.65711	8.88153	12.2104	12.1808	11.8955	9.82452	9.06982	7.41	7.53619	11.7252	7.32346	8.03608	12.0425	8.41641	7.78188	9.12591	7.57599	8.08778	1	2	0.428056	0.998211	1.17263	0.988842	G3HNJ1	G3HNJ1	G3HNJ1_CRIGR	I79_012329	Coiled-coil domain-containing protein 25	AQIQEMKR	AQIQEM(UniMod:35)KR	AQIQEM(UniMod:35)KR2
9.23368	8.74832	11.1571	8.26602	10.7082	7.8766	11.6416	8.42767	8.0455	10.7634	10.8421	7.64178	8.05923	7.42975	7.07226	8.81661	11.1834	11.1935	1	2	0.664185	0.998211	1.53939	1.44229	G3I5Q9	G3I0B0;G3I5Q9	G3I5Q9_CRIGR	Rab11b	RAB11B, member RAS oncogene family	AQIWDTAGQER	AQIWDTAGQER	AQIWDTAGQER2
9.20951	9.99591	8.11601	11.5505	10.7924	13.3428	7.87506	8.64786	11.1183	11.4332	11.2979	11.1476	10.629	10.4385	10.5317	8.15969	11.8646	12.4789	1	2	0.144156	0.998211	-0.599962	-0.386195	G3GUI3	G3GUI3	G3GUI3_CRIGR	I79_001345	Peptidylprolyl isomerase	AQLAVCQQR	AQLAVC(UniMod:4)QQR	AQLAVC(UniMod:4)QQR2
10.1297	9.71227	9.20838	9.92374	10.2124	10.7979	10.4468	10.5167	11.5418	11.386	9.80912	10.1428	9.27236	9.75199	8.28645	8.07395	9.81805	11.8855	1	2	0.0139633	0.998211	0.0252829	0.0422853	G3HUX4	G3HUX4	G3HUX4_CRIGR	I79_014744	Ubiquitin carboxyl-terminal hydrolase 14	AQLFALTGVQPAR	AQLFALTGVQPAR	AQLFALTGVQPAR2
10.1357	8.44681	7.49849	8.22564	8.64609	8.27976	7.74202	8.50108	7.82125	8.38734	7.30052	7.73976	9.10091	7.23587	8.65167	8.89192	8.00951	8.45379	1	2	NaN	NaN	0	NaN	G3I2M1	G3I2M1	G3I2M1_CRIGR	Cct6a	Chaperonin containing TCP1 subunit 6A	AQLGVQAFADALLIIPK	AQLGVQAFADALLIIPK	AQLGVQAFADALLIIPK2
10.5869	11.7	12.1535	9.092	10.5587	10.7961	11.4973	10.5595	11.3888	9.55697	10.1295	11.5093	11.4213	11.0324	11.333	8.55063	10.1237	10.4488	1	2	0.218131	0.998211	-0.349247	-0.55738	G3HQ98	G3HQ98	G3HQ98_CRIGR	Serpini1	Neuroserpin	AQLIEEWTNSVK	AQLIEEWTNSVK	AQLIEEWTNSVK2
10.698	10.2482	8.40322	7.61235	9.53023	8.73766	8.27538	8.60254	9.4593	7.81691	8.80791	7.46588	9.60369	8.90527	9.33628	9.43715	6.23918	7.48483	1	2	0.265677	0.998211	-0.723109	-0.683539	G3I027	G3I027	G3I027_CRIGR	Trap1	Heat shock protein 75 kDa, mitochondrial	AQLLQPTLEINPR	AQLLQPTLEINPR	AQLLQPTLEINPR2
10.5762	9.25547	7.42443	7.14053	8.31109	8.24356	10.2644	7.31682	9.28266	6.46728	9.59435	7.27719	10.2037	8.08993	7.94671	7.6869	8.78071	10.647	1	2	0.27453	0.998211	0.864915	0.679339	G3ID63	G3ID63	G3ID63_CRIGR	I79_021636	Vascular cell adhesion protein 1	AQLQDAGVYECESK	AQLQDAGVYEC(UniMod:4)ESK	AQLQDAGVYEC(UniMod:4)ESK2
9.80794	8.93557	7.73011	7.55175	8.1495	8.03009	10.6211	9.07048	7.79642	7.94915	10.0319	8.35238	11.0766	7.62612	7.76597	8.85969	7.92955	11.3904	1	2	0.636867	0.998211	1.42982	1.37593	G3I7E2	G3I7E2	G3I7E2_CRIGR	I79_019430	Non-specific protein-tyrosine kinase	AQLSTILEEEK	AQLSTILEEEK	AQLSTILEEEK2
10.8098	10.3824	11.0713	10.3158	10.6507	10.8733	10.0919	11.6526	9.19886	10.7938	10.2653	11.6126	11.3442	12.042	11.2297	9.10036	10.683	10.7176	1	2	0.587523	0.998211	-0.481187	-1.27761	G3HYJ9	G3HYJ9	G3HYJ9_CRIGR	I79_016134	Moesin	AQMVQEDLEK	AQM(UniMod:35)VQEDLEK	AQM(UniMod:35)VQEDLEK2
8.77484	8.37185	10.6884	10.8685	11.527	9.1664	10.3035	7.33936	8.04109	7.0107	10.2067	10.0207	11.1367	10.4535	10.9351	8.44032	9.00228	10.6576	1	2	1.37998	0.998211	1.42091	3.48495	G3HYJ9	G3HYJ9	G3HYJ9_CRIGR	I79_016134	Moesin	AQMVQEDLEK	AQMVQEDLEK	AQMVQEDLEK2
9.78566	11.6975	11.896	12.238	12.7034	12.3321	12.5506	12.8549	12.8545	12.8814	12.6385	10.8378	10.6605	11.2594	11.7867	8.38631	11.7816	12.5598	1	2	0.501657	0.998211	1.01702	1.17326	G3HG95	G3HG95	G3HG95_CRIGR	I79_009616	Lamin-A/C	AQNTWGCGNSLR	AQNTWGC(UniMod:4)GNSLR	AQNTWGC(UniMod:4)GNSLR2
11.35	10.0535	11.2164	11.0752	11.3954	11.3047	11.5458	11.8811	11.264	10.7637	11.6933	11.5659	12.3504	11.791	11.506	8.96955	11.2989	11.4483	1	2	0.280979	0.998211	0.198063	0.706784	G3HYJ9	G3HYJ9	G3HYJ9_CRIGR	I79_016134	Moesin	AQQELEEQTR	AQQELEEQTR	AQQELEEQTR2
12.5699	9.78057	12.0587	12.0291	12.2375	12.6295	12.5873	13.1941	11.4071	11.9611	12.609	12.4188	13.6128	12.6103	12.5317	8.14851	12.509	12.0637	1	3	0.0299189	0.998211	0.0338379	0.0903323	G3HYJ9	G3HYJ9	G3HYJ9_CRIGR	I79_016134	Moesin	AQQELEEQTRR	AQQELEEQTRR	AQQELEEQTRR3
10.0264	10.3426	9.54782	10.0575	10.2037	8.32787	9.07504	8.44503	8.40972	6.57026	7.97058	8.62434	8.41319	7.38082	8.09212	8.75465	8.48486	9.26406	1	2	0.121767	0.998211	0.209563	0.336045	G3H6V7	G3H6V7	G3H6V7_CRIGR	I79_006077	Lipoprotein lipase	AQQHYPVSAGYTK	AQQHYPVSAGYTK	AQQHYPVSAGYTK2
10.0417	9.17105	10.4843	10.1494	11.8702	8.10873	10.7046	10.9355	9.54591	9.71625	11.3209	10.7184	11.4344	9.57481	11.0063	9.49126	11.479	10.775	1	3	0.555533	0.998211	1.14292	1.38537	G3H6V7	G3H6V7	G3H6V7_CRIGR	I79_006077	Lipoprotein lipase	AQQHYPVSAGYTK	AQQHYPVSAGYTK	AQQHYPVSAGYTK3
10.2334	9.23701	7.51602	8.71694	7.31242	11.7372	8.03305	8.39671	7.80782	10.4763	10.6097	10.3823	11.2372	10.366	7.68691	8.44511	7.5077	8.76667	1	2	0.916828	0.998211	-1.5958	-1.87646	G3H497	G3H497	G3H497_CRIGR	I79_005097	Inositol-3-phosphate synthase 1	AQQLEQIR	AQQLEQIR	AQQLEQIR2
10.0251	9.41902	9.53224	9.43075	9.63431	10.7059	10.4936	9.40984	8.92905	8.37833	7.53579	6.85556	10.1102	10.6013	9.59735	8.37791	9.84308	10.5326	1	2	0.291532	0.998211	0.946266	0.779743	G3H497	G3H497	G3H497_CRIGR	I79_005097	Inositol-3-phosphate synthase 1	AQQLEQIRK	AQQLEQIRK	AQQLEQIRK2
9.45368	9.36185	8.36233	9.95735	7.96627	9.00285	11.4894	10.175	10.6376	10.9115	10.4918	9.07435	8.31133	6.23806	7.72307	8.10463	10.2619	7.14877	1	2	0.0169261	0.998211	0.0497495	0.0518576	G3H7A8	G3H7A8	G3H7A8_CRIGR	I79_006238	Kinectin	AQQSLNFIHSK	AQQSLNFIHSK	AQQSLNFIHSK2
14.1323	14.4097	14.035	14.6373	14.39	14.8176	15.2698	14.7394	14.6452	14.9731	14.7386	14.1811	14.3937	14.1182	14.3737	14.313	14.6563	15.1069	1	2	0.746791	0.998211	0.474928	1.58268	G3GWQ1	G3GWQ1	G3GWQ1_CRIGR	I79_002180	Vinculin	AQQVSQGLDVLTAK	AQQVSQGLDVLTAK	AQQVSQGLDVLTAK2
9.73586	9.18632	11.7896	10.5864	10.374	11.7201	8.67614	11.0709	8.64637	8.31436	9.7544	11.865	11.6068	12.3763	11.5804	8.18139	7.76911	11.0448	1	2	0.272452	0.998211	-0.628449	-0.671367	G3H902	G3H902	G3H902_CRIGR	I79_006863	Prostaglandin F2 receptor negative regulator	AQSGEFIFSK	AQSGEFIFSK	AQSGEFIFSK2
10.1863	9.08812	12.5182	7.58177	8.05701	9.02835	9.46047	8.09975	8.41824	6.73331	11.6665	8.12639	13.0147	6.95549	13.2909	8.96186	8.16023	12.7856	1	2	0.479776	0.998211	1.59696	1.10131	G3GX17	G3GX17	G3GX17_CRIGR	I79_002304	Polypeptide N-acetylgalactosaminyltransferase	AQSVETLPPGK	AQSVETLPPGK	AQSVETLPPGK2
9.56834	9.3789	13.183	12.4612	12.5464	12.55	11.5392	12.9545	12.0072	12.0498	11.5921	12.6538	13.7494	13.1535	13.278	8.33105	12.3568	11.961	1	2	0.291916	0.998211	0.836974	0.747709	G3HGW6	G3HGW6	G3HGW6_CRIGR	I79_009858	Laminin subunit alpha-5	AQTLLETVR	AQTLLETVR	AQTLLETVR2
10.9941	8.89789	7.67757	9.953	7.22779	8.32318	8.73585	7.47796	8.96411	7.78647	6.96938	8.64215	9.53581	7.98051	7.15506	8.33367	9.47382	9.95561	1	2	0.0863447	0.998211	0.22527	0.253167	G3HJS1	G3HJS1	G3HJS1_CRIGR	I79_010920	Spectrin beta chain, brain 1	AQTLPTSVVTITSESSPGK	AQTLPTSVVTITSESSPGK	AQTLPTSVVTITSESSPGK2
9.80145	9.89332	8.95057	8.42451	9.42362	8.32552	8.80318	8.73461	7.97737	8.12078	9.47362	8.87452	9.0683	9.14805	8.25004	6.82778	9.72361	8.2235	1	2	0.307619	0.998211	-0.370625	-0.78786	G3H7U2	G3H7U2	G3H7U2_CRIGR	Smc1a	Structural maintenance of chromosomes protein	AQVQLQLFK	AQVQLQLFK	AQVQLQLFK2
11.5602	12.6021	10.5403	9.30232	10.3594	12.1137	11.5792	12.4278	12.2459	8.3704	11.4305	14.1882	13.8084	14.2456	13.869	14.194	13.1818	11.0661	1	2	0.421077	0.998211	-1.18169	-0.964421	G3IH84	G3IH84	G3IH84_CRIGR	Arsa	ARSA	AQYDATVTFSPSQIAK	AQYDATVTFSPSQIAK	AQYDATVTFSPSQIAK2
17.744	18.8586	16.0848	15.2421	14.9619	14.9802	17.6684	8.41827	16.1024	15.7556	16.3435	16.4861	14.629	15.3597	15.8468	9.97924	16.2854	16.7585	1	2	0.113517	0.998211	-0.328953	-0.310718	G3IBN9	G3IBN9;G3IBN8;G3IKI7;G3IKD5	G3IBN9_CRIGR	I79_021070	Keratin, type II cytoskeletal 71	AQYEEIAQR	AQYEEIAQR	AQYEEIAQR2
9.28375	9.03877	10.9025	10.7972	7.81293	6.80776	11.2271	11.0607	8.9056	8.20932	7.18295	7.3487	7.84523	7.41783	9.0957	9.44082	7.33602	11.5535	1	3	1.12137	0.998211	2.54236	2.23916	G3HC01	G3HC01	G3HC01_CRIGR	I79_008041	Tropomyosin alpha-3 chain	AREQAEAEVASLNR	AREQAEAEVASLNR	AREQAEAEVASLNR3
10.2375	10.0508	6.93458	11.1814	12.1272	11.9785	13.0672	12.2287	12.3943	11.623	12.6838	11.7957	12.6718	11.0615	11.6726	8.9904	12.8642	12.5465	1	2	0.680057	0.998211	1.0295	1.49606	G3H4Z8	G3H4Z8;G3IGQ3	G3H4Z8_CRIGR	Hspa2	HSPA2	ARFEELNADLFR	ARFEELNADLFR	ARFEELNADLFR2
10.1337	12.1546	14.1558	13.125	14.0646	13.8242	14.3655	14.2123	15.1592	13.9627	14.3473	14.4877	13.1648	13.9318	13.121	15.7372	14.6159	12.8297	1	3	0.139623	0.998211	0.556056	0.398232	G3H4Z8	G3H4Z8;G3IGQ3	G3H4Z8_CRIGR	Hspa2	HSPA2	ARFEELNADLFR	ARFEELNADLFR	ARFEELNADLFR3
10.3201	9.55538	8.36884	8.90551	8.62343	10.413	7.16925	8.48039	8.90983	7.88128	6.86839	9.72799	8.17841	7.07203	8.27628	8.11486	8.09456	7.89182	1	3	2.31794	0.998211	-2.11745	-5.06084	G3HN14	G3HN14	G3HN14_CRIGR	I79_012144	GPI ethanolamine phosphate transferase 3	ARGGNIGDGGGAADR	ARGGNIGDGGGAADR	ARGGNIGDGGGAADR3
9.5929	9.71106	11.8208	7.91081	7.88834	8.36109	8.32413	11.5177	9.03588	7.85677	10.7488	8.61639	11.0581	7.91556	11.7989	9.20498	8.69883	12.1197	1	4	0.379336	0.998211	0.996408	0.909884	G3H8V5	G3H8V5	G3H8V5_CRIGR	I79_006816	Carboxypeptidase	ARMDPPCTNTTAPSTYLNNPYVR	ARM(UniMod:35)DPPC(UniMod:4)TNTTAPSTYLNNPYVR	ARM(UniMod:35)DPPC(UniMod:4)TNTTAPSTYLNNPYVR4
11.0122	9.76706	11.8743	10.6837	10.9073	11.2462	11.9339	10.7478	11.7183	12.3122	11.4014	12.4959	11.6519	11.7191	10.2921	14.447	12.5231	12.2607	1	3	0.0280262	0.998211	0.0477746	0.0834676	G3HSL4	G3HSL4	G3HSL4_CRIGR	I79_013848	Elongation factor 2	ARPFPDGLAEDIDK	ARPFPDGLAEDIDK	ARPFPDGLAEDIDK3
10.3097	10.9328	11.7643	9.85356	9.83654	11.909	10.875	12.6073	11.6926	12.6029	12.6061	12.1908	11.4289	12.2695	11.596	12.8265	13.0451	10.9986	1	3	0.418905	0.998211	-0.680803	-1.00995	G3HWJ3	G3HWJ3	G3HWJ3_CRIGR	I79_015376	Plectin	ARQEEVYSELQAR	ARQEEVYSELQAR	ARQEEVYSELQAR3
11.9263	12.0177	12.5563	12.2523	11.8728	11.7705	11.652	12.2167	12.5797	11.7086	12.044	12.9482	12.5024	13.4238	12.2162	12.0146	11.0693	12.4256	1	2	0.00535165	0.999357	-0.00692503	-0.0166254	G3I2Y1	G3I2Y1	G3I2Y1_CRIGR	CgPICR_005558	Aspartate aminotransferase	ASAELALGENNEVLK	ASAELALGENNEVLK	ASAELALGENNEVLK2
12.4588	8.50242	8.1029	10.2446	10.1667	10.4812	10.0603	10.2669	10.5297	7.50136	10.2436	11.4872	9.88653	10.7359	10.2719	9.12144	10.3374	11.6683	1	2	0.647666	0.998211	-1.0108	-1.44077	G3HFY6	G3HFY6	G3HFY6_CRIGR	I79_009504	Stromal cell-derived factor 2-like protein 1	ASAGLVTCGSVLK	ASAGLVTC(UniMod:4)GSVLK	ASAGLVTC(UniMod:4)GSVLK2
12.9369	11.3211	12.4937	12.8769	13.2993	11.6857	11.8828	12.0178	11.8023	12.3428	12.2706	11.8561	11.8019	10.8944	11.4722	8.00678	12.3273	13.1311	1	2	0.197017	0.998211	0.263628	0.508405	G3HN02	G3HN02	G3HN02_CRIGR	I79_012132	Talin-1	ASAGPQPLLVQSCK	ASAGPQPLLVQSC(UniMod:4)K	ASAGPQPLLVQSC(UniMod:4)K2
8.95686	10.2452	12.4381	12.5262	11.9468	13.2975	13.1038	7.74807	13.1217	12.9598	12.8948	7.28392	11.8143	12.855	8.09017	9.20732	8.23769	8.1047	1	2	0.290846	0.998211	1.54116	0.728285	G3HQT0	G3HQT0	G3HQT0_CRIGR	H671_1g3226	Proteasome subunit beta	ASAGTYISTLR	ASAGTYISTLR	ASAGTYISTLR2
10.4422	9.74264	11.7959	11.1994	11.5263	11.7463	11.5074	11.4655	11.273	11.0142	11.3624	11.6045	11.6546	12.1371	11.7003	9.36572	11.2447	11.6525	1	2	0.203686	0.998211	0.23914	0.560368	G3I1P0	G3I1P0	G3I1P0_CRIGR	I79_017303	Isochorismatase domain-containing protein 1	ASAPESGLLSK	ASAPESGLLSK	ASAPESGLLSK2
10.346	9.73921	9.3335	9.39921	9.9968	9.39987	9.00326	9.77835	7.38223	8.43542	8.38818	9.63013	8.78083	9.66379	9.41751	9.00817	8.43771	7.57396	1	2	1.13658	0.998211	-1.10269	-2.27118	G3IB53	G3IB53	G3IB53_CRIGR	I79_020842	Golgi-associated plant pathogenesis-related protein 1	ASASDGSSFVVAR	ASASDGSSFVVAR	ASASDGSSFVVAR2
10.6392	9.96254	10.4586	10.9095	10.559	10.2182	10.8789	10.907	10.1148	10.4149	10.4501	10.5773	10.6325	10.5253	10.9998	8.67468	10.6026	10.7762	1	2	0.931916	0.998211	0.321034	2.20899	G3GRE0	G3GRE0	G3GRE0_CRIGR	Bpnt1	3'(2'), 5'-bisphosphate nucleotidase 1	ASAYVFASPGCK	ASAYVFASPGC(UniMod:4)K	ASAYVFASPGC(UniMod:4)K2
10.2794	9.18269	7.81359	7.9862	9.1133	8.74578	7.89264	8.81421	8.37375	7.63656	8.85634	7.99205	7.99249	7.8398	8.80267	7.71139	7.5032	7.70911	1	2	NaN	NaN	0	NaN	G3HFA8	G3HFA8	G3HFA8_CRIGR	Ap3d1	AP-3 complex subunit delta-1	ASCILQLVK	ASC(UniMod:4)ILQLVK	ASC(UniMod:4)ILQLVK2
9.72407	9.40022	8.21645	9.09129	9.30787	8.59693	8.51723	8.13416	8.4891	7.42838	8.96404	9.42284	8.37777	6.28761	7.0082	7.57121	9.28385	10.5345	1	2	0.0697432	0.998211	-0.117742	-0.197203	G3HM24	G3HM24	G3HM24_CRIGR	Nek7	NIMA related kinase 7	ASCLLDGVPVALK	ASC(UniMod:4)LLDGVPVALK	ASC(UniMod:4)LLDGVPVALK2
9.95923	9.34074	8.65584	8.78631	10.5247	11.749	8.63593	12.5765	8.096	7.02022	10.4321	7.42104	11.0104	7.10807	7.47885	8.69081	7.59564	12.8601	1	4	0.141895	0.998211	0.613425	0.381441	O70473	O70473;G3GYP7	AK1A1_CRIGR	AKR1A1	Aldo-keto reductase family 1 member A1	ASCVLLHTGQKMPLIGLGTWK	ASC(UniMod:4)VLLHTGQKM(UniMod:35)PLIGLGTWK	ASC(UniMod:4)VLLHTGQKM(UniMod:35)PLIGLGTWK4
10.8101	9.02175	8.41097	7.97929	8.76419	7.97162	10.0483	7.91584	8.90022	8.68815	9.51678	7.94925	6.80625	10.2607	9.51457	7.82939	7.66924	7.99394	1	2	NaN	NaN	0	NaN	G3I437	G3I437	G3I437_CRIGR	I79_018184	Agrin	ASCYNSPLGCCSDGK	ASC(UniMod:4)YNSPLGC(UniMod:4)C(UniMod:4)SDGK	ASC(UniMod:4)YNSPLGC(UniMod:4)C(UniMod:4)SDGK2
10.4999	10.1962	10.2409	8.52677	9.44672	7.10546	8.52469	9.57714	7.96972	9.40876	9.66296	9.15338	9.68465	9.4944	9.25788	8.05737	9.39228	10.9395	1	2	0.161868	0.998211	0.499312	0.437022	G3HWN7	G3HWN7	G3HWN7_CRIGR	I79_015398	Phosphoinositide phospholipase C (Fragment)	ASDASSQLFHVR	ASDASSQLFHVR	ASDASSQLFHVR2
10.9439	9.68916	9.01411	10.1923	10.8381	9.04691	11.4036	9.40848	8.21256	7.88156	9.8931	8.60183	7.74628	8.87241	8.39419	8.83427	8.57262	10.2094	1	2	0.12595	0.998211	0.357013	0.339524	G3GZA9	G3GZA9	G3GZA9_CRIGR	I79_003169	Reticulocalbin-1 (Fragment)	ASDLDGDLTATR	ASDLDGDLTATR	ASDLDGDLTATR2
10.5031	9.60496	8.19824	7.33755	8.12199	7.85108	9.14848	8.56795	8.45704	7.96495	9.92488	8.29399	10.0217	7.83544	9.48708	9.12908	9.64458	8.5515	1	2	0.0401398	0.998211	-0.117908	-0.11849	G3I5F0	G3I5F0	G3I5F0_CRIGR	Cops6	COP9 signalosome complex subunit 6	ASEAGEVPFNHEILR	ASEAGEVPFNHEILR	ASEAGEVPFNHEILR2
9.91767	7.94136	9.99053	8.35735	10.1172	8.16382	8.90829	7.35061	7.7436	9.65544	10.3942	8.00541	9.61255	9.84957	6.72265	8.89745	8.55088	9.66493	1	2	0.246364	0.998211	0.440145	0.640305	G3I319	G3I319	G3I319_CRIGR	Ap2m1	AP-2 complex subunit mu	ASENAIVWK	ASENAIVWK	ASENAIVWK2
8.35866	9.84968	8.49029	7.99982	8.82142	8.00885	8.48534	8.63588	8.75204	7.54625	8.80126	8.69793	8.91949	9.09233	9.29519	9.76823	8.40041	10.471	1	2	0.461074	0.998211	0.613773	1.07571	G3HEI6	G3HEI6	G3HEI6_CRIGR	I79_008970	Lysyl oxidase homolog	ASFCLEDSTCDFGNLK	ASFC(UniMod:4)LEDSTC(UniMod:4)DFGNLK	ASFC(UniMod:4)LEDSTC(UniMod:4)DFGNLK2
8.98726	9.63325	9.51116	7.86631	9.1573	8.76149	8.49125	7.94963	8.64448	8.87483	9.23299	10.7419	10.3547	10.399	10.584	8.59732	8.44012	10.3101	1	2	0.0980867	0.998211	-0.24128	-0.270673	G3I7U8	G3I7U8	G3I7U8_CRIGR	I79_019597	Lysyl oxidase homolog	ASFCLEDTECQEDVSK	ASFC(UniMod:4)LEDTEC(UniMod:4)QEDVSK	ASFC(UniMod:4)LEDTEC(UniMod:4)QEDVSK2
12.9001	9.42784	11.8745	13.0518	12.6928	12.7048	12.1204	12.5253	12.3697	13.0334	12.7282	12.3518	12.133	11.8607	11.7099	9.87691	12.9776	12.8574	1	2	0.144231	0.998211	-0.111557	-0.383893	G3HAQ2	G3HAQ2	G3HAQ2_CRIGR	Eif6	Eukaryotic translation initiation factor 6	ASFENNCEVGCFAK	ASFENNC(UniMod:4)EVGC(UniMod:4)FAK	ASFENNC(UniMod:4)EVGC(UniMod:4)FAK2
10.2846	9.55187	10.7567	7.64847	11.053	7.58749	11.4742	8.17941	11.132	10.9586	11.3977	7.75743	10.4957	11.1832	10.8815	7.96282	10.8519	11.5467	1	2	0.64561	0.998211	1.74811	1.3846	G3HJB1	G3HJB1	G3HJB1_CRIGR	I79_010753	Alpha-actinin-4	ASFNHFDK	ASFNHFDK	ASFNHFDK2
9.69015	9.62884	12.1428	7.42281	10.971	12.3637	6.90729	7.54711	8.03232	11.1137	11.3415	11.1894	7.8584	10.4919	10.6875	9.0881	11.4741	8.31857	1	2	1.48299	0.998211	-3.45429	-4.15989	G3H1K9	G3H1K9;G3I4K1	G3H1K9_CRIGR	I79_004057	Alpha-actinin-1	ASFNHFDR	ASFNHFDR	ASFNHFDR2
10.3808	9.49622	10.237	8.03293	10.373	9.42439	7.6915	10.604	8.62804	8.4934	9.7032	7.38766	7.84639	9.1448	9.92811	8.74541	10.098	8.41259	1	2	NaN	NaN	0	NaN	G3GZ54	G3GZ54	G3GZ54_CRIGR	Tnpo3	Transportin-3	ASFWLGELQR	ASFWLGELQR	ASFWLGELQR2
10.8413	11.4621	11.0923	10.0703	10.4657	10.9004	11.0273	11.2231	11.2265	10.0985	8.9399	11.9719	10.7701	10.5276	11.7323	9.27807	9.8426	11.8424	1	2	0.239096	0.998211	-0.310368	-0.598546	G3HDU1	G3HDU1;G3HDS7;G3HDT6	G3HDU1_CRIGR	LOC100752904	HIST1H1D	ASGPPVSELITK	ASGPPVSELITK	ASGPPVSELITK2
8.99314	8.92201	8.53819	7.37106	6.92397	8.68832	11.0382	8.67106	8.5322	8.17781	11.5325	8.48341	11.2264	7.84321	7.17044	8.40035	7.32237	11.9327	1	2	0.695467	0.998211	1.67048	1.6126	G3HIQ0	G3HIQ0	G3HIQ0_CRIGR	Tars1	Threonine--tRNA ligase	ASGTVNIR	ASGTVNIR	ASGTVNIR2
10.9718	9.87345	11.9975	11.3985	11.7257	11.4578	11.8126	11.9891	12.2225	11.8868	12.3378	11.2758	12.0914	12.0281	11.5722	8.26792	12.0273	7.91263	1	3	0.16128	0.998211	-0.431331	-0.438151	G3IEK1	G3IEK1	G3IEK1_CRIGR	Arpc2	Arp2/3 complex 34 kDa subunit	ASHTAPQVLFSHR	ASHTAPQVLFSHR	ASHTAPQVLFSHR3
10.7463	8.39569	7.75015	8.61962	9.88804	8.98869	10.1138	8.25522	9.11205	9.02085	10.038	8.29003	10.017	10.0267	9.80152	8.14139	10.3564	8.19661	1	4	0.0404319	0.998211	-0.104911	-0.119506	G3IEK1	G3IEK1	G3IEK1_CRIGR	Arpc2	Arp2/3 complex 34 kDa subunit	ASHTAPQVLFSHREPPLELK	ASHTAPQVLFSHREPPLELK	ASHTAPQVLFSHREPPLELK4
9.27413	11.276	13.0022	13.0505	13.2539	12.9638	12.7748	13.1243	13.0481	12.7315	13.4122	12.9846	13.1488	12.862	13.5636	8.28043	13.064	13.1487	1	2	0.392055	0.998211	1.28986	1.04311	G3H1K9	G3H1K9	G3H1K9_CRIGR	I79_004057	Alpha-actinin-1	ASIHEAWTDGK	ASIHEAWTDGK	ASIHEAWTDGK2
10.5158	11.3133	13.2024	12.0564	12.1228	12.9036	12.4827	13.1477	13.4139	12.7869	13.4036	13.4132	13.1581	13.3252	13.6755	9.05707	13.1502	12.2634	1	3	0.077244	0.998211	0.212618	0.229978	G3H1K9	G3H1K9	G3H1K9_CRIGR	I79_004057	Alpha-actinin-1	ASIHEAWTDGK	ASIHEAWTDGK	ASIHEAWTDGK3
8.94821	10.1981	7.29972	11.2795	10.8224	11.6216	11.4808	12.4437	12.3354	11.7264	12.4093	12.3504	12.0158	12.3025	12.5715	8.18899	12.2167	8.32931	1	4	0.0512477	0.998211	-0.197061	-0.148578	G3H1K9	G3H1K9	G3H1K9_CRIGR	I79_004057	Alpha-actinin-1	ASIHEAWTDGK	ASIHEAWTDGK	ASIHEAWTDGK4
9.75125	9.99774	8.48294	9.2007	9.14396	7.8568	7.88916	8.48467	8.44078	8.92226	9.20919	8.22277	9.48109	6.8667	7.30587	8.20884	9.56651	7.05193	1	2	0.0905536	0.998211	-0.204552	-0.251669	G3IFL2	G3IFL2	G3IFL2_CRIGR	I79_022535	Phosphoribosylaminoimidazole carboxylase	ASILNTWISLK	ASILNTWISLK	ASILNTWISLK2
9.73417	8.34637	11.32	12.2267	12.2151	8.29871	7.89631	8.57472	12.266	7.07851	8.01653	8.64355	7.09561	8.19504	7.17851	8.87902	11.4929	10.6124	1	2	0.167567	0.998211	0.565605	0.446408	G3H4V1	G3H4V1	G3H4V1_CRIGR	I79_005314	Septin-2	ASIPFSVVGSNQLIEAK	ASIPFSVVGSNQLIEAK	ASIPFSVVGSNQLIEAK2
10.7517	9.93659	8.2981	9.18914	9.34125	8.06985	9.01949	8.9471	8.79639	7.74753	8.12995	7.6547	8.51559	8.84031	8.92888	9.19538	8.1383	9.56147	1	2	0.0831183	0.998211	0.246013	0.24736	G3I7W4	G3I7W4	G3I7W4_CRIGR	I79_019613	Dynactin subunit 1	ASLAALPPLHVAK	ASLAALPPLHVAK	ASLAALPPLHVAK2
10.1212	11.728	12.6419	8.52561	10.8916	11.5022	13.1096	11.3204	10.8012	7.22489	11.2581	12.0582	12.5843	12.0413	12.7956	7.87304	10.8355	12.8804	1	2	0.169132	0.998211	0.547814	0.444881	G3HMM0	G3HMM0	G3HMM0_CRIGR	I79_011988	Protein-tyrosine-phosphatase	ASLENTFIHNTGK	ASLENTFIHNTGK	ASLENTFIHNTGK2
9.27125	11.8397	12.1846	9.92439	9.47402	11.6325	12.7324	10.6535	11.2111	7.41555	8.14927	7.50366	11.4503	11.417	11.9473	7.76526	10.9167	11.543	1	3	0.617144	0.998211	1.94339	1.4642	G3HMM0	G3HMM0	G3HMM0_CRIGR	I79_011988	Protein-tyrosine-phosphatase	ASLENTFIHNTGK	ASLENTFIHNTGK	ASLENTFIHNTGK3
11.0985	13.1154	15.0257	12.7357	14.1703	14.5609	13.7964	14.1663	13.867	12.3634	13.5289	14.381	13.9851	14.6563	13.5578	8.28534	13.3087	13.937	1	2	0.0769443	0.998211	0.266743	0.229264	G3I3U5	G3I3U5	G3I3U5_CRIGR	I79_018113	Nidogen-1	ASLHGGEPTTIIR	ASLHGGEPTTIIR	ASLHGGEPTTIIR2
13.175	13.5414	14.7925	12.5121	14.3597	14.9321	14.7444	15.1574	15.1127	13.5603	14.7033	15.5307	16.042	16.5297	15.2254	14.3119	14.4713	13.1022	1	3	0.158691	0.998211	-0.445803	-0.417228	G3I3U5	G3I3U5	G3I3U5_CRIGR	I79_018113	Nidogen-1	ASLHGGEPTTIIR	ASLHGGEPTTIIR	ASLHGGEPTTIIR3
10.8039	9.15612	8.33408	7.46445	6.19005	8.05331	8.63532	7.56139	7.58967	6.43318	5.76972	7.72365	8.08369	7.45335	7.39909	7.09509	7.77189	8.62106	1	2	0.240789	0.998211	-0.659164	-0.649412	G3H748	G3H748	G3H748_CRIGR	Erap1	Aminopeptidase	ASLINNAFQLVSIGK	ASLINNAFQLVSIGK	ASLINNAFQLVSIGK2
8.72734	9.56458	11.3512	11.4834	10.3524	11.9121	10.9641	12.3659	11.9759	10.5772	12.1412	10.9856	11.5529	12.704	10.8854	9.53542	10.5552	11.6941	1	2	0.346448	0.998211	0.881945	0.919547	G3IHH6	G3IHH6	G3IHH6_CRIGR	I79_023266	Fumarylacetoacetase	ASLQNLLSASQAR	ASLQNLLSASQAR	ASLQNLLSASQAR2
13.221	12.5438	13.0024	13.8805	13.4699	14.0191	13.9668	13.6569	13.7667	14.5227	13.668	13.3729	12.7411	12.8458	13.2861	13.4763	13.9759	13.342	1	2	0.0511852	0.998211	-0.0550523	-0.147094	G3I3F3	G3I3F3	G3I3F3_CRIGR	Rnh1	Ribonuclease inhibitor	ASLQQLDLGSNK	ASLQQLDLGSNK	ASLQQLDLGSNK2
9.16043	8.60266	8.86553	7.75665	9.25805	10.1173	7.61228	9.47591	10.2441	8.58318	8.83012	8.72726	8.91242	7.55842	8.8547	8.24423	9.19836	6.73088	1	2	1.31249	0.998211	-1.58196	-2.6029	G3HIT7	G3HIT7	G3HIT7_CRIGR	I79_010564	Microtubule-associated protein 1B	ASLTLFCPEEGDWK	ASLTLFC(UniMod:4)PEEGDWK	ASLTLFC(UniMod:4)PEEGDWK2
10.1479	13.6764	8.07316	8.3055	7.92555	8.33285	8.75658	9.33593	13.151	9.96671	7.82828	11.4945	10.1564	6.36242	6.91866	7.64346	10.3553	11.3479	1	2	0.110491	0.998211	-0.350155	-0.305024	G3GR64	G3GR64	G3GR64_CRIGR	I79_000007	Inter-alpha-trypsin inhibitor heavy chain H5	ASLVIPSK	ASLVIPSK	ASLVIPSK2
14.5614	13.4574	14.3427	14.2393	13.9905	14.0321	13.8981	14.2183	13.754	13.7691	14.1306	14.3424	14.2917	14.1293	14.3048	15.0444	14.605	14.4768	1	2	0.165321	0.998211	-0.085464	-0.437554	G3IKH9	G3IKH9	G3IKH9_CRIGR	I79_024382	Phosphoserine transaminase	ASLYNAVTTEDVEK	ASLYNAVTTEDVEK	ASLYNAVTTEDVEK2
9.24992	8.90752	8.58594	8.10219	9.12645	8.47273	9.30869	10.2672	9.81249	6.99607	8.40101	9.01415	9.82481	7.92789	9.55594	8.05039	10.387	6.59664	1	2	0.234501	0.998211	-0.454185	-0.602541	G3HHD8	G3HHD8	G3HHD8_CRIGR	Vrk1	Serine/threonine-protein kinase VRK1	ASNLLLSYK	ASNLLLSYK	ASNLLLSYK2
11.1788	9.0763	12.7005	12.1993	12.0669	12.3514	12.1882	13.2181	12.4836	11.1551	12.2941	12.5528	13.379	13.4085	13.2699	8.98189	12.6462	11.9898	1	2	0.31585	0.998211	0.41146	0.772092	G3IN86	G3IN86	G3IN86_CRIGR	CgPICR_012365	DPP7	ASNSADPQSVVEVR	ASNSADPQSVVEVR	ASNSADPQSVVEVR2
8.92438	9.28547	10.1908	10.2116	10.9774	8.026	9.66428	8.08537	9.50405	11.4899	10.5365	7.24291	9.54625	8.23559	8.61218	8.77346	10.7924	9.59822	1	2	1.20759	0.998211	1.69066	3.31742	G3IG20	G3IG20	G3IG20_CRIGR	I79_022697	Protein unc-45-like A	ASQNLVVLAR	ASQNLVVLAR	ASQNLVVLAR2
8.49282	8.72091	10.0587	10.3475	9.76968	10.384	9.51475	8.60097	10.0795	9.45165	10.0421	9.87416	10.0329	9.75431	8.76524	7.44005	9.78608	11.0895	1	2	0.421596	0.998211	0.662502	1.01309	G3I390	G3I390	G3I390_CRIGR	I79_017891	Actin-related protein 2/3 complex subunit	ASSEGGASTGAGLDSLHK	ASSEGGASTGAGLDSLHK	ASSEGGASTGAGLDSLHK2
11.0957	10.66	11.9212	11.9353	11.9027	11.8499	11.785	12.1322	11.4965	11.5136	12.339	11.4519	12.2366	12.4821	11.6353	8.13417	11.9889	11.6333	1	3	0.753317	0.998211	0.431708	1.70606	G3I390	G3I390	G3I390_CRIGR	I79_017891	Actin-related protein 2/3 complex subunit	ASSEGGASTGAGLDSLHK	ASSEGGASTGAGLDSLHK	ASSEGGASTGAGLDSLHK3
10.1719	9.53248	8.71051	10.1558	10.5953	9.62965	8.99552	8.52082	9.34421	9.39491	9.95257	9.58723	9.94784	9.3419	9.35326	7.37979	10.6289	10.1053	1	2	0.00487634	0.999357	0.00487256	0.0147247	G3HMY0	G3HMY0	G3HMY0_CRIGR	I79_012110	Hydroxymethylglutaryl-CoA synthase	ASSELFNQK	ASSELFNQK	ASSELFNQK2
10.2037	9.73311	7.57531	8.06262	10.9695	7.07773	8.7564	10.4684	10.6984	11.2009	10.7212	6.75714	9.96225	8.42735	7.52183	8.26564	8.15571	8.19236	1	2	0.232248	0.998211	0.730568	0.618279	G3HRJ1	G3HRJ1	G3HRJ1_CRIGR	Ssrp1	FACT complex subunit SSRP1	ASSGLLYPLER	ASSGLLYPLER	ASSGLLYPLER2
13.5972	14.6922	14.4245	13.9105	13.934	13.8475	13.1306	13.9486	13.3863	12.9179	13.2261	13.6796	13.7617	14.063	14.3087	14.3656	13.4208	13.3614	1	2	0.358309	0.998211	-0.16706	-0.861789	G3HUI4	G3HUI4	G3HUI4_CRIGR	CgPICR_008653	Lysosomal Pro-X carboxypeptidase	ASTAFDPSTVLLSR	ASTAFDPSTVLLSR	ASTAFDPSTVLLSR2
10.189	9.80888	8.73861	9.79254	9.65501	9.42468	10.1258	10.3603	8.17491	10.3775	9.47846	8.70523	9.3421	9.13886	7.62133	8.43584	11.0762	10.6704	1	2	0.451013	0.998211	0.54308	1.0613	G3GWV9	G3GWV9	G3GWV9_CRIGR	I79_002244	Nucleoprotein TPR	ASTALSNEQQAR	ASTALSNEQQAR	ASTALSNEQQAR2
9.80276	10.2551	10.2802	10.8104	10.6806	10.6441	7.91535	8.00163	8.13808	9.71886	9.87411	8.45917	8.31612	8.10532	9.01583	8.88218	10.1506	9.72975	1	2	0.186101	0.998211	-0.442446	-0.480763	G3IBQ9	G3IBQ9	G3IBQ9_CRIGR	Farsb	Phenylalanine--tRNA ligase beta subunit	ASTGSAFFPGR	ASTGSAFFPGR	ASTGSAFFPGR2
10.0083	8.73095	7.54441	11.135	11.299	9.18433	8.5834	7.57977	7.97644	7.76264	11.2653	11.9104	11.4473	11.4512	11.4305	9.58717	11.1911	11.861	1	2	0.131938	0.998211	0.389033	0.355365	G3H8H7	G3H8H7	G3H8H7_CRIGR	Dnajc10	DnaJ homolog subfamily C member 10	ASTLLYGQLK	ASTLLYGQLK	ASTLLYGQLK2
9.61899	9.81714	8.34667	11.8584	10.7843	8.29935	8.3297	7.97732	7.88538	10.7109	7.44668	10.3225	6.83754	10.1518	10.1922	8.41611	11.1709	9.5004	1	2	0.0827736	0.998211	-0.282109	-0.232307	G3I5A2	G3I5A2	G3I5A2_CRIGR	I79_018647	Exosome complex component RRP45	ASVDTSNIEEK	ASVDTSNIEEK	ASVDTSNIEEK2
9.66509	9.09744	9.06041	8.67004	6.22926	7.94859	7.53604	7.26248	7.38285	5.78062	6.28947	8.04241	4.91069	6.13727	6.76898	8.14031	7.49809	7.50279	1	2	0.675582	0.998211	-1.39714	-1.43824	G3GYY2	G3GYY2	G3GYY2_CRIGR	I79_003032	Caprin-1	ASVHLWDLLEGK	ASVHLWDLLEGK	ASVHLWDLLEGK2
11.569	9.20566	11.5276	11.8398	11.4057	11.7635	11.1671	11.4422	10.6817	11.3182	10.3792	9.57304	10.4807	8.36355	10.2102	8.31129	10.4425	6.64436	1	2	0.281008	0.998211	-0.935514	-0.689136	G3IAG0	G3IAG0	G3IAG0_CRIGR	I79_020582	Xaa-Pro aminopeptidase 1	ASYAVSEAIPK	ASYAVSEAIPK	ASYAVSEAIPK2
8.96281	9.18096	9.82463	8.43136	10.0613	10.4496	10.2552	9.85099	10.2096	9.45143	9.62556	8.52838	9.42348	9.12954	9.06129	9.28643	9.38677	10.2916	1	2	0.14656	0.998211	0.286822	0.393841	G3IFE7	G3IFE7	G3IFE7_CRIGR	Pgm2	Phosphoglucomutase-2	ASYFICHDQGTIQK	ASYFIC(UniMod:4)HDQGTIQK	ASYFIC(UniMod:4)HDQGTIQK2
9.31985	10.9471	11.7928	12.5445	12.3623	12.2037	12.4578	12.7729	12.7638	12.0053	12.474	12.6345	12.4134	12.7652	12.9353	9.00928	12.3315	11.9251	1	3	0.338668	0.998211	0.949192	0.904126	G3IFE7	G3IFE7	G3IFE7_CRIGR	Pgm2	Phosphoglucomutase-2	ASYFICHDQGTIQK	ASYFIC(UniMod:4)HDQGTIQK	ASYFIC(UniMod:4)HDQGTIQK3
9.98744	9.50754	11.1222	8.21255	7.27326	11.4276	11.6766	11.7314	12.5397	11.067	12.475	12.3308	12.2387	13.1947	11.8203	7.85678	11.2466	9.24285	1	2	0.320666	0.998211	-0.905948	-0.767754	G3HAP7	G3HAP7	G3HAP7_CRIGR	Gss	Glutathione synthetase	ASYILMEK	ASYILM(UniMod:35)EK	ASYILM(UniMod:35)EK2
10.3	8.55108	11.103	9.47154	10.6864	10.5539	10.331	10.5934	10.4102	9.72445	10.195	10.0443	10.7062	9.43904	9.76759	11.3816	10.7081	11.2245	1	3	0.12286	0.998211	0.133911	0.336929	G3GS70	G3GS70	G3GS70_CRIGR	I79_000383	Importin-5	ATAAFILANEHNVALFK	ATAAFILANEHNVALFK	ATAAFILANEHNVALFK3
10.4132	9.01691	7.99474	7.95865	7.04837	8.62446	7.46456	10.7905	8.73823	7.30928	7.81368	7.07202	12.0031	8.74558	10.268	8.04408	8.74597	9.47915	1	2	0.1396	0.998211	0.523138	0.372507	G3HGW6	G3HGW6	G3HGW6_CRIGR	I79_009858	Laminin subunit alpha-5	ATAAQPELPAYR	ATAAQPELPAYR	ATAAQPELPAYR2
9.91726	7.80092	9.18753	8.06337	6.73567	8.22992	8.894	7.99615	8.02172	8.33271	10.8945	7.88842	7.84397	7.64412	7.95717	8.62796	10.6589	10.959	1	2	0.10041	0.998211	0.261554	0.276109	G3GTE4	G3GTE4	G3GTE4_CRIGR	Grb2	GRB2	ATADDELSFK	ATADDELSFK	ATADDELSFK2
11.0792	10.2608	11.3382	11.8779	8.36273	11.2627	12.0566	12.1279	12.1245	12.532	12.3867	10.6744	10.9266	10.3746	10.389	9.15267	12.1842	11.7286	1	2	1.04733	0.998211	0.641997	2.11167	G3IP86	G3IP86	G3IP86_CRIGR	I79_025790	Replication protein A 70 kDa DNA-binding subunit	ATAFNEQVDK	ATAFNEQVDK	ATAFNEQVDK2
9.1559	9.8314	11.0336	9.67371	8.22917	7.85763	9.48593	10.7806	8.93646	7.69239	9.90068	10.1314	11.0809	10.8999	10.4795	9.34267	9.47167	9.73752	1	2	0.533805	0.998211	0.946197	1.2558	G3HG40	G3HG40	G3HG40_CRIGR	Eif2a	Eukaryotic translation initiation factor 2A	ATAVLVIASTDVDK	ATAVLVIASTDVDK	ATAVLVIASTDVDK2
12.9408	12.8341	12.4087	13.2819	13.115	13.2589	14.3522	12.7478	13.2016	14.0245	13.7187	13.5006	12.875	12.6669	13.3481	9.07217	13.6961	12.4669	1	2	0.00795853	0.998748	0.0105848	0.0242564	G3GYP9	G3GYP9	G3GYP9_CRIGR	I79_002954	Peroxiredoxin-1	ATAVMPDGQFR	ATAVM(UniMod:35)PDGQFR	ATAVM(UniMod:35)PDGQFR2
13.939	15.469	15.0312	15.3533	15.2503	13.3798	16.0685	13.1129	14.7618	14.5156	14.4743	14.3024	13.662	13.7925	14.883	8.32407	14.7025	15.0619	1	2	0.978206	0.998211	1.16267	2.03442	G3GYP9	G3GYP9	G3GYP9_CRIGR	I79_002954	Peroxiredoxin-1	ATAVMPDGQFR	ATAVMPDGQFR	ATAVMPDGQFR2
12.5203	13.257	13.267	13.568	13.2224	12.3472	12.7487	13.4724	12.8413	12.2248	12.7095	13.6859	13.9128	13.7655	13.6685	13.1017	13.3917	12.6196	1	2	0.276614	0.998211	0.361152	0.688309	G3HHH6	G3HHH6	G3HHH6_CRIGR	I79_010093	T-plasminogen activator	ATCFSGQGITYR	ATC(UniMod:4)FSGQGITYR	ATC(UniMod:4)FSGQGITYR2
10.8656	10.0953	9.97851	9.37817	10.361	8.87691	9.7436	7.96036	9.80443	8.98814	10.1462	8.27194	9.16242	10.5144	8.97114	8.55251	9.26897	10.9402	1	2	0.200115	0.998211	0.467935	0.532884	G3H0C2	G3H0C2	G3H0C2_CRIGR	Psma4	Proteasome subunit alpha type	ATCIGNNSAAAVSMLK	ATC(UniMod:4)IGNNSAAAVSMLK	ATC(UniMod:4)IGNNSAAAVSMLK2
13.3154	11.9752	13.4895	13.046	11.9827	13.2736	11.0206	13.5518	12.1745	12.2456	12.7353	12.6637	13.213	13.3262	12.4702	13.5151	13.147	12.8008	1	2	0.440181	0.998211	-0.564111	-1.02758	G3HU51	G3HU51	G3HU51_CRIGR	LOC100761102	Isocitrate dehydrogenase [NADP]	ATDFVVPGPGK	ATDFVVPGPGK	ATDFVVPGPGK2
9.8826	9.82794	10.9908	9.32302	8.04674	12.2245	8.98641	7.62957	8.13326	7.53728	6.95555	7.10015	7.08773	8.49513	10.9053	9.43078	7.04322	8.37162	1	2	0.318509	0.998211	-1.29354	-0.828745	G3ILK7	G3ILK7	G3ILK7_CRIGR	I79_024775	Calsyntenin-1	ATEDALVK	ATEDALVK	ATEDALVK2
11.7099	11.8096	11.6908	12.0404	12.409	11.5884	11.1823	12.8724	8.28575	10.0368	12.0957	11.1441	12.9224	13.1306	13.1949	9.66712	11.585	12.5133	1	2	0.770539	0.998211	0.683812	1.66214	G3H9N4	G3H9N4	G3H9N4_CRIGR	I79_007111	Polypeptide N-acetylgalactosaminyltransferase 1	ATEEDSQVPSIR	ATEEDSQVPSIR	ATEEDSQVPSIR2
9.68485	9.20329	8.29056	7.77554	7.13775	8.9938	8.08057	8.33014	8.9424	8.2796	8.86887	7.91014	8.97105	8.69402	7.49329	7.99254	8.74648	11.2295	1	2	0.0563954	0.998211	0.151226	0.161543	G3HP71	G3HP71;G3HKT3	G3HP71_CRIGR	I79_012577	Heterogeneous nuclear ribonucleoprotein H (Fragment)	ATENDIYNFFSPLNPVR	ATENDIYNFFSPLNPVR	ATENDIYNFFSPLNPVR2
9.66326	10.503	12.5715	8.28716	9.34233	13.4917	10.192	13.33	13.1765	10.5525	11.912	12.7601	11.2342	13.05	12.4804	8.5538	11.8177	12.7863	1	2	0.377767	0.998211	-1.34678	-0.894267	G3HYV9	G3HP90;G3HAQ4;G3I7G4;G3I4P8;G3HBP8;G3HCB4;G3HYV9	G3HYV9_CRIGR	I79_016251	40S ribosomal protein S2	ATFDAISK	ATFDAISK	ATFDAISK2
9.44844	9.08111	10.9516	10.5372	10.249	11.276	10.2118	11.5295	10.6901	10.2424	10.8678	10.8532	11.3869	11.2988	11.5519	11.9976	11.5787	10.4428	1	2	0.0663319	0.998211	0.118797	0.195037	G3H5V0	G3H5V0	G3H5V0_CRIGR	I79_005692	Importin subunit beta-1	ATFDISLVVPK	ATFDISLVVPK	ATFDISLVVPK2
10.0516	11.2798	11.8125	11.0095	11.6829	11.749	10.5377	11.8255	11.5897	10.0414	11.4259	11.0085	11.0599	10.5757	10.9075	11.6326	10.9104	11.4412	1	2	0.0477483	0.998211	0.0757075	0.144185	G3IF62	G3IF62	G3IF62_CRIGR	I79_022378	Ras GTPase-activating-like protein IQGAP1	ATFYGEQVDYYK	ATFYGEQVDYYK	ATFYGEQVDYYK2
9.6333	9.48936	10.6666	10.7095	10.145	8.43498	8.61292	10.4874	8.76954	10.5436	10.7509	10.5894	10.4902	8.55527	6.0005	11.3139	10.8703	7.86553	1	2	0.0493009	0.998211	-0.133034	-0.14197	G3HID3	G3HID3	G3HID3_CRIGR	Copg1	Coatomer subunit gamma	ATFYLNVLEQK	ATFYLNVLEQK	ATFYLNVLEQK2
9.51393	9.04673	7.96637	10.7616	10.797	8.12293	8.8912	8.3016	9.0601	9.55745	7.06296	7.61014	8.06012	7.52478	7.1175	9.00574	10.4427	8.40152	1	2	0.306903	0.998211	0.612928	0.739906	G3HAR3	G3HAR3	G3HAR3_CRIGR	I79_007521	RNA-binding protein 12	ATGEGFVEFR	ATGEGFVEFR	ATGEGFVEFR2
9.40536	8.34284	8.19614	9.78271	8.4369	7.75255	8.15489	8.45106	8.85655	8.44653	9.05736	8.34682	7.09561	7.45901	7.25038	7.14071	8.86695	11.566	1	2	0.235008	0.998211	0.648222	0.594815	G3HJS9	G3HJS9	G3HJS9_CRIGR	I79_010929	PrdX deacylase domain-containing protein 1	ATGHDPIILNFD	ATGHDPIILNFD	ATGHDPIILNFD2
10.3857	11.7809	11.5271	10.6975	11.2239	12.1208	11.6318	10.8068	11.6386	10.4055	10.8004	12.1403	11.169	12.2634	11.9552	12.0741	11.1679	10.7419	1	2	0.303285	0.998211	-0.488877	-0.786973	G3HCL3	G3HCL3	G3HCL3_CRIGR	Tnfsf9	TNF superfamily member 9	ATGQGSSVFAILQAK	ATGQGSSVFAILQAK	ATGQGSSVFAILQAK2
8.92352	9.40705	8.39746	8.48651	8.23008	8.04968	9.12994	9.12939	9.38783	7.24375	7.71316	10.439	9.09136	9.5357	9.08429	8.65035	8.20407	8.61368	1	2	0.150912	0.998211	-0.307041	-0.428221	G3HMB9	G3ILX7;G3HMB9	G3HMB9_CRIGR	LOC100766018	Histone H2A	ATIAGGGVIPHIHK	ATIAGGGVIPHIHK	ATIAGGGVIPHIHK2
11.0152	10.5602	10.2637	10.8301	10.9481	10.9045	11.1831	11.3954	8.13859	11.1613	11.1482	9.67156	10.6644	10.4101	10.6124	7.79111	11.2748	9.87738	1	2	0.0737893	0.998211	0.108337	0.211841	G3GTC9	G3GTC9	G3GTC9_CRIGR	Pgm3	Phosphoacetylglucosamine mutase	ATIEGYCQK	ATIEGYC(UniMod:4)QK	ATIEGYC(UniMod:4)QK2
11.7617	12.8478	11.8329	13.2064	12.2724	13.2126	13.0211	12.9479	12.6598	13.4132	12.4088	11.6958	11.7243	12.0344	12.091	12.0733	12.4798	12.3413	1	2	0.227131	0.998211	0.349942	0.5835	G3HID1	G3HID1	G3HID1_CRIGR	Rab7a	RAB7A	ATIGADFLTK	ATIGADFLTK	ATIGADFLTK2
9.81697	8.0398	12.0324	7.85518	10.7864	8.67963	11.7005	12.1636	8.56558	11.8955	12.11	11.7879	11.5024	11.3432	11.1781	8.72574	12.3909	13.2185	1	2	0.273293	0.998211	0.974299	0.669302	G3I3I0	G3I3I0	G3I3I0_CRIGR	Ap2a2	AP-2 complex subunit alpha	ATIQDVLR	ATIQDVLR	ATIQDVLR2
8.34402	8.85184	11.8331	10.9846	7.69754	12.6979	8.21692	12.1152	12.2898	10.8096	11.2095	8.41837	10.8518	7.50271	10.8123	8.62069	11.3803	12.0685	1	2	0.158323	0.998211	0.710355	0.429156	G3I710	G3I710	G3I710_CRIGR	I79_019291	AP-2 complex subunit alpha	ATIQGVLR	ATIQGVLR	ATIQGVLR2
10.7663	9.93169	8.58085	8.07315	7.54913	7.5835	9.23786	9.00217	8.01429	8.73793	8.18126	7.74627	7.64942	8.38072	8.22049	8.66658	7.69608	7.99466	1	3	0.150257	0.998211	-0.459921	-0.421549	G3H7L5	G3H7L5	G3H7L5_CRIGR	I79_006349	Protein-tyrosine-phosphatase (Fragment)	ATISHVSPDSLYLFR	ATISHVSPDSLYLFR	ATISHVSPDSLYLFR3
14.1018	12.937	14.3251	14.1042	14.2476	14.0036	13.739	13.904	13.9587	14.42	14.4134	12.2913	13.0831	13.8016	13.3552	14.1206	13.7632	13.7624	1	2	0.115505	0.998211	0.206635	0.330439	G3HYB7	G3HYB7	G3HYB7_CRIGR	H671_8g19533	T-complex protein 1 subunit eta	ATISNDGATILK	ATISNDGATILK	ATISNDGATILK2
9.87588	9.69916	7.86792	9.35222	8.09443	8.75689	7.68693	8.60659	7.24174	6.91737	9.22943	7.79693	8.63074	8.9555	7.94819	7.90054	8.93082	8.27773	1	3	0.173534	0.998211	-0.322996	-0.465251	G3HV49	G3HV49	G3HV49_CRIGR	C2H12orf10	Chromosome 2 C12orf10 homolog	ATLAQHPAPTPLANAVVK	ATLAQHPAPTPLANAVVK	ATLAQHPAPTPLANAVVK3
9.91357	10.085	9.01252	7.31133	8.84116	8.3617	13.476	8.6703	8.68284	8.85136	12.0735	7.90139	10.9888	6.79878	7.86313	8.46184	8.55907	7.50256	1	2	0.273221	0.998211	1.0941	0.682459	G3H8X7	G3H8X7	G3H8X7_CRIGR	I79_006826	Pericentrin	ATLLSQMR	ATLLSQM(UniMod:35)R	ATLLSQM(UniMod:35)R2
13.4229	9.08792	13.0487	12.9307	13.3026	13.5229	8.00391	8.59935	13.6771	13.2886	13.5493	13.7563	13.2012	13.2011	13.1825	9.2338	13.1555	13.1553	1	2	0.577371	0.998211	-1.74459	-1.36494	G3H1K9	G3H1K9	G3H1K9_CRIGR	I79_004057	Alpha-actinin-1	ATLPDADK	ATLPDADK	ATLPDADK2
8.90241	8.74685	11.8203	11.7233	10.9485	12.0264	8.25448	8.47734	8.37742	7.64784	12.5892	7.86131	8.57321	7.59562	7.6808	8.32327	13.0026	10.7976	1	2	0.0546461	0.998211	0.240451	0.159196	G3IBG3	G3IBG3	G3IBG3_CRIGR	Uba1	E1 ubiquitin-activating enzyme	ATLPSPDK	ATLPSPDK	ATLPSPDK2
11.0465	9.55625	9.80716	10.7582	10.1518	8.70047	9.60336	9.78983	10.1327	9.59255	10.0409	10.8358	6.92434	10.5817	9.91063	11.1783	10.7096	8.97517	1	3	0.453393	0.998211	-1.12901	-1.02758	G3H2N6	G3H2N6	G3H2N6_CRIGR	I79_004454	Programmed cell death 6-interacting protein	ATLVKPTPVNVPISQK	ATLVKPTPVNVPISQK	ATLVKPTPVNVPISQK3
10.4756	8.25164	9.51836	9.88609	10.6917	9.36099	9.90725	10.6642	9.92698	10.5852	10.5519	9.37395	10.2245	8.25835	9.9006	8.37194	9.62797	9.32875	1	2	0.0836416	0.998211	0.0998038	0.241277	G3IJV7	G3IJV7	G3IJV7_CRIGR	I79_024146	Cytosolic acyl coenzyme A thioester hydrolase	ATLWYVPLSLK	ATLWYVPLSLK	ATLWYVPLSLK2
12.6901	13.7365	14.6386	14.7365	14.2484	14.8031	14.5915	14.8154	15.0212	14.4094	14.121	13.6377	14.4321	13.9119	14.5719	14.7502	14.392	14.4042	1	2	0.51382	0.998211	0.830731	1.34881	G3IHC7	G3IHC7	G3IHC7_CRIGR	Prmt1	PRMT1	ATLYVTAIEDR	ATLYVTAIEDR	ATLYVTAIEDR2
10.1425	9.41441	10.0393	12.7274	10.2631	10.5348	8.83724	9.58583	9.29576	9.61476	10.2194	9.78204	9.62926	9.01765	9.53111	10.5346	9.64883	10.778	1	2	0.142655	0.998211	0.33984	0.389648	G3H7F1	G3H7F1	G3H7F1_CRIGR	I79_006282	Nuclear cap-binding protein subunit 1	ATNDEIFSILK	ATNDEIFSILK	ATNDEIFSILK2
10.1692	9.71856	8.48746	11.3939	11.638	7.84105	12.8525	7.3089	8.70485	12.5474	12.0214	8.46001	11.5047	11.3864	7.88464	9.18414	6.34994	12.3003	1	2	1.57754	0.998211	3.18943	4.10468	G3HFM4	G3HFM4	G3HFM4_CRIGR	Flnb	Filamin-B	ATPEIVDNK	ATPEIVDNK	ATPEIVDNK2
9.0444	8.92472	12.7947	10.7905	12.7274	12.3227	8.63216	7.57319	7.54551	7.77597	11.5115	12.6384	13.5805	14.0348	13.703	12.3465	12.3808	12.8262	1	2	0.0258566	0.998211	0.122155	0.0764332	G3H0E4	G3H0E4	G3H0E4_CRIGR	I79_003599	Chondroitin sulfate proteoglycan 4	ATPVTSFTNEDLLHGR	ATPVTSFTNEDLLHGR	ATPVTSFTNEDLLHGR2
9.83668	11.8032	13.9739	12.3933	13.4437	12.3244	11.7965	13.4045	12.7249	11.7264	13.1252	13.8728	14.5518	15.1257	14.6172	14.6319	13.5678	13.2436	1	3	0.293462	0.998211	0.985014	0.746944	G3H0E4	G3H0E4	G3H0E4_CRIGR	I79_003599	Chondroitin sulfate proteoglycan 4	ATPVTSFTNEDLLHGR	ATPVTSFTNEDLLHGR	ATPVTSFTNEDLLHGR3
10.4676	10.0725	12.1629	7.3881	10.4027	8.83921	9.11779	11.3688	10.8822	8.27477	10.2835	11.6673	11.8432	12.1337	11.5442	8.31947	7.50861	11.0312	1	2	0.13927	0.998211	-0.479589	-0.371261	G3H9N4	G3H9N4	G3H9N4_CRIGR	I79_007111	Polypeptide N-acetylgalactosaminyltransferase 1	ATPYTFPGGTGQIINK	ATPYTFPGGTGQIINK	ATPYTFPGGTGQIINK2
10.9866	11.5849	12.1854	12.1138	11.5403	13.0136	10.7568	12.3524	12.6261	12.2734	11.2422	10.5814	8.04838	7.38218	10.1365	7.9826	7.43696	9.6096	1	2	0.55667	0.998211	-1.39504	-1.21867	G3GY75	G3GY75	G3GY75_CRIGR	I79_002748	RNA helicase	ATQALVLAPTR	ATQALVLAPTR	ATQALVLAPTR2
10.6721	13.3911	11.9795	12.4844	11.7791	12.6459	13.7108	13.1569	13.212	13.0526	12.001	12.6723	10.6067	11.5901	12.0316	9.35569	11.2774	13.4344	1	2	0.232181	0.998211	0.562307	0.582698	G3HKQ7	G3HKQ7	G3HKQ7_CRIGR	I79_011286	Microtubule-associated protein	ATSPSTLVSTGPISR	ATSPSTLVSTGPISR	ATSPSTLVSTGPISR2
12.0321	12.5522	10.6762	10.9367	10.4563	9.38216	11.2164	8.79008	7.24638	9.60865	10.1176	7.39613	7.28487	8.49149	9.96508	9.05036	10.004	10.229	1	3	0.0672369	0.998211	0.313262	0.193679	G3HS38	G3HS38	G3HS38_CRIGR	I79_013664	Treacle protein	ATSRPDSNPLVSSAPVTK	ATSRPDSNPLVSSAPVTK	ATSRPDSNPLVSSAPVTK3
8.77734	10.892	12.1771	10.4235	11.6359	10.8782	11.826	11.6663	11.5147	9.84379	10.6954	10.6105	10.8102	11.1766	11.1621	9.21517	9.81851	8.29757	1	2	0.0910446	0.998211	0.250651	0.252362	G3I7E1	G3I7E1	G3I7E1_CRIGR	I79_019429	Contactin-1	ATSVALTWSR	ATSVALTWSR	ATSVALTWSR2
10.2286	10.1391	7.90236	12.5369	12.4535	11.5571	8.31194	12.594	12.0977	12.2309	11.9336	11.4627	7.91261	11.2897	12.4829	9.12957	12.1567	12.2873	1	2	0.244399	0.998211	-0.820637	-0.623364	G3IA32	G3IA32	G3IA32_CRIGR	Cops4	COP9 signalosome complex subunit 4	ATTADGSSILDR	ATTADGSSILDR	ATTADGSSILDR2
9.80796	12.5278	12.7667	13.6584	13.3502	13.3369	13.3049	13.6147	13.0913	13.7442	13.7156	11.5442	12.8184	12.5099	12.1403	14.139	13.3035	12.9366	1	2	0.600058	0.998211	1.61656	1.55983	G3HWJ3	G3HWJ3	G3HWJ3_CRIGR	I79_015376	Plectin	ATVEVPVGSFK	ATVEVPVGSFK	ATVEVPVGSFK2
11.2881	8.92999	12.7181	12.1698	8.03735	12.6554	12.25	13.1371	12.9241	12.8038	12.9017	11.6459	12.8463	12.2499	12.0143	8.2163	12.8072	12.2881	1	2	0.483381	0.998211	0.525402	1.20072	G3IE04	G3IE04	G3IE04_CRIGR	I79_021945	Pre-mRNA-processing factor 19	ATVLTTER	ATVLTTER	ATVLTTER2
16.2796	15.9796	14.4812	14.2747	14.385	15.5395	15.7499	15.3282	15.7629	15.1287	14.0191	14.8142	14.0565	14.0799	14.3734	10.0015	14.8154	15.1632	1	2	0.577688	0.998211	-0.733375	-1.26864	G3H3W5	G3H3W5	G3H3W5_CRIGR	I79_004955	Nuclear ubiquitous casein and cyclin-dependent kinases substrate	ATVTPSPVK	ATVTPSPVK	ATVTPSPVK2
9.39373	9.80696	10.2137	6.69285	9.45892	7.88652	9.42555	8.36415	9.19221	8.40973	8.12942	9.90125	10.039	8.54256	9.77371	9.55209	8.68338	8.4118	1	2	0.168846	0.998211	-0.41821	-0.44063	G3HB74	G3HB74	G3HB74_CRIGR	LOC100763954	Amine oxidase	ATWFLLQR	ATWFLLQR	ATWFLLQR2
10.1281	10.2621	8.53277	7.6241	7.75389	9.05573	8.97366	8.02333	8.00329	7.05532	7.36828	7.47943	8.44086	8.44194	8.56946	8.94466	8.19642	7.81366	1	2	0.316724	0.998211	-0.674688	-0.814346	G3HGW6	G3HGW6	G3HGW6_CRIGR	I79_009858	Laminin subunit alpha-5	AVAAEAQDTATHVR	AVAAEAQDTATHVR	AVAAEAQDTATHVR2
9.85735	11.0081	10.7801	11.747	10.5671	12.2846	10.5473	11.568	11.3907	12.199	7.66619	7.93914	7.86612	8.65931	11.273	12.0848	10.7815	8.62974	1	2	0.0750773	0.998211	-0.32948	-0.214225	G3GY17	G3GY17	G3GY17_CRIGR	I79_002670	Cullin-associated NEDD8-dissociated protein 1	AVAALLTIPEAEK	AVAALLTIPEAEK	AVAALLTIPEAEK2
15.8704	12.8745	15.339	14.1317	14.4811	14.5672	15.0562	14.9256	14.7151	13.5218	14.3477	14.6134	14.5424	14.1657	13.8151	8.55207	13.7721	12.055	1	2	0.632634	0.998211	-1.07068	-1.36474	G3HXA5	G3H488;G3HXA5	G3HXA5_CRIGR	I79_015624	Thrombospondin-4 (Fragment)	AVAEPGIQLK	AVAEPGIQLK	AVAEPGIQLK2
8.97184	13.954	12.6788	14.4034	14.4722	12.7502	12.4612	13.1505	13.0947	13.7552	13.2117	12.4024	12.3722	11.9822	12.2806	13.2369	13.4431	12.2007	1	2	0.459663	0.998211	1.48456	1.13149	G3HN02	G3HN02	G3HN02_CRIGR	I79_012132	Talin-1	AVAEQIPLLVQGVR	AVAEQIPLLVQGVR	AVAEQIPLLVQGVR2
13.5655	13.3459	13.6663	13.4744	13.3473	14.2838	13.709	14.6136	13.8757	14.0203	13.5649	13.8684	13.6552	13.7682	13.5616	14.3502	13.5856	12.0359	1	2	0.711661	0.998211	-0.687289	-1.53187	G3GT56	G3GT56	G3GT56_CRIGR	Gart	Trifunctional purine biosynthetic protein adenosine-3	AVAFLQQPR	AVAFLQQPR	AVAFLQQPR2
15.696	15.1232	15.1033	15.6453	15.3061	15.0544	15.4165	15.3905	15.3133	15.7465	15.4806	14.8997	15.3419	14.8273	14.8506	15.0656	15.5079	14.967	1	2	0.166039	0.998211	0.125952	0.447347	G3GWQ1	G3GWQ1	G3GWQ1_CRIGR	I79_002180	Vinculin	AVAGNISDPGLQK	AVAGNISDPGLQK	AVAGNISDPGLQK2
10.6831	9.27979	8.40074	7.17496	12.408	12.2648	11.4223	12.4364	12.219	11.3423	12.6915	11.5916	12.5704	12.3001	12.1227	8.66411	12.3475	8.30764	1	2	0.530107	0.998211	-1.64432	-1.21645	G3GXD7	G3GXD7	G3GXD7_CRIGR	Fasn	Fatty acid synthase	AVAHILGIR	AVAHILGIR	AVAHILGIR2
9.25497	9.76863	8.22872	7.42354	8.94017	13.2579	8.65253	8.55753	13.4974	10.4764	6.84375	11.5753	7.69392	7.75414	8.18622	9.13715	7.38818	10.8325	1	2	0.887003	0.998211	-2.71209	-1.94464	G3IDD4	G3IDD4	G3IDD4_CRIGR	CgPICR_008684	Serpin H1	AVAISLPK	AVAISLPK	AVAISLPK2
10.4076	10.3681	11.2584	10.4783	11.1569	11.7304	10.0826	12.1608	11.0853	10.7668	11.202	10.4614	11.156	11.2225	11.9455	8.49298	11.5001	10.7114	1	2	0.200391	0.998211	-0.259393	-0.532641	G3HBG5	G3HBG5	G3HBG5_CRIGR	I79_007793	26S protease regulatory subunit 4	AVANQTSATFLR	AVANQTSATFLR	AVANQTSATFLR2
9.33878	9.76687	11.1263	8.55919	8.71828	7.95447	8.11129	11.3026	10.4291	8.67238	8.68896	11.1934	12.9902	12.7201	12.3349	10.6698	9.66111	11.321	1	2	0.196392	0.998211	0.749896	0.503174	G3IEV8	G3IEV8	G3IEV8_CRIGR	I79_022263	Testin-2	AVANVGPISVAIDAR	AVANVGPISVAIDAR	AVANVGPISVAIDAR2
9.92522	11.6851	11.9665	10.4742	12.266	12.0253	12.0806	12.9273	12.3861	9.46108	13.0633	11.178	12.3164	12.0288	11.8504	12.1054	12.2741	7.795	1	2	0.114201	0.998211	-0.376286	-0.311867	G3HG83	G3HG83	G3HG83_CRIGR	Cct3	T-complex protein 1 subunit gamma	AVAQALEVIPR	AVAQALEVIPR	AVAQALEVIPR2
9.42483	11.2244	13.0322	8.04389	12.0493	8.45583	11.868	12.2666	12.5475	10.8762	11.9245	12.5801	12.582	12.8271	12.1322	8.19018	11.8239	12.3022	1	2	0.256015	0.998211	1.0454	0.638827	G3HC49	G3HC49	G3HC49_CRIGR	Thbs3	Thrombospondin-3	AVAQPGLQLK	AVAQPGLQLK	AVAQPGLQLK2
9.49737	9.13462	9.37699	10.7403	8.60579	8.33749	11.2312	7.55786	8.72754	10.7648	10.6681	8.47688	7.38859	7.36836	6.71562	7.94215	10.375	9.21099	1	2	0.391238	0.998211	0.872196	0.928029	G3I6I1	G3I6I1	G3I6I1_CRIGR	I79_019105	26S protease regulatory subunit S10B	AVASQLDCNFLK	AVASQLDC(UniMod:4)NFLK	AVASQLDC(UniMod:4)NFLK2
10.4605	9.65129	7.71225	8.7472	8.31874	9.00409	8.02567	7.74614	8.78515	8.27346	9.30542	7.60309	7.98556	8.38328	8.07308	8.17178	10.2057	8.43398	1	2	NaN	NaN	0	NaN	G3I7D8	G3I7D8	G3I7D8_CRIGR	I79_019425	Apoptosis-associated speck-like protein containing a CARD	AVATATSVPSQR	AVATATSVPSQR	AVATATSVPSQR2
9.71309	8.91523	12.5561	11.2994	11.2878	8.2965	8.69949	11.4709	8.25095	10.7474	11.2304	12.6255	11.3535	11.9186	11.6826	7.42172	7.32083	8.46325	1	2	0.0589278	0.998211	-0.257816	-0.171715	G3GRU9	G3GRU9	G3GRU9_CRIGR	Slc7a5	Large neutral amino acids transporter small subunit 1	AVAVPAAAEEEK	AVAVPAAAEEEK	AVAVPAAAEEEK2
9.55592	9.18088	11.2542	11.1666	11.3372	10.68	10.4457	10.5006	8.65914	10.5425	11.2376	10.5974	10.8127	10.7719	10.6672	11.5631	11.5959	10.8247	1	2	0.56097	0.998211	0.534649	1.36906	G3I179	G3I179	G3I179_CRIGR	Psmd14	26S proteasome non-ATPase regulatory subunit 14	AVAVVVDPIQSVK	AVAVVVDPIQSVK	AVAVVVDPIQSVK2
9.79889	10.0188	11.0498	11.4971	11.425	11.4864	11.5216	11.7547	11.3935	11.3653	7.57387	8.12375	10.3203	7.14629	10.9558	8.73843	10.6298	10.4385	1	2	0.44111	0.998211	1.14136	1.11423	G3ILG2	G3ILG2	G3ILG2_CRIGR	Thumpd1	THUMP domain containing 1	AVCCLSVVK	AVC(UniMod:4)C(UniMod:4)LSVVK	AVC(UniMod:4)C(UniMod:4)LSVVK2
9.41638	10.9567	12.199	11.6363	12.3059	11.6445	11.3271	12.5828	11.5053	10.7294	11.9789	11.9552	12.4351	12.5961	12.2991	6.05515	11.797	11.4851	1	2	0.328143	0.998211	0.715482	0.8552	G3HPE9	G3HPE9	G3HPE9_CRIGR	I79_012661	Echinoderm microtubule-associated protein-like 2	AVCCVAFSK	AVC(UniMod:4)C(UniMod:4)VAFSK	AVC(UniMod:4)C(UniMod:4)VAFSK2
9.69592	9.34139	6.63289	10.739	10.7274	9.00875	9.03701	8.71925	8.67666	8.29106	10.0861	7.86861	8.19109	9.56597	10.5216	8.45819	9.83926	11.7381	1	2	0.494987	0.998211	1.06855	1.10841	G3HWE9	G3I6I6;G3HWE9;G3HQ80;G3H3C6;G3INA2	G3HWE9_CRIGR	I79_015306	Tubulin alpha chain	AVCMLSNTTAIAEAWAR	AVC(UniMod:4)MLSNTTAIAEAWAR	AVC(UniMod:4)MLSNTTAIAEAWAR2
9.0176	9.19119	8.78123	9.29179	7.05807	8.40822	7.84331	8.34905	8.1735	8.34428	8.60111	7.68394	8.39154	7.22822	7.5052	8.45192	7.39708	11.8153	1	2	0.430926	0.998211	0.965577	1.00612	G3GTX5	G3GTX5	G3GTX5_CRIGR	I79_001115	Amyloid-like protein 2	AVCSQEAMTGPCR	AVC(UniMod:4)SQEAM(UniMod:35)TGPC(UniMod:4)R	AVC(UniMod:4)SQEAM(UniMod:35)TGPC(UniMod:4)R2
13.9242	13.1022	13.9488	14.0371	14.4493	13.9291	13.7081	13.8238	14.0689	14.2885	13.9938	12.3977	12.7763	13.7783	12.926	7.8043	13.3991	13.9178	1	2	0.118234	0.998211	0.192784	0.329864	G3GT05	G3GT05	G3GT05_CRIGR	I79_000778	T-complex protein 1 subunit theta	AVDDGVNTFK	AVDDGVNTFK	AVDDGVNTFK2
9.69658	8.48607	12.6911	8.73453	7.79772	9.54496	8.16657	7.26296	8.59976	8.28865	8.20776	7.44085	7.91634	7.19842	11.1189	9.07933	7.19595	8.41424	1	2	NaN	NaN	0	NaN	G3IFK1	G3IFK1	G3IFK1_CRIGR	FEN1	Flap endonuclease 1	AVDLIQK	AVDLIQK	AVDLIQK2
9.75712	8.28149	8.51396	8.14886	9.45388	9.45883	9.0497	9.37903	9.46632	8.04582	9.14912	8.41988	9.5775	8.24851	9.16569	9.12737	8.32859	9.20547	1	2	0.160754	0.998211	-0.216561	-0.427901	G3HMN4	G3HMN4	G3HMN4_CRIGR	I79_012003	Nitrilase family, member 2	AVDNQVYVATASPAR	AVDNQVYVATASPAR	AVDNQVYVATASPAR2
9.58971	13.1591	12.3229	12.2523	11.2876	17.0497	8.59246	7.52227	12.6673	12.1022	12.1019	11.9431	7.90267	10.9623	7.01746	7.87358	11.6262	13.8598	1	2	0.344496	0.998211	-2.20904	-0.840814	G3GTH2	G3GTH2	G3GTH2_CRIGR	Slc9a3r1	Na(+)/H(+) exchange regulatory cofactor NHE-RF	AVDPDSPAEASGLR	AVDPDSPAEASGLR	AVDPDSPAEASGLR2
9.70921	10.5501	9.13553	7.85567	9.21502	8.24591	8.64173	7.43269	7.56676	7.61563	7.09845	8.25984	9.11629	7.88146	10.2193	9.53591	7.27632	7.51551	1	3	0.30628	0.998211	-0.456018	-0.751145	G3H3E4	G3H3E4	G3H3E4_CRIGR	Lgals3bp	Galectin-3-binding protein	AVDQWSAESGASHAEVEGLVEQVR	AVDQWSAESGASHAEVEGLVEQVR	AVDQWSAESGASHAEVEGLVEQVR3
13.3693	9.35368	13.6021	13.5115	13.0176	13.9766	13.683	13.8333	13.9365	7.86243	13.3224	12.9921	13.12	13.493	13.1425	10.1193	12.9668	13.403	1	2	0.0172888	0.998211	-0.0166305	-0.0536204	G3H0S4	G3H0S4	G3H0S4_CRIGR	Sord	Sorbitol dehydrogenase	AVEAFEATK	AVEAFEATK	AVEAFEATK2
9.32555	10.1749	11.1973	10.976	11.0628	10.8566	11.0021	10.5958	10.2596	11.0218	10.8534	10.167	10.3284	10.6814	11.1599	8.34141	11.0452	11.1633	1	2	0.647586	0.998211	0.751083	1.56614	G3H0S4	G3H0S4	G3H0S4_CRIGR	Sord	Sorbitol dehydrogenase	AVEAFEATKK	AVEAFEATKK	AVEAFEATKK2
10.1494	10.2076	8.27272	8.23175	8.66483	7.91542	7.81864	7.56835	8.26322	7.63669	8.0455	7.43951	8.42685	7.83382	9.05792	8.73222	8.84993	8.61872	1	2	0.0899554	0.998211	-0.227447	-0.266742	G3HQZ8	G3HQZ8	G3HQZ8_CRIGR	I79_013257	Cytoplasmic aconitate hydratase	AVEAGLSVKPYVK	AVEAGLSVKPYVK	AVEAGLSVKPYVK2
9.77428	9.66507	7.34481	7.73718	7.51921	8.10964	9.2588	9.20664	7.69831	8.55165	8.83846	9.80671	8.05383	8.821	9.12788	8.41582	8.06663	7.68724	1	2	0.69803	0.998211	-1.04595	-1.56114	G3H0C1	G3H0C1	G3H0C1_CRIGR	Hykk	Aminoglycoside phosphotransferase domain-containing protein 1	AVEEIWFETAK	AVEEIWFETAK	AVEEIWFETAK2
14.9179	13.3342	13.2967	14.3748	14.2692	14.4321	13.8728	14.6231	14.45	14.6911	14.2513	13.5734	13.9304	13.4754	13.8268	7.86896	14.384	14.006	1	2	0.237086	0.998211	-0.261775	-0.640084	G3GUU5	G3GUU5	G3GUU5_CRIGR	Tkt	Transketolase	AVELAANTK	AVELAANTK	AVELAANTK2
10.9138	8.56693	11.7546	11.5721	10.9689	11.829	11.2118	11.6723	11.2999	11.9175	12.4243	12.9159	12.7612	12.5633	12.6911	13.339	13.2627	7.65623	1	2	0.369357	0.998211	-1.08594	-0.874288	G3IKH9	G3IKH9	G3IKH9_CRIGR	I79_024382	Phosphoserine transaminase	AVELNMISLK	AVELNM(UniMod:35)ISLK	AVELNM(UniMod:35)ISLK2
9.4436	10.1311	8.5199	12.4905	12.3962	10.5527	7.44679	7.9043	11.5866	10.784	11.7803	12.4272	12.2668	12.1719	12.8795	9.8168	12.2274	8.69003	1	2	0.142408	0.998211	-0.584295	-0.379318	G3IKH9	G3IKH9	G3IKH9_CRIGR	I79_024382	Phosphoserine transaminase	AVELNMISLK	AVELNMISLK	AVELNMISLK2
10.7308	9.91303	11.8077	7.87707	8.07255	12.1853	11.3438	7.47526	9.38973	9.61013	7.76831	11.866	7.86001	10.9343	7.68433	8.49547	7.59524	11.2451	1	2	0.86819	0.998211	-2.01256	-1.85803	G3HPQ3	G3HPQ3	G3HPQ3_CRIGR	H671_1g1127	Voltage-dependent calcium channel subunit alpha-2/delta-1	AVELYIQGK	AVELYIQGK	AVELYIQGK2
14.0159	13.7323	14.4097	14.4313	14.068	14.3583	14.2305	14.5827	15.1847	14.8187	14.8989	13.7677	14.1689	15.5038	14.2692	12.9839	14.2883	14.4059	1	2	0.581914	0.998211	0.261825	1.43064	G3I9G7	G3I9G7	G3I9G7_CRIGR	I79_020214	Proteasome subunit alpha type	AVENSSTAIGIR	AVENSSTAIGIR	AVENSSTAIGIR2
8.74878	8.4107	8.47511	8.78254	12.0016	8.6241	7.91801	9.03951	12.2289	12.0554	11.7939	12.2723	12.4726	12.0557	12.3942	8.92367	12.5452	12.3993	1	2	0.110842	0.998211	0.511384	0.302789	G3HEI6	G3HEI6	G3HEI6_CRIGR	I79_008970	Lysyl oxidase homolog	AVEPQPPFR	AVEPQPPFR	AVEPQPPFR2
9.80723	10.4258	8.71377	9.09545	8.91144	8.31977	9.23435	8.45864	7.87605	8.46544	9.66413	7.95481	6.8851	8.78523	7.38624	8.84926	7.48055	10.0557	1	2	0.0486003	0.998211	0.123708	0.139999	G3HK85	G3HK85	G3HK85_CRIGR	I79_011103	E3 ubiquitin-protein transferase MAEA	AVESIQAEDESAK	AVESIQAEDESAK	AVESIQAEDESAK2
10.6314	9.67785	8.48494	8.23566	9.95285	8.1779	10.2145	9.02975	10.0817	10.2054	10.0208	8.86871	8.99922	10.0675	7.60963	7.86497	8.57224	9.14286	1	2	0.0309375	0.998211	-0.0779357	-0.093183	G3HAG8	G3HAG8	G3HAG8_CRIGR	Ap1g1	AP-1 complex subunit gamma	AVEYNALFK	AVEYNALFK	AVEYNALFK2
9.00743	9.51041	11.3145	12.5871	12.111	10.8797	11.2036	11.2428	10.3736	12.2564	12.2069	11.1686	10.8911	10.8954	11.7275	12.0996	12.1274	11.1134	1	2	0.607771	0.998211	1.09687	1.40769	G3IG23	G3IG23	G3IG23_CRIGR	Aars1	Alanine--tRNA ligase	AVFDETYPDPVR	AVFDETYPDPVR	AVFDETYPDPVR2
16.1161	17.0298	17.5683	17.4509	15.7179	17.8223	16.1584	16.0494	17.0448	15.2474	15.7895	16.2865	14.6605	16.349	15.7094	17.4666	16.9937	15.5538	1	2	0.430725	0.998211	-0.785703	-0.984153	G3I4A0	G3HQY2;G3GVD0;G3I4A0;G3I6E6;G3H5Q0	G3I4A0_CRIGR	I79_018277	Actin, gamma-enteric smooth muscle (Fragment)	AVFPSIVGR	AVFPSIVGR	AVFPSIVGR2
10.1194	14.9173	17.2147	16.4914	16.9734	16.9686	16.4792	8.61315	16.4066	16.523	7.05805	16.7193	7.39832	6.67238	8.04622	17.1405	8.27319	16.7451	1	2	0.0345073	0.998211	-0.323952	-0.100974	G3I4A0	G3HQY2;G3GVD0;G3I4A0;G3I6E6;G3H5Q0	G3I4A0_CRIGR	I79_018277	Actin, gamma-enteric smooth muscle (Fragment)	AVFPSIVGRPR	AVFPSIVGRPR	AVFPSIVGRPR2
12.8644	15.8233	15.5712	14.1102	12.378	18.7013	15.0563	15.5824	17.9786	15.9366	14.7686	15.9982	14.2761	14.8897	13.0445	18.02	14.6365	8.82136	1	3	0.568609	0.998211	-2.78867	-1.26126	G3I4A0	G3HQY2;G3GVD0;G3I4A0;G3I6E6;G3H5Q0	G3I4A0_CRIGR	I79_018277	Actin, gamma-enteric smooth muscle (Fragment)	AVFPSIVGRPR	AVFPSIVGRPR	AVFPSIVGRPR3
9.90949	8.79075	8.34198	10.4715	7.44478	8.73256	8.30047	8.0847	8.36906	6.7932	8.41983	10.6901	9.87962	9.58553	8.57353	7.97107	9.48177	7.40308	1	2	0.358547	0.998211	-0.763716	-0.842435	G3HWE9	G3HWE9	G3HWE9_CRIGR	I79_015306	Tubulin alpha chain	AVFVDLEPTVIDEIR	AVFVDLEPTVIDEIR	AVFVDLEPTVIDEIR2
10.9162	12.6767	13.8383	14.5342	14.7551	13.7896	14.0326	13.89	13.9357	14.2693	14.5721	13.2683	13.5041	12.7629	12.841	14.4323	14.2852	13.5961	1	2	0.540561	0.998211	1.25871	1.37602	G3I6I6	G3I6I6;G3INA2	G3I6I6_CRIGR	I79_019110	Tubulin alpha chain	AVFVDLEPTVIDEVR	AVFVDLEPTVIDEVR	AVFVDLEPTVIDEVR2
9.84708	13.2952	13.1159	14.208	14.3952	14.3752	14.0539	14.4403	14.2255	14.4088	13.7867	13.5882	13.7344	13.1977	13.8692	8.5289	14.3085	13.8915	1	2	0.365897	0.998211	1.36846	0.977101	G3IBY4	G3IBY4	G3IBY4_CRIGR	I79_021170	Plastin-3	AVGDGIVLCK	AVGDGIVLC(UniMod:4)K	AVGDGIVLC(UniMod:4)K2
8.88032	9.65506	9.50844	7.98978	8.56976	7.78425	8.51707	7.7922	7.85276	7.74173	9.12154	8.45447	8.7371	7.73055	9.06218	8.9596	7.36987	10.4341	1	3	0.377311	0.998211	0.546486	0.885088	G3IEX0	G3IEX0	G3IEX0_CRIGR	I79_022275	Procollagen-proline 3-dioxygenase	AVGFSSGTENPHGVK	AVGFSSGTENPHGVK	AVGFSSGTENPHGVK3
9.6651	9.97538	8.04963	8.33251	10.4295	8.8716	8.31514	9.15011	8.54417	9.71363	10.0351	8.04148	8.71481	7.80142	7.57632	8.21706	7.85962	8.53297	1	2	NaN	NaN	0	NaN	G3IFV3	G3IFV3	G3IFV3_CRIGR	I79_022627	Exportin-1	AVGHPFVIQLGR	AVGHPFVIQLGR	AVGHPFVIQLGR2
9.89495	10.3493	11.2078	11.2528	10.9427	10.5676	8.72138	10.7409	7.81732	9.9292	10.3494	8.75113	10.5699	10.2311	10.5717	10.9	7.36335	8.12804	1	2	0.0259855	0.998211	-0.0698507	-0.0766482	G3HVB6	G3HVB6	G3HVB6_CRIGR	I79_014897	Clustered mitochondria protein homolog	AVGSISSTAFDIR	AVGSISSTAFDIR	AVGSISSTAFDIR2
10.3092	8.67336	8.27931	7.74927	6.8025	8.21379	8.00354	7.87292	8.21423	7.16726	7.11916	8.03516	7.44221	6.60015	7.63017	9.04032	6.96302	8.26347	1	2	0.512839	0.998211	-0.988106	-1.31589	P35950	P35950	LDLR_CRIGR	LDLR	Low-density lipoprotein receptor	AVGSVAYLLFTNR	AVGSVAYLLFTNR	AVGSVAYLLFTNR2
9.63815	10.6609	8.94134	9.61597	9.71917	8.55456	10.0046	8.28433	9.07896	9.98432	8.10187	7.74912	8.85592	8.36554	7.20584	9.9143	8.83462	8.0436	1	2	0.279272	0.998211	0.482746	0.691359	G3H530	G3H530	G3H530_CRIGR	Snx1	Sorting nexin-1	AVGTQALSGAGLLK	AVGTQALSGAGLLK	AVGTQALSGAGLLK2
9.63399	8.20716	7.85034	7.66637	11.0371	8.3352	7.91261	7.62981	8.57454	6.954	10.012	10.4939	9.74661	10.5523	10.1204	9.06916	10.5093	8.19577	1	2	0.638608	0.998211	-1.10735	-1.41459	G3HXU5	G3HXU5	G3HXU5_CRIGR	I79_015859	RNA helicase	AVICAGLYPK	AVIC(UniMod:4)AGLYPK	AVIC(UniMod:4)AGLYPK2
9.13679	9.37229	9.37105	7.81018	8.59521	9.02798	8.26662	9.00808	9.12343	8.80754	9.29695	8.38897	9.27127	8.20319	9.54722	8.21281	9.10147	8.7941	1	2	0.337893	0.998211	-0.315703	-0.801981	G3IA32	G3IA32	G3IA32_CRIGR	Cops4	COP9 signalosome complex subunit 4	AVIEHNLLSASK	AVIEHNLLSASK	AVIEHNLLSASK2
9.31366	13.2291	12.5984	13.3568	13.2087	13.6407	14.1493	13.4351	13.809	13.596	13.4349	13.3031	12.1138	12.1239	12.7452	13.1621	13.5585	12.6487	1	2	0.251991	0.998211	0.981287	0.673054	G3GVX2	G3GVX2	G3GVX2_CRIGR	Dstn	Destrin	AVIFCLSADK	AVIFC(UniMod:4)LSADK	AVIFC(UniMod:4)LSADK2
10.1248	10.2637	11.529	11.2916	12.2847	11.5013	12.0783	8.01081	8.64924	8.702	7.65155	8.45756	7.28313	7.69621	6.82931	8.3489	7.51104	11.4278	1	2	0.130793	0.998211	0.492293	0.350912	G3GVX2	G3GVX2	G3GVX2_CRIGR	Dstn	Destrin	AVIFCLSADKK	AVIFC(UniMod:4)LSADKK	AVIFC(UniMod:4)LSADKK2
8.87948	10.1813	8.77076	8.38263	7.9597	10.4635	9.44044	10.1038	9.3619	7.79777	8.78395	10.0605	9.46598	9.29509	7.37051	8.46968	8.90238	8.87946	1	2	0.601202	0.998211	-0.759058	-1.40336	G3I624	G3I624	G3I624_CRIGR	Gmppa	GDP-mannose pyrophosphorylase A	AVILIGGPQK	AVILIGGPQK	AVILIGGPQK2
9.69085	9.91269	7.717	8.28793	8.17451	8.93418	14.9714	8.67924	7.07958	7.84521	8.35853	8.45635	14.3248	13.8471	13.9577	8.19677	8.02319	8.65483	1	2	0.596772	0.998211	2.53261	1.38755	G3HMG4	G3HMG4	G3HMG4_CRIGR	I79_011926	Amyloid-beta A4 protein	AVIQHFQEK	AVIQHFQEK	AVIQHFQEK2
10.2064	15.5894	14.3803	10.9792	11.494	14.5509	14.5695	14.2859	14.6935	13.4323	13.03	14.4088	14.6151	14.4187	14.7034	8.46994	13.6433	14.2336	1	3	0.117038	0.998211	0.543999	0.32505	G3HMG4	G3HMG4	G3HMG4_CRIGR	I79_011926	Amyloid-beta A4 protein	AVIQHFQEK	AVIQHFQEK	AVIQHFQEK3
10.0229	11.1346	12.7664	13.0751	13.3345	13.1112	12.6584	13.418	11.89	12.6988	12.3898	13.1635	13.423	13.5014	13.0934	12.3335	12.9865	11.7694	1	2	0.212723	0.998211	0.632275	0.575932	G3I278	G3I278	G3I278_CRIGR	I79_017505	Laminin subunit beta-1	AVITIQRPGK	AVITIQRPGK	AVITIQRPGK2
10.0977	10.188	9.02238	8.3596	7.19352	13.0717	11.584	12.4377	12.8201	11.1792	11.6578	13.2446	11.4005	13.4311	13.5046	8.23954	12.2864	8.52715	1	3	0.754837	0.998211	-2.17019	-1.6085	G3I278	G3I278	G3I278_CRIGR	I79_017505	Laminin subunit beta-1	AVITIQRPGK	AVITIQRPGK	AVITIQRPGK3
9.10806	9.95098	7.56928	7.05302	10.8396	7.60998	8.34484	7.75908	8.17877	8.28545	10.8599	11.3624	10.1681	11.0813	10.0683	8.27819	11.0373	9.43263	1	2	0.178712	0.998211	-0.61052	-0.47538	G3GWP1	G3GWP1	G3GWP1_CRIGR	I79_002170	Protein transport protein Sec24C	AVITSLLDK	AVITSLLDK	AVITSLLDK2
9.25614	9.1152	8.78843	8.12571	7.49438	9.38088	8.64244	8.93553	7.76553	7.10938	7.65728	9.09383	8.98114	9.42937	8.24415	8.70375	7.98594	8.85436	1	2	1.35189	0.998211	-0.592707	-2.87726	G3HR95	G3HR95	G3HR95_CRIGR	I79_013358	Carboxypeptidase D	AVIVLNDGIK	AVIVLNDGIK	AVIVLNDGIK2
9.41086	9.58792	8.54153	8.69073	6.86733	8.67864	7.69724	7.79898	8.3174	7.91833	9.8453	8.38496	7.89008	6.69685	7.14557	8.95826	9.60428	9.12942	1	2	NaN	NaN	0	NaN	G3HHX8	G3HHX8	G3HHX8_CRIGR	DHX29	ATP-dependent RNA helicase DHX29	AVLAAGLYDSVGK	AVLAAGLYDSVGK	AVLAAGLYDSVGK2
9.47657	9.84273	8.08842	8.58993	9.43737	9.40714	8.02498	8.20846	6.96913	8.91454	9.26296	7.93127	8.44294	7.07984	8.22797	8.46535	8.78181	8.79199	1	2	0.347662	0.998211	-0.475869	-0.898781	G3HND2	G3HND2	G3HND2_CRIGR	I79_012269	Histone deacetylase 6	AVLAQDQYSEQAAR	AVLAQDQYSEQAAR	AVLAQDQYSEQAAR2
13.8089	9.22846	13.5407	13.1332	13.1045	14.0139	13.4793	13.8814	13.7061	13.3604	13.5284	12.8258	12.3389	13.0038	12.2277	8.1312	12.8055	13.625	1	2	0.364972	0.998211	-0.405411	-0.870042	G3GVB5	G3GVB5;G3GXC8	G3GVB5_CRIGR	I79_001650	Ras-related C3 botulinum toxin substrate 1	AVLCPPPVK	AVLC(UniMod:4)PPPVK	AVLC(UniMod:4)PPPVK2
9.94741	12.0141	10.9204	10.7771	11.4875	11.633	11.7778	12.3642	12.6481	11.1241	10.393	10.8208	10.4437	10.239	11.3627	10.525	10.9528	9.05464	1	2	0.145376	0.998211	-0.287098	-0.385856	G3HIT7	G3H0V1;G3HIT7	G3HIT7_CRIGR	I79_010564	Microtubule-associated protein 1B	AVLDALLEGK	AVLDALLEGK	AVLDALLEGK2
9.45574	9.9069	8.77292	7.91608	7.8817	13.773	13.2631	13.2465	13.6036	13.0064	12.9355	6.74721	12.9895	13.015	6.64818	8.04081	13.0381	8.67077	1	2	0.103709	0.998211	0.717866	0.28927	G3HEN3	G3HEN3	G3HEN3_CRIGR	I79_009022	Protein HIRA	AVLENALR	AVLENALR	AVLENALR2
9.46496	9.94967	10.4698	10.5295	10.3075	10.5484	9.89109	9.41903	7.74145	10.2076	9.17508	9.41711	6.85622	9.45327	7.28565	9.62383	7.63999	8.81446	1	2	0.37417	0.998211	-0.787358	-0.889667	G3H9Y8	G3H9Y8	G3H9Y8_CRIGR	I79_007221	Hyaluronan mediated motility receptor (Fragment)	AVLENNLGAAVLR	AVLENNLGAAVLR	AVLENNLGAAVLR2
13.5019	17.0501	15.5586	16.6962	16.5277	16.7701	17.5001	16.5253	17.0158	17.7656	16.1955	16.304	15.4555	15.7174	16.3191	16.0455	16.9299	16.6405	1	2	0.376798	0.998211	1.04773	0.948961	G3IDM2	G3IDM2	G3IDM2_CRIGR	Cfl1	Cofilin-1	AVLFCLSEDK	AVLFC(UniMod:4)LSEDK	AVLFC(UniMod:4)LSEDK2
9.21891	15.1406	14.9221	15.6096	15.4843	15.4062	16.4862	15.5968	15.9962	16.096	15.1469	15.3468	14.4763	14.5487	15.2757	14.4082	15.7107	8.76906	1	2	0.0666661	0.998211	0.511316	0.190104	G3IDM2	G3IDM2	G3IDM2_CRIGR	Cfl1	Cofilin-1	AVLFCLSEDKK	AVLFC(UniMod:4)LSEDKK	AVLFC(UniMod:4)LSEDKK2
10.5499	11.5374	9.35322	11.5416	10.1364	11.8267	11.5216	9.50066	7.56814	12.3387	8.24779	10.7255	8.266	7.65802	11.3453	7.43753	6.93845	11.6189	1	3	0.11854	0.998211	-0.296967	-0.3243	G3IDM2	G3IDM2	G3IDM2_CRIGR	Cfl1	Cofilin-1	AVLFCLSEDKK	AVLFC(UniMod:4)LSEDKK	AVLFC(UniMod:4)LSEDKK3
9.55753	9.4904	12.4307	12.6363	12.6825	12.2161	11.2409	13.0022	12.2922	12.1819	12.5517	11.4206	11.7836	12.1376	11.3999	11.1774	12.4341	11.9735	1	2	0.397445	0.998211	0.843816	1.00596	G3HZY1	G3HZY1;G3H4N3	G3HZY1_CRIGR	I79_016646	RuvB-like helicase	AVLIAGQPGTGK	AVLIAGQPGTGK	AVLIAGQPGTGK2
12.3694	11.7777	12.7767	13.2421	13.023	13.3517	12.2531	13.602	12.6312	12.7489	12.8721	12.3046	12.5944	12.3414	12.1036	12.8497	13.0161	13.0384	1	2	0.0934664	0.998211	0.106761	0.263535	G3HIC5	G3HIC5	G3HIC5_CRIGR	Ruvbl1	RuvB-like helicase	AVLLAGPPGTGK	AVLLAGPPGTGK	AVLLAGPPGTGK2
13.5722	13.4124	13.5941	13.3084	11.9797	14.3712	14.3866	14.4479	14.49	15.037	14.2422	13.9803	13.7952	14.1416	13.9795	14.7364	14.6041	12.8194	1	2	0.425966	0.998211	-0.397187	-0.975957	G3H928	G3H928	G3H928_CRIGR	I79_006890	Nucleoside-diphosphate kinase	AVLLGPPGAGK	AVLLGPPGAGK	AVLLGPPGAGK2
9.57523	9.44826	8.28973	7.24641	8.31337	8.5796	9.70965	9.06088	8.8559	6.76922	9.34613	10.0975	11.0841	10.6837	10.4925	9.60269	8.90905	8.26703	1	3	0.132967	0.998211	-0.340653	-0.358839	G3I1H5	G3I1H5	G3I1H5_CRIGR	Lgmn	Legumain	AVLMAHDCYQEAVTHFR	AVLM(UniMod:35)AHDC(UniMod:4)YQEAVTHFR	AVLM(UniMod:35)AHDC(UniMod:4)YQEAVTHFR3
10.9271	9.5322	7.78243	10.2519	11.218	8.28296	8.38962	11.9407	8.58368	10.5905	10.701	9.074	11.094	10.4486	10.3209	9.9057	10.466	11.5088	1	2	0.355826	0.998211	0.883058	0.844824	G3HGF9	G3HGF9	G3HGF9_CRIGR	Sec23a	Protein transport protein SEC23	AVLNPLCQVDYR	AVLNPLC(UniMod:4)QVDYR	AVLNPLC(UniMod:4)QVDYR2
10.9921	8.93407	10.8288	9.98736	8.40524	7.95985	9.36444	8.77121	10.2771	8.1232	9.32209	8.50133	6.5989	8.12231	8.47506	7.46383	8.50759	10.8747	1	2	0.0140646	0.998211	0.0552437	0.042084	G3I3B5	G3I3B5	G3I3B5_CRIGR	Rhog	Ras homolog family member G	AVLNPTPIK	AVLNPTPIK	AVLNPTPIK2
15.682	13.2803	15.204	15.1618	14.9378	14.817	14.3771	15.1704	14.2884	14.1829	14.7835	14.0505	15.3306	15.3184	15.0229	14.7988	14.5694	15.2367	1	2	0.120768	0.998211	0.1767	0.339962	G3HBI9	G3HBI9	G3HBI9_CRIGR	I79_007819	Leukotriene A-4 hydrolase	AVLPCQDTPSVK	AVLPC(UniMod:4)QDTPSVK	AVLPC(UniMod:4)QDTPSVK2
10.2677	8.82779	6.69601	11.4521	11.0803	8.65691	7.96641	7.93767	11.9942	8.63019	12.5265	8.24075	12.1543	7.03607	12.1838	10.3669	12.4024	9.32483	1	2	0.448508	0.998211	1.1693	1.0215	G3HCL2	G3HCL2	G3HCL2_CRIGR	Tubb4a	Tubulin beta chain	AVLVDLEPGTMDSVR	AVLVDLEPGTM(UniMod:35)DSVR	AVLVDLEPGTM(UniMod:35)DSVR2
10.8656	8.66457	8.98585	7.92822	10.7701	12.3113	9.18737	8.2447	11.989	11.4422	11.6183	12.642	12.1411	11.8986	11.5681	7.89507	12.1737	8.50353	1	2	1.13135	0.998211	-2.49956	-2.30653	G3HAF4	G3HAF4	G3HAF4_CRIGR	Sf3b3	Splicing factor 3B subunit 3	AVMISAIEK	AVM(UniMod:35)ISAIEK	AVM(UniMod:35)ISAIEK2
10.9044	8.64491	9.87059	7.35979	8.09312	8.01241	8.24451	8.84948	8.93633	9.1136	9.51616	7.96923	6.87497	7.35785	8.34136	8.20961	8.87755	7.66291	1	2	0.558102	0.998211	-1.42647	-1.40859	G3HKA5	G3HKA5	G3HKA5_CRIGR	I79_011124	Sorting nexin-2	AVNTQALSGAGILR	AVNTQALSGAGILR	AVNTQALSGAGILR2
9.05815	8.89925	7.9604	7.50216	7.09887	8.29421	9.34772	7.88446	9.1628	7.99903	7.77367	8.24667	8.11745	8.34011	6.75555	8.35494	7.62473	8.12057	1	3	0.220697	0.998211	-0.261034	-0.557985	G3HHI5	G3HHI5	G3HHI5_CRIGR	I79_010104	DNA replication complex GINS protein SLD5	AVPKPDLDSYVFLR	AVPKPDLDSYVFLR	AVPKPDLDSYVFLR3
9.32364	8.69515	10.6026	8.10974	8.15433	11.1703	11.5364	11.1725	10.7428	7.94121	9.71829	11.2475	11.2893	8.15532	11.3525	12.103	9.16176	8.69601	1	2	0.25084	0.998211	-0.672643	-0.622585	G3H278	G3H278;G3GU30	G3H278_CRIGR	I79_004246	60S ribosomal protein L6	AVPQLQGYLR	AVPQLQGYLR	AVPQLQGYLR2
10.1737	9.84673	8.39218	7.4512	10.6619	9.04006	7.83054	11.2947	10.1093	9.88807	9.88963	7.49784	10.9684	10.9217	11.0623	8.79674	7.97043	12.0456	1	2	0.188343	0.998211	0.670068	0.485955	O70473	O70473;G3GYP7	AK1A1_CRIGR	AKR1A1	Aldo-keto reductase family 1 member A1	AVPREELFVTSK	AVPREELFVTSK	AVPREELFVTSK2
9.66597	9.84459	11.478	10.9336	10.9035	8.39383	9.1523	8.60477	8.62203	7.72658	7.58789	7.78799	12.1881	12.4451	12.3985	7.59827	10.5617	11.6505	1	2	1.39036	0.998211	2.36519	2.74232	G3H3E3	G3H3E3	G3H3E3_CRIGR	Cant1	CANT1	AVPWVILSDGDGTVEK	AVPWVILSDGDGTVEK	AVPWVILSDGDGTVEK2
9.31438	9.64626	10.9557	8.36321	8.32918	8.9039	8.56506	7.94401	10.93	10.7815	11.5188	10.9819	11.9991	11.9036	11.6834	8.81007	11.2426	10.9735	1	2	0.0783858	0.998211	0.241835	0.219816	G3IJB6	G3IJB6	G3IJB6_CRIGR	I79_023949	Protein RCC2	AVQDLCGWR	AVQDLC(UniMod:4)GWR	AVQDLC(UniMod:4)GWR2
9.93964	11.2296	12.0578	12.4268	12.3346	8.29951	11.4157	8.06705	8.54369	8.17515	11.7478	11.5662	11.5202	6.93749	11.9426	7.97029	11.4665	8.8921	1	2	0.396794	0.998211	1.12858	0.932482	G3GT56	G3GT56	G3GT56_CRIGR	Gart	Trifunctional purine biosynthetic protein adenosine-3	AVQEIMQEK	AVQEIMQEK	AVQEIMQEK2
9.70993	9.70237	8.34746	9.47237	9.7272	9.42695	7.71082	7.41951	9.04638	9.7111	9.41653	8.01015	8.5372	7.53572	6.51529	8.77152	9.85713	7.91384	1	2	0.414493	0.998211	-0.640452	-0.973139	G3HLV8	G3HLV8	G3HLV8_CRIGR	I79_011702	DnaJ-like subfamily C member 7	AVQFFVQALR	AVQFFVQALR	AVQFFVQALR2
9.05255	11.9015	12.9188	12.3734	12.4006	13.0272	12.5964	12.5724	12.7628	12.3852	12.5093	12.205	12.4631	12.1602	12.7359	9.47425	12.6286	12.827	1	2	0.349462	0.998211	1.13675	0.93535	G3H6B5	G3H6B5	G3H6B5_CRIGR	Ilf3	Interleukin enhancer-binding factor 3	AVSDWIDEQEK	AVSDWIDEQEK	AVSDWIDEQEK2
10.2921	9.29736	8.36959	10.3683	8.15806	8.22068	9.91471	8.67873	8.67507	9.24321	9.65766	10.2878	9.22556	7.86897	7.78616	8.6937	10.7154	8.09934	1	2	0.0825041	0.998211	-0.198243	-0.233713	G3I321	G3I321	G3I321_CRIGR	I79_017821	eIF-2B GDP-GTP exchange factor subunit epsilon	AVSPQLDDIK	AVSPQLDDIK	AVSPQLDDIK2
8.83302	9.04881	9.16892	7.91227	7.74751	7.50653	8.12494	8.51688	12.0388	8.77944	10.5908	7.85631	10.2999	9.86088	10.0828	7.59811	10.7019	8.83527	1	3	0.485022	0.998211	0.727807	1.08645	G3I8H3	G3I8H3	G3I8H3_CRIGR	H671_3g10061	Putative myosin light chain kinase 3	AVSTCAHLFWSGR	AVSTC(UniMod:4)AHLFWSGR	AVSTC(UniMod:4)AHLFWSGR3
9.62331	9.40355	11.7681	11.7614	11.255	11.5986	8.24895	11.1905	11.1629	10.5678	10.3792	10.9831	11.348	11.4434	11.6364	11.777	10.8759	11.9708	1	2	0.0316312	0.998211	0.0973142	0.0928367	G3HW34	G3HW34	G3HW34_CRIGR	I79_015182	Prolow-density lipoprotein receptor-related protein 1	AVTDEEPFLIFANR	AVTDEEPFLIFANR	AVTDEEPFLIFANR2
9.88618	10.7029	14.3661	14.446	14.2152	8.79946	13.5494	12.633	9.06647	14.4278	13.9995	12.9408	13.027	12.2038	7.38432	8.4177	7.68996	15.1126	1	2	1.03793	0.998211	3.49159	2.63791	G3IEY9	G3IEY9	G3IEY9_CRIGR	I79_022299	14-3-3 protein theta	AVTEQGAELSNEER	AVTEQGAELSNEER	AVTEQGAELSNEER2
13.1704	13.5255	13.3478	14.0664	13.7264	13.3212	14.2823	13.3528	13.2785	14.2191	13.8664	13.1538	12.857	13.0151	13.3769	8.16215	13.6573	13.3643	1	3	0.54747	0.998211	0.427345	1.28972	G3HLS2	G3HLS2	G3HLS2_CRIGR	I79_011666	14-3-3 protein beta/alpha	AVTEQGHELSNEER	AVTEQGHELSNEER	AVTEQGHELSNEER3
12.0125	9.66972	11.9532	12.4597	12.5162	8.56477	11.1569	11.4868	8.1757	12.3434	11.725	11.2671	11.0986	7.12292	10.6699	8.8685	11.2323	11.767	1	2	0.354807	0.998211	1.00577	0.918894	G3HN02	G3HN02	G3HN02_CRIGR	I79_012132	Talin-1	AVTQALNR	AVTQALNR	AVTQALNR2
10.0873	8.76943	10.3015	8.93298	9.52826	8.3577	8.36261	9.38955	9.08458	7.92304	9.25697	9.31078	9.13574	9.17262	9.45175	10.3112	9.50166	9.49317	1	2	0.181015	0.998211	-0.270801	-0.489485	G3HC49	G3HC49	G3HC49_CRIGR	Thbs3	Thrombospondin-3	AVTSVSGPGEHLR	AVTSVSGPGEHLR	AVTSVSGPGEHLR2
10.3045	9.73509	8.50695	7.52782	8.38811	12.5291	8.26105	6.6741	11.7864	7.58943	8.20654	6.81503	8.68638	8.07262	10.8756	8.38417	7.16811	7.80679	0	2	0.409295	0.998211	-1.81238	-1.07729	G3IN18;G3H047	G3IN18;G3H047	G3H047_CRIGR;G3IN18_CRIGR	I79_003495;Rpl8	60S ribosomal protein L8	AVVGVVAGGGR	AVVGVVAGGGR	AVVGVVAGGGR2
9.92347	9.54949	11.5374	10.2224	7.30535	7.52408	7.77864	8.86117	8.76344	7.7495	9.70227	7.81746	7.57404	6.70179	7.67126	8.99584	8.14224	11.7834	1	3	0.300745	0.998211	0.91797	0.726515	G3GXI7	G3GXI7	G3GXI7_CRIGR	I79_002479	Collagen alpha-2(I) chain	AVVLQGSNDVELVAEGNSR	AVVLQGSNDVELVAEGNSR	AVVLQGSNDVELVAEGNSR3
10.2241	8.70987	8.10698	11.74	11.5236	8.91933	7.94341	7.5345	11.0314	10.9155	11.6134	9.19115	6.53968	10.3433	10.1303	8.13365	10.9908	7.85412	1	2	0.316166	0.998211	-0.92556	-0.778505	G3I0C6	G3I0C6	G3I0C6_CRIGR	Cul5	Cullin-5	AVVNDATIFK	AVVNDATIFK	AVVNDATIFK2
10.5001	8.85539	7.42716	8.51769	9.91687	9.20762	7.92473	8.03113	7.80765	9.5715	9.62523	7.56906	6.82974	6.84362	9.41514	7.73662	9.68767	8.82686	1	2	NaN	NaN	0	NaN	G3H6W0	G3H6W0	G3H6W0_CRIGR	CgPICR_019755	Vacuolar proton pump subunit B (Fragment)	AVVQVFEGTSGIDAK	AVVQVFEGTSGIDAK	AVVQVFEGTSGIDAK2
12.9678	12.5798	13.2706	12.7225	12.9596	13.0248	12.8684	13.4629	13.4507	12.8463	12.994	12.8553	13.2697	13.4114	12.9993	8.61179	13.0399	13.2537	1	2	0.20812	0.998211	0.0792774	0.540763	G3HTR9	G3HTR9	G3HTR9_CRIGR	I79_014297	Malic enzyme	AVVVTDGER	AVVVTDGER	AVVVTDGER2
9.35727	9.12408	11.3855	12.1935	11.3198	11.7795	12.1242	11.6307	11.4141	11.4536	12.6405	12.0365	11.9699	11.968	12.221	9.50943	12.894	10.8139	1	2	0.303173	0.998211	0.717603	0.786103	G3GUI3	G3GUI3	G3GUI3_CRIGR	I79_001345	Peptidylprolyl isomerase	AWDIAVATMK	AWDIAVATM(UniMod:35)K	AWDIAVATM(UniMod:35)K2
9.68897	9.11352	9.64593	11.3359	10.9872	8.64728	10.6088	8.4165	10.8263	8.28715	10.701	10.0996	9.32447	10.0534	10.3659	8.72237	11.2039	8.1316	1	2	0.17127	0.998211	0.371598	0.448033	G3GUI3	G3GUI3	G3GUI3_CRIGR	I79_001345	Peptidylprolyl isomerase	AWDIAVATMK	AWDIAVATMK	AWDIAVATMK2
9.39708	10.169	9.08162	11.8398	11.7203	12.108	8.33543	7.60841	11.9359	12.7579	11.4994	7.58003	10.7479	10.9394	11.1195	7.40897	11.672	8.25797	1	2	0.0209278	0.998211	0.100263	0.0630446	G3HCK9	G3HCK9	G3HCK9_CRIGR	I79_008220	Far upstream element-binding protein 2	AWEEYYK	AWEEYYK	AWEEYYK2
9.8707	10.3334	9.39058	9.83825	9.58981	8.64527	10.5618	8.81958	8.58782	7.74911	10.6253	11.074	11.3883	11.0704	10.7656	9.33451	10.5384	8.42947	1	2	0.0716989	0.998211	0.191117	0.203127	G3H3D3	G3H3D3	G3H3D3_CRIGR	I79_004748	Branched-chain-amino-acid aminotransferase	AWEGGTGDCK	AWEGGTGDC(UniMod:4)K	AWEGGTGDC(UniMod:4)K2
9.47563	8.89746	11.9136	11.5274	7.70057	11.507	9.6833	12.1735	11.2163	11.1211	11.8956	10.9458	11.9587	7.1493	11.4999	9.30699	11.4933	11.7454	1	2	0.300408	0.998211	0.585855	0.732352	G3H7Y0	G3H7Y0	G3H7Y0_CRIGR	Copa	Coatomer subunit alpha	AWEVDTCR	AWEVDTC(UniMod:4)R	AWEVDTC(UniMod:4)R2
13.6389	14.2889	15.0143	15.1712	14.9878	13.7686	15.3521	15.3032	14.7952	15.0039	15.0053	14.7349	15.3637	14.8977	15.4489	13.2559	15.1654	14.6162	1	2	1.16642	0.998211	1.07832	2.78112	G3IBK2	G3IBK2	G3IBK2_CRIGR	I79_021027	Filamin-A	AWGPGLEGGVVGK	AWGPGLEGGVVGK	AWGPGLEGGVVGK2
9.20733	8.46962	11.779	11.5256	12.5462	11.0323	12.0615	12.163	11.8606	12.1301	11.1557	10.6763	11.3362	11.0862	11.4721	8.34512	11.1554	10.7744	1	2	0.767015	0.998211	1.11909	1.80947	G3HFM4	G3HFM4	G3HFM4_CRIGR	Flnb	Filamin-B	AWGPGLHGGIVGR	AWGPGLHGGIVGR	AWGPGLHGGIVGR2
10.5908	9.6948	11.3356	12.3101	11.8455	13.818	13.6052	12.9025	13.9981	13.6905	7.71604	13.099	12.4806	12.7472	12.708	8.99186	13.5462	12.284	1	3	0.053905	0.998211	0.167318	0.162828	G3HFM4	G3HFM4	G3HFM4_CRIGR	Flnb	Filamin-B	AWGPGLHGGIVGR	AWGPGLHGGIVGR	AWGPGLHGGIVGR3
8.47592	9.16823	10.0846	9.85528	10.4419	9.96042	10.5151	10.6345	10.0287	9.67755	10.0188	10.9884	10.0615	9.82037	10.4876	7.71965	9.72157	11.2311	1	2	0.297898	0.998211	0.607498	0.768622	G3HEV3	G3HEV3	G3HEV3_CRIGR	I79_009100	Latent-transforming growth factor beta-binding protein 1	AWGPHCEK	AWGPHC(UniMod:4)EK	AWGPHC(UniMod:4)EK2
9.61647	11.0237	11.9217	12.118	12.6665	11.8857	12.3699	12.8681	12.3544	12.1107	12.4027	11.9517	12.3441	12.0341	12.5365	8.28221	12.4804	12.3411	1	2	0.560883	0.998211	1.14199	1.4833	G3GW47	G3GW47	G3GW47_CRIGR	I79_001963	Arginine--tRNA ligase, cytoplasmic	AWNLICDVSR	AWNLIC(UniMod:4)DVSR	AWNLIC(UniMod:4)DVSR2
10.5927	13.8961	13.286	13.5454	13.6595	14.5144	14.3177	14.3631	13.983	14.0389	12.9489	13.7413	13.4389	13.1426	13.1802	8.26097	13.7977	13.8745	1	2	0.255141	0.998211	0.844681	0.694919	G3IGS4	G3IGS4	G3IGS4_CRIGR	I79_023000	FK506-binding protein 3	AWTVEQLR	AWTVEQLR	AWTVEQLR2
9.17899	10.0862	9.38398	7.96691	8.0739	8.83552	10.2485	8.14036	7.08262	8.89312	9.18694	7.17673	7.06262	7.61061	8.02423	9.3648	10.038	8.40501	1	2	0.00863785	0.998312	0.0236717	0.0259609	G3H6B5	G3H6B5	G3H6B5_CRIGR	Ilf3	Interleukin enhancer-binding factor 3	AYAALAALEK	AYAALAALEK	AYAALAALEK2
9.55058	9.38161	10.0375	10.2121	10.5019	9.85237	10.866	10.6383	8.82011	10.6095	10.1896	8.36814	10.1234	9.82846	10.5295	11.6584	11.1574	8.25607	1	2	0.35849	0.998211	0.607377	0.842319	G3IA72	G3IA72	G3IA72_CRIGR	I79_020488	Profilin	AYELALYLR	AYELALYLR	AYELALYLR2
9.58659	11.4381	10.753	10.8911	10.8791	12.094	11.6344	12.6439	12.3469	10.2424	11.6742	11.7975	12.445	12.7429	12.5308	8.16118	11.5231	11.8566	1	2	0.242439	0.998211	0.547428	0.641208	G3H8V1	G3H8V1	G3H8V1_CRIGR	Mmp9	Matrix metalloproteinase-9	AYFCQDR	AYFC(UniMod:4)QDR	AYFC(UniMod:4)QDR2
9.77293	9.47729	7.65198	7.10942	10.2765	10.1074	10.3532	9.11834	10.7491	10.5265	9.75445	8.83571	9.37867	8.92126	9.81017	10.6836	10.4788	8.45885	1	2	0.407141	0.998211	-0.746973	-0.947553	G3IBY4	G3IBY4;G3GSZ0	G3IBY4_CRIGR	I79_021170	Plastin-3	AYFHLLNQIAPK	AYFHLLNQIAPK	AYFHLLNQIAPK2
9.71316	9.90321	8.65431	8.20162	9.56302	8.68559	9.75633	8.70508	10.1432	8.82935	9.73876	9.30824	9.11261	8.24948	9.03029	9.5807	9.92025	7.76929	1	3	0.426235	0.998211	-0.525694	-0.977313	G3IBY4	G3IBY4;G3GSZ0	G3IBY4_CRIGR	I79_021170	Plastin-3	AYFHLLNQIAPK	AYFHLLNQIAPK	AYFHLLNQIAPK3
9.8586	11.9209	11.2755	10.1501	10.4996	12.2986	11.7903	11.0339	8.10442	7.07214	9.81342	11.1142	11.2247	11.2329	11.2859	9.2391	9.96141	10.7928	1	2	0.0429473	0.998211	-0.101007	-0.128668	G3HTM9	G3HTM9	G3HTM9_CRIGR	LOC100758579	Eukaryotic translation initiation factor 4C	AYGELPEHAK	AYGELPEHAK	AYGELPEHAK2
9.50303	9.03757	10.1396	10.1261	10.4493	11.0768	10.9918	10.9349	9.41882	10.8207	10.7697	10.6227	10.383	9.63542	10.2634	8.6677	10.4898	10.8164	1	2	0.124529	0.998211	0.178447	0.351383	G3IBK2	G3IBK2	G3IBK2_CRIGR	I79_021027	Filamin-A	AYGPGIEPTGNMVK	AYGPGIEPTGNM(UniMod:35)VK	AYGPGIEPTGNM(UniMod:35)VK2
13.8808	12.5819	12.7056	13.6979	13.471	13.465	12.6084	13.4627	13.1246	13.9589	13.5255	12.3752	13.4251	12.5847	12.7347	8.37453	13.0951	12.916	1	2	0.051906	0.998211	-0.0784489	-0.153321	G3GUU5	G3GUU5	G3GUU5_CRIGR	Tkt	Transketolase	AYGQALAK	AYGQALAK	AYGQALAK2
8.78805	9.58251	12.2631	10.698	10.7513	10.3498	7.90424	8.2598	7.88197	10.534	10.8437	12.1139	12.4875	12.6699	12.8177	11.9195	11.6318	11.6721	1	2	0.0697479	0.998211	0.273211	0.197211	G3I437	G3I437	G3I437_CRIGR	I79_018184	Agrin	AYGTGFVGCLR	AYGTGFVGC(UniMod:4)LR	AYGTGFVGC(UniMod:4)LR2
8.88727	9.93665	8.62126	9.45158	8.73275	8.38185	10.2487	8.62248	9.84307	10.0237	9.26548	9.17903	7.89442	7.45372	8.06861	9.09709	9.50193	8.34021	1	2	0.103693	0.998211	0.167691	0.287922	G3I6H3	G3I6H3	G3I6H3_CRIGR	I79_019082	Splicing factor 1	AYIVQLQIEDLTR	AYIVQLQIEDLTR	AYIVQLQIEDLTR2
9.29882	9.4297	8.29014	8.78675	10.055	7.64598	7.83538	9.06377	10.8399	10.5241	9.69907	7.99048	10.0689	8.3469	9.21653	8.66467	10.3028	12.1357	1	2	0.600263	0.998211	1.39492	1.31902	G3HWE6	G3HWE6	G3HWE6_CRIGR	I79_015303	Ubiquitinyl hydrolase 1	AYLNQTVTEFK	AYLNQTVTEFK	AYLNQTVTEFK2
10.0135	8.43838	7.77452	13.1044	13.5874	14.4603	14.0628	14.115	13.9754	14.0676	14.5793	13.5736	14.4841	14.139	14.8996	14.8253	14.5031	14.0242	1	2	0.336704	0.998211	1.23639	0.889763	G3HSL4	G3HSL4;G3HAS4	G3HSL4_CRIGR	I79_013848	Elongation factor 2	AYLPVNESFGFTADLR	AYLPVNESFGFTADLR	AYLPVNESFGFTADLR2
10.5043	10.4017	13.1743	8.81281	12.0023	13.893	13.9246	14.005	14.6556	13.8557	13.2746	12.7973	13.2267	13.8848	13.5179	8.4067	13.6579	13.0951	1	2	0.0296201	0.998211	-0.133448	-0.0869796	G3H2A9	G3H2A9	G3H2A9_CRIGR	I79_004280	Actin-related protein 2/3 complex subunit 3	AYLQQLR	AYLQQLR	AYLQQLR2
12.6771	13.1225	12.7783	12.5379	12.8053	13.8498	14.4584	12.4914	13.1139	12.3276	12.6716	13.7689	13.364	14.1202	13.727	12.5039	13.1088	12.5003	1	2	0.136292	0.998211	-0.216794	-0.364138	G3HCL3	G3HCL3	G3HCL3_CRIGR	Tnfsf9	TNF superfamily member 9	AYLYGAQEAYK	AYLYGAQEAYK	AYLYGAQEAYK2
8.79299	8.64842	7.46638	11.6836	11.2709	8.51232	11.9335	8.33855	8.02122	9.24553	11.3596	11.3252	10.9975	7.97983	8.33856	8.92517	11.7463	8.62691	1	2	0.475082	0.998211	1.26688	1.08275	G3IFH7	G3IFH7	G3IFH7_CRIGR	I79_022499	Ribonucloprotein	AYPLADAHLTK	AYPLADAHLTK	AYPLADAHLTK2
8.82172	10.2739	10.5856	6.98436	7.46934	8.0832	8.56877	8.63251	7.88506	9.81439	9.1134	9.99529	9.56873	8.72061	9.28354	7.40571	9.03713	8.58437	1	2	0.286497	0.998211	-0.54018	-0.699864	G3GW47	G3GW47	G3GW47_CRIGR	I79_001963	Arginine--tRNA ligase, cytoplasmic	AYQCVVSLQSK	AYQC(UniMod:4)VVSLQSK	AYQC(UniMod:4)VVSLQSK2
10.3824	9.89746	10.6732	7.26435	8.4349	7.98659	7.79168	8.28527	8.09918	6.57376	10.5372	8.13049	7.48284	7.57635	7.31542	8.59292	10.1529	10.8942	1	2	0.156425	0.998211	-0.474873	-0.412074	G3I500	G3I500	G3I500_CRIGR	I79_018541	TRIO and F-actin-binding protein	AYQEELNR	AYQEELNR	AYQEELNR2
9.97678	10.8374	9.5167	10.0183	9.79933	11.2029	11.6033	9.11594	10.0785	11.0845	10.9939	11.0062	9.44958	10.1779	10.3311	7.88624	10.7199	10.9768	1	2	0.131723	0.998211	-0.216604	-0.353172	G3HA25	G3HA25;G3IPD7	G3HA25_CRIGR	I79_007265	14-3-3 protein gamma	AYSEAHEISK	AYSEAHEISK	AYSEAHEISK2
10.6122	9.45665	10.751	8.35798	7.89325	8.72405	10.0959	11.3921	10.7989	7.77157	10.3562	11.7241	11.6039	11.6686	11.427	10.813	10.292	9.46378	1	2	0.160829	0.998211	-0.473103	-0.427315	G3H2P3	G3H2P3	G3H2P3_CRIGR	I79_004461	Beta-galactosidase (Fragment)	AYVAVDGVPQGILER	AYVAVDGVPQGILER	AYVAVDGVPQGILER2
13.3966	12.8396	13.3814	12.9575	13.4609	13.9413	13.6931	13.9088	13.5683	13.3746	13.7865	14.065	14.0978	14.2225	13.2286	13.8789	13.5227	12.672	1	2	0.516919	0.998211	-0.445853	-1.15232	G3HBI9	G3HBI9	G3HBI9_CRIGR	I79_007819	Leukotriene A-4 hydrolase	AYVEEFSYK	AYVEEFSYK	AYVEEFSYK2
10.359	9.19358	7.73199	7.07361	7.03916	7.9398	7.59265	8.67973	7.36218	8.3475	8.17086	8.6115	7.87811	8.44771	8.20189	9.15958	8.88103	7.2705	1	2	0.785583	0.998211	-1.51639	-2.04225	G3I2F5	G3I2F5	G3I2F5_CRIGR	Banf1	Barrier to autointegration factor 1	AYVVLGQFLVLK	AYVVLGQFLVLK	AYVVLGQFLVLK2
9.99641	9.51884	8.93774	7.9592	8.08841	7.59115	8.87158	7.87759	8.63517	8.33833	7.9062	7.64997	7.58633	7.20583	7.0763	8.61454	7.75048	8.00249	1	2	0.129308	0.998211	-0.307611	-0.367269	G3H8N1	G3H8N1	G3H8N1_CRIGR	I79_006736	Plastin-2	AYYHLLEQVAPK	AYYHLLEQVAPK	AYYHLLEQVAPK2
9.50301	9.01434	10.7542	11.0358	8.29668	7.96546	7.65308	9.22611	8.37638	10.4839	10.7153	7.11998	10.4462	7.35291	8.62412	7.23667	7.77688	7.97459	1	2	0.428926	0.998211	1.08126	0.979192	G3GXD5	G3GXD5	G3GXD5_CRIGR	I79_002425	COP9 signalosome complex subunit 1	CAAGLAELAAR	C(UniMod:4)AAGLAELAAR	C(UniMod:4)AAGLAELAAR2
10.7662	9.97316	9.97798	7.66819	8.94827	8.13955	8.09396	8.68133	9.55198	6.62791	7.15362	9.40527	7.18528	7.81141	8.79691	8.18628	8.30775	10.2963	1	2	0.48715	0.998211	-1.12607	-1.10019	G3HW34	G3HW34	G3HW34_CRIGR	I79_015182	Prolow-density lipoprotein receptor-related protein 1	CACPTNFYLGGDGR	C(UniMod:4)AC(UniMod:4)PTNFYLGGDGR	C(UniMod:4)AC(UniMod:4)PTNFYLGGDGR2
10.1674	12.7633	7.23539	12.3666	12.1703	9.1037	8.50214	7.71414	8.95413	8.09796	8.09921	12.3045	12.9174	12.1233	12.9837	7.95592	11.3435	15.1903	1	2	0.451093	0.998211	1.71892	1.02452	G3HU02	G3HU02	G3HU02_CRIGR	Olfml2b	Olfactomedin like 2B	CACVAPPSAVNPCEGDFR	C(UniMod:4)AC(UniMod:4)VAPPSAVNPC(UniMod:4)EGDFR	C(UniMod:4)AC(UniMod:4)VAPPSAVNPC(UniMod:4)EGDFR2
10.1322	8.85111	8.53419	7.5055	10.33	8.84533	8.99629	8.78486	10.3573	9.35246	9.89343	10.7554	7.76635	10.1986	10.147	7.50207	9.30775	11.5174	1	2	0.383611	0.998211	-0.964582	-0.896989	G3I9P1	G3I9P1	G3I9P1_CRIGR	Mesd	LRP chaperone MESD	CADVTLEGQVYPGK	C(UniMod:4)ADVTLEGQVYPGK	C(UniMod:4)ADVTLEGQVYPGK2
10.118	11.5205	13.0416	13.1213	12.8643	12.1295	12.1906	11.9581	12.2245	11.5526	12.6477	13.0131	13.2369	12.9516	13.2317	10.7867	12.9202	13.6121	1	2	0.57137	0.998211	1.28668	1.41662	G3IKH9	G3IKH9	G3IKH9_CRIGR	I79_024382	Phosphoserine transaminase	CADYVVTGTWSAK	C(UniMod:4)ADYVVTGTWSAK	C(UniMod:4)ADYVVTGTWSAK2
9.78549	9.9207	9.97055	9.89755	8.36926	10.012	10.2505	8.53732	7.92537	9.98425	9.87958	8.54446	8.72395	7.59159	7.20765	8.88864	8.1011	11.4264	1	2	0.373519	0.998211	0.627271	0.871919	G3H5P2	G3H5P2	G3H5P2_CRIGR	Fhl2	Four and a half LIM domains 2	CAGCTNPISGLGGTK	C(UniMod:4)AGC(UniMod:4)TNPISGLGGTK	C(UniMod:4)AGC(UniMod:4)TNPISGLGGTK2
11.9967	12.5206	11.9891	13.7781	13.3502	11.9536	13.3054	11.3654	11.8668	13.4913	13.2573	12.3503	12.0953	12.1956	12.6069	12.1636	13.3429	13.2567	1	2	1.21372	0.998211	1.00866	2.66019	G3H412	G3H412	G3H412_CRIGR	I79_005005	Proliferating cell nuclear antigen	CAGNEDIITLR	C(UniMod:4)AGNEDIITLR	C(UniMod:4)AGNEDIITLR2
10.1913	15.143	14.0385	14.5199	14.2031	12.6524	13.8769	11.9542	8.52961	13.0585	13.1903	14.1154	12.5861	12.8373	13.8644	14.029	13.8113	8.69268	1	3	0.019235	0.998211	0.0991776	0.0571155	G3HAI3	G3HAI3	G3HAI3_CRIGR	I79_007438	Follistatin-related protein 1	CALEDETYADGAETEVDCNR	C(UniMod:4)ALEDETYADGAETEVDC(UniMod:4)NR	C(UniMod:4)ALEDETYADGAETEVDC(UniMod:4)NR3
9.34378	9.78394	12.4433	10.7241	11.5188	11.7002	10.8496	12.2021	11.6041	10.4816	11.3479	12.0838	11.8732	12.5347	12.8954	10.7674	11.4046	8.10571	1	2	0.219682	0.998211	-0.65443	-0.557328	G3IE68	G3IE68	G3IE68_CRIGR	I79_022011	Laminin subunit alpha-2	CALGYYGIVR	C(UniMod:4)ALGYYGIVR	C(UniMod:4)ALGYYGIVR2
9.36709	9.99948	11.2041	10.4483	10.1151	8.90438	8.94622	8.44066	9.15634	7.77948	10.6701	10.9309	7.65495	8.53441	10.5915	9.6062	8.13823	7.50875	1	2	0.541651	0.998211	-1.09456	-1.19164	G3HU51	G3HU51	G3HU51_CRIGR	LOC100761102	Isocitrate dehydrogenase [NADP]	CATITPDEK	C(UniMod:4)ATITPDEK	C(UniMod:4)ATITPDEK2
9.30367	9.5818	9.99386	8.44036	7.23301	8.08441	9.09712	7.60174	9.0573	7.90432	9.01128	7.90196	9.66617	9.30307	9.06221	8.81569	7.85034	10.4091	1	2	0.760209	0.998211	0.973171	1.60263	G3I5T6	G3I5T6	G3I5T6_CRIGR	I79_018843	Protein-serine/threonine phosphatase	CAYQILVQVK	C(UniMod:4)AYQILVQVK	C(UniMod:4)AYQILVQVK2
10.495	9.34624	8.65527	8.17041	10.2169	10.2875	8.71363	10.0815	9.0181	9.66762	10.0327	11.1327	11.024	11.1536	8.15014	8.54933	8.17346	7.79732	1	2	1.02247	0.998211	-1.71207	-2.23086	G3HGW6	G3HGW6	G3HGW6_CRIGR	I79_009858	Laminin subunit alpha-5	CCPGFNQQPWK	C(UniMod:4)C(UniMod:4)PGFNQQPWK	C(UniMod:4)C(UniMod:4)PGFNQQPWK2
10.074	10.6007	8.32015	8.86634	7.80917	9.15537	9.6292	7.99579	7.17524	9.54607	7.86469	7.6648	7.05723	8.35222	6.98767	8.68079	8.0067	8.37903	1	2	0.211327	0.998211	-0.481775	-0.543831	G3GTC9	G3GTC9	G3GTC9_CRIGR	Pgm3	Phosphoacetylglucosamine mutase	CCSFDGDADR	C(UniMod:4)C(UniMod:4)SFDGDADR	C(UniMod:4)C(UniMod:4)SFDGDADR2
10.2648	11.038	12.7565	13.6141	13.9495	12.0484	12.3755	12.9741	12.8404	13.0197	13.5253	12.1696	12.7005	11.9969	12.3165	11.8722	13.4124	13.8916	1	2	1.02418	0.998211	1.65116	2.31269	G3H3Q1	G3H3Q1;G3IAX3	G3H3Q1_CRIGR	I79_004880	Pyruvate kinase	CCSGAIIVLTK	C(UniMod:4)C(UniMod:4)SGAIIVLTK	C(UniMod:4)C(UniMod:4)SGAIIVLTK2
9.95251	8.55647	9.33738	6.71454	9.59588	8.21179	9.31376	7.92423	9.81135	9.64005	7.45481	10.1132	10.4221	10.7811	9.98915	9.25993	7.45835	9.45009	1	2	0.173262	0.998211	-0.450716	-0.450874	G3HX58	G3HX58	G3HX58_CRIGR	Flrt3	Fibronectin leucine rich transmembrane protein 3	CDAGFIYCNDR	C(UniMod:4)DAGFIYC(UniMod:4)NDR	C(UniMod:4)DAGFIYC(UniMod:4)NDR2
9.32272	13.3059	13.7388	13.9708	14.0997	13.3283	12.9612	12.9802	13.3411	13.7682	13.9907	12.9929	13.3037	12.6373	13.0147	12.3782	13.7476	11.7124	1	2	0.312191	0.998211	1.10572	0.808497	G3H3Q1	G3IA08;G3H3Q1;G3IAX3	G3H3Q1_CRIGR	I79_004880	Pyruvate kinase	CDENILWLDYK	C(UniMod:4)DENILWLDYK	C(UniMod:4)DENILWLDYK2
10.5819	9.87639	8.55348	10.4619	9.89493	8.62927	7.65998	8.04596	9.52892	9.40646	9.85564	8.78549	7.78177	9.06935	9.65459	9.51453	9.52339	9.59384	1	2	0.191002	0.998211	-0.457839	-0.491419	G3GZQ9	G3GZQ9	G3GZQ9_CRIGR	I79_003354	DNA helicase	CDFTGTLIVVPDVSK	C(UniMod:4)DFTGTLIVVPDVSK	C(UniMod:4)DFTGTLIVVPDVSK2
8.70054	9.69133	9.77306	8.13847	7.69044	8.5049	7.44123	9.493	8.28121	7.1014	7.26058	8.15975	7.80274	7.26246	8.54384	8.59083	8.04205	10.0938	1	3	0.0475452	0.998211	-0.0859992	-0.140289	G3GTX3	G3GTX3	G3GTX3_CRIGR	St14	Suppressor of tumorigenicity 14 protein homolog	CDGWADCPDYSDEHFCR	C(UniMod:4)DGWADC(UniMod:4)PDYSDEHFC(UniMod:4)R	C(UniMod:4)DGWADC(UniMod:4)PDYSDEHFC(UniMod:4)R3
9.87482	10.6746	12.2772	12.8163	12.1286	12.6	11.8932	12.4277	11.4655	12.3248	13.5209	11.888	12.595	13.6207	12.6931	8.26031	11.7852	13.2416	1	2	0.550371	0.998211	1.18225	1.36943	G3I3X6	G3I3X6	G3I3X6_CRIGR	I79_018147	Proteasome subunit alpha type-6	CDPAGYYCGFK	C(UniMod:4)DPAGYYC(UniMod:4)GFK	C(UniMod:4)DPAGYYC(UniMod:4)GFK2
9.55125	9.68268	10.4176	9.16199	9.40828	8.93163	8.71489	8.61897	8.77604	8.43886	9.32854	10.3415	9.91008	10.4837	10.6002	7.98575	9.02986	10.3656	1	2	0.0436975	0.998211	-0.0699804	-0.127065	G3HG25	G3HG25	G3HG25_CRIGR	I79_009544	Laminin subunit gamma-1	CDQCEENYFYNR	C(UniMod:4)DQC(UniMod:4)EENYFYNR	C(UniMod:4)DQC(UniMod:4)EENYFYNR2
9.75931	9.87389	9.18996	10.7641	10.8417	9.80962	10.4247	9.30411	10.0385	9.73172	9.99868	9.67093	9.52654	9.12856	10.2185	10.3812	10.1761	11.6917	1	3	0.819308	0.998211	0.855119	1.90364	G3GWQ1	G3GWQ1	G3GWQ1_CRIGR	I79_002180	Vinculin	CDRVDQLTAQLADLAAR	C(UniMod:4)DRVDQLTAQLADLAAR	C(UniMod:4)DRVDQLTAQLADLAAR3
13.8347	13.1142	13.6254	13.7265	13.662	13.6472	13.7498	13.6024	13.6439	13.4479	13.6181	14.0141	13.7739	13.8366	13.6166	9.05704	13.8745	14.6522	1	2	0.225917	0.998211	0.143597	0.575864	G3GVD0	G3GVD0;G3ID82;G3GX66;G3ID81	G3GVD0_CRIGR	Actb	ACTB	CDVDIRK	C(UniMod:4)DVDIRK	C(UniMod:4)DVDIRK2
11.1816	8.49694	8.86118	10.4179	9.83176	8.22863	9.09765	10.4714	9.98255	7.7824	10.6666	11.2734	12.1113	12.1715	12.2266	8.43516	11.1038	10.9377	1	2	0.127279	0.998211	0.413251	0.350506	G3HGW6	G3HGW6	G3HGW6_CRIGR	I79_009858	Laminin subunit alpha-5	CDVGGALGQGCEPR	C(UniMod:4)DVGGALGQGC(UniMod:4)EPR	C(UniMod:4)DVGGALGQGC(UniMod:4)EPR2
12.5395	11.8385	13.7847	12.1577	12.2686	12.0949	11.9618	12.4711	12.1731	10.0427	11.5032	13.4875	13.5641	13.8832	14.1567	7.63038	11.692	13.3619	1	2	0.0317784	0.998211	0.054084	0.0932982	G3GUX9	G3GUX9	G3GUX9_CRIGR	I79_001504	Metalloendopeptidase	CEAACGGFLTK	C(UniMod:4)EAAC(UniMod:4)GGFLTK	C(UniMod:4)EAAC(UniMod:4)GGFLTK2
11.2384	9.3099	10.2451	9.96336	10.0309	8.1114	7.16255	8.63571	8.81122	8.41147	8.67155	9.71144	10.6032	9.92467	10.1241	11.0582	9.72195	11.7544	1	2	0.0479292	0.998211	0.183803	0.138261	G3I5L3	G3I5L3	G3I5L3_CRIGR	Anxa1	Annexin	CEDLSVNQDLADTDAR	C(UniMod:4)EDLSVNQDLADTDAR	C(UniMod:4)EDLSVNQDLADTDAR2
9.73587	9.31411	7.33199	7.53599	6.35947	8.87522	7.18403	9.34611	7.35982	7.75973	6.92991	8.71321	7.71897	8.09805	8.03737	7.80948	7.8246	8.22951	1	2	1.65186	0.998211	-1.44098	-3.74347	G3HL13	G3IKK4;G3HL13	G3HL13_CRIGR	I79_011398	60 kDa heat shock protein, mitochondrial	CEFQDAYVLLSEK	C(UniMod:4)EFQDAYVLLSEK	C(UniMod:4)EFQDAYVLLSEK2
9.82878	10.3062	11.3867	10.1264	9.66586	8.05663	8.66203	8.47397	8.63997	7.10269	7.93053	7.42572	7.72923	8.52732	6.74498	8.99906	7.65396	12.254	1	2	0.454474	0.998211	1.25585	1.02899	G3GTJ6	G3GTJ6	G3GTJ6_CRIGR	I79_000981	Complement component C8 beta chain	CEGFVCAQTGR	C(UniMod:4)EGFVC(UniMod:4)AQTGR	C(UniMod:4)EGFVC(UniMod:4)AQTGR2
8.75794	9.57828	7.21927	6.84535	8.66543	8.59481	8.75857	7.81314	8.51145	8.94978	9.00175	8.0499	9.53386	8.38756	8.70629	9.53491	9.26563	8.5707	1	3	0.0221996	0.998211	-0.0404324	-0.066717	G3IFL1	G3IFL1	G3IFL1_CRIGR	I79_022534	Amidophosphoribosyltransferase	CELENCQPFVVETLHGK	C(UniMod:4)ELENC(UniMod:4)QPFVVETLHGK	C(UniMod:4)ELENC(UniMod:4)QPFVVETLHGK3
9.60276	10.2353	8.93322	8.72953	9.39919	8.15092	8.90565	9.14281	7.2092	7.12214	9.47079	9.52053	7.16585	6.83743	7.02346	9.358	7.74598	7.90646	1	2	0.684182	0.998211	-0.914535	-1.47837	G3I8F9	G3I8F9;G3I8G0	G3I8F9_CRIGR	Krt14	Keratin 14	CEMEQQNQEYK	C(UniMod:4)EMEQQNQEYK	C(UniMod:4)EMEQQNQEYK2
10.7368	9.86624	11.1779	7.55232	7.2999	7.92268	10.8009	8.52539	8.10095	7.85918	7.61149	9.26577	11.9418	11.6902	11.9553	8.29354	8.3154	8.57852	1	2	0.116999	0.998211	0.409958	0.317303	G3I437	G3I437	G3I437_CRIGR	I79_018184	Agrin	CEPGFWNFR	C(UniMod:4)EPGFWNFR	C(UniMod:4)EPGFWNFR2
9.77804	11.762	11.069	8.87394	10.1615	10.4683	11.4768	10.6039	10.8557	10.5164	9.70901	11.747	10.4737	11.3104	12.3195	8.74877	10.5872	8.39792	1	2	0.406991	0.998211	-0.858873	-0.937059	G3HUV6	G3HUV6	G3HUV6_CRIGR	I79_014724	Cysteine-rich motor neuron 1 protein	CEVQFSPR	C(UniMod:4)EVQFSPR	C(UniMod:4)EVQFSPR2
9.58741	10.64	7.37954	8.00137	9.97309	8.74922	7.79989	8.00038	8.7488	9.88402	9.76349	8.59571	8.36823	7.4641	7.58965	8.40713	9.4616	8.38689	1	2	NaN	NaN	0	NaN	G3IC91	G3ILH4;G3IFU5;G3IC91	G3IC91_CRIGR	I79_021281	von Willebrand factor A domain-containing protein 5A	CEWELLER	C(UniMod:4)EWELLER	C(UniMod:4)EWELLER2
10.2632	9.91377	7.18184	7.75408	7.99381	8.73468	8.04801	8.04205	7.79293	7.74637	7.6615	10.8523	10.0918	10.3417	10.5471	8.70823	7.99236	11.6345	1	2	0.199833	0.998211	-0.567932	-0.511647	G3HZ57	G3HZ57	G3HZ57_CRIGR	Nrp1	Neuropilin	CEWLIQAPEPYQR	C(UniMod:4)EWLIQAPEPYQR	C(UniMod:4)EWLIQAPEPYQR2
9.87078	9.5157	9.45671	6.8565	9.81464	8.49594	8.30757	9.67704	8.74763	7.57754	9.19725	9.61962	9.18823	9.32359	10.4641	9.32076	6.83533	8.5557	1	2	0.821968	0.998211	-1.10178	-1.6966	G3GSF3	G3GSF3	G3GSF3_CRIGR	I79_000564	Sushi repeat-containing protein SRPX	CEYYCSPGYTLK	C(UniMod:4)EYYC(UniMod:4)SPGYTLK	C(UniMod:4)EYYC(UniMod:4)SPGYTLK2
9.77705	8.72923	8.48275	8.47651	10.0249	8.22764	8.31933	8.19667	8.94799	7.41782	7.44114	7.49944	10.6694	9.44183	10.3816	9.14035	8.44138	8.98555	1	2	0.288473	0.998211	0.611317	0.710408	G3HGW6	G3HGW6	G3HGW6_CRIGR	I79_009858	Laminin subunit alpha-5	CFCFGATER	C(UniMod:4)FC(UniMod:4)FGATER	C(UniMod:4)FC(UniMod:4)FGATER2
10.7872	9.82621	11.8588	8.6566	10.9292	9.35896	8.17198	11.132	7.60423	7.32463	11.0908	6.98949	7.04912	8.79018	10.6681	8.91087	7.22342	8.96585	1	2	NaN	NaN	0	NaN	G3I3W4	G3I3W4	G3I3W4_CRIGR	I79_018133	S-formylglutathione hydrolase	CFGGLQK	C(UniMod:4)FGGLQK	C(UniMod:4)FGGLQK2
9.07837	8.56065	9.86114	10.6673	10.2842	9.65331	10.4658	9.73447	9.95375	9.53192	10.2142	10.6428	10.1184	9.99797	10.3482	9.00523	10.0555	11.5402	1	2	0.744996	0.998211	0.906402	1.65371	G3GT56	G3GT56	G3GT56_CRIGR	Gart	Trifunctional purine biosynthetic protein adenosine-3	CFGPTAQAAQLESSK	C(UniMod:4)FGPTAQAAQLESSK	C(UniMod:4)FGPTAQAAQLESSK2
9.46977	8.89886	7.36327	9.34879	9.7242	9.39371	8.61315	7.66673	8.67098	7.307	8.28831	8.1512	9.11744	7.9149	8.68465	8.4129	8.86131	8.34402	1	3	0.109072	0.998211	-0.149042	-0.307209	G3GT56	G3GT56	G3GT56_CRIGR	Gart	Trifunctional purine biosynthetic protein adenosine-3	CFGPTAQAAQLESSKK	C(UniMod:4)FGPTAQAAQLESSKK	C(UniMod:4)FGPTAQAAQLESSKK3
10.7008	10.9455	13.475	14.1203	13.5375	12.6564	11.8813	12.7632	13.0315	12.6199	13.6275	13.275	13.7823	13.2866	13.3138	8.75484	13.4886	13.1467	1	2	0.473897	0.998211	1.02189	1.11135	G3GU76	G3GU76	G3GU76_CRIGR	I79_001228	60S acidic ribosomal protein P0	CFIVGADNVGSK	C(UniMod:4)FIVGADNVGSK	C(UniMod:4)FIVGADNVGSK2
13.8441	13.9133	13.8055	12.9849	12.8632	12.6593	13.348	12.2223	13.2386	12.4087	12.8051	13.5424	12.978	12.8055	13.2941	9.24776	13.061	13.9943	1	2	0.0172388	0.998211	-0.0223412	-0.0521657	G3HEV3	G3HEV3	G3HEV3_CRIGR	I79_009100	Latent-transforming growth factor beta-binding protein 1	CFQETIGSQCGK	C(UniMod:4)FQETIGSQC(UniMod:4)GK	C(UniMod:4)FQETIGSQC(UniMod:4)GK2
9.16184	8.70135	11.1979	9.11751	8.34562	7.50184	7.94042	9.23033	9.00157	8.4486	7.36128	7.65606	10.463	10.5041	7.5015	8.44561	9.26744	11.5072	1	2	0.84877	0.998211	1.65045	1.75318	G3HBX0	G3HBX0	G3HBX0_CRIGR	Gnptg	N-acetylglucosamine-1-phosphate transferase subunit gamma	CFSLVESTYK	C(UniMod:4)FSLVESTYK	C(UniMod:4)FSLVESTYK2
9.57627	9.5784	8.74771	8.37552	6.46079	7.82189	12.1063	8.73767	8.48946	7.9452	9.70684	10.2286	8.31779	8.63888	8.28452	8.06333	8.58483	12.0524	1	2	0.32381	0.998211	1.00411	0.775202	G3H4I2	G3H4I2	G3H4I2_CRIGR	H671_1g1638	Tropomyosin alpha-1 chain-like protein	CGDLEEELK	C(UniMod:4)GDLEEELK	C(UniMod:4)GDLEEELK2
11.3225	8.80214	8.16957	9.21011	9.07142	8.2081	9.38885	8.55463	9.76178	7.92823	8.96542	9.74812	8.75409	8.31892	10.001	8.68946	9.73903	11.1573	1	3	0.0426534	0.998211	-0.131984	-0.126641	G3HID6	G3HID6	G3HID6_CRIGR	Cnbp	CCHC-type zinc finger nucleic acid binding protein	CGETGHVAINCSK	C(UniMod:4)GETGHVAINC(UniMod:4)SK	C(UniMod:4)GETGHVAINC(UniMod:4)SK3
9.09902	10.1749	10.8498	11.616	11.4605	8.51917	10.7511	8.50941	10.4715	11.914	11.7449	9.2139	10.6317	7.3997	10.9866	8.87045	11.7	12.445	1	2	2.24528	0.998211	2.41692	5.09669	G3HDE3	G3HDE3	G3HDE3_CRIGR	Psme2	Proteasome activator complex subunit 2	CGFLPGNEK	C(UniMod:4)GFLPGNEK	C(UniMod:4)GFLPGNEK2
8.9629	9.66603	8.22472	7.86886	7.68452	7.5933	8.43949	8.11165	8.26487	8.47994	9.08859	7.33795	10.1816	7.92002	10.4506	8.26906	9.46895	8.80875	1	3	0.553772	0.998211	0.859958	1.22047	G3HTF0	G3HTF0	G3HTF0_CRIGR	Sgsh	N-sulfoglucosamine sulfohydrolase	CGHSQPQYGTFCEK	C(UniMod:4)GHSQPQYGTFC(UniMod:4)EK	C(UniMod:4)GHSQPQYGTFC(UniMod:4)EK3
9.82774	9.38984	11.3894	7.65391	8.63782	8.40907	7.77377	8.60532	9.02784	7.85468	8.70159	10.8258	10.3795	10.1444	9.36046	8.29156	6.31551	10.5413	1	2	0.225135	0.998211	-0.600391	-0.56682	G3HRK9	G3HRK9	G3HRK9_CRIGR	Mmp19	Matrix metallopeptidase 19	CGLEDPFNQK	C(UniMod:4)GLEDPFNQK	C(UniMod:4)GLEDPFNQK2
10.7886	8.06026	10.2752	10.7626	10.3596	8.84716	8.83443	9.37406	10.1227	10.2698	10.3787	9.53062	10.1248	9.95061	7.46408	8.94272	9.93313	10.3728	1	2	0.160384	0.998211	0.301534	0.427448	G3HIQ0	G3HIQ0	G3HIQ0_CRIGR	Tars1	Threonine--tRNA ligase	CGPLIDLCR	C(UniMod:4)GPLIDLC(UniMod:4)R	C(UniMod:4)GPLIDLC(UniMod:4)R2
9.8812	9.39662	9.85482	10.8355	10.0575	9.14143	10.0226	10.1658	9.35626	9.1429	10.0306	8.80011	10.0012	9.87333	8.60038	8.12239	9.48163	8.60458	1	2	0.465892	0.998211	0.591726	1.05212	G3HEG2	G3HEG2	G3HEG2_CRIGR	Wdr92	WD repeat domain 92	CGTFGAASLQQR	C(UniMod:4)GTFGAASLQQR	C(UniMod:4)GTFGAASLQQR2
9.35837	9.32614	8.18508	9.3187	7.59038	10.3744	11.0871	9.96239	9.66642	9.53214	9.02802	8.81898	7.76202	9.06765	9.07974	8.62111	9.06225	8.20967	1	2	0.188015	0.998211	-0.422871	-0.486282	G3HXY1	G3HXY1	G3HXY1_CRIGR	Pdlim1	PDZ and LIM domain 1	CGTGIVGVFVK	C(UniMod:4)GTGIVGVFVK	C(UniMod:4)GTGIVGVFVK2
13.9411	13.4234	14.8929	13.5894	13.9779	14.0024	13.5304	14.1537	13.5415	12.9333	14.013	14.77	15.1131	15.5804	15.0985	11.5022	14.3155	12.0269	1	2	0.418703	0.998211	-0.672891	-0.983464	G3GUR0	G3GUR0	G3GUR0_CRIGR	C1s	Calcium-dependent serine proteinase	CGTYGIYTK	C(UniMod:4)GTYGIYTK	C(UniMod:4)GTYGIYTK2
9.5373	8.91759	8.50231	11.8257	12.9451	8.80492	7.90613	9.48623	8.69687	8.09612	12.0908	6.58535	6.94087	6.96044	7.46579	8.23717	7.56755	8.16978	1	1	0.1054	0.998211	0.401435	0.288544	G3H8V1	G3H8V1	G3H8V1_CRIGR	Mmp9	Matrix metalloproteinase-9	CGVPDLGK	C(UniMod:4)GVPDLGK	C(UniMod:4)GVPDLGK1
15.2442	15.2044	16.1177	14.457	14.6368	14.8363	14.7889	15.4282	15.3034	14.2861	15.0538	15.8834	16.3854	16.7418	16.0091	8.241	15.2822	14.736	1	2	0.164234	0.998211	-0.229473	-0.430532	G3H8V1	G3H8V1	G3H8V1_CRIGR	Mmp9	Matrix metalloproteinase-9	CGVPDLGK	C(UniMod:4)GVPDLGK	C(UniMod:4)GVPDLGK2
8.38709	9.56255	9.15229	8.12055	9.66567	8.43143	8.00967	8.31204	7.75143	8.33602	8.84553	7.16898	6.88463	7.62455	8.72254	8.72435	8.01017	9.20899	1	2	0.0326039	0.998211	0.0601242	0.0954551	G3I798	G3I798	G3I798_CRIGR	Ampd2	AMP deaminase	CGVPFTDLLDAAK	C(UniMod:4)GVPFTDLLDAAK	C(UniMod:4)GVPFTDLLDAAK2
9.65149	9.55451	7.57684	7.70115	7.50233	8.27174	10.2588	10.2196	7.96011	10.0247	10.7562	9.82605	10.0576	9.99053	10.099	10.8088	10.2557	10.6156	1	3	0.192735	0.998211	0.408553	0.495229	G3HWJ3	G3HWJ3	G3HWJ3_CRIGR	I79_015376	Plectin	CHSDQLTGLSLLPVSEK	C(UniMod:4)HSDQLTGLSLLPVSEK	C(UniMod:4)HSDQLTGLSLLPVSEK3
8.99503	9.47445	10.5774	11.6575	11.0473	10.0551	10.62	10.3679	10.4729	12.2103	10.7271	10.6066	9.37128	9.42163	10.4535	8.7739	11.0524	11.2394	1	2	0.554723	0.998211	0.836458	1.21782	G3H6C5	G3H6C5	G3H6C5_CRIGR	Cdc37	Hsp90 co-chaperone Cdc37	CIDSGLWVPNSK	C(UniMod:4)IDSGLWVPNSK	C(UniMod:4)IDSGLWVPNSK2
10.034	10.7192	9.48818	11.3817	10.1341	10.4223	11.9767	9.95689	11.1996	11.8618	10.9696	10.3688	9.20283	9.55799	9.62956	10.4416	10.586	11.4287	1	2	0.486671	0.998211	0.722424	1.15553	G3HUU6	G3HUU6	G3HUU6_CRIGR	S100a11	Protein S100	CIESLIAVFQK	C(UniMod:4)IESLIAVFQK	C(UniMod:4)IESLIAVFQK2
11.2602	9.46073	9.56922	9.58155	7.92848	8.21039	8.30186	8.16922	7.73035	7.27742	8.1343	9.65476	8.65838	9.18208	9.49306	9.31048	7.19716	9.44498	1	2	0.291407	0.998211	-0.71176	-0.76271	Q60426	Q60426	Q60426_CRIGR	fur	Furin	CIIDILVEPK	C(UniMod:4)IIDILVEPK	C(UniMod:4)IIDILVEPK2
13.959	14.4005	13.8556	12.3279	12.8736	13.1405	13.577	12.3385	13.0368	12.6421	12.0369	13.5847	13.03	13.1441	13.602	9.26066	12.9246	14.1275	1	2	0.265123	0.998211	-0.295816	-0.655187	G3HEJ4	G3HEJ4	G3HEJ4_CRIGR	I79_008978	Neogenin	CIIESGGPPK	C(UniMod:4)IIESGGPPK	C(UniMod:4)IIESGGPPK2
9.16716	10.1846	8.59335	8.73311	8.33941	9.4219	7.46156	8.14998	8.81349	8.55687	9.00511	8.3951	8.25748	7.57371	7.40258	8.35793	7.92012	7.97418	1	2	1.0554	0.998211	-0.888138	-2.17962	G3GXD7	G3GXD7	G3GXD7_CRIGR	Fasn	Fatty acid synthase	CILLSNLSTSSHTPK	C(UniMod:4)ILLSNLSTSSHTPK	C(UniMod:4)ILLSNLSTSSHTPK2
10.1308	9.77011	10.5762	7.9675	7.20105	7.45382	6.91411	7.59888	9.01647	7.18552	9.51047	9.82702	10.6751	10.892	10.5996	8.89618	10.3188	8.80734	1	3	0.180924	0.998211	-0.546191	-0.470308	G3I2G7	G3I2G7	G3I2G7_CRIGR	I79_017609	EGF-containing fibulin-like extracellular matrix protein 2	CINHYGGYLCLPR	C(UniMod:4)INHYGGYLC(UniMod:4)LPR	C(UniMod:4)INHYGGYLC(UniMod:4)LPR3
10.0185	10.1671	7.75483	8.09346	7.9963	7.9288	7.42216	7.27681	8.5882	7.70504	8.57694	8.82197	7.18165	9.19713	7.85029	7.25079	8.50587	9.3398	1	2	0.522273	0.998211	-0.913813	-1.17936	G3HWJ3	G3HWJ3	G3HWJ3_CRIGR	I79_015376	Plectin	CITDPQTGLCLLPLK	C(UniMod:4)ITDPQTGLC(UniMod:4)LLPLK	C(UniMod:4)ITDPQTGLC(UniMod:4)LLPLK2
10.4298	11.683	10.3354	12.3143	11.9463	12.2168	13.1877	11.971	7.88346	7.17393	12.5782	11.6069	11.293	11.5923	12.0583	7.85925	12.7889	11.6175	1	2	0.440783	0.998211	0.685259	1.02024	G3GVX2	G3GVX2	G3GVX2_CRIGR	Dstn	Destrin	CIVVEEGK	C(UniMod:4)IVVEEGK	C(UniMod:4)IVVEEGK2
10.404	10.679	12.3991	11.2329	11.9337	11.2597	10.6194	12.0788	11.0997	11.1572	10.9581	11.8535	12.4388	12.2556	12.943	10.5635	11.5544	11.9751	1	2	0.275822	0.998211	0.394167	0.677658	G3HG25	G3HG25	G3HG25_CRIGR	I79_009544	Laminin subunit gamma-1	CIYNTAGFYCDR	C(UniMod:4)IYNTAGFYC(UniMod:4)DR	C(UniMod:4)IYNTAGFYC(UniMod:4)DR2
9.88969	9.44022	8.47301	9.94966	8.44175	8.50063	8.86605	8.53249	8.11102	8.00366	7.54308	8.06682	6.27935	7.48043	8.57193	9.22114	8.90108	11.4207	1	2	0.0912305	0.998211	0.309889	0.254857	G3H6B5	G3H6B5	G3H6B5_CRIGR	Ilf3	Interleukin enhancer-binding factor 3	CLAALASLR	C(UniMod:4)LAALASLR	C(UniMod:4)LAALASLR2
9.42912	9.79885	9.3624	6.79669	9.30178	8.53137	8.05895	9.34173	7.46055	8.2259	8.92879	10.6555	10.4237	10.0193	10.8492	8.77589	10.0916	9.17519	1	2	0.405824	0.998211	-0.925021	-0.934859	G3HEI6	G3HEI6	G3HEI6_CRIGR	I79_008970	Lysyl oxidase homolog	CLASTAYAPEATDYDLR	C(UniMod:4)LASTAYAPEATDYDLR	C(UniMod:4)LASTAYAPEATDYDLR2
10.9968	10.9827	12.1458	12.9583	11.8068	12.5289	12.0834	11.8742	12.0842	12.7127	11.6267	11.652	11.402	11.1342	11.9535	10.2776	11.9987	12.8211	1	2	0.447674	0.998211	0.590248	1.03258	G3HFM4	G3HFM4	G3HFM4_CRIGR	Flnb	Filamin-B	CLATGPGIAPIVK	C(UniMod:4)LATGPGIAPIVK	C(UniMod:4)LATGPGIAPIVK2
10.452	9.78641	10.9419	10.6076	10.1989	7.63949	7.40568	7.58279	8.53999	7.69693	7.1208	7.72775	7.92806	9.46905	9.32776	9.30657	8.11098	11.7433	1	2	0.233276	0.998211	0.814764	0.58449	G3HEV3	G3HEV3	G3HEV3_CRIGR	I79_009100	Latent-transforming growth factor beta-binding protein 1	CLCLPGYVPSDK	C(UniMod:4)LC(UniMod:4)LPGYVPSDK	C(UniMod:4)LC(UniMod:4)LPGYVPSDK2
10.65	10.0785	11.1839	11.085	10.6563	10.3548	7.98278	7.93785	7.59566	7.63075	8.49535	8.97828	11.18	8.44702	8.36795	9.10372	7.5083	10.6109	1	2	0.086584	0.998211	0.220301	0.241183	G3HW34	G3HW34	G3HW34_CRIGR	I79_015182	Prolow-density lipoprotein receptor-related protein 1	CLCVEGYAPR	C(UniMod:4)LC(UniMod:4)VEGYAPR	C(UniMod:4)LC(UniMod:4)VEGYAPR2
10.0935	9.00592	8.90165	11.4462	11.3996	8.42434	9.98787	11.7345	8.77841	8.28432	11.9991	10.6479	11.1727	11.2232	11.5702	9.18736	11.5255	7.46194	1	2	0.0947279	0.998211	0.295268	0.261785	G3GY17	G3GY17	G3GY17_CRIGR	I79_002670	Cullin-associated NEDD8-dissociated protein 1	CLDAVVSTR	C(UniMod:4)LDAVVSTR	C(UniMod:4)LDAVVSTR2
9.53319	9.21611	8.28967	10.4411	9.57611	10.3632	9.86579	8.16062	8.14141	9.8279	9.7014	9.53823	7.19947	7.32287	7.78823	9.00582	10.1028	8.2789	1	2	0.470773	0.998211	-0.865218	-1.09517	G3INF7	G3INF7	G3INF7_CRIGR	LOC100757858	Glutathione transferase	CLDTFPNLK	C(UniMod:4)LDTFPNLK	C(UniMod:4)LDTFPNLK2
9.98627	10.1291	9.25556	8.3185	7.48004	9.44602	8.0634	8.67989	9.15139	7.7534	8.90487	6.83467	7.67149	6.66993	8.65292	8.18335	8.66969	11.2832	1	2	0.0205978	0.998211	0.0784992	0.0614663	G3IK13	G3IK13	G3IK13_CRIGR	EIF3C	Eukaryotic translation initiation factor 3 subunit C	CLEEFELLGK	C(UniMod:4)LEEFELLGK	C(UniMod:4)LEEFELLGK2
10.396	9.27689	11.5126	11.7329	10.3257	8.84256	10.7378	7.61892	9.34208	10.5318	11.2406	10.896	11.2875	11.0208	10.9306	9.00278	10.2556	11.7518	1	2	0.818996	0.998211	1.33264	2.0109	G3ILF3	G3ILF3	G3ILF3_CRIGR	LOC100750644	Glutathione S-transferase	CLEEFPNLK	C(UniMod:4)LEEFPNLK	C(UniMod:4)LEEFPNLK2
10.1932	9.92251	8.68577	11.6242	10.9324	9.55728	8.78148	9.32686	10.0955	10.949	10.6772	8.89823	8.68881	7.08439	9.18231	12.848	10.6119	13.1247	1	2	0.358577	0.998211	1.00524	0.869164	G3HC84	G3HC84	G3HC84_CRIGR	I79_008088	Heat shock protein HSP 90-beta	CLELFSELAEDK	C(UniMod:4)LELFSELAEDK	C(UniMod:4)LELFSELAEDK2
8.71134	9.4521	7.3534	7.73569	7.08442	9.40351	8.49339	7.91669	8.61719	10.4541	7.75245	9.20053	8.56172	7.90819	7.74152	10.9306	8.84827	13.3371	1	2	0.117481	0.998211	0.426848	0.328734	G3HNV4	G3I216;G3HNV4	G3HNV4_CRIGR	I79_012448	Triosephosphate isomerase	CLGELICTLNAAK	C(UniMod:4)LGELIC(UniMod:4)TLNAAK	C(UniMod:4)LGELIC(UniMod:4)TLNAAK2
10.0309	9.3123	8.02291	9.51686	8.29214	8.52271	10.4128	7.96831	9.42825	9.70795	9.04581	8.97903	8.03188	8.14169	9.91518	7.79201	8.07212	8.32092	1	3	0.0525464	0.998211	-0.106928	-0.150784	G3H6K9	G3H6K9	G3H6K9_CRIGR	I79_005974	Four and a half LIM domains protein 1	CLHPLASETFVSK	C(UniMod:4)LHPLASETFVSK	C(UniMod:4)LHPLASETFVSK3
10.8704	8.25016	8.24718	8.84631	9.05722	8.72117	7.69233	8.71645	7.90871	8.71446	9.63568	9.76685	8.55972	9.61501	10.2119	8.36226	8.88947	7.82277	1	2	0.950733	0.998211	-1.55586	-2.28494	G3H576	G3H576	G3H576_CRIGR	I79_005451	Annexin	CLIEILASR	C(UniMod:4)LIEILASR	C(UniMod:4)LIEILASR2
9.69542	11.3686	8.27863	9.06458	7.90264	8.4848	7.45003	8.75016	8.66294	7.49658	9.07084	9.74054	8.02608	7.8603	10.4378	9.55198	10.0141	8.07533	1	3	1.04097	0.998211	-1.15291	-2.17333	G3HIM1	G3HIM1	G3HIM1_CRIGR	I79_010495	Basement membrane-specific heparan sulfate proteoglycan core protein	CLIHEGATPINLEWK	C(UniMod:4)LIHEGATPINLEWK	C(UniMod:4)LIHEGATPINLEWK3
9.99421	9.95331	10.8973	8.58195	7.84102	8.12662	8.01112	7.04965	9.27433	6.7781	10.9129	7.34365	7.6488	8.43319	8.94061	8.39537	10.8231	8.43886	1	3	NaN	NaN	0	NaN	G3HRD3	G3HRD3	G3HRD3_CRIGR	I79_013398	Protein arginine N-methyltransferase 5	CLLDRVPEEEK	C(UniMod:4)LLDRVPEEEK	C(UniMod:4)LLDRVPEEEK3
9.72292	10.1512	13.0224	12.0728	12.3967	12.9922	9.66055	8.08143	9.67126	8.89229	8.08409	7.65904	12.639	7.6865	7.97211	9.31995	7.92877	13.3642	1	2	0.425743	0.998211	1.80942	1.03527	G3HTA6	G3HTA6	G3HTA6_CRIGR	Epm2aip1	EPM2A-interacting protein 1	CLNNWLR	C(UniMod:4)LNNWLR	C(UniMod:4)LNNWLR2
16.1121	15.4168	16.1644	17.0506	16.6925	14.4783	15.2809	14.3127	14.33	15.011	15.1971	15.2519	14.7449	15.1534	15.8675	15.3743	15.7702	16.5686	1	2	0.377415	0.998211	0.630442	0.879924	G3HAI3	G3HAI3	G3HAI3_CRIGR	I79_007438	Follistatin-related protein 1	CLNPSFNPPEK	C(UniMod:4)LNPSFNPPEK	C(UniMod:4)LNPSFNPPEK2
14.2002	13.1152	14.1444	12.9266	13.3111	8.40733	13.3154	8.11125	8.57989	12.5271	7.19206	13.8193	8.32237	13.8672	8.25844	8.99696	13.671	14.9088	1	2	0.032543	0.998211	0.226032	0.0963607	G3GUR1	G3GUR1	G3GUR1_CRIGR	C1r	Complement subcomponent C1r	CLPVCGK	C(UniMod:4)LPVC(UniMod:4)GK	C(UniMod:4)LPVC(UniMod:4)GK2
9.39199	11.978	13.2696	12.8236	12.4156	11.9824	11.9269	12.2437	11.5967	11.1347	12.5384	12.9797	13.893	13.1078	13.5447	8.94208	12.7441	13.6992	1	2	0.580797	0.998211	1.63434	1.40848	G3GUR1	G3GUR1	G3GUR1_CRIGR	C1r	Complement subcomponent C1r	CLPVCGKPVNPVK	C(UniMod:4)LPVC(UniMod:4)GKPVNPVK	C(UniMod:4)LPVC(UniMod:4)GKPVNPVK2
13.8348	14.1271	15.0009	7.68538	10.2796	12.6872	12.5448	13.6544	13.9501	12.148	13.8326	14.4958	14.9897	14.7437	14.1453	14.0793	14.1747	11.897	1	3	0.509679	0.998211	-1.89342	-1.1777	G3GUR1	G3GUR1	G3GUR1_CRIGR	C1r	Complement subcomponent C1r	CLPVCGKPVNPVK	C(UniMod:4)LPVC(UniMod:4)GKPVNPVK	C(UniMod:4)LPVC(UniMod:4)GKPVNPVK3
8.69445	9.25665	12.6923	11.8631	9.76886	12.0639	11.4577	12.2048	12.4717	12.158	12.4286	13.7571	13.2708	13.7242	12.9663	8.97359	13.3213	12.5374	1	2	0.181573	0.998211	0.777138	0.504586	G3I5L3	G3I5L3	G3I5L3_CRIGR	Anxa1	Annexin	CLTALVK	C(UniMod:4)LTALVK	C(UniMod:4)LTALVK2
11.1539	10.3984	10.6255	9.82454	10.1643	8.38182	9.35233	8.94694	8.73578	7.66609	10.5955	12.7437	13.5936	13.4286	12.7464	8.64118	12.1807	9.05658	1	2	0.0639642	0.998211	-0.303058	-0.182996	G3GRS9	G3GRS9	G3GRS9_CRIGR	I79_000223	N-acetylgalactosamine-6-sulfatase	CLTPPESVPEK	C(UniMod:4)LTPPESVPEK	C(UniMod:4)LTPPESVPEK2
9.27359	8.88276	8.94634	8.4215	10.106	8.34187	8.47099	7.29578	8.93855	7.68148	10.3944	7.7247	6.84266	7.64332	7.12407	9.51555	9.83675	8.19746	1	2	NaN	NaN	0	NaN	G3HVB6	G3HVB6	G3HVB6_CRIGR	I79_014897	Clustered mitochondria protein homolog	CLTQQAVALQR	C(UniMod:4)LTQQAVALQR	C(UniMod:4)LTQQAVALQR2
9.91826	10.1859	8.55908	8.08526	10.6598	8.45071	8.51806	8.54474	8.2943	7.99306	7.83144	8.0464	9.99801	7.81648	7.88357	9.39423	7.94863	11.4433	1	2	0.308213	0.998211	0.706027	0.741812	Q9ERF7	Q9ERF7	Q9ERF7_CRIGR	ICAM1	Intercellular adhesion molecule 1	CLVDGGTPR	C(UniMod:4)LVDGGTPR	C(UniMod:4)LVDGGTPR2
9.99884	9.3419	7.71502	8.4669	7.44505	8.70816	7.86551	7.88388	7.22662	7.5922	6.30521	8.1862	7.76197	7.62905	7.25347	8.70819	7.11947	7.18776	1	2	0.812969	0.998211	-1.14387	-1.90947	G3GTN1	G3GTN1	G3GTN1_CRIGR	Magoh	Mago homolog, exon junction complex subunit	CLVFSLIGLHFK	C(UniMod:4)LVFSLIGLHFK	C(UniMod:4)LVFSLIGLHFK2
10.3392	9.97035	8.47925	8.38057	8.04627	9.41437	12.0861	8.35035	8.4767	7.21414	11.1833	7.58183	11.8661	7.74756	8.14834	8.54122	6.97814	8.8769	1	2	0.408785	0.998211	1.19063	0.940548	G3HPP5	G3HPP5	G3HPP5_CRIGR	I79_012760	Retinoic acid receptor RXR	CLVMGMK	C(UniMod:4)LVMGM(UniMod:35)K	C(UniMod:4)LVMGM(UniMod:35)K2
9.43014	9.83517	10.4292	9.48565	9.79556	11.1964	9.1092	10.7379	10.1844	10.3642	10.3328	10.5905	10.6151	7.96898	10.1313	8.68377	10.4583	8.25991	1	2	0.680636	0.998211	-1.03819	-1.45781	G3HSL4	G3HSL4	G3HSL4_CRIGR	I79_013848	Elongation factor 2	CLYASVLTAQPR	C(UniMod:4)LYASVLTAQPR	C(UniMod:4)LYASVLTAQPR2
9.91272	9.79725	10.0175	9.76554	10.1622	9.37588	11.4409	8.26296	8.47484	7.64027	10.0004	10.9516	11.4657	10.5647	11.6619	8.24127	10.2463	9.18303	1	4	0.201823	0.998211	0.38372	0.515319	G3I278	G3I278	G3I278_CRIGR	I79_017505	Laminin subunit beta-1	CLYHTEGDHCQLCQYGYYGDALR	C(UniMod:4)LYHTEGDHC(UniMod:4)QLC(UniMod:4)QYGYYGDALR	C(UniMod:4)LYHTEGDHC(UniMod:4)QLC(UniMod:4)QYGYYGDALR4
9.67984	10.146	10.0454	8.14861	10.5782	7.86661	8.85642	7.72115	7.66258	7.186	12.4527	12.7083	8.98545	7.89912	6.954	8.99281	12.2528	12.2149	1	2	0.114532	0.998211	-0.533586	-0.317935	G3HJ89	G3HJ89	G3HJ89_CRIGR	I79_010729	Clathrin heavy chain	CNEPAVWSQLAK	C(UniMod:4)NEPAVWSQLAK	C(UniMod:4)NEPAVWSQLAK2
9.99308	9.53473	10.2551	8.3633	8.07291	8.32235	7.92373	8.44134	8.76166	8.24719	9.19415	10.0317	10.159	10.9507	10.3627	7.91303	8.17219	10.5671	1	2	0.0812406	0.998211	-0.195727	-0.227066	G3H8V5	G3H8V5	G3H8V5_CRIGR	I79_006816	Carboxypeptidase	CNFYDNK	C(UniMod:4)NFYDNK	C(UniMod:4)NFYDNK2
9.24421	9.00362	9.80502	8.37154	8.51912	9.02512	7.49391	8.00696	6.77048	7.03038	8.76266	9.56891	9.912	10.4504	10.0449	8.7141	8.75668	8.89931	1	2	0.493913	0.998211	-0.610223	-1.15204	G3I0F7	G3I0F7	G3I0F7_CRIGR	Naga	Alpha-galactosidase	CNINCDQDPK	C(UniMod:4)NINC(UniMod:4)DQDPK	C(UniMod:4)NINC(UniMod:4)DQDPK2
9.65908	13.5795	7.33847	17.8797	7.56803	8.81101	8.20356	7.24859	9.1537	7.64459	8.12442	9.18588	8.00013	11.3039	8.89214	9.02809	6.8881	7.42238	1	1	0.169763	0.998211	1.15777	0.459704	G3HYG6	G3HYG6	G3HYG6_CRIGR	H671_4g12667	Alpha-2-HS-glycoprotein	CNLLAEK	C(UniMod:4)NLLAEK	C(UniMod:4)NLLAEK1
18.4896	19.5731	18.5736	18.209	17.8802	17.5389	18.6034	17.8366	18.4522	17.1525	17.5489	18.894	17.9569	17.9036	18.1693	14.6348	17.75	17.4613	1	2	0.203316	0.998211	-0.249832	-0.534447	G3HYG6	G3HYG6	G3HYG6_CRIGR	H671_4g12667	Alpha-2-HS-glycoprotein	CNLLAEK	C(UniMod:4)NLLAEK	C(UniMod:4)NLLAEK2
10.1014	10.4015	13.0398	7.82104	11.8126	12.2277	11.8008	9.36216	8.81578	8.06347	11.9889	13.1767	13.3955	13.2126	13.1131	9.14125	6.88842	12.4011	1	2	0.116184	0.998211	-0.480672	-0.315433	G3I7U8	G3I7U8	G3I7U8_CRIGR	I79_019597	Lysyl oxidase homolog	CNLPYTGVETK	C(UniMod:4)NLPYTGVETK	C(UniMod:4)NLPYTGVETK2
10.6196	10.4742	11.5398	11.3472	11.5232	10.9279	8.54669	10.9054	9.7108	9.9517	10.8653	10.8127	11.1388	10.3947	10.3005	8.50864	10.9603	12.1217	1	2	0.000759858	0.999835	0.00185537	0.00237312	G3H6V7	G3H6V7	G3H6V7_CRIGR	I79_006077	Lipoprotein lipase	CNNVGYEINK	C(UniMod:4)NNVGYEINK	C(UniMod:4)NNVGYEINK2
10.3269	9.84017	9.0583	8.55599	9.68165	8.56986	7.41181	9.28705	9.39197	7.135	6.77612	10.7107	9.48038	8.89384	9.85139	8.37019	10.3533	8.20953	1	2	0.837373	0.998211	-1.45473	-1.85057	G3HBJ3	G3HBJ3	G3HBJ3_CRIGR	I79_007823	Sm protein F	CNNVLYIR	C(UniMod:4)NNVLYIR	C(UniMod:4)NNVLYIR2
10.1482	9.98046	10.7144	9.41794	9.78318	9.29394	12.1013	8.38801	9.00832	7.40143	8.67311	9.37082	11.9485	9.38356	10.7617	7.64194	8.70071	11.0359	1	4	1.0662	0.998211	1.52157	2.25853	G3HWE7	G3HWE7	G3HWE7_CRIGR	Dkk3	Dickkopf WNT signaling pathway inhibitor 3	CPCASGLLCQPHSHSLAYVCK	C(UniMod:4)PC(UniMod:4)ASGLLC(UniMod:4)QPHSHSLAYVC(UniMod:4)K	C(UniMod:4)PC(UniMod:4)ASGLLC(UniMod:4)QPHSHSLAYVC(UniMod:4)K4
11.2219	9.93493	12.2895	12.5491	11.5265	12.1957	12.5242	11.9163	12.0419	11.3004	12.4218	12.4407	12.4847	13.18	12.3814	12.1516	11.8092	12.7066	1	2	0.620197	0.998211	0.61338	1.63401	G3HAP7	G3HAP7	G3HAP7_CRIGR	Gss	Glutathione synthetase	CPDIATQLAGTK	C(UniMod:4)PDIATQLAGTK	C(UniMod:4)PDIATQLAGTK2
9.86584	9.27937	7.66958	8.86825	8.23631	8.44333	9.33723	8.01835	8.65065	8.17998	7.48208	7.10394	8.67354	9.78595	9.98927	8.26872	7.25539	10.2781	1	3	0.37424	0.998211	0.818235	0.936182	G3HAP7	G3HAP7	G3HAP7_CRIGR	Gss	Glutathione synthetase	CPDIATQLAGTKK	C(UniMod:4)PDIATQLAGTKK	C(UniMod:4)PDIATQLAGTKK3
14.6662	13.925	15.2078	13.5201	13.3002	13.9246	13.7706	13.5813	13.6997	12.3403	13.2918	14.6057	14.7669	14.6789	14.7677	12.9927	13.1735	15.6768	1	2	0.0211901	0.998211	0.0347435	0.0633534	G3I3U5	G3I3U5	G3I3U5_CRIGR	I79_018113	Nidogen-1	CPDNTLGVDCIER	C(UniMod:4)PDNTLGVDC(UniMod:4)IER	C(UniMod:4)PDNTLGVDC(UniMod:4)IER2
9.37029	8.55663	11.5284	8.85291	9.73085	10.1079	10.1663	10.7049	9.98746	9.28863	9.01975	11.3696	11.3823	11.5325	11.7998	7.13509	9.42995	11.7365	1	3	0.104917	0.998211	0.251908	0.287454	G3I3U5	G3I3U5	G3I3U5_CRIGR	I79_018113	Nidogen-1	CPDNTLGVDCIERK	C(UniMod:4)PDNTLGVDC(UniMod:4)IERK	C(UniMod:4)PDNTLGVDC(UniMod:4)IERK3
9.69484	12.2802	13.8001	13.0272	11.9315	12.2409	11.8573	12.5945	8.15787	11.2835	11.326	11.5584	13.952	13.5913	13.3472	8.29455	12.6707	12.4916	1	2	0.837464	0.998211	1.66736	1.89342	G3IHT7	G3IHT7	G3IHT7_CRIGR	I79_023393	Semaphorin-4B	CPFDPNFK	C(UniMod:4)PFDPNFK	C(UniMod:4)PFDPNFK2
10.5606	9.19343	8.09133	10.2458	8.51468	8.42959	8.74539	8.79096	8.116	7.07171	7.63238	7.64443	8.74632	8.35046	7.91178	8.41977	9.39663	9.0717	1	2	0.121563	0.998211	0.324102	0.344342	G3HHL3	G3HHL3	G3HHL3_CRIGR	I79_010118	Eukaryotic translation initiation factor 5B	CPFIVALNK	C(UniMod:4)PFIVALNK	C(UniMod:4)PFIVALNK2
9.71608	9.30834	10.3823	9.65909	10.3468	9.35622	8.00646	7.5764	9.03791	7.58083	8.56701	10.4546	10.0304	9.45902	10.1609	8.43167	9.4325	10.3179	1	2	0.219187	0.998211	-0.338816	-0.555731	G3HW34	G3HW34	G3HW34_CRIGR	I79_015182	Prolow-density lipoprotein receptor-related protein 1	CPLNYFACPSGR	C(UniMod:4)PLNYFAC(UniMod:4)PSGR	C(UniMod:4)PLNYFAC(UniMod:4)PSGR2
8.41242	10.8789	10.7818	10.802	11.1634	8.25296	10.6083	10.6088	9.73016	10.2271	11.1843	9.00665	10.2477	10.3785	10.5414	9.38253	9.79987	11.9966	1	2	2.4133	0.998211	2.35628	5.32119	G3H7Y0	G3H7Y0	G3H7Y0_CRIGR	Copa	Coatomer subunit alpha	CPLSGACYAPEFK	C(UniMod:4)PLSGAC(UniMod:4)YAPEFK	C(UniMod:4)PLSGAC(UniMod:4)YAPEFK2
13.8824	12.6685	13.4618	12.4787	12.9955	13.443	12.9179	13.1461	13.7663	12.4901	12.3187	13.2003	13.8387	13.6908	13.8277	8.73843	13.04	13.9523	1	2	0.200859	0.998211	-0.211707	-0.516707	G3I664	G3I664	G3I664_CRIGR	H671_4g12064	Procollagen C-endopeptidase enhancer 1	CPSQPRPAA	C(UniMod:4)PSQPRPAA	C(UniMod:4)PSQPRPAA2
10.0676	10.2605	12.3833	7.89932	9.99694	9.13946	7.44968	11.3186	8.44418	11.3191	7.27906	7.29651	6.37528	7.7727	11.4979	9.02767	11.2106	12.8231	1	2	0.0411498	0.998211	-0.197655	-0.120011	G3HEV3	G3HEV3	G3HEV3_CRIGR	I79_009100	Latent-transforming growth factor beta-binding protein 1	CQCPPNFTGK	C(UniMod:4)QC(UniMod:4)PPNFTGK	C(UniMod:4)QC(UniMod:4)PPNFTGK2
9.81611	9.35742	12.2433	11.9908	12.4042	9.45441	11.1653	10.9388	8.57614	9.64283	11.8987	10.759	11.8928	11.3475	12.0675	13.0157	11.6081	12.7663	1	3	1.80029	0.998211	1.94397	3.82384	G3HNJ3	G3HNJ3	G3HNJ3_CRIGR	Clu	Clusterin	CQEILSVDCSANNPAQAHLR	C(UniMod:4)QEILSVDC(UniMod:4)SANNPAQAHLR	C(UniMod:4)QEILSVDC(UniMod:4)SANNPAQAHLR3
11.0758	9.2345	12.7611	12.1355	11.9662	9.42038	12.6588	12.7284	12.2513	11.6611	12.5136	12.7346	12.6626	12.9732	13.0337	12.2073	12.4318	13.2866	1	2	0.637365	0.998211	1.60894	1.633	G3H1K9	G3H1K9;G3I4K1;G3HJB0	G3H1K9_CRIGR	I79_004057	Alpha-actinin-1	CQLEINFNTLQTK	C(UniMod:4)QLEINFNTLQTK	C(UniMod:4)QLEINFNTLQTK2
9.82754	10.5282	9.52231	10.1952	8.52483	8.88371	7.45016	10.3755	8.74426	9.42645	10.168	8.32646	10.5797	7.39301	7.34523	9.17578	10.0053	13.0317	1	2	0.455847	0.998211	1.30162	1.0635	G3IA32	G3IA32	G3IA32_CRIGR	Cops4	COP9 signalosome complex subunit 4	CQQLAAYGILEK	C(UniMod:4)QQLAAYGILEK	C(UniMod:4)QQLAAYGILEK2
10.4273	10.2777	8.33224	7.47002	9.90887	8.37936	11.5817	8.56408	9.18274	8.68173	10.3785	7.29272	8.11759	7.84361	6.97286	8.92941	10.7452	7.52954	1	2	0.00619639	0.999022	-0.0250928	-0.0186782	G3HPP2	G3HPP2	G3HPP2_CRIGR	I79_012757	4-trimethylaminobutyraldehyde dehydrogenase	CQVLLEAAR	C(UniMod:4)QVLLEAAR	C(UniMod:4)QVLLEAAR2
9.97324	9.39653	9.6903	8.03487	8.29542	8.04044	8.8392	8.97799	8.47703	7.02967	7.99926	11.3076	10.5729	8.01009	10.0851	8.3901	8.95205	12.8298	1	2	0.073737	0.998211	0.295441	0.207532	G3IK05	G3IK05	G3IK05_CRIGR	I79_024197	Lactadherin (Fragment)	CQVTENTQR	C(UniMod:4)QVTENTQR	C(UniMod:4)QVTENTQR2
9.37214	8.93503	8.02141	8.51628	7.5751	7.77085	8.72538	8.72432	7.59688	8.31615	7.56659	9.14865	7.13601	8.99186	8.60392	7.88753	8.06056	8.53958	1	2	0.358248	0.998211	-0.53457	-0.860766	G3GSA7	G3GSA7	G3GSA7_CRIGR	I79_000425	Delta-like protein (Fragment)	CQYGWQGLYCDK	C(UniMod:4)QYGWQGLYC(UniMod:4)DK	C(UniMod:4)QYGWQGLYC(UniMod:4)DK2
14.7965	16.5918	16.2407	15.7438	16.2754	15.2338	15.6222	15.1251	15.9169	14.865	15.1539	15.7288	14.8521	15.7443	15.8544	14.9441	15.3044	15.5743	1	3	0.226907	0.998211	0.195058	0.579586	G3I5N6	G3I5N6	G3I5N6_CRIGR	Igfbp4	Insulin-like growth factor-binding protein 4	CRPPVGCEELVR	C(UniMod:4)RPPVGC(UniMod:4)EELVR	C(UniMod:4)RPPVGC(UniMod:4)EELVR3
12.5769	9.28895	12.3185	11.227	11.9228	10.6185	10.4581	9.97528	8.61162	8.60493	10.6201	11.3017	12.4541	12.4194	12.8289	8.60629	10.7031	11.9629	1	2	0.0121523	0.998211	0.0264978	0.0367629	G3GUX9	G3GUX9	G3GUX9_CRIGR	I79_001504	Metalloendopeptidase	CSCDPGYELAPDK	C(UniMod:4)SC(UniMod:4)DPGYELAPDK	C(UniMod:4)SC(UniMod:4)DPGYELAPDK2
10.725	9.72732	8.63527	8.71918	9.317	8.61199	8.79929	8.18352	7.46175	7.26335	8.60856	6.30807	8.93037	8.8327	9.10009	9.76156	8.30746	11.7823	1	2	0.268738	0.998211	1.00945	0.683919	G3H9U3	G3H9U3	G3H9U3_CRIGR	I79_007174	Splicing factor, proline-and glutamine-rich	CSEGVFLLTTTPR	C(UniMod:4)SEGVFLLTTTPR	C(UniMod:4)SEGVFLLTTTPR2
9.78118	8.77226	11.8596	8.16679	10.4321	8.02972	7.42166	7.5991	8.58821	7.5685	10.006	11.3462	12.0776	11.845	12.0348	8.63804	7.66603	11.3081	1	2	0.00544646	0.999357	0.0245258	0.0164165	G3I7U8	G3I7U8	G3I7U8_CRIGR	I79_019597	Lysyl oxidase homolog	CSGQEPSLWK	C(UniMod:4)SGQEPSLWK	C(UniMod:4)SGQEPSLWK2
9.43053	9.5207	8.84307	9.71884	9.50254	9.03782	7.14158	8.3185	7.67899	8.19289	6.20733	8.75334	10.4809	9.82548	10.029	9.96572	9.76022	10.0468	1	2	0.127373	0.998211	0.27312	0.351622	G3GZY4	G3GZY4	G3GZY4_CRIGR	Loxl4	Lysyl oxidase homolog	CSGTELALQQCQR	C(UniMod:4)SGTELALQQC(UniMod:4)QR	C(UniMod:4)SGTELALQQC(UniMod:4)QR2
10.2867	9.06535	8.03074	11.1726	8.35457	8.49392	6.59879	11.2708	7.68906	10.9597	10.6994	8.36863	7.40062	8.39104	10.0187	8.47947	10.803	7.75605	1	2	0.281771	0.998211	-0.817723	-0.690315	G3H5P2	G3H5P2	G3H5P2_CRIGR	Fhl2	Four and a half LIM domains 2	CSLSLVGR	C(UniMod:4)SLSLVGR	C(UniMod:4)SLSLVGR2
10.3435	10.4053	9.07818	9.48118	7.8415	8.81602	10.4803	8.85041	8.05875	7.2981	7.25243	8.54802	7.44304	6.59736	8.10254	7.91461	7.61337	9.21497	1	2	0.0327675	0.998211	-0.0809711	-0.0959286	G3H3I9	G3H3I9	G3H3I9_CRIGR	Csrp1	Cysteine and glycine-rich protein 1	CSQAVYAAEK	C(UniMod:4)SQAVYAAEK	C(UniMod:4)SQAVYAAEK2
11.8012	9.09743	13.3003	13.4854	13.1051	12.2121	12.4275	12.2556	12.7386	12.7402	12.9804	13.4026	13.4125	13.4255	13.5863	13.0833	13.4763	13.4255	1	2	0.558809	0.998211	0.715792	1.31776	G3I5L3	G3I5L3	G3I5L3_CRIGR	Anxa1	Annexin	CSTSTPAFFAEK	C(UniMod:4)STSTPAFFAEK	C(UniMod:4)STSTPAFFAEK2
9.21631	9.31484	11.7376	11.3053	8.49455	12.3403	7.97881	12.328	8.14702	8.59725	11.7944	7.53513	12.2807	12.2447	8.06781	8.3653	7.7915	12.0805	1	2	0.282344	0.998211	1.21408	0.703098	G3HBI9	G3HBI9	G3HBI9_CRIGR	I79_007819	Leukotriene A-4 hydrolase	CSVDFAR	C(UniMod:4)SVDFAR	C(UniMod:4)SVDFAR2
10.0794	17.6965	18.098	17.3513	17.7372	17.1117	16.8032	16.9892	17.2278	16.2572	15.1953	16.4679	15.988	15.4103	15.184	8.65867	13.398	19.1336	1	2	0.464799	0.998211	2.76602	1.18135	G3HEV3	G3HEV3	G3HEV3_CRIGR	I79_009100	Latent-transforming growth factor beta-binding protein 1	CTCGQGYQLSAAK	C(UniMod:4)TC(UniMod:4)GQGYQLSAAK	C(UniMod:4)TC(UniMod:4)GQGYQLSAAK2
9.93085	8.15514	9.38709	9.82275	10.2149	7.51214	9.1616	7.27206	8.63882	8.42369	8.54505	9.49369	10.413	10.0554	11.1898	7.88398	9.72901	10.3495	1	2	0.484389	0.998211	0.957814	1.19913	G3HGW6	G3HGW6	G3HGW6_CRIGR	I79_009858	Laminin subunit alpha-5	CTCPPGLSGER	C(UniMod:4)TC(UniMod:4)PPGLSGER	C(UniMod:4)TC(UniMod:4)PPGLSGER2
9.23966	8.96995	11.2866	9.96354	9.81103	9.42967	8.70835	10.4841	9.48277	7.3621	9.36799	7.6893	11.2817	11.9231	10.8013	9.00341	9.28273	11.4514	1	2	0.908621	0.998211	1.56506	1.8518	G3HWY2	G3HWY2	G3HWY2_CRIGR	I79_015497	Exostosin-2	CTNLSEGVLSVR	C(UniMod:4)TNLSEGVLSVR	C(UniMod:4)TNLSEGVLSVR2
8.81731	9.93075	10.0334	10.4539	10.4919	7.92661	8.27629	8.25083	8.30166	9.06162	10.6663	8.33594	8.75577	7.38133	8.01302	8.15406	8.55204	10.1145	1	2	0.837692	0.998211	1.04017	1.7808	G3H7V9	G3H7V9	G3H7V9_CRIGR	Mcm2	DNA replication licensing factor MCM2	CTVIAAANPIGGR	C(UniMod:4)TVIAAANPIGGR	C(UniMod:4)TVIAAANPIGGR2
10.1205	8.7209	11.3772	8.60215	7.57544	11.9103	8.36654	8.48736	8.30367	7.21339	7.2363	8.83966	10.8563	7.84683	11.0083	7.98909	9.87554	11.7743	1	2	0.117167	0.998211	-0.390362	-0.318918	G3HW34	G3HW34	G3HW34_CRIGR	I79_015182	Prolow-density lipoprotein receptor-related protein 1	CTVYFEGPR	C(UniMod:4)TVYFEGPR	C(UniMod:4)TVYFEGPR2
9.93578	8.82314	11.8003	10.2155	11.3043	11.1393	10.733	8.98908	10.4114	7.56449	9.49459	11.3722	10.814	10.8599	11.7995	7.42193	8.46834	11.3277	1	2	0.0284871	0.998211	-0.0431977	-0.08641	G3HUV6	G3HUV6	G3HUV6_CRIGR	I79_014724	Cysteine-rich motor neuron 1 protein	CVCDPAGCLR	C(UniMod:4)VC(UniMod:4)DPAGC(UniMod:4)LR	C(UniMod:4)VC(UniMod:4)DPAGC(UniMod:4)LR2
9.57549	9.90379	11.2145	11.3857	11.0477	7.53479	10.4843	9.27429	9.91582	9.62416	10.8763	10.176	10.797	10.8417	11.1457	8.19605	11.2035	11.8662	1	2	0.954522	0.998211	2.03786	2.37935	G3I9L7	G3I9L7	G3I9L7_CRIGR	I79_020269	EGF-containing fibulin-like extracellular matrix protein 1	CVCPVSNAMCR	C(UniMod:4)VC(UniMod:4)PVSNAMC(UniMod:4)R	C(UniMod:4)VC(UniMod:4)PVSNAMC(UniMod:4)R2
10.0862	9.06514	10.3156	9.09919	10.3189	8.60316	7.20826	7.67864	8.06324	7.93092	9.38036	7.48785	7.6926	10.5979	8.20281	7.50509	8.11505	8.00851	1	2	NaN	NaN	0	NaN	G3GSF3	G3GSF3	G3GSF3_CRIGR	I79_000564	Sushi repeat-containing protein SRPX	CVDGAYFNSR	C(UniMod:4)VDGAYFNSR	C(UniMod:4)VDGAYFNSR2
9.63718	10.032	11.439	11.8066	11.5243	10.9638	11.4725	7.22804	10.7686	11.6334	12.6356	11.1395	11.7641	11.2412	11.569	9.57811	11.4846	12.0658	1	2	0.922023	0.998211	1.19706	2.44526	G3HWJ3	G3HWJ3	G3HWJ3_CRIGR	I79_015376	Plectin	CVEDPETGLR	C(UniMod:4)VEDPETGLR	C(UniMod:4)VEDPETGLR2
9.76511	8.50292	12.2015	8.31979	10.9384	8.18412	8.49527	8.98114	8.09395	7.99875	8.37403	7.04846	11.6138	11.749	11.2856	9.33622	11.4912	12.3134	1	2	0.668917	0.998211	1.853	1.42286	G3HQD5	G3HQD5	G3HQD5_CRIGR	I79_013032	Peptidyl-glycine alpha-amidating monooxygenase B	CVFTGEGR	C(UniMod:4)VFTGEGR	C(UniMod:4)VFTGEGR2
10.1796	9.72272	8.77323	8.23483	7.43483	8.47717	8.16208	8.05873	7.93328	7.49479	10.0285	9.65779	7.51284	7.32967	8.72177	8.14162	10.3374	8.48935	1	2	0.995589	0.998211	-1.3384	-2.45685	G3GRE0	G3GRE0	G3GRE0_CRIGR	Bpnt1	3'(2'), 5'-bisphosphate nucleotidase 1	CVIAEGDLGIVQK	C(UniMod:4)VIAEGDLGIVQK	C(UniMod:4)VIAEGDLGIVQK2
9.20992	8.99028	8.58518	8.83898	8.87078	7.94924	8.89014	8.50309	9.60991	7.90812	8.36949	9.18474	8.57333	9.59546	9.57268	8.59763	9.23285	9.26916	1	2	0.0865341	0.998211	0.111601	0.253583	Q9ERF7	Q9ERF7	Q9ERF7_CRIGR	ICAM1	Intercellular adhesion molecule 1	CVLELADQILK	C(UniMod:4)VLELADQILK	C(UniMod:4)VLELADQILK2
10.0075	9.23568	10.0078	11.43	10.8336	8.67489	10.0285	9.41517	9.16242	10.4463	10.955	8.91778	8.00462	8.2434	8.8312	8.09901	10.8341	9.53464	1	2	0.272714	0.998211	0.549358	0.6725	G3H9Z4	G3H9Z4	G3H9Z4_CRIGR	H671_8g19416	Serine-threonine kinase receptor-associated protein	CVLPEEDSAELAK	C(UniMod:4)VLPEEDSAELAK	C(UniMod:4)VLPEEDSAELAK2
9.1461	9.19275	9.77743	7.83086	10.1489	8.87373	8.86393	9.56952	9.46756	9.01513	10.1574	10.5044	11.1392	10.261	10.4589	8.81286	10.7187	10.347	1	2	0.0138678	0.998211	0.0371645	0.0414678	G3I9L7	G3I9L7	G3I9L7_CRIGR	I79_020269	EGF-containing fibulin-like extracellular matrix protein 1	CVNHYGGYLCLPK	C(UniMod:4)VNHYGGYLC(UniMod:4)LPK	C(UniMod:4)VNHYGGYLC(UniMod:4)LPK2
9.61419	9.02262	10.9707	9.82209	10.1995	10.5846	10.9707	10.3138	11.7022	10.1885	11.0712	11.5119	11.4284	10.965	11.3831	10.9849	11.4724	10.3156	1	3	0.0328612	0.998211	0.0639447	0.098019	G3I9L7	G3I9L7	G3I9L7_CRIGR	I79_020269	EGF-containing fibulin-like extracellular matrix protein 1	CVNHYGGYLCLPK	C(UniMod:4)VNHYGGYLC(UniMod:4)LPK	C(UniMod:4)VNHYGGYLC(UniMod:4)LPK3
10.39	8.90785	10.1411	11.8619	11.9498	9.00333	10.7683	11.5258	11.2324	11.3856	11.4817	10.0609	10.1062	9.31346	10.722	8.66203	10.9572	10.6137	1	2	0.873922	0.998211	1.01947	1.82639	G3HN88	G3HN88	G3HN88_CRIGR	Cap1	Adenylyl cyclase-associated protein	CVNTTLQIK	C(UniMod:4)VNTTLQIK	C(UniMod:4)VNTTLQIK2
9.90796	14.6236	15.859	15.016	14.7538	14.6359	13.9295	8.83743	14.0637	14.0616	14.3095	14.8089	16.0321	15.7959	16.0679	14.8592	14.9747	16.6072	1	2	0.538319	0.998211	2.27862	1.33229	G3GUR0	G3GUR0	G3GUR0_CRIGR	C1s	Calcium-dependent serine proteinase	CVPVCGVPTEPIALQQR	C(UniMod:4)VPVC(UniMod:4)GVPTEPIALQQR	C(UniMod:4)VPVC(UniMod:4)GVPTEPIALQQR2
10.1529	8.75287	12.6545	11.9983	11.759	12.0314	10.8437	10.6393	9.65548	9.75955	10.7737	11.6936	12.8354	12.9785	12.7316	11.2122	12.051	13.1243	1	3	0.526006	0.998211	0.907801	1.17611	G3GUR0	G3GUR0	G3GUR0_CRIGR	C1s	Calcium-dependent serine proteinase	CVPVCGVPTEPIALQQR	C(UniMod:4)VPVC(UniMod:4)GVPTEPIALQQR	C(UniMod:4)VPVC(UniMod:4)GVPTEPIALQQR3
10.4446	10.657	9.80042	11.8868	11.7476	9.2889	10.26	10.1836	10.2307	10.8871	11.3691	9.95451	10.283	8.29726	9.33196	8.82225	10.5422	11.3469	1	2	0.990605	0.998211	1.04818	1.99821	G3HN02	G3HN02	G3HN02_CRIGR	I79_012132	Talin-1	CVSCLPGQR	C(UniMod:4)VSC(UniMod:4)LPGQR	C(UniMod:4)VSC(UniMod:4)LPGQR2
9.67992	10.0315	8.84048	11.7827	11.6282	9.59467	11.9783	7.30702	7.64513	10.8333	10.5586	11.5427	7.33854	10.9797	10.872	8.60966	10.7489	12.3607	1	2	0.167856	0.998211	0.592623	0.441684	G3H2I6	G3H2I6	G3H2I6_CRIGR	I79_004399	Neural cell adhesion molecule 1	CVVTGEDGTQSEATVNVK	C(UniMod:4)VVTGEDGTQSEATVNVK	C(UniMod:4)VVTGEDGTQSEATVNVK2
10.777	11.283	12.4892	12.8586	12.9383	12.734	12.5712	12.5703	8.3708	12.1473	12.2468	11.3434	11.0204	11.4024	11.3841	7.95971	11.8854	12.6204	1	2	0.379397	0.998211	0.649542	0.905269	G3HIM4	G3I3B5;G3HIM4	G3HIM4_CRIGR	CgPICR_007293	Cell division control protein 42 homolog	CVVVGDGAVGK	C(UniMod:4)VVVGDGAVGK	C(UniMod:4)VVVGDGAVGK2
8.18401	15.1586	15.1068	14.0307	14.5324	13.98	14.0706	12.5602	13.7978	13.2678	13.813	13.9751	12.9765	13.6676	14.1934	8.60402	13.6115	14.3562	1	2	0.348918	0.998211	1.81212	0.92703	G3I5N6	G3I5N6	G3I5N6_CRIGR	Igfbp4	Insulin-like growth factor-binding protein 4	CWCVDRK	C(UniMod:4)WC(UniMod:4)VDRK	C(UniMod:4)WC(UniMod:4)VDRK2
9.98	10.1705	7.09382	9.02652	7.46972	8.89777	14.4896	8.1122	8.28364	8.58255	7.8497	7.32319	13.3704	8.31734	13.1169	8.49925	7.63867	16.1145	1	2	1.28084	0.998211	4.51659	2.65478	G3H4T5	G3H4T5	G3H4T5_CRIGR	I79_005296	Glypican-1	CWNGISK	C(UniMod:4)WNGISK	C(UniMod:4)WNGISK2
8.38444	9.73388	6.8492	7.85215	9.1221	9.22501	7.39179	8.17362	7.23159	7.18146	8.02479	7.66183	8.63419	8.35353	7.34787	8.35551	8.55353	9.07064	1	2	0.115751	0.998211	-0.186571	-0.316746	G3HR96	G3HR96	G3HR96_CRIGR	I79_013360	Bleomycin hydrolase	CYFFLNAFVDTAQK	C(UniMod:4)YFFLNAFVDTAQK	C(UniMod:4)YFFLNAFVDTAQK2
10.4427	9.71202	10.3506	11.0711	10.0435	10.338	10.0857	9.06948	10.5192	8.86917	10.0799	8.54868	8.48616	10.47	7.31868	8.10421	8.96776	10.7492	1	2	0.143127	0.998211	0.321587	0.382046	G3HUW2	G3HUW2	G3HUW2_CRIGR	I79_014730	Striatin	CYIASAGADALAK	C(UniMod:4)YIASAGADALAK	C(UniMod:4)YIASAGADALAK2
9.51819	9.66873	9.53905	11.5316	7.49365	8.26694	7.98214	7.97448	8.34849	7.74624	7.91925	8.31682	7.24486	7.79534	9.74859	8.64106	7.58636	12.8057	1	2	0.345116	0.998211	1.19044	0.844576	G3H1Q9	G3H1Q9	G3H1Q9_CRIGR	Sema4c	SEMA4C	CYLEEQGTR	C(UniMod:4)YLEEQGTR	C(UniMod:4)YLEEQGTR2
9.56586	9.41251	9.4783	8.76294	8.5416	9.01213	9.76603	9.68182	9.61637	9.20551	8.62988	9.08276	8.11682	10.0967	9.87547	8.68221	9.26828	8.30661	1	3	0.523318	0.998211	-0.482151	-1.18317	G3HID6	G3HID6	G3HID6_CRIGR	Cnbp	CCHC-type zinc finger nucleic acid binding protein	CYSCGEFGHIQK	C(UniMod:4)YSC(UniMod:4)GEFGHIQK	C(UniMod:4)YSC(UniMod:4)GEFGHIQK3
9.51739	8.94242	9.15673	11.5647	11.412	8.10034	8.13886	9.76504	9.43301	8.04983	11.7716	7.83367	11.886	11.7416	9.12114	8.25504	12.478	9.04373	1	4	0.739843	0.998211	1.67453	1.57529	G3H6A3	G3H6A3	G3H6A3_CRIGR	CgPICR_019686	Ras-related protein Rab-3	DAADQNFDYMFKLLLIGNSSVGK	DAADQNFDYM(UniMod:35)FKLLLIGNSSVGK	DAADQNFDYM(UniMod:35)FKLLLIGNSSVGK4
8.94795	9.94854	9.57887	10.9631	10.9242	9.6756	8.31045	8.85488	8.54535	9.89228	10.2067	9.27563	9.88594	9.23376	11.003	10.8469	10.5121	10.3519	1	2	0.401968	0.998211	0.578102	0.955747	G3HES3	G3HES3	G3HES3_CRIGR	Cse1l	Exportin-2	DAAIYLVTSLASK	DAAIYLVTSLASK	DAAIYLVTSLASK2
9.67877	9.59484	8.17409	10.0457	8.07129	11.6804	11.103	8.45195	9.04903	10.7182	10.1728	8.56115	7.69188	6.12986	7.45128	9.16081	9.70324	8.57902	1	2	0.202299	0.998211	-0.618521	-0.52134	G3H1B3	G3H1B3	G3H1B3_CRIGR	I79_003938	Lamin-L(I)	DAALATALGDKK	DAALATALGDKK	DAALATALGDKK2
10.6692	9.72524	7.52764	7.04572	7.86658	9.29434	6.90843	6.96905	8.23264	8.14251	6.89942	7.54528	8.18734	6.46611	7.19489	9.34973	8.59958	7.90092	1	2	0.699217	0.998211	-1.65902	-1.7332	G3H381	G3H381	G3H381_CRIGR	I79_004696	Kinesin light chain	DAANLLNDALAIR	DAANLLNDALAIR	DAANLLNDALAIR2
8.96672	9.95296	8.4051	8.25108	7.79928	11.2596	9.06553	8.09768	9.37453	8.00127	8.53834	11.416	7.34706	10.5098	9.32159	8.15527	8.47396	10.0975	1	2	0.87766	0.998211	-1.85715	-1.88577	G3GZC9	G3GZC9	G3GZC9_CRIGR	I79_003190	VWFA and cache domain-containing protein 1	DAAQVILR	DAAQVILR	DAAQVILR2
13.6111	15.5622	14.4226	13.7476	13.7134	13.9875	14.3592	13.4314	13.9015	13.7228	8.04444	13.677	13.4938	13.2768	13.9978	13.1069	13.2142	14.686	1	2	0.453493	0.998211	0.313088	1.05304	G3HEV3	G3HEV3	G3HEV3_CRIGR	I79_009100	Latent-transforming growth factor beta-binding protein 1	DADECLLFGEEICK	DADEC(UniMod:4)LLFGEEIC(UniMod:4)K	DADEC(UniMod:4)LLFGEEIC(UniMod:4)K2
10.3745	9.85711	8.34398	10.4383	10.1038	10.4402	8.817	9.90817	9.01674	9.91397	9.84301	9.98205	9.63254	10.2928	9.57781	9.38475	9.39242	7.61989	1	2	0.813788	0.998211	-1.13865	-1.8415	G3IKW4	G3IKW4	G3IKW4_CRIGR	CgPICR_014908	GDP-L-fucose synthase	DADLTDAAQTQALFQK	DADLTDAAQTQALFQK	DADLTDAAQTQALFQK2
10.1724	9.40035	8.93988	7.87391	7.66869	8.00988	8.01443	7.37168	7.97933	8.23878	9.84846	11.1541	10.9471	7.30459	11.1038	8.27078	9.68767	8.37047	1	2	0.34537	0.998211	-0.977306	-0.830433	G3I2U1	G3I2U1	G3I2U1_CRIGR	Prss27	Serine protease 27	DADSDFQLK	DADSDFQLK	DADSDFQLK2
9.57385	9.05711	10.2564	7.55066	10.4231	10.6649	8.38409	9.83636	10.7092	9.98449	10.5826	9.56439	9.85741	9.33891	9.04003	9.83284	10.3585	10.684	1	2	0.4449	0.998211	-0.815326	-1.02483	G3H7Y0	G3H7Y0	G3H7Y0_CRIGR	Copa	Coatomer subunit alpha	DADSITLFDVQQK	DADSITLFDVQQK	DADSITLFDVQQK2
10.5891	13.028	8.48679	8.31866	10.6718	10.753	11.5209	7.87605	10.1314	10.3459	9.8968	7.22605	8.27971	9.32089	8.74422	8.78189	9.62402	9.08116	1	2	0.0553857	0.998211	-0.222629	-0.161387	G3I8G0	G3I8G0	G3I8G0_CRIGR	Krt17	Keratin 17	DAEDWFFSK	DAEDWFFSK	DAEDWFFSK2
9.67831	16.3418	12.5546	12.7009	14.1572	11.7141	14.1578	8.32174	12.8256	12.4694	13.442	12.7695	11.4682	10.9163	12.3407	7.50719	12.0865	12.2546	1	2	0.504597	0.998211	1.25807	1.17722	G3I8F9	G3I8F9;G3I8G1	G3I8F9_CRIGR	Krt14	Keratin 14	DAEEWFFTK	DAEEWFFTK	DAEEWFFTK2
9.06342	9.76206	8.15763	9.46704	8.75497	9.39999	9.19363	8.44736	7.27551	9.27399	8.29207	8.37486	7.92536	8.23277	7.42297	8.78604	8.52501	8.80122	1	2	0.0784184	0.998211	-0.0992781	-0.219792	G3HYP6	G3HYP6;G3HSB7	G3HYP6_CRIGR	I79_016187	Nuclear migration protein nudC	DAENHEVQLK	DAENHEVQLK	DAENHEVQLK2
10.0317	9.46192	11.8445	11.3458	11.9293	10.0263	10.9273	11.0883	11.8935	11.7213	12.119	11.8665	12.4974	11.7032	11.2819	10.5848	12.422	10.1618	1	2	0.309853	0.998211	0.591552	0.755637	G3GZB2	G3GZB2	G3GZB2_CRIGR	Asah1	Ceramidase	DAEWVGFITR	DAEWVGFITR	DAEWVGFITR2
9.38198	8.19928	7.72526	8.68657	8.05758	8.88492	8.90303	8.84639	12.0134	12.1199	11.605	11.8947	11.1747	8.20072	7.11631	9.717	11.5113	8.47129	1	2	0.262719	0.998211	-0.744963	-0.663063	G3IB32	G3IB32	G3IB32_CRIGR	I79_020820	Twinfilin-1	DAFQALEK	DAFQALEK	DAFQALEK2
9.11834	9.86362	7.94899	8.2437	7.70788	8.59719	8.47476	13.0033	13.481	6.95078	12.509	13.995	8.09166	14.4034	13.8312	9.36083	7.97027	8.82632	1	2	0.474467	0.998211	-2.16106	-1.25176	G3IN86	G3IN86	G3IN86_CRIGR	CgPICR_012365	DPP7	DAFQQIR	DAFQQIR	DAFQQIR2
9.94363	9.23424	9.37072	11.1806	10.346	11.0502	9.02921	11.1615	9.93436	10.2276	10.7937	11.4018	10.4602	11.008	11.0195	10.6642	9.96342	9.57924	1	2	0.512006	0.998211	-0.736195	-1.13757	G3H576	G3H576	G3H576_CRIGR	I79_005451	Annexin	DAFVAIVQSVK	DAFVAIVQSVK	DAFVAIVQSVK2
10.0203	12.8862	12.2328	12.5445	11.1024	13.0323	7.62991	8.79587	11.2802	11.7554	7.61202	7.82985	7.11263	8.33384	7.49125	12.7087	7.85507	13.2331	1	2	0.0252568	0.998211	-0.164094	-0.0745725	G3IBK2	G3IBK2	G3IBK2_CRIGR	I79_021027	Filamin-A	DAGEGGLSLAIEGPSK	DAGEGGLSLAIEGPSK	DAGEGGLSLAIEGPSK2
9.44285	10.3218	7.46119	8.45673	7.39479	10.5807	8.69115	7.34025	10.2652	10.5212	8.77915	7.12558	7.92497	8.89968	7.74227	9.19727	9.20699	7.79843	1	2	0.299967	0.998211	-0.831899	-0.800975	G3IBK2	G3IBK2	G3IBK2_CRIGR	I79_021027	Filamin-A	DAGEGLLAVQITDPEGK	DAGEGLLAVQITDPEGK	DAGEGLLAVQITDPEGK2
9.77643	9.15033	11.1689	10.4121	10.3119	10.8526	11.0554	9.83135	10.9122	10.7645	10.4429	10.2288	10.2656	9.99838	10.2876	11.1053	10.9385	11.0628	1	3	0.470842	0.998211	0.413001	1.09807	G3IBK2	G3IBK2	G3IBK2_CRIGR	I79_021027	Filamin-A	DAGEGLLAVQITDPEGKPK	DAGEGLLAVQITDPEGKPK	DAGEGLLAVQITDPEGKPK3
9.56073	8.70283	10.9073	11.6334	11.2634	10.6705	10.5129	11.3679	10.1102	7.97529	11.5733	11.3423	10.3167	10.6973	11.418	9.50814	11.3192	11.843	1	3	0.354701	0.998211	0.551978	0.852509	G3HFM4	G3HFM4	G3HFM4_CRIGR	Flnb	Filamin-B	DAGEGLLAVQITDQEGKPQR	DAGEGLLAVQITDQEGKPQR	DAGEGLLAVQITDQEGKPQR3
9.11751	8.52407	13.1428	11.7094	11.0364	12.1895	9.02242	8.83648	8.77958	11.0043	12.6207	12.6478	12.6134	12.6735	12.8541	8.58318	10.7424	12.6979	1	2	0.0470884	0.998211	0.192495	0.137274	O70473	O70473;G3GYP7	AK1A1_CRIGR	AKR1A1	Aldo-keto reductase family 1 member A1	DAGHPLYPFNDPY	DAGHPLYPFNDPY	DAGHPLYPFNDPY2
9.84222	10.1649	9.9271	9.97954	10.324	8.59978	7.67036	7.87536	9.11832	6.87739	7.43987	9.32968	9.23709	9.00721	8.09446	9.10789	7.17288	8.70865	1	2	0.237002	0.998211	-0.358319	-0.592616	G3I4H0	G3I4H0	G3I4H0_CRIGR	I79_018349	Coronin-1A	DAGPLLISLK	DAGPLLISLK	DAGPLLISLK2
9.28428	9.79771	8.35239	10.1516	10.2689	8.83729	8.83874	8.94081	8.38383	11.0493	9.57929	10.1558	9.17808	8.9928	10.3466	9.09877	10.6874	9.61614	1	2	0.0140184	0.998211	0.020351	0.0423891	G3HEZ0	G3HEZ0	G3HEZ0_CRIGR	I79_009139	Stress-70 protein, mitochondrial	DAGQISGLNVLR	DAGQISGLNVLR	DAGQISGLNVLR2
15.7103	16.9171	16.2391	16.9436	16.1323	14.356	7.79876	14.8489	15.8667	16.8844	16.1403	16.3549	14.5497	15.7262	15.7498	16.9478	16.873	16.3585	1	2	0.28434	0.998211	-1.56109	-0.715534	G3IDL7	G3IDL7	G3IDL7_CRIGR	I79_021800	Heat shock cognate 71 kDa protein	DAGTIAGLNVLR	DAGTIAGLNVLR	DAGTIAGLNVLR2
15.4714	14.3434	13.9852	14.4068	13.5727	14.5597	14.354	13.6756	14.6485	13.6425	14.0749	16.1171	14.597	14.7872	14.9853	13.5999	14.9326	13.5699	1	2	0.97045	0.998211	-1.1508	-2.2767	G3I8R9	G3I8R9	BIP_CRIGR	HSPA5	Endoplasmic reticulum chaperone BiP	DAGTIAGLNVMR	DAGTIAGLNVM(UniMod:35)R	DAGTIAGLNVM(UniMod:35)R2
13.3656	14.4415	7.71518	13.0713	13.277	11.4441	12.7294	8.63493	11.8826	11.5068	11.616	13.5975	12.7019	12.6282	13.7419	8.40093	12.6129	10.8506	1	2	0.212324	0.998211	-0.464131	-0.547476	G3I8R9	G3I8R9	BIP_CRIGR	HSPA5	Endoplasmic reticulum chaperone BiP	DAGTIAGLNVMR	DAGTIAGLNVMR	DAGTIAGLNVMR2
8.19405	11.906	11.2514	12.8653	12.3619	12.0744	12.003	11.7047	7.4706	12.7325	12.1617	10.8205	11.2202	7.38759	10.89	11.522	12.0804	11.8132	1	2	0.535355	0.998211	1.61243	1.35175	G3H4Z8	G3H4Z8	G3H4Z8_CRIGR	Hspa2	HSPA2	DAGTITGLNVLR	DAGTITGLNVLR	DAGTITGLNVLR2
9.974	11.0585	11.197	10.4353	11.4566	10.0554	9.87586	10.0721	11.1649	9.63591	10.0156	9.63862	9.74203	9.38043	8.99645	8.16158	7.57899	10.1287	1	2	0.329572	0.998211	0.156108	0.784664	G3HZE6	G3HZE6;G3HZE7;G3HZE5	G3HZE6_CRIGR	I79_016447	Heat shock 70 kDa protein 1A/1B	DAGVIAGLNVLR	DAGVIAGLNVLR	DAGVIAGLNVLR2
10.3043	11.532	12.0733	12.0368	11.1767	12.6088	12.4716	9.25999	12.4082	13.3871	8.0209	11.431	8.31343	11.442	11.6927	12.594	12.6859	12.5428	1	2	0.0299381	0.998211	-0.106895	-0.0880545	G3HFM4	G3HFM4	G3HFM4_CRIGR	Flnb	Filamin-B	DAGYGGISLAVEGPSK	DAGYGGISLAVEGPSK	DAGYGGISLAVEGPSK2
10.7278	9.84389	7.77213	7.86061	7.50357	9.44537	9.22923	8.0561	8.50665	9.117	9.18419	9.70889	8.77371	6.97493	7.78791	9.21758	9.83782	8.7479	1	2	1.26162	0.998211	-1.30781	-2.69867	G3IBK2	G3IBK2	G3IBK2_CRIGR	I79_021027	Filamin-A	DAGYGGLSLSIEGPSK	DAGYGGLSLSIEGPSK	DAGYGGLSLSIEGPSK2
9.61527	9.61037	8.03133	10.386	10.619	7.58523	8.15514	9.1671	7.98012	7.97578	9.87411	8.33683	6.36101	9.79145	7.46233	8.40049	7.38197	9.32783	1	2	0.0144093	0.998211	0.0450488	0.0430554	G3IK13	G3IK13	G3IK13_CRIGR	EIF3C	Eukaryotic translation initiation factor 3 subunit C	DAHNALLDIQSSGR	DAHNALLDIQSSGR	DAHNALLDIQSSGR2
9.96019	9.93392	9.9927	8.31627	8.44942	9.36798	8.14769	9.23325	9.73886	9.05364	10.1358	9.67348	8.85977	7.90714	8.89258	7.04613	9.03663	10.0902	1	3	0.789738	0.998211	-0.813744	-1.72611	G3IK13	G3IK13	G3IK13_CRIGR	EIF3C	Eukaryotic translation initiation factor 3 subunit C	DAHNALLDIQSSGR	DAHNALLDIQSSGR	DAHNALLDIQSSGR3
10.4965	9.92058	8.33548	7.67282	7.09221	10.6305	7.42878	8.95943	10.1108	8.92154	7.36755	6.96829	9.00018	6.87868	9.32642	10.2651	8.85268	7.94083	1	2	0.423711	0.998211	-1.35445	-1.08533	G3HH11	G3HH11	G3HH11_CRIGR	I79_009906	N-acylneuraminate cytidylyltransferase	DAIGISLLK	DAIGISLLK	DAIGISLLK2
9.8447	9.82404	8.20856	12.754	12.7875	12.2243	13.373	12.6161	13.024	13.8095	12.7191	12.4229	12.2608	12.5863	12.5678	7.5417	13.2779	8.34159	1	2	0.0455188	0.998211	0.185069	0.131594	G3I877	G3I877	G3I877_CRIGR	I79_019739	Stress-induced-phosphoprotein 1	DAIHFYNK	DAIHFYNK	DAIHFYNK2
8.68068	9.14923	9.3849	8.19504	9.33348	9.05329	8.70335	9.19507	8.67513	8.87613	9.43461	9.26166	10.0692	9.88042	9.10545	8.69158	9.15884	8.86081	1	2	0.0323774	0.998211	-0.0414438	-0.0959729	G3GYY6	G3GYY6	G3GYY6_CRIGR	Cat	Catalase	DAILFPSFIHSQK	DAILFPSFIHSQK	DAILFPSFIHSQK2
10.0364	9.01983	7.66677	7.96894	11.81	9.30939	9.27155	12.3986	8.82709	11.6953	11.5485	12.1661	7.78804	7.71613	6.82333	7.29422	11.9322	7.95183	1	2	0.986084	0.998211	-2.25887	-2.44515	G3H576	G3H576	G3H576_CRIGR	I79_005451	Annexin	DAISGIGTDEK	DAISGIGTDEK	DAISGIGTDEK2
9.71226	10.3674	9.07421	9.10343	12.9388	8.58755	8.93554	8.09985	7.58565	7.62501	8.50767	7.92306	7.32439	7.01922	8.24363	7.17482	9.08188	8.40813	1	1	NaN	NaN	0	NaN	G3GUU5	G3GUU5	G3GUU5_CRIGR	Tkt	Transketolase	DAIVQAVK	DAIVQAVK	DAIVQAVK1
15.0252	14.0003	13.1919	8.34513	12.5981	14.7763	14.2012	14.8087	14.8543	14.6225	14.3442	14.1539	13.3793	14.2918	14.3156	12.6797	14.0792	14.0155	1	2	0.662449	0.998211	-2.16652	-1.53096	G3GUU5	G3GUU5	G3GUU5_CRIGR	Tkt	Transketolase	DAIVQAVK	DAIVQAVK	DAIVQAVK2
11.0387	9.26114	8.15502	8.52099	8.65197	8.40248	9.36258	8.53797	8.23336	10.0814	10.3413	7.92416	9.92467	7.60976	7.33342	8.40235	10.039	10.7446	1	2	0.177432	0.998211	0.516432	0.480138	G3HJS0	G3H501;G3HJS0;G3HNR1	G3HJS0_CRIGR	I79_010919	Spectrin beta chain, brain 1	DALLLWCQMK	DALLLWC(UniMod:4)QM(UniMod:35)K	DALLLWC(UniMod:4)QM(UniMod:35)K2
13.9655	13.112	13.4766	13.1024	12.9695	12.7636	12.2909	12.3434	12.8464	12.1885	12.6476	13.5558	13.7998	13.0427	13.8807	13.5618	13.5413	13.7453	1	2	0.146192	0.998211	-0.193733	-0.388655	G3IG05	G3IG05	G3IG05_CRIGR	I79_022682	Annexin	DALNIETAVK	DALNIETAVK	DALNIETAVK2
12.9244	12.2838	11.9622	11.8844	11.8888	12.2851	12.6656	8.33885	13.378	12.8721	6.6782	10.9724	11.5751	10.556	11.9904	8.97024	12.1375	12.4632	1	2	0.0458405	0.998211	0.086435	0.137723	G3GVX1	G3GVX1	G3GVX1_CRIGR	I79_001876	Ribosome-binding protein 1	DALNQATSQVESK	DALNQATSQVESK	DALNQATSQVESK2
9.96929	9.37862	8.8507	8.07012	9.46651	7.9625	8.77217	9.28302	7.70267	10.2255	9.04175	7.7218	7.8398	9.1282	9.10011	9.11776	9.13522	8.20008	1	2	NaN	NaN	0	NaN	G3H873	G3H873	G3H873_CRIGR	Erc1	ELKS/RAB6-interacting/CAST family member 1	DANIALLELSSSK	DANIALLELSSSK	DANIALLELSSSK2
8.72591	10.8767	9.81796	10.6259	10.031	8.64836	9.44588	8.96759	9.84491	11.0298	9.39342	7.07554	8.73807	7.86703	9.14528	8.89608	10.0798	10.8589	1	2	1.18701	0.998211	1.76726	2.40668	G3HRR5	G3HRR5	G3HRR5_CRIGR	I79_013537	ELAV-like protein	DANLYISGLPR	DANLYISGLPR	DANLYISGLPR2
10.1331	8.83051	10.9192	8.49037	11.0224	8.04216	8.58955	8.06724	8.47945	10.6118	10.884	8.65881	10.9771	7.81263	10.4997	8.67286	7.76263	11.8764	1	2	0.431033	0.998211	1.03868	0.984398	G3HXA2	G3HXA2	G3HXA2_CRIGR	I79_015621	Basic leucine zipper and W2 domain-containing protein 2	DANSVTSSLR	DANSVTSSLR	DANSVTSSLR2
9.47586	9.06892	9.86761	10.3112	10.1275	9.24127	8.47095	7.77856	8.92046	8.00185	7.57841	7.15441	7.09504	7.47932	7.06837	7.79104	7.1182	11.4904	1	2	0.234913	0.998211	0.718029	0.587984	G3HXA2	G3HXA2	G3HXA2_CRIGR	I79_015621	Basic leucine zipper and W2 domain-containing protein 2	DANSVTSSLRK	DANSVTSSLRK	DANSVTSSLRK2
9.47541	10.6376	9.77067	7.83354	8.29319	8.9401	8.57322	8.52358	8.2528	7.54877	11.5873	7.56464	7.64383	8.72093	8.16647	8.94822	11.848	7.89724	1	2	NaN	NaN	0	NaN	G3GX68	G3GX68	G3GX68_CRIGR	I79_002383	Nuclear protein localization protein 4-like	DAPELGYAK	DAPELGYAK	DAPELGYAK2
8.32406	8.05547	8.16815	8.07189	7.94682	8.39173	11.2042	10.9948	8.35286	10.552	10.9747	8.44514	11.2644	11.6269	11.3524	8.62283	11.0238	8.16659	1	2	0.607132	0.998211	1.28978	1.43276	G3GYY6	G3GYY6	G3GYY6_CRIGR	Cat	Catalase	DAQLFIQK	DAQLFIQK	DAQLFIQK2
10.6507	9.12056	8.19986	8.23828	9.48826	7.9964	7.27179	7.60118	7.78934	9.22437	8.41842	7.71541	8.62861	7.5312	9.13013	8.85782	8.38242	7.50793	1	2	0.343947	0.998211	-0.875859	-0.887514	G3HAN5	G3HGI0;G3HAN5	G3HAN5_CRIGR	Eif2s2	Eukaryotic translation initiation factor 2 subunit 2	DASDDLDDLNFFNQK	DASDDLDDLNFFNQK	DASDDLDDLNFFNQK2
9.64472	8.79153	11.0647	7.79272	10.5939	11.5777	10.7999	7.98928	10.7596	10.2268	10.9298	7.32788	10.142	10.3878	10.2706	8.63611	9.76734	8.71523	1	2	0.0366826	0.998211	-0.154326	-0.109889	G3HZ42	G3HZ42	G3HZ42_CRIGR	Cct2	T-complex protein 1 subunit beta	DASLMVTNDGATILK	DASLM(UniMod:35)VTNDGATILK	DASLM(UniMod:35)VTNDGATILK2
9.49006	9.93645	10.0063	10.5506	10.2511	10.1285	10.713	10.1884	10.4607	10.7224	10.092	10.9012	9.91134	10.4387	10.6036	8.4794	10.3586	10.8495	1	2	0.284683	0.998211	0.332842	0.727224	G3IEK4	G3IEK4	G3IEK4_CRIGR	I79_022151	Angio-associated migratory cell protein	DASLVVTTSGDHK	DASLVVTTSGDHK	DASLVVTTSGDHK2
11.6738	9.76405	12.1067	10.9642	11.7443	10.8254	8.31701	11.5608	10.5213	10.6541	10.8173	11.7949	12.6711	12.2068	12.2847	8.87256	11.747	10.6085	1	2	0.342782	0.998211	-0.791138	-0.836098	G3HGW6	G3HGW6	G3HGW6_CRIGR	I79_009858	Laminin subunit alpha-5	DASTSVSTLEK	DASTSVSTLEK	DASTSVSTLEK2
13.3901	15.7402	11.3973	14.6004	15.5262	16.1006	15.0216	15.5542	15.9347	14.765	15.1542	15.8712	14.8356	15.6125	15.859	16.1092	14.9293	13.6027	1	2	0.246731	0.998211	-0.605528	-0.655635	G3H0U6	G3H0U6	G3H0U6_CRIGR	I79_003765	Protein disulfide-isomerase	DASVVGFFR	DASVVGFFR	DASVVGFFR2
9.83594	10.2408	11.6526	11.834	11.1112	8.24899	11.9275	6.84072	8.28399	11.7967	8.5356	8.3941	7.82526	7.27784	10.9955	9.35122	11.6569	11.5403	1	2	0.830605	0.998211	1.95544	1.75987	G3HB11	G3HB11	G3HB11_CRIGR	I79_007624	Rho-associated protein kinase 2	DATIASLEETNR	DATIASLEETNR	DATIASLEETNR2
9.87111	8.98929	11.196	7.0292	10.7477	11.1314	12.2803	11.7571	11.6671	12.2796	11.0485	11.4503	8.96468	10.9889	11.4836	8.08454	10.715	12.1743	1	2	0.196928	0.998211	-0.705471	-0.514478	G3HKQ7	G3HKQ7	G3HKQ7_CRIGR	I79_011286	Microtubule-associated protein	DATLPLETEGSLVK	DATLPLETEGSLVK	DATLPLETEGSLVK2
9.23713	8.628	8.7549	7.354	7.65031	8.88017	7.54121	9.16535	7.73765	6.76541	8.42487	7.47952	9.63765	7.86104	8.50198	9.64451	7.87351	10.8061	1	4	0.111444	0.998211	0.302471	0.304391	G3HKQ7	G3HKQ7	G3HKQ7_CRIGR	I79_011286	Microtubule-associated protein	DATLPLETEGSLVKGMTPSLETEMTLAK	DATLPLETEGSLVKGM(UniMod:35)TPSLETEMTLAK	DATLPLETEGSLVKGM(UniMod:35)TPSLETEMTLAK4
16.0997	10.3171	16.4278	16.4418	16.0146	16.2941	11.9013	8.42476	7.98982	7.64985	16.0704	16.3205	16.18	16.0731	16.6089	16.4909	16.2552	17.6083	1	2	0.213069	0.998211	-0.705263	-0.563484	G3IAQ0	G3IAQ0	G3IAQ0_CRIGR	I79_020676	Phosphopyruvate hydratase	DATNVGDEGGFAPNILENK	DATNVGDEGGFAPNILENK	DATNVGDEGGFAPNILENK2
9.32246	9.63937	10.9255	11.7172	10.5016	11.5094	10.7847	10.963	11.2185	10.7771	11.2153	11.0232	11.2993	11.4289	11.3797	9.09442	11.1224	11.805	1	2	0.442829	0.998211	0.78315	1.11425	G3H3W4	G3H3W4	G3H3W4_CRIGR	I79_004954	Insulin-degrading enzyme	DATSYPALIK	DATSYPALIK	DATSYPALIK2
10.2061	8.4359	7.51037	10.998	10.6345	8.07952	8.84299	7.2604	10.9963	8.12247	11.2354	9.10365	10.6025	10.0384	7.10669	8.53337	10.7028	7.16419	1	2	0.0914115	0.998211	0.272168	0.253497	G3IGI6	G3IGI6	G3IGI6_CRIGR	Nt5c2	5'-nucleotidase, cytosolic II	DAVDWVHYK	DAVDWVHYK	DAVDWVHYK2
9.31969	9.46571	10.989	8.23331	7.65296	9.00012	8.54591	7.81338	9.08824	8.23593	10.3289	7.80216	8.05377	8.13799	8.03969	7.94179	10.6094	8.39289	1	2	NaN	NaN	0	NaN	G3H2P6	G3H2P6	G3H2P6_CRIGR	I79_004464	Dynein light intermediate chain	DAVFIPAGWDNDK	DAVFIPAGWDNDK	DAVFIPAGWDNDK2
10.5712	9.32928	10.9768	8.98534	10.8841	8.80202	8.98388	7.80954	7.53914	8.4579	10.6926	7.85489	10.8081	10.4872	8.44964	8.10077	10.6588	10.598	1	2	0.332264	0.998211	0.767815	0.817773	G3I973	G3I973	G3I973_CRIGR	I79_020107	Hypoxia up-regulated 1	DAVITVPAFFNQAER	DAVITVPAFFNQAER	DAVITVPAFFNQAER2
8.92004	9.2662	9.68914	10.2458	9.9795	7.77001	8.20964	8.04926	8.57622	8.73969	10.1502	10.854	10.5993	10.0086	10.106	10.7227	10.1521	10.4422	1	2	0.25679	0.998211	0.692931	0.653955	G3I973	G3I973	G3I973_CRIGR	I79_020107	Hypoxia up-regulated 1	DAVIYPILVEFTR	DAVIYPILVEFTR	DAVIYPILVEFTR2
9.24372	9.30986	8.38222	8.79481	10.213	9.61373	7.07515	7.93149	8.12161	7.06633	9.59063	7.45268	8.97045	8.19796	7.57826	8.65181	10.0266	7.92673	1	2	0.290506	0.998211	-0.578259	-0.725172	G3I6J4	G3I6J4;G3H8Q0;G3GZ81;G3HH93	G3I6J4_CRIGR	Arf3	ADP-ribosylation factor	DAVLLVFANK	DAVLLVFANK	DAVLLVFANK2
13.9877	8.65602	14.6963	15.7228	14.8939	14.6309	14.7288	14.5874	14.4274	15.584	15.0345	13.661	14.3861	13.8231	14.4777	13.9483	15.1448	10.6065	1	2	0.0693305	0.998211	-0.232141	-0.200655	G3H3Q1	G3H3Q1;G3IAX3	G3H3Q1_CRIGR	I79_004880	Pyruvate kinase	DAVQDAWAEDVDLR	DAVQDAWAEDVDLR	DAVQDAWAEDVDLR2
9.9845	8.61399	7.66869	7.18971	8.29596	7.86724	8.20544	8.95469	7.75405	6.99539	9.88376	7.38936	8.10536	9.909	8.18756	7.76959	8.04879	9.0387	1	2	0.111627	0.998211	-0.278898	-0.316014	G3H5W0	G3H5W0	G3H5W0_CRIGR	I79_005704	Proteasome subunit beta	DAVSGMGVIVHIIEK	DAVSGMGVIVHIIEK	DAVSGMGVIVHIIEK2
9.37952	8.94855	8.04861	10.5472	11.2534	9.13804	11.4625	11.0842	11.5421	11.9025	10.851	10.5042	9.0415	6.24921	8.89234	8.15829	10.9774	8.87638	1	2	0.155688	0.998211	0.307958	0.410778	G3H7A8	G3H7A8	G3H7A8_CRIGR	I79_006238	Kinectin	DAVSNTTNQLESK	DAVSNTTNQLESK	DAVSNTTNQLESK2
8.91301	9.83144	9.84875	10.6647	10.5345	10.1343	11.0614	9.91389	8.23321	11.3715	10.5914	10.0498	9.99536	7.48626	10.2404	7.82594	10.2933	10.7496	1	2	0.893145	0.998211	0.918734	2.02734	G3IIH3	G3IAB9;G3IIH3	G3IIH3_CRIGR	I79_023644	Eukaryotic translation initiation factor 4E	DAVTHIGR	DAVTHIGR	DAVTHIGR2
15.5174	15.3047	14.8241	11.6353	14.3849	15.5771	15.7485	14.7973	15.4605	14.4911	14.266	15.5476	15.0018	15.5063	14.8295	8.74748	15.3173	14.1039	1	2	0.678979	0.998211	-1.42502	-1.59263	G3HPV7	G3HDS1;G3HPV6;G3HDU7;G3HPV7;G3H2T6	G3HPV7_CRIGR	I79_012828	Histone H4	DAVTYTEHAK	DAVTYTEHAK	DAVTYTEHAK2
10.3655	10.1804	11.2054	9.98361	11.1416	12.1894	12.2449	8.63036	8.37333	11.1125	10.7554	12.4629	11.9692	12.4813	11.9251	8.51332	12.3594	11.5145	1	3	0.106552	0.998211	-0.244559	-0.29487	G3HPV7	G3HDS1;G3HPV6;G3HDU7;G3HPV7;G3H2T6	G3HPV7_CRIGR	I79_012828	Histone H4	DAVTYTEHAK	DAVTYTEHAK	DAVTYTEHAK3
9.55914	9.77477	7.79195	9.77085	9.02267	7.79739	8.47352	7.67708	9.98271	8.29141	7.11223	10.1251	7.81209	7.48433	8.53067	9.74014	9.79418	7.8599	1	2	0.332236	0.998211	-0.681449	-0.814886	G3HAJ0	G3HAJ0	G3HAJ0_CRIGR	I79_007444	Golgin subfamily B member 1	DAYILSLQK	DAYILSLQK	DAYILSLQK2
10.6125	9.35995	11.794	11.8542	12.4109	12.1967	11.1922	11.5919	11.3971	12.1767	11.9822	11.2987	11.5052	10.9651	12.1769	12.2584	11.8967	11.4414	1	2	0.0918215	0.998211	0.12891	0.269374	G3IH34	G3IH34	G3IH34_CRIGR	I79_023113	Apoptosis inhibitor 5	DAYQVILDGVK	DAYQVILDGVK	DAYQVILDGVK2
9.08267	9.48381	8.56727	8.33994	9.40832	9.36736	8.4872	9.33663	9.72265	7.85162	10.0577	8.22814	9.5964	10.8493	8.88511	8.55653	8.24844	8.04613	1	2	0.226591	0.998211	-0.275303	-0.571484	G3HRD9	G3HRD9	G3HRD9_CRIGR	Psmb5	Proteasome subunit beta	DAYSGGSVNLYHVR	DAYSGGSVNLYHVR	DAYSGGSVNLYHVR2
12.2822	11.5864	10.0664	11.5337	10.7755	10.3524	11.618	7.68286	10.8082	11.1537	7.58637	11.0433	10.3529	11.0748	11.5432	9.0701	11.4942	11.0379	1	2	0.0478312	0.998211	-0.0903437	-0.142289	G3HID6	G3HID6	G3HID6_CRIGR	Cnbp	CCHC-type zinc finger nucleic acid binding protein	DCDLQEDACYNCGR	DC(UniMod:4)DLQEDAC(UniMod:4)YNC(UniMod:4)GR	DC(UniMod:4)DLQEDAC(UniMod:4)YNC(UniMod:4)GR2
9.74069	9.16948	11.835	7.4774	13.1007	12.5429	11.9493	12.818	12.7589	12.6021	12.8187	12.368	12.8302	12.3097	12.6817	8.87224	12.8853	11.3624	1	2	0.165768	0.998211	-0.645721	-0.433614	G3HP08	G3HP08	G3HP08_CRIGR	I79_012511	AP-1 complex subunit beta-1	DCEDPNPLIR	DC(UniMod:4)EDPNPLIR	DC(UniMod:4)EDPNPLIR2
9.565	13.8462	12.4515	13.6066	12.9222	11.6775	13.2174	9.00388	12.5663	13.8251	8.05276	12.0392	7.69092	11.2239	11.9716	11.7826	13.0596	13.5566	1	2	0.22176	0.998211	0.923975	0.564086	G3I877	G3I877	G3I877_CRIGR	I79_019739	Stress-induced-phosphoprotein 1	DCEECIQLEPTFIK	DC(UniMod:4)EEC(UniMod:4)IQLEPTFIK	DC(UniMod:4)EEC(UniMod:4)IQLEPTFIK2
10.1458	9.34134	11.7454	8.92783	7.49428	9.3541	13.8626	8.24533	13.4566	13.3121	11.9076	8.5946	12.2368	12.5913	12.7423	7.4126	7.73787	8.66465	1	2	0.498554	0.998211	1.55814	1.15459	G3I2F5	G3I2F5	G3I2F5_CRIGR	Banf1	Barrier to autointegration factor 1	DCFGCLR	DC(UniMod:4)FGC(UniMod:4)LR	DC(UniMod:4)FGC(UniMod:4)LR2
10.6194	9.48895	9.49236	9.1797	10.1429	9.65618	9.15015	8.40574	8.61736	9.17888	9.80442	7.96146	7.9741	9.38527	8.06696	7.30799	8.31448	9.0339	1	2	0.264692	0.998211	-0.577895	-0.697308	G3H6K9	G3H6K9	G3H6K9_CRIGR	I79_005974	Four and a half LIM domains protein 1	DCFTCSNCK	DC(UniMod:4)FTC(UniMod:4)SNC(UniMod:4)K	DC(UniMod:4)FTC(UniMod:4)SNC(UniMod:4)K2
11.2102	9.1338	8.44307	8.80433	8.02571	8.59103	9.8197	10.3456	7.88359	10.7365	10.6739	8.17504	10.2529	9.98523	10.7573	8.90411	8.93961	9.54713	1	2	0.096474	0.998211	0.280605	0.281306	G3H9L2	G3H9L2	G3H9L2_CRIGR	I79_007088	Ubiquitin carboxyl-terminal hydrolase	DCIELFTTK	DC(UniMod:4)IELFTTK	DC(UniMod:4)IELFTTK2
11.1708	13.5542	12.9275	8.38398	7.97837	12.9237	11.9313	12.0625	12.4586	11.0702	8.06412	11.9212	6.07208	11.5349	11.8556	8.1017	8.38398	12.4625	1	2	0.636367	0.998211	-2.29274	-1.43584	G3HUV6	G3HUV6	G3HUV6_CRIGR	I79_014724	Cysteine-rich motor neuron 1 protein	DCIYGFK	DC(UniMod:4)IYGFK	DC(UniMod:4)IYGFK2
11.0848	10.5112	12.9645	11.9004	13.5516	13.1809	12.9351	13.3964	13.0902	13.5386	13.7229	7.69584	13.0183	13.528	13.0068	7.80974	13.5978	12.6628	1	2	0.466718	0.998211	1.97532	1.22074	G3HGP6	G3HGP6	G3HGP6_CRIGR	I79_009786	T-complex protein 1 subunit alpha	DCLINAAK	DC(UniMod:4)LINAAK	DC(UniMod:4)LINAAK2
10.5564	9.15657	11.0544	8.2188	10.5768	8.89237	10.363	11.5098	7.47571	11.5099	10.6534	11.0676	10.2613	10.506	11.116	9.12301	10.5362	8.66359	1	2	0.396783	0.998211	-0.795426	-0.929955	G3HV50	G3HV50	G3HV50_CRIGR	Pfdn5	Prefoldin subunit 5	DCLNVLNK	DC(UniMod:4)LNVLNK	DC(UniMod:4)LNVLNK2
14.6411	15.3194	14.6565	12.0849	13.3457	13.2963	15.7143	13.755	13.3939	13.0016	12.6309	13.7619	14.9032	13.4642	14.1204	12.0074	12.7426	15.8261	1	2	0.312892	0.998211	0.732304	0.764036	G3HWE7	G3HWE7	G3HWE7_CRIGR	Dkk3	Dickkopf WNT signaling pathway inhibitor 3	DCQPGLCCAFQR	DC(UniMod:4)QPGLC(UniMod:4)C(UniMod:4)AFQR	DC(UniMod:4)QPGLC(UniMod:4)C(UniMod:4)AFQR2
9.42538	11.4894	12.1569	11.3497	12.2178	11.0871	11.8845	11.2792	11.6852	10.8422	11.6084	12.3149	12.7028	12.6873	12.7341	7.97955	11.8115	9.75123	1	2	0.174202	0.998211	0.479628	0.459695	G3HQD5	G3HQD5	G3HQD5_CRIGR	I79_013032	Peptidyl-glycine alpha-amidating monooxygenase B	DCSGVSLHLTR	DC(UniMod:4)SGVSLHLTR	DC(UniMod:4)SGVSLHLTR2
9.4538	9.34897	10.6356	10.7413	10.3965	8.33379	7.89686	8.75148	8.34445	7.73406	9.74259	9.96701	9.8404	10.2701	10.2228	10.7118	10.3203	10.5455	1	3	0.251569	0.998211	0.504476	0.62382	G3HNY4	G3HNY4	G3HNY4_CRIGR	I79_012485	Phosphoglycerate kinase	DCVGPEVENACANPAAGTVILLENLR	DC(UniMod:4)VGPEVENAC(UniMod:4)ANPAAGTVILLENLR	DC(UniMod:4)VGPEVENAC(UniMod:4)ANPAAGTVILLENLR3
12.1291	8.6972	12.5248	12.5304	12.5826	8.39043	8.35364	7.50911	12.5841	7.73054	12.2631	11.6443	12.0683	11.9547	11.372	8.62176	13.0533	8.81952	1	2	0.0610383	0.998211	-0.278314	-0.174476	G3H5V0	G3H5V0	G3H5V0_CRIGR	I79_005692	Importin subunit beta-1	DCYPAVQK	DC(UniMod:4)YPAVQK	DC(UniMod:4)YPAVQK2
9.52737	12.1126	11.9616	10.0055	9.64037	11.4345	11.9547	10.9339	11.0425	8.82937	9.52407	12.117	11.6928	12.1045	12.0384	8.36663	10.6287	11.2686	1	2	0.0799445	0.998211	0.204105	0.230045	G3GV64	G3GV64	G3GV64_CRIGR	I79_001595	Mammalian ependymin-related protein 1	DCYPVQETFIR	DC(UniMod:4)YPVQETFIR	DC(UniMod:4)YPVQETFIR2
8.59538	10.8664	11.643	11.8313	13.2839	7.69799	8.88195	8.78116	8.49246	8.64437	11.3456	8.36196	7.02188	8.78512	8.44623	9.04138	7.78027	13.9149	0	2	0.605704	0.998211	2.19407	1.41172	G3ID81;G3ID82	G3ID82;G3ID81	G3ID81_CRIGR;G3ID82_CRIGR	I79_021654;LOC100766167	Beta-actin-like protein 2	DCYVGDEAQSK	DC(UniMod:4)YVGDEAQSK	DC(UniMod:4)YVGDEAQSK2
9.38452	8.54861	10.1953	10.4576	10.7227	10.4665	10.8377	10.6001	10.2126	11.4799	10.2616	10.3368	9.94687	9.81017	9.95539	8.11642	10.4464	11.1909	1	2	0.562846	0.998211	0.545637	1.26054	G3I7Q5	G3I7Q5	G3I7Q5_CRIGR	I79_019552	Zinc finger protein ZPR1	DDALVITHYNR	DDALVITHYNR	DDALVITHYNR2
9.62845	8.57906	14.572	7.66475	10.4677	7.75913	6.91774	8.63185	7.85808	10.5776	10.8549	8.9291	10.6471	7.87024	8.39334	8.96457	10.6909	8.80045	1	2	0.0981419	0.998211	-0.264715	-0.270768	G3IEK1	G3IEK1	G3IEK1_CRIGR	Arpc2	Arp2/3 complex 34 kDa subunit	DDDDVVIGK	DDDDVVIGK	DDDDVVIGK2
9.71804	9.06365	8.25374	8.4058	7.67025	8.71742	8.97586	9.30665	8.35695	8.90281	7.24794	8.25668	10.1375	9.87607	9.0951	9.22377	7.33904	8.55967	1	2	0.0743235	0.998211	0.12232	0.20997	G3GYN7	G3GYN7	G3GYN7_CRIGR	Pomgnt1	Protein O-linked-mannose beta-1,2-N-acetylglucosaminyltransferase	DDDFTTWTQLAK	DDDFTTWTQLAK	DDDFTTWTQLAK2
11.7251	11.5084	10.3256	10.9127	10.4382	11.242	11.8188	10.1661	11.4578	11.1084	10.5294	10.8288	9.59271	10.0086	9.8091	9.09034	10.2051	11.7985	1	2	0.150357	0.998211	-0.234612	-0.401506	G3I9P1	G3I9P1	G3I9P1_CRIGR	Mesd	LRP chaperone MESD	DDDIEEGDLPEHK	DDDIEEGDLPEHK	DDDIEEGDLPEHK2
10.067	8.91584	8.92089	8.51046	8.14558	8.18881	9.21628	7.54739	9.58988	8.60958	8.24506	9.04572	7.81413	7.3979	7.91856	8.13476	7.38544	8.03937	1	3	0.475308	0.998211	-0.705465	-1.12863	G3I9P1	G3I9P1	G3I9P1_CRIGR	Mesd	LRP chaperone MESD	DDDIEEGDLPEHK	DDDIEEGDLPEHK	DDDIEEGDLPEHK3
9.66117	8.6337	9.04254	8.93286	8.73887	9.1969	8.21434	8.44237	8.68376	9.36907	7.73593	8.48632	7.49455	8.26635	8.68739	8.67939	9.07449	8.59626	1	2	0.834938	0.998211	-0.805293	-1.74881	G3H0R3	G3H0R3	G3H0R3_CRIGR	I79_003729	Alpha-ketoglutarate-dependent dioxygenase FTO	DDEFYQQWQLK	DDEFYQQWQLK	DDEFYQQWQLK2
10.6366	8.98851	8.35952	8.1122	9.86622	10.8322	10.3023	7.33583	8.0244	10.1091	10.0704	10.7598	10.1204	10.7536	7.6068	8.50255	8.36109	7.96763	1	2	1.08769	0.998211	-1.61723	-2.56211	G3ID68	G3ID68	G3ID68_CRIGR	I79_021641	Selenoprotein P	DDFLIYDR	DDFLIYDR	DDFLIYDR2
10.2502	9.81919	8.12456	8.32305	7.33293	9.07458	8.10418	8.35562	11.5942	12.2439	11.0344	10.4601	9.99341	7.10033	10.4968	8.59549	11.9462	8.19733	1	2	1.01113	0.998211	-1.27383	-2.04741	G3H0T1	G3H0T1	G3H0T1_CRIGR	I79_003749	Eukaryotic translation initiation factor 3 subunit J	DDFTEFGK	DDFTEFGK	DDFTEFGK2
9.21377	9.47718	13.0034	12.1433	12.197	12.5114	9.43567	11.7154	11.6796	10.3189	11.1764	12.4379	12.6628	12.7915	12.9594	8.59858	11.4444	12.3384	1	2	0.0679295	0.998211	0.25738	0.195356	G3HZE3	G3HZE3	G3HZE3_CRIGR	H671_1g2776	Exo-alpha-sialidase	DDGISWSPPR	DDGISWSPPR	DDGISWSPPR2
8.8822	9.45238	7.33484	7.84822	7.72934	9.3735	8.27732	10.4424	8.35699	6.64228	9.48956	10.4572	10.0582	7.12167	10.0143	8.54077	9.82433	7.66771	1	2	0.736293	0.998211	-1.10811	-1.54318	G3IIT6	G3IIT6	G3IIT6_CRIGR	I79_023763	Cysteine--tRNA ligase	DDILPELGVR	DDILPELGVR	DDILPELGVR2
10.624	8.99851	10.5927	7.76312	10.9165	9.1	9.6614	8.88724	8.61287	7.75512	7.4231	7.65266	10.687	9.54099	10.6203	8.64903	8.65584	10.6109	1	2	0.19541	0.998211	0.555059	0.50694	G3HC49	G3HC49	G3HC49_CRIGR	Thbs3	Thrombospondin-3	DDIRDQVK	DDIRDQVK	DDIRDQVK2
8.94581	9.76082	8.78366	10.6177	10.2027	8.94378	8.61596	8.84405	7.41527	10.4132	9.61848	7.8556	8.0445	7.57939	7.16179	8.57256	8.02653	8.01744	1	2	0.125504	0.998211	0.242161	0.339636	G3ICH9	G3ICH9	G3ICH9_CRIGR	I79_021377	Ataxin-10	DDISIFLR	DDISIFLR	DDISIFLR2
9.82908	8.24871	7.95403	9.17021	10.9153	8.99632	11.551	8.63416	11.0896	10.9329	10.6814	8.95199	8.48166	7.87079	8.13428	8.29952	11.0589	7.71754	1	2	0.0108631	0.998312	-0.0290242	-0.0331215	G3IPK9	G3IPK9	G3IPK9_CRIGR	I79_025923	Nucleoside-diphosphate kinase	DDITGEPLIR	DDITGEPLIR	DDITGEPLIR2
10.1611	12.1079	13.9726	13.7244	13.7134	13.7572	12.9132	13.4118	13.2141	13.2011	13.514	13.3653	13.7241	13.6064	13.554	13.9165	13.8367	12.983	1	2	0.291825	0.998211	0.908305	0.782395	G3IKH9	G3IKH9	G3IKH9_CRIGR	I79_024382	Phosphoserine transaminase	DDLLGFALR	DDLLGFALR	DDLLGFALR2
9.69107	9.08377	12.6253	10.3314	12.4341	12.6324	12.2912	8.57482	12.0101	8.60443	6.42879	8.34712	11.3543	7.01285	11.2183	8.05736	12.5588	11.9774	1	2	0.369419	0.998211	1.26504	0.946089	G3GZG1	G3GZG1	G3GZG1_CRIGR	I79_003262	Toll-like receptor 9 (Fragment)	DDLSLAGYQK	DDLSLAGYQK	DDLSLAGYQK2
9.69745	9.18522	10.0052	7.80904	9.59601	8.72803	8.50171	9.37518	7.93036	8.43449	10.1344	9.43062	10.2666	10.5479	9.2504	10.4557	9.2457	7.82274	1	2	0.461717	0.998211	-0.685341	-1.0596	G3I064	G3I064	G3I064_CRIGR	I79_016741	Neutral alpha-glucosidase AB	DDNSVELTVAEGPYK	DDNSVELTVAEGPYK	DDNSVELTVAEGPYK2
9.37519	9.70977	7.22831	9.32948	9.40116	9.09193	7.96745	7.75658	7.83976	7.55258	9.18298	8.81629	9.11807	9.06874	8.8762	8.58131	8.82168	8.35372	1	2	0.494683	0.998211	-0.40229	-1.12308	G3GTS6	G3GTS6	G3GTS6_CRIGR	I79_001065	26S proteasome non-ATPase regulatory subunit 11	DDPIINTHLAK	DDPIINTHLAK	DDPIINTHLAK2
10.7746	12.5136	13.5658	13.6561	13.2324	13.7832	13.4148	9.50422	12.9327	7.48287	6.82894	7.37291	7.64795	6.51054	8.70466	13.2139	7.92848	14.0531	1	2	0.259047	0.998211	1.54941	0.646644	G3H1K9	G3H1K9	G3H1K9_CRIGR	I79_004057	Alpha-actinin-1	DDPLTNLNTAFDVAEK	DDPLTNLNTAFDVAEK	DDPLTNLNTAFDVAEK2
10.1795	9.41765	10.5842	11.7999	10.5982	12.1981	11.8878	12.5155	13.0721	11.6096	12.2732	12.3426	12.6231	12.6683	12.3484	9.59214	12.3281	13.0182	1	2	0.400954	0.998211	0.758829	1.00174	G3HR96	G3HR96	G3HR96_CRIGR	I79_013360	Bleomycin hydrolase	DDQDGAFVK	DDQDGAFVK	DDQDGAFVK2
12.5164	11.4923	12.2563	12.2064	12.4839	12.9623	12.6019	12.2866	12.3133	12.4497	12.6159	12.5626	12.8948	13.0363	13.2192	7.69855	13.1078	12.2729	1	2	0.37496	0.998211	-0.186428	-0.875303	G3IE21	G3IE21	G3IE21_CRIGR	I79_021963	Aldose reductase-related protein 2	DDQGNVLTSK	DDQGNVLTSK	DDQGNVLTSK2
9.36305	9.43936	9.65142	8.84229	9.12968	8.45313	8.74258	9.65093	9.15099	7.8577	9.43858	7.83621	9.07066	7.60847	8.03883	9.28683	9.1864	10.1388	1	3	0.518121	0.998211	0.647784	1.18349	G3HP08	G3HP08	G3HP08_CRIGR	I79_012511	AP-1 complex subunit beta-1	DDREAQSICER	DDREAQSIC(UniMod:4)ER	DDREAQSIC(UniMod:4)ER3
9.72134	8.99457	8.78136	7.40005	7.77642	9.58592	8.64449	7.26472	8.81808	10.4552	10.7017	7.6769	7.07691	7.46853	10.6879	8.5043	10.8357	8.49091	1	2	NaN	NaN	0	NaN	G3IFL1	G3IFL1	G3IFL1_CRIGR	I79_022534	Amidophosphoribosyltransferase	DDTPDWVAR	DDTPDWVAR	DDTPDWVAR2
15.662	16.0303	8.51285	14.0691	14.558	14.7388	14.8444	14.9994	14.9609	13.5592	13.9002	15.272	14.6615	15.2864	14.5158	13.5946	14.428	10.0371	1	2	0.683811	0.998211	-1.82125	-1.56299	G3H092	G3H092	G3H092_CRIGR	Ccdc80	Coiled-coil domain containing 80	DDVYCELAER	DDVYC(UniMod:4)ELAER	DDVYC(UniMod:4)ELAER2
10.4093	13.4944	12.7073	12.0838	10.6108	12.3588	12.2167	7.94526	11.3337	10.3766	7.768	8.03417	8.02006	6.42598	7.68501	11.9393	7.57044	12.4092	1	2	0.219336	0.998211	0.915023	0.55902	G3H7L5	G3H7L5	G3H7L5_CRIGR	I79_006349	Protein-tyrosine-phosphatase (Fragment)	DDYFVSGAGLPGR	DDYFVSGAGLPGR	DDYFVSGAGLPGR2
9.42585	8.50114	10.7228	11.4904	8.68416	7.88801	10.737	7.35064	11.1521	11.684	11.8919	11.0998	11.1068	7.56145	9.90409	8.03705	11.7478	8.64585	1	2	0.379909	0.998211	1.02378	0.910709	G3HDE3	G3HDE3	G3HDE3_CRIGR	Psme2	Proteasome activator complex subunit 2	DEAAYGELR	DEAAYGELR	DEAAYGELR2
11.0778	10.8649	9.02708	8.32419	8.72202	8.51217	11.3138	9.42304	8.42647	8.13703	8.16642	7.90383	8.70284	8.17226	10.669	8.62821	9.54473	8.31268	1	2	0.000322048	0.999835	-0.00119742	-0.000988302	G3IKI6	G3IKI6	G3IKI6_CRIGR	I79_024389	Keratin, type II cytoskeletal 1b	DEAEALYQTK	DEAEALYQTK	DEAEALYQTK2
10.0947	9.26206	8.29085	6.81557	13.1582	11.0255	13.2482	13.5763	11.8771	13.2152	13.4162	13.6168	13.3807	13.5659	12.8875	13.2296	12.4082	8.68034	1	2	0.209858	0.998211	-1.04782	-0.534844	G3HWP7	G3HWP7	G3HWP7_CRIGR	I79_015425	FACT complex subunit	DEAEDLLGR	DEAEDLLGR	DEAEDLLGR2
14.1751	13.8998	15.4188	14.2022	14.4099	14.3599	14.4733	13.9453	14.1725	12.9627	13.1868	15.1268	15.2781	15.2901	15.2868	13.8656	14.489	14.3279	1	2	0.0144395	0.998211	0.0164517	0.0434117	G3IHT7	G3IHT7	G3IHT7_CRIGR	I79_023393	Semaphorin-4B	DEAGNVLLEDGK	DEAGNVLLEDGK	DEAGNVLLEDGK2
9.39475	9.63504	11.0385	10.4583	11.5454	10.5002	8.07995	11.3445	10.3364	9.07558	11.1435	10.0447	10.5426	9.82077	10.762	10.0076	11.0274	10.6016	1	2	0.0289142	0.998211	-0.0592931	-0.0855641	G3IK13	G3IK13	G3IK13_CRIGR	EIF3C	Eukaryotic translation initiation factor 3 subunit C	DEAQVCAIIER	DEAQVC(UniMod:4)AIIER	DEAQVC(UniMod:4)AIIER2
8.46449	9.44256	8.82238	8.12606	11.2416	9.28233	8.15525	8.74891	8.45112	11.0985	11.4588	8.09824	8.16368	8.39711	11.3705	8.0108	11.4218	8.12997	1	2	NaN	NaN	0	NaN	G3GX68	G3GX68	G3GX68_CRIGR	I79_002383	Nuclear protein localization protein 4-like	DECLLPCK	DEC(UniMod:4)LLPC(UniMod:4)K	DEC(UniMod:4)LLPC(UniMod:4)K2
10.1121	9.16358	11.0459	9.98088	7.75911	9.33882	8.38227	7.19788	8.20681	10.4933	7.2363	9.1097	7.48996	7.62283	6.30712	8.37132	7.72769	9.5104	1	2	0.466579	0.998211	-0.67934	-1.06455	G3HP08	G3HP08	G3HP08_CRIGR	I79_012511	AP-1 complex subunit beta-1	DEDPYVR	DEDPYVR	DEDPYVR2
9.93301	9.57766	10.1906	9.2791	7.90972	12.0358	8.58679	7.8218	11.0314	7.57251	10.15	7.60797	9.56906	8.95838	9.98214	8.50255	7.07619	11.1399	1	2	0.0517997	0.998211	-0.215202	-0.155053	G3HP08	G3HP08	G3HP08_CRIGR	I79_012511	AP-1 complex subunit beta-1	DEDPYVRK	DEDPYVRK	DEDPYVRK2
9.01628	9.51587	8.8024	8.39623	7.79682	8.32773	11.1666	8.93274	8.54579	10.8771	10.4018	10.2722	9.52123	9.58824	7.60575	7.51715	10.3178	8.81044	1	2	0.118537	0.998211	0.268214	0.321389	G3I9X8	G3I9X8	G3I9X8_CRIGR	I79_020389	Spectrin alpha chain, brain	DEDSAEALLK	DEDSAEALLK	DEDSAEALLK2
9.6035	9.1075	11.6588	8.84379	8.75619	8.89625	7.75283	12.8796	7.97564	12.5254	12.4009	12.268	12.3759	12.2359	11.7631	8.58689	12.3605	8.75511	1	2	0.22662	0.998211	-0.824017	-0.571623	G3GWQ1	G3GWQ1	G3GWQ1_CRIGR	I79_002180	Vinculin	DEEFPEQK	DEEFPEQK	DEEFPEQK2
9.90755	8.44872	8.07927	7.78365	8.51076	7.48464	10.6767	8.53116	9.59747	8.66414	10.2719	9.80024	7.13425	8.78028	8.81088	8.57565	9.78346	8.11492	1	3	0.227937	0.998211	-0.636764	-0.574546	G3HP24	G3HP24	G3HP24_CRIGR	Iars1	Isoleucine--tRNA ligase	DEEGTGVVHQAPYFGADDHR	DEEGTGVVHQAPYFGADDHR	DEEGTGVVHQAPYFGADDHR3
9.76455	9.35606	8.0849	9.74561	9.87323	9.13572	9.23547	7.96256	7.76082	7.68547	8.29253	7.95061	6.8098	7.09214	7.17509	7.56253	8.64667	7.3851	1	2	0.307798	0.998211	-0.656298	-0.740898	G3HD94	G3HD94	G3HD94_CRIGR	I79_008473	Non-specific serine/threonine protein kinase	DEETGLCLLPLK	DEETGLC(UniMod:4)LLPLK	DEETGLC(UniMod:4)LLPLK2
10.4001	10.3064	11.2242	12.2339	12.8525	8.4438	7.93941	12.221	8.36384	13.0166	13.0833	12.125	12.6484	6.35589	12.2522	8.78481	13.0924	10.9764	1	2	0.157982	0.998211	0.626559	0.416426	G3IBG3	G3IBG3	G3IBG3_CRIGR	Uba1	E1 ubiquitin-activating enzyme	DEFEGLFK	DEFEGLFK	DEFEGLFK2
10.5928	10.1353	10.1462	11.288	11.8552	8.12922	11.0135	10.9648	11.0381	11.4536	11.6333	9.77922	9.71299	9.40453	10.2093	7.68208	10.9672	10.5489	1	2	0.596664	0.998211	1.14044	1.42095	G3HMU4	G3HMU4	G3HMU4_CRIGR	I79_012085	Chloride intracellular channel protein	DEFTNTCPSDK	DEFTNTC(UniMod:4)PSDK	DEFTNTC(UniMod:4)PSDK2
15.9823	16.7766	16.0343	15.4857	15.3271	15.0922	15.921	15.6288	15.9555	15.0018	15.0458	16.9666	15.9772	16.1204	16.3472	14.099	15.4402	15.1423	1	2	0.250048	0.998211	-0.382179	-0.663616	G3H584	G3H584	G3H584_CRIGR	I79_005459	SPARC	DEGNNLLTEK	DEGNNLLTEK	DEGNNLLTEK2
9.72554	9.82988	9.78503	7.15886	7.86654	7.94344	7.63921	7.97971	8.42616	5.76789	6.62741	7.13512	7.28496	8.642	7.33567	8.41253	7.50745	8.3982	1	2	0.306237	0.998211	-0.647727	-0.795431	G3HH34	G3HH34	G3HH34_CRIGR	I79_009930	Collagen alpha-1(XII) chain (Fragment)	DEGVELFAIGIK	DEGVELFAIGIK	DEGVELFAIGIK2
11.2627	11.5192	13.6259	12.1911	12.5914	11.6439	11.4648	12.6219	12.1804	10.4526	10.7092	12.1755	12.4621	13.5263	10.4743	12.4221	11.8955	12.0896	1	2	0.459526	0.998211	0.357892	1.05747	G3H3E3	G3H3E3	G3H3E3_CRIGR	Cant1	CANT1	DEHLYVGGLGK	DEHLYVGGLGK	DEHLYVGGLGK2
15.4947	14.5139	14.5198	14.8285	15.2353	14.6178	14.7705	14.8364	14.8713	14.7451	7.84362	14.7611	14.9186	14.7737	14.7619	14.9764	14.854	14.6017	1	2	0.234194	0.998211	-0.178076	-0.636729	G3IDD9	G3IDD9	G3IDD9_CRIGR	I79_021716	40S ribosomal protein S3	DEILPTTPISEQK	DEILPTTPISEQK	DEILPTTPISEQK2
9.58156	8.4506	8.18859	7.38432	8.77605	8.10211	7.98535	9.65284	8.49597	9.3565	9.92729	7.22421	9.11602	9.76597	9.11467	7.0662	9.79921	8.75924	1	2	0.00351402	0.999813	0.00860711	0.0108934	G3HY75	G3IFW7;G3HY75	G3HY75_CRIGR	I79_015996	Serine/threonine-protein phosphatase 2A 55 kDa regulatory subunit B	DEISVDSLDFNK	DEISVDSLDFNK	DEISVDSLDFNK2
9.61935	9.58259	7.81135	9.09614	10.2494	9.08709	7.86896	8.30159	8.89412	7.07601	9.68156	7.75053	6.90813	7.59341	8.44445	8.15745	8.13063	8.22242	1	2	NaN	NaN	0	NaN	G3HY75	G3IFW7;G3HY75	G3HY75_CRIGR	I79_015996	Serine/threonine-protein phosphatase 2A 55 kDa regulatory subunit B	DEISVDSLDFNKK	DEISVDSLDFNKK	DEISVDSLDFNKK2
10.06	9.96288	7.92139	7.0955	6.84364	8.91316	8.58229	8.70917	8.1645	6.94598	10.4086	7.54159	9.83595	8.51747	7.40087	9.24123	10.3446	7.36792	1	2	0.257955	0.998211	-0.617849	-0.642626	G3H530	G3H530	G3H530_CRIGR	Snx1	Sorting nexin-1	DEITEWESR	DEITEWESR	DEITEWESR2
9.42811	8.79847	8.14912	7.41851	8.72165	9.72744	7.62089	7.40437	8.73969	7.69434	12.0074	7.48291	11.6625	6.77538	9.08346	8.18283	12.0761	7.51661	1	2	0.0936358	0.998211	-0.324871	-0.259278	G3IBY4	G3IBY4	G3IBY4_CRIGR	I79_021170	Plastin-3	DELDELK	DELDELK	DELDELK2
9.40373	9.94755	8.39968	14.9122	9.02258	8.18407	14.254	13.6881	9.26066	14.8267	13.2137	13.4113	11.7785	13.3113	11.6499	7.93884	13.4148	8.25333	1	2	0.385625	0.998211	1.96647	0.900664	G3IIU0	G3IIU0	G3IIU0_CRIGR	I79_023767	Transporter	DELEVIEK	DELEVIEK	DELEVIEK2
10.2861	9.48073	7.93578	8.16119	7.50503	11.6591	8.57967	7.91648	9.00412	10.7067	9.74176	6.12838	8.02396	8.41948	8.33076	8.559	10.5709	7.60354	1	2	0.278424	0.998211	-1.26575	-0.755766	G3GZG1	G3GZG1	G3GZG1_CRIGR	I79_003262	Toll-like receptor 9 (Fragment)	DELFGTVK	DELFGTVK	DELFGTVK2
10.2592	9.37634	7.88128	8.72035	8.9257	9.22304	8.79198	7.78007	8.43516	8.5962	9.48168	7.7736	7.22324	7.32299	8.72096	8.54655	9.37804	7.08827	1	2	NaN	NaN	0	NaN	G3I9T8	G3I9T8	G3I9T8_CRIGR	Rnf40	E3 ubiquitin protein ligase	DELGEQVLGLK	DELGEQVLGLK	DELGEQVLGLK2
9.17807	8.85231	11.3198	11.2447	11.7216	10.7284	10.678	10.5974	10.7617	11.3814	10.8747	11.9394	11.4666	10.7297	10.6057	8.80492	11.3848	8.67146	1	2	0.0331958	0.998211	-0.100138	-0.0980102	G3HHL3	G3HHL3	G3HHL3_CRIGR	I79_010118	Eukaryotic translation initiation factor 5B	DELIHELK	DELIHELK	DELIHELK2
8.48693	9.14069	10.2228	10.4842	10.2079	7.949	10.4319	11.0738	10.6134	10.2466	11.2113	10.6988	10.9848	11.5019	10.393	8.3339	11.2545	8.3998	1	2	0.429242	0.998211	1.03025	1.01252	G3H337	G3H337	G3H337_CRIGR	Trnt1	tRNA nucleotidyl transferase 1	DELLSYIK	DELLSYIK	DELLSYIK2
9.2654	10.3846	8.62946	9.25311	8.77193	8.94038	7.19412	7.25838	8.5229	8.51879	8.77425	9.62957	7.55123	7.42451	7.29908	8.3201	8.65482	8.61441	1	2	1.02339	0.998211	-1.12523	-2.18577	G3GSM5	G3GSM5	G3GSM5_CRIGR	Tfrc	Transferrin receptor protein 1	DENLAYYIENQFR	DENLAYYIENQFR	DENLAYYIENQFR2
9.84874	9.92074	11.0087	7.19466	9.8775	8.49133	8.22404	7.61088	8.41832	8.35825	8.16209	8.70856	7.0431	10.6298	10.6376	7.86147	9.16888	12.1575	1	3	0.101855	0.998211	-0.361392	-0.284888	G3HCI6	G3HCI6	G3HCI6_CRIGR	I79_008197	Receptor-type tyrosine-protein phosphatase S	DENVYECVAQNSVGEITVHAK	DENVYEC(UniMod:4)VAQNSVGEITVHAK	DENVYEC(UniMod:4)VAQNSVGEITVHAK3
10.364	9.92817	13.5272	13.681	13.3066	8.48198	8.03711	9.21788	7.84989	8.65348	11.8258	7.9571	8.09152	7.52257	8.22614	8.3127	7.34854	13.5364	1	2	0.469802	0.998211	1.90212	1.08093	G3I064	G3I064	G3I064_CRIGR	I79_016741	Neutral alpha-glucosidase AB	DEPGAWEETFK	DEPGAWEETFK	DEPGAWEETFK2
10.0373	9.86178	9.14846	11.1358	10.8651	8.65115	8.06637	6.82241	8.91236	10.923	7.40948	8.37245	7.14048	7.26847	8.40959	11.3038	7.87263	9.51756	1	2	0.018257	0.998211	-0.0552345	-0.05448	G3H037	G3H037	G3H037_CRIGR	I79_003485	U5 small nuclear ribonucleoprotein 200 kDa helicase	DEPTGEVLSLVGK	DEPTGEVLSLVGK	DEPTGEVLSLVGK2
9.57152	9.34998	10.6274	12.5756	12.9147	11.9068	8.11215	8.76042	8.42671	7.13554	9.50023	8.31031	10.4573	10.7129	7.52234	12.2322	11.3766	11.9389	1	2	0.230833	0.998211	0.841425	0.5817	G3H1M4	G3H1M4	G3H1M4_CRIGR	Eif2s1	Eukaryotic translation initiation factor 2 subunit 1	DEQLESLFQR	DEQLESLFQR	DEQLESLFQR2
9.69708	8.67933	8.63384	8.74598	10.0723	8.67233	10.07	9.29097	8.42669	9.07599	9.92403	10.2962	10.476	10.605	9.54593	8.87133	8.56125	7.44001	1	4	0.170581	0.998211	-0.372227	-0.445296	G3I5N6	G3I5N6	G3I5N6_CRIGR	Igfbp4	Insulin-like growth factor-binding protein 4	DESDHPNNSFNPCSAHDHR	DESDHPNNSFNPC(UniMod:4)SAHDHR	DESDHPNNSFNPC(UniMod:4)SAHDHR4
9.11467	8.8433	7.15231	10.5483	11.4763	10.3867	9.08845	8.61476	11.7758	9.30207	7.35102	7.60768	7.37684	7.23167	6.62874	8.54896	7.69342	9.78613	1	2	0.053956	0.998211	0.163572	0.155727	G3HK00	G3HK00	G3HK00_CRIGR	I79_011006	Guanine nucleotide-binding protein subunit beta-2-like 1	DETNYGIPQR	DETNYGIPQR	DETNYGIPQR2
10.3084	10.333	9.36278	7.88654	10.0091	7.64801	9.22216	9.44359	9.28881	10.8028	10.6487	7.51327	10.3507	8.27692	9.71607	8.34805	10.2641	9.49659	1	2	0.283051	0.998211	0.749119	0.717783	G3HU28	G3HU28	G3HU28_CRIGR	I79_014432	F-actin-capping protein subunit beta	DETVSDCSPHIANIGR	DETVSDC(UniMod:4)SPHIANIGR	DETVSDC(UniMod:4)SPHIANIGR2
12.2389	12.8076	12.7278	13.4306	13.152	12.4958	7.86611	8.00687	12.563	12.9531	7.26244	12.6384	8.04529	12.4711	12.104	7.72792	13.2138	12.8505	1	3	0.532529	0.998211	-1.9096	-1.26766	G3HU28	G3HU28	G3HU28_CRIGR	I79_014432	F-actin-capping protein subunit beta	DETVSDCSPHIANIGR	DETVSDC(UniMod:4)SPHIANIGR	DETVSDC(UniMod:4)SPHIANIGR3
9.56203	9.17577	12.2422	11.1138	11.7954	9.31079	9.46069	7.91623	8.02661	8.58044	11.5603	8.4778	12.1451	12.2225	7.49072	8.07642	7.94482	10.8472	1	2	1.36324	0.998211	1.77483	2.76105	G3HMV7	G3HMV7	G3HMV7_CRIGR	Fuca1	Alpha-L-fucosidase	DEVVVNDR	DEVVVNDR	DEVVVNDR2
14.5703	15.2133	15.1948	14.2307	14.6997	13.9919	14.14	14.5835	14.6687	12.8677	13.6943	14.2946	6.82995	14.5387	14.6509	13.2703	14.3132	14.8415	1	2	0.377045	0.998211	-1.77507	-0.930695	G3H092	G3H092	G3H092_CRIGR	Ccdc80	Coiled-coil domain containing 80	DEYLESFCK	DEYLESFC(UniMod:4)K	DEYLESFC(UniMod:4)K2
9.56614	8.64422	9.50693	9.60487	9.72415	8.97915	9.35831	9.1654	9.40305	9.73573	9.84605	10.1599	9.9965	9.71659	10.4191	8.01558	10.1564	9.01122	1	2	0.0653882	0.998211	-0.075677	-0.189661	G3H935	G3H935	G3H935_CRIGR	I79_006897	Tyrosine--tRNA ligase	DFAAEVVHPGDLK	DFAAEVVHPGDLK	DFAAEVVHPGDLK2
10.8449	9.23368	6.70942	7.72695	8.17437	9.53666	7.68058	7.81723	8.09982	7.08914	7.73528	8.15721	7.73837	9.16384	7.08043	8.99341	8.72134	7.11466	1	2	NaN	NaN	0	NaN	G3HJW9	G3HJW9	G3HJW9_CRIGR	I79_010972	5'-nucleotidase domain-containing protein 1	DFADLFDIVITNALK	DFADLFDIVITNALK	DFADLFDIVITNALK2
10.1443	10.2188	8.62669	8.11148	7.98686	8.30807	8.51056	8.42879	9.04074	7.83437	8.66144	6.98169	7.63251	6.85524	7.5197	7.46616	7.68523	7.29367	1	2	0.228486	0.998211	-0.590962	-0.618797	G3H6S8	G3H6S8	G3H6S8_CRIGR	I79_006047	Inorganic diphosphatase	DFAIDIINSTHDYWK	DFAIDIINSTHDYWK	DFAIDIINSTHDYWK2
9.4085	8.91792	10.6611	10.0473	9.88932	9.30865	7.51076	7.91772	8.59842	7.6583	9.1795	8.05204	8.59559	7.65146	7.78638	8.56884	6.30134	7.98549	1	2	0.218649	0.998211	-0.388289	-0.552463	G3II47	G3I9M2;G3II47	G3II47_CRIGR	Aco2	Aconitate hydratase, mitochondrial	DFAPGKPLK	DFAPGKPLK	DFAPGKPLK2
10.4891	10.0896	7.31115	8.45858	10.1331	8.39743	8.977	9.62304	7.22988	7.30491	10.1499	7.54101	10.3345	9.88833	10.1979	8.19978	10.3503	8.97454	1	2	0.140871	0.998211	0.376996	0.391342	G3HXU0	G3HXU0	G3HXU0_CRIGR	Ttll12	Tubulin tyrosine ligase like 12	DFAYGEADPLIR	DFAYGEADPLIR	DFAYGEADPLIR2
10.4453	9.71196	8.26837	9.40248	7.5508	8.27356	11.3103	8.15048	8.18009	8.49648	10.245	8.42438	7.59577	8.5045	9.25934	9.16027	8.63739	11.849	1	2	0.351562	0.998211	0.991638	0.82952	G3HXY1	G3HXY1	G3HXY1_CRIGR	Pdlim1	PDZ and LIM domain 1	DFEQPLAISR	DFEQPLAISR	DFEQPLAISR2
9.53294	9.3613	8.11332	11.6909	8.21213	11.3628	8.4444	7.37424	8.00839	8.01288	11.2899	10.8061	11.5772	8.46106	11.3305	6.86533	11.7484	11.9581	1	2	0.13174	0.998211	0.350344	0.354021	G3HQZ8	G3HQZ8	G3HQZ8_CRIGR	I79_013257	Cytoplasmic aconitate hydratase	DFESCLGAK	DFESC(UniMod:4)LGAK	DFESC(UniMod:4)LGAK2
9.52464	9.5671	9.24063	9.87562	10.2782	7.95875	9.80765	9.72979	8.89527	8.68798	9.53827	7.50346	7.69439	8.83701	8.28918	8.49573	9.34285	9.00943	1	2	0.414658	0.998211	0.767825	0.965928	G3IK13	G3IK13	G3IK13_CRIGR	EIF3C	Eukaryotic translation initiation factor 3 subunit C	DFESHITNYK	DFESHITNYK	DFESHITNYK2
10.5436	9.11024	8.93184	8.82841	7.98029	11.7868	7.84782	11.7487	8.11639	8.38461	11.6475	8.31246	11.2991	11.2833	11.3767	9.24524	11.3496	8.36343	1	2	0.372419	0.998211	-1.12957	-0.888027	G3GRE1	G3GRE1	G3GRE1_CRIGR	I79_000086	Proline--tRNA ligase (Fragment)	DFFDTEIK	DFFDTEIK	DFFDTEIK2
9.9317	8.97325	9.11999	9.52948	9.42283	7.53688	10.4629	10.2299	9.26256	9.78139	8.71211	9.60455	8.87288	9.07898	9.31428	8.79454	9.88903	10.1761	1	2	0.354294	0.998211	0.735965	0.887481	G3GRG8	G3GRG8	G3GRG8_CRIGR	I79_000114	Ras GTPase-activating protein-binding protein 1	DFFQNYGNVVELR	DFFQNYGNVVELR	DFFQNYGNVVELR2
14.6449	13.9089	8.76245	13.6177	13.5188	14.0079	13.9796	14.3283	14.1487	13.3948	13.9358	16.0334	15.4432	15.4766	15.0286	15.0844	14.7266	8.02355	1	2	0.53598	0.998211	-2.1294	-1.22691	G3ICD3	G3ICD3	G3ICD3_CRIGR	I79_021326	Lactadherin	DFGQVQYVASYK	DFGQVQYVASYK	DFGQVQYVASYK2
9.24447	10.1882	8.9278	8.65839	8.68342	8.58915	6.9444	8.29969	8.73248	9.40082	9.1871	7.43224	9.67631	7.44119	9.6663	9.44284	9.59213	8.42266	1	2	0.00148659	0.999835	0.00348508	0.00450533	G3H436	G3H436	G3H436_CRIGR	Itpa	Inosine triphosphate pyrophosphatase	DFGWDPCFQPDGYK	DFGWDPC(UniMod:4)FQPDGYK	DFGWDPC(UniMod:4)FQPDGYK2
9.95335	13.1612	13.445	12.7749	13.0419	12.2732	13.3091	12.1646	12.8689	11.8055	12.5183	13.2512	12.6647	12.2943	13.2662	11.9936	12.9356	12.9658	1	2	0.424207	0.998211	1.10271	1.11601	G3I412	G3I412	G3I412_CRIGR	I79_018191	45 kDa calcium-binding protein	DFHQEVFLGK	DFHQEVFLGK	DFHQEVFLGK2
9.78056	8.96958	9.27599	8.14268	7.8577	8.62158	7.67943	7.93591	11.0191	7.75711	7.5193	8.84895	7.6602	7.8874	8.6779	8.8057	8.55244	7.25068	1	3	1.42003	0.998211	-1.40045	-3.51277	G3I412	G3I412	G3I412_CRIGR	I79_018191	45 kDa calcium-binding protein	DFHQEVFLGK	DFHQEVFLGK	DFHQEVFLGK3
11.0198	9.62749	8.53291	9.47118	7.41695	10.9246	8.24216	8.73279	11.4759	7.77463	7.35359	10.236	8.70559	7.45306	9.53815	8.69925	7.82708	9.83665	1	4	1.87628	0.998211	-1.66291	-3.79973	G3I412	G3I412	G3I412_CRIGR	I79_018191	45 kDa calcium-binding protein	DFHQEVFLGK	DFHQEVFLGK	DFHQEVFLGK4
9.91633	9.35051	10.7164	11.4702	11.0726	11.2587	10.5686	11.4875	10.9674	11.5084	11.1214	11.1065	10.989	10.9311	11.2691	11.3344	11.6371	10.3071	1	2	0.0502623	0.998211	0.0732113	0.147964	G3I4H5	G3I4H5	G3I4H5_CRIGR	Ppp4c	Serine/threonine-protein phosphatase	DFIIFEAAPQETR	DFIIFEAAPQETR	DFIIFEAAPQETR2
10.0586	9.76286	9.01659	8.8019	9.33978	8.60507	10.1146	8.40355	8.1555	9.51971	9.45295	9.94152	10.4411	10.0839	10.6192	8.71714	9.94791	8.9437	1	2	0.0217353	0.998211	0.0402542	0.0646956	G3H3S9	G3H3S9	G3H3S9_CRIGR	Ppil4	Peptidyl-prolyl cis-trans isomerase	DFIIQTGDPTGTGR	DFIIQTGDPTGTGR	DFIIQTGDPTGTGR2
8.49506	8.11298	8.63108	8.78602	8.41507	8.83785	8.48484	9.37548	7.94617	8.33849	8.10384	7.5975	8.5693	8.37155	8.15756	8.8042	8.04578	8.56069	1	2	NaN	NaN	0	NaN	G3IFY1	G3IFY1	G3IFY1_CRIGR	Tyms	Thymidylate synthase	DFLDSLGFSAR	DFLDSLGFSAR	DFLDSLGFSAR2
9.49395	9.41801	8.804	7.70696	8.20603	11.7857	7.88577	7.93454	8.96694	8.47259	10.7196	7.77079	8.01316	7.73388	7.44154	8.22326	10.5393	8.20682	1	2	0.56122	0.998211	-1.73029	-1.48189	G3HE31	G3HE31	G3HE31_CRIGR	I79_008802	26S proteasome regulatory subunit 7	DFLEAVNK	DFLEAVNK	DFLEAVNK2
9.75975	8.62183	12.7519	11.3802	12.4225	10.1441	12.3318	10.4484	11.4082	10.1755	11.3812	13.4719	13.4918	13.135	13.0084	12.1404	12.4715	12.6791	1	2	0.425982	0.998211	1.34549	1.07036	G3HIM1	G3HIM1	G3HIM1_CRIGR	I79_010495	Basement membrane-specific heparan sulfate proteoglycan core protein	DFLEVQIHPSR	DFLEVQIHPSR	DFLEVQIHPSR2
10.3005	8.8	9.10033	7.72207	7.81324	8.37713	8.35228	7.87955	9.93817	8.01269	8.1714	10.7268	9.93885	10.2932	10.1037	10.4495	9.70661	10.0539	1	3	0.354148	0.998211	-0.784696	-0.846503	G3HIM1	G3HIM1	G3HIM1_CRIGR	I79_010495	Basement membrane-specific heparan sulfate proteoglycan core protein	DFLEVQIHPSR	DFLEVQIHPSR	DFLEVQIHPSR3
10.2381	8.62679	11.7786	11.1344	12.7502	11.281	11.9029	12.0642	11.1327	11.7276	11.9153	10.5844	11.7558	10.9415	12.1773	11.7669	12.4	9.96648	1	2	0.392357	0.998211	0.488738	0.910564	G3HD18	G3HZH3;G3HD18;G3INP0	G3HD18_CRIGR	CgPICR_020573	RNA helicase	DFLLKPELLR	DFLLKPELLR	DFLLKPELLR2
10.5573	9.45689	12.1471	9.95708	10.859	9.91465	9.5181	11.6745	8.71161	9.17975	10.9495	11.9515	11.4974	10.9758	10.5921	9.29485	10.299	9.95989	1	2	0.3166	0.998211	-0.574732	-0.775107	G3HDQ9	G3HDQ9	G3HDQ9_CRIGR	B3gnt2	Hexosyltransferase	DFLLYLR	DFLLYLR	DFLLYLR2
10.4402	9.05159	8.79251	6.72693	9.75346	8.06301	7.20603	9.65902	7.78681	8.0181	9.11169	7.48912	7.05389	7.83673	7.48043	9.26252	6.7005	9.67132	1	2	0.371123	0.998211	-0.999579	-0.885748	G3I710	G3I710	G3I710_CRIGR	I79_019291	AP-2 complex subunit alpha	DFLTPPLLSVR	DFLTPPLLSVR	DFLTPPLLSVR2
9.54764	14.4945	12.9578	12.5183	7.41272	14.5673	13.818	13.3582	14.132	13.2256	12.3749	13.1508	12.4097	12.6767	12.2257	8.22607	12.2608	13.879	1	2	0.169745	0.998211	0.734319	0.474698	G3I9P1	G3I9P1	G3I9P1_CRIGR	Mesd	LRP chaperone MESD	DFLVSQDR	DFLVSQDR	DFLVSQDR2
9.40463	14.0354	7.8561	12.7096	11.868	12.9259	13.2109	13.0229	13.2258	12.1245	13.6868	14.9235	14.9166	15.0606	15.0267	13.328	13.7933	6.9889	1	2	0.0691714	0.998211	-0.461538	-0.195601	G3HKB0	G3HKB0	G3HKB0_CRIGR	I79_011130	Peptidyl-prolyl cis-trans isomerase	DFMIQGGDFTAR	DFM(UniMod:35)IQGGDFTAR	DFM(UniMod:35)IQGGDFTAR2
12.3675	13.1473	15.0316	13.2875	13.3451	12.441	13.6769	13.1236	11.3924	10.3511	12.7843	13.3661	14.8297	14.1813	14.2798	11.4716	12.2745	13.9882	1	2	1.33318	0.998211	1.2207	2.65965	G3H533	G3H533	G3H533_CRIGR	Ppib	Peptidyl-prolyl cis-trans isomerase	DFMIQGGDFTR	DFM(UniMod:35)IQGGDFTR	DFM(UniMod:35)IQGGDFTR2
10.2708	10.1926	9.16296	12.5802	12.783	8.51645	10.7019	8.48166	8.09935	7.72134	10.6053	12.3643	12.2196	12.2279	12.7666	7.26158	11.2367	7.81331	1	2	0.104234	0.998211	0.444927	0.286429	G3HKB0	G3HKB0	G3HKB0_CRIGR	I79_011130	Peptidyl-prolyl cis-trans isomerase	DFMIQGGDFTAR	DFMIQGGDFTAR	DFMIQGGDFTAR2
8.61452	10.0652	11.7777	10.1929	11.0185	8.97405	9.4892	7.72901	9.92842	8.5565	9.04519	11.0906	11.3194	11.2743	11.7209	8.57803	9.81631	8.18197	1	2	0.0828814	0.998211	0.236162	0.232909	G3H533	G3H533	G3H533_CRIGR	Ppib	Peptidyl-prolyl cis-trans isomerase	DFMIQGGDFTR	DFMIQGGDFTR	DFMIQGGDFTR2
10.1041	8.67751	8.36724	7.9829	7.8073	8.01601	9.04992	7.1297	7.84858	7.44095	9.8601	7.40915	9.75926	8.38573	7.4577	9.06653	7.17802	10.1398	1	2	0.306035	0.998211	0.723219	0.766269	G3H6Z4	G3H6Z4	G3H6Z4_CRIGR	I79_006118	Alpha-1,4 glucan phosphorylase	DFNVGDYIEAVLDR	DFNVGDYIEAVLDR	DFNVGDYIEAVLDR2
10.8141	9.73758	10.6231	11.6692	10.9792	8.20209	8.12037	10.2366	10.7684	11.1022	9.95854	9.88163	9.48697	9.6992	9.44905	10.735	7.7595	14.3639	1	2	0.342231	0.998211	1.2775	0.817252	G3H168	G3H168	G3H168_CRIGR	I79_003892	PDZ and LIM domain protein 7	DFNVPLSISR	DFNVPLSISR	DFNVPLSISR2
9.43027	9.06921	12.6936	12.3563	12.6371	14.3067	12.4452	13.188	7.4346	7.00934	7.22299	13.8642	7.45288	13.5252	13.9207	8.85331	13.7925	14.1036	1	2	0.170136	0.998211	-0.944223	-0.445761	G3H6V7	G3H6V7	G3H6V7_CRIGR	I79_006077	Lipoprotein lipase	DFTDIESK	DFTDIESK	DFTDIESK2
9.59461	9.53475	7.94697	10.5201	10.4086	8.06374	8.96326	7.97728	7.59142	11.1679	10.7007	7.60844	10.2333	10.8683	11.1244	9.99345	11.0685	8.82532	1	3	0.749012	0.998211	1.21322	1.63857	G3GWF6	G3GWF6	G3GWF6_CRIGR	I79_002078	Uncharacterized protein C13orf26-like	DFVDVAEAKR	DFVDVAEAKR	DFVDVAEAKR3
9.81904	10.027	9.37047	7.9588	8.33851	8.7551	7.43514	9.24589	7.89219	11.519	10.9931	8.16948	8.0396	11.7584	11.6093	9.44941	11.5906	9.45261	1	2	NaN	NaN	0	NaN	G3H3S9	G3H3S9	G3H3S9_CRIGR	Ppil4	Peptidyl-prolyl cis-trans isomerase	DFVPYQDIR	DFVPYQDIR	DFVPYQDIR2
10.5504	8.90085	12.1313	8.6099	10.5853	10.2489	11.2589	11.1282	10.5137	9.67204	9.70156	11.0628	12.3662	11.8416	12.1408	8.59939	10.6607	9.77906	1	2	0.0463256	0.998211	-0.117219	-0.136663	G3I437	G3I437	G3I437_CRIGR	I79_018184	Agrin	DFWSVHLR	DFWSVHLR	DFWSVHLR2
11.0121	8.65454	8.22467	7.87934	7.75942	9.41585	8.13701	6.81547	7.75107	10.6149	10.2006	9.47733	9.0548	9.50952	10.043	7.66434	10.2512	7.89407	1	2	1.23285	0.998211	-1.72713	-2.92079	G3H6Z4	G3H6Z4	G3H6Z4_CRIGR	I79_006118	Alpha-1,4 glucan phosphorylase	DFYELEPEK	DFYELEPEK	DFYELEPEK2
10.599	9.40074	9.44105	11.8207	11.2213	11.0332	9.79126	10.6406	11.3398	11.9223	11.3044	10.242	10.1754	10.1524	10.1902	11.9984	11.1202	8.73316	1	2	0.292164	0.998211	-0.494594	-0.726966	G3GZQ9	G3GZQ9	G3GZQ9_CRIGR	I79_003354	DNA helicase	DFYVAFQDLPTR	DFYVAFQDLPTR	DFYVAFQDLPTR2
9.83394	9.25615	11.5049	11.4919	11.5327	11.1277	7.42984	10.4042	7.52739	11.1509	12.0609	10.5019	11.5194	11.2007	11.54	8.30488	11.7027	11.592	1	2	0.00610952	0.999069	0.0204278	0.0187028	G3H7F1	G3H7F1	G3H7F1_CRIGR	I79_006282	Nuclear cap-binding protein subunit 1	DGALEEQIER	DGALEEQIER	DGALEEQIER2
10.2118	13.396	8.2262	11.839	12.4414	8.18996	7.10656	10.4679	12.1417	11.5989	11.9492	12.1943	11.5839	12.3592	12.5865	10.2442	8.26639	10.8285	1	2	0.0299772	0.998211	0.14078	0.088271	G3IAP3	G3IAP3	G3IAP3_CRIGR	Ccn2	CTGF	DGAPCVFGGSVYR	DGAPC(UniMod:4)VFGGSVYR	DGAPC(UniMod:4)VFGGSVYR2
9.51067	8.82681	9.94576	11.2903	10.7022	9.15913	11.2217	9.94852	11.2279	11.5893	8.44285	10.1912	10.9907	11.2005	11.8506	9.42391	11.2545	11.9052	1	2	1.95008	0.998211	1.73165	4.80485	G3H284	G3H284	G3H284_CRIGR	Erp29	Endoplasmic reticulum resident protein 29	DGDFENPIPYSGAIK	DGDFENPIPYSGAIK	DGDFENPIPYSGAIK2
10.7594	11.9163	12.2659	11.7059	11.8606	11.5937	11.5928	11.7206	11.3433	10.8984	8.63188	12.8803	12.7485	13.1219	13.0828	8.32129	12.2892	11.8551	1	2	0.121955	0.998211	0.231116	0.344608	G3HDM0	G3HDM0	G3HDM0_CRIGR	I79_008606	Neuropilin	DGDSESADLLGK	DGDSESADLLGK	DGDSESADLLGK2
13.4735	14.0856	14.671	14.695	14.1848	14.7815	14.8593	8.14628	14.5516	14.0321	14.725	14.9897	15.0264	15.4346	15.5055	13.6146	14.7664	14.9506	1	2	0.368048	0.998211	0.467935	0.975122	G3HR96	G3HR96	G3HR96_CRIGR	I79_013360	Bleomycin hydrolase	DGEAVWFGCDVGK	DGEAVWFGC(UniMod:4)DVGK	DGEAVWFGC(UniMod:4)DVGK2
13.0309	11.7864	12.7506	13.0557	13.2404	12.7289	12.7151	13.0587	13.1041	12.5847	7.09039	13.0907	12.8117	12.4737	13.5374	8.58276	13.006	12.3074	1	2	0.538391	0.998211	-0.227679	-1.18647	G3H0U6	G3H0U6	G3H0U6_CRIGR	I79_003765	Protein disulfide-isomerase	DGEEAGAYDGPR	DGEEAGAYDGPR	DGEEAGAYDGPR2
9.08413	10.3375	8.66818	7.72135	9.2126	7.71679	9.92964	7.37405	8.26696	8.58458	8.75622	9.57163	10.5494	9.36841	9.81158	8.20818	10.1475	7.91215	1	3	0.0951945	0.998211	0.237285	0.262859	G3HBI9	G3HBI9	G3HBI9_CRIGR	I79_007819	Leukotriene A-4 hydrolase	DGEGPDPEDPNRK	DGEGPDPEDPNRK	DGEGPDPEDPNRK3
16.3726	16.3415	15.175	14.9681	14.5773	15.055	15.7379	14.6536	14.8639	14.9036	14.3437	15.3407	14.9311	15.2865	15.5489	14.888	15.3267	7.08367	1	2	0.487967	0.998211	-2.40925	-1.15855	G3H2I6	G3H2I6	G3H2I6_CRIGR	I79_004399	Neural cell adhesion molecule 1	DGEPIEIEEEDDEK	DGEPIEIEEEDDEK	DGEPIEIEEEDDEK2
10.0584	8.38633	11.5027	10.753	11.0976	11.7633	8.30499	11.1675	7.92279	7.56967	10.8868	8.71423	6.60099	10.4437	10.3382	8.38265	6.5321	9.28679	1	2	0.52338	0.998211	-1.4422	-1.16292	G3GSW3	G3GSW3	G3GSW3_CRIGR	I79_000735	Coatomer subunit beta'	DGERLPLAVK	DGERLPLAVK	DGERLPLAVK2
9.53391	9.30666	10.2096	7.45195	9.40189	9.64598	7.38524	9.37141	8.80525	7.80041	8.57395	10.4631	10.9706	10.2495	10.9097	10.9999	9.14928	9.39308	1	3	0.514695	0.998211	-1.08079	-1.18923	G3HGW6	G3HGW6	G3HGW6_CRIGR	I79_009858	Laminin subunit alpha-5	DGFFGLDHADYFGCR	DGFFGLDHADYFGC(UniMod:4)R	DGFFGLDHADYFGC(UniMod:4)R3
10.0789	9.05967	8.44645	8.91439	8.42447	8.7885	7.66154	8.64692	8.51886	8.25641	8.09697	8.55194	9.39162	8.55135	8.74238	9.28777	9.42096	7.71512	1	2	0.496987	0.998211	-0.719112	-1.11826	G3IB69	G3IB69	G3IB69_CRIGR	Lamb2	Laminin subunit beta-2	DGFFGLSASDPVGCQR	DGFFGLSASDPVGC(UniMod:4)QR	DGFFGLSASDPVGC(UniMod:4)QR2
9.20167	9.37335	7.59532	9.04376	8.12268	9.52135	8.06107	8.65664	9.0892	8.54528	10.5372	8.22825	8.42855	8.32761	7.47152	7.2431	9.36229	7.95138	1	2	NaN	NaN	0	NaN	G3I7W5	G3I7W5	G3I7W5_CRIGR	Myo18a	Myosin-XVIIIa	DGFSLASQLK	DGFSLASQLK	DGFSLASQLK2
11.0797	12.7993	8.61631	8.20474	11.68	12.4306	12.532	8.08151	12.3286	12.1105	11.5049	11.9675	8.18783	11.1699	11.7913	8.45492	11.8017	6.99334	1	2	1.01037	0.998211	-2.84644	-2.22286	G3GZ90	G3GZ90	G3GZ90_CRIGR	I79_003123	Calumenin	DGFVTEGELK	DGFVTEGELK	DGFVTEGELK2
9.9972	12.8203	11.0625	11.2016	11.6725	8.2863	10.8167	8.99008	7.75328	7.67632	11.2055	11.8699	10.283	11.1817	11.9696	11.2654	11.2191	8.97445	1	2	0.0806921	0.998211	0.267793	0.234219	G3GZ90	G3GZ90	G3GZ90_CRIGR	I79_003123	Calumenin	DGFVTVDELK	DGFVTVDELK	DGFVTVDELK2
8.87605	8.14301	9.99996	7.15861	7.6769	8.12548	8.38564	6.51814	7.85443	7.87791	6.33898	6.46022	8.81712	7.65889	8.43622	7.81426	5.87218	8.00624	1	2	NaN	NaN	0	NaN	G3IDM9	G3IDM9	G3IDM9_CRIGR	I79_021812	Transcription factor p65	DGFYEAELCPDR	DGFYEAELC(UniMod:4)PDR	DGFYEAELC(UniMod:4)PDR2
9.17508	9.66467	8.46826	11.2726	10.0567	8.73308	9.72514	8.5641	8.01377	9.68435	9.38142	9.37813	7.64429	7.82422	9.22851	8.14132	9.16531	10.7	1	2	0.369615	0.998211	0.740076	0.902955	G3I3W0	G3I4M5;G3I3W0	G3I3W0_CRIGR	I79_018128	Calponin	DGIILCELINK	DGIILC(UniMod:4)ELINK	DGIILC(UniMod:4)ELINK2
10.7989	10.1559	8.00746	6.61613	8.84825	8.52245	11.1513	7.54097	9.0159	7.91643	9.11878	10.8868	11.3468	11.6865	10.9415	8.19742	7.95675	7.87436	1	2	0.231047	0.998211	-0.822222	-0.581064	G3IHT7	G3IHT7	G3IHT7_CRIGR	I79_023393	Semaphorin-4B	DGIPVIINTSR	DGIPVIINTSR	DGIPVIINTSR2
9.9848	14.1949	13.7257	12.7841	12.7018	13.6543	12.9731	13.1071	13.345	8.14142	12.3736	13.5476	12.9948	13.1685	13.2984	11.9821	12.2352	12.0455	1	2	0.0829631	0.998211	0.303807	0.247759	G3GTA7	G3GTA7	G3GTA7_CRIGR	I79_000883	Ras-specific guanine nucleotide-releasing factor 1	DGIPYWIVK	DGIPYWIVK	DGIPYWIVK2
15.7869	14.9856	15.7783	12.8001	14.1739	15.8482	15.6095	15.4972	16.0104	15.7197	15.8347	14.7546	14.7204	16.5216	14.617	15.2808	14.7134	15.5511	1	2	0.466211	0.998211	-0.792963	-1.06374	G3I9D3	G3I9D3	G3I9D3_CRIGR	Psmb7	Proteasome subunit beta	DGIVLGADTR	DGIVLGADTR	DGIVLGADTR2
9.17769	8.88105	9.45661	8.70057	11.0841	13.2071	8.26668	13.3977	10.8028	13.4129	8.28448	7.58168	8.53735	7.84874	10.0303	15.4814	7.30788	7.4113	1	2	0.393933	0.998211	-1.75984	-1.0363	G3GUQ0	G3GUQ0	G3GUQ0_CRIGR	I79_001417	Phosphopyruvate hydratase	DGKYDLDFK	DGKYDLDFK	DGKYDLDFK2
9.02029	10.6057	7.11513	7.29188	9.14923	10.4356	8.57916	10.0591	11.3017	7.44769	10.0199	8.61566	9.57548	9.5234	10.051	8.37864	6.73652	7.53012	1	4	0.683488	0.998211	-1.11304	-1.4621	G3GVG4	G3GVG4	G3GVG4_CRIGR	I79_001701	MICAL-like protein 2 (Fragment)	DGLAFCAILHR	DGLAFC(UniMod:4)AILHR	DGLAFC(UniMod:4)AILHR4
10.5669	9.07339	13.082	12.4984	13.2599	13.368	12.822	13.1164	13.2237	12.4493	13.1508	13.1549	12.8614	13.0779	13.4503	12.8192	13.0805	12.0828	1	2	0.0735143	0.998211	0.202859	0.220932	G3HJB0	G3HJB0	G3HJB0_CRIGR	I79_010752	Alpha-actinin-4 (Fragment)	DGLAFNALIHR	DGLAFNALIHR	DGLAFNALIHR2
9.5174	8.69373	13.2285	11.5767	12.7875	12.9173	12.6339	13.2751	13.2807	12.2852	13.2484	13.1954	13.0948	13.2427	13.4641	12.6347	12.978	11.6698	1	2	0.101945	0.998211	0.367112	0.296254	G3H1K9	G3H1K9	G3H1K9_CRIGR	I79_004057	Alpha-actinin-1	DGLGFCALIHR	DGLGFC(UniMod:4)ALIHR	DGLGFC(UniMod:4)ALIHR2
9.88776	13.1126	13.2093	7.68201	14.1309	13.189	13.3834	9.02736	8.09432	13.5856	8.64256	12.8406	12.7524	12.6124	12.6545	13.6504	13.8507	12.3929	1	2	0.0904438	0.998211	-0.419798	-0.250734	G3GUP7	G3GUP7	G3GUP7_CRIGR	I79_001414	Ubiquitin carboxyl-terminal hydrolase	DGLGGLPDIVR	DGLGGLPDIVR	DGLGGLPDIVR2
9.15651	14.5076	15.6367	14.8175	15.1983	14.7168	13.592	14.5296	14.2049	13.2582	14.337	14.2292	14.8505	15.2718	14.3911	15.0651	14.038	14.4426	1	2	0.361589	0.998211	1.72481	0.957322	G3HMV7	G3HMV7	G3HMV7_CRIGR	Fuca1	Alpha-L-fucosidase	DGLIDPIFQER	DGLIDPIFQER	DGLIDPIFQER2
10.1692	8.42242	7.28669	7.41967	7.81606	10.2081	9.99721	9.06726	9.11832	8.51532	7.80527	10.3647	8.39047	6.74182	7.56019	8.40004	9.24844	9.43235	1	2	1.06826	0.998211	-1.43743	-2.50584	G3I2V6	G3I2V6	G3I2V6_CRIGR	I79_017750	Plexin-B2	DGLITTALLYR	DGLITTALLYR	DGLITTALLYR2
9.57614	8.78097	8.02461	8.81222	7.64094	9.15573	9.58493	7.41114	10.0441	8.33586	7.90928	8.17936	9.35154	8.77732	8.69164	10.5639	8.86197	10.4343	1	3	0.470911	0.998211	0.575347	1.07758	G3HUQ9	G3HUQ9	G3HUQ9_CRIGR	I79_014674	Dentin matrix protein 4	DGLSSVVEDDLAIEHR	DGLSSVVEDDLAIEHR	DGLSSVVEDDLAIEHR3
16.6706	16.6726	15.5163	15.8948	15.1884	16.5732	16.5098	15.1458	16.3484	16.6102	7.51394	14.8667	14.6005	14.2485	15.7508	14.5976	15.2203	15.8333	1	2	0.173943	0.998211	-0.327251	-0.461376	G3I9A7	G3HBG8;G3I5T9;G3I9A7;G3IM13	G3I9A7_CRIGR	I79_020143	Calmodulin	DGNGYISAAELR	DGNGYISAAELR	DGNGYISAAELR2
10.2061	9.54794	7.04625	9.27758	8.49599	9.38639	9.19253	8.87822	8.52151	10.3233	9.65424	7.88951	9.55101	8.67337	10.1925	8.94117	10.0674	9.30165	1	2	0.0830166	0.998211	0.17003	0.249104	G3I4R2	G3I4R2	G3I4R2_CRIGR	I79_018445	F-box-like/WD repeat-containing protein TBL1XR1 (Fragment)	DGNLASTLGQHK	DGNLASTLGQHK	DGNLASTLGQHK2
9.9392	8.97845	10.6259	7.61398	10.0248	8.59292	10.686	8.5419	9.96316	10.8784	10.1374	10.5822	10.4982	9.96593	10.6545	7.39235	10.3064	8.96094	1	2	0.104087	0.998211	-0.265023	-0.285255	G3HGQ1	G3HGQ1	G3HGQ1_CRIGR	I79_009791	Cation-independent mannose-6-phosphate receptor	DGPQWTGGVTVLK	DGPQWTGGVTVLK	DGPQWTGGVTVLK2
10.9042	8.75532	8.50942	8.17897	9.37194	7.67635	7.84781	8.39961	9.06496	7.49159	7.51967	6.29791	7.62588	7.17392	6.88301	8.60649	7.97978	9.33218	1	2	0.0103789	0.998312	-0.0465984	-0.0328919	G3HK00	G3HK00	G3HK00_CRIGR	I79_011006	Guanine nucleotide-binding protein subunit beta-2-like 1	DGQAMLWDLNEGK	DGQAMLWDLNEGK	DGQAMLWDLNEGK2
10.3321	10.1932	8.79194	7.24416	9.90428	7.43738	6.96472	8.17719	7.38991	8.41837	8.40408	7.57688	7.42457	7.60341	9.51052	7.37525	8.92882	11.5007	1	2	0.039735	0.998211	-0.165256	-0.115497	G3IHE8	G3IHE8	G3IHE8_CRIGR	I79_023237	Leucine-rich repeat-containing protein 47	DGQCSLVVEQVR	DGQC(UniMod:4)SLVVEQVR	DGQC(UniMod:4)SLVVEQVR2
9.6553	8.74413	10.6078	8.00096	7.31917	8.16393	8.79809	7.62095	9.4607	8.24542	7.58149	7.49579	11.4862	10.2813	10.7929	8.60509	7.05969	8.31769	1	2	0.287308	0.998211	0.712385	0.698443	G3HFJ8	G3HFJ8	G3HFJ8_CRIGR	Cdon	Cell adhesion associated, oncogene regulated	DGQDIVSGSNWR	DGQDIVSGSNWR	DGQDIVSGSNWR2
13.6063	13.1273	13.3329	13.7361	14.2378	13.5482	13.4758	14.1615	13.7349	13.8971	14.1088	13.5559	13.9659	13.7946	13.5766	13.7378	14.0296	13.2338	1	2	0.0705319	0.998211	0.0327919	0.205397	G3I1V4	G3I1V4	G3I1V4_CRIGR	Atic	Bifunctional purine biosynthesis protein ATIC	DGQVIGIGAGQQSR	DGQVIGIGAGQQSR	DGQVIGIGAGQQSR2
10.2382	10.3055	11.2145	11.5026	8.43295	7.79208	8.88935	8.56888	8.4226	8.17269	7.42714	8.61338	7.78192	7.6985	7.95195	8.45591	7.76959	11.4769	1	2	0.373816	0.998211	1.03148	0.872791	G3H4M6	G3H4M6	G3H4M6_CRIGR	Nln	Neurolysin	DGSAISDDLLEK	DGSAISDDLLEK	DGSAISDDLLEK2
10.0994	9.26392	10.1257	10.7101	11.6731	7.89138	8.9275	8.52913	10.2253	8.11596	11.1173	9.83605	10.2872	9.61558	9.90137	9.6969	11.2888	12.3545	1	3	0.601031	0.998211	1.29423	1.30517	G3HH39	G3HH39;G3IHP6	G3HH39_CRIGR	I79_009935	Elongation factor 1-alpha 1	DGSASGTTLLEALDCILPPTRPTDK	DGSASGTTLLEALDC(UniMod:4)ILPPTRPTDK	DGSASGTTLLEALDC(UniMod:4)ILPPTRPTDK3
9.19893	9.09546	8.24334	9.76276	9.4621	9.12794	10.5652	7.75543	7.18833	9.0931	8.96661	7.43986	7.84186	7.04541	8.3364	7.70016	8.72873	13.7201	1	3	0.631873	0.998211	1.88357	1.39283	G3IBK2	G3IBK2	G3IBK2_CRIGR	I79_021027	Filamin-A	DGSCGVAYVVQEPGDYEVSVK	DGSC(UniMod:4)GVAYVVQEPGDYEVSVK	DGSC(UniMod:4)GVAYVVQEPGDYEVSVK3
11.1251	9.55762	10.2546	7.14326	7.47472	9.39274	8.46676	7.92885	9.40716	7.84972	8.65598	9.2696	10.9605	10.3785	10.2825	9.12906	8.03374	8.37447	1	2	0.542615	0.998211	-1.19291	-1.19319	G3HG25	G3HG25	G3HG25_CRIGR	I79_009544	Laminin subunit gamma-1	DGSEASLEWSSDR	DGSEASLEWSSDR	DGSEASLEWSSDR2
8.84222	10.306	10.9898	10.7038	10.0691	8.20397	10.7939	7.51739	10.9291	10.8047	7.50467	7.84083	10.9372	11.1507	10.7738	8.93452	10.9131	10.2431	1	2	2.28441	0.998211	2.37381	7.21728	G3ID93	G3ID93	G3ID93_CRIGR	Wdr5	WD repeat domain 5	DGSLIVSSSYDGLCR	DGSLIVSSSYDGLC(UniMod:4)R	DGSLIVSSSYDGLC(UniMod:4)R2
9.96558	9.29457	8.91182	8.76638	8.27621	8.16519	8.76511	7.44778	10.4509	8.94809	7.86957	6.86276	7.67106	7.85863	8.67107	9.12929	8.50909	7.89966	1	2	NaN	NaN	0	NaN	G3I9P1	G3I9P1	G3I9P1_CRIGR	Mesd	LRP chaperone MESD	DGSYAWEIK	DGSYAWEIK	DGSYAWEIK2
10.0897	8.71284	12.4235	11.3108	10.9615	11.9217	11.5448	12.6171	11.6072	10.5661	11.3328	12.22	12.2946	12.6685	12.5337	12.0139	11.2446	12.341	1	2	0.24399	0.998211	0.46236	0.646223	G3HG40	G3HG40	G3HG40_CRIGR	Eif2a	Eukaryotic translation initiation factor 2A	DGTAGVPNLQLYDVK	DGTAGVPNLQLYDVK	DGTAGVPNLQLYDVK2
9.66811	9.59806	9.52744	8.36749	9.73689	10.1011	10.0997	8.86164	8.94743	9.73218	8.24947	9.93271	9.59056	8.97181	10.2648	8.60601	8.18384	9.12299	1	2	0.697142	0.998211	-0.605437	-1.55663	G3HEJ4	G3HEJ4	G3HEJ4_CRIGR	I79_008978	Neogenin	DGTFLNLVSDDR	DGTFLNLVSDDR	DGTFLNLVSDDR2
9.37296	8.83515	10.7729	8.61849	10.9428	10.888	7.93156	8.01684	10.9999	10.4611	10.3827	11.3541	11.4084	11.2607	11.6665	9.67683	10.8264	13.408	1	2	0.0481954	0.998211	-0.196748	-0.140267	G3HEJ4	G3HEJ4	G3HEJ4_CRIGR	I79_008978	Neogenin	DGTFLNLVSDDRR	DGTFLNLVSDDRR	DGTFLNLVSDDRR2
16.6431	17.1213	15.5324	16.2109	14.922	16.2775	15.7563	15.9219	15.9982	17.1959	13.4326	14.2568	12.9019	13.774	14.0624	15.2489	15.5796	16.5985	1	2	0.118189	0.998211	-0.358915	-0.320334	F7J0L2	F7J0L2	F7J0L2_CRIGR	Srsf1	Serine/arginine-rich splicing factor 1 (Fragment)	DGTGVVEFVR	DGTGVVEFVR	DGTGVVEFVR2
10.3385	9.77726	11.3794	11.7833	11.4381	11.5865	11.0123	11.7974	12.1583	12.0315	10.306	10.2626	9.69064	10.4776	10.5398	8.78902	11.5238	10.9792	1	2	0.0801994	0.998211	0.137146	0.224761	F7J0L2	F7J0L2	F7J0L2_CRIGR	Srsf1	Serine/arginine-rich splicing factor 1 (Fragment)	DGTGVVEFVRK	DGTGVVEFVRK	DGTGVVEFVRK2
9.77543	9.81607	10.598	9.04668	9.40112	10.8325	10.0708	10.6398	8.06338	8.8583	10.3919	11.5111	11.544	11.9917	11.3134	8.69135	7.8545	10.9886	1	2	0.14894	0.998211	-0.293813	-0.39455	G3HG40	G3HG40	G3HG40_CRIGR	Eif2a	Eukaryotic translation initiation factor 2A	DGTLFAWNNGEK	DGTLFAWNNGEK	DGTLFAWNNGEK2
14.8189	14.3992	14.3171	14.6156	14.2917	15.0075	14.948	8.26764	14.6273	15.201	7.42587	13.4926	7.35249	7.5793	8.02643	14.01	14.3167	14.762	1	2	0.319082	0.998211	-1.52014	-0.792924	G3HFM4	G3HFM4	G3HFM4_CRIGR	Flnb	Filamin-B	DGTYAVTYIPDK	DGTYAVTYIPDK	DGTYAVTYIPDK2
9.97145	8.74733	10.5457	11.551	11.8352	10.1506	10.2894	9.92312	10.814	10.948	11.1394	10.0893	10.6718	10.12	10.5903	8.90657	11.2052	10.672	1	2	1.15241	0.998211	0.725588	2.66322	G3IPV6	G3IPV6	G3IPV6_CRIGR	I79_026038	26S proteasome non-ATPase regulatory subunit 3	DGVIEASINHEK	DGVIEASINHEK	DGVIEASINHEK2
9.61185	9.30076	12.2699	11.0234	10.877	12.6202	11.8039	11.1164	11.5682	11.0341	10.763	11.5557	11.119	11.589	11.2938	7.83883	11.0884	7.81081	1	2	0.266329	0.998211	-0.82334	-0.656357	G3HHQ3	G3HHQ3	G3HHQ3_CRIGR	I79_010159	Roundabout-like 1	DGVLVSTQDSR	DGVLVSTQDSR	DGVLVSTQDSR2
9.81418	11.8808	11.3714	10.7512	10.1958	8.40294	11.7868	7.79848	9.86584	8.8129	9.53163	11.4029	10.3528	11.2921	11.582	7.67529	9.43248	10.8943	1	2	0.465982	0.998211	1.07291	1.16892	G3GV64	G3GV64	G3GV64_CRIGR	I79_001595	Mammalian ependymin-related protein 1	DGVMFQIEQATK	DGVMFQIEQATK	DGVMFQIEQATK2
9.94333	9.72154	11.017	7.69016	11.3336	8.80955	7.53042	8.11212	9.55003	8.29993	10.3384	8.85077	11.6579	11.3334	11.3522	8.1244	10.9413	10.8073	1	2	0.068079	0.998211	0.220214	0.195993	G3HBI1	G3HBI1	G3HBI1_CRIGR	Pxdn	Peroxidasin	DGVQVTESGK	DGVQVTESGK	DGVQVTESGK2
14.3862	9.74283	12.0956	13.3026	11.4905	14.5064	13.5621	13.4294	15.3564	14.5916	14.2209	14.1625	13.1173	14.7987	13.0867	8.59153	14.1929	14.4	1	2	1.15244	0.998211	-0.756215	-2.51526	G3I9G7	G3I9G7	G3I9G7_CRIGR	I79_020214	Proteasome subunit alpha type	DGVVFGVEK	DGVVFGVEK	DGVVFGVEK2
9.418	10.1844	8.96275	10.1526	11.3387	8.96801	7.88074	11.1799	9.04403	8.6325	10.8034	8.59343	11.2043	10.3918	10.6442	8.79326	10.7322	8.31642	1	2	0.182867	0.998211	0.395379	0.484675	G3IPR4	G3IPR4	G3IPR4_CRIGR	I79_025983	Pre-mRNA-processing-splicing factor 8	DGVWNLQNEVTK	DGVWNLQNEVTK	DGVWNLQNEVTK2
9.50898	12.4101	13.6061	13.5563	13.4794	14.1966	12.6092	13.7969	12.9244	12.7725	13.1606	13.258	13.5861	13.6643	13.6103	13.9773	13.5926	13.6655	1	2	0.261826	0.998211	1.03308	0.710741	G3HLV6	G3HLV6	G3HLV6_CRIGR	I79_011700	ATP citrate synthase	DGVYILDLAAK	DGVYILDLAAK	DGVYILDLAAK2
9.47309	9.03205	9.97619	10.0568	9.80064	10.0336	7.13598	10.1969	10.0461	9.54992	10.6732	7.8712	9.68483	9.22028	9.18673	8.36009	8.99788	10.3513	1	2	0.0651413	0.998211	0.181237	0.184763	G3I073	G3IE48;G3I073	G3I073_CRIGR	I79_016750	Elongation factor 1-gamma	DGWSLWYAEYR	DGWSLWYAEYR	DGWSLWYAEYR2
8.31791	8.42993	8.14475	10.2328	9.67177	9.15648	9.13511	8.5104	10.5433	10.3672	9.38189	10.1703	9.95491	10.4486	10.5662	7.8075	10.3816	10.7747	1	2	0.553951	0.998211	0.809492	1.27417	G3II47	G3I9M2;G3II47	G3II47_CRIGR	Aco2	Aconitate hydratase, mitochondrial	DGYAQILR	DGYAQILR	DGYAQILR2
10.2642	10.7105	7.23618	8.13488	9.75077	8.98153	8.32386	7.89162	8.87776	9.77756	9.4078	7.78962	7.05465	7.93471	8.05817	7.81827	8.18844	7.54013	1	2	NaN	NaN	0	NaN	F7J0L2	F7J0L2	F7J0L2_CRIGR	Srsf1	Serine/arginine-rich splicing factor 1 (Fragment)	DGYDYDGYR	DGYDYDGYR	DGYDYDGYR2
10.0705	9.46807	8.26987	8.14286	7.3828	8.58788	9.02555	8.42745	8.74067	9.49001	8.66472	9.47658	7.88138	8.48013	8.82232	7.5822	9.17288	7.2129	1	2	1.1181	0.998211	-1.31264	-2.29794	G3HEG0	G3HEG0	G3HEG0_CRIGR	H671_1g1785	Calcineurin subunit B type 1	DGYISNGELFQVLK	DGYISNGELFQVLK	DGYISNGELFQVLK2
8.99386	12.8173	10.6505	11.3689	7.72302	11.4509	7.98679	10.3828	8.42243	10.992	8.11979	8.39898	8.55671	7.48556	7.99333	12.2277	9.53589	13.0105	1	3	0.154912	0.998211	0.616153	0.40828	G3HXU8	G3HXU8	G3HXU8_CRIGR	I79_015863	Fibroblast growth factor	DHDNQEIAVPVANLR	DHDNQEIAVPVANLR	DHDNQEIAVPVANLR3
9.21247	9.4794	8.90979	8.32182	8.90067	9.53839	10.098	10.2811	9.18713	8.05504	7.75252	9.03346	11.0092	10.6979	10.1674	9.25642	8.72289	7.59963	1	2	0.00171937	0.999835	-0.00427238	-0.00534703	G3H177	G3H177	G3H177_CRIGR	Lman2	LMAN2	DHDTFLAVR	DHDTFLAVR	DHDTFLAVR2
12.138	13.6471	11.9032	12.8773	13.081	13.5869	14.1603	13.1412	13.9398	13.3213	13.0469	13.6875	12.1465	12.6443	13.2857	8.50183	13.1994	8.27626	1	2	0.392831	0.998211	-1.27238	-0.934248	G3GXA9	G3GXA9	G3GXA9_CRIGR	I79_002399	Protein disulfide-isomerase	DHENIVIAK	DHENIVIAK	DHENIVIAK2
11.6501	10.2935	7.40971	9.27509	8.08382	8.40212	9.38851	7.16305	8.46692	8.29642	8.89689	7.44898	7.78403	7.85839	6.83241	8.40699	8.11964	7.26745	1	2	0.198522	0.998211	-0.738312	-0.535546	G3HZ42	G3HZ42	G3HZ42_CRIGR	Cct2	T-complex protein 1 subunit beta	DHFTELAVEAVLR	DHFTELAVEAVLR	DHFTELAVEAVLR2
9.19099	9.41179	11.7078	9.8042	10.3541	10.6167	9.92775	10.1217	9.3944	7.56715	10.338	11.1066	11.0802	11.2032	11.3409	8.92056	9.71396	10.4232	1	2	0.0020291	0.999835	0.00407879	0.00633815	G3H3E3	G3H3E3	G3H3E3_CRIGR	Cant1	CANT1	DHGVLETHLAEK	DHGVLETHLAEK	DHGVLETHLAEK2
9.42677	9.51074	11.6197	10.4682	11.2194	10.9574	9.76785	10.2355	11.1009	8.39443	10.7172	11.8235	12.1803	12.2869	12.1186	8.17727	10.9133	10.7531	1	3	0.021761	0.998211	0.0564682	0.0652971	G3H3E3	G3H3E3	G3H3E3_CRIGR	Cant1	CANT1	DHGVLETHLAEK	DHGVLETHLAEK	DHGVLETHLAEK3
10.0615	9.98683	7.9411	7.69834	11.401	10.4248	8.84624	10.6307	10.3712	9.06932	10.4832	12.0567	12.0462	12.5031	11.9612	8.72663	9.51534	9.24747	1	2	0.572598	0.998211	-1.38813	-1.25286	G3H3S0	G3H3S0	G3H3S0_CRIGR	Glce	Heparosan-N-sulfate-glucuronate 5-epimerase	DHIFLNSALR	DHIFLNSALR	DHIFLNSALR2
10.7986	9.5795	12.1785	12.3306	11.7745	11.8072	13.8518	7.93675	10.3942	11.3385	10.4981	12.6128	14.1086	12.8148	12.8041	7.53877	12.8647	13.0377	1	2	1.14099	0.998211	1.59265	2.4038	G3GR64	G3GR64	G3GR64_CRIGR	I79_000007	Inter-alpha-trypsin inhibitor heavy chain H5	DHLLPVTPDNIR	DHLLPVTPDNIR	DHLLPVTPDNIR2
9.61659	9.81721	8.21877	8.29528	8.27031	9.07264	7.99017	8.70686	9.66855	9.22833	9.3235	9.29605	10.0754	9.86052	8.35903	8.59926	9.916	9.49117	1	2	0.281637	0.998211	-0.365423	-0.706791	G3I2Q7	G3I2Q7	G3I2Q7_CRIGR	I79_017700	Transcription intermediary factor 1-beta	DHQYQFLEDAVR	DHQYQFLEDAVR	DHQYQFLEDAVR2
9.70061	9.38803	8.08006	10.5883	10.8616	8.37409	8.05566	9.78342	8.74643	8.22829	10.2929	9.92073	9.71064	9.53263	9.96678	11.5927	9.77829	9.80913	1	3	0.10625	0.998211	0.209114	0.290834	G3GSG4	G3GSG4	G3GSG4_CRIGR	I79_000575	Renin receptor	DHSPDLYSLELAGLDELGK	DHSPDLYSLELAGLDELGK	DHSPDLYSLELAGLDELGK3
[truncated: 9,433 more rows]

## Sheet: XT2BH_XT2WT
XT1WT_rep1	XT2WT_rep1.d	XT2BH_rep1.d	XT1BH_DMSO_rep1.d	XT2BH_DMSO_rep1.d	XT1WT_rep2.d	XT1BH_rep2	XT2WT_rep2.d	XT2BH_rep2.d	XT1BH_DMSO_rep2	XT2BH_DMSO_rep2.d	XT1WT_rep3.d	XT1BH_rep3	XT2WT_rep3.d	XT2BH_rep3.d	XT1BH_DMSO_rep3	XT2BH_DMSO_rep3.d	XT1BH_rep1	C: Proteotypic	C: Precursor.Charge	N: -Log Welch's T-test p-value XT2BH_XT2WT	N: Welch's T-test q-value XT2BH_XT2WT	N: Welch's T-test Difference XT2BH_XT2WT	N: Welch's T-test Test statistic XT2BH_XT2WT	T: Protein.Group	T: Protein.Ids	T: Protein.Names	T: Genes	T: First.Protein.Description	T: Stripped.Sequence	T: Modified.Sequence	T: Precursor.Id
[truncated: 10,772 more rows]
