# Supplementary material for: Xylosyltransferase engineering to manipulate proteoglycans in mammalian cells
Source: Nat Chem Biol. 2026 Jan 20;22(4):612–21. doi: 10.1038/s41589-025-02113-w (PMC13038410; doi:10.1038/s41589-025-02113-w)
Supplement: Supplementary file 8 — Proteomics of pgsA-745 secretome expressing BH-XT1 versus WT-XT1 (50 μM compound 1). [file 41589_2025_2113_MOESM8_ESM.xlsx]

## Sheet: Sample explanation
Samples are from cells expressing the indicated XT variant and fed with 50 uM compound 1 or DMSO
XT1WT_rep2.d	XT1WT_rep3	XT1WT_rep1	XT1BH_rep2	XT1BH_rep3.d	XT1BH_rep1.d	XT2WT_rep2.d	XT2WT_rep3.d	XT2WT_rep1.d	XT2BH_rep2.d	XT2BH_rep3.d	XT2BH_rep1.d	XT1WT_rep4	XT1BH_rep4.d	XT2WT_rep4.d	XT2BH_rep4.d
XT1 WT compound 1 replicate 2	XT1 WT compound 1 replicate 4	XT1 WT compound 1 replicate 1	XT1 BH compound 1 replicate 2	XT1 BH compound 1 replicate 4	XT1 BH compound 1 replicate 1	XT2 WT compound 1 replicate 2	XT2 WT compound 1 replicate 4	XT2 WT compound 1 replicate 1	XT2 BH compound 1 replicate 2	XT2 BH compound 1 replicate 4	XT2 BH compound 1 replicate 1	XT1 WT compound 1 replicate 3	XT1 BH compound 1 replicate 3	XT2 WT compound 1 replicate 3	XT2 BH compound 1 replicate 3

## Sheet: XT1BH_XT1WT
Protein.Group	Protein.Names	Genes	First.Protein.Description	-Log Welch's T-test p-value XT1 BH secretome_XT1 WT secretome	Welch's T-test Difference XT1 BH secretome_XT1 WT secretome	Welch's T-test Test statistic XT1 BH secretome_XT1 WT secretome	XT1WT_rep2.d	XT1WT_rep3	XT1WT_rep1	XT1BH_rep2	XT1BH_rep3.d	XT1BH_rep1.d	XT2WT_rep2.d	XT2WT_rep3.d	XT2WT_rep1.d	XT2BH_rep2.d	XT2BH_rep3.d	XT2BH_rep1.d	XT1WT_rep4	XT1BH_rep4.d	XT2WT_rep4.d	XT2BH_rep4.d
C0SSX9	C0SSX9_CRIGR	ilk	Integrin-linked protein kinase	1.12235	1.54385	2.52483	9.73859	9.59674	9.70734	12.0488	11.6645	11.4434	10.5189	11.0784	11.6446	11.6934	9.74563	10.4667	12.041	12.1024	12.0279	10.0525
G3GR63	G3GR63_CRIGR	I79_000006	Inter-alpha-trypsin inhibitor heavy chain H2	0.512819	-1.51651	-1.14127	13.5403	14.4702	13.8291	10.5685	14.9975	11.6855	14.6821	15.4341	13.8156	14.6071	13.8595	14.2326	16.5187	15.0407	15.1498	15.1481
G3GR73	G3GR73_CRIGR	H671_3g8659	Rab GDP dissociation inhibitor	0.401527	-0.907597	-0.941203	11.9858	12.4989	12.4248	11.0449	12.1031	12.3298	9.51504	12.042	10.0216	12.4851	11.7564	10.8775	10.7209	8.5222	10.2368	9.80908
G3GRX4	G3GRX4_CRIGR	Cotl1	Coactosin like F-actin binding protein 1	0.160172	0.516973	0.418483	11.9134	12.8059	9.15745	13.2311	12.6002	10.3605	13.0207	13.0056	9.45582	12.8334	10.8035	10.0196	13.8245	13.5774	13.0978	13.2448
G3GRY8	G3GRY8_CRIGR	I79_000283	Cadherin-13	0.182534	0.420815	0.484675	8.88152	10.4539	12.5482	11.588	11.3134	10.8211	10.4121	10.5366	10.4981	9.10787	9.08445	10.0432	12.0938	11.9381	11.629	11.6725
G3GSF1	G3GSF1_CRIGR	I79_000475	Inter-alpha-trypsin inhibitor heavy chain H4	0.0842126	0.114388	0.232996	15.4946	16.3702	15.592	15.9051	16.2813	15.7007	15.9104	16.0278	15.8673	15.7884	15.1191	15.7423	17.1026	17.1299	13.3683	9.73443
G3GSG4	G3GSG4_CRIGR	I79_000575	Renin receptor	0.578299	-0.5977	-1.25991	11.2497	11.3546	12.2834	10.4688	11.085	10.6221	12.2148	11.2357	10.3847	9.29982	10.3312	13.1144	11.9422	12.2632	12.9408	9.98052
G3GT05	G3GT05_CRIGR	I79_000778	T-complex protein 1 subunit theta	0.159228	0.382588	0.418012	11.2242	12.3734	11.7288	11.7948	12.5679	11.0206	11.9911	12.4281	11.3585	12.5429	12.2524	9.97904	8.82734	10.3008	9.60252	9.49321
G3GT78	G3GT78_CRIGR	I79_000853	Interleukin-1 receptor accessory protein	0.382669	-0.670756	-0.876897	10.7454	11.2864	11.6633	10.4363	11.2853	12.4857	12.4976	12.1841	10.5884	11.728	11.4584	11.1848	13.3028	10.1074	12.822	12.7037
G3GTJ3	G3GTJ3_CRIGR	I79_000978	Glyceraldehyde-3-phosphate dehydrogenase	0.00523142	0.0201271	0.0156639	14.0743	17.007	14.5618	15.2584	17.2858	13.1599	16.1561	16.3121	13.5115	17.1449	17.5153	13.9545	13.1555	13.1749	13.1651	9.88202
G3GTK2	G3GTK2_CRIGR	CgPICR_012647	60S ribosomal protein L12	0.0266145	-0.0997093	-0.0777468	12.2825	13.6554	9.62469	11.7914	13.4778	11.1674	10.7227	12.7796	9.79367	13.9492	13.7172	10.7587	10.3907	9.11785	10.2762	9.2748
G3GTP7;G3IP93	G3GTP7_CRIGR;G3IP93_CRIGR	I79_001034;I79_025798	Vitronectin	0.314173	-1.24073	-0.788883	15.3781	15.5013	15.0326	15.6489	15.5256	9.19574	16.3994	15.4495	15.203	15.7451	14.0778	15.2924	14.3694	14.9483	14.4037	14.5753
G3GTT2	G3GTT2_CRIGR	LOC100763833	C-C motif chemokine	0.140157	-0.296745	-0.373485	11.7984	13.1012	11.144	12.8252	12.371	11.5905	12.4284	12.9727	11.3448	12.1453	12.1768	12.2348	11.6819	9.75174	9.99079	10.8456
G3GU60	G3GU60_CRIGR	Pebp1	Phosphatidylethanolamine-binding protein 1	0.183789	0.498616	0.47349	8.80029	12.5635	12.2433	9.90141	12.1358	12.5669	9.50833	12.8348	12.4343	12.0059	12.4327	12.6736	10.3931	11.3907	12.1415	8.83842
G3GU76;G3HKG9	G3GU76_CRIGR;G3HKG9_CRIGR	I79_001228;I79_011192	60S acidic ribosomal protein P0	0.555047	-0.935082	-1.19393	11.6793	13.29	11.9942	10.159	12.7767	10.5844	9.79241	12.0191	10.577	12.9744	13.1554	10.6358	10.8358	10.5388	11.0228	9.37674
G3GUI1	G3GUI1_CRIGR	I79_001343	Alpha-2-macroglobulin	0.0855316	0.252993	0.236311	14.8497	16.3209	16.7684	14.8364	16.4347	17.1479	9.86765	16.9654	17.0577	15.6038	15.0904	16.9718	18.2274	18.7594	17.6966	17.8407
G3GUR1	G3GUR1_CRIGR	C1r	Complement subcomponent C1r	0.0797373	-0.139859	-0.222005	10.9261	11.0655	12.6582	12.2745	11.8734	10.6293	10.1696	12.6819	9.09858	11.6034	8.86366	9.99833	12.8235	12.1367	10.8538	11.953
G3GUU5	G3GUU5_CRIGR	Tkt	Transketolase	0.0433502	-0.0916336	-0.124942	11.9186	13.9501	12.5083	13.4256	13.8127	11.1347	12.9391	14.058	13.2492	13.7231	13.7634	13.2016	13.1176	12.7551	12.7556	13.0882
G3GVB5;G3GXC8	G3GVB5_CRIGR;G3GXC8_CRIGR	I79_001650;I79_002418	Ras-related C3 botulinum toxin substrate 1	0.108115	-0.306834	-0.292813	9.18951	12.4053	11.6777	9.22975	12.7804	10.1683	12.0309	12.6605	12.5067	12.3957	12.0356	12.3244	11.6577	11.5244	11.7945	11.9439
G3GVD0	G3GVD0_CRIGR	Actb	ACTB	0.0558035	-0.0509157	-0.163267	17.1333	17.2995	16.9516	17.2858	17.4084	16.2313	17.0102	17.6945	16.4565	17.4402	16.9036	16.7324	17.2951	17.5503	17.7856	17.6307
G3GVL0;G3I129	G3GVL0_CRIGR;G3I129_CRIGR	I79_001749;I79_017072	Ubiquitin	0.417152	-1.53531	-0.945092	16.591	15.9227	13.5092	14.2625	15.6138	9.75246	15.3027	14.8597	13.9071	15.4324	16.1084	13.9857	12.2445	12.4974	12.6082	12.9834
G3GVX2	G3GVX2_CRIGR	Dstn	Destrin	0.841798	-1.2405	-1.78197	11.6514	12.8714	12.4274	9.37647	12.0275	10.398	12.5804	12.958	11.7679	12.8425	12.2302	11.2728	11.6485	11.8348	11.6817	9.947
G3GWB1	G3GWB1_CRIGR	I79_002031	Hepatocyte growth factor activator	0.118743	0.134841	0.319541	12.6936	13.08	14.0066	13.2094	12.9184	13.936	13.3197	13.1299	14.1528	12.9529	12.4956	14.0527	12.5126	12.7682	13.3182	12.8317
G3GWE9	G3GWE9_CRIGR	I79_002071	Solute carrier family 2, facilitated glucose transporter member 9	0.154419	-0.253967	-0.417582	11.9062	12.6763	12.4757	13.1774	12.583	10.4572	9.37408	12.7373	13.144	12.8599	12.1633	9.36857	12.4285	12.2532	12.4358	13.1744
G3GWQ1	G3GWQ1_CRIGR	I79_002180	Vinculin	0.248003	0.147744	0.611346	14.5216	15.0803	14.5697	15.4097	14.6461	14.6128	15.3993	15.1235	14.7388	14.9288	13.8621	14.5975	15.0189	15.1129	15.1447	15.2096
G3GWR8	G3GWR8_CRIGR	I79_002199	Proteasome subunit alpha type-7 (Fragment)	0.249779	-0.21706	-0.613778	13.5164	13.1203	13.121	13.1379	13.1101	12.699	12.8349	13.3567	12.3937	13.4495	13.0568	12.5837	12.2302	12.1726	12.5752	12.1889
G3GWT2	G3GWT2_CRIGR	Tubb1	Tubulin beta chain	0.442738	-0.661752	-1.01344	12.9445	13.2237	12.9707	12.0821	13.5776	10.793	12.1602	13.1734	11.6035	13.5126	13.5128	11.8744	11.823	11.8621	11.8188	12.846
G3GWV2	G3GWV2_CRIGR	I79_002236	Phosphopyruvate hydratase	0.29047	-0.594808	-0.7252	12.4354	12.6326	12.2255	12.942	12.7185	9.7414	10.956	13.2548	12.8221	12.6116	11.9217	12.6196	13.3914	12.9037	13.1148	12.939
G3GX23	G3GX23_CRIGR	I79_002310	Actin, alpha skeletal muscle	0.0189388	0.0605168	0.0557789	17.2385	14.0498	16.9876	17.3653	14.1539	16.7755	17.3773	14.0641	17.2037	17.3429	13.7511	17.17	17.1312	17.3543	18.0683	17.5779
G3GY17	G3GY17_CRIGR	I79_002670	Cullin-associated NEDD8-dissociated protein 1	0.0952396	0.107067	0.260952	10.6097	11.6832	10.7558	10.5767	11.4652	10.3662	9.5453	11.5056	10.7218	11.5368	11.0901	10.5571	10.2015	11.2703	10.4114	11.0516
G3GY22	G3GY22_CRIGR	Rap1b	RAP1B, member of RAS oncogene family	0.0650168	-0.0569725	-0.184239	13.919	14.5124	13.8457	14.6408	13.9117	13.3666	14.4847	14.2238	13.8371	14.2004	13.3729	13.5907	13.8057	13.9359	13.6668	13.9639
G3GY75	G3GY75_CRIGR	I79_002748	RNA helicase	0.117575	-0.33812	-0.315841	13.1846	13.4256	11.7819	12.4154	13.5885	11.124	9.97078	12.7041	10.6167	13.8748	13.9391	10.2296	10.1683	10.08	11.7125	10.3587
G3GYB8	G3GYB8_CRIGR	I79_002793	Traf2 and NCK-interacting protein kinase	0.566779	1.15768	1.21332	12.8592	11.0937	11.9202	13.606	12.2645	10.8047	9.27226	9.12698	10.9371	10.1801	9.6585	10.4402	9.50259	13.3311	10.411	9.6662
G3GYC6	G3GYC6_CRIGR	I79_002801	Profilin-1	0.526137	-1.32264	-1.1704	12.8084	10.493	12.8432	9.87982	9.3258	10.0804	13.7049	9.11609	13.2071	13.4707	9.92289	10.4165	12.0909	13.6589	12.8742	10.2006
G3GYJ4	G3GYJ4_CRIGR	F2	Prothrombin	0.0233353	0.14083	0.0684161	10.0696	15.5553	16.5933	10.5299	15.2843	16.6122	9.87514	16.0237	16.7186	14.9946	13.9483	16.3203	15.8936	16.2487	15.8425	16.4193
G3GYP9	G3GYP9_CRIGR	I79_002954	Peroxiredoxin-1	0.24773	-0.493721	-0.612619	14.7381	14.4704	14.382	12.3595	14.4886	13.6857	13.9004	14.5922	13.762	14.4567	14.7488	13.9289	11.8969	12.9787	12.7105	12.1537
G3GYR9	G3GYR9_CRIGR	Rps8	40S ribosomal protein S8	0.543183	-1.41822	-1.18342	12.5657	13.9894	12.2974	9.84849	13.8895	10.1479	13.7744	13.0047	10.5439	14.8436	14.7455	10.5105	10.6318	9.9256	9.68717	10.34
G3GYZ1	G3GYZ1_CRIGR	I79_003042	CD44 antigen	1.07219	1.93875	2.1718	10.0027	10.9518	11.5582	12.0106	13.6568	10.4755	9.86135	12.2191	9.93702	8.82863	11.5484	9.42667	9.61878	13.7435	11.8821	11.3832
G3GZ79	G3GZ79_CRIGR	I79_003110	40S ribosomal protein S14	0.00660781	-0.0203617	-0.0197285	12.1782	11.7737	10.3037	9.31811	12.7587	10.4205	12.3746	10.9026	10.194	14.0744	13.2112	10.2818	8.9349	10.6117	10.3105	9.76083
G3GZE6	G3GZE6_CRIGR	Actr3	Actin-related protein 3	0.139158	0.38479	0.370708	8.34134	11.1447	12.5635	12.5216	11.1751	10.6582	10.4591	10.6196	10.9729	11.9602	11.7441	11.4296	10.6496	9.88348	10.1621	10.2263
G3GZG6	G3GZG6_CRIGR	I79_003225	Serotransferrin	0.563823	-3.14243	-1.20688	16.0669	9.35686	16.7702	10.3852	9.01381	17.1747	16.8509	9.64036	11.1239	9.70917	16.929	17.3841	16.6776	9.72806	9.1991	18.0446
G3GZL3	G3GZL3_CRIGR	I79_003298	RING-type E3 ubiquitin transferase	0.376466	0.344206	0.895773	14.6501	15.9446	15.7243	15.1809	15.6119	15.9179	14.7223	15.5644	15.9753	15.4337	14.6484	15.9909	14.5924	15.5776	15.189	16.6334
G3GZP9	G3GZP9_CRIGR	I79_003342	Apolipoprotein B-100	0.326368	0.56326	0.780051	13.6167	16.2954	14.752	15.6551	15.8316	14.9058	10.0126	16.8413	15.6624	14.8146	14.7401	14.4166	13.7146	14.2392	11.2591	14.6183
G3GZQ0	G3GZQ0_CRIGR	I79_003343	Apolipoprotein B-100	0.336067	-1.37783	-0.787227	9.19441	14.8165	13.2224	9.72024	15.0145	10.2609	10.0981	15.6225	10.7849	14.2058	10.1252	10.4592	13.0426	9.76886	13.8914	11.3489
G3H092	G3H092_CRIGR	Ccdc80	Coiled-coil domain containing 80	0.0243882	-0.0784168	-0.0714231	11.7295	13.9231	11.7597	12.3659	13.438	9.89989	11.6723	13.7053	11.2701	11.3673	12.636	10.2662	10.0119	11.4067	12.2765	11.0273
G3H0C2	G3H0C2_CRIGR	Psma4	Proteasome subunit alpha type	0.603231	-0.90666	-1.31891	12.3593	12.4252	11.7301	9.75022	12.4227	11.5108	9.85701	13.0924	10.7883	12.3713	12.5065	10.9502	11.0403	10.2446	11.0783	10.9807
G3H0L9	G3H0L9_CRIGR	Ctsb	Cathepsin B	0.692211	-1.0213	-1.45037	11.5341	12.3122	13.3611	10.188	12.4846	10.9167	12.7086	13.2713	10.1486	11.9352	11.8441	13.6994	12.9674	12.5004	13.1436	11.5021
G3H0Q0	G3H0Q0_CRIGR	I79_003714	40S ribosomal protein S6	0.270452	-0.755251	-0.655545	11.4236	13.1592	10.9307	10.0141	12.9034	9.30168	11.6114	11.3459	8.44484	13.6371	13.5283	10.553	9.2892	9.56242	8.81762	9.1956
G3H0U6	G3H0U6_CRIGR	I79_003765	Protein disulfide-isomerase	0.013662	-0.0387402	-0.0407443	11.4337	12.1061	12.5843	9.99382	12.4534	10.944	10.1352	12.9307	9.1318	12.241	12.4805	10.4582	8.99597	11.5739	11.0581	10.1241
G3H1K9	G3H1K9_CRIGR	I79_004057	Alpha-actinin-1	0.0483115	0.0387785	0.138202	12.6064	12.964	12.6567	12.3673	13.0859	12.5991	12.9224	13.105	12.5654	12.6099	12.0155	12.7046	11.9459	12.2758	12.6258	12.6635
G3H255	G3H255_CRIGR	Hpd	4-hydroxyphenylpyruvate dioxygenase	0.156997	-0.498867	-0.413038	11.4053	9.85684	12.4125	10.2488	8.60012	13.0654	9.238	11.9367	10.5495	11.9284	10.5941	11.4806	12.6714	12.4362	12.5809	12.7805
G3H2E2	G3H2E2_CRIGR	CgPICR_003913	HNRNPAB	0.139679	-0.564335	-0.369404	9.19094	13.2512	13.9109	10.2489	13.861	10.3636	9.66443	12.8781	12.1276	13.8615	13.7142	9.751	9.91387	9.5361	10.9165	8.81612
G3H2J8	G3H2J8_CRIGR	I79_004411	Heterogeneous nuclear ribonucleoproteins A2/B1	0.545104	-1.567	-1.23208	13.1977	14.4328	12.5484	9.55757	14.4445	9.69913	13.2792	13.7035	11.8738	15.1188	14.9176	12.8052	12.1989	12.4086	12.7151	11.2937
G3H309	G3H309_CRIGR	Bhmt	Betaine--homocysteine S-methyltransferase	0.185708	0.407732	0.475033	11.6723	12.5486	9.83876	12.5568	12.0195	10.0572	9.47268	12.5569	9.89995	11.7317	10.3436	10.1472	9.99915	11.0562	10.9881	9.92796
G3H354	G3H354_CRIGR	I79_004665	Heat shock protein HSP 90-alpha	0.227687	-0.203719	-0.57928	14.3597	14.9396	14.2874	14.4301	14.9801	13.4406	14.4482	14.6499	13.3157	15.3816	15.0752	13.5162	14.4697	14.3906	13.9004	14.1402
G3H3C6	G3H3C6_CRIGR	I79_004741	Tubulin alpha chain	0.200447	-0.196725	-0.521967	13.3974	13.8364	13.6006	13.548	14.0078	12.5063	13.815	13.8145	10.6547	14.3831	14.2197	12.1051	14.0079	13.9932	14.1376	14.371
G3H3Q1	G3H3Q1_CRIGR	I79_004880	Pyruvate kinase	0.141032	-0.17136	-0.37244	14.6302	15.041	15.0894	14.8558	15.2544	14.0222	14.8192	14.8138	14.2963	15.5316	15.3952	14.5067	13.8069	13.7498	13.4237	14.7232
G3H3Z6	G3H3Z6_CRIGR	I79_004989	Insulin-like growth factor-binding protein 2 (Fragment)	0.016365	0.0458326	0.0483734	12.6476	14.3033	15.4872	13.1675	13.988	15.777	11.1053	13.8053	15.4678	13.0238	13.5927	16.0085	15.8117	15.5007	15.2554	15.1858
G3H488	G3H488_CRIGR	I79_005088	Cartilage oligomeric matrix protein	0.208708	0.33995	0.537451	13.0285	14.7595	15.4027	14.3188	14.952	15.3825	14.2175	14.936	15.5767	13.584	13.8794	15.4226	15.5414	15.4387	15.6459	15.369
G3H4T5	G3H4T5_CRIGR	I79_005296	Glypican-1	0.99696	2.55979	1.96272	9.59136	11.6404	12.6029	14.606	13.9172	10.2851	10.6462	11.3676	11.158	12.5039	11.4509	12.1276	9.35689	14.6224	10.019	13.2974
G3H4Z8	G3H4Z8_CRIGR	Hspa2	HSPA2	0.126001	0.350076	0.337183	12.5945	13.4115	12.8161	12.7636	13.7513	10.7232	13.1819	13.947	11.6749	13.8712	13.8886	12.0285	9.7279	12.7122	12.7947	10.8483
G3H510	G3H510_CRIGR	I79_005377	Talin-2	0.0646991	0.0964763	0.184624	12.2226	13.1882	13.295	12.9854	13.114	13.4296	12.9114	13.2397	13.5707	12.39	12.3264	13.5843	14.4918	14.0546	13.8678	13.9539
G3H533	G3H533_CRIGR	Ppib	Peptidyl-prolyl cis-trans isomerase	0.068071	-0.0992315	-0.191659	13.6189	14.9452	14.1123	14.1912	14.4549	13.3728	14.0996	14.9713	12.3704	14.3608	14.1641	14.0316	12.9544	13.2151	13.2828	11.4392
G3H584	G3H584_CRIGR	I79_005459	SPARC	0.139678	0.341632	0.370871	13.217	13.1665	16.3256	13.816	13.2579	15.4881	13.5746	13.963	15.678	13.5248	12.6204	16.7369	13.5832	15.0968	14.6332	13.7657
G3H5I7	G3H5I7_CRIGR	I79_005569	Fibrinogen alpha chain	0.270907	0.32862	0.656709	11.6514	12.9684	12.3309	12.0063	13.7436	12.5763	12.7382	13.5486	12.9699	11.7596	12.6864	12.6641	13.135	13.074	13.0033	13.235
G3H5I8	G3H5I8_CRIGR	I79_005570	Fibrinogen beta chain	0.0948745	-0.200272	-0.261917	11.5212	13.3349	12.7152	12.7094	13.906	10.7614	12.5103	14.3334	12.4912	12.5113	12.8045	11.3932	13.1294	12.5228	11.9645	14.0971
G3H5V0	G3H5V0_CRIGR	I79_005692	Importin subunit beta-1	0.074039	-0.146514	-0.206838	11.2415	11.6203	11.9624	9.89786	11.5374	11.8023	9.91144	11.6047	9.13822	10.7321	11.348	9.83549	9.488	10.4886	11.3185	11.0899
G3H5W5	G3H5W5_CRIGR	I79_005710	LIM and SH3 domain protein 1	0.101738	-0.143667	-0.277972	10.1371	10.3614	11.5141	10.0919	11.1148	11.4868	9.85836	10.4714	10.8793	10.8936	10.9021	11.6797	11.8172	10.5615	12.9418	12.9293
G3H605	G3H605_CRIGR	Hnrnph2	Heterogeneous nuclear ribonucleoprotein H2	0.360863	0.466064	0.854442	11.0779	10.8908	9.88363	10.1424	11.3309	10.7788	10.1715	11.58	11.3006	11.9999	11.5727	10.2549	8.99506	10.4596	10.1517	9.8817
G3H609	G3H609_CRIGR	I79_005762	Glutathione-disulfide reductase	0.0388649	0.0857208	0.112994	9.02708	11.6125	11.5708	11.2966	11.4355	9.84621	10.2277	10.5544	11.0542	10.2686	9.4665	11.6228	11.6119	11.5867	11.7063	11.5224
G3H6S8	G3H6S8_CRIGR	I79_006047	Inorganic diphosphatase	0.118417	-0.280867	-0.318377	9.9922	12.2796	10.7454	9.20513	11.6605	11.5366	11.5722	11.9423	9.44531	12.3264	12.1339	9.77191	9.80107	9.2925	9.70087	10.5774
G3H6V7	G3H6V7_CRIGR	I79_006077	Lipoprotein lipase	0.0732199	-0.250802	-0.206082	13.2821	14.662	12.9656	14.5791	14.1946	10.0182	13.5439	14.9341	10.8022	13.0695	12.7564	9.63413	11.5415	12.6561	12.9667	11.6858
G3H7B3	G3H7B3_CRIGR	I79_006244	Galectin	0.131986	-0.341667	-0.350647	11.9193	12.01	10.875	11.2948	11.7562	11.0207	10.6649	10.7923	9.08912	11.885	11.1452	11.3709	9.18054	8.54642	9.38522	10.6104
G3H7I6	G3H7I6_CRIGR	I79_006318	Sulfhydryl oxidase	0.369911	1.1951	0.89674	8.42179	12.1295	12.9939	11.7398	11.8384	10.4699	12.5196	12.2744	9.96672	11.9567	9.9604	10.5095	7.96797	12.2455	12.8431	9.95532
G3H7M8	G3H7M8_CRIGR	I79_006363	Heterogeneous nuclear ribonucleoprotein U	0.233976	-0.667163	-0.579949	12.7783	13.4048	11.9224	12.2056	13.2927	10.4994	13.5127	9.20142	9.94805	14.2674	14.0698	11.482	9.94764	9.38677	10.4179	11.6535
G3H7S9	G3H7S9_CRIGR	I79_006419	Inter-alpha-trypsin inhibitor heavy chain H5-like protein	0.0614276	0.332478	0.174128	15.0421	15.758	14.2987	16.0763	15.4064	9.65158	10.1568	15.3542	14.5218	15.0069	14.5851	10.5636	10.786	16.0804	14.873	9.40344
G3H7Z2	G3H7Z2_CRIGR	Tagln2	Transgelin	0.0583033	-0.152296	-0.16624	12.0875	13.582	12.7205	11.8506	13.7025	11.6703	12.7669	13.736	13.0598	12.9459	13.4057	12.2148	14.3366	14.8942	14.6845	15.2131
G3H8F4	G3H8F4_CRIGR	CgPICR_013289	Dystroglycan 1	4.30984e-05	-0.000149012	-0.000130109	8.99222	11.7908	12.6171	10.5565	11.8269	10.6692	10.201	11.7838	12.3903	10.6543	11.3284	12.7679	13.131	13.4779	12.9368	13.117
G3H8F9;G3IDS4	G3H8F9_CRIGR;G3IDS4_CRIGR	Rhoa;Rhoc	Ras homolog family member A	0.109125	-0.275305	-0.29883	8.92126	12.0799	12.1611	10.8769	11.7204	9.86003	10.5393	12.1873	11.06	12.3348	11.7399	10.0344	12.1717	11.7755	11.5435	11.3118
G3H8K2	G3H8K2_CRIGR	I79_006704	alpha-1,2-Mannosidase	0.0437877	-0.128016	-0.125728	11.8751	12.9739	12.4356	13.0363	9.82796	12.1664	12.2814	12.8735	10.371	10.0696	11.3708	12.5807	9.54866	11.2907	12.3416	12.0045
G3H8N1	G3H8N1_CRIGR	I79_006736	Plastin-2	0.520638	1.6586	1.2371	9.7311	14.9171	14.6159	15.4542	14.9081	15.2923	10.2052	15.3854	15.4629	13.8711	13.9046	14.8425	15.4757	15.7196	15.0179	15.9835
G3H8V1	G3H8V1_CRIGR	Mmp9	Matrix metalloproteinase-9	0.244865	-0.548997	-0.626653	12.7129	13.1793	13.8413	13.8896	12.8368	10.4106	12.9562	13.5961	11.7894	12.2032	11.0624	13.9881	13.6444	14.0449	14.7354	13.8894
G3H8V4	G3H8V4_CRIGR	Pltp	Phospholipid transfer protein	0.18243	0.32848	0.474306	11.4923	9.82789	12.613	12.3707	11.774	10.9606	10.6805	11.3216	9.44216	12.3728	10.2628	12.245	12.1671	12.3088	13.1622	12.5146
G3H8Y5	G3H8Y5_CRIGR	I79_006834	Collagen alpha-1(VI) chain	0.00338359	0.0133743	0.0102441	8.69367	11.7338	13.767	12.1938	12.0345	10.0391	10.1085	12.7476	13.5562	12.316	12.0899	13.7107	13.1581	13.1388	12.8123	12.8124
G3H9M6	G3H9M6_CRIGR	I79_007103	Glyceraldehyde-3-phosphate dehydrogenase	0.186918	-0.93647	-0.477665	9.81417	15.8225	14.0425	9.49575	15.8651	10.3394	9.82279	14.9761	13.4452	16.2751	15.7149	13.7272	13.6645	13.8976	14.0857	10.5497
G3H9S5	G3H9S5_CRIGR	I79_007156	Hemicentin-1	0.293064	-2.44503	-0.703413	18.034	18.3994	10.9259	10.0817	18.0348	10.1155	11.4041	18.3198	11.1171	18.4983	10.5403	10.2155	21.1923	20.5394	19.868	9.53496
G3HAE2	G3HAE2_CRIGR	I79_007391	ATP synthase subunit alpha, mitochondrial	0.9714	-1.63388	-1.99875	12.2022	13.8273	13.4154	11.4583	13.2984	10.5644	10.6102	11.6995	8.84775	13.3818	13.4394	9.05132	12.4283	10.0165	9.81565	10.6621
G3HAI3	G3HAI3_CRIGR	I79_007438	Follistatin-related protein 1	0.248652	-0.751304	-0.613194	11.6774	13.033	15.2143	9.85682	12.4716	14.1244	12.3309	12.9392	13.3288	11.4245	10.6734	15.1121	13.4612	13.9278	14.0375	13.5847
G3HAN8	G3HAN8_CRIGR	Ahcy	AHCY	0.0208778	0.0169587	0.0614396	13.5946	13.6389	14.1311	14.2996	13.7554	13.4197	14.3044	13.8085	13.9246	14.0522	13.0019	13.5714	14.3039	14.2617	14.2423	14.3714
G3HB48	G3HB48_CRIGR	I79_007664	Coagulation factor IX (Fragment)	0.0215008	-0.0961716	-0.063301	11.5529	11.9058	15.6745	10.7089	11.3444	15.7132	9.82198	11.5452	15.9546	12.2686	9.39094	15.885	13.3714	14.3535	13.1279	13.0397
G3HBD3	G3HBD3_CRIGR	LOC100765627	Nucleoside diphosphate kinase	0.0427072	-0.0654564	-0.124727	12.4482	13.8604	14.0714	12.6167	13.7048	12.9682	12.7325	13.8587	12.2742	12.5271	13.5195	13.5914	12.2329	13.0613	12.5795	11.0962
G3HBR8	G3HBR8_CRIGR	I79_007867	Hemoglobin subunit alpha	0.36168	0.61482	0.8367	18.9959	19.9278	18.124	20.3007	19.7588	19.1811	20.6982	19.7754	18.7234	19.5517	19.0988	18.5831	17.5861	17.8525	18.0729	18.7149
G3HBU4	G3HBU4_CRIGR	Wdr24	GATOR complex protein WDR24	1.13684	-4.40776	-2.62878	16.5835	16.9086	15.9201	9.63236	10.3675	11.1409	9.7827	9.40732	9.32105	10.1507	9.72455	10.3311	9.93228	10.5727	10.0253	10.4198
G3HC84	G3HC84_CRIGR	I79_008088	Heat shock protein HSP 90-beta	0.397897	-0.5213	-0.937505	13.0121	13.921	13.5916	12.828	14.0873	11.5988	13.1942	13.4542	12.1186	14.4591	14.441	12.2944	13.015	12.9404	13.26	12.6752
G3HCL6	G3HCL6_CRIGR	I79_008227	Complement C3	0.127236	0.102986	0.349539	17.1294	18.0802	17.832	17.9523	18.1014	17.7321	17.8484	18.4667	17.788	17.1533	17.2201	17.6348	18.4605	18.1283	18.161	18.3122
G3HCW9	G3HCW9_CRIGR	CgPICR_020613	PRDX2	0.36593	-0.850112	-0.848512	14.3931	12.7149	12.5341	11.1412	12.6193	12.79	12.6013	12.7022	12.9012	13.4904	12.9362	13.2062	10.5288	10.22	11.5755	12.5677
G3HD94	G3HD94_CRIGR	I79_008473	Non-specific serine/threonine protein kinase	0.152743	-0.407374	-0.399685	16.2029	14.2077	14.1492	14.2327	14.1046	15.0866	14.8233	14.1236	15.2346	14.4817	15.1625	14.7436	12.44	11.9463	12.7533	14.0061
G3HDQ2	G3HDQ2_CRIGR	Mdh1	Malate dehydrogenase	0.221273	-0.406118	-0.552864	10.7007	12.403	12.0589	9.98934	12.3938	11.8073	10.0146	12.7531	12.1202	12.5321	12.7732	11.7501	12.9404	12.2881	12.8362	10.1964
G3HDU1	G3HDU1_CRIGR	LOC100752904	HIST1H1D	0.357196	-0.630332	-0.847645	12.5269	13.6559	13.1851	12.2575	13.7984	10.569	12.5113	12.8378	11.524	12.67	12.6198	12.8052	12.1144	12.3361	9.6407	12.0912
G3HE31	G3HE31_CRIGR	I79_008802	26S proteasome regulatory subunit 7	0.358618	-0.551239	-0.835989	11.881	12.2007	11.2854	10.5959	11.5206	11.1323	10.2805	9.54196	10.4002	11.8423	11.5743	9.66665	9.80384	9.71723	9.85709	10.7255
G3HEJ4	G3HEJ4_CRIGR	I79_008978	Neogenin	0.073493	-0.0678537	-0.206218	10.2357	11.5509	10.8887	11.2792	10.6142	11.0748	10.3351	11.911	10.6069	11.1569	9.99468	10.7183	11.0635	10.4993	9.99521	10.7826
G3HEJ8	G3HEJ8_CRIGR	I79_008982	ADP/ATP translocase	0.384619	-1.26376	-0.883613	13.6686	14.9273	9.85797	10.5096	13.8768	10.8114	13.8471	10.1609	9.41884	14.1693	14.3494	11.9594	11.6518	9.85277	9.43339	9.18797
G3HEV3	G3HEV3_CRIGR	I79_009100	Latent-transforming growth factor beta-binding protein 1	0.097079	-0.239917	-0.268068	9.373	12.2007	12.7289	10.3902	12.3922	10.9869	10.3701	12.7398	9.06308	9.07669	11.6962	13.0254	12.36	11.9336	12.5611	12.6477
G3HEZ0	G3HEZ0_CRIGR	I79_009139	Stress-70 protein, mitochondrial	0.338511	-0.58201	-0.793436	12.0837	11.645	9.97927	9.99574	11.702	11.1913	10.3301	11.5137	8.59145	11.5206	11.7965	9.84087	10.7332	9.22406	9.53069	10.1508
G3HFH4	G3HFH4_CRIGR	I79_009314	Receptor protein-tyrosine kinase	0.474364	0.726028	1.07041	10.0593	11.3633	10.2829	11.4351	11.2146	9.95651	11.3851	11.3122	10.4264	10.391	9.43097	10.8162	8.50921	10.5127	9.4923	9.93148
G3HFM4	G3HFM4_CRIGR	Flnb	Filamin-B	0.93901	-1.82407	-1.86567	11.9435	10.5531	12.6635	11.1498	11.8932	9.42073	10.668	12.5221	12.7921	12.2844	9.90733	10.7025	14.307	9.70698	8.25689	9.71824
G3HG25	G3HG25_CRIGR	I79_009544	Laminin subunit gamma-1	0.179622	-0.387174	-0.474614	12.0516	12.8812	13.326	12.8695	13.2684	10.1761	11.9863	13.468	11.7851	11.8448	12.3496	12.8	13.0799	13.476	13.6941	12.9646
G3HG95	G3HG95_CRIGR	I79_009616	Lamin-A/C	0.40008	-1.14482	-0.912423	14.6697	13.0792	12.1799	12.0382	13.2232	10.3938	13.0925	12.1303	10.4611	13.872	13.8468	12.6772	10.0171	9.71142	11.2304	9.55463
G3HGP6	G3HGP6_CRIGR	I79_009786	T-complex protein 1 subunit alpha	0.0516859	0.133897	0.147415	11.1109	12.7962	12.3071	12.1679	12.8849	10.2617	11.5357	12.467	10.023	13.4519	13.2209	11.1189	9.65654	11.0918	10.7084	10.013
G3HGQ1	G3HGQ1_CRIGR	I79_009791	Cation-independent mannose-6-phosphate receptor	0.327569	0.549192	0.779228	11.3149	11.5529	12.5231	12.6995	12.2604	12.5682	12.3048	12.3995	12.9177	12.004	9.50998	12.2848	13.9271	13.9867	12.074	11.0037
G3HGW6	G3HGW6_CRIGR	I79_009858	Laminin subunit alpha-5	0.156853	-0.30286	-0.411068	11.3458	12.6809	13.186	12.9338	12.8626	10.467	12.489	13.0762	12.4194	12.1744	12.0886	12.8863	13.0897	12.8276	13.5237	12.6572
G3HGY8	G3HGY8_CRIGR	Eef1a2	Elongation factor 1-alpha	0.298465	-0.494322	-0.713333	15.9787	16.9796	16.0324	15.435	16.9304	14.736	16.2562	16.0583	14.6217	17.0455	17.1365	14.592	14.767	14.679	14.7938	14.6428
G3HH14	G3HH14_CRIGR	Ldhb	L-lactate dehydrogenase	0.192145	-0.346184	-0.506181	12.692	13.1441	12.4463	13.4729	12.8287	10.633	12.9578	13.0535	12.8529	12.2254	11.7547	12.912	13.3141	13.277	12.986	13.5648
G3HH39	G3HH39_CRIGR	I79_009935	Elongation factor 1-alpha 1	0.00189494	0.00515747	0.00574453	13.5649	15.1866	15.0849	14.0935	15.1537	13.2104	14.5614	14.3052	13.9134	15.5127	15.4127	13.9515	11.8876	13.2871	12.1108	11.9132
G3HH44;G3I5H2	G3HH44_CRIGR;G3I5H2_CRIGR	I79_009940;I79_018720	Glutathione transferase	0.158347	-0.401152	-0.426945	13.1093	13.6693	12.5156	13.7853	13.5134	9.90942	14.1061	14.028	13.0768	13.6563	12.1552	11.0927	12.6869	13.1684	13.326	13.2694
G3HHG3	G3HHG3_CRIGR	I79_010066	Complement component C7	0.0687114	-0.227808	-0.193495	10.1681	13.352	11.2864	10.5265	13.591	9.36361	9.99889	13.9693	10.2476	10.4814	12.2503	11.005	12.2076	12.6218	11.6909	12.0825
G3HHM2	G3HHM2_CRIGR	I79_010126	Histone H3.1t	0.404597	-1.52636	-0.92903	13.3887	15.0461	11.4965	9.81461	15.3162	9.49137	9.7446	14.4245	9.82218	15.3494	15.3682	10.5722	11.1318	10.3355	12.5841	9.78756
G3HHR3	G3HHR3_CRIGR	Vim	Vimentin	0.0702755	-0.330675	-0.196711	12.7255	15.4718	12.269	13.5179	15.0587	10.9682	15.3084	14.1894	9.87256	16.2854	16.1553	12.2747	9.9424	9.54125	10.3384	10.5815
G3HHV4	G3HHV4_CRIGR	I79_010214	Thrombospondin-1	0.22352	0.319168	0.571994	13.2354	13.9881	15.2154	14.4577	14.352	15.1593	14.1598	14.7287	14.9812	13.7816	13.1259	15.3464	15.3978	15.1446	15.4039	15.1251
G3HHX2	G3HHX2_CRIGR	I79_010233	Ovule protein	0.333243	-1.50384	-0.82961	14.4004	15.4888	15.1822	8.39135	15.6421	15.3817	9.8546	16.0549	9.10508	14.8539	14.2676	10.106	15.9123	15.5532	10.1312	10.8287
G3HHZ1	G3HHZ1_CRIGR	I79_010252	Alpha-1-acid glycoprotein 1	0.0389101	-0.225502	-0.112396	9.02638	14.8368	13.4465	9.94782	14.5533	9.81162	10.165	16.4375	13.9953	12.4174	15.8268	11.1413	13.6863	15.7813	12.837	10.0549
G3HHZ4	G3HHZ4_CRIGR	I79_010256	Protein AMBP	0.143094	-0.776638	-0.376841	13.1879	9.37547	13.9326	9.57778	14.6194	10.073	9.53463	14.6969	9.49526	14.5008	9.24012	14.1653	16.1983	15.3175	15.4996	15.4465
G3HHZ9	G3HHZ9_CRIGR	Alad	Delta-aminolevulinic acid dehydratase	0.94674	-0.7365	-1.88445	11.4209	11.7668	10.6763	10.3103	11.233	9.83825	11.101	11.6326	11.5954	11.1733	10.6316	11.3417	11.4283	10.9646	10.9342	10.7187
G3HI49	G3HI49_CRIGR	I79_010316	2-phospho-D-glycerate hydro-lyase	0.244288	-0.256921	-0.601079	15.2464	14.2198	13.8669	14.9824	13.7574	13.9973	14.967	14.0625	14.2198	14.3621	12.8618	14.0978	14.1122	13.6806	13.4027	14.535
G3HID1	G3HID1_CRIGR	Rab7a	RAB7A	0.113564	0.330727	0.308586	12.4177	12.3493	10.7742	12.2579	12.3872	10.0709	11.9022	12.1729	10.2248	12.8474	12.5022	10.7785	8.55951	10.7077	11.1923	10.2644
G3HIL0	G3HIL0_CRIGR	CgPICR_005523	Triosephosphate isomerase	0.108511	0.424856	0.297954	8.19498	13.8451	13.1462	10.3593	12.9998	13.2879	11.3709	14.2897	10.5664	11.3322	13.0796	10.2114	12.2081	12.4468	12.7324	10.8994
G3HIM4	G3HIM4_CRIGR	CgPICR_007293	Cell division control protein 42 homolog	0.0484725	0.0964847	0.140986	8.85518	11.8708	10.5819	10.0635	11.162	9.93244	10.4511	11.7872	10.6901	10.8124	11.0936	10.6699	10.1246	10.6604	8.97979	11.3324
G3HIQ1	G3HIQ1_CRIGR	CgPICR_002732	Peptidyl-prolyl cis-trans isomerase	0.0905376	0.154155	0.250352	13.931	15.9486	14.2154	14.4121	15.6187	14.2194	10.3486	16.0017	13.6808	14.9017	15.8084	14.3175	13.6972	14.1586	13.5935	13.9736
G3HIQ3;G3HXH6	G3HIQ3_CRIGR;G3HXH6_CRIGR	I79_010528;LOC100758384	Activated RNA polymerase II transcriptional coactivator p15	0.232266	-0.612371	-0.586338	11.6489	12.791	13.6823	10.636	12.4126	10.3263	9.37858	11.1109	11.1912	12.1418	11.9501	12.4654	9.39361	11.6915	12.8326	11.0544
G3HJ13	G3HJ13_CRIGR	I79_010647	LIM and senescent cell antigen-like-containing domain protein	0.20159	-0.479558	-0.509453	11.3189	11.738	12.4416	12.4504	11.2195	9.62791	12.0416	11.9828	11.8828	11.3094	11.3159	11.6094	9.39311	9.67558	11.735	12.1289
G3HJ26	G3HJ26_CRIGR	I79_010660	Oncoprotein-induced transcript 3 protein	0.0492949	-0.0811718	-0.140729	10.6393	10.978	12.4706	10.9562	10.3015	12.1582	11.447	10.8671	12.0415	9.2374	9.7996	12.1871	11.4398	11.7871	11.6728	10.6346
G3HJG5	G3HJG5_CRIGR	I79_010810	Lumican	0.219339	0.158554	0.575589	14.3987	15.4825	15.4267	15.3834	15.3186	15.2949	14.9125	16.3052	15.6839	14.8813	14.2048	15.5444	15.5406	15.4859	15.5476	15.1176
G3HJG6	G3HJG6_CRIGR	Dcn	Decorin	1.86396	1.83996	3.51475	11.7507	11.3114	12.7222	14.6298	13.7176	12.8282	12.4614	12.3491	10.1481	14.1349	11.4557	13.6999	12.4812	14.4498	13.6893	13.7206
G3HJR4	G3HJR4_CRIGR	I79_010913	Collagen alpha-1(I) chain	0.0587385	0.100859	0.166364	13.4221	13.3058	14.6206	13.6936	13.0362	14.9075	13.5878	14.9218	14.9812	13.8259	13.1232	14.8909	14.7897	14.9043	14.4463	13.9761
G3HKF2	G3HKF2_CRIGR	I79_011172	C1q and tumor necrosis factor related protein 3	0.625164	1.35873	1.45832	11.7955	8.99916	13.2188	12.6863	12.8495	13.3276	8.80282	12.771	13.5017	9.4053	11.9739	11.0846	12.4748	13.0597	9.21359	10.022
G3HKG8	G3HKG8_CRIGR	RPS3A	40S ribosomal protein S3a	0.137832	-0.427457	-0.36739	11.8108	12.539	11.399	9.88794	12.3913	10.2057	9.17657	9.701	9.3161	13.7984	13.0211	10.8793	8.11257	9.66661	11.8206	10.5397
G3HKH7	G3HKH7_CRIGR	I79_011203	Partitioning defective 3-like	0.365492	2.06842	0.857227	14.6921	9.59291	8.74087	15.6524	15.573	10.9844	15.1008	15.7284	11.1846	14.7643	14.4996	9.37951	17.3878	16.4776	16.5926	10.0115
G3HKJ2	G3HKJ2_CRIGR	I79_011219	Vitamin K-dependent protein C	0.0203565	0.0488822	0.0600801	12.6348	12.9984	15.3374	13.0958	13.1765	14.8139	12.9943	13.5012	15.1544	13.4664	11.1233	15.317	14.7197	14.7996	14.6808	14.7444
G3HKZ1	G3HKZ1_CRIGR	Ywhaz	14-3-3 protein zeta/delta	1.18071	-0.791756	-2.24876	13.6114	12.4209	12.8526	12.029	11.8706	12.185	12.1794	12.4305	12.6042	12.2442	11.4803	12.55	13.3063	12.9394	13.2705	13.1125
G3HL13	G3HL13_CRIGR	I79_011398	60 kDa heat shock protein, mitochondrial	0.0897148	-0.187501	-0.247015	12.8908	13.4006	11.1643	12.2117	13.4445	11.4396	12.5109	12.9537	10.1103	13.1346	13.4779	10.7151	13.802	13.4118	9.19061	10.0167
G3HL18;G3HUC0	G3HL18_CRIGR;G3HUC0_CRIGR	I79_011403;I79_014528	Anionic trypsin-2	0.0805805	0.2024	0.223691	13.2568	15.5365	16.3635	14.4057	15.9597	16.0398	14.5246	13.9327	15.8589	15.421	16.0928	15.9531	14.1441	13.7054	12.5268	13.8201
G3HLE5	G3HLE5_CRIGR	Ndufv3	NADH dehydrogenase [ubiquinone] flavoprotein 3, mitochondrial	1.20463	-6.10922	-2.78871	18.0758	19.8976	18.8813	11.3414	19.5025	10.7086	11.0639	9.2512	19.2004	19.4333	18.7444	11.5648	19.9013	10.7665	19.6147	20.1034
G3HLT3	G3HLT3_CRIGR	Sdc4	Syndecan	1.40886	5.87473	3.32499	9.03063	9.29711	9.19368	16.6739	16.0096	10.5103	9.5076	9.22552	9.89416	14.1865	12.4005	14.3561	10.7003	18.5269	12.4155	16.1761
G3HLU9	G3HLU9_CRIGR	I79_011694	Junction plakoglobin	0.0187549	0.087085	0.0556785	15.7554	13.8839	14.2325	13.7217	13.8248	15.1127	14.6157	13.5556	14.9706	14.5615	14.1	14.7744	9.58141	11.1423	12.6859	13.5376
G3HM03	G3HM03_CRIGR	I79_011747	Synaptic vesicle membrane protein VAT-1-like	0.336003	-0.643301	-0.839987	12.3102	11.9671	12.118	11.6427	12.7923	9.3584	12.63	12.2289	9.87056	13.5195	12.863	10.3755	12.299	12.3276	11.975	12.2682
G3HM49	G3HM49_CRIGR	I79_011797	Caspase-14	0.687272	-0.970624	-1.58078	11.1251	12.0058	11.921	9.91693	10.0743	10.4816	10.0676	10.2031	12.379	9.47662	8.50451	10.678	9.40941	10.106	9.44277	10.4834
G3HMD1	G3HMD1_CRIGR	I79_011887	Glyceraldehyde-3-phosphate dehydrogenase	0.492312	-2.04479	-1.08166	10.3205	16.1602	14.4312	10.8824	15.894	10.6941	14.3245	15.3704	9.6358	15.7447	15.9493	10.4034	14.1019	9.36418	13.6302	10.9409
G3HMG4	G3HMG4_CRIGR	I79_011926	Amyloid-beta A4 protein	0.216189	0.397358	0.546888	12.3018	11.8386	14.6036	13.7334	12.5293	13.1551	12.6905	12.3692	13.9907	12.8352	11.429	14.916	13.4037	14.3193	14.7954	13.9076
G3HMS7	G3HMS7_CRIGR	I79_012049	Monocarboxylate transporter 10	0.789886	-5.96068	-1.84379	21.3844	21.6142	21.8248	9.41824	21.1026	10.6001	10.6247	21.5443	10.2949	22.012	9.65163	10.0684	21.3781	21.238	20.5281	21.3846
G3HMU4	G3HMU4_CRIGR	I79_012085	Chloride intracellular channel protein	0.598241	0.570669	1.29923	11.4737	11.2547	11.1096	11.545	12.081	11.1067	11.6615	11.8744	9.83782	12.115	11.6959	9.36242	9.79409	11.1822	10.1215	10.0671
G3HMV2	G3HMV2_CRIGR	Eloa	60S ribosomal protein L11	0.0243251	0.0548396	0.0712361	10.8901	12.521	10.8472	10.798	12.6061	10.7773	10.6108	10.3164	9.70737	13.3584	13.1836	9.94859	9.83321	10.1294	10.9099	10.693
G3HMV7	G3HMV7_CRIGR	Fuca1	Alpha-L-fucosidase	0.0615993	0.177037	0.173949	8.97545	12.1258	12.0064	9.51104	12.3797	12.0802	9.38087	13.2413	9.58871	11.5287	10.8975	11.8125	12.077	11.9219	12.5023	12.2333
G3HN02	G3HN02_CRIGR	I79_012132	Talin-1	0.228332	0.149107	0.573121	13.7047	14.4532	14.7459	14.432	14.1158	14.781	14.6262	14.3499	14.9612	13.7526	13.4449	14.8375	14.3823	14.5537	14.5953	15.0132
G3HN14	G3HN14_CRIGR	I79_012144	GPI ethanolamine phosphate transferase 3	0.615385	-0.821348	-1.29983	12.1459	11.2948	13.2817	10.303	11.2072	12.2617	9.78716	11.6021	11.7482	10.5438	10.4497	12.5994	11.2217	10.8868	10.9119	10.5145
G3HN81	G3HN81_CRIGR	Ppie	Peptidyl-prolyl cis-trans isomerase E	0.266741	-0.599191	-0.670201	12.892	14.331	13.9181	13.5044	14.0911	10.745	14.8131	14.0528	13.7224	13.9002	13.0564	14.2861	14.0243	14.428	13.4813	14.0307
G3HN88	G3HN88_CRIGR	Cap1	Adenylyl cyclase-associated protein	0.178141	-0.418155	-0.469511	11.885	13.2992	12.4207	13.1265	13.2161	9.79814	12.7021	13.8151	12.4695	12.6434	12.6309	10.6011	13.1612	12.9526	13.2558	12.8534
G3HNJ3	G3HNJ3_CRIGR	Clu	Clusterin	0.0622494	-0.140009	-0.179317	12.4569	12.1542	13.4722	13.7948	12.6767	10.5921	13.1696	12.7614	12.4025	12.734	10.9172	12.9418	13.0423	13.5018	14.038	13.0019
G3HNT9	G3HNT9_CRIGR	I79_012433	Proteasome subunit beta type-1	0.0941428	-0.297557	-0.257907	12.5354	12.7828	11.428	12.4883	12.6064	9.64641	12.6301	13.0248	10.6601	12.4096	13.0582	11.3947	9.12809	9.94288	10.326	9.25325
G3HNV4	G3HNV4_CRIGR	I79_012448	Triosephosphate isomerase	0.0888181	0.113794	0.250934	11.9169	12.3139	12.1176	13.3599	11.6008	11.5312	12.4645	12.2206	12.153	12.5081	11.366	11.7132	11.6055	11.9172	11.9214	12.5951
G3HNY5	G3HNY5_CRIGR	I79_012486	Phosphoglycerate kinase	0.226414	-0.332516	-0.572834	14.7385	14.4941	12.8723	13.8248	13.8611	13.1979	13.5884	13.8611	12.6644	13.3581	13.4312	13.0488	12.8293	12.7204	12.4214	12.9472
G3HP49	G3HP49_CRIGR	Clec3b	C-type lectin domain family 3 member B	0.0089948	-0.0208187	-0.0267842	13.3557	13.7171	15.741	13.7547	13.6535	15.9878	14.4259	13.5669	15.9492	13.5181	13.1719	16.0296	15.0528	14.3874	14.6993	14.6613
G3HP75	G3HP75_CRIGR	Phgdh	D-3-phosphoglycerate dehydrogenase	0.241494	0.562462	0.601797	12.3777	12.5486	12.2365	12.624	13.0668	12.1578	12.8253	13.0359	12.2693	12.8131	12.6473	10.6827	9.223	10.787	10.9381	11.5997
G3HPE9	G3HPE9_CRIGR	I79_012661	Echinoderm microtubule-associated protein-like 2	0.0901441	0.295042	0.24792	12.1855	10.531	13.633	9.28899	13.0824	12.731	12.7788	12.8487	12.6839	12.8054	12.0579	11.0271	10.2057	12.633	12.8545	10.1625
G3HPJ3	G3HPJ3_CRIGR	I79_012707	Alpha-amylase	0.200199	0.659339	0.509737	8.57659	12.2493	13.5524	10.2048	12.5365	13.6557	9.80445	13.287	13.8119	10.5165	11.931	13.6095	12.0987	12.7172	12.2549	9.73686
G3HPP2	G3HPP2_CRIGR	I79_012757	4-trimethylaminobutyraldehyde dehydrogenase	0.57991	-0.581632	-1.23637	13.0066	11.887	12.052	11.7943	11.9432	10.4926	12.8725	12.2177	11.9229	12.1973	11.8518	12.5904	11.5426	11.9315	12.0804	12.2729
G3HPV7	G3HPV7_CRIGR	I79_012828	Histone H4	0.00843178	-0.0414448	-0.0251512	17.4685	19.0222	14.9174	17.7391	19.2876	13.7462	18.4997	18.0713	13.7116	19.2297	19.2621	10.107	14.5639	15.0334	15.8015	9.72644
G3HQ74	G3HQ74_CRIGR	I79_012968	Folate gamma-glutamyl hydrolase	0.338643	0.656821	0.792062	12.0782	11.1499	10.6939	12.2822	12.2117	9.80206	9.27626	12.6295	9.06214	11.5174	11.1831	10.5955	9.21992	11.4732	9.64577	9.23264
G3HQ75	G3HQ75_CRIGR	I79_012970	Murinoglobulin-1	0.205978	0.740183	0.522148	14.402	12.4116	16.6362	15.9018	13.7468	16.8971	15.5287	14.5016	16.8747	15.5449	13.2138	16.8066	17.5812	17.4461	16.0502	17.4812
G3HQC6	G3HQC6_CRIGR	Fmod	Fibromodulin	0.888247	1.03313	1.7942	11.2778	9.9381	10.6625	11.9831	12.5417	11.1506	10.1721	13.0136	12.4342	12.5153	10.6334	10.3598	12.179	12.5145	11.9916	11.1836
G3HQJ0	G3HQJ0_CRIGR	I79_013092	Phospholipase A(1)	0.496565	-1.00491	-1.10816	9.76897	13.4898	12.2495	10.5036	10.2885	10.4503	10.4904	10.2093	10.0385	9.9876	9.21162	10.6768	12.0415	12.2877	12.4486	9.81263
G3HQL6	G3HQL6_CRIGR	I79_013121	Thioredoxin reductase 1, cytoplasmic	0.0708864	0.172132	0.201857	8.88166	12.0643	12.1695	10.4308	11.9904	10.5985	9.51898	12.6473	8.42884	11.925	12.1558	10.451	10.4963	11.2806	10.1775	10.2293
G3HQM6	G3HQM6_CRIGR	Hsp90b1	Endoplasmin	0.208996	-0.301109	-0.526613	14.2062	15.2326	15.2482	14.1081	15.5806	13.511	14.7199	14.9671	13.3809	15.739	15.5159	13.9591	13.8167	14.0995	14.2598	13.8385
G3HQN8	G3HQN8_CRIGR	I79_013143	Corneodesmosin	1.54594	-2.44415	-2.89395	14.0831	12.9939	12.5848	10.0549	12.1318	9.05646	9.78014	12.5102	13.962	13.6342	13.3973	13.5028	11.4474	10.0894	9.73563	9.88476
G3HQP8	G3HQP8_CRIGR	CgPICR_019487	Tubulin beta chain	0.317468	-0.564944	-0.754057	13.9197	14.906	13.6164	13.4445	14.8216	12.4791	14.0134	14.7868	12.4167	14.3715	15.2228	12.4753	12.719	12.1561	12.0053	12.9091
G3HR96	G3HR96_CRIGR	I79_013360	Bleomycin hydrolase	1.28829	-1.19399	-2.55427	12.2966	12.0904	12.2154	10.6317	11.2881	10.2755	9.35096	11.805	12.6239	11.2764	12.0643	12.5741	10.6118	10.243	8.87997	10.9427
G3HRI0	G3HRI0_CRIGR	I79_013452	Plasma protease C1 inhibitor	0.251018	0.461775	0.617088	14.5702	12.3548	13.0308	15.3879	12.6272	13.3103	15.7924	12.3486	13.8432	15.6479	12.605	12.995	13.3741	13.8516	10.2082	9.56325
G3HRN0	G3HRN0_CRIGR	I79_013474	ATP synthase subunit beta	0.247239	-0.864235	-0.607294	12.625	12.5435	13.0134	9.79896	12.8531	12.2931	11.5484	10.1142	11.076	12.9027	13.1055	9.91886	8.77543	8.5552	9.97265	8.9844
G3HRZ3	G3HRZ3_CRIGR	Ppard	PPARD	0.418192	-1.47951	-1.02042	16.0974	16.225	15.8668	10.3405	15.9615	16.1907	8.95697	10.6887	15.9965	16.2784	9.58535	10.3388	16.4211	16.1996	15.0303	10.3201
G3HSF3	G3HSF3_CRIGR	Psma2	Proteasome subunit alpha type	0.128115	-0.295898	-0.341644	10.4969	11.8485	10.9027	9.68902	12.2733	9.60421	10.1495	12.4318	10.1029	10.7146	12.3668	10.7864	9.13543	9.63349	10.7789	10.3939
G3HSL4	G3HSL4_CRIGR	I79_013848	Elongation factor 2	0.6573	-1.13144	-1.46317	13.619	13.934	13.5556	12.5356	13.8965	10.3868	13.2391	13.3038	12.4535	14.0177	13.9525	12.7232	12.6615	12.4255	12.8273	12.445
G3HTA2	G3HTA2_CRIGR	I79_014124	Lactotransferrin	0.0250586	0.0645831	0.0754029	11.8178	12.9132	12.4691	12.4165	13.8749	10.0644	12.4894	13.9326	10.1441	12.2226	13.0244	12.9658	11.9453	13.048	11.9551	10.6785
G3HTE5	G3HTE5_CRIGR	I79_014170	Lysosomal alpha-glucosidase	0.348971	0.664592	0.824588	9.27998	11.5468	12.2686	12.3394	11.8717	10.5015	9.87943	11.7454	9.03907	11.5175	10.6654	11.832	9.95932	11.0004	11.1701	10.9953
G3HTP6	G3HTP6_CRIGR	I79_014274	Phosphopyruvate hydratase	0.0699467	0.261543	0.195786	9.59753	13.7374	13.5089	9.82898	13.4171	13.8078	9.89868	14.0953	13.6164	12.4574	12.9709	12.9822	12.6028	13.439	13.2454	13.4257
G3HU28	G3HU28_CRIGR	I79_014432	F-actin-capping protein subunit beta	0.137101	-0.383293	-0.366368	12.3881	12.4485	9.34567	9.6258	12.044	10.3454	10.7558	11.6233	10.8237	12.0261	11.922	11.0147	9.28646	9.92042	10.1057	10.0885
G3HV39	G3HV39_CRIGR	I79_014816	Poly(RC)-binding protein 2	0.0306366	0.097904	0.0895097	10.1992	12.6682	12.0607	10.9011	12.8175	9.86457	10.3575	12.4397	10.7583	12.7738	12.91	10.8338	8.7676	10.5042	11.0627	9.96896
G3HVF7	G3HVF7_CRIGR	I79_014944	Dihydropyrimidinase	0.00441797	0.0130215	0.013226	10.6101	11.7819	9.8033	11.7602	11.6389	9.18806	11.1713	12.1111	11.7476	11.2473	9.62158	10.548	12.8567	12.5169	12.3413	11.9278
G3HVH8	G3HVH8_CRIGR	I79_014966	60S ribosomal protein L5	0.577218	-0.492758	-1.23056	11.4217	11.7223	10.9563	10.1361	10.5291	11.4104	12.5749	10.0887	10.3943	13.469	12.7814	10.0465	10.3831	10.4368	9.49472	11.1254
G3HW88	G3HW88_CRIGR	I79_015240	Thyroxine-binding globulin	0.271039	-1.37954	-0.658526	13.0455	9.14737	14.231	9.40215	9.5281	10.7371	9.92389	10.8067	14.4613	9.45401	9.80899	10.375	15.0764	16.3148	15.4936	10.0638
G3HW90	G3HW90_CRIGR	I79_015242	Mutated melanoma-associated antigen 1-like protein 1	0.354782	1.89766	0.824918	15.4983	15.8986	9.76837	10.121	15.7369	15.9601	11.5059	16.2519	16.0322	16.0497	14.6546	11.2513	9.48623	16.4241	16.0397	15.7017
G3HWE4	G3HWE4_CRIGR	I79_015301	Nidogen-1	0.381368	-0.638398	-0.88926	12.2505	13.796	13.6781	13.1728	13.2188	10.6554	12.5327	13.8661	10.4234	12.5124	12.5281	13.8661	12.8267	12.9509	13.2375	12.5752
G3HWE9	G3HWE9_CRIGR	I79_015306	Tubulin alpha chain	0.102921	0.0639269	0.280703	15.6061	14.8372	15.0934	15.6101	14.9609	15.296	14.8296	14.9933	14.8925	14.765	14.9229	14.5279	15.5192	15.4446	15.265	16.1777
G3HX39	G3HX39_CRIGR	I79_015556	Phosphoglycerate kinase	0.382362	-0.680396	-0.931282	12.9115	13.697	13.2647	13.3047	13.7033	10.526	13.2617	13.8747	9.19424	13.8146	13.4895	13.1695	13.265	12.8827	12.3548	12.1829
G3HX84	G3HX84_CRIGR	I79_015603	Gelsolin	0.556914	0.296956	1.26662	16.4517	17.028	16.917	17.4582	17.0647	17.2799	17.0847	17.4173	17.0373	16.8791	15.7148	17.2635	17.5235	17.3053	17.2522	17.4545
G3HXA5	G3HXA5_CRIGR	I79_015624	Thrombospondin-4 (Fragment)	0.098265	-0.182043	-0.268829	12.0982	12.6918	13.9873	12.4039	12.3587	13.6165	9.36765	12.876	13.8514	12.2536	11.4471	14.0806	14.3419	14.0118	13.7767	14.1047
G3HXL1	G3HXL1_CRIGR	Pcbp1	PCBP1	0.196922	-0.366493	-0.499234	10.7354	12.4016	12.9372	10.4	12.6958	12.015	12.413	12.8559	11.92	12.5924	12.805	11.5763	11.284	10.7814	11.127	11.6911
G3HXY1	G3HXY1_CRIGR	Pdlim1	PDZ and LIM domain 1	0.24369	0.405975	0.601596	12.2539	11.8215	12.5739	13.2766	10.9142	12.8659	10.885	10.6773	12.3702	9.46402	9.74887	12.8336	10.6578	11.8743	10.4772	10.6419
G3HXZ8	G3HXZ8_CRIGR	I79_015914	Insulin	0.441589	0.346587	1.03044	19.7723	20.7322	19.5021	20.6201	20.2953	20.3244	21.0572	20.316	19.9139	19.9348	20.2777	20.325	20.6679	20.821	19.8838	20.7139
G3HY23	G3HY23_CRIGR	I79_015922	Small nuclear ribonucleoprotein Sm D3	0.00237497	-0.00759768	-0.00712684	11.5595	12.1965	10.2293	8.70424	12.5193	11.0326	10.6147	10.6829	10.0601	12.5669	12.9424	10.3965	8.9563	10.655	10.3194	9.79971
G3HYB7	G3HYB7_CRIGR	H671_8g19533	T-complex protein 1 subunit eta	0.266094	-0.554397	-0.646874	11.4302	12.756	11.6784	10.133	12.2414	11.2694	9.85987	11.8195	10.7495	13.1888	12.7517	9.07696	9.68816	9.69145	9.72858	9.34267
G3HYJ9	G3HYJ9_CRIGR	I79_016134	Moesin	0.234189	-0.385369	-0.594966	12.1639	12.1333	12.5329	12.3524	12.8273	10.1683	12.7689	12.4666	11.9374	12.4035	12.1158	10.7522	11.3098	11.2504	11.2242	10.1944
G3HYM2	G3HYM2_CRIGR	I79_016163	Coagulation factor V	0.102228	0.0811944	0.278143	12.9659	13.7076	13.3529	14.1135	13.2453	13.2076	13.6918	13.9099	13.0558	13.2298	12.3505	13.3779	13.87	13.6547	13.7256	14.034
G3HZ57	G3HZ57_CRIGR	Nrp1	Neuropilin	0.284529	0.466507	0.714192	9.13615	11.1785	11.6948	11.7947	11.7122	11.0698	11.6671	11.0674	10.9731	11.1464	10.9812	10.4977	11.8436	11.1424	11.683	11.8258
G3HZE0	G3HZE0_CRIGR	I79_016439	Complement factor B	0.0896727	-0.121074	-0.246608	17.6341	18.2997	16.798	18.0239	18.186	16.6671	18.5399	18.1956	16.9346	17.7621	17.4612	16.9648	18.278	17.6487	17.8376	17.8767
G3HZE6	G3HZE6_CRIGR	I79_016447	Heat shock 70 kDa protein 1A/1B	0.0300946	0.0243676	0.0892067	12.9512	12.4808	12.233	12.4697	12.1333	12.6428	11.9957	12.4505	12.6479	12.5207	11.5194	12.4831	11.7554	12.2721	11.4675	10.0005
G3HZF4	G3HZF4_CRIGR	Clic1	Chloride intracellular channel protein	0.713417	-0.601073	-1.47665	12.1753	11.2525	12.2976	12.0043	10.8871	10.5379	12.1215	11.3007	12.1049	12.0033	9.89515	11.7145	11.5738	11.4655	9.45059	11.6912
G3HZW3	G3HZW3_CRIGR	I79_016627	60S ribosomal protein L18	0.233345	-0.652344	-0.581012	13.3014	13.7244	10.6397	11.6508	12.7127	11.3141	12.8708	11.1821	8.90239	14.2232	13.6244	10.5093	10.1586	9.53707	9.89571	9.51965
G3HZX6	G3HZX6_CRIGR	I79_016639	Nucleobindin-1	0.0351968	-0.161001	-0.101922	9.32165	10.1828	13.9199	10.3081	9.19761	13.7824	11.2509	9.86122	13.6388	11.771	9.53754	14.2335	13.4498	12.942	13.3875	13.4562
G3I004	G3I004_CRIGR	Rps11	40S ribosomal protein S11	0.353962	0.849997	0.823881	9.64082	12.7797	9.65942	9.92119	12.8507	11.7288	12.9407	8.76379	10.4884	13.7618	13.3497	11.1164	9.49276	10.472	10.336	14.3022
G3I027	G3I027_CRIGR	Trap1	Heat shock protein 75 kDa, mitochondrial	0.450571	-0.531778	-1.00475	12.9808	13.8834	14.1747	12.0362	13.7494	12.7932	12.1114	13.7837	12.5512	13.1857	13.5196	12.8326	12.4635	12.7964	12.7113	13.1844
G3I064	G3I064_CRIGR	I79_016741	Neutral alpha-glucosidase AB	0.465911	-0.654726	-1.04456	10.9138	11.4633	9.96703	9.78665	11.2047	10.1883	10.8978	11.372	10.0287	11.6935	11.1457	10.6567	10.1387	8.68415	9.17663	10.2561
G3I072	G3I072_CRIGR	I79_016749	Elongation factor 1-gamma	0.277185	0.554194	0.675119	11.6546	12.2172	9.1276	11.5771	12.5196	11.362	10.5877	12.2188	9.57601	12.2946	12.8416	10.0483	10.5346	10.2921	10.3403	10.1891
G3I073	G3I073_CRIGR	I79_016750	Elongation factor 1-gamma	0.0751663	-0.183506	-0.209766	12.0036	13.7024	13.2726	12.7163	14.149	11.6432	13.3476	12.9712	12.2487	14.5391	14.0714	11.4176	11.3225	11.0586	11.8808	11.1926
G3I0Q0	G3I0Q0_CRIGR	I79_016939	Non-muscle caldesmon	0.229058	0.49614	0.576934	9.42148	8.93912	10.4006	8.71698	11.3446	11.9053	8.96474	9.83755	10.3786	9.19699	10.3032	11.7538	10.7859	9.56475	10.3683	11.4541
G3I192	G3I192_CRIGR	CgPICR_009073	TLR4	0.739862	2.54772	1.59361	9.15788	15.665	14.0796	16.9642	15.2029	14.2237	10.5157	10.0933	10.0827	10.6415	8.81843	14.7503	11.2787	13.9812	9.05394	9.42782
G3I1H5	G3I1H5_CRIGR	Lgmn	Legumain	0.239487	-1.02395	-0.591257	9.4397	13.1272	14.0675	9.11754	13.3732	10.1506	10.9701	13.9529	13.3058	12.2847	11.9981	14.577	14.6088	14.5061	15.4048	14.3646
G3I1J5	G3I1J5_CRIGR	I79_017256	Phospholipase A1 member A	1.38542	0.840119	2.62659	10.9741	10.2392	11.07	11.8342	12.1752	11.6955	9.78229	11.4594	9.11495	9.56448	8.91822	10.4624	11.0446	10.9834	10.615	10.9683
G3I1S5	G3I1S5_CRIGR	I79_017344	Glyceraldehyde-3-phosphate dehydrogenase	0.226211	-0.914945	-0.57484	11.756	14.9436	12.6419	8.96473	15.0134	10.2995	10.1691	14.2103	10.9851	14.1503	15.1081	10.9805	12.4636	13.8678	13.1677	9.07998
G3I1V3	G3I1V3_CRIGR	I79_017372	Fibronectin	0.101247	0.272739	0.276616	10.9219	12.6636	14.739	11.7806	12.6827	14.5111	10.1772	13.0448	14.205	11.5478	12.3017	14.6083	13.2242	13.6651	13.0952	13.7119
G3I1Y9	G3I1Y9_CRIGR	I79_017410	Sulfated glycoprotein 1	0.0273812	-0.0803733	-0.0799226	13.8675	13.2487	15.9356	14.9254	12.8128	14.8481	14.8461	13.1788	14.5552	14.4426	11.9767	15.8511	16.0757	16.2197	16.2071	15.1359
G3I216	G3I216_CRIGR	I79_017439	Triosephosphate isomerase	0.102398	-0.279792	-0.280242	12.4875	10.8318	10.1079	13.191	11.7104	9.83032	12.8914	12.6618	12.3062	12.1218	9.33215	10.1074	12.1659	9.74214	10.6433	11.4724
G3I255	G3I255_CRIGR	I79_017480	L-lactate dehydrogenase	0.0985776	0.0930851	0.269079	14.2664	15.0946	14.0182	14.8767	14.9981	13.9792	14.6867	14.712	14.1782	15.3711	14.8468	13.9494	14.268	14.1655	14.3676	14.4401
G3I256	G3I256_CRIGR	LOC100751672	L-lactate dehydrogenase C chain	0.140369	0.263707	0.375529	13.811	12.7642	11.3967	13.2391	12.7585	11.6352	12.8583	11.9739	12.2584	12.0723	11.3528	12.0994	11.1831	12.577	10.2612	12.4799
G3I278	G3I278_CRIGR	I79_017505	Laminin subunit beta-1	0.202441	-0.543233	-0.528875	12.182	13.254	13.689	13.1312	13.4198	9.68384	12.1776	13.4834	11.7129	12.3377	12.2661	12.8656	13.2835	14.0007	13.7529	13.2419
G3I2M1	G3I2M1_CRIGR	Cct6a	Chaperonin containing TCP1 subunit 6A	0.101508	-0.209483	-0.276364	11.347	12.7232	11.5049	10.7154	12.4378	10.043	10.6522	11.6588	9.42437	12.8058	12.8132	10.974	10.0249	11.5659	8.99531	10.3588
G3I3U5	G3I3U5_CRIGR	I79_018113	Nidogen-1	0.0586769	-0.106642	-0.16652	12.4465	14.1186	12.6959	13.2335	13.6851	11.3706	12.7427	14.5885	9.51595	12.0789	13.2277	12.8317	12.6337	13.179	13.667	13.1079
G3I3W6	G3I3W6_CRIGR	Rpl27a	60S ribosomal protein L27a	0.186081	-0.462575	-0.475461	11.5805	13.4066	10.7475	10.7278	13.253	10.5145	13.1221	11.3899	10.1568	14.6746	13.7139	11.0315	10.5954	9.98442	9.05214	10.2924
G3I4D4	G3I4D4_CRIGR	I79_018311	Ribonuclease T2	0.508692	-1.30633	-1.10918	10.2415	11.5655	13.7725	9.28773	10.1516	10.8968	9.20871	10.1095	9.60999	9.58369	10.0509	13.976	13.2594	13.2775	13.7287	11.0355
G3I4H6	G3I4H6_CRIGR	I79_018355	Fructose-bisphosphate aldolase	0.177873	-0.140473	-0.472528	14.2832	14.5544	14.2368	14.6481	14.6161	13.4837	14.7339	14.8937	13.8895	14.3484	13.8184	14.1842	14.1434	13.9079	13.7574	13.9015
G3I539	G3I539_CRIGR	I79_018582	Hsc70-interacting protein	0.145014	0.34853	0.388338	8.9071	9.15526	12.4253	9.82678	11.6296	10.2243	10.9667	10.3131	9.68927	10.3548	11.1455	12.1152	10.5728	10.7739	9.46212	11.3488
G3I5L3	G3I5L3_CRIGR	Anxa1	Annexin	0.210878	0.528942	0.532472	9.25452	12.171	11.9927	9.65627	12.4634	11.4794	9.57706	12.8252	10.7419	12.5911	12.6282	12.7767	9.33746	11.2724	9.42983	11.7755
G3I5N5	G3I5N5_CRIGR	I79_018788	DNA topoisomerase 2	0.476055	0.824677	1.07246	10.5268	12.286	9.58427	10.409	12.0409	11.7885	10.4628	10.6699	9.92501	12.5413	12.7975	9.89062	9.36907	10.8264	10.1287	10.153
G3I5N6	G3I5N6_CRIGR	Igfbp4	Insulin-like growth factor-binding protein 4	0.0472691	-0.27554	-0.135299	9.38259	12.8261	16.389	11.8923	9.93608	15.3251	9.2533	12.7677	14.4883	11.3219	12.6054	10.7642	15.0469	15.389	15.4739	15.1281
G3I5Q9	G3I5Q9_CRIGR	Rab11b	RAB11B, member RAS oncogene family	0.0310028	0.0891411	0.0902909	12.6508	12.6239	11.0426	12.5619	12.5506	11.0118	12.8879	12.7523	9.78987	12.5468	12.6443	10.6138	9.4509	10.0005	10.4029	9.71684
G3I664	G3I664_CRIGR	H671_4g12064	Procollagen C-endopeptidase enhancer 1	0.408262	-0.982306	-0.96519	13.0691	14.4587	14.3345	14.3271	13.7397	10.0526	9.20078	14.2943	12.3516	13.6748	13.0517	14.102	13.1817	12.9953	14.0832	13.0364
G3I6I6	G3I6I6_CRIGR	I79_019110	Tubulin alpha chain	0.0984063	-0.437752	-0.268646	8.86742	13.5954	13.4073	9.83738	13.5328	10.3764	9.90043	13.6117	13.3897	13.51	14.2111	13.1275	13.8825	14.255	14.5811	14.2741
G3I782	G3I782_CRIGR	I79_019367	Heterogeneous nuclear ribonucleoprotein D0	0.208981	-0.583098	-0.531157	11.612	12.0095	12.5733	9.94056	12.242	9.68565	12.1614	10.0919	10.9649	12.8246	12.3513	9.91425	8.41434	10.4084	11.1399	10.492
G3I7D7	G3I7D7_CRIGR	I79_019424	RNA-binding protein FUS	0.19842	-0.602505	-0.51402	9.42532	9.05999	13.5468	9.51284	10.7806	9.72571	9.87301	10.45	9.75325	10.7907	11.1173	12.4214	11.9827	11.5855	12.1462	11.2404
G3I7L6	G3I7L6_CRIGR	I79_019509	Desmocollin-1	0.402154	0.952341	0.926507	9.25605	12.58	11.9104	10.4403	12.0835	13.0182	10.4851	11.7116	10.0188	11.3996	12.9032	9.48677	9.29202	11.3058	9.65864	10.1701
G3I7Q1	G3I7Q1_CRIGR	I79_019548	Apolipoprotein A-I	0.666123	0.486125	1.3849	15.149	16.1083	15.9784	16.6161	15.7275	16.1179	15.9623	16.2185	16.167	15.5652	15.105	16.2913	16.1699	16.8885	16.7051	15.6641
G3I877	G3I877_CRIGR	I79_019739	Stress-induced-phosphoprotein 1	0.163885	-0.534352	-0.425	9.92222	12.1924	13.9545	9.47609	11.6104	12.9926	10.0307	12.0213	13.3349	11.164	11.8136	13.5015	13.4816	13.3343	12.8869	12.9668
G3I878	G3I878_CRIGR	Fermt3	Fermitin family member 3	0.189772	-0.294542	-0.483341	10.9621	11.898	11.3283	11.9104	11.9052	10.1759	10.6872	12.7115	11.4724	10.9102	10.4951	11.994	12.9176	11.9364	11.4217	11.8971
G3I8F5	G3I8F5_CRIGR	Krt13	KRT13	0.509422	-1.52976	-1.11251	13.967	13.5165	13.6841	13.2225	12.0757	9.66218	9.15763	16.2098	12.2583	11.0509	15.0812	16.2447	9.56332	9.65154	10.0527	10.9587
G3I8F9	G3I8F9_CRIGR	Krt14	Keratin 14	0.0345027	-0.0846825	-0.100058	20.6755	19.1108	19.2402	19.8059	19.0535	19.868	20.4739	18.7318	20.132	20.0881	19.3696	19.6744	17.536	17.4964	18.5099	19.361
G3I8G0	G3I8G0_CRIGR	Krt17	Keratin 17	0.0837512	-0.251418	-0.232297	14.9301	14.0998	14.131	14.4409	13.7882	14.8306	15.5033	13.5973	15.7883	14.3568	14.0831	14.9374	11.904	10.9996	13.9314	17.0194
G3I8G1	G3I8G1_CRIGR	I79_019833	Keratin, type I cytoskeletal 42	0.469871	-1.47888	-1.07027	15.7831	14.8765	14.0659	14.4762	14.6654	9.36062	15.9822	14.161	15.3737	14.607	14.8424	14.333	12.8257	13.1336	14.4744	15.6752
G3I8R9	BIP_CRIGR	HSPA5	Endoplasmic reticulum chaperone BiP	0.628918	-0.581214	-1.3205	15.0089	15.3849	15.7422	14.5545	15.3437	14.1543	14.8022	15.8254	14.1186	15.3575	15.4042	14.6791	14.2406	13.9993	14.1466	14.0128
G3I9A7	G3I9A7_CRIGR	I79_020143	Calmodulin	0.254142	0.816475	0.630208	14.4291	9.90082	12.1689	13.7748	11.1194	11.3636	10.7855	11.8355	9.60076	13.569	12.3307	12.5689	9.66296	13.1699	12.9522	9.81162
G3I9D3	G3I9D3_CRIGR	Psmb7	Proteasome subunit beta	0.384538	-0.822829	-0.880356	13.0864	12.4853	12.2185	9.36523	12.5494	11.4363	9.17409	12.1137	11.6567	12.1927	12.6186	11.9342	10.0511	11.1991	8.88513	10.1625
G3I9G7	G3I9G7_CRIGR	I79_020214	Proteasome subunit alpha type	0.749479	-0.458529	-1.61356	12.4981	11.7748	11.3291	11.6573	11.2901	11.2105	12.2886	11.7832	11.404	11.8145	11.6415	11.7599	11.4991	11.109	11.4318	11.0577
G3I9L7	G3I9L7_CRIGR	I79_020269	EGF-containing fibulin-like extracellular matrix protein 1	0.101495	-0.28946	-0.276286	11.1056	10.2038	13.5083	9.62162	11.2764	12.947	10.564	11.2775	9.90625	11.6268	10.5446	12.7284	12.6318	12.4467	12.946	12.5133
G3IAQ0	G3IAQ0_CRIGR	I79_020676	Phosphopyruvate hydratase	0.520601	-0.238942	-1.21822	15.8975	15.6505	15.4678	15.394	15.2667	15.1753	15.4675	15.7358	15.5675	15.2485	15.2676	15.1795	14.9966	15.2206	14.7664	15.1248
G3IAS8	G3IAS8_CRIGR	I79_020709	Heterogeneous nuclear ribonucleoprotein K	0.264273	-0.533454	-0.644916	10.7744	11.9202	11.5195	9.94646	12.2477	10.2948	11.5482	9.4849	9.16495	12.6793	12.4642	10.8058	9.59971	9.19109	8.91254	10.1275
G3IBF4	G3IBF4_CRIGR	I79_020974	Serine protease HTRA1	0.0321612	-0.113379	-0.0935037	11.6659	14.3977	12.0835	13.3273	13.9975	10.8105	13.4199	14.7699	9.90698	12.6675	13.2929	13.5837	10.6846	10.2428	12.3035	11.2243
G3IBG3	G3IBG3_CRIGR	Uba1	E1 ubiquitin-activating enzyme	0.573873	-0.907278	-1.22423	12.2437	12.5084	11.017	9.83692	11.8816	10.9997	12.7233	11.4651	9.97314	12.0861	11.5005	10.6188	10.2549	9.67663	10.5307	10.1889
G3IBH0	G3IBH0_CRIGR	Timp1	Metalloproteinase inhibitor 1	0.305351	-0.295545	-0.738679	13.4545	14.3517	14.0302	14.1072	13.8185	12.5574	13.7356	14.3711	12.5978	13.3921	13.479	14.4457	13.6846	13.8558	14.7412	14.001
G3IBK2	G3IBK2_CRIGR	I79_021027	Filamin-A	0.0983381	-0.139456	-0.269814	13.1052	14.1586	15.0466	13.2685	14.1428	14.5829	13.6211	14.1766	14.6977	13.4497	13.5414	14.6405	14.6973	14.4556	14.7211	14.5825
G3IBN8	G3IBN8_CRIGR	I79_021069	Keratin, type II cytoskeletal 6A	0.191544	-0.642019	-0.491104	14.8512	15.1497	14.6043	14.9463	14.3596	14.4838	16.5351	14.9275	15.9588	14.7455	14.7365	15.443	12.0175	10.2649	13.9623	16.9159
G3IBN9	G3IBN9_CRIGR	I79_021070	Keratin, type II cytoskeletal 71	0.0827963	-0.192324	-0.229197	19.9266	18.6626	18.7759	18.8567	18.2794	19.4831	19.452	18.345	19.5647	19.2189	18.5165	19.2868	16.8913	16.8679	17.3496	18.7727
G3IBP3	G3IBP3_CRIGR	I79_021074	Keratin, type II cytoskeletal 2 epidermal	0.0449781	-0.0824533	-0.130204	19.1955	18.1847	17.4945	18.5568	17.9465	17.6508	18.2501	18.0873	17.8361	19.2318	17.9731	18.0677	16.6166	17.0075	17.5357	17.1681
G3ICD3	G3ICD3_CRIGR	I79_021326	Lactadherin	0.0770668	0.12549	0.215941	11.7233	12.778	11.3706	12.7615	12.8982	10.7618	11.8675	13.1044	9.79018	11.8044	11.6231	10.2542	12.3303	12.2827	12.4732	10.5882
G3ICM8	G3ICM8_CRIGR	Hbe1	Hemoglobin subunit epsilon 1	0.658627	0.483571	1.37209	20.1352	20.6892	19.6918	21.1724	20.4606	20.0887	20.8515	20.9461	20.2355	19.1082	19.7916	19.9694	19.5292	20.2581	19.5123	19.672
G3ID63	G3ID63_CRIGR	I79_021636	Vascular cell adhesion protein 1	0.172267	-0.327998	-0.446147	9.34038	10.8114	11.9945	10.0373	10.1727	10.399	10.9624	9.78465	12.2505	11.1214	8.8234	12.1849	11.683	11.9083	11.8906	12.2203
G3ID97	G3ID97_CRIGR	H671_1g2173	Periostin	0.0276069	0.0377736	0.0811806	13.3013	13.8429	14.2624	14.2493	13.471	14.6142	14.3318	13.9132	14.1617	14.1307	12.4816	14.2799	15.1656	14.3887	13.9359	14.4321
G3IDC2	G3IDC2_CRIGR	I79_021698	Heat shock cognate 71 kDa protein	0.0978675	0.315583	0.271457	8.458	12.8619	12.6236	12.736	12.6743	10.5476	13.343	13.0361	11.7007	14.2016	12.9725	12.1491	12.2652	11.5131	11.7824	10.4134
G3IDD4	G3IDD4_CRIGR	CgPICR_008684	Serpin H1	0.452405	-0.868956	-1.08772	11.6778	11.922	11.8348	9.9076	12.8767	11.2109	12.9664	12.1137	9.92078	13.6666	12.4732	10.7711	11.3544	9.31797	8.91782	10.944
G3IDK4	G3IDK4_CRIGR	I79_021787	Collagen alpha-1(II) chain	0.348926	0.332102	0.812027	12.9565	13.3194	13.6904	13.7394	13.6874	13.67	14.3964	13.8686	13.3732	13.838	13.0294	13.8498	12.3398	12.5375	12.3327	12.5736
G3IDL7	G3IDL7_CRIGR	I79_021800	Heat shock cognate 71 kDa protein	0.255569	-0.378442	-0.635022	14.5313	15.0747	14.5689	14.3635	15.31	12.8047	15.1171	14.9985	13.5366	15.7919	15.1384	13.6423	13.684	13.867	13.6138	14.218
G3IDM2	G3IDM2_CRIGR	Cfl1	Cofilin-1	0.183171	0.113072	0.485719	13.8416	14.303	14.6118	14.2605	14.1009	14.3683	14.6585	14.6326	14.3231	14.5209	14.1216	14.6305	13.6214	14.1003	13.7178	14.0355
G3IDN7	G3IDN7_CRIGR	Fam3c	Protein FAM3C	0.156601	0.387969	0.408399	11.3488	9.73617	13.1482	12.9006	10.1044	11.7778	13.1659	10.2631	12.0454	12.5903	8.85229	13.4693	11.7277	12.73	14.0316	13.2424
G3IDT6	G3IDT6_CRIGR	Pdia4	Protein disulfide-isomerase A4	0.411127	0.663343	0.930517	9.34017	10.1119	11.3713	9.49356	11.5938	10.1461	9.60489	11.5433	9.50149	11.4138	10.3889	10.3166	9.10212	11.3453	9.64333	9.25983
G3IE93	G3IE93_CRIGR	I79_022037	Xylosyltransferase 1	1.32552	3.15517	2.63085	10.9755	11.472	11.0482	14.8586	14.3884	10.6508	10.5519	9.60669	10.4018	10.3352	10.422	10.4461	8.73334	14.9518	10.0873	9.46661
G3IEB0	G3IEB0_CRIGR	I79_022055	Argininosuccinate synthase	1.22964	-1.05658	-2.68669	11.1397	10.9904	11.2824	9.76938	10.8403	9.0703	11.0195	11.4458	9.99189	10.9312	10.014	10.8656	10.6706	10.1767	10.3353	9.9191
G3IEY9	G3IEY9_CRIGR	I79_022299	14-3-3 protein theta	0.775597	-0.9196	-1.57385	10.3783	11.0138	12.0708	9.13455	10.4618	10.7877	10.1216	10.9972	11.2373	10.9841	10.6531	10.9055	11.7708	11.1713	11.2864	11.3933
G3IF01	G3IF01_CRIGR	I79_022312	Two pore calcium channel protein 2	0.385808	1.53662	0.900551	9.47576	14.5251	13.9819	10.9602	14.3503	14.6279	9.98983	14.8248	9.6305	11.0262	14.7673	9.88415	8.80408	12.9949	11.8925	10.2744
G3IF52	G3IF52_CRIGR	I79_022367	Nucleobindin-2	0.0370654	0.161158	0.108076	8.25183	9.89706	14.0748	10.6912	9.38057	12.8609	10.8204	11.1867	11.6347	9.02252	10.3985	14.0917	12.1686	12.1043	12.8271	11.4069
G3IF62	G3IF62_CRIGR	I79_022378	Ras GTPase-activating-like protein IQGAP1	0.743146	-1.13745	-1.51613	11.5597	11.3773	12.446	9.92385	11.4141	10.3153	10.4639	11.1212	11.0373	12.1407	11.6755	10.6915	9.78646	8.96648	9.83254	9.65542
G3IF80	G3IF80_CRIGR	I79_022400	Nucleolin	0.162644	-0.370949	-0.438359	11.3252	13.3362	15.1671	12.3085	13.0793	12.9669	12.9086	13.1455	11.9037	12.9314	13.2216	13.4586	12.3173	12.3073	12.1828	10.8644
G3IF93	G3IF93_CRIGR	LOC100764904	HBB	0.763995	0.522274	1.65651	17.0884	17.2481	17.6714	18.216	17.095	17.7268	17.9089	17.6638	17.9785	17.4021	16.1889	18.0151	17.3314	18.3906	17.8494	17.4911
G3IFK1	G3IFK1_CRIGR	FEN1	Flap endonuclease 1	0.142569	-0.610858	-0.376793	13.673	14.7339	13.2693	14.5503	14.4108	11.1381	14.0777	14.4123	8.87118	14.0193	14.6562	9.81956	10.1557	9.28927	10.0504	10.8678
G3IFZ1	G3IFZ1_CRIGR	I79_022667	Fibulin-1	0.160589	0.113008	0.423226	15.1678	15.2837	14.7305	15.6792	15.534	14.6703	15.726	15.9269	14.6023	15.2089	14.9879	15.005	15.2596	15.0102	15.0606	14.8016
G3IFZ2	G3IFZ2_CRIGR	I79_022668	Fibulin-1	0.129054	0.412536	0.351676	9.94273	13.4205	14.7997	13.2	12.995	14.8243	9.23581	13.6591	14.4233	12.8828	12.6782	14.817	14.1899	12.9837	13.456	14.1743
G3IG05	G3IG05_CRIGR	I79_022682	Annexin	0.03413	0.126288	0.100729	14.7717	14.1267	12.861	12.9696	14.2224	13.0084	13.6753	13.7526	13.2698	14.4757	14.5018	13.1828	9.63297	11.697	12.2709	12.536
G3IGL0	G3IGL0_CRIGR	I79_022927	Helix-destabilizing protein	0.120245	0.281718	0.322378	10.6143	12.478	10.5123	9.73753	12.8103	10.7815	8.85247	11.5561	10.0279	12.22	12.803	10.2933	9.64007	11.0421	10.4588	10.9607
G3IGQ3	G3IGQ3_CRIGR	I79_022974	Heat shock cognate 71 kDa protein	0.153376	0.393746	0.408003	12.7038	12.5304	12.9492	12.7807	13.1822	11.444	12.6782	12.0999	11.9675	13.6601	12.8533	11.1821	9.28164	11.6332	10.0372	9.6692
G3IGZ4	G3IGZ4_CRIGR	Lrrc8a	LRRC8A	0.515575	-0.880201	-1.12423	10.5341	12.0121	12.6877	9.19295	11.879	11.3159	11.9743	11.2721	10.9285	11.5749	11.4129	11.0785	10.8381	10.1634	11.9172	10.3846
G3IH97	G3IH97_CRIGR	CgPICR_000231	KRT18	0.205202	-0.509716	-0.520413	12.3946	12.7038	11.9078	11.9969	13.0203	10.8342	10.4989	13.0166	9.15384	9.31065	13.2106	10.5907	10.1762	9.29209	10.3736	10.1385
G3IHE5	G3IHE5_CRIGR	LOC100771164	GTP-binding nuclear protein Ran	0.0806162	-0.14217	-0.225109	13.1247	14.6482	13.8	13.9081	14.7186	12.1783	14.286	13.8665	13.0664	15.1367	14.9433	12.998	13.2878	13.487	13.4147	13.7045
G3IHJ6	G3IHJ6_CRIGR	I79_023286	Vitamin D-binding protein	0.155784	0.391738	0.408355	15.1632	16.0168	16.1889	15.859	15.3615	16.669	7.6449	15.6027	16.318	15.7111	14.0568	16.5771	17.841	18.8872	17.3944	17.8129
G3IHY5	G3IHY5_CRIGR	I79_023445	6-phosphogluconate dehydrogenase, decarboxylating	0.264955	-0.379151	-0.680233	12.5496	12.6405	12.9217	12.6534	13.0877	10.6771	12.2769	12.5252	12.7576	12.974	12.3849	11.742	12.6439	12.8209	12.7431	12.4536
G3II07	G3II07_CRIGR	Krt80	KRT80	0.354058	-1.98084	-0.823626	19.1837	18.1342	16.2755	9.84464	17.8128	16.9939	18.0399	18.2546	17.4291	17.4571	18.0921	17.9313	12.1545	13.1732	13.5725	12.9475
G3IID5	G3IID5_CRIGR	I79_023603	Chitinase	0.21758	0.243615	0.551737	12.2328	12.3037	13.0277	12.8256	13.3389	12.6527	9.76228	12.9068	13.2863	10.2332	12.3949	13.1778	13.8748	13.5963	13.5704	9.74625
G3IIF5	G3IIF5_CRIGR	I79_023623	Keratin, type II cytoskeletal 5	0.0502599	-0.132879	-0.143856	19.0264	17.0881	17.441	17.7162	17.0602	18.0678	18.0694	16.7388	17.977	17.7354	17.2528	10.8386	15.4045	15.5844	16.3093	17.1854
G3IIG7	G3IIG7_CRIGR	I79_023638	Centromere-associated protein E	0.0382909	0.391533	0.110997	8.35934	9.92121	16.6876	10.4898	15.0869	11.8307	9.08775	15.8349	10.3691	15.5344	10.0338	17.2347	20.5768	19.7037	19.8761	20.4469
G3IJ98	G3IJ98_CRIGR	I79_023931	Heterogeneous nuclear ribonucleoprotein A3	0.255122	-0.710587	-0.623762	11.1962	12.9591	12.1912	9.46575	12.2356	11.9487	12.0392	11.4117	10.1397	13.2444	13.1394	10.3599	9.26814	9.12218	10.786	9.499
G3IK05	G3IK05_CRIGR	I79_024197	Lactadherin (Fragment)	0.048444	0.127951	0.142326	11.5165	12.8063	12.1398	13.5993	12.729	9.71625	12.8773	12.8917	11.2399	11.7276	9.53751	11.4703	11.9182	12.8481	13.0707	12.0398
G3IKH9	G3IKH9_CRIGR	I79_024382	Phosphoserine transaminase	0.175754	0.32725	0.45462	10.5457	12.0342	12.0715	11.8635	12.335	10.6369	12.2927	11.9736	10.0715	12.0344	10.808	8.84577	9.66664	10.7918	8.97755	10.2411
G3IKI6	G3IKI6_CRIGR	I79_024389	Keratin, type II cytoskeletal 1b	0.0187754	0.0473547	0.0555557	21.388	19.6802	20.0902	20.3098	19.7649	20.7901	20.8472	19.4876	20.7322	20.6702	19.7735	19.5438	18.0178	18.5009	18.8012	18.3624
G3IKI7	G3IKI7_CRIGR	I79_024390	Keratin, type II cytoskeletal 2 oral	0.00156438	0.00579691	0.0047061	18.3598	14.4215	17.2815	17.5256	14.69	17.5652	17.6316	13.8799	17.4468	18.3102	14.8546	17.408	14.77	15.0753	15.6963	15.4783
G3ILK7	G3ILK7_CRIGR	I79_024775	Calsyntenin-1	0.191832	-0.658347	-0.493349	9.03553	10.1573	14.2089	9.89914	9.2932	11.4929	10.2196	10.4676	12.1757	9.68217	10.2057	14.5032	12.1905	12.2736	12.2891	9.44649
G3ILQ3	G3ILQ3_CRIGR	I79_024824	Bromodomain-containing protein 9	0.838667	-2.87735	-1.93961	14.9308	15.0662	15.7197	10.2087	9.76649	15.896	9.78858	15.6733	9.01493	9.3006	13.7079	16.0581	15.4945	13.8306	10.3861	14.4864
G3IM13	G3IM13_CRIGR	I79_024941	Calmodulin	0.817202	-2.08789	-1.72548	14.7094	12.7923	12.1649	9.51246	11.1301	9.92138	13.147	11.3498	11.6608	12.4865	11.853	10.6636	13.5307	14.2818	13.2454	13.4535
G3IM68	G3IM68_CRIGR	I79_025000	Zinc transporter ZIP8 (Fragment)	0.253712	-2.45987	-0.622682	19.6309	20.1372	20.8248	10.2678	19.8954	21.3631	8.90989	20.1219	9.87257	20.1332	10.1703	9.04864	10.4318	9.65881	9.31383	9.28855
G3IMS6	G3IMS6_CRIGR	I79_025221	Alpha-fetoprotein	0.939774	-2.8511	-2.06965	14.1735	13.922	12.6086	9.01943	9.8204	10.1625	10.1383	14.2277	13.0005	14.0055	13.5382	11.1319	14.531	14.8284	14.5567	14.3073
G3INC5	G3INC5_CRIGR	LOC100768693	Cathepsin L1	0.119825	-0.194924	-0.324653	11.6335	12.9587	13.4859	12.6352	12.5015	12.4585	12.4277	13.7975	12.0074	12.2345	11.8427	13.9301	14.0464	13.7497	14.5614	13.2924
G3IPD7	G3IPD7_CRIGR	I79_025844	14-3-3 protein gamma	1.15082	-1.25517	-2.42364	12.6375	11.8781	11.7275	10.5881	9.73986	11.2606	10.7293	11.2993	10.1238	9.97917	10.156	10.1962	12.3268	11.9605	11.6181	10.8373
G3IPN2	G3IPN2_CRIGR	I79_025951	Keratin, type I cytoskeletal 10 (Fragment)	0.0300132	-0.0831504	-0.0883083	21.0335	19.6157	18.5771	19.6186	19.5894	19.2015	19.6887	19.5775	19.3919	20.1519	19.7588	19.4959	17.1616	17.6458	18.0197	17.6342
G3IPU3	G3IPU3_CRIGR	I79_026021	14-3-3 protein epsilon	0.0428346	-0.106752	-0.123621	12.1624	12.3799	11.7978	11.4251	12.5006	11.2668	11.7051	12.3577	10.5765	12.4403	13.1796	10.2444	9.33799	10.0586	9.67599	9.76291
P12269	IMDH2_CRIGR	IMPDH2	Inosine-5'-monophosphate dehydrogenase 2	0.0959309	-0.129716	-0.265823	10.4198	10.7512	11.1722	10.6632	11.2976	10.6763	9.28624	11.0074	9.84312	10.9343	11.5556	10.1954	10.0819	9.26923	10.455	8.88335
P55262	ADK_CRIGR	ADK	Adenosine kinase	1.05714	1.20784	2.07711	10.8234	11.5634	10.4415	12.5344	11.8142	10.8712	9.78345	12.1248	9.83857	11.6098	10.9268	9.61899	9.3034	11.7431	11.2581	10.4195
Q9EPP7	Q9EPP7_CRIGR	ctsz	Cathepsin X	0.199796	-0.428563	-0.508196	11.6607	13.8812	12.9869	13.0964	13.5525	10.563	11.9466	14.2414	11.8899	12.9993	13.0397	10.3587	13.5745	13.1772	13.8022	13.0402

## Sheet: XT2BH_XT2WT
Show label	Protein.Group	Protein.Names	Genes	First.Protein.Description	-Log Welch's T-test p-value XT2 BH secretome_XT2 WT secretome	Welch's T-test Difference XT2 BH secretome_XT2 WT secretome	Welch's T-test Test statistic XT2 BH secretome_XT2 WT secretome	XT1WT_rep2.d	XT1WT_rep3	XT1WT_rep1	XT1BH_rep2	XT1BH_rep3.d	XT1BH_rep1.d	XT2WT_rep2.d	XT2WT_rep3.d	XT2WT_rep1.d	XT2BH_rep2.d	XT2BH_rep3.d	XT2BH_rep1.d	XT1WT_rep4	XT1BH_rep4.d	XT2WT_rep4.d	XT2BH_rep4.d
	C0SSX9	C0SSX9_CRIGR	ilk	Integrin-linked protein kinase	0.746282	-0.827893	-1.53275	9.73859	9.59674	9.70734	12.0488	11.6645	11.4434	10.5189	11.0784	11.6446	11.6934	9.74563	10.4667	12.041	12.1024	12.0279	10.0525
	G3GR63	G3GR63_CRIGR	I79_000006	Inter-alpha-trypsin inhibitor heavy chain H2	0.285251	-0.30854	-0.68828	13.5403	14.4702	13.8291	10.5685	14.9975	11.6855	14.6821	15.4341	13.8156	14.6071	13.8595	14.2326	16.5187	15.0407	15.1498	15.1481
	G3GR73	G3GR73_CRIGR	H671_3g8659	Rab GDP dissociation inhibitor	0.435376	0.778191	0.97572	11.9858	12.4989	12.4248	11.0449	12.1031	12.3298	9.51504	12.042	10.0216	12.4851	11.7564	10.8775	10.7209	8.5222	10.2368	9.80908
	G3GRX4	G3GRX4_CRIGR	Cotl1	Coactosin like F-actin binding protein 1	0.132964	-0.419637	-0.353163	11.9134	12.8059	9.15745	13.2311	12.6002	10.3605	13.0207	13.0056	9.45582	12.8334	10.8035	10.0196	13.8245	13.5774	13.0978	13.2448
	G3GRY8	G3GRY8_CRIGR	I79_000283	Cadherin-13	0.522627	-0.791943	-1.17777	8.88152	10.4539	12.5482	11.588	11.3134	10.8211	10.4121	10.5366	10.4981	9.10787	9.08445	10.0432	12.0938	11.9381	11.629	11.6725
	G3GSF1	G3GSF1_CRIGR	I79_000475	Inter-alpha-trypsin inhibitor heavy chain H4	0.306332	-1.19738	-0.749825	15.4946	16.3702	15.592	15.9051	16.2813	15.7007	15.9104	16.0278	15.8673	15.7884	15.1191	15.7423	17.1026	17.1299	13.3683	9.73443
	G3GSG4	G3GSG4_CRIGR	I79_000575	Renin receptor	0.444486	-1.01252	-1.00452	11.2497	11.3546	12.2834	10.4688	11.085	10.6221	12.2148	11.2357	10.3847	9.29982	10.3312	13.1144	11.9422	12.2632	12.9408	9.98052
	G3GT05	G3GT05_CRIGR	I79_000778	T-complex protein 1 subunit theta	0.102605	-0.278139	-0.27965	11.2242	12.3734	11.7288	11.7948	12.5679	11.0206	11.9911	12.4281	11.3585	12.5429	12.2524	9.97904	8.82734	10.3008	9.60252	9.49321
	G3GT78	G3GT78_CRIGR	I79_000853	Interleukin-1 receptor accessory protein	0.163345	-0.254324	-0.426805	10.7454	11.2864	11.6633	10.4363	11.2853	12.4857	12.4976	12.1841	10.5884	11.728	11.4584	11.1848	13.3028	10.1074	12.822	12.7037
	G3GTJ3	G3GTJ3_CRIGR	I79_000978	Glyceraldehyde-3-phosphate dehydrogenase	0.0278639	-0.161992	-0.0826422	14.0743	17.007	14.5618	15.2584	17.2858	13.1599	16.1561	16.3121	13.5115	17.1449	17.5153	13.9545	13.1555	13.1749	13.1651	9.88202
	G3GTK2	G3GTK2_CRIGR	CgPICR_012647	60S ribosomal protein L12	0.327118	1.03195	0.782501	12.2825	13.6554	9.62469	11.7914	13.4778	11.1674	10.7227	12.7796	9.79367	13.9492	13.7172	10.7587	10.3907	9.11785	10.2762	9.2748
	G3GTP7;G3IP93	G3GTP7_CRIGR;G3IP93_CRIGR	I79_001034;I79_025798	Vitronectin	0.341084	-0.441246	-0.797345	15.3781	15.5013	15.0326	15.6489	15.5256	9.19574	16.3994	15.4495	15.203	15.7451	14.0778	15.2924	14.3694	14.9483	14.4037	14.5753
	G3GTT2	G3GTT2_CRIGR	LOC100763833	C-C motif chemokine	0.0800506	0.166457	0.225342	11.7984	13.1012	11.144	12.8252	12.371	11.5905	12.4284	12.9727	11.3448	12.1453	12.1768	12.2348	11.6819	9.75174	9.99079	10.8456
	G3GU60	G3GU60_CRIGR	Pebp1	Phosphatidylethanolamine-binding protein 1	0.0741636	-0.242098	-0.207037	8.80029	12.5635	12.2433	9.90141	12.1358	12.5669	9.50833	12.8348	12.4343	12.0059	12.4327	12.6736	10.3931	11.3907	12.1415	8.83842
	G3GU76;G3HKG9	G3GU76_CRIGR;G3HKG9_CRIGR	I79_001228;I79_011192	60S acidic ribosomal protein P0	0.267084	0.682732	0.662248	11.6793	13.29	11.9942	10.159	12.7767	10.5844	9.79241	12.0191	10.577	12.9744	13.1554	10.6358	10.8358	10.5388	11.0228	9.37674
	G3GUI1	G3GUI1_CRIGR	I79_001343	Alpha-2-macroglobulin	0.190736	0.979829	0.501385	14.8497	16.3209	16.7684	14.8364	16.4347	17.1479	9.86765	16.9654	17.0577	15.6038	15.0904	16.9718	18.2274	18.7594	17.6966	17.8407
	G3GUR1	G3GUR1_CRIGR	C1r	Complement subcomponent C1r	0.0318459	-0.0963497	-0.0925287	10.9261	11.0655	12.6582	12.2745	11.8734	10.6293	10.1696	12.6819	9.09858	11.6034	8.86366	9.99833	12.8235	12.1367	10.8538	11.953
	G3GUU5	G3GUU5_CRIGR	Tkt	Transketolase	0.228854	0.193556	0.575114	11.9186	13.9501	12.5083	13.4256	13.8127	11.1347	12.9391	14.058	13.2492	13.7231	13.7634	13.2016	13.1176	12.7551	12.7556	13.0882
	G3GVB5;G3GXC8	G3GVB5_CRIGR;G3GXC8_CRIGR	I79_001650;I79_002418	Ras-related C3 botulinum toxin substrate 1	0.117032	-0.0732601	-0.318794	9.18951	12.4053	11.6777	9.22975	12.7804	10.1683	12.0309	12.6605	12.5067	12.3957	12.0356	12.3244	11.6577	11.5244	11.7945	11.9439
	G3GVD0	G3GVD0_CRIGR	Actb	ACTB	0.0555819	-0.0600047	-0.158574	17.1333	17.2995	16.9516	17.2858	17.4084	16.2313	17.0102	17.6945	16.4565	17.4402	16.9036	16.7324	17.2951	17.5503	17.7856	17.6307
	G3GVL0;G3I129	G3GVL0_CRIGR;G3I129_CRIGR	I79_001749;I79_017072	Ubiquitin	0.195295	0.458041	0.49626	16.591	15.9227	13.5092	14.2625	15.6138	9.75246	15.3027	14.8597	13.9071	15.4324	16.1084	13.9857	12.2445	12.4974	12.6082	12.9834
	G3GVX2	G3GVX2_CRIGR	Dstn	Destrin	0.411062	-0.673871	-0.957533	11.6514	12.8714	12.4274	9.37647	12.0275	10.398	12.5804	12.958	11.7679	12.8425	12.2302	11.2728	11.6485	11.8348	11.6817	9.947
	G3GWB1	G3GWB1_CRIGR	I79_002031	Hepatocyte growth factor activator	0.428806	-0.396916	-0.974032	12.6936	13.08	14.0066	13.2094	12.9184	13.936	13.3197	13.1299	14.1528	12.9529	12.4956	14.0527	12.5126	12.7682	13.3182	12.8317
	G3GWE9	G3GWE9_CRIGR	I79_002071	Solute carrier family 2, facilitated glucose transporter member 9	0.00858146	-0.0312536	-0.0255637	11.9062	12.6763	12.4757	13.1774	12.583	10.4572	9.37408	12.7373	13.144	12.8599	12.1633	9.36857	12.4285	12.2532	12.4358	13.1744
	G3GWQ1	G3GWQ1_CRIGR	I79_002180	Vinculin	0.642501	-0.452111	-1.40815	14.5216	15.0803	14.5697	15.4097	14.6461	14.6128	15.3993	15.1235	14.7388	14.9288	13.8621	14.5975	15.0189	15.1129	15.1447	15.2096
	G3GWR8	G3GWR8_CRIGR	I79_002199	Proteasome subunit alpha type-7 (Fragment)	0.0293533	0.0296311	0.0857501	13.5164	13.1203	13.121	13.1379	13.1101	12.699	12.8349	13.3567	12.3937	13.4495	13.0568	12.5837	12.2302	12.1726	12.5752	12.1889
	G3GWT2	G3GWT2_CRIGR	Tubb1	Tubulin beta chain	0.695755	0.74749	1.43633	12.9445	13.2237	12.9707	12.0821	13.5776	10.793	12.1602	13.1734	11.6035	13.5126	13.5128	11.8744	11.823	11.8621	11.8188	12.846
	G3GWV2	G3GWV2_CRIGR	I79_002236	Phosphopyruvate hydratase	0.00795594	-0.0139561	-0.0242283	12.4354	12.6326	12.2255	12.942	12.7185	9.7414	10.956	13.2548	12.8221	12.6116	11.9217	12.6196	13.3914	12.9037	13.1148	12.939
	G3GX23	G3GX23_CRIGR	I79_002310	Actin, alpha skeletal muscle	0.0606942	-0.217899	-0.171364	17.2385	14.0498	16.9876	17.3653	14.1539	16.7755	17.3773	14.0641	17.2037	17.3429	13.7511	17.17	17.1312	17.3543	18.0683	17.5779
	G3GY17	G3GY17_CRIGR	I79_002670	Cullin-associated NEDD8-dissociated protein 1	0.501997	0.512902	1.13457	10.6097	11.6832	10.7558	10.5767	11.4652	10.3662	9.5453	11.5056	10.7218	11.5368	11.0901	10.5571	10.2015	11.2703	10.4114	11.0516
	G3GY22	G3GY22_CRIGR	Rap1b	RAP1B, member of RAS oncogene family	0.467831	-0.271131	-1.03507	13.919	14.5124	13.8457	14.6408	13.9117	13.3666	14.4847	14.2238	13.8371	14.2004	13.3729	13.5907	13.8057	13.9359	13.6668	13.9639
	G3GY75	G3GY75_CRIGR	I79_002748	RNA helicase	0.289421	0.849551	0.704938	13.1846	13.4256	11.7819	12.4154	13.5885	11.124	9.97078	12.7041	10.6167	13.8748	13.9391	10.2296	10.1683	10.08	11.7125	10.3587
	G3GYB8	G3GYB8_CRIGR	I79_002793	Traf2 and NCK-interacting protein kinase	NaN	0	NaN	12.8592	11.0937	11.9202	13.606	12.2645	10.8047	9.27226	9.12698	10.9371	10.1801	9.6585	10.4402	9.50259	13.3311	10.411	9.6662
	G3GYC6	G3GYC6_CRIGR	I79_002801	Profilin-1	0.400319	-1.22289	-0.913927	12.8084	10.493	12.8432	9.87982	9.3258	10.0804	13.7049	9.11609	13.2071	13.4707	9.92289	10.4165	12.0909	13.6589	12.8742	10.2006
	G3GYJ4	G3GYJ4_CRIGR	F2	Prothrombin	0.179898	0.805609	0.474856	10.0696	15.5553	16.5933	10.5299	15.2843	16.6122	9.87514	16.0237	16.7186	14.9946	13.9483	16.3203	15.8936	16.2487	15.8425	16.4193
	G3GYP9	G3GYP9_CRIGR	I79_002954	Peroxiredoxin-1	0.0398347	0.080765	0.115489	14.7381	14.4704	14.382	12.3595	14.4886	13.6857	13.9004	14.5922	13.762	14.4567	14.7488	13.9289	11.8969	12.9787	12.7105	12.1537
	G3GYR9	G3GYR9_CRIGR	Rps8	40S ribosomal protein S8	0.213807	0.857409	0.53788	12.5657	13.9894	12.2974	9.84849	13.8895	10.1479	13.7744	13.0047	10.5439	14.8436	14.7455	10.5105	10.6318	9.9256	9.68717	10.34
	G3GYZ1	G3GYZ1_CRIGR	I79_003042	CD44 antigen	0.307195	-0.678165	-0.730309	10.0027	10.9518	11.5582	12.0106	13.6568	10.4755	9.86135	12.2191	9.93702	8.82863	11.5484	9.42667	9.61878	13.7435	11.8821	11.3832
	G3GZ79	G3GZ79_CRIGR	I79_003110	40S ribosomal protein S14	0.309029	0.886619	0.753029	12.1782	11.7737	10.3037	9.31811	12.7587	10.4205	12.3746	10.9026	10.194	14.0744	13.2112	10.2818	8.9349	10.6117	10.3105	9.76083
	G3GZE6	G3GZE6_CRIGR	Actr3	Actin-related protein 3	0.872632	0.786598	1.86326	8.34134	11.1447	12.5635	12.5216	11.1751	10.6582	10.4591	10.6196	10.9729	11.9602	11.7441	11.4296	10.6496	9.88348	10.1621	10.2263
	G3GZG6	G3GZG6_CRIGR	I79_003225	Serotransferrin	0.704107	3.81317	1.45025	16.0669	9.35686	16.7702	10.3852	9.01381	17.1747	16.8509	9.64036	11.1239	9.70917	16.929	17.3841	16.6776	9.72806	9.1991	18.0446
	G3GZL3	G3GZL3_CRIGR	I79_003298	RING-type E3 ubiquitin transferase	0.254529	0.313845	0.629098	14.6501	15.9446	15.7243	15.1809	15.6119	15.9179	14.7223	15.5644	15.9753	15.4337	14.6484	15.9909	14.5924	15.5776	15.189	16.6334
	G3GZP9	G3GZP9_CRIGR	I79_003342	Apolipoprotein B-100	0.28333	1.20358	0.724668	13.6167	16.2954	14.752	15.6551	15.8316	14.9058	10.0126	16.8413	15.6624	14.8146	14.7401	14.4166	13.7146	14.2392	11.2591	14.6183
	G3GZQ0	G3GZQ0_CRIGR	I79_003343	Apolipoprotein B-100	0.273417	-1.06445	-0.665819	9.19441	14.8165	13.2224	9.72024	15.0145	10.2609	10.0981	15.6225	10.7849	14.2058	10.1252	10.4592	13.0426	9.76886	13.8914	11.3489
	G3H092	G3H092_CRIGR	Ccdc80	Coiled-coil domain containing 80	0.586783	-0.906851	-1.2475	11.7295	13.9231	11.7597	12.3659	13.438	9.89989	11.6723	13.7053	11.2701	11.3673	12.636	10.2662	10.0119	11.4067	12.2765	11.0273
	G3H0C2	G3H0C2_CRIGR	Psma4	Proteasome subunit alpha type	0.250029	0.498146	0.619872	12.3593	12.4252	11.7301	9.75022	12.4227	11.5108	9.85701	13.0924	10.7883	12.3713	12.5065	10.9502	11.0403	10.2446	11.0783	10.9807
	G3H0L9	G3H0L9_CRIGR	Ctsb	Cathepsin B	0.028087	-0.0728254	-0.0824011	11.5341	12.3122	13.3611	10.188	12.4846	10.9167	12.7086	13.2713	10.1486	11.9352	11.8441	13.6994	12.9674	12.5004	13.1436	11.5021
	G3H0Q0	G3H0Q0_CRIGR	I79_003714	40S ribosomal protein S6	0.561254	1.67356	1.21168	11.4236	13.1592	10.9307	10.0141	12.9034	9.30168	11.6114	11.3459	8.44484	13.6371	13.5283	10.553	9.2892	9.56242	8.81762	9.1956
	G3H0U6	G3H0U6_CRIGR	I79_003765	Protein disulfide-isomerase	0.19989	0.511992	0.50781	11.4337	12.1061	12.5843	9.99382	12.4534	10.944	10.1352	12.9307	9.1318	12.241	12.4805	10.4582	8.99597	11.5739	11.0581	10.1241
	G3H1K9	G3H1K9_CRIGR	I79_004057	Alpha-actinin-1	0.720774	-0.30626	-1.48758	12.6064	12.964	12.6567	12.3673	13.0859	12.5991	12.9224	13.105	12.5654	12.6099	12.0155	12.7046	11.9459	12.2758	12.6258	12.6635
	G3H255	G3H255_CRIGR	Hpd	4-hydroxyphenylpyruvate dioxygenase	0.292497	0.619594	0.709485	11.4053	9.85684	12.4125	10.2488	8.60012	13.0654	9.238	11.9367	10.5495	11.9284	10.5941	11.4806	12.6714	12.4362	12.5809	12.7805
	G3H2E2	G3H2E2_CRIGR	CgPICR_003913	HNRNPAB	0.0316772	0.139041	0.0932196	9.19094	13.2512	13.9109	10.2489	13.861	10.3636	9.66443	12.8781	12.1276	13.8615	13.7142	9.751	9.91387	9.5361	10.9165	8.81612
	G3H2J8	G3H2J8_CRIGR	I79_004411	Heterogeneous nuclear ribonucleoproteins A2/B1	0.256967	0.640917	0.644891	13.1977	14.4328	12.5484	9.55757	14.4445	9.69913	13.2792	13.7035	11.8738	15.1188	14.9176	12.8052	12.1989	12.4086	12.7151	11.2937
	G3H309	G3H309_CRIGR	Bhmt	Betaine--homocysteine S-methyltransferase	0.0861498	-0.191803	-0.240043	11.6723	12.5486	9.83876	12.5568	12.0195	10.0572	9.47268	12.5569	9.89995	11.7317	10.3436	10.1472	9.99915	11.0562	10.9881	9.92796
	G3H354	G3H354_CRIGR	I79_004665	Heat shock protein HSP 90-alpha	0.370239	0.449733	0.860355	14.3597	14.9396	14.2874	14.4301	14.9801	13.4406	14.4482	14.6499	13.3157	15.3816	15.0752	13.5162	14.4697	14.3906	13.9004	14.1402
	G3H3C6	G3H3C6_CRIGR	I79_004741	Tubulin alpha chain	0.274955	0.664292	0.670211	13.3974	13.8364	13.6006	13.548	14.0078	12.5063	13.815	13.8145	10.6547	14.3831	14.2197	12.1051	14.0079	13.9932	14.1376	14.371
	G3H3Q1	G3H3Q1_CRIGR	I79_004880	Pyruvate kinase	0.841182	0.700961	1.6967	14.6302	15.041	15.0894	14.8558	15.2544	14.0222	14.8192	14.8138	14.2963	15.5316	15.3952	14.5067	13.8069	13.7498	13.4237	14.7232
	G3H3Z6	G3H3Z6_CRIGR	I79_004989	Insulin-like growth factor-binding protein 2 (Fragment)	0.171962	0.544241	0.446188	12.6476	14.3033	15.4872	13.1675	13.988	15.777	11.1053	13.8053	15.4678	13.0238	13.5927	16.0085	15.8117	15.5007	15.2554	15.1858
	G3H488	G3H488_CRIGR	I79_005088	Cartilage oligomeric matrix protein	0.391565	-0.530292	-0.902275	13.0285	14.7595	15.4027	14.3188	14.952	15.3825	14.2175	14.936	15.5767	13.584	13.8794	15.4226	15.5414	15.4387	15.6459	15.369
+	G3H4T5	G3H4T5_CRIGR	I79_005296	Glypican-1	1.67887	1.54724	3.16771	9.59136	11.6404	12.6029	14.606	13.9172	10.2851	10.6462	11.3676	11.158	12.5039	11.4509	12.1276	9.35689	14.6224	10.019	13.2974
	G3H4Z8	G3H4Z8_CRIGR	Hspa2	HSPA2	0.0991195	-0.2405	-0.27253	12.5945	13.4115	12.8161	12.7636	13.7513	10.7232	13.1819	13.947	11.6749	13.8712	13.8886	12.0285	9.7279	12.7122	12.7947	10.8483
	G3H510	G3H510_CRIGR	I79_005377	Talin-2	0.294586	-0.333765	-0.720745	12.2226	13.1882	13.295	12.9854	13.114	13.4296	12.9114	13.2397	13.5707	12.39	12.3264	13.5843	14.4918	14.0546	13.8678	13.9539
	G3H533	G3H533_CRIGR	Ppib	Peptidyl-prolyl cis-trans isomerase	0.0735024	-0.182111	-0.205459	13.6189	14.9452	14.1123	14.1912	14.4549	13.3728	14.0996	14.9713	12.3704	14.3608	14.1641	14.0316	12.9544	13.2151	13.2828	11.4392
	G3H584	G3H584_CRIGR	I79_005459	SPARC	0.108812	-0.300277	-0.298865	13.217	13.1665	16.3256	13.816	13.2579	15.4881	13.5746	13.963	15.678	13.5248	12.6204	16.7369	13.5832	15.0968	14.6332	13.7657
	G3H5I7	G3H5I7_CRIGR	I79_005569	Fibrinogen alpha chain	0.631881	-0.478708	-1.36595	11.6514	12.9684	12.3309	12.0063	13.7436	12.5763	12.7382	13.5486	12.9699	11.7596	12.6864	12.6641	13.135	13.074	13.0033	13.235
	G3H5I8	G3H5I8_CRIGR	I79_005570	Fibrinogen beta chain	0.0572915	-0.123369	-0.162313	11.5212	13.3349	12.7152	12.7094	13.906	10.7614	12.5103	14.3334	12.4912	12.5113	12.8045	11.3932	13.1294	12.5228	11.9645	14.0971
	G3H5V0	G3H5V0_CRIGR	I79_005692	Importin subunit beta-1	0.144465	0.258155	0.384811	11.2415	11.6203	11.9624	9.89786	11.5374	11.8023	9.91144	11.6047	9.13822	10.7321	11.348	9.83549	9.488	10.4886	11.3185	11.0899
	G3H5W5	G3H5W5_CRIGR	I79_005710	LIM and SH3 domain protein 1	0.282751	0.56345	0.684898	10.1371	10.3614	11.5141	10.0919	11.1148	11.4868	9.85836	10.4714	10.8793	10.8936	10.9021	11.6797	11.8172	10.5615	12.9418	12.9293
	G3H605	G3H605_CRIGR	Hnrnph2	Heterogeneous nuclear ribonucleoprotein H2	0.0712827	0.126344	0.200048	11.0779	10.8908	9.88363	10.1424	11.3309	10.7788	10.1715	11.58	11.3006	11.9999	11.5727	10.2549	8.99506	10.4596	10.1517	9.8817
	G3H609	G3H609_CRIGR	I79_005762	Glutathione-disulfide reductase	0.0984249	-0.165541	-0.27098	9.02708	11.6125	11.5708	11.2966	11.4355	9.84621	10.2277	10.5544	11.0542	10.2686	9.4665	11.6228	11.6119	11.5867	11.7063	11.5224
	G3H6S8	G3H6S8_CRIGR	I79_006047	Inorganic diphosphatase	0.246487	0.53724	0.605729	9.9922	12.2796	10.7454	9.20513	11.6605	11.5366	11.5722	11.9423	9.44531	12.3264	12.1339	9.77191	9.80107	9.2925	9.70087	10.5774
	G3H6V7	G3H6V7_CRIGR	I79_006077	Lipoprotein lipase	0.504085	-1.27527	-1.10159	13.2821	14.662	12.9656	14.5791	14.1946	10.0182	13.5439	14.9341	10.8022	13.0695	12.7564	9.63413	11.5415	12.6561	12.9667	11.6858
	G3H7B3	G3H7B3_CRIGR	I79_006244	Galectin	1.25571	1.26998	2.49301	11.9193	12.01	10.875	11.2948	11.7562	11.0207	10.6649	10.7923	9.08912	11.885	11.1452	11.3709	9.18054	8.54642	9.38522	10.6104
	G3H7I6	G3H7I6_CRIGR	I79_006318	Sulfhydryl oxidase	0.79047	-1.30546	-1.61668	8.42179	12.1295	12.9939	11.7398	11.8384	10.4699	12.5196	12.2744	9.96672	11.9567	9.9604	10.5095	7.96797	12.2455	12.8431	9.95532
	G3H7M8	G3H7M8_CRIGR	I79_006363	Heterogeneous nuclear ribonucleoprotein U	0.865633	2.09814	1.73342	12.7783	13.4048	11.9224	12.2056	13.2927	10.4994	13.5127	9.20142	9.94805	14.2674	14.0698	11.482	9.94764	9.38677	10.4179	11.6535
	G3H7S9	G3H7S9_CRIGR	I79_006419	Inter-alpha-trypsin inhibitor heavy chain H5-like protein	0.302097	-1.33668	-0.720856	15.0421	15.758	14.2987	16.0763	15.4064	9.65158	10.1568	15.3542	14.5218	15.0069	14.5851	10.5636	10.786	16.0804	14.873	9.40344
	G3H7Z2	G3H7Z2_CRIGR	Tagln2	Transgelin	0.0532697	-0.116948	-0.152419	12.0875	13.582	12.7205	11.8506	13.7025	11.6703	12.7669	13.736	13.0598	12.9459	13.4057	12.2148	14.3366	14.8942	14.6845	15.2131
	G3H8F4	G3H8F4_CRIGR	CgPICR_013289	Dystroglycan 1	0.0591203	0.138943	0.167169	8.99222	11.7908	12.6171	10.5565	11.8269	10.6692	10.201	11.7838	12.3903	10.6543	11.3284	12.7679	13.131	13.4779	12.9368	13.117
	G3H8F9;G3IDS4	G3H8F9_CRIGR;G3IDS4_CRIGR	Rhoa;Rhoc	Ras homolog family member A	0.0126797	0.022687	0.0377568	8.92126	12.0799	12.1611	10.8769	11.7204	9.86003	10.5393	12.1873	11.06	12.3348	11.7399	10.0344	12.1717	11.7755	11.5435	11.3118
	G3H8K2	G3H8K2_CRIGR	I79_006704	alpha-1,2-Mannosidase	0.243259	-0.460465	-0.598919	11.8751	12.9739	12.4356	13.0363	9.82796	12.1664	12.2814	12.8735	10.371	10.0696	11.3708	12.5807	9.54866	11.2907	12.3416	12.0045
	G3H8N1	G3H8N1_CRIGR	I79_006736	Plastin-2	0.174883	0.632592	0.462268	9.7311	14.9171	14.6159	15.4542	14.9081	15.2923	10.2052	15.3854	15.4629	13.8711	13.9046	14.8425	15.4757	15.7196	15.0179	15.9835
	G3H8V1	G3H8V1_CRIGR	Mmp9	Matrix metalloproteinase-9	0.204578	-0.483497	-0.516456	12.7129	13.1793	13.8413	13.8896	12.8368	10.4106	12.9562	13.5961	11.7894	12.2032	11.0624	13.9881	13.6444	14.0449	14.7354	13.8894
	G3H8V4	G3H8V4_CRIGR	Pltp	Phospholipid transfer protein	0.309984	0.697217	0.741633	11.4923	9.82789	12.613	12.3707	11.774	10.9606	10.6805	11.3216	9.44216	12.3728	10.2628	12.245	12.1671	12.3088	13.1622	12.5146
	G3H8Y5	G3H8Y5_CRIGR	I79_006834	Collagen alpha-1(VI) chain	0.196882	0.42608	0.509474	8.69367	11.7338	13.767	12.1938	12.0345	10.0391	10.1085	12.7476	13.5562	12.316	12.0899	13.7107	13.1581	13.1388	12.8123	12.8124
	G3H9M6	G3H9M6_CRIGR	I79_007103	Glyceraldehyde-3-phosphate dehydrogenase	0.230675	0.984247	0.572825	9.81417	15.8225	14.0425	9.49575	15.8651	10.3394	9.82279	14.9761	13.4452	16.2751	15.7149	13.7272	13.6645	13.8976	14.0857	10.5497
	G3H9S5	G3H9S5_CRIGR	I79_007156	Hemicentin-1	0.425757	-2.97999	-0.958199	18.034	18.3994	10.9259	10.0817	18.0348	10.1155	11.4041	18.3198	11.1171	18.4983	10.5403	10.2155	21.1923	20.5394	19.868	9.53496
	G3HAE2	G3HAE2_CRIGR	I79_007391	ATP synthase subunit alpha, mitochondrial	0.502569	1.39037	1.12545	12.2022	13.8273	13.4154	11.4583	13.2984	10.5644	10.6102	11.6995	8.84775	13.3818	13.4394	9.05132	12.4283	10.0165	9.81565	10.6621
	G3HAI3	G3HAI3_CRIGR	I79_007438	Follistatin-related protein 1	0.159893	-0.460396	-0.428244	11.6774	13.033	15.2143	9.85682	12.4716	14.1244	12.3309	12.9392	13.3288	11.4245	10.6734	15.1121	13.4612	13.9278	14.0375	13.5847
	G3HAN8	G3HAN8_CRIGR	Ahcy	AHCY	0.42473	-0.320711	-0.99643	13.5946	13.6389	14.1311	14.2996	13.7554	13.4197	14.3044	13.8085	13.9246	14.0522	13.0019	13.5714	14.3039	14.2617	14.2423	14.3714
	G3HB48	G3HB48_CRIGR	I79_007664	Coagulation factor IX (Fragment)	0.00603119	0.0336072	0.0180185	11.5529	11.9058	15.6745	10.7089	11.3444	15.7132	9.82198	11.5452	15.9546	12.2686	9.39094	15.885	13.3714	14.3535	13.1279	13.0397
	G3HBD3	G3HBD3_CRIGR	LOC100765627	Nucleoside diphosphate kinase	0.0948695	-0.177644	-0.262338	12.4482	13.8604	14.0714	12.6167	13.7048	12.9682	12.7325	13.8587	12.2742	12.5271	13.5195	13.5914	12.2329	13.0613	12.5795	11.0962
	G3HBR8	G3HBR8_CRIGR	I79_007867	Hemoglobin subunit alpha	0.2058	-0.330347	-0.534349	18.9959	19.9278	18.124	20.3007	19.7588	19.1811	20.6982	19.7754	18.7234	19.5517	19.0988	18.5831	17.5861	17.8525	18.0729	18.7149
	G3HBU4	G3HBU4_CRIGR	Wdr24	GATOR complex protein WDR24	NaN	0	NaN	16.5835	16.9086	15.9201	9.63236	10.3675	11.1409	9.7827	9.40732	9.32105	10.1507	9.72455	10.3311	9.93228	10.5727	10.0253	10.4198
	G3HC84	G3HC84_CRIGR	I79_008088	Heat shock protein HSP 90-beta	0.29131	0.460703	0.712055	13.0121	13.921	13.5916	12.828	14.0873	11.5988	13.1942	13.4542	12.1186	14.4591	14.441	12.2944	13.015	12.9404	13.26	12.6752
	G3HCL6	G3HCL6_CRIGR	I79_008227	Complement C3	0.749028	-0.485943	-1.57323	17.1294	18.0802	17.832	17.9523	18.1014	17.7321	17.8484	18.4667	17.788	17.1533	17.2201	17.6348	18.4605	18.1283	18.161	18.3122
	G3HCW9	G3HCW9_CRIGR	CgPICR_020613	PRDX2	0.831721	0.605106	1.7009	14.3931	12.7149	12.5341	11.1412	12.6193	12.79	12.6013	12.7022	12.9012	13.4904	12.9362	13.2062	10.5288	10.22	11.5755	12.5677
	G3HD94	G3HD94_CRIGR	I79_008473	Non-specific serine/threonine protein kinase	0.242429	0.36481	0.612501	16.2029	14.2077	14.1492	14.2327	14.1046	15.0866	14.8233	14.1236	15.2346	14.4817	15.1625	14.7436	12.44	11.9463	12.7533	14.0061
	G3HDQ2	G3HDQ2_CRIGR	Mdh1	Malate dehydrogenase	0.0469519	-0.118083	-0.134425	10.7007	12.403	12.0589	9.98934	12.3938	11.8073	10.0146	12.7531	12.1202	12.5321	12.7732	11.7501	12.9404	12.2881	12.8362	10.1964
	G3HDU1	G3HDU1_CRIGR	LOC100752904	HIST1H1D	0.532055	0.918111	1.24759	12.5269	13.6559	13.1851	12.2575	13.7984	10.569	12.5113	12.8378	11.524	12.67	12.6198	12.8052	12.1144	12.3361	9.6407	12.0912
	G3HE31	G3HE31_CRIGR	I79_008802	26S proteasome regulatory subunit 7	0.814114	0.932216	1.76415	11.881	12.2007	11.2854	10.5959	11.5206	11.1323	10.2805	9.54196	10.4002	11.8423	11.5743	9.66665	9.80384	9.71723	9.85709	10.7255
	G3HEJ4	G3HEJ4_CRIGR	I79_008978	Neogenin	0.0345224	-0.0489194	-0.101047	10.2357	11.5509	10.8887	11.2792	10.6142	11.0748	10.3351	11.911	10.6069	11.1569	9.99468	10.7183	11.0635	10.4993	9.99521	10.7826
	G3HEJ8	G3HEJ8_CRIGR	I79_008982	ADP/ATP translocase	0.481066	1.70146	1.06065	13.6686	14.9273	9.85797	10.5096	13.8768	10.8114	13.8471	10.1609	9.41884	14.1693	14.3494	11.9594	11.6518	9.85277	9.43339	9.18797
	G3HEV3	G3HEV3_CRIGR	I79_009100	Latent-transforming growth factor beta-binding protein 1	0.127701	0.42798	0.340277	9.373	12.2007	12.7289	10.3902	12.3922	10.9869	10.3701	12.7398	9.06308	9.07669	11.6962	13.0254	12.36	11.9336	12.5611	12.6477
	G3HEZ0	G3HEZ0_CRIGR	I79_009139	Stress-70 protein, mitochondrial	0.478909	0.8357	1.06029	12.0837	11.645	9.97927	9.99574	11.702	11.1913	10.3301	11.5137	8.59145	11.5206	11.7965	9.84087	10.7332	9.22406	9.53069	10.1508
	G3HFH4	G3HFH4_CRIGR	I79_009314	Receptor protein-tyrosine kinase	0.419133	-0.511607	-0.956165	10.0593	11.3633	10.2829	11.4351	11.2146	9.95651	11.3851	11.3122	10.4264	10.391	9.43097	10.8162	8.50921	10.5127	9.4923	9.93148
	G3HFM4	G3HFM4_CRIGR	Flnb	Filamin-B	0.125484	-0.406632	-0.339225	11.9435	10.5531	12.6635	11.1498	11.8932	9.42073	10.668	12.5221	12.7921	12.2844	9.90733	10.7025	14.307	9.70698	8.25689	9.71824
	G3HG25	G3HG25_CRIGR	I79_009544	Laminin subunit gamma-1	0.167255	-0.243624	-0.440103	12.0516	12.8812	13.326	12.8695	13.2684	10.1761	11.9863	13.468	11.7851	11.8448	12.3496	12.8	13.0799	13.476	13.6941	12.9646
	G3HG95	G3HG95_CRIGR	I79_009616	Lamin-A/C	0.263578	0.759084	0.65174	14.6697	13.0792	12.1799	12.0382	13.2232	10.3938	13.0925	12.1303	10.4611	13.872	13.8468	12.6772	10.0171	9.71142	11.2304	9.55463
	G3HGP6	G3HGP6_CRIGR	I79_009786	T-complex protein 1 subunit alpha	0.327162	0.76764	0.778832	11.1109	12.7962	12.3071	12.1679	12.8849	10.2617	11.5357	12.467	10.023	13.4519	13.2209	11.1189	9.65654	11.0918	10.7084	10.013
	G3HGQ1	G3HGQ1_CRIGR	I79_009791	Cation-independent mannose-6-phosphate receptor	0.840597	-1.22337	-1.87675	11.3149	11.5529	12.5231	12.6995	12.2604	12.5682	12.3048	12.3995	12.9177	12.004	9.50998	12.2848	13.9271	13.9867	12.074	11.0037
	G3HGW6	G3HGW6_CRIGR	I79_009858	Laminin subunit alpha-5	0.618154	-0.425465	-1.31417	11.3458	12.6809	13.186	12.9338	12.8626	10.467	12.489	13.0762	12.4194	12.1744	12.0886	12.8863	13.0897	12.8276	13.5237	12.6572
	G3HGY8	G3HGY8_CRIGR	Eef1a2	Elongation factor 1-alpha	0.198302	0.421722	0.50832	15.9787	16.9796	16.0324	15.435	16.9304	14.736	16.2562	16.0583	14.6217	17.0455	17.1365	14.592	14.767	14.679	14.7938	14.6428
	G3HH14	G3HH14_CRIGR	Ldhb	L-lactate dehydrogenase	0.351754	-0.348294	-0.874621	12.692	13.1441	12.4463	13.4729	12.8287	10.633	12.9578	13.0535	12.8529	12.2254	11.7547	12.912	13.3141	13.277	12.986	13.5648
	G3HH39	G3HH39_CRIGR	I79_009935	Elongation factor 1-alpha 1	0.182867	0.474819	0.471647	13.5649	15.1866	15.0849	14.0935	15.1537	13.2104	14.5614	14.3052	13.9134	15.5127	15.4127	13.9515	11.8876	13.2871	12.1108	11.9132
	G3HH44;G3I5H2	G3HH44_CRIGR;G3I5H2_CRIGR	I79_009940;I79_018720	Glutathione transferase	0.802399	-1.0908	-1.72393	13.1093	13.6693	12.5156	13.7853	13.5134	9.90942	14.1061	14.028	13.0768	13.6563	12.1552	11.0927	12.6869	13.1684	13.326	13.2694
	G3HHG3	G3HHG3_CRIGR	I79_010066	Complement component C7	0.00716669	-0.021863	-0.0217455	10.1681	13.352	11.2864	10.5265	13.591	9.36361	9.99889	13.9693	10.2476	10.4814	12.2503	11.005	12.2076	12.6218	11.6909	12.0825
	G3HHM2	G3HHM2_CRIGR	I79_010126	Histone H3.1t	0.241112	1.12551	0.596859	13.3887	15.0461	11.4965	9.81461	15.3162	9.49137	9.7446	14.4245	9.82218	15.3494	15.3682	10.5722	11.1318	10.3355	12.5841	9.78756
	G3HHR3	G3HHR3_CRIGR	Vim	Vimentin	0.296299	1.39703	0.708139	12.7255	15.4718	12.269	13.5179	15.0587	10.9682	15.3084	14.1894	9.87256	16.2854	16.1553	12.2747	9.9424	9.54125	10.3384	10.5815
	G3HHV4	G3HHV4_CRIGR	I79_010214	Thrombospondin-1	0.331518	-0.473656	-0.798154	13.2354	13.9881	15.2154	14.4577	14.352	15.1593	14.1598	14.7287	14.9812	13.7816	13.1259	15.3464	15.3978	15.1446	15.4039	15.1251
	G3HHX2	G3HHX2_CRIGR	I79_010233	Ovule protein	0.24879	1.22762	0.613359	14.4004	15.4888	15.1822	8.39135	15.6421	15.3817	9.8546	16.0549	9.10508	14.8539	14.2676	10.106	15.9123	15.5532	10.1312	10.8287
	G3HHZ1	G3HHZ1_CRIGR	I79_010252	Alpha-1-acid glycoprotein 1	0.221498	-0.998598	-0.552673	9.02638	14.8368	13.4465	9.94782	14.5533	9.81162	10.165	16.4375	13.9953	12.4174	15.8268	11.1413	13.6863	15.7813	12.837	10.0549
	G3HHZ4	G3HHZ4_CRIGR	I79_010256	Protein AMBP	0.189306	1.03156	0.482849	13.1879	9.37547	13.9326	9.57778	14.6194	10.073	9.53463	14.6969	9.49526	14.5008	9.24012	14.1653	16.1983	15.3175	15.4996	15.4465
	G3HHZ9	G3HHZ9_CRIGR	Alad	Delta-aminolevulinic acid dehydratase	0.687005	-0.349478	-1.41945	11.4209	11.7668	10.6763	10.3103	11.233	9.83825	11.101	11.6326	11.5954	11.1733	10.6316	11.3417	11.4283	10.9646	10.9342	10.7187
	G3HI49	G3HI49_CRIGR	I79_010316	2-phospho-D-glycerate hydro-lyase	0.153086	-0.198807	-0.400614	15.2464	14.2198	13.8669	14.9824	13.7574	13.9973	14.967	14.0625	14.2198	14.3621	12.8618	14.0978	14.1122	13.6806	13.4027	14.535
	G3HID1	G3HID1_CRIGR	Rab7a	RAB7A	0.107407	0.225083	0.292631	12.4177	12.3493	10.7742	12.2579	12.3872	10.0709	11.9022	12.1729	10.2248	12.8474	12.5022	10.7785	8.55951	10.7077	11.1923	10.2644
	G3HIL0	G3HIL0_CRIGR	CgPICR_005523	Triosephosphate isomerase	0.362152	-0.859213	-0.842278	8.19498	13.8451	13.1462	10.3593	12.9998	13.2879	11.3709	14.2897	10.5664	11.3322	13.0796	10.2114	12.2081	12.4468	12.7324	10.8994
	G3HIM4	G3HIM4_CRIGR	CgPICR_007293	Cell division control protein 42 homolog	0.340393	0.50004	0.83871	8.85518	11.8708	10.5819	10.0635	11.162	9.93244	10.4511	11.7872	10.6901	10.8124	11.0936	10.6699	10.1246	10.6604	8.97979	11.3324
	G3HIQ1	G3HIQ1_CRIGR	CgPICR_002732	Peptidyl-prolyl cis-trans isomerase	0.46844	1.34416	1.0936	13.931	15.9486	14.2154	14.4121	15.6187	14.2194	10.3486	16.0017	13.6808	14.9017	15.8084	14.3175	13.6972	14.1586	13.5935	13.9736
	G3HIQ3;G3HXH6	G3HIQ3_CRIGR;G3HXH6_CRIGR	I79_010528;LOC100758384	Activated RNA polymerase II transcriptional coactivator p15	0.432955	0.774605	1.00944	11.6489	12.791	13.6823	10.636	12.4126	10.3263	9.37858	11.1109	11.1912	12.1418	11.9501	12.4654	9.39361	11.6915	12.8326	11.0544
	G3HJ13	G3HJ13_CRIGR	I79_010647	LIM and senescent cell antigen-like-containing domain protein	0.705006	-0.319639	-1.56814	11.3189	11.738	12.4416	12.4504	11.2195	9.62791	12.0416	11.9828	11.8828	11.3094	11.3159	11.6094	9.39311	9.67558	11.735	12.1289
	G3HJ26	G3HJ26_CRIGR	I79_010660	Oncoprotein-induced transcript 3 protein	0.685161	-1.04243	-1.51647	10.6393	10.978	12.4706	10.9562	10.3015	12.1582	11.447	10.8671	12.0415	9.2374	9.7996	12.1871	11.4398	11.7871	11.6728	10.6346
	G3HJG5	G3HJG5_CRIGR	I79_010810	Lumican	0.846657	-0.675297	-1.68827	14.3987	15.4825	15.4267	15.3834	15.3186	15.2949	14.9125	16.3052	15.6839	14.8813	14.2048	15.5444	15.5406	15.4859	15.5476	15.1176
	G3HJG6	G3HJG6_CRIGR	Dcn	Decorin	0.525355	1.09082	1.14247	11.7507	11.3114	12.7222	14.6298	13.7176	12.8282	12.4614	12.3491	10.1481	14.1349	11.4557	13.6999	12.4812	14.4498	13.6893	13.7206
	G3HJR4	G3HJR4_CRIGR	I79_010913	Collagen alpha-1(I) chain	0.498641	-0.530256	-1.09223	13.4221	13.3058	14.6206	13.6936	13.0362	14.9075	13.5878	14.9218	14.9812	13.8259	13.1232	14.8909	14.7897	14.9043	14.4463	13.9761
	G3HKF2	G3HKF2_CRIGR	I79_011172	C1q and tumor necrosis factor related protein 3	0.124416	-0.450828	-0.338584	11.7955	8.99916	13.2188	12.6863	12.8495	13.3276	8.80282	12.771	13.5017	9.4053	11.9739	11.0846	12.4748	13.0597	9.21359	10.022
	G3HKG8	G3HKG8_CRIGR	RPS3A	40S ribosomal protein S3a	1.04288	2.05609	2.03911	11.8108	12.539	11.399	9.88794	12.3913	10.2057	9.17657	9.701	9.3161	13.7984	13.0211	10.8793	8.11257	9.66661	11.8206	10.5397
	G3HKH7	G3HKH7_CRIGR	I79_011203	Partitioning defective 3-like	0.634235	-2.48786	-1.33375	14.6921	9.59291	8.74087	15.6524	15.573	10.9844	15.1008	15.7284	11.1846	14.7643	14.4996	9.37951	17.3878	16.4776	16.5926	10.0115
	G3HKJ2	G3HKJ2_CRIGR	I79_011219	Vitamin K-dependent protein C	0.149317	-0.419888	-0.397011	12.6348	12.9984	15.3374	13.0958	13.1765	14.8139	12.9943	13.5012	15.1544	13.4664	11.1233	15.317	14.7197	14.7996	14.6808	14.7444
	G3HKZ1	G3HKZ1_CRIGR	Ywhaz	14-3-3 protein zeta/delta	0.272679	-0.274427	-0.665184	13.6114	12.4209	12.8526	12.029	11.8706	12.185	12.1794	12.4305	12.6042	12.2442	11.4803	12.55	13.3063	12.9394	13.2705	13.1125
	G3HL13	G3HL13_CRIGR	I79_011398	60 kDa heat shock protein, mitochondrial	0.203103	0.644721	0.512812	12.8908	13.4006	11.1643	12.2117	13.4445	11.4396	12.5109	12.9537	10.1103	13.1346	13.4779	10.7151	13.802	13.4118	9.19061	10.0167
	G3HL18;G3HUC0	G3HL18_CRIGR;G3HUC0_CRIGR	I79_011403;I79_014528	Anionic trypsin-2	0.602187	1.111	1.28388	13.2568	15.5365	16.3635	14.4057	15.9597	16.0398	14.5246	13.9327	15.8589	15.421	16.0928	15.9531	14.1441	13.7054	12.5268	13.8201
	G3HLE5	G3HLE5_CRIGR	Ndufv3	NADH dehydrogenase [ubiquinone] flavoprotein 3, mitochondrial	0.340265	2.67892	0.799959	18.0758	19.8976	18.8813	11.3414	19.5025	10.7086	11.0639	9.2512	19.2004	19.4333	18.7444	11.5648	19.9013	10.7665	19.6147	20.1034
+	G3HLT3	G3HLT3_CRIGR	Sdc4	Syndecan	2.03537	4.01911	3.78107	9.03063	9.29711	9.19368	16.6739	16.0096	10.5103	9.5076	9.22552	9.89416	14.1865	12.4005	14.3561	10.7003	18.5269	12.4155	16.1761
	G3HLU9	G3HLU9_CRIGR	I79_011694	Junction plakoglobin	0.188195	0.286456	0.487695	15.7554	13.8839	14.2325	13.7217	13.8248	15.1127	14.6157	13.5556	14.9706	14.5615	14.1	14.7744	9.58141	11.1423	12.6859	13.5376
	G3HM03	G3HM03_CRIGR	I79_011747	Synaptic vesicle membrane protein VAT-1-like	0.259784	0.580444	0.633759	12.3102	11.9671	12.118	11.6427	12.7923	9.3584	12.63	12.2289	9.87056	13.5195	12.863	10.3755	12.299	12.3276	11.975	12.2682
	G3HM49	G3HM49_CRIGR	I79_011797	Caspase-14	0.396313	-0.737478	-0.906544	11.1251	12.0058	11.921	9.91693	10.0743	10.4816	10.0676	10.2031	12.379	9.47662	8.50451	10.678	9.40941	10.106	9.44277	10.4834
	G3HMD1	G3HMD1_CRIGR	I79_011887	Glyceraldehyde-3-phosphate dehydrogenase	0.00330747	0.0193887	0.00992425	10.3205	16.1602	14.4312	10.8824	15.894	10.6941	14.3245	15.3704	9.6358	15.7447	15.9493	10.4034	14.1019	9.36418	13.6302	10.9409
	G3HMG4	G3HMG4_CRIGR	I79_011926	Amyloid-beta A4 protein	0.0721501	-0.189484	-0.202172	12.3018	11.8386	14.6036	13.7334	12.5293	13.1551	12.6905	12.3692	13.9907	12.8352	11.429	14.916	13.4037	14.3193	14.7954	13.9076
	G3HMS7	G3HMS7_CRIGR	I79_012049	Monocarboxylate transporter 10	0.00226026	0.0311451	0.00678488	21.3844	21.6142	21.8248	9.41824	21.1026	10.6001	10.6247	21.5443	10.2949	22.012	9.65163	10.0684	21.3781	21.238	20.5281	21.3846
	G3HMU4	G3HMU4_CRIGR	I79_012085	Chloride intracellular channel protein	0.0260064	-0.0637178	-0.0761754	11.4737	11.2547	11.1096	11.545	12.081	11.1067	11.6615	11.8744	9.83782	12.115	11.6959	9.36242	9.79409	11.1822	10.1215	10.0671
	G3HMV2	G3HMV2_CRIGR	Eloa	60S ribosomal protein L11	0.692583	1.40978	1.56106	10.8901	12.521	10.8472	10.798	12.6061	10.7773	10.6108	10.3164	9.70737	13.3584	13.1836	9.94859	9.83321	10.1294	10.9099	10.693
	G3HMV7	G3HMV7_CRIGR	Fuca1	Alpha-L-fucosidase	0.158455	0.439707	0.427247	8.97545	12.1258	12.0064	9.51104	12.3797	12.0802	9.38087	13.2413	9.58871	11.5287	10.8975	11.8125	12.077	11.9219	12.5023	12.2333
	G3HN02	G3HN02_CRIGR	I79_012132	Talin-1	0.3757	-0.371146	-0.906397	13.7047	14.4532	14.7459	14.432	14.1158	14.781	14.6262	14.3499	14.9612	13.7526	13.4449	14.8375	14.3823	14.5537	14.5953	15.0132
	G3HN14	G3HN14_CRIGR	I79_012144	GPI ethanolamine phosphate transferase 3	0.00704367	0.014504	0.0210405	12.1459	11.2948	13.2817	10.303	11.2072	12.2617	9.78716	11.6021	11.7482	10.5438	10.4497	12.5994	11.2217	10.8868	10.9119	10.5145
	G3HN81	G3HN81_CRIGR	Ppie	Peptidyl-prolyl cis-trans isomerase E	0.199783	-0.199066	-0.505633	12.892	14.331	13.9181	13.5044	14.0911	10.745	14.8131	14.0528	13.7224	13.9002	13.0564	14.2861	14.0243	14.428	13.4813	14.0307
	G3HN88	G3HN88_CRIGR	Cap1	Adenylyl cyclase-associated protein	0.674409	-0.87845	-1.44259	11.885	13.2992	12.4207	13.1265	13.2161	9.79814	12.7021	13.8151	12.4695	12.6434	12.6309	10.6011	13.1612	12.9526	13.2558	12.8534
	G3HNJ3	G3HNJ3_CRIGR	Clu	Clusterin	0.519383	-0.694134	-1.13965	12.4569	12.1542	13.4722	13.7948	12.6767	10.5921	13.1696	12.7614	12.4025	12.734	10.9172	12.9418	13.0423	13.5018	14.038	13.0019
	G3HNT9	G3HNT9_CRIGR	I79_012433	Proteasome subunit beta type-1	0.042386	-0.131301	-0.122023	12.5354	12.7828	11.428	12.4883	12.6064	9.64641	12.6301	13.0248	10.6601	12.4096	13.0582	11.3947	9.12809	9.94288	10.326	9.25325
	G3HNV4	G3HNV4_CRIGR	I79_012448	Triosephosphate isomerase	0.168995	-0.144277	-0.449192	11.9169	12.3139	12.1176	13.3599	11.6008	11.5312	12.4645	12.2206	12.153	12.5081	11.366	11.7132	11.6055	11.9172	11.9214	12.5951
	G3HNY5	G3HNY5_CRIGR	I79_012486	Phosphoglycerate kinase	0.0584094	0.06253	0.169737	14.7385	14.4941	12.8723	13.8248	13.8611	13.1979	13.5884	13.8611	12.6644	13.3581	13.4312	13.0488	12.8293	12.7204	12.4214	12.9472
	G3HP49	G3HP49_CRIGR	Clec3b	C-type lectin domain family 3 member B	0.147367	-0.315096	-0.38808	13.3557	13.7171	15.741	13.7547	13.6535	15.9878	14.4259	13.5669	15.9492	13.5181	13.1719	16.0296	15.0528	14.3874	14.6993	14.6613
	G3HP75	G3HP75_CRIGR	Phgdh	D-3-phosphoglycerate dehydrogenase	0.190064	-0.331488	-0.484044	12.3777	12.5486	12.2365	12.624	13.0668	12.1578	12.8253	13.0359	12.2693	12.8131	12.6473	10.6827	9.223	10.787	10.9381	11.5997
	G3HPE9	G3HPE9_CRIGR	I79_012661	Echinoderm microtubule-associated protein-like 2	0.942332	-1.27823	-2.20127	12.1855	10.531	13.633	9.28899	13.0824	12.731	12.7788	12.8487	12.6839	12.8054	12.0579	11.0271	10.2057	12.633	12.8545	10.1625
	G3HPJ3	G3HPJ3_CRIGR	I79_012707	Alpha-amylase	0.283961	-0.84112	-0.683165	8.57659	12.2493	13.5524	10.2048	12.5365	13.6557	9.80445	13.287	13.8119	10.5165	11.931	13.6095	12.0987	12.7172	12.2549	9.73686
	G3HPP2	G3HPP2_CRIGR	I79_012757	4-trimethylaminobutyraldehyde dehydrogenase	0.0620202	-0.0452774	-0.175594	13.0066	11.887	12.052	11.7943	11.9432	10.4926	12.8725	12.2177	11.9229	12.1973	11.8518	12.5904	11.5426	11.9315	12.0804	12.2729
	G3HPV7	G3HPV7_CRIGR	I79_012828	Histone H4	0.265951	-1.93968	-0.665843	17.4685	19.0222	14.9174	17.7391	19.2876	13.7462	18.4997	18.0713	13.7116	19.2297	19.2621	10.107	14.5639	15.0334	15.8015	9.72644
	G3HQ74	G3HQ74_CRIGR	I79_012968	Folate gamma-glutamyl hydrolase	0.190905	0.478753	0.491272	12.0782	11.1499	10.6939	12.2822	12.2117	9.80206	9.27626	12.6295	9.06214	11.5174	11.1831	10.5955	9.21992	11.4732	9.64577	9.23264
	G3HQ75	G3HQ75_CRIGR	I79_012970	Murinoglobulin-1	0.0071061	0.022825	0.0214805	14.402	12.4116	16.6362	15.9018	13.7468	16.8971	15.5287	14.5016	16.8747	15.5449	13.2138	16.8066	17.5812	17.4461	16.0502	17.4812
	G3HQC6	G3HQC6_CRIGR	Fmod	Fibromodulin	0.412554	-0.729828	-0.937403	11.2778	9.9381	10.6625	11.9831	12.5417	11.1506	10.1721	13.0136	12.4342	12.5153	10.6334	10.3598	12.179	12.5145	11.9916	11.1836
	G3HQJ0	G3HQJ0_CRIGR	I79_013092	Phospholipase A(1)	0.635851	-0.874544	-1.37806	9.76897	13.4898	12.2495	10.5036	10.2885	10.4503	10.4904	10.2093	10.0385	9.9876	9.21162	10.6768	12.0415	12.2877	12.4486	9.81263
	G3HQL6	G3HQL6_CRIGR	I79_013121	Thioredoxin reductase 1, cytoplasmic	0.423786	0.997099	0.975695	8.88166	12.0643	12.1695	10.4308	11.9904	10.5985	9.51898	12.6473	8.42884	11.925	12.1558	10.451	10.4963	11.2806	10.1775	10.2293
	G3HQM6	G3HQM6_CRIGR	Hsp90b1	Endoplasmin	0.292358	0.431185	0.705362	14.2062	15.2326	15.2482	14.1081	15.5806	13.511	14.7199	14.9671	13.3809	15.739	15.5159	13.9591	13.8167	14.0995	14.2598	13.8385
	G3HQN8	G3HQN8_CRIGR	I79_013143	Corneodesmosin	0.341853	1.10775	0.799355	14.0831	12.9939	12.5848	10.0549	12.1318	9.05646	9.78014	12.5102	13.962	13.6342	13.3973	13.5028	11.4474	10.0894	9.73563	9.88476
	G3HQP8	G3HQP8_CRIGR	CgPICR_019487	Tubulin beta chain	0.188048	0.439123	0.479516	13.9197	14.906	13.6164	13.4445	14.8216	12.4791	14.0134	14.7868	12.4167	14.3715	15.2228	12.4753	12.719	12.1561	12.0053	12.9091
	G3HR96	G3HR96_CRIGR	I79_013360	Bleomycin hydrolase	0.457991	1.04941	1.06284	12.2966	12.0904	12.2154	10.6317	11.2881	10.2755	9.35096	11.805	12.6239	11.2764	12.0643	12.5741	10.6118	10.243	8.87997	10.9427
	G3HRI0	G3HRI0_CRIGR	I79_013452	Plasma protease C1 inhibitor	0.0720158	-0.34532	-0.201216	14.5702	12.3548	13.0308	15.3879	12.6272	13.3103	15.7924	12.3486	13.8432	15.6479	12.605	12.995	13.3741	13.8516	10.2082	9.56325
	G3HRN0	G3HRN0_CRIGR	I79_013474	ATP synthase subunit beta	0.188513	0.550078	0.49517	12.625	12.5435	13.0134	9.79896	12.8531	12.2931	11.5484	10.1142	11.076	12.9027	13.1055	9.91886	8.77543	8.5552	9.97265	8.9844
	G3HRZ3	G3HRZ3_CRIGR	Ppard	PPARD	0.175232	-1.03745	-0.450919	16.0974	16.225	15.8668	10.3405	15.9615	16.1907	8.95697	10.6887	15.9965	16.2784	9.58535	10.3388	16.4211	16.1996	15.0303	10.3201
	G3HSF3	G3HSF3_CRIGR	Psma2	Proteasome subunit alpha type	0.104668	0.199634	0.284697	10.4969	11.8485	10.9027	9.68902	12.2733	9.60421	10.1495	12.4318	10.1029	10.7146	12.3668	10.7864	9.13543	9.63349	10.7789	10.3939
	G3HSL4	G3HSL4_CRIGR	I79_013848	Elongation factor 2	0.295598	0.32867	0.72387	13.619	13.934	13.5556	12.5356	13.8965	10.3868	13.2391	13.3038	12.4535	14.0177	13.9525	12.7232	12.6615	12.4255	12.8273	12.445
	G3HTA2	G3HTA2_CRIGR	I79_014124	Lactotransferrin	0.0332369	0.0924904	0.0969008	11.8178	12.9132	12.4691	12.4165	13.8749	10.0644	12.4894	13.9326	10.1441	12.2226	13.0244	12.9658	11.9453	13.048	11.9551	10.6785
	G3HTE5	G3HTE5_CRIGR	I79_014170	Lysosomal alpha-glucosidase	0.525032	0.794084	1.19157	9.27998	11.5468	12.2686	12.3394	11.8717	10.5015	9.87943	11.7454	9.03907	11.5175	10.6654	11.832	9.95932	11.0004	11.1701	10.9953
	G3HTP6	G3HTP6_CRIGR	I79_014274	Phosphopyruvate hydratase	0.0880461	0.245104	0.251464	9.59753	13.7374	13.5089	9.82898	13.4171	13.8078	9.89868	14.0953	13.6164	12.4574	12.9709	12.9822	12.6028	13.439	13.2454	13.4257
	G3HU28	G3HU28_CRIGR	I79_014432	F-actin-capping protein subunit beta	0.33594	0.435694	0.793582	12.3881	12.4485	9.34567	9.6258	12.044	10.3454	10.7558	11.6233	10.8237	12.0261	11.922	11.0147	9.28646	9.92042	10.1057	10.0885
	G3HV39	G3HV39_CRIGR	I79_014816	Poly(RC)-binding protein 2	0.215643	0.467097	0.545709	10.1992	12.6682	12.0607	10.9011	12.8175	9.86457	10.3575	12.4397	10.7583	12.7738	12.91	10.8338	8.7676	10.5042	11.0627	9.96896
	G3HVF7	G3HVF7_CRIGR	I79_014944	Dihydropyrimidinase	0.866183	-1.00662	-1.81296	10.6101	11.7819	9.8033	11.7602	11.6389	9.18806	11.1713	12.1111	11.7476	11.2473	9.62158	10.548	12.8567	12.5169	12.3413	11.9278
	G3HVH8	G3HVH8_CRIGR	I79_014966	60S ribosomal protein L5	0.549633	1.21741	1.18404	11.4217	11.7223	10.9563	10.1361	10.5291	11.4104	12.5749	10.0887	10.3943	13.469	12.7814	10.0465	10.3831	10.4368	9.49472	11.1254
	G3HW88	G3HW88_CRIGR	I79_015240	Thyroxine-binding globulin	0.866829	-2.74591	-1.99861	13.0455	9.14737	14.231	9.40215	9.5281	10.7371	9.92389	10.8067	14.4613	9.45401	9.80899	10.375	15.0764	16.3148	15.4936	10.0638
	G3HW90	G3HW90_CRIGR	I79_015242	Mutated melanoma-associated antigen 1-like protein 1	0.128286	-0.543083	-0.341719	15.4983	15.8986	9.76837	10.121	15.7369	15.9601	11.5059	16.2519	16.0322	16.0497	14.6546	11.2513	9.48623	16.4241	16.0397	15.7017
	G3HWE4	G3HWE4_CRIGR	I79_015301	Nidogen-1	0.16376	0.355506	0.434147	12.2505	13.796	13.6781	13.1728	13.2188	10.6554	12.5327	13.8661	10.4234	12.5124	12.5281	13.8661	12.8267	12.9509	13.2375	12.5752
	G3HWE9	G3HWE9_CRIGR	I79_015306	Tubulin alpha chain	0.0957868	0.103246	0.270906	15.6061	14.8372	15.0934	15.6101	14.9609	15.296	14.8296	14.9933	14.8925	14.765	14.9229	14.5279	15.5192	15.4446	15.265	16.1777
	G3HX39	G3HX39_CRIGR	I79_015556	Phosphoglycerate kinase	0.375369	0.992754	0.903779	12.9115	13.697	13.2647	13.3047	13.7033	10.526	13.2617	13.8747	9.19424	13.8146	13.4895	13.1695	13.265	12.8827	12.3548	12.1829
	G3HX84	G3HX84_CRIGR	I79_015603	Gelsolin	0.379852	-0.369912	-0.926329	16.4517	17.028	16.917	17.4582	17.0647	17.2799	17.0847	17.4173	17.0373	16.8791	15.7148	17.2635	17.5235	17.3053	17.2522	17.4545
	G3HXA5	G3HXA5_CRIGR	I79_015624	Thrombospondin-4 (Fragment)	0.152701	0.50357	0.402762	12.0982	12.6918	13.9873	12.4039	12.3587	13.6165	9.36765	12.876	13.8514	12.2536	11.4471	14.0806	14.3419	14.0118	13.7767	14.1047
	G3HXL1	G3HXL1_CRIGR	Pcbp1	PCBP1	0.0639506	0.0872138	0.180228	10.7354	12.4016	12.9372	10.4	12.6958	12.015	12.413	12.8559	11.92	12.5924	12.805	11.5763	11.284	10.7814	11.127	11.6911
	G3HXY1	G3HXY1_CRIGR	Pdlim1	PDZ and LIM domain 1	0.190303	-0.430339	-0.491185	12.2539	11.8215	12.5739	13.2766	10.9142	12.8659	10.885	10.6773	12.3702	9.46402	9.74887	12.8336	10.6578	11.8743	10.4772	10.6419
	G3HXZ8	G3HXZ8_CRIGR	I79_015914	Insulin	0.0214236	0.0201058	0.0635582	19.7723	20.7322	19.5021	20.6201	20.2953	20.3244	21.0572	20.316	19.9139	19.9348	20.2777	20.325	20.6679	20.821	19.8838	20.7139
	G3HY23	G3HY23_CRIGR	I79_015922	Small nuclear ribonucleoprotein Sm D3	0.539573	1.00709	1.26944	11.5595	12.1965	10.2293	8.70424	12.5193	11.0326	10.6147	10.6829	10.0601	12.5669	12.9424	10.3965	8.9563	10.655	10.3194	9.79971
	G3HYB7	G3HYB7_CRIGR	H671_8g19533	T-complex protein 1 subunit eta	0.175487	0.550634	0.46163	11.4302	12.756	11.6784	10.133	12.2414	11.2694	9.85987	11.8195	10.7495	13.1888	12.7517	9.07696	9.68816	9.69145	9.72858	9.34267
	G3HYJ9	G3HYJ9_CRIGR	I79_016134	Moesin	0.528115	-0.732769	-1.16306	12.1639	12.1333	12.5329	12.3524	12.8273	10.1683	12.7689	12.4666	11.9374	12.4035	12.1158	10.7522	11.3098	11.2504	11.2242	10.1944
	G3HYM2	G3HYM2_CRIGR	I79_016163	Coagulation factor V	0.376218	-0.347726	-0.883943	12.9659	13.7076	13.3529	14.1135	13.2453	13.2076	13.6918	13.9099	13.0558	13.2298	12.3505	13.3779	13.87	13.6547	13.7256	14.034
	G3HZ57	G3HZ57_CRIGR	Nrp1	Neuropilin	0.291248	-0.234872	-0.703252	9.13615	11.1785	11.6948	11.7947	11.7122	11.0698	11.6671	11.0674	10.9731	11.1464	10.9812	10.4977	11.8436	11.1424	11.683	11.8258
	G3HZE0	G3HZE0_CRIGR	I79_016439	Complement factor B	0.386655	-0.360715	-0.899905	17.6341	18.2997	16.798	18.0239	18.186	16.6671	18.5399	18.1956	16.9346	17.7621	17.4612	16.9648	18.278	17.6487	17.8376	17.8767
	G3HZE6	G3HZE6_CRIGR	I79_016447	Heat shock 70 kDa protein 1A/1B	0.324815	-0.509482	-0.788015	12.9512	12.4808	12.233	12.4697	12.1333	12.6428	11.9957	12.4505	12.6479	12.5207	11.5194	12.4831	11.7554	12.2721	11.4675	10.0005
	G3HZF4	G3HZF4_CRIGR	Clic1	Chloride intracellular channel protein	0.0355105	0.0815926	0.103063	12.1753	11.2525	12.2976	12.0043	10.8871	10.5379	12.1215	11.3007	12.1049	12.0033	9.89515	11.7145	11.5738	11.4655	9.45059	11.6912
	G3HZW3	G3HZW3_CRIGR	I79_016627	60S ribosomal protein L18	0.378647	1.2564	0.874422	13.3014	13.7244	10.6397	11.6508	12.7127	11.3141	12.8708	11.1821	8.90239	14.2232	13.6244	10.5093	10.1586	9.53707	9.89571	9.51965
	G3HZX6	G3HZX6_CRIGR	I79_016639	Nucleobindin-1	0.0549844	0.214952	0.156225	9.32165	10.1828	13.9199	10.3081	9.19761	13.7824	11.2509	9.86122	13.6388	11.771	9.53754	14.2335	13.4498	12.942	13.3875	13.4562
	G3I004	G3I004_CRIGR	Rps11	40S ribosomal protein S11	1.17251	2.50029	2.25102	9.64082	12.7797	9.65942	9.92119	12.8507	11.7288	12.9407	8.76379	10.4884	13.7618	13.3497	11.1164	9.49276	10.472	10.336	14.3022
	G3I027	G3I027_CRIGR	Trap1	Heat shock protein 75 kDa, mitochondrial	0.438388	0.391158	1.02509	12.9808	13.8834	14.1747	12.0362	13.7494	12.7932	12.1114	13.7837	12.5512	13.1857	13.5196	12.8326	12.4635	12.7964	12.7113	13.1844
	G3I064	G3I064_CRIGR	I79_016741	Neutral alpha-glucosidase AB	0.434701	0.569212	0.988199	10.9138	11.4633	9.96703	9.78665	11.2047	10.1883	10.8978	11.372	10.0287	11.6935	11.1457	10.6567	10.1387	8.68415	9.17663	10.2561
	G3I072	G3I072_CRIGR	I79_016749	Elongation factor 1-gamma	0.306182	0.66271	0.730734	11.6546	12.2172	9.1276	11.5771	12.5196	11.362	10.5877	12.2188	9.57601	12.2946	12.8416	10.0483	10.5346	10.2921	10.3403	10.1891
	G3I073	G3I073_CRIGR	I79_016750	Elongation factor 1-gamma	0.0722795	0.193105	0.206708	12.0036	13.7024	13.2726	12.7163	14.149	11.6432	13.3476	12.9712	12.2487	14.5391	14.0714	11.4176	11.3225	11.0586	11.8808	11.1926
	G3I0Q0	G3I0Q0_CRIGR	I79_016939	Non-muscle caldesmon	0.52963	0.789728	1.1751	9.42148	8.93912	10.4006	8.71698	11.3446	11.9053	8.96474	9.83755	10.3786	9.19699	10.3032	11.7538	10.7859	9.56475	10.3683	11.4541
	G3I192	G3I192_CRIGR	CgPICR_009073	TLR4	0.280352	0.973109	0.709834	9.15788	15.665	14.0796	16.9642	15.2029	14.2237	10.5157	10.0933	10.0827	10.6415	8.81843	14.7503	11.2787	13.9812	9.05394	9.42782
	G3I1H5	G3I1H5_CRIGR	Lgmn	Legumain	0.0305897	-0.102262	-0.0893238	9.4397	13.1272	14.0675	9.11754	13.3732	10.1506	10.9701	13.9529	13.3058	12.2847	11.9981	14.577	14.6088	14.5061	15.4048	14.3646
	G3I1J5	G3I1J5_CRIGR	I79_017256	Phospholipase A1 member A	0.147309	-0.264566	-0.38687	10.9741	10.2392	11.07	11.8342	12.1752	11.6955	9.78229	11.4594	9.11495	9.56448	8.91822	10.4624	11.0446	10.9834	10.615	10.9683
	G3I1S5	G3I1S5_CRIGR	I79_017344	Glyceraldehyde-3-phosphate dehydrogenase	0.0403371	0.196653	0.116871	11.756	14.9436	12.6419	8.96473	15.0134	10.2995	10.1691	14.2103	10.9851	14.1503	15.1081	10.9805	12.4636	13.8678	13.1677	9.07998
	G3I1V3	G3I1V3_CRIGR	I79_017372	Fibronectin	0.141477	0.411908	0.373842	10.9219	12.6636	14.739	11.7806	12.6827	14.5111	10.1772	13.0448	14.205	11.5478	12.3017	14.6083	13.2242	13.6651	13.0952	13.7119
	G3I1Y9	G3I1Y9_CRIGR	I79_017410	Sulfated glycoprotein 1	0.122827	-0.345185	-0.329873	13.8675	13.2487	15.9356	14.9254	12.8128	14.8481	14.8461	13.1788	14.5552	14.4426	11.9767	15.8511	16.0757	16.2197	16.2071	15.1359
	G3I216	G3I216_CRIGR	I79_017439	Triosephosphate isomerase	0.835843	-1.36721	-1.68181	12.4875	10.8318	10.1079	13.191	11.7104	9.83032	12.8914	12.6618	12.3062	12.1218	9.33215	10.1074	12.1659	9.74214	10.6433	11.4724
	G3I255	G3I255_CRIGR	I79_017480	L-lactate dehydrogenase	0.193913	0.165749	0.504786	14.2664	15.0946	14.0182	14.8767	14.9981	13.9792	14.6867	14.712	14.1782	15.3711	14.8468	13.9494	14.268	14.1655	14.3676	14.4401
	G3I256	G3I256_CRIGR	LOC100751672	L-lactate dehydrogenase C chain	0.096631	0.163152	0.26984	13.811	12.7642	11.3967	13.2391	12.7585	11.6352	12.8583	11.9739	12.2584	12.0723	11.3528	12.0994	11.1831	12.577	10.2612	12.4799
	G3I278	G3I278_CRIGR	I79_017505	Laminin subunit beta-1	0.0665453	-0.103888	-0.190162	12.182	13.254	13.689	13.1312	13.4198	9.68384	12.1776	13.4834	11.7129	12.3377	12.2661	12.8656	13.2835	14.0007	13.7529	13.2419
	G3I2M1	G3I2M1_CRIGR	Cct6a	Chaperonin containing TCP1 subunit 6A	0.901182	1.55529	1.77953	11.347	12.7232	11.5049	10.7154	12.4378	10.043	10.6522	11.6588	9.42437	12.8058	12.8132	10.974	10.0249	11.5659	8.99531	10.3588
	G3I3U5	G3I3U5_CRIGR	I79_018113	Nidogen-1	0.0550061	0.18304	0.161476	12.4465	14.1186	12.6959	13.2335	13.6851	11.3706	12.7427	14.5885	9.51595	12.0789	13.2277	12.8317	12.6337	13.179	13.667	13.1079
	G3I3W6	G3I3W6_CRIGR	Rpl27a	60S ribosomal protein L27a	0.500523	1.49783	1.09746	11.5805	13.4066	10.7475	10.7278	13.253	10.5145	13.1221	11.3899	10.1568	14.6746	13.7139	11.0315	10.5954	9.98442	9.05214	10.2924
	G3I4D4	G3I4D4_CRIGR	I79_018311	Ribonuclease T2	0.13066	0.497289	0.347398	10.2415	11.5655	13.7725	9.28773	10.1516	10.8968	9.20871	10.1095	9.60999	9.58369	10.0509	13.976	13.2594	13.2775	13.7287	11.0355
	G3I4H6	G3I4H6_CRIGR	I79_018355	Fructose-bisphosphate aldolase	0.336181	-0.255488	-0.813258	14.2832	14.5544	14.2368	14.6481	14.6161	13.4837	14.7339	14.8937	13.8895	14.3484	13.8184	14.1842	14.1434	13.9079	13.7574	13.9015
	G3I539	G3I539_CRIGR	I79_018582	Hsc70-interacting protein	1.20584	1.13326	2.28868	8.9071	9.15526	12.4253	9.82678	11.6296	10.2243	10.9667	10.3131	9.68927	10.3548	11.1455	12.1152	10.5728	10.7739	9.46212	11.3488
	G3I5L3	G3I5L3_CRIGR	Anxa1	Annexin	0.991665	1.79939	2.20479	9.25452	12.171	11.9927	9.65627	12.4634	11.4794	9.57706	12.8252	10.7419	12.5911	12.6282	12.7767	9.33746	11.2724	9.42983	11.7755
	G3I5N5	G3I5N5_CRIGR	I79_018788	DNA topoisomerase 2	0.573548	1.04899	1.3349	10.5268	12.286	9.58427	10.409	12.0409	11.7885	10.4628	10.6699	9.92501	12.5413	12.7975	9.89062	9.36907	10.8264	10.1287	10.153
	G3I5N6	G3I5N6_CRIGR	Igfbp4	Insulin-like growth factor-binding protein 4	0.119703	-0.540905	-0.322592	9.38259	12.8261	16.389	11.8923	9.93608	15.3251	9.2533	12.7677	14.4883	11.3219	12.6054	10.7642	15.0469	15.389	15.4739	15.1281
	G3I5Q9	G3I5Q9_CRIGR	Rab11b	RAB11B, member RAS oncogene family	0.0246571	-0.0777898	-0.0722036	12.6508	12.6239	11.0426	12.5619	12.5506	11.0118	12.8879	12.7523	9.78987	12.5468	12.6443	10.6138	9.4509	10.0005	10.4029	9.71684
	G3I664	G3I664_CRIGR	H671_4g12064	Procollagen C-endopeptidase enhancer 1	0.328492	0.983768	0.81613	13.0691	14.4587	14.3345	14.3271	13.7397	10.0526	9.20078	14.2943	12.3516	13.6748	13.0517	14.102	13.1817	12.9953	14.0832	13.0364
	G3I6I6	G3I6I6_CRIGR	I79_019110	Tubulin alpha chain	0.350186	0.909944	0.858061	8.86742	13.5954	13.4073	9.83738	13.5328	10.3764	9.90043	13.6117	13.3897	13.51	14.2111	13.1275	13.8825	14.255	14.5811	14.2741
	G3I782	G3I782_CRIGR	I79_019367	Heterogeneous nuclear ribonucleoprotein D0	0.139344	0.305976	0.37177	11.612	12.0095	12.5733	9.94056	12.242	9.68565	12.1614	10.0919	10.9649	12.8246	12.3513	9.91425	8.41434	10.4084	11.1399	10.492
	G3I7D7	G3I7D7_CRIGR	I79_019424	RNA-binding protein FUS	0.589989	0.836853	1.2749	9.42532	9.05999	13.5468	9.51284	10.7806	9.72571	9.87301	10.45	9.75325	10.7907	11.1173	12.4214	11.9827	11.5855	12.1462	11.2404
	G3I7L6	G3I7L6_CRIGR	I79_019509	Desmocollin-1	0.238615	0.52137	0.596627	9.25605	12.58	11.9104	10.4403	12.0835	13.0182	10.4851	11.7116	10.0188	11.3996	12.9032	9.48677	9.29202	11.3058	9.65864	10.1701
	G3I7Q1	G3I7Q1_CRIGR	I79_019548	Apolipoprotein A-I	1.04754	-0.606869	-2.08922	15.149	16.1083	15.9784	16.6161	15.7275	16.1179	15.9623	16.2185	16.167	15.5652	15.105	16.2913	16.1699	16.8885	16.7051	15.6641
	G3I877	G3I877_CRIGR	I79_019739	Stress-induced-phosphoprotein 1	0.120267	0.293013	0.323765	9.92222	12.1924	13.9545	9.47609	11.6104	12.9926	10.0307	12.0213	13.3349	11.164	11.8136	13.5015	13.4816	13.3343	12.8869	12.9668
	G3I878	G3I878_CRIGR	Fermt3	Fermitin family member 3	0.172801	-0.249095	-0.445633	10.9621	11.898	11.3283	11.9104	11.9052	10.1759	10.6872	12.7115	11.4724	10.9102	10.4951	11.994	12.9176	11.9364	11.4217	11.8971
	G3I8F5	G3I8F5_CRIGR	Krt13	KRT13	0.281711	1.41429	0.679311	13.967	13.5165	13.6841	13.2225	12.0757	9.66218	9.15763	16.2098	12.2583	11.0509	15.0812	16.2447	9.56332	9.65154	10.0527	10.9587
	G3I8F9	G3I8F9_CRIGR	Krt14	Keratin 14	0.111494	0.16138	0.309411	20.6755	19.1108	19.2402	19.8059	19.0535	19.868	20.4739	18.7318	20.132	20.0881	19.3696	19.6744	17.536	17.4964	18.5099	19.361
	G3I8G0	G3I8G0_CRIGR	Krt17	Keratin 17	0.177535	0.394092	0.456753	14.9301	14.0998	14.131	14.4409	13.7882	14.8306	15.5033	13.5973	15.7883	14.3568	14.0831	14.9374	11.904	10.9996	13.9314	17.0194
	G3I8G1	G3I8G1_CRIGR	I79_019833	Keratin, type I cytoskeletal 42	0.0955812	-0.13343	-0.262905	15.7831	14.8765	14.0659	14.4762	14.6654	9.36062	15.9822	14.161	15.3737	14.607	14.8424	14.333	12.8257	13.1336	14.4744	15.6752
	G3I8R9	BIP_CRIGR	HSPA5	Endoplasmic reticulum chaperone BiP	0.0991601	0.14019	0.270918	15.0089	15.3849	15.7422	14.5545	15.3437	14.1543	14.8022	15.8254	14.1186	15.3575	15.4042	14.6791	14.2406	13.9993	14.1466	14.0128
	G3I9A7	G3I9A7_CRIGR	I79_020143	Calmodulin	0.303621	0.776555	0.723287	14.4291	9.90082	12.1689	13.7748	11.1194	11.3636	10.7855	11.8355	9.60076	13.569	12.3307	12.5689	9.66296	13.1699	12.9522	9.81162
	G3I9D3	G3I9D3_CRIGR	Psmb7	Proteasome subunit beta	0.593224	1.26958	1.28013	13.0864	12.4853	12.2185	9.36523	12.5494	11.4363	9.17409	12.1137	11.6567	12.1927	12.6186	11.9342	10.0511	11.1991	8.88513	10.1625
	G3I9G7	G3I9G7_CRIGR	I79_020214	Proteasome subunit alpha type	0.237433	-0.158509	-0.587533	12.4981	11.7748	11.3291	11.6573	11.2901	11.2105	12.2886	11.7832	11.404	11.8145	11.6415	11.7599	11.4991	11.109	11.4318	11.0577
	G3I9L7	G3I9L7_CRIGR	I79_020269	EGF-containing fibulin-like extracellular matrix protein 1	0.354905	0.679853	0.82772	11.1056	10.2038	13.5083	9.62162	11.2764	12.947	10.564	11.2775	9.90625	11.6268	10.5446	12.7284	12.6318	12.4467	12.946	12.5133
	G3IAQ0	G3IAQ0_CRIGR	I79_020676	Phosphopyruvate hydratase	0.332858	-0.179206	-0.830481	15.8975	15.6505	15.4678	15.394	15.2667	15.1753	15.4675	15.7358	15.5675	15.2485	15.2676	15.1795	14.9966	15.2206	14.7664	15.1248
	G3IAS8	G3IAS8_CRIGR	I79_020709	Heterogeneous nuclear ribonucleoprotein K	1.03857	1.74158	2.00779	10.7744	11.9202	11.5195	9.94646	12.2477	10.2948	11.5482	9.4849	9.16495	12.6793	12.4642	10.8058	9.59971	9.19109	8.91254	10.1275
	G3IBF4	G3IBF4_CRIGR	I79_020974	Serine protease HTRA1	0.0268906	0.092066	0.0796524	11.6659	14.3977	12.0835	13.3273	13.9975	10.8105	13.4199	14.7699	9.90698	12.6675	13.2929	13.5837	10.6846	10.2428	12.3035	11.2243
	G3IBG3	G3IBG3_CRIGR	Uba1	E1 ubiquitin-activating enzyme	0.0346674	-0.074446	-0.100876	12.2437	12.5084	11.017	9.83692	11.8816	10.9997	12.7233	11.4651	9.97314	12.0861	11.5005	10.6188	10.2549	9.67663	10.5307	10.1889
	G3IBH0	G3IBH0_CRIGR	Timp1	Metalloproteinase inhibitor 1	0.0202432	-0.0319736	-0.0603391	13.4545	14.3517	14.0302	14.1072	13.8185	12.5574	13.7356	14.3711	12.5978	13.3921	13.479	14.4457	13.6846	13.8558	14.7412	14.001
	G3IBK2	G3IBK2_CRIGR	I79_021027	Filamin-A	0.245187	-0.250641	-0.60452	13.1052	14.1586	15.0466	13.2685	14.1428	14.5829	13.6211	14.1766	14.6977	13.4497	13.5414	14.6405	14.6973	14.4556	14.7211	14.5825
	G3IBN8	G3IBN8_CRIGR	I79_021069	Keratin, type II cytoskeletal 6A	0.0524347	0.11429	0.149288	14.8512	15.1497	14.6043	14.9463	14.3596	14.4838	16.5351	14.9275	15.9588	14.7455	14.7365	15.443	12.0175	10.2649	13.9623	16.9159
	G3IBN9	G3IBN9_CRIGR	I79_021070	Keratin, type II cytoskeletal 71	0.186128	0.270901	0.490124	19.9266	18.6626	18.7759	18.8567	18.2794	19.4831	19.452	18.345	19.5647	19.2189	18.5165	19.2868	16.8913	16.8679	17.3496	18.7727
	G3IBP3	G3IBP3_CRIGR	I79_021074	Keratin, type II cytoskeletal 2 epidermal	0.15005	0.18289	0.404123	19.1955	18.1847	17.4945	18.5568	17.9465	17.6508	18.2501	18.0873	17.8361	19.2318	17.9731	18.0677	16.6166	17.0075	17.5357	17.1681
	G3ICD3	G3ICD3_CRIGR	I79_021326	Lactadherin	0.389686	-0.741368	-0.911348	11.7233	12.778	11.3706	12.7615	12.8982	10.7618	11.8675	13.1044	9.79018	11.8044	11.6231	10.2542	12.3303	12.2827	12.4732	10.5882
	G3ICM8	G3ICM8_CRIGR	Hbe1	Hemoglobin subunit epsilon 1	0.96526	-0.751073	-1.9772	20.1352	20.6892	19.6918	21.1724	20.4606	20.0887	20.8515	20.9461	20.2355	19.1082	19.7916	19.9694	19.5292	20.2581	19.5123	19.672
	G3ID63	G3ID63_CRIGR	I79_021636	Vascular cell adhesion protein 1	0.0483666	-0.134526	-0.138918	9.34038	10.8114	11.9945	10.0373	10.1727	10.399	10.9624	9.78465	12.2505	11.1214	8.8234	12.1849	11.683	11.9083	11.8906	12.2203
	G3ID97	G3ID97_CRIGR	H671_1g2173	Periostin	0.208422	-0.254613	-0.54783	13.3013	13.8429	14.2624	14.2493	13.471	14.6142	14.3318	13.9132	14.1617	14.1307	12.4816	14.2799	15.1656	14.3887	13.9359	14.4321
	G3IDC2	G3IDC2_CRIGR	I79_021698	Heat shock cognate 71 kDa protein	0.011606	-0.0314193	-0.0349007	8.458	12.8619	12.6236	12.736	12.6743	10.5476	13.343	13.0361	11.7007	14.2016	12.9725	12.1491	12.2652	11.5131	11.7824	10.4134
	G3IDD4	G3IDD4_CRIGR	CgPICR_008684	Serpin H1	0.363721	0.984069	0.846241	11.6778	11.922	11.8348	9.9076	12.8767	11.2109	12.9664	12.1137	9.92078	13.6666	12.4732	10.7711	11.3544	9.31797	8.91782	10.944
	G3IDK4	G3IDK4_CRIGR	I79_021787	Collagen alpha-1(II) chain	0.116449	-0.170089	-0.314566	12.9565	13.3194	13.6904	13.7394	13.6874	13.67	14.3964	13.8686	13.3732	13.838	13.0294	13.8498	12.3398	12.5375	12.3327	12.5736
	G3IDL7	G3IDL7_CRIGR	I79_021800	Heat shock cognate 71 kDa protein	0.240685	0.381172	0.593863	14.5313	15.0747	14.5689	14.3635	15.31	12.8047	15.1171	14.9985	13.5366	15.7919	15.1384	13.6423	13.684	13.867	13.6138	14.218
	G3IDM2	G3IDM2_CRIGR	Cfl1	Cofilin-1	0.00742485	-0.00586343	-0.0222798	13.8416	14.303	14.6118	14.2605	14.1009	14.3683	14.6585	14.6326	14.3231	14.5209	14.1216	14.6305	13.6214	14.1003	13.7178	14.0355
	G3IDN7	G3IDN7_CRIGR	Fam3c	Protein FAM3C	0.0907758	-0.337953	-0.250212	11.3488	9.73617	13.1482	12.9006	10.1044	11.7778	13.1659	10.2631	12.0454	12.5903	8.85229	13.4693	11.7277	12.73	14.0316	13.2424
	G3IDT6	G3IDT6_CRIGR	Pdia4	Protein disulfide-isomerase A4	0.158084	0.271534	0.411898	9.34017	10.1119	11.3713	9.49356	11.5938	10.1461	9.60489	11.5433	9.50149	11.4138	10.3889	10.3166	9.10212	11.3453	9.64333	9.25983
	G3IE93	G3IE93_CRIGR	I79_022037	Xylosyltransferase 1	NaN	0	NaN	10.9755	11.472	11.0482	14.8586	14.3884	10.6508	10.5519	9.60669	10.4018	10.3352	10.422	10.4461	8.73334	14.9518	10.0873	9.46661
	G3IEB0	G3IEB0_CRIGR	I79_022055	Argininosuccinate synthase	0.255098	-0.265653	-0.625039	11.1397	10.9904	11.2824	9.76938	10.8403	9.0703	11.0195	11.4458	9.99189	10.9312	10.014	10.8656	10.6706	10.1767	10.3353	9.9191
	G3IEY9	G3IEY9_CRIGR	I79_022299	14-3-3 protein theta	0.0844402	0.073395	0.235946	10.3783	11.0138	12.0708	9.13455	10.4618	10.7877	10.1216	10.9972	11.2373	10.9841	10.6531	10.9055	11.7708	11.1713	11.2864	11.3933
	G3IF01	G3IF01_CRIGR	I79_022312	Two pore calcium channel protein 2	0.020071	-0.0963805	-0.0590504	9.47576	14.5251	13.9819	10.9602	14.3503	14.6279	9.98983	14.8248	9.6305	11.0262	14.7673	9.88415	8.80408	12.9949	11.8925	10.2744
	G3IF52	G3IF52_CRIGR	I79_022367	Nucleobindin-2	0.122182	-0.387349	-0.334729	8.25183	9.89706	14.0748	10.6912	9.38057	12.8609	10.8204	11.1867	11.6347	9.02252	10.3985	14.0917	12.1686	12.1043	12.8271	11.4069
	G3IF62	G3IF62_CRIGR	I79_022378	Ras GTPase-activating-like protein IQGAP1	0.276776	0.427021	0.680632	11.5597	11.3773	12.446	9.92385	11.4141	10.3153	10.4639	11.1212	11.0373	12.1407	11.6755	10.6915	9.78646	8.96648	9.83254	9.65542
	G3IF80	G3IF80_CRIGR	I79_022400	Nucleolin	0.0433504	0.0838423	0.126407	11.3252	13.3362	15.1671	12.3085	13.0793	12.9669	12.9086	13.1455	11.9037	12.9314	13.2216	13.4586	12.3173	12.3073	12.1828	10.8644
	G3IF93	G3IF93_CRIGR	LOC100764904	HBB	0.632291	-0.575879	-1.46868	17.0884	17.2481	17.6714	18.216	17.095	17.7268	17.9089	17.6638	17.9785	17.4021	16.1889	18.0151	17.3314	18.3906	17.8494	17.4911
	G3IFK1	G3IFK1_CRIGR	FEN1	Flap endonuclease 1	0.0972486	0.487791	0.26603	13.673	14.7339	13.2693	14.5503	14.4108	11.1381	14.0777	14.4123	8.87118	14.0193	14.6562	9.81956	10.1557	9.28927	10.0504	10.8678
	G3IFZ1	G3IFZ1_CRIGR	I79_022667	Fibulin-1	0.436034	-0.328133	-1.03837	15.1678	15.2837	14.7305	15.6792	15.534	14.6703	15.726	15.9269	14.6023	15.2089	14.9879	15.005	15.2596	15.0102	15.0606	14.8016
	G3IFZ2	G3IFZ2_CRIGR	I79_022668	Fibulin-1	0.300883	0.944479	0.738426	9.94273	13.4205	14.7997	13.2	12.995	14.8243	9.23581	13.6591	14.4233	12.8828	12.6782	14.817	14.1899	12.9837	13.456	14.1743
	G3IG05	G3IG05_CRIGR	I79_022682	Annexin	0.302109	0.431911	0.725188	14.7717	14.1267	12.861	12.9696	14.2224	13.0084	13.6753	13.7526	13.2698	14.4757	14.5018	13.1828	9.63297	11.697	12.2709	12.536
	G3IGL0	G3IGL0_CRIGR	I79_022927	Helix-destabilizing protein	0.841868	1.34541	1.68033	10.6143	12.478	10.5123	9.73753	12.8103	10.7815	8.85247	11.5561	10.0279	12.22	12.803	10.2933	9.64007	11.0421	10.4588	10.9607
	G3IGQ3	G3IGQ3_CRIGR	I79_022974	Heat shock cognate 71 kDa protein	0.0477394	0.145459	0.137456	12.7038	12.5304	12.9492	12.7807	13.1822	11.444	12.6782	12.0999	11.9675	13.6601	12.8533	11.1821	9.28164	11.6332	10.0372	9.6692
	G3IGZ4	G3IGZ4_CRIGR	Lrrc8a	LRRC8A	0.514865	-0.410302	-1.12001	10.5341	12.0121	12.6877	9.19295	11.879	11.3159	11.9743	11.2721	10.9285	11.5749	11.4129	11.0785	10.8381	10.1634	11.9172	10.3846
	G3IH97	G3IH97_CRIGR	CgPICR_000231	KRT18	0.0150045	0.0518856	0.0443835	12.3946	12.7038	11.9078	11.9969	13.0203	10.8342	10.4989	13.0166	9.15384	9.31065	13.2106	10.5907	10.1762	9.29209	10.3736	10.1385
	G3IHE5	G3IHE5_CRIGR	LOC100771164	GTP-binding nuclear protein Ran	0.400847	0.537235	0.934342	13.1247	14.6482	13.8	13.9081	14.7186	12.1783	14.286	13.8665	13.0664	15.1367	14.9433	12.998	13.2878	13.487	13.4147	13.7045
	G3IHJ6	G3IHJ6_CRIGR	I79_023286	Vitamin D-binding protein	0.308227	1.79949	0.761026	15.1632	16.0168	16.1889	15.859	15.3615	16.669	7.6449	15.6027	16.318	15.7111	14.0568	16.5771	17.841	18.8872	17.3944	17.8129
	G3IHY5	G3IHY5_CRIGR	I79_023445	6-phosphogluconate dehydrogenase, decarboxylating	0.272038	-0.187105	-0.676524	12.5496	12.6405	12.9217	12.6534	13.0877	10.6771	12.2769	12.5252	12.7576	12.974	12.3849	11.742	12.6439	12.8209	12.7431	12.4536
	G3II07	G3II07_CRIGR	Krt80	KRT80	0.0460015	-0.217045	-0.131811	19.1837	18.1342	16.2755	9.84464	17.8128	16.9939	18.0399	18.2546	17.4291	17.4571	18.0921	17.9313	12.1545	13.1732	13.5725	12.9475
	G3IID5	G3IID5_CRIGR	I79_023603	Chitinase	0.352885	-0.993382	-0.819924	12.2328	12.3037	13.0277	12.8256	13.3389	12.6527	9.76228	12.9068	13.2863	10.2332	12.3949	13.1778	13.8748	13.5963	13.5704	9.74625
	G3IIF5	G3IIF5_CRIGR	I79_023623	Keratin, type II cytoskeletal 5	0.366909	-1.52058	-0.893863	19.0264	17.0881	17.441	17.7162	17.0602	18.0678	18.0694	16.7388	17.977	17.7354	17.2528	10.8386	15.4045	15.5844	16.3093	17.1854
	G3IIG7	G3IIG7_CRIGR	I79_023638	Centromere-associated protein E	0.247839	2.02048	0.60918	8.35934	9.92121	16.6876	10.4898	15.0869	11.8307	9.08775	15.8349	10.3691	15.5344	10.0338	17.2347	20.5768	19.7037	19.8761	20.4469
	G3IJ98	G3IJ98_CRIGR	I79_023931	Heterogeneous nuclear ribonucleoprotein A3	0.169333	0.466537	0.447896	11.1962	12.9591	12.1912	9.46575	12.2356	11.9487	12.0392	11.4117	10.1397	13.2444	13.1394	10.3599	9.26814	9.12218	10.786	9.499
	G3IK05	G3IK05_CRIGR	I79_024197	Lactadherin (Fragment)	0.94302	-1.32609	-1.87099	11.5165	12.8063	12.1398	13.5993	12.729	9.71625	12.8773	12.8917	11.2399	11.7276	9.53751	11.4703	11.9182	12.8481	13.0707	12.0398
	G3IKH9	G3IKH9_CRIGR	I79_024382	Phosphoserine transaminase	0.126035	-0.346505	-0.336745	10.5457	12.0342	12.0715	11.8635	12.335	10.6369	12.2927	11.9736	10.0715	12.0344	10.808	8.84577	9.66664	10.7918	8.97755	10.2411
	G3IKI6	G3IKI6_CRIGR	I79_024389	Keratin, type II cytoskeletal 1b	0.221522	-0.37957	-0.552732	21.388	19.6802	20.0902	20.3098	19.7649	20.7901	20.8472	19.4876	20.7322	20.6702	19.7735	19.5438	18.0178	18.5009	18.8012	18.3624
	G3IKI7	G3IKI7_CRIGR	I79_024390	Keratin, type II cytoskeletal 2 oral	0.108026	0.349089	0.292547	18.3598	14.4215	17.2815	17.5256	14.69	17.5652	17.6316	13.8799	17.4468	18.3102	14.8546	17.408	14.77	15.0753	15.6963	15.4783
	G3ILK7	G3ILK7_CRIGR	I79_024775	Calsyntenin-1	0.0894014	-0.328604	-0.250488	9.03553	10.1573	14.2089	9.89914	9.2932	11.4929	10.2196	10.4676	12.1757	9.68217	10.2057	14.5032	12.1905	12.2736	12.2891	9.44649
	G3ILQ3	G3ILQ3_CRIGR	I79_024824	Bromodomain-containing protein 9	0.469257	2.17252	1.03783	14.9308	15.0662	15.7197	10.2087	9.76649	15.896	9.78858	15.6733	9.01493	9.3006	13.7079	16.0581	15.4945	13.8306	10.3861	14.4864
	G3IM13	G3IM13_CRIGR	I79_024941	Calmodulin	0.114764	-0.236591	-0.309392	14.7094	12.7923	12.1649	9.51246	11.1301	9.92138	13.147	11.3498	11.6608	12.4865	11.853	10.6636	13.5307	14.2818	13.2454	13.4535
	G3IM68	G3IM68_CRIGR	I79_025000	Zinc transporter ZIP8 (Fragment)	0.00935503	0.105631	0.0278441	19.6309	20.1372	20.8248	10.2678	19.8954	21.3631	8.90989	20.1219	9.87257	20.1332	10.1703	9.04864	10.4318	9.65881	9.31383	9.28855
	G3IMS6	G3IMS6_CRIGR	I79_025221	Alpha-fetoprotein	0.0766109	0.264908	0.214069	14.1735	13.922	12.6086	9.01943	9.8204	10.1625	10.1383	14.2277	13.0005	14.0055	13.5382	11.1319	14.531	14.8284	14.5567	14.3073
	G3INC5	G3INC5_CRIGR	LOC100768693	Cathepsin L1	0.192151	-0.373563	-0.489729	11.6335	12.9587	13.4859	12.6352	12.5015	12.4585	12.4277	13.7975	12.0074	12.2345	11.8427	13.9301	14.0464	13.7497	14.5614	13.2924
	G3IPD7	G3IPD7_CRIGR	I79_025844	14-3-3 protein gamma	0.82529	-0.650452	-1.71691	12.6375	11.8781	11.7275	10.5881	9.73986	11.2606	10.7293	11.2993	10.1238	9.97917	10.156	10.1962	12.3268	11.9605	11.6181	10.8373
	G3IPN2	G3IPN2_CRIGR	I79_025951	Keratin, type I cytoskeletal 10 (Fragment)	0.0463809	0.0907655	0.133456	21.0335	19.6157	18.5771	19.6186	19.5894	19.2015	19.6887	19.5775	19.3919	20.1519	19.7588	19.4959	17.1616	17.6458	18.0197	17.6342
	G3IPU3	G3IPU3_CRIGR	I79_026021	14-3-3 protein epsilon	0.119171	0.328004	0.321215	12.1624	12.3799	11.7978	11.4251	12.5006	11.2668	11.7051	12.3577	10.5765	12.4403	13.1796	10.2444	9.33799	10.0586	9.67599	9.76291
	P12269	IMDH2_CRIGR	IMPDH2	Inosine-5'-monophosphate dehydrogenase 2	0.133341	0.244204	0.356487	10.4198	10.7512	11.1722	10.6632	11.2976	10.6763	9.28624	11.0074	9.84312	10.9343	11.5556	10.1954	10.0819	9.26923	10.455	8.88335
	P55262	ADK_CRIGR	ADK	Adenosine kinase	0.0531194	-0.107464	-0.151637	10.8234	11.5634	10.4415	12.5344	11.8142	10.8712	9.78345	12.1248	9.83857	11.6098	10.9268	9.61899	9.3034	11.7431	11.2581	10.4195
	Q9EPP7	Q9EPP7_CRIGR	ctsz	Cathepsin X	0.279136	-0.610579	-0.673535	11.6607	13.8812	12.9869	13.0964	13.5525	10.563	11.9466	14.2414	11.8899	12.9993	13.0397	10.3587	13.5745	13.1772	13.8022	13.0402
