# Supplementary material for: Xylosyltransferase engineering to manipulate proteoglycans in mammalian cells
Source: Nat Chem Biol. 2026 Jan 20;22(4):612–21. doi: 10.1038/s41589-025-02113-w (PMC13038410; doi:10.1038/s41589-025-02113-w)
Supplement: Supplementary file 9 — Proteomics of pgsA-745 secretome expressing BH-XT1 versus WT-XT1 (50 μM compound 1, individual peptides). [file 41589_2025_2113_MOESM9_ESM.xlsx]

## Sheet: Sample explanation
Samples are from cells expressing the indicated XT variant and fed with 50 uM compound 1 or DMSO
XT1WT_rep2.d	XT1WT_rep3	XT1WT_rep1	XT1BH_rep2	XT1BH_rep3.d	XT1BH_rep1.d	XT2WT_rep2.d	XT2WT_rep3.d	XT2WT_rep1.d	XT2BH_rep2.d	XT2BH_rep3.d	XT2BH_rep1.d
XT1 WT compound 1 replicate 2	XT1 WT compound 1 replicate 3	XT1 WT compound 1 replicate 1	XT1 BH compound 1 replicate 2	XT1 BH compound 1 replicate 3	XT1 BH compound 1 replicate 1	XT2 WT compound 1 replicate 2	XT2 WT compound 1 replicate 3	XT2 WT compound 1 replicate 1	XT2 BH compound 1 replicate 2	XT2 BH compound 1 replicate 3	XT2 BH compound 1 replicate 1

## Sheet: XT1BH_XT1WT
XT1WT_rep2.d	XT1WT_rep3	XT1WT_rep1	XT1BH_rep2	XT1BH_rep3.d	XT1BH_rep1.d	XT2WT_rep2.d	XT2WT_rep3.d	XT2WT_rep1.d	XT2BH_rep2.d	XT2BH_rep3.d	XT2BH_rep1.d	C: Proteotypic	C: Precursor.Charge	N: -Log Welch's T-test p-value BHXT1_WTXT1	N: Welch's T-test q-value BHXT1_WTXT1	N: Welch's T-test Difference BHXT1_WTXT1	N: Welch's T-test Test statistic BHXT1_WTXT1	T: Protein.Group	T: Protein.Ids	T: Protein.Names	T: Genes	T: First.Protein.Description	T: Stripped.Sequence	T: Modified.Sequence	T: Precursor.Id
10.7228	10.7472	9.73694	9.33629	9.35041	11.1282	10.418	9.1915	10.4799	9.12597	10.2259	10.0367	1	2	0.393447	0.999922	-0.448332	-0.914091	G3I4A7	G3I4A7	G3I4A7_CRIGR	Mthfd2	Methenyltetrahydrofolate cyclohydrolase	AAAEVGINSETIVK	AAAEVGINSETIVK	AAAEVGINSETIVK2
9.57103	13.204	13.6621	9.27474	12.0901	13.1434	9.92959	12.7115	12.891	12.3453	11.0571	13.3301	1	2	0.135223	0.999922	-0.53091	-0.358531	G3I877	G3I877	G3I877_CRIGR	I79_019739	Stress-induced-phosphoprotein 1	AAALEFLNR	AAALEFLNR	AAALEFLNR2
8.7534	11.9551	9.64155	12.1444	11.1894	11.6286	9.74071	10.9685	12.2605	9.40377	8.9691	10.6131	1	2	0.715172	0.999922	1.34909	1.57463	G3H8N1	G3H8N1	G3H8N1_CRIGR	I79_006736	Plastin-2	AACLPLPGYR	AAC(UniMod:4)LPLPGYR	AAC(UniMod:4)LPLPGYR2
15.6018	15.9923	9.18978	14.8575	14.8571	11.1968	14.5491	13.1271	8.98298	14.742	14.834	10.1663	1	2	0.0192222	0.999922	-0.131014	-0.0567414	G3I196	G3I196	G3I196_CRIGR	I79_017147	60S ribosomal protein L14	AAIAAAAAAAAAAK	AAIAAAAAAAAAAK	AAIAAAAAAAAAAK2
8.67591	11.541	9.5267	9.38829	11.4219	11.2927	9.12905	10.3898	10.3284	11.4603	10.9256	9.97363	1	2	0.439326	0.999922	0.864527	0.9879	G3HH30	G3HH30	G3HH30_CRIGR	Akr1b1	Aldo-keto reductase family 1 member B	AAIDIGYR	AAIDIGYR	AAIDIGYR2
9.04722	9.69011	13.511	10.1598	10.4643	11.0886	10.2371	9.65932	10.7408	10.4744	9.16133	10.7559	1	2	0.0993903	0.999922	0.295768	0.279429	G3I7D7	G3I8B3;G3I7D7	G3I7D7_CRIGR	I79_019424	RNA-binding protein FUS	AAIDWFDGK	AAIDWFDGK	AAIDWFDGK2
9.88678	9.09326	9.86865	8.60622	10.9731	10.5498	10.577	9.57591	9.57367	11.2979	11.2216	10.4167	1	2	0.341243	0.999922	0.455273	0.830441	G3HW36	G3HW36	G3HW36_CRIGR	Shmt2	Serine hydroxymethyltransferase	AALEALGSCLNNK	AALEALGSC(UniMod:4)LNNK	AALEALGSC(UniMod:4)LNNK2
8.23808	9.1736	9.2317	10.4542	8.69812	11.1998	10.3484	11.9575	10.1143	9.20633	9.56506	10.314	1	2	NaN	NaN	0	NaN	G3I4E4	G3I4E4;G3HAN1	G3I4E4_CRIGR	I79_018322	Charged multivesicular body protein 4c	AALQALKR	AALQALKR	AALQALKR2
11.3888	14.1761	9.75927	9.43591	14.6386	11.2656	12.6302	13.0886	8.95803	13.8693	14.765	10.6337	1	2	0.0356489	0.999922	-0.17134	-0.103333	G3I979	G3IFQ9;G3I979;G3IDG5;G3I3J5	G3I979_CRIGR	I79_020113	40S ribosomal protein S25 (Fragment)	AALQELLSK	AALQELLSK	AALQELLSK2
14.7435	10.0054	13.0487	12.5531	8.70297	14.074	11.0172	10.6734	14.0856	13.4521	9.47352	13.6303	1	2	0.0964607	0.999922	-0.467768	-0.263732	G3HLU9	G3HLU9	G3HLU9_CRIGR	I79_011694	Junction plakoglobin	AAMIVNQLSK	AAMIVNQLSK	AAMIVNQLSK2
9.05189	12.166	10.6319	9.16416	11.2168	11.0503	9.4946	11.8288	10.0083	12.3077	12.1666	10.8567	1	2	0.0476192	0.999922	0.111268	0.1368	G3H6S8	G3H6S8	G3H6S8_CRIGR	I79_006047	Inorganic diphosphatase	AAPFTLEYR	AAPFTLEYR	AAPFTLEYR2
14.8342	9.17099	13.9743	16.5177	9.14385	10.2421	9.60799	16.07	14.9242	15.17	9.73343	13.7268	0	2	0.125874	0.999922	-0.757512	-0.336723	G3H3Y8;G3HJT6;G3HTS3;G3H5A3;G3ILU1	G3ILU1;G3H3Y8;G3H5A3;G3HTS3;G3HJT6	G3H3Y8_CRIGR;G3H5A3_CRIGR;G3HJT6_CRIGR;G3HTS3_CRIGR;G3ILU1_CRIGR	CgPICR_017082;I79_004981;I79_005481;I79_014301;LOC100774652	60S ribosomal protein L32	AAQLAIR	AAQLAIR	AAQLAIR2
9.04858	10.3492	9.95636	10.8237	9.02676	10.5471	9.84264	10.6909	10.5489	9.60694	9.58886	10.2551	1	2	0.352667	0.999922	0.502254	0.830081	G3I278	G3I278	G3I278_CRIGR	I79_017505	Laminin subunit beta-1	AAQNSGEAEYIEK	AAQNSGEAEYIEK	AAQNSGEAEYIEK2
9.43058	8.79475	9.47157	10.364	11.298	10.7958	9.69755	10.4499	9.47544	12.4087	11.6456	10.1179	1	2	2.92441	0.999922	1.50818	5.78392	G3HWP7	G3HWP7	G3HWP7_CRIGR	I79_015425	FACT complex subunit	AASITSEVFNK	AASITSEVFNK	AASITSEVFNK2
8.89226	9.89706	14.0748	9.91269	9.17997	12.8609	10.0155	11.1867	11.6347	8.59175	10.0018	14.0917	1	2	0.0590643	0.999922	-0.24373	-0.167562	G3IF52	G3IF52	G3IF52_CRIGR	I79_022367	Nucleobindin-2	AATADLEQYDR	AATADLEQYDR	AATADLEQYDR2
8.31482	14.2055	9.98824	9.93438	12.793	11.0962	10.1886	12.4513	10.5903	11.1268	12.3799	9.8917	1	2	0.0521015	0.999922	0.231212	0.150491	G3HL13	G3HL13	G3HL13_CRIGR	I79_011398	60 kDa heat shock protein, mitochondrial	AAVEEGIVLGGGCALLR	AAVEEGIVLGGGC(UniMod:4)ALLR	AAVEEGIVLGGGC(UniMod:4)ALLR2
8.859	9.09947	10.7306	9.97348	10.38	10.8805	11.1413	9.66744	10.0383	12.1132	10.1894	12.2044	1	2	0.872382	0.999922	0.855636	1.8516	G3H6U1	G3H6U1	G3H6U1_CRIGR	I79_006060	RNA helicase	AAVIGDVIR	AAVIGDVIR	AAVIGDVIR2
8.79131	15.9071	14.6228	9.76785	14.9503	10.9058	9.64387	15.9638	10.4168	13.2076	15.9097	10.2654	1	2	0.158194	0.999922	-0.869661	-0.414528	G3IAQ0	G3IAQ0;G3GUQ0	G3IAQ0_CRIGR	I79_020676	Phosphopyruvate hydratase	AAVPSGASTGIYEALELR	AAVPSGASTGIYEALELR	AAVPSGASTGIYEALELR2
9.56389	9.79686	10.016	9.1858	9.32696	10.5647	10.0043	11.0487	9.91186	10.9661	10.6829	10.3528	1	2	NaN	NaN	0	NaN	G3IF44	G3IF39;G3IF44;G3IF40;G3IF46;Q9JJN7	G3IF44_CRIGR	I79_022357	Carbonyl reductase (NADPH)	AAVQQLQAEGLSPR	AAVQQLQAEGLSPR	AAVQQLQAEGLSPR2
14.0232	11.8608	10.8428	11.3573	12.537	11.8318	12.3508	9.71317	10.1686	13.529	13.3054	10.0473	1	2	0.122555	0.999922	-0.292919	-0.332115	G3HG95	G3HG95	G3HG95_CRIGR	I79_009616	Lamin-A/C	AAYEAELGDAR	AAYEAELGDAR	AAYEAELGDAR2
16.4265	16.2658	17.3539	17.2257	16.3327	16.9472	17.059	16.0462	17.1704	16.6893	14.8093	10.2924	1	2	0.0121902	0.999922	0.0161037	0.0364312	G3HCL6	G3HCL6	G3HCL6_CRIGR	I79_008227	Complement C3	ACEPGVDYVYK	AC(UniMod:4)EPGVDYVYK	AC(UniMod:4)EPGVDYVYK2
11.8671	9.22732	14.7733	13.4395	9.15744	10.9732	8.77886	9.79993	12.8061	12.5316	9.8704	14.6859	1	2	0.131942	0.999922	-0.679087	-0.350558	G3I1Y9	G3I1Y9	G3I1Y9_CRIGR	I79_017410	Sulfated glycoprotein 1	ACQFVMQK	AC(UniMod:4)QFVMQK	AC(UniMod:4)QFVMQK2
8.57419	10.741	10.0097	9.8972	10.1357	12.0169	9.66363	8.84529	10.9141	11.3647	10.8057	10.2968	1	3	0.210448	0.999922	0.460247	0.533873	G3HKG8	G3HKG8	G3HKG8_CRIGR	RPS3A	40S ribosomal protein S3a	ACQSIYPLHDVFVR	AC(UniMod:4)QSIYPLHDVFVR	AC(UniMod:4)QSIYPLHDVFVR3
13.6118	12.986	15.4949	14.4632	12.1168	13.7608	14.5029	12.3196	13.4349	12.8237	9.34199	14.9566	1	2	0.276154	0.999922	-0.520932	-0.667195	G3I1Y9	G3I1Y9	G3I1Y9_CRIGR	I79_017410	Sulfated glycoprotein 1	ACTLIPGPDSTK	AC(UniMod:4)TLIPGPDSTK	AC(UniMod:4)TLIPGPDSTK2
11.5338	11.7243	9.76247	12.7732	12.3108	10.8907	10.8049	12.4931	11.0352	12.0073	11.8016	10.6906	1	3	1.09939	0.999922	1.78127	2.14108	G3I4H6	G3I4H6	G3I4H6_CRIGR	I79_018355	Fructose-bisphosphate aldolase	ADDGRPFPQVIK	ADDGRPFPQVIK	ADDGRPFPQVIK3
14.0915	8.78813	9.59083	11.1176	9.35281	9.87951	13.3843	13.4534	9.71215	13.1591	9.6267	10.6807	1	2	0.105479	0.999922	-0.367438	-0.293351	G3GYP9	G3GYP9	G3GYP9_CRIGR	I79_002954	Peroxiredoxin-1	ADEGISFR	ADEGISFR	ADEGISFR2
9.64313	10.1555	11.1525	10.4861	10.24	10.6643	9.83258	9.61758	10.5086	11.8593	10.4384	10.6221	1	2	0.166816	0.999922	0.170954	0.440766	G3IH63	G3IH63;G3GY44	G3IH63_CRIGR	I79_023145	Myosin-9	ADFCIIHYAGK	ADFC(UniMod:4)IIHYAGK	ADFC(UniMod:4)IIHYAGK2
12.2328	12.3037	13.0277	12.8256	13.3389	12.6527	11.0059	12.9068	13.2863	8.75634	12.3949	13.1778	1	2	0.21758	0.999922	0.243615	0.551737	G3IID5	G3IID5	G3IID5_CRIGR	I79_023603	Chitinase	ADGLYPVANDR	ADGLYPVANDR	ADGLYPVANDR2
9.22226	11.9939	10.3659	8.57711	12.5912	9.75419	10.8332	9.46846	10.2282	13.259	13.0773	9.28017	1	2	0.0219437	0.999922	-0.0662587	-0.0647661	G3GYR9	G3GYR9	G3GYR9_CRIGR	Rps8	40S ribosomal protein S8	ADGYVLEGK	ADGYVLEGK	ADGYVLEGK2
9.9808	9.39641	9.19014	9.62338	11.6941	10.4141	11.1524	10.7875	9.76196	11.5022	11.8848	10.8972	1	2	0.879238	0.999922	0.883497	1.84533	G3II47	G3II47	G3II47_CRIGR	Aco2	Aconitate hydratase, mitochondrial	ADIASLAEEFK	ADIASLAEEFK	ADIASLAEEFK2
12.8241	10.3881	8.89673	10.5265	9.75732	8.7856	12.8563	8.89526	12.1869	11.42	9.22872	10.3781	1	2	0.395941	0.999922	-0.89994	-0.929473	G3I8G0	G3I8G0;G3I8G1	G3I8G0_CRIGR	Krt17	Keratin 17	ADLEMQIENLK	ADLEMQIENLK	ADLEMQIENLK2
14.3597	14.9396	14.2562	13.6668	14.9801	12.3123	14.3155	14.6499	13.3157	15.3816	15.0752	13.5162	1	2	0.49213	0.999922	-0.69469	-1.10868	G3H354	G3H354	G3H354_CRIGR	I79_004665	Heat shock protein HSP 90-alpha	ADLINNLGTIAK	ADLINNLGTIAK	ADLINNLGTIAK2
8.8916	8.94785	12.6488	9.80072	10.5247	10.1663	9.60774	9.44537	9.582	8.834	8.42818	12.8511	1	2	0.0320234	0.999922	-0.103963	-0.0949418	G3HZX6	G3HZX6	G3HZX6_CRIGR	I79_016639	Nucleobindin-1	ADTGDAPVPAPAGDQK	ADTGDAPVPAPAGDQK	ADTGDAPVPAPAGDQK2
8.09845	9.56733	11.0307	9.0351	9.83136	11.3698	9.86438	9.33712	10.2707	10.2169	8.73397	10.0422	1	2	0.151944	0.999922	0.3308	0.399001	G3H256	G3H256	G3H256_CRIGR	Psmd9	26S proteasome non-ATPase regulatory subunit 9	ADVDLYQVR	ADVDLYQVR	ADVDLYQVR2
8.72827	13.055	13.1235	15.3297	12.5778	13.7958	13.652	12.9487	13.8916	13.5692	13.3168	14.7018	1	2	0.560307	0.999922	1.62207	1.20362	G3IBN9	G3IBN9;G3IBP0;G3IKI7	G3IBN9_CRIGR	I79_021070	Keratin, type II cytoskeletal 71	AEAEALYQTK	AEAEALYQTK	AEAEALYQTK2
8.89565	9.40193	12.9805	8.29878	11.2223	11.2046	10.4583	12.0624	13.3943	9.28928	10.8918	13.4907	1	2	0.221025	0.999922	-0.693074	-0.556228	G3IBK2	G3IBK2	G3IBK2_CRIGR	I79_021027	Filamin-A	AEAGVPAEFSIWTR	AEAGVPAEFSIWTR	AEAGVPAEFSIWTR2
10.1262	13.175	9.23298	9.69134	13.2379	11.4325	9.7898	12.9915	9.44322	12.7043	14.1105	10.0263	1	2	0.193869	0.999922	0.560323	0.492857	G3IG05	G3IG05	G3IG05_CRIGR	I79_022682	Annexin	AEDGSVIDYELIDQDAR	AEDGSVIDYELIDQDAR	AEDGSVIDYELIDQDAR2
8.84301	9.94867	12.8079	9.78619	11.6757	10.8282	9.79584	10.1351	10.3475	10.4124	9.50401	13.2588	1	2	0.0292516	0.999922	0.0891585	0.0864934	G3IBK2	G3IBK2	G3IBK2_CRIGR	I79_021027	Filamin-A	AEISFEDRK	AEISFEDRK	AEISFEDRK2
8.4625	12.1183	9.65204	11.5667	12.3001	10.8945	9.90355	12.3677	9.78823	11.0466	11.3423	10.371	1	2	0.702166	0.999922	1.41503	1.48669	G3I278	G3I278	G3I278_CRIGR	I79_017505	Laminin subunit beta-1	AELLLEEAKR	AELLLEEAKR	AELLLEEAKR2
9.60001	10.9507	9.59362	9.63649	11.6859	10.7299	10.8109	11.1944	8.47912	11.0322	11.3638	9.87547	1	2	0.715267	0.999922	0.803229	1.47381	G3IBG3	G3IBG3	G3IBG3_CRIGR	Uba1	E1 ubiquitin-activating enzyme	AENYDISPADR	AENYDISPADR	AENYDISPADR2
11.0771	12.531	13.268	12.2109	13.0275	10.6931	10.9185	12.814	11.128	11.737	12.1766	12.7393	1	2	0.0982034	0.999922	-0.208405	-0.268316	G3HG25	G3HG25	G3HG25_CRIGR	I79_009544	Laminin subunit gamma-1	AEQQTADQLLAR	AEQQTADQLLAR	AEQQTADQLLAR2
8.75353	10.9136	9.8458	10.0822	9.93066	11.8676	9.35255	9.95967	10.7323	11.7034	11.417	10.3939	1	2	0.305807	0.999922	0.480072	0.727135	G3IPX9	G3IPX9	G3IPX9_CRIGR	I79_026064	Vesicle-fusing ATPase	AESLQVTR	AESLQVTR	AESLQVTR2
13.1111	13.9191	13.3512	13.9816	13.489	13.2174	13.8583	14.0184	13.0655	13.2458	12.3602	13.2112	1	2	0.0301224	0.999922	0.0217288	0.0877911	G3HYM2	G3HYM2	G3HYM2_CRIGR	I79_016163	Coagulation factor V	AEVDDVIQVR	AEVDDVIQVR	AEVDDVIQVR2
9.13352	11.3108	9.55921	10.2753	12.3633	9.84323	10.3093	10.6304	8.82806	11.0521	11.7667	9.92949	1	2	0.102804	0.999922	0.264519	0.282557	G3HJM2	G3HJM2	G3HJM2_CRIGR	I79_010870	Glycyl-tRNA synthetase	AEVSELPGVVR	AEVSELPGVVR	AEVSELPGVVR2
9.43646	10.8327	9.15684	9.38817	11.1721	10.3181	10.5948	9.33353	9.83705	10.9886	11.4552	10.5107	1	2	0.474539	0.999922	0.545569	1.04727	G3I5W3	G3I5W3	G3I5W3_CRIGR	I79_018871	TAR DNA-binding protein 43	AFAFVTFADDK	AFAFVTFADDK	AFAFVTFADDK2
11.0375	12.1769	11.7128	12.3902	12.1136	9.29567	9.85757	12.192	9.25169	8.84305	11.0005	10.7267	1	2	0.0541041	0.999922	-0.142426	-0.15719	G3HG25	G3HG25	G3HG25_CRIGR	I79_009544	Laminin subunit gamma-1	AFDITYVR	AFDITYVR	AFDITYVR2
10.7779	10.3352	9.37156	8.53581	12.4699	11.2241	10.5319	11.521	9.91323	12.4548	12.9444	10.8454	1	2	0.173794	0.999922	0.417667	0.46119	G3HRK0	G3HRK0	G3HRK0_CRIGR	Pa2g4	PA2G4	AFFSEVER	AFFSEVER	AFFSEVER2
8.99632	11.4095	11.1198	9.53357	12.0315	12.2843	10.3876	10.245	9.05441	10.5518	11.2651	10.9739	1	2	0.25973	0.999922	0.62997	0.634976	G3IBK2	G3IBK2	G3IBK2_CRIGR	I79_021027	Filamin-A	AFGPGLQGGNAGSPAR	AFGPGLQGGNAGSPAR	AFGPGLQGGNAGSPAR2
9.17328	11.432	8.66874	9.30048	10.9754	9.77593	9.1789	9.68858	8.41716	9.69258	9.23731	12.0349	1	2	0.288547	0.999922	0.553182	0.693448	G3I3U5	G3I3U5	G3I3U5_CRIGR	I79_018113	Nidogen-1	AFLHIPAK	AFLHIPAK	AFLHIPAK2
9.47776	13.2271	14.2247	9.98742	12.5186	10.1924	13.0312	8.60788	11.4935	9.72851	12.0007	9.83063	1	3	0.304279	0.999922	-0.940926	-0.740396	G3HYL5	G3HYL5	G3HYL5_CRIGR	I79_016155	Lymphatic vessel endothelial hyaluronic acid receptor 1	AFPFTNKNQK	AFPFTNKNQK	AFPFTNKNQK3
9.26851	12.1324	9.25196	9.23314	9.4006	10.8562	10.8792	10.0019	9.69856	11.9006	11.7745	11.0803	1	2	0.0038697	0.999922	-0.00965166	-0.0117449	G3HSZ4	G3HSZ4	G3HSZ4_CRIGR	I79_013994	Splicing factor, arginine/serine-rich 7 (Fragment)	AFSYYGPLR	AFSYYGPLR	AFSYYGPLR2
9.01704	11.7257	9.99388	10.2983	11.5146	11.2894	9.75734	10.3525	12.4399	10.9892	11.0061	10.0313	1	2	0.331984	0.999922	0.634528	0.781044	G3GSM5	G3GSM5	G3GSM5_CRIGR	Tfrc	Transferrin receptor protein 1	AFTYINLDK	AFTYINLDK	AFTYINLDK2
16.4054	17.1619	17.3793	17.6366	17.0521	17.5632	17.171	17.4255	17.426	17.2132	15.7628	17.5917	1	2	0.611018	0.999922	0.337214	1.31691	G3HX84	G3HX84	G3HX84_CRIGR	I79_015603	Gelsolin	AGALNSNDAFVLK	AGALNSNDAFVLK	AGALNSNDAFVLK2
9.2859	9.27049	10.2629	10.0416	11.5458	9.68524	10.4183	9.90871	8.40037	9.43852	9.80441	11.2402	1	2	1.08755	0.999922	1.18874	2.20237	G3GR64	G3GR64	G3GR64_CRIGR	I79_000007	Inter-alpha-trypsin inhibitor heavy chain H5	AGEQLIGFYDEIR	AGEQLIGFYDEIR	AGEQLIGFYDEIR2
16.6186	17.0211	16.1533	17.7271	17.0179	14.5004	17.2912	17.571	15.25	17.6444	16.7205	15.4804	1	2	0.086804	0.999922	-0.192745	-0.244655	G3GVD0	G3HQY2;G3GVD0;G3I4A0;G3I6E6;G3H5Q0	G3GVD0_CRIGR	Actb	ACTB	AGFAGDDAPR	AGFAGDDAPR	AGFAGDDAPR2
10.0508	11.0916	8.99281	8.76044	11.2618	10.5002	10.1395	11.2514	11.2029	8.74699	10.0443	10.5487	1	2	0.170213	0.999922	0.310158	0.440853	P55262	P55262	ADK_CRIGR	ADK	Adenosine kinase	AGHYAASVIIR	AGHYAASVIIR	AGHYAASVIIR2
12.5513	13.3005	13.4209	13.3295	13.0796	10.1528	9.51297	13.2253	13.5436	13.2865	12.256	13.4005	1	2	0.236122	0.999922	-0.669727	-0.584598	G3HAN8	G3HAN8	G3HAN8_CRIGR	Ahcy	AHCY	AGIPVYAWK	AGIPVYAWK	AGIPVYAWK2
16.3337	15.1415	9.85099	12.9995	15.5	10.6567	14.1268	14.1004	8.77624	15.4812	15.3825	10.7932	1	2	0.141145	0.999922	-0.799484	-0.372837	G3HDT6	G3HPV2;G3HDU4;G3INW9;G3H2T7;G3HPV6;G3HDV5;G3HPW0;G3HDS3;G3H3H8;G3H2T8;G3I968;G3HDT6;G3HMB9	G3HDT6_CRIGR	I79_008702	Histone H2A type 1	AGLQFPVGR	AGLQFPVGR	AGLQFPVGR2
8.7778	12.2365	9.14638	8.56679	9.5771	10.1704	9.83594	9.33194	8.52727	12.5264	12.3568	9.48636	1	2	0.25879	0.999922	-0.550429	-0.648176	G3HX34	G3IIG4;G3HX34	G3HX34_CRIGR	I79_015550	60S ribosomal protein L7	AGNFYVPAEPK	AGNFYVPAEPK	AGNFYVPAEPK2
9.10923	9.29724	8.86033	8.49771	11.4479	10.2909	10.3713	12.4473	9.88149	11.5411	8.73967	10.9188	1	3	0.695297	0.999922	1.0129	1.58897	G3H309	G3H309	G3H309_CRIGR	Bhmt	Betaine--homocysteine S-methyltransferase	AGPWTPEAAVEHPEAVR	AGPWTPEAAVEHPEAVR	AGPWTPEAAVEHPEAVR3
12.5496	12.6405	12.9217	12.6534	13.0877	10.556	12.2769	12.5252	12.7576	12.974	12.3849	11.742	1	2	0.272481	0.999922	-0.409415	-0.697506	G3IHY5	G3IHY5	G3IHY5_CRIGR	I79_023445	6-phosphogluconate dehydrogenase, decarboxylating	AGQAVDDFIEK	AGQAVDDFIEK	AGQAVDDFIEK2
10.5557	12.3917	9.80219	8.36964	11.7731	10.1435	9.6506	12.2246	10.3666	11.4171	10.7515	9.4491	1	2	0.461174	0.999922	-0.940522	-1.0256	G3HGW6	G3HGW6	G3HGW6_CRIGR	I79_009858	Laminin subunit alpha-5	AGQLTDNTEATLGR	AGQLTDNTEATLGR	AGQLTDNTEATLGR2
11.4975	12.1089	11.4703	9.53271	12.6433	9.68765	11.3926	12.6661	10.8293	11.6633	12.1129	10.6283	1	2	0.679394	0.999922	-1.34097	-1.54342	G3HP75	G3HP75	G3HP75_CRIGR	Phgdh	D-3-phosphoglycerate dehydrogenase	AGTGVDNVDLEAATR	AGTGVDNVDLEAATR	AGTGVDNVDLEAATR2
9.23141	11.897	10.5269	10.4819	12.3369	11.6236	10.3951	9.30168	10.5748	12.6455	12.535	9.9921	1	2	0.113511	0.999922	0.348547	0.308227	G3I9S3	G3H9A3;G3I4R0;G3HTS2;G3I9S3;G3I3I5;G3GSB7;G3HVW8	G3I9S3_CRIGR	I79_020332	60S ribosomal protein L7a	AGVNTVTTLVENK	AGVNTVTTLVENK	AGVNTVTTLVENK2
15.1678	15.2837	14.7305	15.6792	15.534	14.6703	15.726	15.9269	14.6023	15.2089	14.9879	15.005	1	2	0.16059	0.999922	0.113009	0.423229	G3IFZ1	G3IFZ1	G3IFZ1_CRIGR	I79_022667	Fibulin-1	AGYYFDGISR	AGYYFDGISR	AGYYFDGISR2
9.84131	10.6539	10.8007	8.11574	8.72633	10.8255	9.59869	8.59729	9.59509	8.89658	9.55273	10.4804	1	3	0.528128	0.999922	-0.80444	-1.17443	G3I973	G3I973	G3I973_CRIGR	I79_020107	Hypoxia up-regulated 1	AHFNLDESGVLSLDR	AHFNLDESGVLSLDR	AHFNLDESGVLSLDR3
11.6769	12.5531	9.4373	12.5613	12.152	11.0037	10.6167	12.4313	10.0527	11.6886	9.29826	9.68944	1	2	0.402679	0.999922	0.752064	0.935826	G3H309	G3H309	G3H309_CRIGR	Bhmt	Betaine--homocysteine S-methyltransferase	AIAEELAPER	AIAEELAPER	AIAEELAPER2
12.0838	13.2009	9.12055	9.06915	12.2434	9.80211	10.5939	9.93505	9.40294	11.1388	11.9822	10.7058	1	2	0.325841	0.999922	-0.932416	-0.77062	G3GT06	G3GT06	G3GT06_CRIGR	I79_000779	T-complex protein 1 subunit theta	AIASTGANVIVTGGK	AIASTGANVIVTGGK	AIASTGANVIVTGGK2
8.73995	9.3665	12.4253	9.76505	11.6296	10.7386	9.33112	9.54071	9.69367	10.3548	11.1455	12.1152	1	2	0.105788	0.999922	0.265633	0.291309	G3I539	G3I539	G3I539_CRIGR	I79_018582	Hsc70-interacting protein	AIEINPDSAQPYK	AIEINPDSAQPYK	AIEINPDSAQPYK2
9.27218	11.7307	9.00141	9.91199	12.3164	10.3924	11.6765	9.27083	10.2165	12.7266	12.1875	11.3481	0	2	0.508897	0.999922	0.922654	1.11236	G3HLM2;G3HZ82	G3HZ82;G3HLM2	G3HLM2_CRIGR;G3HZ82_CRIGR	CgPICR_009256;I79_011612	Glycylpeptide N-tetradecanoyltransferase	AIELFSVGQGPAK	AIELFSVGQGPAK	AIELFSVGQGPAK2
13.1093	13.6693	12.5156	13.7853	13.5134	10.7323	14.1061	14.028	13.0768	13.6563	12.1552	10.9889	0	2	0.0931156	0.999922	-0.195434	-0.261874	G3HH44;G3I5H2	G3I5H2;G3HH44	G3HH44_CRIGR;G3I5H2_CRIGR	I79_009940;I79_018720	Glutathione transferase	AILNYIATK	AILNYIATK	AILNYIATK2
14.5709	8.48911	10.8747	9.85468	9.83114	10.1587	10.0144	10.0237	9.71063	8.46052	11.7616	10.4631	1	2	0.274658	0.999922	-0.939749	-0.704957	G3HD94	G3HD94	G3HD94_CRIGR	I79_008473	Non-specific serine/threonine protein kinase	AITGFDDPFSGK	AITGFDDPFSGK	AITGFDDPFSGK2
9.11069	11.6392	11.6169	9.23873	11.5382	10.2473	9.96575	11.6441	9.24438	10.9675	12.1614	10.9574	1	2	0.0719299	0.999922	-0.160511	-0.20171	G3HXL1	G3HXL1	G3HXL1_CRIGR	Pcbp1	PCBP1	AITIAGVPQSVTECVK	AITIAGVPQSVTEC(UniMod:4)VK	AITIAGVPQSVTEC(UniMod:4)VK2
14.1919	16.3218	14.2111	15.4419	16.4387	10.5665	15.6446	15.5095	13.8463	16.6282	16.4309	13.4191	1	2	0.0139792	0.999922	0.0802364	0.0413953	G3I1S5	G3GUM6;G3I1S5;G3I044;G3HMD1;G3I6P1;G3GTJ4;G3HKK5;G3HYZ5;G3HYZ4	G3I1S5_CRIGR	I79_017344	Glyceraldehyde-3-phosphate dehydrogenase	AITIFQER	AITIFQER	AITIFQER2
11.756	14.9436	12.6419	9.86803	15.0134	9.55992	9.10348	14.2103	10.4855	14.1503	15.1081	10.9805	1	3	0.221855	0.999922	-0.874003	-0.5644	G3I1S5	G3GUM6;G3I1S5;G3I044;G3HMD1;G3GTJ4;G3HKK5	G3I1S5_CRIGR	I79_017344	Glyceraldehyde-3-phosphate dehydrogenase	AITIFQERDPANIK	AITIFQERDPANIK	AITIFQERDPANIK3
11.157	11.1465	9.61071	9.94622	11.4335	10.169	10.4305	11.1013	9.78698	8.49135	9.55409	10.7929	1	2	0.201392	0.999922	-0.302409	-0.50962	G3HRD9	G3HRD9	G3HRD9_CRIGR	Psmb5	Proteasome subunit beta	AIYQATYR	AIYQATYR	AIYQATYR2
15.149	16.1083	15.9784	16.6161	15.7275	16.1179	15.9623	16.2185	16.167	15.5652	15.105	16.2913	1	2	0.666121	0.999922	0.486124	1.3849	G3I7Q1	G3I7Q1	G3I7Q1_CRIGR	I79_019548	Apolipoprotein A-I	AKPALEDLR	AKPALEDLR	AKPALEDLR2
11.7257	12.9049	12.6653	9.80602	12.9845	10.7679	11.563	11.7581	10.7231	12.082	12.0055	11.8801	1	2	0.454014	0.999922	-0.808961	-1.04138	G3HDU1	G3HDU1;G3HDT8;G3HDT6	G3HDU1_CRIGR	LOC100752904	HIST1H1D	ALAAAGYDVEK	ALAAAGYDVEK	ALAAAGYDVEK2
9.74621	9.23202	9.13695	10.1298	10.8359	9.83202	9.5225	9.79021	10.7889	11.991	11.8894	11.3867	1	2	1.29842	0.999922	0.872418	2.45542	G3I2I1	G3I2I1	G3I2I1_CRIGR	Mcm4	DNA replication licensing factor MCM4	ALADDDFLTVTGK	ALADDDFLTVTGK	ALADDDFLTVTGK2
11.4019	9.46166	11.3487	12.212	12.2602	10.8689	12.2301	12.8968	9.9746	12.6004	10.821	10.9277	1	2	0.239965	0.999922	0.518653	0.597702	G3I4H6	G3I4H6	G3I4H6_CRIGR	I79_018355	Fructose-bisphosphate aldolase	ALANSLACQGK	ALANSLAC(UniMod:4)QGK	ALANSLAC(UniMod:4)QGK2
14.5765	15.2268	14.3372	15.3128	14.8218	14.5177	15.421	15.3995	13.95	14.8335	13.9914	14.2373	1	2	0.000968681	0.999922	0.00116849	0.00292789	G3GWQ1	G3GWQ1	G3GWQ1_CRIGR	I79_002180	Vinculin	ALASQLQDSLK	ALASQLQDSLK	ALASQLQDSLK2
9.19115	9.546	12.691	13.0692	12.3902	10.0641	10.1085	12.4455	10.6323	11.7839	11.1659	11.1161	1	2	0.446054	0.999922	1.1005	1.00192	G3H1K9	G3H1K9;G3I4K1;G3HJB0	G3H1K9_CRIGR	I79_004057	Alpha-actinin-1	ALDFIASK	ALDFIASK	ALDFIASK2
12.2238	12.605	13.3498	12.9892	12.1642	13.4404	9.30048	12.5026	13.8327	12.7903	11.9565	13.6086	1	2	0.0163502	0.999922	-0.0218725	-0.0485498	G3HN02	G3HN02	G3HN02_CRIGR	I79_012132	Talin-1	ALEATTEHIR	ALEATTEHIR	ALEATTEHIR2
8.34937	12.2109	9.44749	13.7289	12.7259	10.8579	9.75015	13.0469	10.1913	9.93327	8.63208	10.6788	1	2	0.719829	0.999922	1.89337	1.47864	G3GRB1	G3GRB1	G3GRB1_CRIGR	I79_000054	Calpain-2 catalytic subunit	ALEEAGFK	ALEEAGFK	ALEEAGFK2
14.7392	14.1125	14.1729	14.4227	13.77	14.8123	15.556	13.5791	15.6548	14.2278	14.1401	14.8307	1	2	0.203226	0.999922	-0.835621	-0.525828	G3I8G0	G3I8G0	G3I8G0_CRIGR	Krt17	Keratin 17	ALEEANTELEVK	ALEEANTELEVK	ALEEANTELEVK2
11.911	12.0546	13.7984	10.2694	11.9805	10.5959	10.1968	11.5458	10.3214	12.4966	11.3897	10.9355	1	2	0.806112	0.999922	-1.45763	-1.63825	G3IH63	G3IH63	G3IH63_CRIGR	I79_023145	Myosin-9	ALELDSNLYR	ALELDSNLYR	ALELDSNLYR2
11.7875	11.8969	10.1845	11.9073	12.1303	11.2646	10.2684	11.7418	10.2407	12.8302	9.15098	11.2566	1	2	0.0943183	0.999922	0.218395	0.258751	G3HYJ9	G3HYJ9;G3HFP1	G3HYJ9_CRIGR	I79_016134	Moesin	ALELEQER	ALELEQER	ALELEQER2
9.32029	9.87456	14.4175	10.0858	11.6904	10.7367	9.68891	11.2131	10.9004	12.2619	9.54756	10.5958	1	2	0.179809	0.999922	-0.57168	-0.476903	G3IF80	G3IF80	G3IF80_CRIGR	I79_022400	Nucleolin	ALELTGLK	ALELTGLK	ALELTGLK2
13.3564	14.2045	14.495	14.255	13.6498	14.3748	14.5638	13.9983	14.391	13.3026	12.7897	14.43	1	2	0.106356	0.999922	0.0862582	0.290035	G3HN02	G3HN02	G3HN02_CRIGR	I79_012132	Talin-1	ALGDLISATK	ALGDLISATK	ALGDLISATK2
10.16	12.3964	11.7227	8.47101	12.2056	10.4656	7.92769	12.5232	9.34972	9.49844	11.6357	10.6649	1	2	0.514398	0.999922	-1.10462	-1.13732	O70473	O70473;G3GYP7	AK1A1_CRIGR	AKR1A1	Aldo-keto reductase family 1 member A1	ALGLSNFNSR	ALGLSNFNSR	ALGLSNFNSR2
8.15268	9.49246	11.5324	11.0582	8.7385	9.82604	10.0648	11.3372	10.2659	9.70106	9.22997	10.7198	1	2	0.0689831	0.999922	0.218253	0.19343	G3H8V5	G3H8V5	G3H8V5_CRIGR	I79_006816	Carboxypeptidase	ALHIPEK	ALHIPEK	ALHIPEK2
11.6546	12.2172	8.95581	11.5771	12.5196	11.1311	10.5765	12.2188	9.78358	12.2946	12.8416	10.9129	1	2	0.0517473	0.999922	0.158361	0.14743	G3I072	G3I072	G3I072_CRIGR	I79_016749	Elongation factor 1-gamma	ALIAAQYSGAQVR	ALIAAQYSGAQVR	ALIAAQYSGAQVR2
13.6178	12.8963	13.1781	13.3084	13.0479	11.3868	12.6639	13.4256	9.55696	13.4375	12.9536	12.5123	1	2	0.396853	0.999922	-0.501336	-0.910594	G3GWR8	G3GWR8	G3GWR8_CRIGR	I79_002199	Proteasome subunit alpha type-7 (Fragment)	ALLEVVQSGGK	ALLEVVQSGGK	ALLEVVQSGGK2
9.76578	11.6125	11.5708	11.2966	11.4355	10.6849	10.9528	10.5544	10.2441	9.80548	9.4665	11.6228	1	2	0.0782668	0.999922	0.110729	0.221856	G3H609	G3H609	G3H609_CRIGR	I79_005762	Glutathione-disulfide reductase	ALLTPVAIAAGR	ALLTPVAIAAGR	ALLTPVAIAAGR2
8.25525	13.4966	12.1011	13.1434	13.5191	10.9347	12.2137	13.7518	9.33817	12.5053	12.5675	10.3246	1	2	0.52723	0.999922	1.49408	1.18092	G3HN88	G3HN88	G3HN88_CRIGR	Cap1	Adenylyl cyclase-associated protein	ALLVTASQCQQPAGNK	ALLVTASQC(UniMod:4)QQPAGNK	ALLVTASQC(UniMod:4)QQPAGNK2
14.131	10.4107	10.6657	10.8972	9.57711	10.5414	10.2506	12.0909	8.7823	13.0994	11.3501	9.41711	1	2	0.361091	0.999922	-0.895352	-0.879821	G3HLU9	G3HLU9	G3HLU9_CRIGR	I79_011694	Junction plakoglobin	ALMGSPQLVAAVVR	ALM(UniMod:35)GSPQLVAAVVR	ALM(UniMod:35)GSPQLVAAVVR2
8.90032	10.047	10.1085	9.56571	12.3567	10.1932	8.8296	9.88581	10.2124	12.2195	12.5759	9.48106	1	2	0.549323	0.999922	0.884802	1.2304	G3GWL7	G3GWL7	G3GWL7_CRIGR	Rsl1d1	Ribosomal L1 domain containing 1	ALPATEIPGALGPVTSGK	ALPATEIPGALGPVTSGK	ALPATEIPGALGPVTSGK2
16.6435	9.07128	10.0503	8.72684	8.95723	12.2256	19.3075	8.27767	16.3924	17.6274	8.43553	10.6201	0	2	0.237775	0.999922	-1.21031	-0.602922	G3HK56;G3I7Y3	G3HK56;G3I7Y3	G3HK56_CRIGR;G3I7Y3_CRIGR	I79_011073;LOC100772093	Lysosome-associated membrane glycoprotein 1	ALQATVGNSYK	ALQATVGNSYK	ALQATVGNSYK2
8.57873	11.7411	10.7876	9.59182	12.2751	9.34139	10.6473	11.0989	9.65455	12.5927	11.8141	10.6863	1	2	0.0149136	0.999922	0.0419757	0.0441166	G3I2M1	G3I2M1	G3I2M1_CRIGR	Cct6a	Chaperonin containing TCP1 subunit 6A	ALQFLEQVK	ALQFLEQVK	ALQFLEQVK2
12.1494	11.6844	10.0313	9.49356	11.8167	11.2071	10.0139	10.0455	10.8435	12.1653	12.0563	10.8095	1	2	0.087324	0.999922	-0.202368	-0.24099	G3IF62	G3IF62	G3IF62_CRIGR	I79_022378	Ras GTPase-activating-like protein IQGAP1	ALQSPALGLR	ALQSPALGLR	ALQSPALGLR2
9.49006	8.75913	9.66942	7.94899	9.4223	9.99312	8.80118	12.1674	10.8721	11.2568	9.17506	11.9574	1	3	NaN	NaN	0	NaN	G3I3X4	G3I3X4	G3I3X4_CRIGR	CgPICR_016294	Fructose-bisphosphate aldolase	ALSDHHIYLEGTLLK	ALSDHHIYLEGTLLK	ALSDHHIYLEGTLLK3
9.72975	11.5888	9.14739	10.3315	8.72561	12.0991	10.3546	11.8849	10.0375	8.95706	11.6685	10.3907	1	3	0.221059	0.999922	0.489802	0.553242	G3I4H6	G3I4H6;G3IH03;G3IK44	G3I4H6_CRIGR	I79_018355	Fructose-bisphosphate aldolase	ALSDHHVYLEGTLLK	ALSDHHVYLEGTLLK	ALSDHHVYLEGTLLK3
10.1041	11.7236	10.4228	9.02018	10.8703	11.5851	9.14481	11.0272	9.27505	10.9993	10.4	10.6612	1	2	0.0367343	0.999922	0.073477	0.106534	G3GY17	G3GY17	G3GY17_CRIGR	I79_002670	Cullin-associated NEDD8-dissociated protein 1	ALTLIAGSPLK	ALTLIAGSPLK	ALTLIAGSPLK2
10.1704	10.3989	12.1934	8.78203	9.42251	10.7448	9.14604	9.86538	12.0312	10.4197	10.6742	11.7133	1	2	0.441144	0.999922	-0.749923	-0.997868	G3IBK2	G3IBK2	G3IBK2_CRIGR	I79_021027	Filamin-A	ALTQTGGPHVK	ALTQTGGPHVK	ALTQTGGPHVK2
9.53169	11.9493	12.3956	12.2589	12.8345	10.2658	12.6316	12.4839	11.8001	11.7966	11.9786	10.4818	1	2	0.16034	0.999922	0.355759	0.417016	G3HYJ9	G3HYJ9	G3HYJ9_CRIGR	I79_016134	Moesin	ALTSELANAR	ALTSELANAR	ALTSELANAR2
8.32368	11.2877	8.99418	8.37345	11.0396	9.46111	9.67029	9.54113	10.4256	10.7646	10.2302	10.8918	1	2	0.128344	0.999922	-0.30943	-0.342823	G3IMH4	G3IMH4	G3IMH4_CRIGR	I79_025113	Sphingomyelin phosphodiesterase	ALTTVTDLVR	ALTTVTDLVR	ALTTVTDLVR2
10.1457	8.81901	12.754	9.59356	9.59124	10.5878	10.7503	9.79399	9.25223	9.68295	10.4087	10.1207	1	2	0.247026	0.999922	-0.543386	-0.632448	G3IF80	G3IF80	G3IF80_CRIGR	I79_022400	Nucleolin	ALVATPGK	ALVATPGK	ALVATPGK2
8.85528	9.65054	9.10136	9.97879	11.2241	10.7104	10.144	10.1008	10.2316	11.8902	12.2762	10.9686	1	2	1.23296	0.999922	1.06036	2.38351	G3HJD8	G3HJD8;G3I5Y2;G3H3T4	G3HJD8_CRIGR	I79_010782	40S ribosomal protein S16	ALVAYYQK	ALVAYYQK	ALVAYYQK2
12.1656	10.6625	9.51288	9.04832	8.83128	10.254	9.66749	10.2061	10.1093	11.2013	10.4534	9.20889	1	2	0.675622	0.999922	-1.00702	-1.40407	G3HMW7	G3HMW7	G3HMW7_CRIGR	I79_012096	Inositol monophosphatase 2	ALVLTEIGPK	ALVLTEIGPK	ALVLTEIGPK2
12.8517	9.96311	11.0259	8.52724	9.26931	11.2371	9.80985	9.35875	12.3208	11.6795	9.41969	9.89762	1	2	0.606056	0.999922	-1.15223	-1.2835	G3IAW0	G3IAW0	G3IAW0_CRIGR	I79_020742	Desmocollin-3	ALVTVHVR	ALVTVHVR	ALVTVHVR2
12.028	13.1619	14.1159	10.311	13.2623	9.86019	13.0274	13.5273	13.8055	13.1104	12.7266	13.5762	1	2	0.670782	0.999922	-1.61324	-1.44665	G3IBK2	G3IBK2	G3IBK2_CRIGR	I79_021027	Filamin-A	ANLPQSFQVDTSK	ANLPQSFQVDTSK	ANLPQSFQVDTSK2
8.8245	14.057	9.18151	9.25062	13.3968	10.47	10.0296	13.422	10.0332	11.3073	13.1365	10.6002	1	3	0.182158	0.999922	0.702956	0.468086	G3GZL3	G3GZL3	G3GZL3_CRIGR	I79_003298	RING-type E3 ubiquitin transferase	ANRPFLVLIR	ANRPFLVLIR	ANRPFLVLIR3
12.0102	13.5028	9.19691	10.8936	13.5321	10.8006	12.4291	12.1774	10.5037	13.9589	13.808	10.0717	1	2	0.0920462	0.999922	0.334937	0.253761	G3IJD1	G3HCT4;G3IJD1	G3IJD1_CRIGR	Ddx17	RNA helicase	APILIATDVASR	APILIATDVASR	APILIATDVASR2
9.59553	10.9314	9.51113	10.4734	11.5466	10.4837	9.27289	9.32876	10.1546	12.7366	11.1504	10.3473	1	2	0.577641	0.999922	0.599045	1.23193	G3H6U1	G3H6U1	G3H6U1_CRIGR	I79_006060	RNA helicase	APQVLVLAPTR	APQVLVLAPTR	APQVLVLAPTR2
11.3668	13.1087	9.5036	9.7257	11.3618	10.4421	10.6276	10.4332	10.5653	10.5755	10.4854	11.0633	1	2	0.0391884	0.999922	-0.128132	-0.116103	G3I2M1	G3I2M1	G3I2M1_CRIGR	Cct6a	Chaperonin containing TCP1 subunit 6A	AQAALAVNISAAR	AQAALAVNISAAR	AQAALAVNISAAR2
13.253	13.8174	14.6648	14.3071	14.0737	14.6676	13.9182	14.3045	14.5015	13.5111	12.7685	14.7733	1	2	0.158073	0.999922	0.210167	0.422538	G3HHV4	G3HHV4	G3HHV4_CRIGR	I79_010214	Thrombospondin-1	AQGYSGLSVK	AQGYSGLSVK	AQGYSGLSVK2
10.6685	12.0781	11.5437	9.3694	11.6889	11.309	11.1199	12.2003	10.5423	9.07987	9.0831	11.5335	1	2	0.202998	0.999922	-0.466714	-0.517211	G3I278	G3I278	G3I278_CRIGR	I79_017505	Laminin subunit beta-1	AQIAAEAAIK	AQIAAEAAIK	AQIAAEAAIK2
12.0618	11.5076	11.4342	11.8167	11.1103	11.7539	11.4705	11.008	12.1422	11.9743	10.3486	11.9738	1	3	0.259173	0.999922	0.2334	0.644295	G3HZE6	G3HZE6	G3HZE6_CRIGR	I79_016447	Heat shock 70 kDa protein 1A/1B	AQIHDLVLVGGSTR	AQIHDLVLVGGSTR	AQIHDLVLVGGSTR3
8.34347	10.7324	9.68443	9.32517	11.8419	11.1456	9.64463	10.4708	10.1759	10.603	11.6895	10.4375	1	2	0.368656	0.999922	0.691045	0.850438	G3I027	G3I027	G3I027_CRIGR	Trap1	Heat shock protein 75 kDa, mitochondrial	AQLLQPTLEINPR	AQLLQPTLEINPR	AQLLQPTLEINPR2
13.5378	14.0486	13.4369	14.2503	13.8163	13.7276	14.0602	14.3324	13.6606	14.026	12.6329	13.1637	1	2	0.454914	0.999922	0.189533	1.01668	G3GWQ1	G3GWQ1	G3GWQ1_CRIGR	I79_002180	Vinculin	AQQVSQGLDVLTAK	AQQVSQGLDVLTAK	AQQVSQGLDVLTAK2
10.612	11.2431	9.66232	12.3288	12.0348	11.1354	10.746	12.0207	9.37786	8.90339	9.77591	10.8812	1	2	1.67826	0.999922	1.70913	3.32684	G3HGW6	G3HGW6	G3HGW6_CRIGR	I79_009858	Laminin subunit alpha-5	AQTLLETVR	AQTLLETVR	AQTLLETVR2
19.4813	18.6815	18.721	19.106	18.1163	19.092	19.055	18.0846	19.1615	19.5253	18.4158	18.8113	1	2	0.0120288	0.999922	0.0351477	0.0358147	G3IBN9	G3IBN9;G3IBN8;G3IKI7;G3IKD5	G3IBN9_CRIGR	I79_021070	Keratin, type II cytoskeletal 71	AQYEEIAQR	AQYEEIAQR	AQYEEIAQR2
7.94336	9.69707	9.74276	9.45993	11.2286	10.3158	10.5362	10.9309	10.8432	9.00376	11.3661	10.9772	1	3	0.996602	0.999922	1.08859	1.94306	G3H4Z8	G3H4Z8;G3IGQ3	G3H4Z8_CRIGR	Hspa2	HSPA2	ARFEELNADLFR	ARFEELNADLFR	ARFEELNADLFR3
12.4045	13.5915	13.8606	13.608	13.4176	13.951	13.7918	13.236	14.0827	12.7455	12.5851	13.8314	1	2	0.263588	0.999922	0.305029	0.652626	G3HN02	G3HN02	G3HN02_CRIGR	I79_012132	Talin-1	ASAGPQPLLVQSCK	ASAGPQPLLVQSC(UniMod:4)K	ASAGPQPLLVQSC(UniMod:4)K2
8.57466	10.9738	9.63866	9.28069	10.9451	10.5664	10.1862	10.5657	10.5901	9.31425	9.57826	10.8502	1	2	0.110396	0.999922	0.195169	0.299195	G3IB53	G3IB53	G3IB53_CRIGR	I79_020842	Golgi-associated plant pathogenesis-related protein 1	ASASDGSSFVVAR	ASASDGSSFVVAR	ASASDGSSFVVAR2
8.26015	10.8793	12.2545	9.08425	8.51809	8.99529	10.0654	10.2443	9.9783	9.64412	9.01466	10.1393	1	2	0.697649	0.999922	-1.36244	-1.59307	G3GZA9	G3GZA9	G3GZA9_CRIGR	I79_003169	Reticulocalbin-1 (Fragment)	ASDLDGDLTATR	ASDLDGDLTATR	ASDLDGDLTATR2
12.6229	13.7344	13.0822	12.2639	13.9073	10.4563	12.6934	12.9968	11.6412	12.597	12.586	13.1403	1	2	0.384614	0.999922	-0.717634	-0.903165	G3HDU1	G3HDU1;G3HDS7;G3HDT6	G3HDU1_CRIGR	LOC100752904	HIST1H1D	ASGPPVSELITK	ASGPPVSELITK	ASGPPVSELITK2
12.3736	9.52062	12.3544	10.7961	9.83381	10.2312	9.26811	11.9872	10.5058	11.9677	9.92321	11.0626	1	2	0.214466	0.999922	-0.461013	-0.543215	G3H1K9	G3H1K9	G3H1K9_CRIGR	I79_004057	Alpha-actinin-1	ASIHEAWTDGK	ASIHEAWTDGK	ASIHEAWTDGK2
9.57202	9.52662	10.1325	11.6127	10.6049	11.2224	11.0136	11.9519	9.793	10.6042	9.95355	10.5343	1	2	2.62657	0.999922	1.67196	5.08557	G3I3U5	G3I3U5	G3I3U5_CRIGR	I79_018113	Nidogen-1	ASLHGGEPTTIIR	ASLHGGEPTTIIR	ASLHGGEPTTIIR2
8.94168	11.2922	10.7304	8.37117	11.7609	12.1239	10.3199	9.67428	9.43401	10.9687	11.2468	10.86	1	2	0.0870854	0.999922	0.240706	0.24247	G3IKH9	G3IKH9	G3IKH9_CRIGR	I79_024382	Phosphoserine transaminase	ASLYNAVTTEDVEK	ASLYNAVTTEDVEK	ASLYNAVTTEDVEK2
8.10094	9.22324	9.75356	11.5577	11.8395	11.2421	10.3825	8.96051	9.81586	10.5632	8.72958	10.7296	1	2	2.10409	0.999922	2.09678	3.94947	G3HGW6	G3HGW6	G3HGW6_CRIGR	I79_009858	Laminin subunit alpha-5	ATAAQPELPAYR	ATAAQPELPAYR	ATAAQPELPAYR2
10.6492	11.561	9.28384	9.21875	9.18385	9.99566	10.559	9.21878	10.9879	9.27072	10.0279	10.5941	1	2	0.586552	0.999922	-0.76912	-1.33141	G3HRD9	G3HRD9	G3HRD9_CRIGR	Psmb5	Proteasome subunit beta	ATAGAYIASQTVK	ATAGAYIASQTVK	ATAGAYIASQTVK2
13.6845	10.5407	12.2824	8.93392	12.1354	11.682	10.5457	12.139	9.39832	8.64008	10.3298	11.7458	1	3	0.234064	0.999922	-0.808087	-0.581763	G3HZE6	G3HZE6;G3HZE7;G3HZE5	G3HZE6_CRIGR	I79_016447	Heat shock 70 kDa protein 1A/1B	ATAGDTHLGGEDFDNR	ATAGDTHLGGEDFDNR	ATAGDTHLGGEDFDNR3
9.20189	9.98042	14.382	8.97755	9.54482	10.7872	9.32166	9.93226	10.7945	12.8182	9.70849	13.4193	1	2	0.368421	0.999922	-1.11508	-0.872664	G3GYP9	G3GYP9	G3GYP9_CRIGR	I79_002954	Peroxiredoxin-1	ATAVMPDGQFR	ATAVMPDGQFR	ATAVMPDGQFR2
12.2984	11.8497	8.97942	9.47978	11.6937	11.0861	9.68651	11.9574	10.3142	11.066	8.92454	10.3092	1	2	0.0154542	0.999922	-0.044158	-0.046136	G3HU51	G3HU51	G3HU51_CRIGR	LOC100761102	Isocitrate dehydrogenase [NADP]	ATDFVVPGPGK	ATDFVVPGPGK	ATDFVVPGPGK2
7.87952	9.21181	9.4826	9.63721	10.095	10.8103	9.6367	9.85443	8.70624	11.2818	10.8284	11.2647	1	2	0.887255	0.999922	1.05382	1.85415	G3ILX7	G3ILX7;G3HMB9	G3ILX7_CRIGR	I79_024903	Histone H2A (Fragment)	ATIAGGGVIPHIHK	ATIAGGGVIPHIHK	ATIAGGGVIPHIHK2
12.4649	12.0467	8.99476	11.4802	12.4141	10.4605	11.9785	12.3382	10.9406	13.0702	12.7146	10.2028	1	2	0.0833341	0.999922	0.273235	0.231389	G3HID1	G3HID1	G3HID1_CRIGR	Rab7a	RAB7A	ATIGADFLTK	ATIGADFLTK	ATIGADFLTK2
11.3337	13.0829	11.7947	10.2245	12.3708	11.4028	9.55567	8.97535	9.82179	12.823	13.124	10.9101	1	2	0.382249	0.999922	-0.85331	-0.878427	G3HYB7	G3HYB7	G3HYB7_CRIGR	H671_8g19533	T-complex protein 1 subunit eta	ATISNDGATILK	ATISNDGATILK	ATISNDGATILK2
13.6638	9.54912	12.6278	12.6732	9.88186	11.5855	14.2535	10.3748	14.117	13.5006	9.68431	13.2308	1	2	0.214949	0.999922	-0.605867	-0.54164	G3I8G0	G3I8G0	G3I8G0_CRIGR	Krt17	Keratin 17	ATMQNLNDR	ATMQNLNDR	ATMQNLNDR2
12.1401	12.3748	10.7323	10.4971	12.1325	10.671	10.1705	9.11207	9.92193	12.3392	12.0986	10.6824	1	2	0.175312	0.999922	-0.329612	-0.454333	G3GY75	G3GY75	G3GY75_CRIGR	I79_002748	RNA helicase	ATQALVLAPTR	ATQALVLAPTR	ATQALVLAPTR2
9.26183	10.1968	9.4437	9.21612	10.5208	10.54	10.9556	8.99178	10.4658	12.3958	11.6678	11.0598	1	2	NaN	NaN	0	NaN	G3HWJ3	G3HWJ3	G3HWJ3_CRIGR	I79_015376	Plectin	ATVEVPVGSFK	ATVEVPVGSFK	ATVEVPVGSFK2
9.89184	9.27093	11.6298	9.90693	10.7663	9.54093	9.5864	10.065	10.3424	9.4765	10.1204	10.2482	1	2	0.177225	0.999922	-0.375405	-0.461014	G3H3W5	G3H3W5	G3H3W5_CRIGR	I79_004955	Nuclear ubiquitous casein and cyclin-dependent kinases substrate	ATVTPSPVK	ATVTPSPVK	ATVTPSPVK2
8.10933	10.5868	10.1196	9.4372	11.4654	10.7119	9.9906	11.6159	9.56522	11.545	11.1606	9.8747	1	2	0.337014	0.999922	0.642492	0.789109	G3GY17	G3GY17	G3GY17_CRIGR	I79_002670	Cullin-associated NEDD8-dissociated protein 1	AVAALLTIPEAEK	AVAALLTIPEAEK	AVAALLTIPEAEK2
12.7607	14.8477	14.9164	13.8466	14.9446	15.2487	9.85026	15.0928	15.5455	13.7555	13.8538	15.2856	1	2	0.180102	0.999922	0.337883	0.467363	G3H488	G3H488;G3HXA5	G3H488_CRIGR	I79_005088	Cartilage oligomeric matrix protein	AVAEPGIQLK	AVAEPGIQLK	AVAEPGIQLK2
8.00804	14.9566	15.132	9.98276	14.4142	15.2321	10.4493	14.6741	15.0824	13.3677	13.7025	15.1035	1	2	0.0527524	0.999922	0.312259	0.150899	G3HN02	G3HN02	G3HN02_CRIGR	I79_012132	Talin-1	AVAEQIPLLVQGVR	AVAEQIPLLVQGVR	AVAEQIPLLVQGVR2
14.4141	14.8429	14.273	15.4728	14.6454	13.9413	15.0242	15.1511	14.3587	14.6994	13.8914	14.058	1	2	0.105264	0.999922	0.119592	0.287373	G3GWQ1	G3GWQ1	G3GWQ1_CRIGR	I79_002180	Vinculin	AVAGNISDPGLQK	AVAGNISDPGLQK	AVAGNISDPGLQK2
8.90204	10.1364	10.1291	10.0257	10.2639	10.3184	10.3811	7.9917	9.74048	10.7287	10.4525	9.90315	1	2	0.0833565	0.999922	0.0963256	0.230622	G3HG83	G3HG83	G3HG83_CRIGR	Cct3	T-complex protein 1 subunit gamma	AVAQALEVIPR	AVAQALEVIPR	AVAQALEVIPR2
9.46605	11.4654	9.80555	9.38596	9.31809	10.9495	9.56243	9.92003	9.85561	10.7448	10.8314	10.7611	1	2	0.0139431	0.999922	0.0278976	0.0415117	G3I179	G3I179	G3I179_CRIGR	Psmd14	26S proteasome non-ATPase regulatory subunit 14	AVAVVVDPIQSVK	AVAVVVDPIQSVK	AVAVVVDPIQSVK2
13.673	14.729	13.2693	14.5503	14.4108	10.3248	14.0777	14.4123	9.33993	14.0242	9.36663	11.8429	1	2	0.109809	0.999922	-0.48221	-0.297045	G3IFK1	G3IFK1	G3IFK1_CRIGR	FEN1	Flap endonuclease 1	AVDLIQK	AVDLIQK	AVDLIQK2
12.2701	11.7328	11.3291	11.5753	11.3499	10.5947	12.2065	11.8731	11.0934	11.6102	11.663	11.6778	1	2	0.931575	0.999922	-0.55056	-1.82953	G3I9G7	G3I9G7	G3I9G7_CRIGR	I79_020214	Proteasome subunit alpha type	AVENSSTAIGIR	AVENSSTAIGIR	AVENSSTAIGIR2
10.4337	11.2349	9.22635	9.62786	11.3574	11.9717	9.39119	9.63483	10.2744	10.5852	11.3587	10.467	1	2	0.166695	0.999922	0.334128	0.434991	G3IG23	G3IG23	G3IG23_CRIGR	Aars1	Alanine--tRNA ligase	AVFDETYPDPVR	AVFDETYPDPVR	AVFDETYPDPVR2
17.1446	17.1436	16.5455	17.3004	17.4651	14.7932	17.2618	17.3381	15.4309	17.4615	16.8598	15.8343	1	2	0.215203	0.999922	-1.13812	-0.547216	G3GVD0	G3HQY2;G3GVD0;G3I4A0;G3I6E6;G3H5Q0	G3GVD0_CRIGR	Actb	ACTB	AVFPSIVGR	AVFPSIVGR	AVFPSIVGR2
13.5427	14.741	13.7366	10.0048	14.8945	10.3032	9.95496	15.4707	12.8616	13.88	14.1175	10.319	1	2	0.111393	0.999922	-0.513115	-0.301845	G3GVD0	G3HQY2;G3GVD0;G3I4A0;G3I6E6;G3H5Q0	G3GVD0_CRIGR	Actb	ACTB	AVFPSIVGRPR	AVFPSIVGRPR	AVFPSIVGRPR2
14.2502	14.8756	13.5997	13.7174	15.2453	9.47911	13.5724	15.714	12.3344	13.8046	14.7191	12.661	1	3	0.142665	0.999922	-0.583866	-0.391674	G3GVD0	G3HQY2;G3GVD0;G3I4A0;G3I6E6;G3H5Q0	G3GVD0_CRIGR	Actb	ACTB	AVFPSIVGRPR	AVFPSIVGRPR	AVFPSIVGRPR3
9.22419	9.90064	10.8501	8.95883	13.0706	11.9034	9.27774	13.3134	9.85793	9.81089	12.0828	9.33885	1	2	0.718059	0.999922	1.58002	1.58641	G3HWE9	G3HWE9	G3HWE9_CRIGR	I79_015306	Tubulin alpha chain	AVFVDLEPTVIDEIR	AVFVDLEPTVIDEIR	AVFVDLEPTVIDEIR2
10.9183	9.24165	14.5477	12.7593	8.58175	12.7016	10.082	8.59755	13.6161	9.09387	10.2467	14.9793	1	2	0.0271695	0.999922	0.124459	0.0793219	G3HMG4	G3HMG4	G3HMG4_CRIGR	I79_011926	Amyloid-beta A4 protein	AVIQHFQEK	AVIQHFQEK	AVIQHFQEK2
8.72698	12.2997	11.9137	12.0024	12.0342	12.1801	9.83995	11.5589	8.96742	12.1871	11.5244	9.99092	0	2	0.194871	0.999922	0.583127	0.494694	G3GVB5;G3GXC8	G3GVB5;G3GXC8	G3GVB5_CRIGR;G3GXC8_CRIGR	I79_001650;I79_002418	Ras-related C3 botulinum toxin substrate 1	AVLCPPPVK	AVLC(UniMod:4)PPPVK	AVLC(UniMod:4)PPPVK2
11.0561	11.184	8.66146	8.99039	10.364	9.8249	9.79725	9.77917	10.5813	9.38292	10.4698	9.87406	1	2	0.0904233	0.999922	0.212728	0.249435	G3GRD8	G3GRD8	G3GRD8_CRIGR	I79_000083	Isoleucine--tRNA ligase	AVLEEGTDVVIK	AVLEEGTDVVIK	AVLEEGTDVVIK2
11.0848	12.6902	13.1089	12.7895	12.5341	12.5742	12.9704	13.058	13.083	12.8696	12.1965	13.1168	1	2	0.484253	0.999922	0.523225	1.12041	G3IDM2	G3IDM2	G3IDM2_CRIGR	Cfl1	Cofilin-1	AVLFCLSEDK	AVLFC(UniMod:4)LSEDK	AVLFC(UniMod:4)LSEDK2
10.8454	12.0859	12.4922	9.91839	11.8284	10.0574	12.3078	9.67176	12.834	12.5437	10.823	12.2326	1	2	0.388818	0.999922	-0.652914	-0.90416	G3IDM2	G3IDM2	G3IDM2_CRIGR	Cfl1	Cofilin-1	AVLFCLSEDKK	AVLFC(UniMod:4)LSEDKK	AVLFC(UniMod:4)LSEDKK2
9.41544	8.36589	9.32735	10.8161	11.0405	10.666	10.4809	9.3574	9.99093	10.6444	10.6742	10.9685	1	2	1.02196	0.999922	1.30153	2.16003	G3HIC5	G3HIC5	G3HIC5_CRIGR	Ruvbl1	RuvB-like helicase	AVLLAGPPGTGK	AVLLAGPPGTGK	AVLLAGPPGTGK2
8.92371	12.5154	10.2059	8.84893	13.9089	10.9862	12.6454	11.7087	10.6441	14.4045	14.0692	10.7196	1	2	0.19658	0.999922	0.665594	0.500826	G3H278	G3H278;G3GU30	G3H278_CRIGR	I79_004246	60S ribosomal protein L6	AVPQLQGYLR	AVPQLQGYLR	AVPQLQGYLR2
9.17473	9.91701	11.8268	9.46158	9.30181	10.592	9.47053	12.3517	9.74937	9.91511	9.42066	12.0998	1	2	0.130827	0.999922	-0.462813	-0.347845	G3HN02	G3HN02	G3HN02_CRIGR	I79_012132	Talin-1	AVTQALNR	AVTQALNR	AVTQALNR2
8.82594	10.5167	9.90129	9.39587	9.43186	12.532	10.1426	10.2624	9.4805	11.8716	10.1463	9.60957	1	2	0.325412	0.999922	0.657859	0.785516	G3HID0	G3HID0	G3HID0_CRIGR	Rpn1	Dolichyl-diphosphooligosaccharide--protein glycosyltransferase subunit 1	AVTSEIAVLQSR	AVTSEIAVLQSR	AVTSEIAVLQSR2
10.001	12.2466	9.9494	9.79347	11.843	9.6383	10.4463	10.3937	9.33956	11.9699	12.1343	11.1898	1	2	0.051735	0.999922	0.131053	0.148083	G3IN18	G3IN18;G3H047	G3IN18_CRIGR	Rpl8	60S ribosomal protein L8	AVVGVVAGGGR	AVVGVVAGGGR	AVVGVVAGGGR2
10.9312	12.9415	13.4806	11.3807	12.8318	10.2198	11.9533	12.8962	13.0623	11.5261	11.9232	12.4403	1	2	0.35599	0.999922	-0.735745	-0.827159	G3IBK2	G3IBK2	G3IBK2_CRIGR	I79_021027	Filamin-A	AWGPGLEGGVVGK	AWGPGLEGGVVGK	AWGPGLEGGVVGK2
8.233	9.74838	9.63828	10.1619	10.3484	11.4714	10.1287	9.72433	9.73822	11.7873	11.3578	10.3189	1	2	0.701761	0.999922	0.941946	1.49879	G3HTM9	G3HTM9	G3HTM9_CRIGR	LOC100758579	Eukaryotic translation initiation factor 4C	AYGELPEHAK	AYGELPEHAK	AYGELPEHAK2
8.73682	8.88535	11.9643	8.64934	8.67081	11.4851	11.4687	9.62967	12.7083	8.95841	8.838	10.0383	1	2	0.0703325	0.999922	-0.197331	-0.196881	G3IBK2	G3IBK2	G3IBK2_CRIGR	I79_021027	Filamin-A	AYGPGIEPTGNMVK	AYGPGIEPTGNMVK	AYGPGIEPTGNMVK2
8.96765	10.8681	10.0512	11.3947	11.7028	11.2466	11.0723	10.2838	10.0786	11.0244	9.38827	9.54382	1	2	1.45528	0.999922	1.46162	2.94289	G3I437	G3I437	G3I437_CRIGR	I79_018184	Agrin	AYGTGFVGCLR	AYGTGFVGC(UniMod:4)LR	AYGTGFVGC(UniMod:4)LR2
10.085	9.43817	11.2142	8.84888	11.0444	10.0005	10.7634	10.2426	10.8081	9.12176	11.4758	10.7863	1	2	0.525888	0.999922	-0.78073	-1.14565	G3H3Q1	G3H3Q1;G3IAX3	G3H3Q1_CRIGR	I79_004880	Pyruvate kinase	CCSGAIIVLTK	C(UniMod:4)C(UniMod:4)SGAIIVLTK	C(UniMod:4)C(UniMod:4)SGAIIVLTK2
10.1399	11.341	10.3233	9.77511	11.4513	10.9976	9.6365	11.3792	9.75219	9.63741	11.2363	10.7796	1	2	0.13844	0.999922	0.190834	0.366127	G3H3Q1	G3IA08;G3H3Q1;G3IAX3	G3H3Q1_CRIGR	I79_004880	Pyruvate kinase	CDENILWLDYK	C(UniMod:4)DENILWLDYK	C(UniMod:4)DENILWLDYK2
8.98836	9.72441	11.1524	10.0891	10.4742	10.8874	9.70408	10.3463	9.54376	9.41148	9.93264	11.2726	1	2	0.066376	0.999922	0.259013	0.187366	G3GVD0	G3GVD0;G3ID82;G3GX66;G3ID81	G3GVD0_CRIGR	Actb	ACTB	CDVDIRK	C(UniMod:4)DVDIRK	C(UniMod:4)DVDIRK2
9.97629	11.6345	9.09046	9.96194	12.3109	10.5122	11.7894	12.5358	9.44917	10.1557	9.3504	10.3027	1	2	0.394742	0.999922	0.674965	0.89977	G3GTJ6	G3GTJ6	G3GTJ6_CRIGR	I79_000981	Complement component C8 beta chain	CEGFVCAQTGR	C(UniMod:4)EGFVC(UniMod:4)AQTGR	C(UniMod:4)EGFVC(UniMod:4)AQTGR2
9.76898	9.58979	9.9182	9.36748	8.81622	12.787	9.36558	10.5665	13.1641	10.9359	9.16094	10.4624	1	2	0.101501	0.999922	0.262051	0.287946	G3I8F9	G3I8F9;G3I8G0	G3I8F9_CRIGR	Krt14	Keratin 14	CEMEQQNQEYK	C(UniMod:4)EMEQQNQEYK	C(UniMod:4)EMEQQNQEYK2
7.78379	11.0218	9.94253	8.66848	11.9945	11.0441	9.66059	12.3843	9.15519	9.08733	8.71529	10.4122	1	2	0.215623	0.999922	0.632108	0.541055	G3HEV3	G3HEV3	G3HEV3_CRIGR	I79_009100	Latent-transforming growth factor beta-binding protein 1	CFQETIGSQCGK	C(UniMod:4)FQETIGSQC(UniMod:4)GK	C(UniMod:4)FQETIGSQC(UniMod:4)GK2
8.27206	11.8615	11.5621	9.64668	12.0056	11.823	10.0915	12.0925	12.1573	9.19438	10.3113	10.2583	1	2	0.50663	0.999922	1.1819	1.11237	G3HN02	G3HN02	G3HN02_CRIGR	I79_012132	Talin-1	CVSCLPGQR	C(UniMod:4)VSC(UniMod:4)LPGQR	C(UniMod:4)VSC(UniMod:4)LPGQR2
8.43595	10.1881	12.73	8.60077	9.62844	9.48372	10.4881	9.9323	9.32887	9.71347	8.84864	12.8856	1	2	0.563611	0.999922	-1.30258	-1.27838	G3HEV3	G3HEV3	G3HEV3_CRIGR	I79_009100	Latent-transforming growth factor beta-binding protein 1	DADECLLFGEEICK	DADEC(UniMod:4)LLFGEEIC(UniMod:4)K	DADEC(UniMod:4)LLFGEEIC(UniMod:4)K2
8.92941	15.753	16.051	9.45778	15.5192	17.043	10.2544	15.5161	16.9347	16.035	15.9554	16.3673	1	2	0.074727	0.999922	0.483543	0.208249	G3I8F9	G3I8F9;G3I8G1	G3I8F9_CRIGR	Krt14	Keratin 14	DAEEWFFTK	DAEEWFFTK	DAEEWFFTK2
10.3985	9.55306	9.94855	8.61903	11.6348	10.8724	9.84964	12.0556	10.1501	10.3775	11.0384	10.1721	1	2	0.47221	0.999922	0.972113	1.12402	G3IBK2	G3IBK2	G3IBK2_CRIGR	I79_021027	Filamin-A	DAGEGGLSLAIEGPSK	DAGEGGLSLAIEGPSK	DAGEGGLSLAIEGPSK2
8.89174	9.41752	9.06672	8.59568	9.7256	10.3417	10.7361	8.50817	11.3663	9.75024	8.87385	10.4272	1	2	0.527799	0.999922	0.82013	1.22722	G3I4H0	G3I4H0	G3I4H0_CRIGR	I79_018349	Coronin-1A	DAGPLLISLK	DAGPLLISLK	DAGPLLISLK2
8.77427	9.4531	10.1754	9.23035	11.9119	10.1607	10.3999	11.6887	10.5368	11.6122	11.7856	10.0053	1	2	0.307247	0.999922	0.528132	0.746826	G3HEZ0	G3HEZ0	G3HEZ0_CRIGR	I79_009139	Stress-70 protein, mitochondrial	DAGQISGLNVLR	DAGQISGLNVLR	DAGQISGLNVLR2
13.7531	15.1318	13.9667	13.7844	15.1711	12.5613	11.1902	15.0449	12.7133	15.603	15.2057	13.1468	1	2	0.343217	0.999922	-0.993038	-0.82426	G3IDL7	G3IDL7	G3IDL7_CRIGR	I79_021800	Heat shock cognate 71 kDa protein	DAGTIAGLNVLR	DAGTIAGLNVLR	DAGTIAGLNVLR2
12.1844	9.86797	12.8525	8.64999	9.21766	11.3899	10.2314	9.65097	10.6131	13.151	9.12199	10.8785	1	2	0.617617	0.999922	-1.33885	-1.31556	G3I8R9	G3I8R9	BIP_CRIGR	HSPA5	Endoplasmic reticulum chaperone BiP	DAGTIAGLNVMR	DAGTIAGLNVMR	DAGTIAGLNVMR2
9.10597	9.88336	9.4388	10.0326	10.0088	10.4341	11.0063	9.33201	8.79333	11.0934	9.55292	10.1288	1	2	0.671907	0.999922	0.408088	1.4535	G3H4Z8	G3H4Z8	G3H4Z8_CRIGR	Hspa2	HSPA2	DAGTITGLNVLR	DAGTITGLNVLR	DAGTITGLNVLR2
8.2008	13.3023	9.55924	7.97526	13.5652	10.2809	9.74513	12.8934	9.64896	13.9302	13.6686	11.0166	1	2	0.00183562	0.999922	0.00919271	0.0055133	G3IG05	G3IG05	G3IG05_CRIGR	I79_022682	Annexin	DALNIETAVK	DALNIETAVK	DALNIETAVK2
9.25783	11.7084	10.5466	9.18005	12.046	10.6234	8.96207	11.8872	9.71415	9.61252	9.64419	10.582	1	2	0.0234186	0.999922	-0.070318	-0.0686587	G3HGW6	G3HGW6	G3HGW6_CRIGR	I79_009858	Laminin subunit alpha-5	DASTSVSTLEK	DASTSVSTLEK	DASTSVSTLEK2
10.2718	11.8831	12.599	9.90963	11.7405	10.1706	9.80704	12.6872	9.6885	11.5985	11.9138	11.3959	1	2	0.234157	0.999922	-0.437709	-0.582805	G3H0U6	G3H0U6	G3H0U6_CRIGR	I79_003765	Protein disulfide-isomerase	DASVVGFFR	DASVVGFFR	DASVVGFFR2
9.61753	14.6803	10.5998	10.5617	13.7774	10.3258	9.3482	14.5065	9.81509	13.6379	12.9757	10.7186	1	2	0.210587	0.999922	0.790525	0.529851	G3IAQ0	G3IAQ0	G3IAQ0_CRIGR	I79_020676	Phosphopyruvate hydratase	DATNVGDEGGFAPNILENK	DATNVGDEGGFAPNILENK	DATNVGDEGGFAPNILENK2
9.58731	14.1726	13.5927	9.1161	13.5133	9.98749	10.9347	13.0514	10.211	11.2291	13.902	10.7677	1	2	0.412853	0.999922	-1.35126	-0.933697	G3H3Q1	G3H3Q1;G3IAX3	G3H3Q1_CRIGR	I79_004880	Pyruvate kinase	DAVQDAWAEDVDLR	DAVQDAWAEDVDLR	DAVQDAWAEDVDLR2
14.6923	15.6305	8.89658	10.9134	16.0874	10.8041	14.7264	9.34301	9.61231	16.1454	16.3485	9.65835	1	2	0.0823772	0.999922	-0.516653	-0.228138	G3HPV7	G3HDS1;G3HPV6;G3HDU7;G3HPV7;G3H2T6	G3HPV7_CRIGR	I79_012828	Histone H4	DAVTYTEHAK	DAVTYTEHAK	DAVTYTEHAK2
9.48239	9.27306	12.7121	10.2585	9.23734	11.9134	10.069	9.89632	11.7888	9.03946	9.24503	12.1969	1	2	0.0915795	0.999922	0.250561	0.252998	G3I877	G3I877	G3I877_CRIGR	I79_019739	Stress-induced-phosphoprotein 1	DCEECIQLEPTFIK	DC(UniMod:4)EEC(UniMod:4)IQLEPTFIK	DC(UniMod:4)EEC(UniMod:4)IQLEPTFIK2
9.44828	9.25011	10.2553	9.60926	9.12128	11.809	9.83424	11.8688	9.42369	9.92126	8.38308	11.1871	1	2	NaN	NaN	0	NaN	G3ID68	G3ID68	G3ID68_CRIGR	I79_021641	Selenoprotein P	DDFLIYDR	DDFLIYDR	DDFLIYDR2
11.3543	13.3499	12.0319	8.97254	12.8106	11.9429	10.0311	13.078	9.42007	9.95979	11.8236	10.7463	1	2	0.331451	0.999922	-0.964515	-0.782676	G3H092	G3H092	G3H092_CRIGR	Ccdc80	Coiled-coil domain containing 80	DDVYCELAER	DDVYC(UniMod:4)ELAER	DDVYC(UniMod:4)ELAER2
8.88549	10.0808	11.3979	11.1625	9.3384	10.992	10.5868	11.0189	11.4118	9.26976	9.63311	10.7433	1	2	0.272194	0.999922	0.474634	0.661672	G3H7L5	G3H7L5	G3H7L5_CRIGR	I79_006349	Protein-tyrosine-phosphatase (Fragment)	DDYFVSGAGLPGR	DDYFVSGAGLPGR	DDYFVSGAGLPGR2
14.206	13.0714	9.72492	9.42241	12.6889	12.8696	13.5665	12.0795	10.5112	11.4651	13.6205	10.9392	1	2	0.0279461	0.999922	-0.116577	-0.0819664	G3IKI6	G3IKI6	G3IKI6_CRIGR	I79_024389	Keratin, type II cytoskeletal 1b	DEAEALYQTK	DEAEALYQTK	DEAEALYQTK2
9.15655	12.8087	13.3352	10.8972	11.835	10.6037	11.495	10.1568	13.2259	11.9222	13.2371	10.2551	1	2	0.0305223	0.999922	-0.102659	-0.0917251	G3HD94	G3HD94	G3HD94_CRIGR	I79_008473	Non-specific serine/threonine protein kinase	DEETGLCLLPLK	DEETGLC(UniMod:4)LLPLK	DEETGLC(UniMod:4)LLPLK2
8.17885	12.1947	13.4118	8.84899	11.5917	13.5845	9.93686	11.9611	12.5414	9.17775	8.93417	10.4459	1	2	0.106958	0.999922	0.438863	0.290217	G3H584	G3H584	G3H584_CRIGR	I79_005459	SPARC	DEGNNLLTEK	DEGNNLLTEK	DEGNNLLTEK2
12.153	13.7064	9.53503	11.8669	13.7202	10.594	13.3954	8.95448	9.74218	14.0888	14.2591	10.3937	1	2	0.0353671	0.999922	0.137173	0.102426	G3IDD9	G3IDD9	G3IDD9_CRIGR	I79_021716	40S ribosomal protein S3	DEILPTTPISEQK	DEILPTTPISEQK	DEILPTTPISEQK2
8.33321	10.0555	10.5075	10.2573	11.299	9.66606	9.6522	9.83254	9.24905	11.3182	11.4766	10.1139	1	2	0.48196	0.999922	0.634693	1.06598	G3I064	G3I064	G3I064_CRIGR	I79_016741	Neutral alpha-glucosidase AB	DEPGAWEETFK	DEPGAWEETFK	DEPGAWEETFK2
10.825	10.7182	10.0253	8.7916	11.1462	10.4581	9.88133	9.46286	9.95548	11.6688	11.0816	11.1441	1	2	0.0753964	0.999922	-0.120054	-0.213094	G3H1M4	G3H1M4	G3H1M4_CRIGR	Eif2s1	Eukaryotic translation initiation factor 2 subunit 1	DEQLESLFQR	DEQLESLFQR	DEQLESLFQR2
11.3852	13.8416	11.4441	10.0422	13.1598	11.315	11.4919	13.3585	9.62344	10.084	12.3221	10.6994	1	2	0.0454361	0.999922	-0.140735	-0.130642	G3H092	G3H092	G3H092_CRIGR	Ccdc80	Coiled-coil domain containing 80	DEYLESFCK	DEYLESFC(UniMod:4)K	DEYLESFC(UniMod:4)K2
12.2539	11.8215	12.5739	13.2766	9.26175	12.8659	10.1086	9.19233	12.3702	9.1184	9.97517	12.8336	1	2	0.0287627	0.999922	0.08777	0.0847648	G3HXY1	G3HXY1	G3HXY1_CRIGR	Pdlim1	PDZ and LIM domain 1	DFEQPLAISR	DFEQPLAISR	DFEQPLAISR2
9.596	12.8135	11.0823	9.71403	12.9327	9.81093	11.6964	13.2718	9.62481	11.8974	11.5073	10.6255	1	2	0.0742731	0.999922	0.222516	0.20712	G3ICD3	G3ICD3	G3ICD3_CRIGR	I79_021326	Lactadherin	DFGQVQYVASYK	DFGQVQYVASYK	DFGQVQYVASYK2
8.86278	9.03766	13.2685	9.92914	9.44143	13.0634	10.7577	8.56794	9.08462	9.18092	9.35161	13.9662	1	2	0.157136	0.999922	0.609626	0.409641	G3I412	G3I412	G3I412_CRIGR	I79_018191	45 kDa calcium-binding protein	DFHQEVFLGK	DFHQEVFLGK	DFHQEVFLGK2
9.54669	8.38701	9.74415	8.90464	11.2285	10.0801	9.02731	10.1417	9.51751	11.3375	11.7198	9.16618	1	2	0.355249	0.999922	0.554569	0.824282	G3GU10	G3GU10	G3GU10_CRIGR	Mthfd1l	Formate--tetrahydrofolate ligase	DFILPISDVR	DFILPISDVR	DFILPISDVR2
8.82982	10.3488	8.91118	10.12	10.6215	10.2153	10.0567	10.0078	10.1545	11.2447	11.1258	10.8402	1	2	1.13611	0.999922	0.928435	2.42666	G3GXQ4	G3GXQ4	G3GXQ4_CRIGR	I79_002546	Trifunctional enzyme subunit beta, mitochondrial	DFIYVSQDPK	DFIYVSQDPK	DFIYVSQDPK2
14.1568	15.436	10.0259	10.1091	13.777	9.8615	10.337	10.4131	10.5515	13.0693	14.554	10.6503	1	2	0.523147	0.999922	-1.72295	-1.14317	G3HEJ8	G3HEJ8	G3HEJ8_CRIGR	I79_008982	ADP/ATP translocase	DFLAGGVAAAISK	DFLAGGVAAAISK	DFLAGGVAAAISK2
13.7541	13.5276	13.3081	14.1123	12.8204	12.0379	9.4798	13.1717	9.87349	14.1003	12.2401	13.4632	1	2	0.297467	0.999922	-0.406864	-0.715444	G3H533	G3H533	G3H533_CRIGR	Ppib	Peptidyl-prolyl cis-trans isomerase	DFMIQGGDFTR	DFM(UniMod:35)IQGGDFTR	DFM(UniMod:35)IQGGDFTR2
8.27181	9.11988	10.1102	9.3366	10.3663	10.4584	10.0917	9.44166	9.38071	8.18323	9.6111	10.4701	1	2	0.869832	0.999922	0.955492	1.73297	G3I437	G3I437	G3I437_CRIGR	I79_018184	Agrin	DFWSVHLR	DFWSVHLR	DFWSVHLR2
11.4292	11.7325	12.1877	8.95744	11.3299	10.8811	10.6016	11.2473	12.508	10.9976	11.9892	12.4695	1	2	0.470281	0.999922	-0.950554	-1.04357	G3HR96	G3HR96	G3HR96_CRIGR	I79_013360	Bleomycin hydrolase	DGEAVWFGCDVGK	DGEAVWFGC(UniMod:4)DVGK	DGEAVWFGC(UniMod:4)DVGK2
13.0864	12.4853	12.2185	9.61514	12.5494	9.97853	9.5908	12.1137	11.6567	12.1927	12.6186	11.9342	1	2	0.365706	0.999922	-0.921254	-0.848236	G3I9D3	G3I9D3	G3I9D3_CRIGR	Psmb7	Proteasome subunit beta	DGIVLGADTR	DGIVLGADTR	DGIVLGADTR2
11.631	9.66905	11.7289	9.61981	10.8834	10.1285	10.2638	10.6142	9.18602	10.8449	10.2314	10.5789	1	2	0.238332	0.999922	-0.400151	-0.604516	G3HJB0	G3HJB0	G3HJB0_CRIGR	I79_010752	Alpha-actinin-4 (Fragment)	DGLAFNALIHR	DGLAFNALIHR	DGLAFNALIHR2
9.39445	12.1149	11.8903	10.0055	11.6284	10.3297	10.2766	12.3836	10.2932	9.91474	10.4699	12.1791	1	2	0.166296	0.999922	-0.343397	-0.432439	G3HMV7	G3HMV7	G3HMV7_CRIGR	Fuca1	Alpha-L-fucosidase	DGLIDPIFQER	DGLIDPIFQER	DGLIDPIFQER2
14.4291	10.1542	12.1689	13.7748	11.1194	11.4765	10.9457	11.8355	9.67144	13.569	12.3307	12.5689	1	2	0.293316	0.999922	0.989038	0.716169	G3I9A7	G3HBG8;G3I5T9;G3I9A7;G3IM13	G3I9A7_CRIGR	I79_020143	Calmodulin	DGNGYISAAELR	DGNGYISAAELR	DGNGYISAAELR2
8.69488	11.3838	9.89715	9.27894	11.1944	10.2518	11.0582	11.1123	11.073	11.7445	11.2445	10.6465	1	2	0.217361	0.999922	0.372191	0.546556	G3I1V4	G3I1V4	G3I1V4_CRIGR	Atic	Bifunctional purine biosynthesis protein ATIC	DGQVIGIGAGQQSR	DGQVIGIGAGQQSR	DGQVIGIGAGQQSR2
8.72642	11.7612	13.2195	12.0049	11.5154	10.4309	9.51959	11.7098	10.5351	10.3078	11.4613	11.8129	1	2	0.0294389	0.999922	0.0954006	0.0872461	F7J0L2	F7J0L2	F7J0L2_CRIGR	Srsf1	Serine/arginine-rich splicing factor 1 (Fragment)	DGTGVVEFVR	DGTGVVEFVR	DGTGVVEFVR2
9.18701	9.84655	9.73264	10.4874	10.6564	10.8736	10.6828	8.75039	8.62131	11.2298	10.9688	10.5301	1	2	1.29928	0.999922	1.01225	2.45523	G3IPV6	G3IPV6	G3IPV6_CRIGR	I79_026038	26S proteasome non-ATPase regulatory subunit 3	DGVIEASINHEK	DGVIEASINHEK	DGVIEASINHEK2
12.1142	11.8028	11.3953	11.9207	9.49205	10.2013	9.29455	11.4674	8.92449	11.9308	11.3737	10.0264	1	2	0.591573	0.999922	-1.04786	-1.25658	G3I9G7	G3I9G7	G3I9G7_CRIGR	I79_020214	Proteasome subunit alpha type	DGVVFGVEK	DGVVFGVEK	DGVVFGVEK2
9.00403	9.40807	9.61083	10.2092	9.34463	9.59188	12.3495	9.59906	12.2093	9.1736	9.0024	10.861	1	2	0.706675	0.999922	0.93077	1.61339	G3GWE9	G3GWE9	G3GWE9_CRIGR	I79_002071	Solute carrier family 2, facilitated glucose transporter member 9	DIAWTEDSK	DIAWTEDSK	DIAWTEDSK2
8.98272	11.7418	11.8654	9.61772	11.7317	10.0186	11.0588	11.9151	10.5993	12.6194	11.3467	9.56473	1	2	0.150046	0.999922	-0.320661	-0.395477	G3GYP9	G3GYP9	G3GYP9_CRIGR	I79_002954	Peroxiredoxin-1	DICLSEYR	DIC(UniMod:4)LSEYR	DIC(UniMod:4)LSEYR2
11.1056	9.52627	13.5083	10.5633	11.2764	12.947	10.398	11.2775	10.2599	11.6268	9.43351	12.7284	1	2	0.0384522	0.999922	0.115337	0.111878	G3I9L7	G3I9L7	G3I9L7_CRIGR	I79_020269	EGF-containing fibulin-like extracellular matrix protein 1	DIDECDIVPDACK	DIDEC(UniMod:4)DIVPDAC(UniMod:4)K	DIDEC(UniMod:4)DIVPDAC(UniMod:4)K2
11.9469	12.6659	11.2631	8.91502	12.3005	10.9327	11.1734	9.34597	10.3251	13.4966	13.331	11.1458	1	2	0.409629	0.999922	-0.944564	-0.928734	G3H7M8	G3H7M8	G3H7M8_CRIGR	I79_006363	Heterogeneous nuclear ribonucleoprotein U	DIDIHEVR	DIDIHEVR	DIDIHEVR2
12.0061	12.5997	13.8952	12.3118	12.1828	13.5244	9.65931	12.6775	13.7593	12.1707	11.3555	13.9885	1	2	0.0962774	0.999922	-0.183017	-0.263565	G3HXA5	G3HXA5	G3HXA5_CRIGR	I79_015624	Thrombospondin-4 (Fragment)	DIFGDACDNCR	DIFGDAC(UniMod:4)DNC(UniMod:4)R	DIFGDAC(UniMod:4)DNC(UniMod:4)R2
9.251	11.0532	9.27505	10.2225	11.8355	11.4792	9.83112	9.99385	10.609	11.5027	11.2528	10.9701	1	2	0.681333	0.999922	0.91508	1.41275	G3HCB0	G3HCB0	G3HCB0_CRIGR	H671_2g5856	PC4 and SFRS1-interacting protein	DIFPYSENK	DIFPYSENK	DIFPYSENK2
9.25103	8.97798	9.61282	9.53959	11.374	10.0436	11.3445	9.35438	9.90994	10.1399	10.9202	9.52147	1	2	1.29886	0.999922	1.17552	2.58433	G3HB38	G3HB38	G3HB38_CRIGR	I79_007653	Putative ATP-dependent RNA helicase DDX47	DIIGLAETGSGK	DIIGLAETGSGK	DIIGLAETGSGK2
13.71	12.9621	11.6864	11.5941	13.0912	10.3958	12.9619	12.6835	12.2376	13.6367	13.5373	10.9164	1	2	0.169951	0.999922	-0.4655	-0.442464	G3IG05	G3IG05	G3IG05_CRIGR	I79_022682	Annexin	DIISDTSGDFR	DIISDTSGDFR	DIISDTSGDFR2
14.6148	13.997	12.9014	10.1815	13.9003	12.7807	12.9236	13.6057	13.0434	13.1323	14.3148	12.9966	1	2	0.451062	0.999922	-1.55143	-1.0079	G3IG05	G3IG05	G3IG05_CRIGR	I79_022682	Annexin	DIISDTSGDFRK	DIISDTSGDFRK	DIISDTSGDFRK2
11.4405	12.38	13.0175	12.6562	12.2701	10.7709	11.1923	12.3033	9.05203	11.7456	10.8385	11.9094	1	2	0.0179405	0.999922	-0.0309637	-0.0531102	G3I278	G3I278	G3I278_CRIGR	I79_017505	Laminin subunit beta-1	DILAQSPAAEPLK	DILAQSPAAEPLK	DILAQSPAAEPLK2
8.52375	12.1033	10.22	9.6819	11.741	10.0831	9.84933	9.32111	9.24442	12.5396	12.323	10.2318	1	2	0.15402	0.999922	0.38841	0.406651	G3HJD8	G3HJD8;G3I5Y2	G3HJD8_CRIGR	I79_010782	40S ribosomal protein S16	DILIQYDR	DILIQYDR	DILIQYDR2
12.0723	10.1018	8.8852	10.5204	17.5235	10.0544	9.92705	9.57699	9.65733	12.7424	16.9557	10.5901	1	2	0.220004	0.999922	1.17178	0.56731	G3I6K0	G3I6K0	G3I6K0_CRIGR	Ddx23	RNA helicase	DILVATDVAGR	DILVATDVAGR	DILVATDVAGR2
11.4236	13.1592	10.9307	9.13919	12.9034	9.66607	11.6114	11.3459	9.01141	13.6371	13.5283	9.74628	1	2	0.432787	0.999922	-1.09029	-0.976029	G3H0Q0	G3H0Q0	G3H0Q0_CRIGR	I79_003714	40S ribosomal protein S6	DIPGLTDTTVPR	DIPGLTDTTVPR	DIPGLTDTTVPR2
8.88175	9.39914	15.97	9.46879	10.2506	16.0304	10.1852	8.33909	15.739	9.84005	9.52498	15.9217	1	2	0.0534717	0.999922	0.402804	0.152077	G3GZL3	G3GZL3	G3GZL3_CRIGR	I79_003298	RING-type E3 ubiquitin transferase	DIPVNPMCIYR	DIPVNPMC(UniMod:4)IYR	DIPVNPMC(UniMod:4)IYR2
9.08593	9.40301	13.6738	10.2478	8.98997	12.6988	11.2828	9.80294	11.8829	9.53229	7.991	13.7635	1	2	0.0187342	0.999922	-0.0733097	-0.0553741	G3GYG0	G3GYG0	G3GYG0_CRIGR	I79_002836	Vitamin K-dependent protein S	DIQGQLAVLDK	DIQGQLAVLDK	DIQGQLAVLDK2
9.139	10.8114	11.9945	10.0772	9.28456	10.7267	9.7338	9.26237	12.2505	8.93408	10.3225	12.1849	1	2	0.188681	0.999922	-0.407788	-0.481405	G3ID63	G3ID63	G3ID63_CRIGR	I79_021636	Vascular cell adhesion protein 1	DIQLTAFPSESVK	DIQLTAFPSESVK	DIQLTAFPSESVK2
8.15295	12.2537	11.754	10.5133	12.4314	11.1186	9.26208	12.0776	10.5161	13.193	12.7005	10.0137	1	2	0.0180163	0.999922	0.0580056	0.0538445	G3HQM6	G3HQM6	G3HQM6_CRIGR	Hsp90b1	Endoplasmin	DISTNYYASQK	DISTNYYASQK	DISTNYYASQK2
8.4587	11.8685	11.1523	9.36395	11.2806	10.7505	10.1093	12.5196	10.4966	12.4177	12.2276	10.1618	1	2	0.0360338	0.999922	-0.0889571	-0.105394	G3I5L3	G3I5L3	G3I5L3_CRIGR	Anxa1	Annexin	DITSDTSGDFR	DITSDTSGDFR	DITSDTSGDFR2
11.9973	11.9995	11.729	11.7592	12.2506	11.6803	9.40253	12.0488	9.00603	12.7425	12.2916	10.3453	1	2	0.00441601	0.999922	-0.010241	-0.013217	G3GWR8	G3GWR8	G3GWR8_CRIGR	I79_002199	Proteasome subunit alpha type-7 (Fragment)	DIVVLGVEK	DIVVLGVEK	DIVVLGVEK2
13.2737	12.5508	13.2229	9.35845	12.1366	13.1535	12.5246	9.69127	13.7484	12.2051	11.4697	13.6585	1	2	0.25961	0.999922	-0.658019	-0.636127	G3IE79	G3IE79	G3IE79_CRIGR	I79_022023	Arginase-1	DIVYIGLR	DIVYIGLR	DIVYIGLR2
9.07519	10.6068	11.6266	10.4616	10.7988	10.2479	9.92211	9.1521	9.76721	9.19448	9.44696	9.85002	1	2	0.165008	0.999922	-0.259283	-0.442334	G3HFM4	G3GZ94;G3HFM4	G3HFM4_CRIGR	Flnb	Filamin-B	DLAEDAPWK	DLAEDAPWK	DLAEDAPWK2
12.9444	9.94729	10.1459	9.81186	9.16847	10.6995	8.74071	9.92616	9.39511	11.7701	11.0552	10.5619	1	2	0.32405	0.999922	-0.709059	-0.791805	G3HG95	G3HG95	G3HG95_CRIGR	I79_009616	Lamin-A/C	DLEALLNSK	DLEALLNSK	DLEALLNSK2
8.83858	9.2546	12.1563	9.83261	9.24831	10.0941	10.8372	8.57868	8.89968	8.96186	9.36814	10.7379	1	2	0.132751	0.999922	-0.379364	-0.356002	G3HJR4	G3HJR4	G3HJR4_CRIGR	I79_010913	Collagen alpha-1(I) chain	DLEVDTTLK	DLEVDTTLK	DLEVDTTLK2
11.918	12.4837	12.5096	10.9989	12.0651	9.88808	11.3236	12.063	10.3916	12.4196	11.6887	10.8044	1	2	0.567225	0.999922	-0.933902	-1.21754	G3GR73	G3ILV6;G3GR73	G3GR73_CRIGR	H671_3g8659	Rab GDP dissociation inhibitor	DLGTESQIFISR	DLGTESQIFISR	DLGTESQIFISR2
9.73506	10.2719	12.5482	11.588	11.3134	10.6197	10.4543	10.5366	9.65854	9.37411	10.033	11.1958	1	2	0.0981888	0.999922	0.202599	0.274129	G3GRY8	G3GRY8	G3GRY8_CRIGR	I79_000283	Cadherin-13	DLHPNTDPFK	DLHPNTDPFK	DLHPNTDPFK2
14.4611	10.2306	10.2373	9.85425	8.87896	11.5445	13.0294	10.4036	11.6041	12.0433	9.42202	9.85882	1	2	0.46651	0.999922	-1.2992	-1.06071	G3HD94	G3HD94	G3HD94_CRIGR	I79_008473	Non-specific serine/threonine protein kinase	DLKDEIVR	DLKDEIVR	DLKDEIVR2
8.60243	11.4718	10.344	9.16208	9.26455	10.9752	9.84405	11.9168	10.6854	10.9591	10.857	10.8116	1	2	0.0333583	0.999922	0.079828	0.0976833	G3H1K9	G3H1K9;G3I4K1	G3H1K9_CRIGR	I79_004057	Alpha-actinin-1	DLLLDPAWEK	DLLLDPAWEK	DLLLDPAWEK2
8.97801	13.404	11.7716	12.2361	13.4105	10.2739	13.5432	10.5668	9.49388	14.5204	14.0405	10.1803	1	2	0.222514	0.999922	0.72846	0.557931	G3H7M8	G3H7M8	G3H7M8_CRIGR	I79_006363	Heterogeneous nuclear ribonucleoprotein U	DLPEHAVLK	DLPEHAVLK	DLPEHAVLK2
9.61616	9.37175	12.8258	9.62321	9.05052	10.1739	10.3088	9.78335	11.1751	10.4521	10.0885	13.9774	1	2	0.0706768	0.999922	0.292833	0.199212	G3HJG6	G3HJG6	G3HJG6_CRIGR	Dcn	Decorin	DLPPDTTLLDLQNNK	DLPPDTTLLDLQNNK	DLPPDTTLLDLQNNK2
9.52541	11.594	14.1942	10.4037	11.6423	13.894	11.0873	8.66907	13.0579	9.95434	9.92649	13.7883	1	2	0.128123	0.999922	-0.474827	-0.34134	G3I1V3	G3I1V3	G3I1V3_CRIGR	I79_017372	Fibronectin	DLQFVEVTDVK	DLQFVEVTDVK	DLQFVEVTDVK2
13.9463	9.36393	9.63955	9.54608	9.31134	10.4896	10.013	9.68308	9.69687	9.30721	9.80426	10.2752	1	2	0.306508	0.999922	-0.966048	-0.738703	G3GVD0	G3HQY2;G3GVD0;G3I4A0;G3I6E6;G3ID82;G3GX66;G3ID81;G3H5Q0	G3GVD0_CRIGR	Actb	ACTB	DLTDYLMK	DLTDYLMK	DLTDYLMK2
9.39976	11.8042	11.7945	8.4123	12.4037	10.3903	11.5725	13.4319	9.81335	11.3807	10.9085	11.1698	1	2	0.0535827	0.999922	0.173433	0.152508	G3HMV7	G3HMV7	G3HMV7_CRIGR	Fuca1	Alpha-L-fucosidase	DLVGELGAAVR	DLVGELGAAVR	DLVGELGAAVR2
13.5384	10.3232	11.3775	9.85267	10.2086	10.3834	11.2092	9.69878	12.8288	11.8154	9.23218	10.2536	1	2	0.687405	0.999922	-1.22088	-1.5939	G3HD94	G3HD94	G3HD94_CRIGR	I79_008473	Non-specific serine/threonine protein kinase	DMLANFR	DMLANFR	DMLANFR2
11.3481	12.942	12.2364	11.985	13.7594	12.555	12.7169	13.3905	12.9929	11.7298	12.6651	12.6869	1	2	0.211727	0.999922	0.320618	0.532886	G3H5I7	G3H5I7	G3H5I7_CRIGR	I79_005569	Fibrinogen alpha chain	DNCCILDER	DNC(UniMod:4)C(UniMod:4)ILDER	DNC(UniMod:4)C(UniMod:4)ILDER2
10.1989	9.74715	12.6331	9.54733	9.75839	11.2329	9.83923	12.6653	9.30674	8.77166	9.06686	10.5401	1	2	0.592531	0.999922	-0.985187	-1.28394	G3HHV4	G3HHV4	G3HHV4_CRIGR	I79_010214	Thrombospondin-1	DNCQYVYNVDQR	DNC(UniMod:4)QYVYNVDQR	DNC(UniMod:4)QYVYNVDQR2
9.54309	13.55	9.74283	8.17517	13.6282	10.0321	11.3956	14.3192	11.898	9.81689	13.0133	9.70104	1	2	0.0430166	0.999922	-0.1934	-0.12365	G3HCL6	G3HCL6	G3HCL6_CRIGR	I79_008227	Complement C3	DNLNVNFHLR	DNLNVNFHLR	DNLNVNFHLR2
10.8843	9.10018	11.1869	10.4593	10.9411	10.3945	10.2188	10.8339	10.3754	11.8628	10.5523	10.1097	1	2	0.419162	0.999922	0.516905	0.986411	G3IBG3	G3IBG3	G3IBG3_CRIGR	Uba1	E1 ubiquitin-activating enzyme	DNPGVVTCLDEAR	DNPGVVTC(UniMod:4)LDEAR	DNPGVVTC(UniMod:4)LDEAR2
8.79417	12.7759	9.57728	8.47893	13.1431	10.2216	8.86112	9.45643	9.20599	12.9899	12.0468	9.04299	1	2	0.0592542	0.999922	0.219288	0.167611	G3HBE9	G3HBE9	G3HBE9_CRIGR	I79_007777	Leucine-rich repeat-containing protein 59	DNPLDPVLAK	DNPLDPVLAK	DNPLDPVLAK2
11.8364	11.2142	12.4297	12.7372	12.3203	9.77011	9.39494	12.1408	8.81262	11.3849	10.9174	12.4464	1	2	0.011753	0.999922	-0.0288813	-0.0356286	G3HG25	G3HG25	G3HG25_CRIGR	I79_009544	Laminin subunit gamma-1	DNVEGFSCER	DNVEGFSC(UniMod:4)ER	DNVEGFSC(UniMod:4)ER2
7.29678	9.76753	10.2016	9.12416	10.2853	10.6208	10.401	9.90723	10.4286	9.34691	9.38561	10.8275	1	2	0.35916	0.999922	0.686548	0.856531	G3IDN7	G3IDN7	G3IDN7_CRIGR	Fam3c	Protein FAM3C	DNWVFCGGK	DNWVFC(UniMod:4)GGK	DNWVFC(UniMod:4)GGK2
8.93431	9.60486	10.7549	9.34008	9.2175	11.4422	9.3109	9.84367	9.67472	9.03772	9.53097	11.2008	1	2	0.104967	0.999922	-0.220475	-0.285113	G3H668	G3H668	G3H668_CRIGR	Cdh11	Cadherin-11	DPDAANSPIR	DPDAANSPIR	DPDAANSPIR2
10.7646	10.7715	9.76289	11.8657	12.2207	10.1783	9.4333	9.42748	9.57637	13.7967	12.1793	10.8241	1	2	0.473629	0.999922	0.708942	1.08777	G3I073	G3IE48;G3I073	G3I073_CRIGR	I79_016750	Elongation factor 1-gamma	DPFAHLPK	DPFAHLPK	DPFAHLPK2
8.545	9.73268	9.52889	10.2058	10.6405	10.1263	9.2057	9.42696	10.2017	10.5726	10.6839	11.0556	1	2	0.737572	0.999922	0.738763	1.53396	G3GT56	G3GT56	G3GT56_CRIGR	Gart	Trifunctional purine biosynthetic protein adenosine-3	DPLLASGTDGVGTK	DPLLASGTDGVGTK	DPLLASGTDGVGTK2
9.36726	11.5136	9.50308	10.0551	11.9216	10.8588	10.1889	9.74192	9.45601	11.769	11.9075	10.8211	1	2	0.413744	0.999922	0.632825	0.935766	G3I6J6	G3I6J6	G3I6J6_CRIGR	Fkbp11	Peptidylprolyl isomerase	DPLVIELGQK	DPLVIELGQK	DPLVIELGQK2
9.05607	11.3532	13.4481	9.85442	10.6511	12.5718	9.2534	10.6403	13.3086	9.23908	9.09044	13.1128	1	2	0.0537677	0.999922	-0.195094	-0.153239	G3I877	G3I877	G3I877_CRIGR	I79_019739	Stress-induced-phosphoprotein 1	DPQALSEHLK	DPQALSEHLK	DPQALSEHLK2
9.65829	9.8666	11.7584	9.1941	11.5653	9.92609	10.1943	11.5411	12.0232	10.1688	10.088	10.2732	1	2	0.048316	0.999922	-0.100154	-0.138057	G3HN02	G3H510;G3HN02	G3HN02_CRIGR	I79_012132	Talin-1	DPVQLNLLYVQAR	DPVQLNLLYVQAR	DPVQLNLLYVQAR2
12.1685	8.39467	9.18901	9.75015	12.2627	10.6316	10.0757	8.78656	10.5834	12.8062	12.7905	11.4133	1	2	0.24071	0.999922	0.641086	0.594475	G3GY75	G3GY75	G3GY75_CRIGR	I79_002748	RNA helicase	DQIYDIFQK	DQIYDIFQK	DQIYDIFQK2
8.87132	11.8631	9.33667	8.97462	12.4376	10.2294	10.9712	9.92206	10.0888	9.29841	9.33901	10.166	1	2	0.200397	0.999922	0.543776	0.506967	G3HGW6	G3HGW6	G3HGW6_CRIGR	I79_009858	Laminin subunit alpha-5	DQLAAQIR	DQLAAQIR	DQLAAQIR2
10.4005	14.6151	13.0293	8.53082	14.3907	9.85073	10.3018	13.9566	9.62109	14.7407	14.9113	12.3805	1	2	0.278392	0.999922	-1.08127	-0.675967	G3I255	G3HT06;G3I255	G3I255_CRIGR	I79_017480	L-lactate dehydrogenase	DQLIVNLLK	DQLIVNLLK	DQLIVNLLK2
9.82805	9.33504	10.4642	10.548	11.5084	9.74907	9.53	9.85978	9.19217	12.2599	11.8795	12.0947	1	2	0.372279	0.999922	0.416108	0.859855	G3GXQ4	G3GXQ4	G3GXQ4_CRIGR	I79_002546	Trifunctional enzyme subunit beta, mitochondrial	DQLLLGPTYATPK	DQLLLGPTYATPK	DQLLLGPTYATPK2
8.90182	9.58527	12.0377	9.88859	9.14158	10.7363	10.1654	9.31887	12.2954	10.015	9.27849	11.8921	1	2	0.0848988	0.999922	-0.261061	-0.235303	G3GT95	G3GT95	G3GT95_CRIGR	I79_000871	Mannan-binding lectin serine protease 1 (Fragment)	DQVLISCDTGYK	DQVLISC(UniMod:4)DTGYK	DQVLISC(UniMod:4)DTGYK2
12.5059	10.0944	14.1715	9.19435	9.16041	10.9614	9.48296	14.3599	10.3153	13.1627	10.2026	10.5241	1	2	0.554142	0.999922	-1.86381	-1.19456	G3HJR4	G3HJR4	G3HJR4_CRIGR	I79_010913	Collagen alpha-1(I) chain	DRDLEVDTTLK	DRDLEVDTTLK	DRDLEVDTTLK2
15.1384	14.8192	10.2177	8.79937	8.47039	15.9749	8.89492	10.3143	15.8876	15.7554	9.74027	10.1358	1	2	0.325171	0.999922	-1.7362	-0.767742	G3H605	G3HP71;G3H605	G3H605_CRIGR	Hnrnph2	Heterogeneous nuclear ribonucleoprotein H2	DRETMGHR	DRETM(UniMod:35)GHR	DRETM(UniMod:35)GHR2
9.91758	13.0266	12.0308	9.41453	12.7722	11.3229	10.5676	13.0063	10.5737	9.69925	13.0522	9.51837	1	2	0.0725821	0.999922	-0.235028	-0.202822	G3HBD3	G3HBD3	G3HBD3_CRIGR	LOC100765627	Nucleoside diphosphate kinase	DRPFFPGLVK	DRPFFPGLVK	DRPFFPGLVK2
8.37715	13.4205	14.7997	13.2	12.995	14.8243	9.93334	13.6591	14.4233	12.8828	12.6782	14.817	1	2	0.199941	0.999922	0.803929	0.524426	G3IFZ2	G3IFZ2	G3IFZ2_CRIGR	I79_022668	Fibulin-1	DSFDIIK	DSFDIIK	DSFDIIK2
11.8512	13.916	12.1146	11.694	12.9152	10.066	10.0118	12.3614	10.2646	10.4439	12.8348	11.4519	1	2	0.232055	0.999922	-0.759826	-0.576394	G3HSL4	G3HSL4	G3HSL4_CRIGR	I79_013848	Elongation factor 2	DSVVAGFQWATK	DSVVAGFQWATK	DSVVAGFQWATK2
16.8729	16.8573	16.5271	17.3325	17.0357	16.3508	17.2531	17.3025	16.4889	17.5307	16.5663	16.5542	1	2	0.0581656	0.999922	0.0411515	0.168907	G3GVD0	G3HQY2;G3GVD0;G3I4A0;G3I6E6;G3H5Q0	G3GVD0_CRIGR	Actb	ACTB	DSYVGDEAQSK	DSYVGDEAQSK	DSYVGDEAQSK2
9.82882	11.3502	9.66129	10.1126	10.4443	10.688	9.59405	8.81573	10.7529	12.1356	11.7958	10.4519	1	2	0.0909625	0.999922	-0.150928	-0.249955	G3HID0	G3HID0	G3HID0_CRIGR	Rpn1	Dolichyl-diphosphooligosaccharide--protein glycosyltransferase subunit 1	DTPAYSQDTFK	DTPAYSQDTFK	DTPAYSQDTFK2
8.47479	10.8128	11.1544	9.41052	10.0509	10.6325	10.7716	8.98133	9.78074	12.1967	10.8602	9.25254	1	2	0.00901112	0.999922	-0.0178514	-0.0273837	G3I334	G3I334	G3I334_CRIGR	I79_017834	Hydroxyacyl-coenzyme A dehydrogenase, mitochondrial	DTPGFIVNR	DTPGFIVNR	DTPGFIVNR2
16.5931	11.6671	14.9917	15.3531	12.4245	10.8414	15.9133	11.9359	15.7078	15.3743	12.9823	9.96487	1	2	0.396457	0.999922	-1.26872	-0.903699	G3IBN9	G3IBN9;G3IIF5;G3IBP1	G3IBN9_CRIGR	I79_021070	Keratin, type II cytoskeletal 71	DVDAAYMNK	DVDAAYMNK	DVDAAYMNK2
9.30798	11.4354	10.0731	9.3939	11.9122	10.0875	10.0564	11.3349	9.4869	11.5928	11.8715	10.9121	1	2	0.247129	0.999922	0.43218	0.607835	G3GT06	G3GT06	G3GT06_CRIGR	I79_000779	T-complex protein 1 subunit theta	DVDEVSSLIR	DVDEVSSLIR	DVDEVSSLIR2
8.24118	10.0356	9.68526	10.5618	8.76727	10.6587	9.61114	8.99757	10.346	12.1443	11.9813	10.7081	1	2	NaN	NaN	0	NaN	G3H4Z5	G3H4Z5	G3H4Z5_CRIGR	H671_5g14786	C-1-tetrahydrofolate synthase, cytoplasmic	DVDGLTSISAGK	DVDGLTSISAGK	DVDGLTSISAGK2
9.20473	10.3361	9.08875	9.55192	11.532	9.88232	10.2951	10.4111	10.6143	12.1622	11.2212	11.0466	1	2	0.31555	0.999922	0.430258	0.750069	G3GU10	G3GU10	G3GU10_CRIGR	Mthfd1l	Formate--tetrahydrofolate ligase	DVDGVTDVNLGK	DVDGVTDVNLGK	DVDGVTDVNLGK2
9.51908	10.2259	9.47953	8.99176	12.7536	10.0553	9.10368	13.6141	9.03715	12.1992	11.4577	10.172	1	2	0.711591	0.999922	1.67477	1.61314	G3HXA5	G3HXA5	G3HXA5_CRIGR	I79_015624	Thrombospondin-4 (Fragment)	DVDIDSYPDEELPCSAR	DVDIDSYPDEELPC(UniMod:4)SAR	DVDIDSYPDEELPC(UniMod:4)SAR2
12.7125	12.1439	13.9322	12.5576	12.2966	12.3932	9.87965	9.04919	13.5206	12.7838	12.2627	13.7534	1	3	0.271999	0.999922	-0.290663	-0.66729	G3IBK2	G3IBK2	G3IBK2_CRIGR	I79_021027	Filamin-A	DVDIIDHHDNTYTVK	DVDIIDHHDNTYTVK	DVDIIDHHDNTYTVK3
12.5114	12.4988	9.04628	12.2251	12.7397	10.6391	9.36432	12.9022	9.85105	12.5479	12.9276	11.3081	1	2	0.149089	0.999922	0.412277	0.393231	G3HNT9	G3HNT9	G3HNT9_CRIGR	I79_012433	Proteasome subunit beta type-1	DVFISAAER	DVFISAAER	DVFISAAER2
9.44241	12.9148	10.4515	10.496	13.0382	11.2265	9.00915	9.49508	9.33987	14.0238	13.6916	9.87277	1	2	0.300186	0.999922	0.745569	0.719724	G3I100	G3H151;G3I100	G3I100_CRIGR	I79_017043	60S ribosomal protein L27	DVFRDPALK	DVFRDPALK	DVFRDPALK2
12.0295	13.0397	10.3584	9.80542	12.4284	10.0771	9.8251	12.4419	10.4248	9.51497	9.98641	10.5828	1	2	0.490435	0.999922	-0.930369	-1.07731	G3H533	G3H533	G3H533_CRIGR	Ppib	Peptidyl-prolyl cis-trans isomerase	DVIIADCGK	DVIIADC(UniMod:4)GK	DVIIADC(UniMod:4)GK2
14.5672	11.7685	12.4937	12.4785	12.291	13.2778	10.4057	11.9463	13.5621	12.5406	13.4238	13.2034	1	2	0.0387433	0.999922	-0.132261	-0.112339	G3HD94	G3HD94	G3HD94_CRIGR	I79_008473	Non-specific serine/threonine protein kinase	DVLDGHLR	DVLDGHLR	DVLDGHLR2
9.04699	9.38559	15.1127	9.85137	11.5033	10.1944	9.15221	12.8587	15.8766	11.696	12.1259	9.43836	1	2	0.330242	0.999922	-1.2337	-0.816865	G3HB11	G3HB11	G3HB11_CRIGR	I79_007624	Rho-associated protein kinase 2	DVLSEDTLYK	DVLSEDTLYK	DVLSEDTLYK2
11.6885	11.9666	12.4045	12.9114	11.6508	10.2985	12.1418	12.5047	12.5703	11.9483	9.04946	11.7762	1	2	0.110817	0.999922	-0.318089	-0.300777	G3HWE9	G3HWE9	G3HWE9_CRIGR	I79_015306	Tubulin alpha chain	DVNAAIAAIK	DVNAAIAAIK	DVNAAIAAIK2
13.3974	13.8364	13.6006	13.548	14.0078	12.5063	13.815	13.8145	8.68617	14.3831	14.2197	12.1051	1	2	0.200447	0.999922	-0.196725	-0.521967	G3H3C6	G3I6I6;G3HN36;G3H3C6;G3HQH8	G3H3C6_CRIGR	I79_004741	Tubulin alpha chain	DVNAAIATIK	DVNAAIATIK	DVNAAIATIK2
9.65386	11.4438	11.9482	10.7882	12.6206	10.6776	9.81992	9.70608	10.5634	12.4523	12.9546	10.4584	1	2	0.21718	0.999922	0.450679	0.54416	G3HIY6	G3HIY6	G3HIY6_CRIGR	CgPICR_017184	40S ribosomal protein S19	DVNQQEFVR	DVNQQEFVR	DVNQQEFVR2
8.7777	9.25096	9.91665	9.42368	9.92598	9.9149	9.68458	8.9232	9.87275	10.8258	10.2973	10.7252	1	2	NaN	NaN	0	NaN	G3H7U0	G3H7U0	G3H7U0_CRIGR	Hsd17b10	3-hydroxyacyl-CoA dehydrogenase type-2	DVQAALTLAK	DVQAALTLAK	DVQAALTLAK2
17.246	17.8063	15.9043	18.0046	17.7907	16.2789	18.1517	17.6153	16.0427	17.2913	17.0313	15.972	1	2	0.108445	0.999922	0.176008	0.293888	G3HZE0	G3HZE0	G3HZE0_CRIGR	I79_016439	Complement factor B	DVSEVVTPR	DVSEVVTPR	DVSEVVTPR2
10.2357	11.5509	10.8887	11.2792	10.6142	11.0748	10.648	11.911	10.6069	11.1569	9.99468	10.0288	1	2	0.073493	0.999922	-0.0678537	-0.206218	G3HEJ4	G3HEJ4	G3HEJ4_CRIGR	I79_008978	Neogenin	DVVASLVSTR	DVVASLVSTR	DVVASLVSTR2
9.34748	12.4154	9.49196	9.46637	16.13	10.8666	10.5165	13.1607	9.46338	9.74388	11.9259	11.0357	0	2	0.690161	0.999922	2.73967	1.50921	G3GTP7;G3IP93	G3GTP7;G3IP93	G3GTP7_CRIGR;G3IP93_CRIGR	I79_001034;I79_025798	Vitronectin	DVWGIEGPIDAAFTR	DVWGIEGPIDAAFTR	DVWGIEGPIDAAFTR2
12.3409	12.4185	9.5928	9.39841	11.8021	11.5269	10.2145	9.08951	10.2935	11.493	12.7051	11.094	1	2	0.012302	0.999922	-0.0413892	-0.0368359	G3HNT9	G3HNT9	G3HNT9_CRIGR	I79_012433	Proteasome subunit beta type-1	DVYTGDALR	DVYTGDALR	DVYTGDALR2
8.66204	10.2618	10.713	9.97092	9.10151	9.96603	10.0115	9.53665	9.68925	8.87827	8.53576	10.0334	1	2	0.236311	0.999922	0.411321	0.601437	G3H559	G3H559	G3H559_CRIGR	I79_005430	Alpha-mannosidase	DWVVVDYGTR	DWVVVDYGTR	DWVVVDYGTR2
11.3927	12.8471	13.2686	12.443	12.4272	10.7225	11.7132	12.7313	9.91438	9.57566	11.3732	12.8012	1	2	0.35613	0.999922	-0.479724	-0.825969	G3HWE4	G3HWE4	G3HWE4_CRIGR	I79_015301	Nidogen-1	DYATGFCCR	DYATGFC(UniMod:4)C(UniMod:4)R	DYATGFC(UniMod:4)C(UniMod:4)R2
8.80929	10.9692	9.8619	10.0098	11.3144	11.3762	9.35624	10.8819	10.9109	11.2603	8.66261	10.8027	1	2	0.873974	0.999922	1.03767	1.75643	G3GZE6	G3GZE6	G3GZE6_CRIGR	Actr3	Actin-related protein 3	DYEEIGPSICR	DYEEIGPSIC(UniMod:4)R	DYEEIGPSIC(UniMod:4)R2
12.233	11.3274	12.5476	9.50009	8.54698	12.1135	12.5555	11.8872	12.1637	12.5742	11.2078	12.5081	1	2	0.513214	0.999922	-1.13672	-1.14042	G3H1K9	G3H1K9	G3H1K9_CRIGR	I79_004057	Alpha-actinin-1	DYETATLSEIK	DYETATLSEIK	DYETATLSEIK2
8.59553	10.0663	9.60347	9.90028	13.0102	10.6956	12.7217	12.0013	10.653	13.1118	13.2838	11.202	1	2	0.772186	0.999922	1.38634	1.68167	G3H2J8	G3H2J8	G3H2J8_CRIGR	I79_004411	Heterogeneous nuclear ribonucleoproteins A2/B1	DYFEEYGK	DYFEEYGK	DYFEEYGK2
10.6143	12.478	10.5123	8.62353	12.8103	9.4789	10.1006	11.5561	9.5277	12.22	12.803	10.3403	1	2	0.148367	0.999922	-0.435628	-0.390965	G3IGL0	G3IGL0;G3H8P4	G3IGL0_CRIGR	I79_022927	Helix-destabilizing protein	DYFEQYGK	DYFEQYGK	DYFEQYGK2
10.4031	10.3015	11.7455	10.0321	11.7634	10.635	10.1807	11.4759	10.1677	9.27098	9.82707	10.7691	1	2	0.0890586	0.999922	-0.159396	-0.245327	G3GUR1	G3GUR1	G3GUR1_CRIGR	C1r	Complement subcomponent C1r	DYFIATCK	DYFIATC(UniMod:4)K	DYFIATC(UniMod:4)K2
9.9372	8.50713	8.45513	10.3615	11.844	11.2636	10.1305	9.77372	9.13622	12.2218	11.9982	11.2949	1	2	1.274	0.999922	1.57076	2.42629	G3HF46	G3HF46	G3HF46_CRIGR	I79_009199	Polypyrimidine tract-binding protein 1	DYGSSPLHR	DYGSSPLHR	DYGSSPLHR2
13.4232	9.90944	12.8882	13.8692	10.0394	11.3966	9.91943	9.34645	13.0468	12.4341	9.38539	13.0475	1	2	0.0665025	0.999922	-0.255112	-0.186755	G3GWQ1	G3GWQ1	G3GWQ1_CRIGR	I79_002180	Vinculin	DYLIDGSR	DYLIDGSR	DYLIDGSR2
20.5418	15.7143	18.7637	19.1791	16.5303	19.3704	19.8354	15.7062	19.464	19.6259	16.7159	10.7675	1	2	0.0345369	0.999922	-0.160712	-0.100117	G3IKI6	G3IBP3;G3IKI6	G3IKI6_CRIGR	I79_024389	Keratin, type II cytoskeletal 1b	DYQELMNTK	DYQELMNTK	DYQELMNTK2
18.3598	14.4215	17.2815	17.5256	14.69	17.5652	17.6316	13.8799	17.4468	18.3102	14.8546	17.408	1	2	0.00156438	0.999922	0.00579691	0.0047061	G3IKI7	G3IKI7	G3IKI7_CRIGR	I79_024390	Keratin, type II cytoskeletal 2 oral	DYQELMNVK	DYQELMNVK	DYQELMNVK2
9.13236	10.5779	10.6552	11.2655	9.59247	11.837	10.1476	9.03794	11.3517	11.3347	9.79833	10.2129	1	2	0.785735	0.999922	1.0406	1.62248	G3H3Y4	G3H3Y4	G3H3Y4_CRIGR	I79_004976	Regucalcin	DYSEMYVTCAR	DYSEMYVTC(UniMod:4)AR	DYSEMYVTC(UniMod:4)AR2
15.7831	14.8765	14.0659	14.4762	14.6654	10.7831	15.9822	14.161	15.3737	14.607	14.8424	14.333	1	2	0.45834	0.999922	-1.12325	-1.02773	G3I8G1	G3I8G1	G3I8G1_CRIGR	I79_019833	Keratin, type I cytoskeletal 42	DYSPYFK	DYSPYFK	DYSPYFK2
8.36023	9.27509	11.3557	10.6103	12.0387	10.9221	10.2391	10.2562	9.99024	9.1839	9.26231	10.6661	1	2	0.449198	0.999922	1.10493	1.03779	G3I255	G3HH14;G3I255	G3I255_CRIGR	I79_017480	L-lactate dehydrogenase	DYSVTANSK	DYSVTANSK	DYSVTANSK2
9.11654	9.4298	9.72402	9.45965	11.1474	9.95647	8.10218	10.2563	10.406	11.0173	11.5952	10.0205	1	2	0.877873	0.999922	0.787918	1.82654	G3HAN5	G3HAN5	G3HAN5_CRIGR	Eif2s2	Eukaryotic translation initiation factor 2 subunit 2	DYTYEELLNR	DYTYEELLNR	DYTYEELLNR2
10.7607	9.64109	9.70089	10.2053	10.3907	10.2439	10.2049	10.3976	10.7189	10.7428	11.5071	10.2535	1	2	0.4965	0.999922	0.32165	1.1829	G3GZ85	G3GZ85	G3GZ85_CRIGR	I79_003116	Staphylococcal nuclease domain-containing protein	DYVAPTANLDQK	DYVAPTANLDQK	DYVAPTANLDQK2
12.895	12.9827	13.0699	9.94297	13.4611	10.3226	13.3286	12.5927	10.7347	13.0634	12.5203	13.0333	1	2	0.635637	0.999922	-1.31415	-1.49395	G3IPU3	G3IPU3	G3IPU3_CRIGR	I79_026021	14-3-3 protein epsilon	EAAENSLVAYK	EAAENSLVAYK	EAAENSLVAYK2
15.1353	13.0986	11.9128	11.925	13.1086	10.0034	13.5072	11.5671	10.4978	13.7416	13.8647	10.9886	1	2	0.346144	0.999922	-1.2372	-0.813275	G3HG95	G3HG95	G3HG95_CRIGR	I79_009616	Lamin-A/C	EAALSTALSEK	EAALSTALSEK	EAALSTALSEK2
7.62597	12.1524	11.4631	10.9093	11.2886	10.6505	10.4633	11.5212	10.4107	8.86159	11.3467	10.3943	1	3	0.231359	0.999922	0.616632	0.603368	G3H3Q1	G3H3Q1	G3H3Q1_CRIGR	I79_004880	Pyruvate kinase	EAEAAIYHLQLFEELRR	EAEAAIYHLQLFEELRR	EAEAAIYHLQLFEELRR3
11.5303	13.4341	13.4652	12.1259	13.6147	11.4373	13.4785	13.1982	11.2812	14.0794	13.6194	12.2834	1	2	0.325092	0.999922	-0.503793	-0.765499	G3HQM6	G3HQM6	G3HQM6_CRIGR	Hsp90b1	Endoplasmin	EAESSPFVER	EAESSPFVER	EAESSPFVER2
14.7094	12.7923	12.1649	8.79535	11.1301	10.9718	13.147	11.3498	11.6608	12.4865	11.853	10.2625	1	2	0.745083	0.999922	-2.00457	-1.59785	G3IM13	G3HBG8;G3I5T9;G3IM13	G3IM13_CRIGR	I79_024941	Calmodulin	EAFSLFDK	EAFSLFDK	EAFSLFDK2
10.5547	12.8376	13.9737	10.7779	12.416	13.7388	11.9371	12.3186	13.9294	11.1305	12.085	13.5657	1	2	0.115715	0.999922	-0.293642	-0.311723	G3IBK2	G3IBK2	G3IBK2_CRIGR	I79_021027	Filamin-A	EAGAGGLAIAVEGPSK	EAGAGGLAIAVEGPSK	EAGAGGLAIAVEGPSK2
8.88599	10.3296	12.0574	9.97666	9.28884	10.9165	9.8309	9.77814	9.85921	9.48	10.132	9.64401	1	2	0.254804	0.999922	-0.469194	-0.633451	F7J0L2	F7J0L2	F7J0L2_CRIGR	Srsf1	Serine/arginine-rich splicing factor 1 (Fragment)	EAGDVCYADVYR	EAGDVC(UniMod:4)YADVYR	EAGDVC(UniMod:4)YADVYR2
9.12917	12.7797	10.0617	10.082	12.8507	10.0073	12.9407	10.1421	9.50276	13.7618	13.3497	9.46455	1	2	0.172247	0.999922	0.456411	0.444651	G3I004	G3I004	G3I004_CRIGR	Rps11	40S ribosomal protein S11	EAIEGTYIDK	EAIEGTYIDK	EAIEGTYIDK2
9.31336	10.13	9.659	9.93827	11.0814	9.37981	8.20915	9.63065	9.44908	9.98365	11.5309	11.4546	1	3	0.448874	0.999922	0.409642	1.03444	G3HZ42	G3HZ42	G3HZ42_CRIGR	Cct2	T-complex protein 1 subunit beta	EALLTSAVDHGYDEVK	EALLTSAVDHGYDEVK	EALLTSAVDHGYDEVK3
12.6936	13.08	14.0066	13.2094	12.9184	13.936	13.3197	13.1299	14.1528	12.9529	12.4956	14.0527	1	2	0.118744	0.999922	0.134842	0.319543	G3GWB1	G3GWB1	G3GWB1_CRIGR	I79_002031	Hepatocyte growth factor activator	EALVPLVADHK	EALVPLVADHK	EALVPLVADHK2
12.256	10.7643	10.2448	9.19597	9.93008	11.099	10.1981	9.7927	9.15241	9.69448	10.1372	10.4051	1	2	0.354101	0.999922	-0.612121	-0.832395	G3IBY4	G3IBY4	G3IBY4_CRIGR	I79_021170	Plastin-3	EANMPLPGYK	EANMPLPGYK	EANMPLPGYK2
8.90631	12.6509	13.2015	9.30497	12.6901	11.2486	10.3295	13.229	10.4557	11.1092	11.9288	11.7627	1	2	0.0791348	0.999922	-0.274206	-0.220032	G3HG25	G3HG25	G3HG25_CRIGR	I79_009544	Laminin subunit gamma-1	EAQLALGNAAADATEAK	EAQLALGNAAADATEAK	EAQLALGNAAADATEAK2
8.76476	10.3754	10.1205	9.59817	8.57111	10.5402	10.9124	9.99072	9.91551	10.9258	10.5734	11.1541	1	2	NaN	NaN	0	NaN	G3H6B5	G3H6B5	G3H6B5_CRIGR	Ilf3	Interleukin enhancer-binding factor 3	EATDAIGHLDR	EATDAIGHLDR	EATDAIGHLDR2
12.0084	13.1716	13.5191	12.1731	12.9343	13.0991	12.4372	13.0615	12.578	11.6517	12.6708	13.0523	1	2	0.178081	0.999922	-0.204277	-0.460668	G3IBK2	G3IBK2	G3IBK2_CRIGR	I79_021027	Filamin-A	EATTEFSVDAR	EATTEFSVDAR	EATTEFSVDAR2
10.3251	11.4173	11.1135	9.80704	11.9542	11.0709	9.86274	12.3277	8.5825	12.1513	9.40917	10.6782	1	2	0.0418061	0.999922	0.0810106	0.120406	G3H0U6	G3H0U6	G3H0U6_CRIGR	I79_003765	Protein disulfide-isomerase	EATTPPIIQEEK	EATTPPIIQEEK	EATTPPIIQEEK2
7.63937	11.5755	8.84524	9.26103	12.2235	11.1602	9.84867	11.4014	10.2081	12.3115	12.151	9.71494	1	2	0.507161	0.999922	1.17618	1.11217	G3I1V4	G3I1V4	G3I1V4_CRIGR	Atic	Bifunctional purine biosynthesis protein ATIC	EAVGIPAAASFK	EAVGIPAAASFK	EAVGIPAAASFK2
11.7984	13.1012	11.144	12.8252	12.371	10.4262	12.4284	12.9727	9.90397	12.1453	12.1768	12.2348	1	2	0.320386	0.999922	-0.738767	-0.775491	G3GTT2	G3GTT2	G3GTT2_CRIGR	LOC100763833	C-C motif chemokine	EAVIFITK	EAVIFITK	EAVIFITK2
8.06079	9.65512	12.3977	10.3091	8.90399	11.3344	9.85547	10.0236	10.1085	11.1498	8.30032	11.0871	1	2	0.0276086	0.999922	-0.0854743	-0.081569	G3H1D5	G3H1D5	G3H1D5_CRIGR	Scpep1	Carboxypeptidase	EAWDYVTVR	EAWDYVTVR	EAWDYVTVR2
10.2014	11.8921	11.7876	11.5859	12.0928	10.3333	10.393	11.9487	10.1886	11.2047	10.8264	11.8509	1	2	0.331512	0.999922	0.515815	0.783413	G3HGW6	G3HGW6	G3HGW6_CRIGR	I79_009858	Laminin subunit alpha-5	ECAPGYWGLPEK	EC(UniMod:4)APGYWGLPEK	EC(UniMod:4)APGYWGLPEK2
7.90002	11.6082	12.5548	12.3719	12.398	9.54923	9.7391	12.678	12.2245	10.7647	11.1447	10.8958	1	2	0.0483565	0.999922	0.199556	0.13978	G3H5I8	G3H5I8	G3H5I8_CRIGR	I79_005570	Fibrinogen beta chain	ECEEIIR	EC(UniMod:4)EEIIR	EC(UniMod:4)EEIIR2
13.1879	10.0108	13.9326	8.33464	14.6194	11.3342	10.263	14.6969	9.98386	14.5008	8.95763	14.1653	1	2	0.175619	0.999922	-0.930979	-0.4528	G3HHZ4	G3HHZ4	G3HHZ4_CRIGR	I79_010256	Protein AMBP	ECLQTCR	EC(UniMod:4)LQTC(UniMod:4)R	EC(UniMod:4)LQTC(UniMod:4)R2
11.2105	12.459	11.888	11.7811	12.5478	8.77836	11.9774	12.2404	11.3448	12.619	12.3308	9.5779	1	2	0.307906	0.999922	-0.787467	-0.74354	G3GT05	G3GT05	G3GT05_CRIGR	I79_000778	T-complex protein 1 subunit theta	EDGAISTIVLR	EDGAISTIVLR	EDGAISTIVLR2
11.3639	13.0302	9.91403	12.0115	13.4857	9.54071	12.1458	14.1111	10.7997	12.1468	12.6839	11.3456	1	2	0.0181037	0.999922	0.0679023	0.05353	G3H5I8	G3H5I8	G3H5I8_CRIGR	I79_005570	Fibrinogen beta chain	EDGGGWWYNR	EDGGGWWYNR	EDGGGWWYNR2
13.9787	12.33	9.64878	10.5766	8.86048	10.1649	12.4723	8.57136	10.6811	13.2501	13.4527	10.6894	1	2	0.547429	0.999922	-1.51079	-1.25549	G3HG95	G3HG95	G3HG95_CRIGR	I79_009616	Lamin-A/C	EDLQELNDR	EDLQELNDR	EDLQELNDR2
13.9117	14.0478	13.6458	13.2962	14.2763	11.5291	14.1888	13.6869	13.0613	14.6869	14.5291	12.7666	1	2	0.496663	0.999922	-0.68565	-1.16667	G3H354	G3H354	G3H354_CRIGR	I79_004665	Heat shock protein HSP 90-alpha	EDQTEYLEER	EDQTEYLEER	EDQTEYLEER2
11.1962	12.9591	12.1912	9.77518	12.2356	9.95876	12.0392	11.4117	11.0369	13.2444	13.1394	10.5426	1	2	0.381911	0.999922	-0.826861	-0.8807	G3IJ98	G3GTK0;G3H1U2;G3IJ98	G3IJ98_CRIGR	I79_023931	Heterogeneous nuclear ribonucleoprotein A3	EDTEEYNLR	EDTEEYNLR	EDTEEYNLR2
9.74184	11.7658	10.1644	10.0454	11.4734	10.6083	9.92375	10.781	9.87887	11.7757	11.5783	9.91128	1	2	0.0349296	0.999922	0.0639119	0.101256	G3HH30	G3HH30	G3HH30_CRIGR	Akr1b1	Aldo-keto reductase family 1 member B	EDVTTLLSYNR	EDVTTLLSYNR	EDVTTLLSYNR2
12.3125	15.3032	11.1684	13.0886	15.2389	10.9762	15.0242	14.1583	10.2029	16.1318	16.2064	10.6695	1	2	0.0161802	0.999922	0.082603	0.0478022	G3HHR3	G3HHR3	G3HHR3_CRIGR	Vim	Vimentin	EEAESTLQSFR	EEAESTLQSFR	EEAESTLQSFR2
11.0471	11.8652	12.9426	8.52561	11.7934	11.3997	10.4804	11.3876	10.5064	12.2821	12.0048	10.9504	1	2	0.398306	0.999922	-0.920936	-0.906614	G3HQM6	G3HQM6	G3HQM6_CRIGR	Hsp90b1	Endoplasmin	EEASDYLELDTIK	EEASDYLELDTIK	EEASDYLELDTIK2
11.0085	11.4288	10.4235	9.44705	11.2335	10.9182	9.49761	9.53452	12.3324	8.76801	10.1888	11.2784	1	2	0.089916	0.999922	-0.263666	-0.248092	G3I0U6	G3I0U6	G3I0U6_CRIGR	I79_016988	Ceruloplasmin	EEFYIGSK	EEFYIGSK	EEFYIGSK2
9.75492	11.9867	9.15019	8.67298	11.523	10.4942	10.451	9.40934	8.9528	12.7928	12.4246	9.8083	1	2	0.107265	0.999922	-0.249545	-0.290591	G3I2N1	G3I2N1	G3I2N1_CRIGR	I79_017672	Phosphate carrier protein, mitochondrial	EEGLNAFYK	EEGLNAFYK	EEGLNAFYK2
14.0407	13.1784	15.6895	15.0181	12.6832	14.8913	15.0499	13.065	14.4078	14.6644	11.9248	15.693	1	2	0.000609984	0.999922	-0.00186062	-0.00183455	G3I1Y9	G3I1Y9	G3I1Y9_CRIGR	I79_017410	Sulfated glycoprotein 1	EEILAALEK	EEILAALEK	EEILAALEK2
16.4626	14.2289	14.3052	10.1218	10.5692	15.1726	10.3423	13.9149	15.2528	15.0575	14.7791	14.911	1	2	0.839337	0.999922	-2.35292	-1.74423	G3I8F9	G3I8F9;G3I8G0;G3I8G1;G3I8F7	G3I8F9_CRIGR	Krt14	Keratin 14	EELAYLK	EELAYLK	EELAYLK2
14.0014	9.35078	10.6573	12.8295	9.45863	10.6961	14.2514	11.7189	12.2176	13.5442	11.8607	11.5518	1	2	0.0165062	0.999922	-0.0649161	-0.0490439	G3I8F9	G3I8F9;G3I8G0;G3I8G1;G3I8F7	G3I8F9_CRIGR	Krt14	Keratin 14	EELAYLKK	EELAYLKK	EELAYLKK2
8.23985	10.5264	13.5754	12.0582	9.83424	11.1391	9.61929	12.2475	10.4079	11.3363	11.4441	13.4865	1	2	0.0432023	0.999922	0.175771	0.125544	G3HEV3	G3HEV3	G3HEV3_CRIGR	I79_009100	Latent-transforming growth factor beta-binding protein 1	EEPAEALTSSR	EEPAEALTSSR	EEPAEALTSSR2
8.80697	11.314	10.0875	9.55099	10.7982	10.712	10.4213	8.28515	9.38149	11.4125	11.3836	9.39935	1	2	0.198816	0.999922	0.300992	0.510618	G3I3Y6	G3I3Y6	G3I3Y6_CRIGR	I79_018157	Glutathione S-transferase	EEVVTVETWR	EEVVTVETWR	EEVVTVETWR2
8.62758	8.94923	10.5531	10.5803	8.87306	11.3768	8.35338	9.05955	9.67196	12.2097	11.652	10.4214	1	2	NaN	NaN	0	NaN	G3HVH8	G3HVH8;G3HNJ6	G3HVH8_CRIGR	I79_014966	60S ribosomal protein L5	EFNAEVHR	EFNAEVHR	EFNAEVHR2
8.81812	12.5034	12.1171	10.1122	11.7145	9.71096	9.75466	11.293	9.13477	12.8409	12.7942	11.2034	1	2	0.242856	0.999922	-0.584211	-0.608602	G3I8S7	G3I8S7	G3I8S7_CRIGR	I79_019955	Polyadenylate-binding protein	EFSPFGTITSAK	EFSPFGTITSAK	EFSPFGTITSAK2
8.92668	11.2038	9.58736	12.5166	9.71081	10.427	11.9188	11.2673	10.0797	11.8313	8.44722	11.1311	1	2	0.696331	0.999922	1.14744	1.43791	G3HTE5	G3HTE5	G3HTE5_CRIGR	I79_014170	Lysosomal alpha-glucosidase	EGADLQLR	EGADLQLR	EGADLQLR2
8.47668	9.86643	10.3045	10.055	9.55074	10.4671	11.6968	8.91268	10.4136	13.1479	12.057	10.8955	1	2	NaN	NaN	0	NaN	G3H6U1	G3H6U1	G3H6U1_CRIGR	I79_006060	RNA helicase	EGAFSNFPISQETVK	EGAFSNFPISQETVK	EGAFSNFPISQETVK2
9.45248	12.4712	9.9759	11.5248	12.3759	11.2749	12.5733	11.5296	9.6723	13.0537	12.7164	11.137	1	2	0.322245	0.999922	0.710538	0.760178	G3HG95	G3HG95	G3HG95_CRIGR	I79_009616	Lamin-A/C	EGDLLAAQAR	EGDLLAAQAR	EGDLLAAQAR2
8.43802	11.2937	9.13088	9.58405	11.4148	10.3549	10.7123	9.40541	10.0779	11.7209	11.1837	10.929	1	2	0.432851	0.999922	0.752739	0.979772	G3H945	G3H945	G3H945_CRIGR	Eif3i	Eukaryotic translation initiation factor 3 subunit I	EGDLLFTVAK	EGDLLFTVAK	EGDLLFTVAK2
8.32138	13.2111	9.66917	8.96312	13.4159	10.6732	10.0491	12.6978	9.35165	13.4822	13.9979	10.1959	1	2	0.117866	0.999922	0.458505	0.316594	G3I5R2	G3I5R2	G3I5R2_CRIGR	Rps28	40S ribosomal protein S28	EGDVLTLLESER	EGDVLTLLESER	EGDVLTLLESER2
11.0939	11.9759	9.79347	9.27089	11.3759	10.0261	11.4832	10.8914	9.58837	11.9515	11.6751	10.6106	1	2	0.236733	0.999922	-0.472287	-0.587764	G3HRK0	G3HRK0	G3HRK0_CRIGR	Pa2g4	PA2G4	EGEFVAQFK	EGEFVAQFK	EGEFVAQFK2
8.59113	11.6012	13.1288	11.8577	11.6789	11.0915	10.1964	12.1465	12.1995	11.0771	10.1028	12.4163	1	2	0.163838	0.999922	0.519298	0.430834	G3HG25	G3HG25	G3HG25_CRIGR	I79_009544	Laminin subunit gamma-1	EGFFGNPLAPNPADK	EGFFGNPLAPNPADK	EGFFGNPLAPNPADK2
8.93289	9.37266	10.9329	10.0512	9.39954	9.35677	9.72801	10.6369	10.3772	11.5602	10.8012	10.8341	1	2	NaN	NaN	0	NaN	G3GU92	G3GU92	G3GU92_CRIGR	Ssb	Lupus La protein-like	EGIILFK	EGIILFK	EGIILFK2
8.81764	11.7182	10.9205	10.4779	12.1125	11.3488	10.3708	11.7707	9.8389	9.06058	12.5732	10.2952	1	2	0.200867	0.999922	0.507645	0.507878	G3HSL4	G3HSL4	G3HSL4_CRIGR	I79_013848	Elongation factor 2	EGIPALDNFLDK	EGIPALDNFLDK	EGIPALDNFLDK2
9.02841	11.9299	12.7772	11.5231	11.7127	10.8782	12.3029	11.9058	10.3016	11.74	9.41369	10.8904	1	2	0.126121	0.999922	0.328369	0.347196	G3H7I6	G3H7I6	G3H7I6_CRIGR	I79_006318	Sulfhydryl oxidase	EGIVLTEK	EGIVLTEK	EGIVLTEK2
8.892	11.3626	9.18645	9.20917	11.9437	10.302	10.4452	10.5571	8.68967	11.9881	12.2327	10.9279	1	2	0.218248	0.999922	0.463449	0.546144	G3I027	G3I027	G3I027_CRIGR	Trap1	Heat shock protein 75 kDa, mitochondrial	EGIVTTAEQNIK	EGIVTTAEQNIK	EGIVTTAEQNIK2
8.4564	9.88573	14.2089	9.8579	9.15135	10.454	9.52054	9.87603	12.1757	9.48825	8.6874	14.5032	1	2	0.0867197	0.999922	-0.337981	-0.242156	G3ILK7	G3ILK7	G3ILK7_CRIGR	I79_024775	Calsyntenin-1	EGLDLQVPEDGGR	EGLDLQVPEDGGR	EGLDLQVPEDGGR2
8.74659	13.6368	13.7087	8.86879	13.6832	10.3638	10.8157	13.1903	8.20494	14.2742	14.0929	12.1356	1	2	0.168055	0.999922	-0.710377	-0.434522	G3HC84	G3HC84;G3HS15	G3HC84_CRIGR	I79_008088	Heat shock protein HSP 90-beta	EGLELPEDEEEK	EGLELPEDEEEK	EGLELPEDEEEK2
9.86043	11.9959	13.1065	10.2566	12.1784	12.3799	10.1208	12.5181	12.9835	12.2484	11.1798	12.8401	1	2	0.26431	0.999922	0.644947	0.651187	G3H1K9	G3H1K9;G3I4K1;G3HJB0	G3H1K9_CRIGR	I79_004057	Alpha-actinin-1	EGLLLWCQR	EGLLLWC(UniMod:4)QR	EGLLLWC(UniMod:4)QR2
8.07869	11.6206	12.2069	8.33352	11.1271	12.3865	10.9157	15.2559	9.69975	9.93947	11.6404	11.5901	1	2	0.017375	0.999922	-0.0644786	-0.051269	G3IE79	G3IE79	G3IE79_CRIGR	I79_022023	Arginase-1	EGLYITEEIYK	EGLYITEEIYK	EGLYITEEIYK2
13.5626	9.05988	9.69472	10.4226	8.66759	11.1905	12.5322	9.45055	9.04138	13.5379	9.49576	10.525	1	2	0.137479	0.999922	-0.459602	-0.365588	G3HIQ1	G3HH47;G3HIQ1;G3GZF2	G3HIQ1_CRIGR	CgPICR_002732	Peptidyl-prolyl cis-trans isomerase	EGMNIVEAMER	EGMNIVEAMER	EGMNIVEAMER2
10.5649	11.7535	10.2568	10.5159	11.2048	10.4451	11.7524	9.87127	10.6932	12.7677	11.3793	10.4881	1	2	0.0395621	0.999922	0.0592322	0.11596	Q9Z2J2	Q9Z2J2	Q9Z2J2_CRIGR	APE	DNA-(apurinic or apyrimidinic site) endonuclease	EGYSGVGLLSR	EGYSGVGLLSR	EGYSGVGLLSR2
13.6349	14.4079	12.752	12.0011	13.978	9.51117	13.0879	13.4405	12.1235	13.1948	14.2797	10.5617	1	2	0.423706	0.999922	-1.2808	-0.954315	G3HGY8	G3HGY8	G3HGY8_CRIGR	Eef1a2	Elongation factor 1-alpha	EHALLAYTLGVK	EHALLAYTLGVK	EHALLAYTLGVK2
9.99939	11.6934	11.3081	10.0374	11.3878	10.2985	10.5806	9.49089	9.62895	9.59182	12.0959	10.037	1	3	0.163775	0.999922	-0.295172	-0.426479	G3HGY8	G3HGY8	G3HGY8_CRIGR	Eef1a2	Elongation factor 1-alpha	EHALLAYTLGVK	EHALLAYTLGVK	EHALLAYTLGVK3
13.1155	13.3875	13.2927	10.0682	13.8041	10.9889	13.8887	13.5335	11.9638	14.6117	13.9617	12.2592	1	2	0.806052	0.999922	-1.62675	-1.74286	G3IDL7	G3IDL7	G3IDL7_CRIGR	I79_021800	Heat shock cognate 71 kDa protein	EIAEAYLGK	EIAEAYLGK	EIAEAYLGK2
9.71642	10.8279	10.1573	9.02721	9.38647	9.52251	9.50836	9.50151	9.66787	14.1457	14.1057	9.94377	1	2	NaN	NaN	0	NaN	G3HV32	G3HDU8;G3HTU9;G3H2T7;G3HHB8;G3HV32;G3GSR4;G3HHM2;G3HDS3;G3HDS5;G3HPV9;G3HV67;G3IID7;G3HDT2	G3HV32_CRIGR	I79_014809	Histone H3.3 type 1	EIAQDFK	EIAQDFK	EIAQDFK2
8.9091	11.139	10.279	10.1426	11.5647	10.5074	9.79024	8.83168	10.2438	10.7576	11.6999	9.80059	1	2	0.300869	0.999922	0.418766	0.720044	G3H037	G3H037	G3H037_CRIGR	I79_003485	U5 small nuclear ribonucleoprotein 200 kDa helicase	EIDLLLGQTDDTR	EIDLLLGQTDDTR	EIDLLLGQTDDTR2
8.71308	11.993	11.8	9.09542	11.9115	10.9038	10.7617	12.0135	11.7825	11.9028	12.6038	11.5203	1	2	0.0166333	0.999922	-0.0557122	-0.049124	G3I6I6	G3I6I6;G3ICI3;G3H565;G3INA2;G3H588	G3I6I6_CRIGR	I79_019110	Tubulin alpha chain	EIIDLVLDR	EIIDLVLDR	EIIDLVLDR2
15.0994	13.8727	14.8246	15.1059	13.9811	14.5785	14.4883	14.3701	14.7096	14.5314	13.0334	14.5789	1	2	0.0218911	0.999922	-0.0234749	-0.0642959	G3HWE9	G3HWE9	G3HWE9_CRIGR	I79_015306	Tubulin alpha chain	EIIDPVLDR	EIIDPVLDR	EIIDPVLDR2
8.14013	12.9251	9.9911	9.02752	13.0748	10.3735	10.2136	8.9426	8.94506	13.5302	13.7479	9.78335	1	2	0.0429113	0.999922	0.163897	0.123322	G3HV18	G3HV18	G3HV18_CRIGR	I79_014791	60S ribosomal protein L12	EILGTAQSVGCNVDGR	EILGTAQSVGC(UniMod:4)NVDGR	EILGTAQSVGC(UniMod:4)NVDGR2
10.9939	9.80882	11.3868	10.9552	9.8963	10.5294	9.99416	10.3018	10.0119	9.18465	12.4217	10.0065	1	2	0.316189	0.999922	-0.303309	-0.755447	G3HG83	G3HG83	G3HG83_CRIGR	Cct3	T-complex protein 1 subunit gamma	EILSEVER	EILSEVER	EILSEVER2
8.82576	8.75334	12.9659	8.964	9.8437	11.3344	10.0569	9.31079	9.79639	10.9302	9.79618	12.5363	1	2	0.0202796	0.999922	-0.0838723	-0.0599284	G3H0L9	G3H0L9	G3H0L9_CRIGR	Ctsb	Cathepsin B	EIMAEIYK	EIMAEIYK	EIMAEIYK2
11.982	12.0873	13.1504	13.5138	9.53617	11.6396	12.7913	12.6082	9.83183	11.7873	11.065	12.7846	1	2	0.228864	0.999922	-0.636384	-0.582102	G3HNJ3	G3HNJ3	G3HNJ3_CRIGR	Clu	Clusterin	EIQNAVQGVK	EIQNAVQGVK	EIQNAVQGVK2
9.50453	10.9231	10.3352	9.29456	8.9288	10.7521	9.84651	12.078	9.34437	8.89247	9.55508	9.82742	1	3	0.00859017	0.999922	0.0167532	0.0256249	G3GR73	G3ILV6;G3GR73	G3GR73_CRIGR	H671_3g8659	Rab GDP dissociation inhibitor	EIRPALELLEPIEQK	EIRPALELLEPIEQK	EIRPALELLEPIEQK3
17.2395	13.3598	17.1849	17.3664	14.0501	16.7766	17.3783	13.7592	17.2047	17.4813	13.5472	17.171	1	2	0.0442992	0.999922	0.157993	0.12727	G3GX23	G3HQY2;G3GVD0;G3I4A0;G3GX23;G3GX66;G3H5Q0	G3GX23_CRIGR	I79_002310	Actin, alpha skeletal muscle	EITALAPSTMK	EITALAPSTMK	EITALAPSTMK2
8.42714	9.03485	9.8443	10.0734	9.11278	10.7337	9.4186	9.55605	10.4667	11.8242	12.0838	10.8376	1	2	NaN	NaN	0	NaN	G3GZR1	G3GZR1	G3GZR1_CRIGR	I79_003356	Aspartate--tRNA ligase, cytoplasmic	EIVDAAEDYAK	EIVDAAEDYAK	EIVDAAEDYAK2
8.8831	10.5635	9.26165	8.96702	9.81715	10.2965	8.88925	8.9057	10.0546	12.5771	11.8401	10.8357	1	2	NaN	NaN	0	NaN	G3HWP7	G3HWP7	G3HWP7_CRIGR	I79_015425	FACT complex subunit	ELAAQLNEEAK	ELAAQLNEEAK	ELAAQLNEEAK2
9.2088	11.9552	10.5957	10.4958	11.4249	11.2309	10.6126	11.9105	9.27058	10.4274	10.6153	10.6617	1	2	0.329413	0.999922	0.533886	0.788554	G3I278	G3I278	G3I278_CRIGR	I79_017505	Laminin subunit beta-1	ELAEQLEFIK	ELAEQLEFIK	ELAEQLEFIK2
8.47629	11.778	11.9629	9.52095	9.4528	11.4283	10.3361	9.48195	11.0269	12.5397	11.2506	10.711	1	2	0.231683	0.999922	-0.553707	-0.582283	G3H6E1	G3H6E1	G3H6E1_CRIGR	Eif3g	Eukaryotic translation initiation factor 3 subunit G	ELAEQLGLSTGEK	ELAEQLGLSTGEK	ELAEQLGLSTGEK2
9.27099	9.79714	9.36841	8.9886	11.882	11.5238	10.2225	8.9912	10.9305	11.9552	12.1887	10.3557	1	2	0.528627	0.999922	0.878719	1.21296	G3HFI6	G3HFI6	G3HFI6_CRIGR	I79_009344	ATP-dependent RNA helicase DDX1	ELAEQTLNNVK	ELAEQTLNNVK	ELAEQTLNNVK2
7.95758	14.5514	14.6428	9.56618	13.7219	10.0204	10.1138	14.3443	9.40217	13.2797	13.1643	14.2141	1	2	0.186809	0.999922	-0.903548	-0.48043	G3I664	G3I664	G3I664_CRIGR	H671_4g12064	Procollagen C-endopeptidase enhancer 1	ELAPSPGEDVQLGPQSR	ELAPSPGEDVQLGPQSR	ELAPSPGEDVQLGPQSR2
12.674	13.4634	14.3744	11.7115	13.4846	12.3964	12.4591	13.9865	12.5973	14.1317	13.6397	13.2604	1	2	0.541728	0.999922	-0.781299	-1.17333	G3I8R9	G3I8R9	BIP_CRIGR	HSPA5	Endoplasmic reticulum chaperone BiP	ELEEIVQPIISK	ELEEIVQPIISK	ELEEIVQPIISK2
9.60793	9.0373	9.91988	8.50157	9.76589	10.5824	10.2641	9.84293	9.01004	12.4775	12.3997	10.1377	1	2	NaN	NaN	0	NaN	G3GYR9	G3GYR9	G3GYR9_CRIGR	Rps8	40S ribosomal protein S8	ELEFYLR	ELEFYLR	ELEFYLR2
12.1782	11.7737	10.3037	10.084	12.7587	10.9804	12.3746	10.9026	10.3823	14.0744	13.2112	10.4488	1	2	0.0403455	0.999922	-0.102908	-0.116303	G3GZ79	G3GZ79;G3HS40	G3GZ79_CRIGR	I79_003110	40S ribosomal protein S14	ELGITALHIK	ELGITALHIK	ELGITALHIK2
9.68693	12.0047	11.1253	9.89272	12.1371	9.91429	9.7287	11.7961	11.1102	12.7353	11.868	11.5886	1	2	0.149975	0.999922	-0.303691	-0.393038	G3H354	G3H354	G3H354_CRIGR	I79_004665	Heat shock protein HSP 90-alpha	ELHINLIPNK	ELHINLIPNK	ELHINLIPNK2
8.18195	8.88913	10.6402	9.78986	9.66926	10.6922	9.81825	9.56927	10.6851	10.0217	10.1903	10.6823	1	2	NaN	NaN	0	NaN	G3I5N5	G3I5N5	G3I5N5_CRIGR	I79_018788	DNA topoisomerase 2	ELILFSNSDNER	ELILFSNSDNER	ELILFSNSDNER2
14.3012	15.2911	15.0359	14.194	15.8109	13.2658	14.6223	15.0783	13.4397	15.8263	15.8719	13.8737	1	2	0.0411008	0.999922	-0.098778	-0.118309	G3HQM6	G3HQM6	G3HQM6_CRIGR	Hsp90b1	Endoplasmin	ELISNASDALDK	ELISNASDALDK	ELISNASDALDK2
7.83865	10.3452	10.5239	9.85459	12.5639	10.6805	10.0558	9.49358	10.4428	12.3156	12.4942	9.89258	1	2	0.584932	0.999922	1.14157	1.24481	G3I027	G3I027	G3I027_CRIGR	Trap1	Heat shock protein 75 kDa, mitochondrial	ELISNASDALEK	ELISNASDALEK	ELISNASDALEK2
13.6322	13.8579	13.6694	8.79083	14.3324	13.25	9.48241	13.864	12.8008	14.0153	13.8285	13.0555	1	2	0.445063	0.999922	-1.34686	-1.07861	G3H354	G3H354	G3H354_CRIGR	I79_004665	Heat shock protein HSP 90-alpha	ELISNSSDALDK	ELISNSSDALDK	ELISNSSDALDK2
11.5636	10.9782	10.5166	10.0229	10.8342	9.74236	9.32028	11.3989	10.3287	11.3097	11.3113	10.7397	1	2	0.78223	0.999922	-0.808193	-1.58035	G3GX96	G3GX96	G3GX96_CRIGR	Arpc4	Actin-related protein 2/3 complex subunit 4	ELLLQPVTISR	ELLLQPVTISR	ELLLQPVTISR2
7.3834	9.35712	9.82237	9.90216	8.6706	11.292	9.98594	11.6263	9.59221	8.91409	9.84163	10.5769	1	2	0.642204	0.999922	1.73944	1.38476	G3GWQ1	G3GWQ1	G3GWQ1_CRIGR	I79_002180	Vinculin	ELLPVLISAMK	ELLPVLISAMK	ELLPVLISAMK2
8.73454	12.3665	11.8808	10.3883	12.5199	11.0067	9.78349	12.666	9.92085	10.7015	11.5262	9.84033	1	2	0.0800117	0.999922	0.229714	0.223254	G3H0U6	G3H0U6	G3H0U6_CRIGR	I79_003765	Protein disulfide-isomerase	ELNDFINYLQR	ELNDFINYLQR	ELNDFINYLQR2
9.32822	12.3905	9.5679	8.93343	12.2384	10.6018	10.0938	8.67286	9.34375	12.6715	12.8593	9.96798	1	2	0.0233795	0.999922	0.068253	0.0685306	G3I3C7	G3I3C7	G3I3C7_CRIGR	I79_017931	40S ribosomal protein S7	ELNITAAK	ELNITAAK	ELNITAAK2
10.66	11.8532	13.5482	11.9772	8.80274	13.1196	11.4043	11.6419	12.9541	10.2394	11.195	12.9031	1	2	0.167982	0.999922	-0.499024	-0.438564	G3H488	G3H488	G3H488_CRIGR	I79_005088	Cartilage oligomeric matrix protein	ELQETNAALQDVR	ELQETNAALQDVR	ELQETNAALQDVR2
11.8815	10.8633	11.7048	10.6464	11.3329	10.9181	11.6126	11.9823	9.22723	11.7212	10.9569	10.2037	1	2	0.122255	0.999922	-0.206172	-0.333945	G3I4H6	G3I4H6;G3I3X4	G3I4H6_CRIGR	I79_018355	Fructose-bisphosphate aldolase	ELSDIAHR	ELSDIAHR	ELSDIAHR2
15.6552	15.7828	15.4246	8.97642	15.5193	15.7485	9.64625	9.15714	15.5543	15.8362	8.33597	10.1944	1	2	0.416859	0.999922	-1.70995	-1.01808	G3HRZ3	G3HRZ3	G3HRZ3_CRIGR	Ppard	PPARD	ELTEFAK	ELTEFAK	ELTEFAK2
9.00561	13.0807	8.58076	9.41755	13.1853	9.82206	10.2386	12.2315	9.74484	13.1916	13.1857	11.1203	1	2	0.164249	0.999922	0.563348	0.426489	G3IG05	G3IG05	G3IG05_CRIGR	I79_022682	Annexin	ELYDAGVK	ELYDAGVK	ELYDAGVK2
16.5835	16.9086	15.9201	9.74008	10.1242	10.0453	9.8106	10.091	8.9418	9.52522	10.0025	11.2645	1	4	1.46805	0.999922	-5.17348	-3.68513	G3HBU4	G3HBU4	G3HBU4_CRIGR	Wdr24	GATOR complex protein WDR24	EMHCVQTIASVAR	EM(UniMod:35)HC(UniMod:4)VQTIASVAR	EM(UniMod:35)HC(UniMod:4)VQTIASVAR4
9.24128	9.70578	11.8621	9.22792	8.99278	12.2404	11.2165	9.80819	12.0975	9.49354	8.99519	12.5896	1	2	0.015093	0.999922	-0.0501218	-0.0447288	G3GXI7	G3GXI7	G3GXI7_CRIGR	I79_002479	Collagen alpha-2(I) chain	EMATQLAFMR	EMATQLAFMR	EMATQLAFMR2
9.50607	9.01737	13.734	9.00003	9.12815	13.003	10.0777	10.0452	12.4227	9.52211	9.19043	13.6597	1	2	0.0768206	0.999922	0.322537	0.213679	G3H9Q6	G3H9Q6	G3H9Q6_CRIGR	Stc2	STC2	EMVFQLQR	EMVFQLQR	EMVFQLQR2
10.7007	9.97073	10.253	9.57609	11.5807	10.1823	10.345	9.29523	12.1202	9.50387	9.54284	10.0049	1	2	0.068516	0.999922	0.132278	0.192858	G3HDQ2	G3HDQ2	G3HDQ2_CRIGR	Mdh1	Malate dehydrogenase	ENFSCLTR	ENFSC(UniMod:4)LTR	ENFSC(UniMod:4)LTR2
13.0119	13.368	10.4399	9.7359	10.9905	10.7727	9.07616	9.44668	9.89132	11.8682	9.31289	9.62958	1	2	0.735316	0.999922	-1.47187	-1.59903	G3HJM5	G3HJM5	G3HJM5_CRIGR	Ggct	Gamma-glutamylcyclotransferase	ENGLPLEYQEK	ENGLPLEYQEK	ENGLPLEYQEK2
8.40458	12.6452	13.3924	9.86399	12.661	10.1908	10.3073	13.2552	13.552	12.3067	9.12545	13.0247	1	3	0.034635	0.999922	-0.168419	-0.100356	G3GYJ4	G3GYJ4	G3GYJ4_CRIGR	F2	Prothrombin	ENLDRDIALLK	ENLDRDIALLK	ENLDRDIALLK3
14.392	9.41242	12.1896	12.18	9.72552	10.933	9.79027	9.27436	13.5055	12.3273	13.1088	10.7043	1	2	0.14443	0.999922	-0.504985	-0.388707	G3HD94	G3HD94	G3HD94_CRIGR	I79_008473	Non-specific serine/threonine protein kinase	ENLGWQK	ENLGWQK	ENLGWQK2
9.92985	11.9214	10.6454	9.2997	12.2221	10.7085	10.0125	13.0841	9.24061	10.6074	11.8015	11.0477	1	2	0.00174479	0.999922	-0.00626588	-0.00524733	G3H8Y5	G3H8Y5	G3H8Y5_CRIGR	I79_006834	Collagen alpha-1(VI) chain	ENYAELLDDGFLK	ENYAELLDDGFLK	ENYAELLDDGFLK2
8.04089	12.58	11.9104	9.93218	12.0835	13.0181	11.0719	11.7116	10.3007	11.3996	12.9032	10.4296	1	2	0.355762	0.999922	1.02711	0.836283	G3I7L6	G3I7L6	G3I7L6_CRIGR	I79_019509	Desmocollin-1	EPFNLFYIEK	EPFNLFYIEK	EPFNLFYIEK2
11.4923	10.0055	12.0315	9.51072	10.0171	12.47	10.6645	11.4882	10.8104	11.7223	9.50583	10.5135	1	2	0.379947	0.999922	-0.692767	-0.881237	G3GT78	G3GT78	G3GT78_CRIGR	I79_000853	Interleukin-1 receptor accessory protein	EPGEELLIPCK	EPGEELLIPC(UniMod:4)K	EPGEELLIPC(UniMod:4)K2
10.4035	9.75421	12.655	10.4601	9.33207	9.33016	9.72243	9.45706	10.0496	10.104	11.2534	11.8469	1	2	0.517968	0.999922	-0.873931	-1.18282	G3IH63	G3IH63;G3HFM7	G3IH63_CRIGR	I79_023145	Myosin-9	EQADFAIEALAK	EQADFAIEALAK	EQADFAIEALAK2
13.2211	10.5798	10.1288	8.56211	9.70556	10.1089	8.7023	10.2691	8.61647	8.90846	12.0989	10.8871	1	2	0.713735	0.999922	-1.3444	-1.55572	G3HC01	G3HC01	G3HC01_CRIGR	I79_008041	Tropomyosin alpha-3 chain	EQAEAEVASLNR	EQAEAEVASLNR	EQAEAEVASLNR2
9.09063	10.3936	11.4654	9.29315	10.92	10.9159	9.3471	11.7138	10.5245	11.1567	11.2854	10.1278	1	2	0.0091497	0.999922	-0.0184245	-0.0272581	G3HCX8	G3HCX8	G3HCX8_CRIGR	CgPICR_020604	Calreticulin	EQFLDGDDWTNR	EQFLDGDDWTNR	EQFLDGDDWTNR2
8.85352	11.0822	9.33459	9.02464	10.8383	10.8289	9.13287	10.0494	11.3135	10.752	11.1267	10.6058	1	2	0.383256	0.999922	0.584754	0.87964	G3HEJ8	G3H777;G3HEJ8	G3HEJ8_CRIGR	I79_008982	ADP/ATP translocase	EQGVLSFWR	EQGVLSFWR	EQGVLSFWR2
11.6489	12.791	13.6823	9.77404	12.4126	9.51686	10.6588	11.1109	11.1912	12.1418	11.9501	12.4654	0	2	0.561285	0.999922	-1.23978	-1.20236	G3HIQ3;G3HXH6	G3HXH6;G3HIQ3	G3HIQ3_CRIGR;G3HXH6_CRIGR	I79_010528;LOC100758384	Activated RNA polymerase II transcriptional coactivator p15	EQISDIDDAVR	EQISDIDDAVR	EQISDIDDAVR2
9.11392	9.85159	9.35265	9.44823	11.449	10.5998	9.76674	9.43433	10.2575	12.1575	11.7372	10.9165	1	3	0.708545	0.999922	0.742607	1.49902	G3HMS8	G3H6V1;G3GX00;G3HQJ1;G3HMS8	G3HMS8_CRIGR	LOC100769775	60S ribosomal protein L17	EQIVPKPEEEVAQK	EQIVPKPEEEVAQK	EQIVPKPEEEVAQK3
11.1046	12.5946	12.0756	9.2246	13.0162	10.3306	10.3163	12.3613	10.1558	12.4089	13.3989	10.4718	1	2	0.204266	0.999922	-0.597932	-0.515336	G3HGP6	G3HGP6	G3HGP6_CRIGR	I79_009786	T-complex protein 1 subunit alpha	EQLAIAEFAR	EQLAIAEFAR	EQLAIAEFAR2
13.3114	13.7307	15.8782	13.7682	13.6671	15.9677	14.4394	13.5805	16.0022	13.4888	13.1305	16.0431	1	2	0.026057	0.999922	-0.0607915	-0.0762025	G3HP49	G3HP49	G3HP49_CRIGR	Clec3b	C-type lectin domain family 3 member B	EQQALQTVCLK	EQQALQTVC(UniMod:4)LK	EQQALQTVC(UniMod:4)LK2
11.9039	10.6626	9.59721	9.81587	11.2884	10.4029	11.1405	10.3512	9.70135	8.63191	11.7393	9.60218	1	2	0.342161	0.999922	-0.530045	-0.798882	G3HEZ0	G3HEZ0	G3HEZ0_CRIGR	I79_009139	Stress-70 protein, mitochondrial	EQQIVIQSSGGLSK	EQQIVIQSSGGLSK	EQQIVIQSSGGLSK2
12.3559	13.213	12.46	11.9204	13.5833	10.8082	12.5545	12.716	11.3448	13.79	13.8439	11.5856	1	2	0.369659	0.999922	-0.539158	-0.890291	G3HC84	G3HC84	G3HC84_CRIGR	I79_008088	Heat shock protein HSP 90-beta	EQVANSAFVER	EQVANSAFVER	EQVANSAFVER2
11.5341	12.3122	13.3611	9.27028	12.4846	9.83091	12.7086	13.2713	10.0806	11.9352	11.8441	13.6994	1	2	0.748072	0.999922	-1.52217	-1.60956	G3H0L9	G3H0L9	G3H0L9_CRIGR	Ctsb	Cathepsin B	EQWSNCPTIK	EQWSNC(UniMod:4)PTIK	EQWSNC(UniMod:4)PTIK2
9.03869	10.1241	13.3794	9.50891	10.4894	13.7526	10.2777	11.0597	13.2266	9.03439	9.99195	13.3494	1	2	0.0645787	0.999922	-0.24965	-0.181663	G3HCB3	G3HNW2;G3H9P1;G3HCB3	G3HCB3_CRIGR	Cdh6	Cadherin-6	EQYQVVIQAK	EQYQVVIQAK	EQYQVVIQAK2
10.0819	13.0212	9.97534	9.41375	9.41529	10.3474	12.029	9.62915	10.6279	8.4243	12.9359	11.3244	1	4	0.481528	0.999922	-0.900628	-1.12399	G3H9B9	G3H9B9	G3H9B9_CRIGR	I79_006986	Phosphoinositide phospholipase C	ERQLGTSMANSNTVPSSSAGISK	ERQLGTSM(UniMod:35)ANSNTVPSSSAGISK	ERQLGTSM(UniMod:35)ANSNTVPSSSAGISK4
8.24223	12.9073	12.5945	9.06232	9.22941	10.6666	8.95169	8.51999	12.0401	12.335	9.74355	9.78642	1	2	0.745879	0.999922	-1.93546	-1.65972	G3HYJ9	G3HYJ9	G3HYJ9_CRIGR	I79_016134	Moesin	ESEAVEWQQK	ESEAVEWQQK	ESEAVEWQQK2
8.14608	9.48694	9.47336	10.3441	9.52593	10.8697	9.21018	9.89172	9.60913	12.0397	10.979	11.2123	1	2	NaN	NaN	0	NaN	G3GZQ9	G3GZQ9	G3GZQ9_CRIGR	I79_003354	DNA helicase	ESEDFIVEQYK	ESEDFIVEQYK	ESEDFIVEQYK2
10.9909	11.7544	11.2106	10.169	11.9706	9.19752	9.59095	11.914	10.5355	11.9322	8.48256	11.8608	1	2	0.446257	0.999922	-0.710502	-1.01275	G3H5I7	G3H5I7	G3H5I7_CRIGR	I79_005569	Fibrinogen alpha chain	ESGLYFIR	ESGLYFIR	ESGLYFIR2
11.7461	12.481	12.0508	9.81065	13.1393	10.7265	10.3134	13.491	12.3441	11.3053	9.37961	11.8564	1	2	0.0358139	0.999922	-0.09464	-0.104729	G3H5I7	G3H5I7	G3H5I7_CRIGR	I79_005569	Fibrinogen alpha chain	ESGLYFIRPLK	ESGLYFIRPLK	ESGLYFIRPLK2
8.6669	11.5627	9.49938	9.81544	11.8076	9.92475	10.0168	11.4447	11.3226	11.3549	9.89553	10.8821	1	2	0.219172	0.999922	0.577443	0.548503	G3HAN8	G3HAN8	G3HAN8_CRIGR	Ahcy	AHCY	ESLIDGIK	ESLIDGIK	ESLIDGIK2
16.3635	15.2751	13.0007	13.5953	14.8302	11.3899	14.9559	14.3521	13.5467	14.8228	15.5119	10.4954	0	2	0.347883	0.999922	-1.47395	-0.810373	G3GVL0;G3I129	G3GVL0;G3I129	G3GVL0_CRIGR;G3I129_CRIGR	I79_001749;I79_017072	Ubiquitin	ESTLHLVLR	ESTLHLVLR	ESTLHLVLR2
12.3538	13.0664	8.80462	9.91786	12.9576	10.6926	12.8004	9.82064	9.2931	13.393	13.2175	10.2646	0	2	0.0230836	0.999922	-0.0836384	-0.0680445	G3H2T4;G3H2U0;G3HDT0;G3HDT7;G3HDU3;G3HPV1;G3IB92;G3INX0	G3HDT0;G3H2U0;G3H2T4;G3HDU3;G3HJY9;G3IB92;G3HDT7;G3HPV1;G3INX0	G3H2T4_CRIGR;G3H2U0_CRIGR;G3HDT0_CRIGR;G3HDT7_CRIGR;G3HDU3_CRIGR;G3HPV1_CRIGR;G3IB92_CRIGR;G3INX0_CRIGR	I79_008696;I79_012822;I79_025665;LOC100753502;LOC100758641;LOC100769330;LOC100773886;LOC100774845	Histone H2B	ESYSVYVYK	ESYSVYVYK	ESYSVYVYK2
12.5302	10.0357	12.8498	9.7092	11.8747	10.1404	11.8393	9.71767	10.1102	12.4394	11.6611	10.55	1	2	0.196985	0.999922	-0.493094	-0.505003	G3I8R9	G3I8R9	BIP_CRIGR	HSPA5	Endoplasmic reticulum chaperone BiP	ETAEAYLGK	ETAEAYLGK	ETAEAYLGK2
8.72623	9.90504	9.76651	13.9279	10.8242	10.2443	9.74416	10.0845	9.99177	10.002	9.03625	12.1699	1	3	1.17651	0.999922	2.76071	2.6587	G3HLT3	G3HLT3	G3HLT3_CRIGR	Sdc4	Syndecan	ETEVIDHQHFLEGR	ETEVIDHQHFLEGR	ETEVIDHQHFLEGR3
13.5998	13.1064	9.50778	13.0244	13.2523	9.64266	10.6125	13.0368	9.93036	12.8835	13.1011	10.1074	1	2	0.0770596	0.999922	0.309617	0.214944	G3HSE4	G3HSE4	G3HSE4_CRIGR	Psma1	Proteasome subunit alpha type	ETLPAEQDLTTK	ETLPAEQDLTTK	ETLPAEQDLTTK2
8.6376	13.218	10.3023	8.64827	12.6626	10.4329	10.9454	12.0676	10.2232	14.5765	13.8655	10.9485	1	2	0.0112319	0.999922	0.0422244	0.0333942	G3HHR3	G3HHR3	G3HHR3_CRIGR	Vim	Vimentin	ETNLESLPLVDTHSK	ETNLESLPLVDTHSK	ETNLESLPLVDTHSK2
11.0541	12.6865	10.8685	10.0971	12.2854	11.1881	9.34574	11.5066	9.05051	14.1473	13.4132	9.96423	1	3	0.220271	0.999922	-0.427497	-0.550629	G3HHR3	G3HHR3	G3HHR3_CRIGR	Vim	Vimentin	ETNLESLPLVDTHSK	ETNLESLPLVDTHSK	ETNLESLPLVDTHSK3
9.78872	9.0573	9.53732	10.4009	11.2961	11.0442	10.0956	10.0554	8.6946	11.1031	10.2187	10.9025	1	2	1.82392	0.999922	1.13514	3.42979	G3HYG2	G3HYG2	G3HYG2_CRIGR	Eif4a2	RNA helicase	ETQALVLAPTR	ETQALVLAPTR	ETQALVLAPTR2
10.0321	10.8706	10.2196	10.0486	10.3597	9.13084	12.7563	9.54001	12.4054	9.60859	12.5864	10.7825	1	2	NaN	NaN	0	NaN	G3HD94	G3HD94	G3HD94_CRIGR	I79_008473	Non-specific serine/threonine protein kinase	ETQSQLETER	ETQSQLETER	ETQSQLETER2
13.9045	14.4183	14.0101	14.6639	14.1518	14.3782	14.8933	14.5604	14.466	14.0088	13.5187	14.4137	1	2	0.289111	0.999922	0.184724	0.701898	G3GWQ1	G3GWQ1	G3GWQ1_CRIGR	I79_002180	Vinculin	ETVQTTEDQILK	ETVQTTEDQILK	ETVQTTEDQILK2
10.6797	13.2392	12.5422	11.9947	13.289	11.4599	9.23483	12.6388	11.0665	13.3156	13.0817	11.5627	1	2	0.0269905	0.999922	-0.0538461	-0.0790299	G3HSL4	G3HSL4	G3HSL4_CRIGR	I79_013848	Elongation factor 2	ETVSEESNVLCLSK	ETVSEESNVLC(UniMod:4)LSK	ETVSEESNVLC(UniMod:4)LSK2
10.439	11.852	10.3994	9.77185	12.5789	10.3241	10.6288	12.9013	9.36337	10.0596	11.5861	10.9716	1	2	0.0277214	0.999922	-0.0666306	-0.0812333	G3HGW6	G3HGW6	G3HGW6_CRIGR	I79_009858	Laminin subunit alpha-5	EVAEAELAEAR	EVAEAELAEAR	EVAEAELAEAR2
8.70018	12.6164	10.4272	10.3853	12.4477	9.81684	9.50122	12.2183	10.4414	9.45534	12.5285	10.6052	1	2	0.29898	0.999922	0.737786	0.716754	G3GZL3	G3GZL3	G3GZL3_CRIGR	I79_003298	RING-type E3 ubiquitin transferase	EVALNTIIFMGR	EVALNTIIFMGR	EVALNTIIFMGR2
12.2819	12.4324	12.6203	13.0003	12.5716	13.1636	12.9211	12.7334	12.5779	11.8139	11.997	12.9174	1	2	0.12885	0.999922	0.234392	0.346058	G3H510	G3H510	G3H510_CRIGR	I79_005377	Talin-2	EVANSTANLVK	EVANSTANLVK	EVANSTANLVK2
16.6662	15.0765	15.2001	15.4038	14.9879	15.4809	16.2037	15.1188	15.8815	15.9688	15.453	15.4584	1	2	0.167949	0.999922	-0.430344	-0.43427	G3I8F9	G3I8F9;G3I8G0	G3I8F9_CRIGR	Krt14	Keratin 14	EVATNSELVQSGK	EVATNSELVQSGK	EVATNSELVQSGK2
9.16314	8.72149	10.3116	9.34183	11.5031	10.7251	11.1007	9.88972	11.2739	9.43409	8.56437	12.1112	1	2	0.815085	0.999922	0.945785	1.651	G3H3E6	G3H3E6	G3H3E6_CRIGR	I79_004761	Metalloproteinase inhibitor 2	EVDSGNDIYGNPIK	EVDSGNDIYGNPIK	EVDSGNDIYGNPIK2
11.4737	11.2547	11.1096	11.545	12.081	11.2293	11.6615	11.8744	8.19321	12.115	11.6959	10.3986	1	2	0.582428	0.999922	0.781064	1.3164	G3HMU4	G3HMU4	G3HMU4_CRIGR	I79_012085	Chloride intracellular channel protein	EVEIAYSDVAK	EVEIAYSDVAK	EVEIAYSDVAK2
8.96317	9.77905	10.5376	16.7244	15.973	9.64599	10.0559	10.9854	10.4384	14.1657	12.2533	14.3824	1	2	1.19738	0.999922	5.55678	2.8046	G3HLT3	G3HLT3	G3HLT3_CRIGR	Sdc4	Syndecan	EVEQNEVIPK	EVEQNEVIPK	EVEQNEVIPK2
10.9968	13.1863	15.1384	11.5935	12.9872	12.8812	9.8227	13.2553	11.835	12.6121	13.2421	13.4353	1	2	0.00796508	0.999922	-0.0279961	-0.0244197	G3IF80	G3IF80	G3IF80_CRIGR	I79_022400	Nucleolin	EVFEDALEIR	EVFEDALEIR	EVFEDALEIR2
9.36375	12.403	11.9889	9.67779	11.9788	10.1212	8.87898	12.1653	9.65107	12.3218	9.4581	11.499	1	2	0.311969	0.999922	-0.741071	-0.742844	G3HDQ2	G3HDQ2	G3HDQ2_CRIGR	Mdh1	Malate dehydrogenase	EVGVYEALK	EVGVYEALK	EVGVYEALK2
9.51126	9.89588	9.89118	9.83274	12.2748	9.36288	10.2579	10.4814	10.41	12.0756	12.1237	9.70576	1	2	0.45291	0.999922	0.7116	1.08577	G3H1M4	G3H1M4	G3H1M4_CRIGR	Eif2s1	Eukaryotic translation initiation factor 2 subunit 1	EVLINNINR	EVLINNINR	EVLINNINR2
13.9647	9.499	15.9258	14.0983	9.41325	14.264	14.1283	9.90615	14.4956	13.1627	9.43415	16.0231	1	2	0.106111	0.999922	-0.543843	-0.288041	G3I1Y9	G3I1Y9	G3I1Y9_CRIGR	I79_017410	Sulfated glycoprotein 1	EVSADMCGVIR	EVSADMC(UniMod:4)GVIR	EVSADMC(UniMod:4)GVIR2
13.1513	14.1547	13.1547	13.0267	10.0215	10.2207	9.55816	8.59549	10.7413	14.5669	14.4418	10.8636	1	2	0.700915	0.999922	-1.88591	-1.44947	G3HH39	G3HH39;G3HWX4	G3HH39_CRIGR	I79_009935	Elongation factor 1-alpha 1	EVSTYIK	EVSTYIK	EVSTYIK2
7.52941	12.2528	9.32339	9.37071	9.11071	11.4676	9.62221	10.637	10.1277	12.5501	12.8186	10.7013	1	2	0.098657	0.999922	0.302636	0.272767	G3I5N5	G3I5N5	G3I5N5_CRIGR	I79_018788	DNA topoisomerase 2	EVTFVPGLYK	EVTFVPGLYK	EVTFVPGLYK2
12.4488	15.8327	16.0471	13.3198	15.9748	16.0274	13.2117	16.6954	15.7868	12.8712	15.0309	15.7075	1	2	0.0840008	0.999922	0.26299	0.232794	G3HCL6	G3HCL6	G3HCL6_CRIGR	I79_008227	Complement C3	EVVADSVWVDVK	EVVADSVWVDVK	EVVADSVWVDVK2
11.9134	12.8059	9.84189	13.2311	9.17832	10.8663	13.0207	13.0056	9.25669	12.8334	10.8035	11.5638	1	2	0.105228	0.999922	-0.383158	-0.286065	G3GRX4	G3GRX4	G3GRX4_CRIGR	Cotl1	Coactosin like F-actin binding protein 1	EVVQNFAK	EVVQNFAK	EVVQNFAK2
9.93654	9.22114	9.95558	9.60337	8.80414	11.1786	9.98803	10.3578	10.2058	12.3608	12.0934	10.6937	1	2	NaN	NaN	0	NaN	G3I432	G3I432	G3I432_CRIGR	LOC100772005	ATPase family AAA domain-containing protein 3	EYEAAVEQLK	EYEAAVEQLK	EYEAAVEQLK2
8.92524	11.8185	11.8751	10.0166	11.9817	9.74271	10.4957	12.4327	12.3766	9.88281	9.24859	10.8614	1	2	0.0664625	0.999922	-0.209055	-0.186732	G3HEB6	G3HEB6	G3HEB6_CRIGR	Tgfbr3	TGF-beta receptor type III	EYGAVTSFTELK	EYGAVTSFTELK	EYGAVTSFTELK2
8.97036	14.3682	11.8091	12.8256	13.8149	10.6006	14.2866	12.7179	9.25777	15.3671	14.7872	9.65354	1	2	0.179809	0.999922	0.674629	0.463939	G3HHR3	G3HP09;G3I621;G3GV00;G3GV01;G3HHR3	G3HHR3_CRIGR	Vim	Vimentin	EYQDLLNVK	EYQDLLNVK	EYQDLLNVK2
18.0421	12.8658	15.7742	16.2189	13.4984	16.4287	16.7606	12.1702	16.3961	16.7797	13.401	16.3885	1	2	0.15919	0.999922	0.902552	0.423308	G3IBN9	G3IBN9	G3IBN9_CRIGR	I79_021070	Keratin, type II cytoskeletal 71	EYQELMNTK	EYQELMNTK	EYQELMNTK2
14.032	10.1302	13.7116	13.9574	10.8209	13.8164	16.3598	8.63712	15.2142	13.905	9.29639	14.7517	1	2	0.068348	0.999922	0.28775	0.191761	G3IBN8	G3IH98;G3IBN7;G3IIF5;G3IBN8;G3HES2	G3IBN8_CRIGR	I79_021069	Keratin, type II cytoskeletal 6A	EYQELMNVK	EYQELMNVK	EYQELMNVK2
9.47839	9.60004	9.80198	8.47689	9.67569	11.074	10.993	10.0288	8.82155	12.6681	12.4084	10.3667	0	2	NaN	NaN	0	NaN	G3H7J9;G3HHK3	G3H7J9;G3HHK3;G3IHX8	G3H7J9_CRIGR;G3HHK3_CRIGR	LOC100755951;Rpl31	60S ribosomal protein L31	EYTINIHK	EYTINIHK	EYTINIHK2
12.3925	9.78457	9.43736	9.51002	10.5375	11.1281	12.1935	10.3322	10.2988	11.9824	10.8979	10.3704	1	2	0.0378016	0.999922	0.091186	0.111	G3HQX0	G3HQX0;G3H215	G3HQX0_CRIGR	I79_013226	40S ribosomal protein SA	FAAATGATPIAGR	FAAATGATPIAGR	FAAATGATPIAGR2
8.50703	11.0049	9.06746	9.88254	11.1595	9.97125	10.1799	10.024	9.68314	10.728	11.4699	11.2406	1	2	0.365182	0.999922	0.547476	0.85458	G3I0C8	G3I0C8	G3I0C8_CRIGR	Acat1	Acetyl-CoA acetyltransferase 1	FADEVIPVTVSVK	FADEVIPVTVSVK	FADEVIPVTVSVK2
12.8428	14.7494	12.3795	13.5566	13.6069	9.92758	15.1594	13.4539	10.1977	16.185	15.6129	10.6021	1	2	0.213228	0.999922	-0.747041	-0.535052	G3HHR3	G3HHR3	G3HHR3_CRIGR	Vim	Vimentin	FADLSEAANR	FADLSEAANR	FADLSEAANR2
8.089	12.2282	11.4186	9.34882	12.4638	9.73972	10.1123	12.4911	9.50622	12.6277	11.9827	11.1785	1	2	0.0292628	0.999922	-0.102227	-0.0853998	G3GT05	G3GT05	G3GT05_CRIGR	I79_000778	T-complex protein 1 subunit theta	FAEAFEAIPR	FAEAFEAIPR	FAEAFEAIPR2
12.105	12.6158	13.0936	11.2214	12.7775	11.2933	12.0799	12.0356	9.60382	13.0383	12.5925	10.8547	1	2	0.43318	0.999922	-0.730521	-0.971509	G3HQM6	G3HQM6	G3HQM6_CRIGR	Hsp90b1	Endoplasmin	FAFQAEVNR	FAFQAEVNR	FAFQAEVNR2
11.4465	14.4467	9.17606	9.11211	14.2552	11.1127	14.4269	12.5058	9.89475	15.3096	15.4218	11.5334	1	2	0.0299514	0.999922	-0.14485	-0.0871927	G3HHR3	G3HHR3	G3HHR3_CRIGR	Vim	Vimentin	FANYIDK	FANYIDK	FANYIDK2
19.3335	18.5097	18.4125	10.411	17.9155	18.8777	18.6049	17.7552	19.0933	18.7491	18.088	18.633	1	2	0.413136	0.999922	-2.01819	-0.993357	G3IBN9	G3IIF3;G3IH98;G3IBP3;G3IBN6;G3IBN9;G3IKI6;G3IBP0;G3IIF5;G3IBN8;G3II08;G3IKD4;G3IKI7;G3IKD5	G3IBN9_CRIGR	I79_021070	Keratin, type II cytoskeletal 71	FASFIDK	FASFIDK	FASFIDK2
10.626	14.0537	9.23633	10.0153	13.8689	11.1129	9.89589	12.2158	8.85007	13.2132	9.85904	10.8964	1	2	0.101666	0.999922	0.420115	0.277151	G3IBN9	G3IIF3;G3IH98;G3IBP3;G3IBN6;G3IBN9;G3IKI6;G3IBP0;G3IIF5;G3II08;G3IKD4;G3IKI7	G3IBN9_CRIGR	I79_021070	Keratin, type II cytoskeletal 71	FASFIDKVR	FASFIDKVR	FASFIDKVR2
8.73787	12.441	10.593	8.48888	12.0896	10.3665	9.50914	12.5708	9.53602	9.36282	11.8194	10.5472	1	3	0.151124	0.999922	0.492815	0.396646	G3IBH0	G3IBH0	G3IBH0_CRIGR	Timp1	Metalloproteinase inhibitor 1	FAYTPALESLCGYVHK	FAYTPALESLC(UniMod:4)GYVHK	FAYTPALESLC(UniMod:4)GYVHK3
8.79739	12.3333	9.56614	9.10312	12.4193	10.2585	10.9001	11.7967	9.66159	12.9465	12.7719	9.85732	1	2	0.133519	0.999922	0.377748	0.354289	G3HJP6	G3HJP6;G3IKS8	G3HJP6_CRIGR	Phb	Prohibitin	FDAGELITQR	FDAGELITQR	FDAGELITQR2
9.13489	9.44603	9.59736	9.56984	10.1524	10.7422	10.3765	9.42307	10.9183	10.7799	10.8701	10.8196	1	2	NaN	NaN	0	NaN	G3GXD7	G3GXD7	G3GXD7_CRIGR	Fasn	Fatty acid synthase	FDASFFGVHPK	FDASFFGVHPK	FDASFFGVHPK2
12.892	14.331	13.9181	13.5044	14.0911	11.0069	14.8131	14.0528	13.7224	13.9002	13.0564	14.2861	1	2	0.253551	0.999922	-0.533707	-0.639376	G3HN81	G3HN81	G3HN81_CRIGR	Ppie	Peptidyl-prolyl cis-trans isomerase E	FDDENFILK	FDDENFILK	FDDENFILK2
11.8751	12.9739	12.4356	13.0363	10.0713	12.1664	12.2814	12.8735	11.1667	8.83576	11.3708	12.5807	1	2	0.146873	0.999922	-0.316764	-0.386324	G3H8K2	G3H8K2	G3H8K2_CRIGR	I79_006704	alpha-1,2-Mannosidase	FDGGVEAIATR	FDGGVEAIATR	FDGGVEAIATR2
11.2102	11.3029	11.718	12.0789	11.3009	10.9331	9.80527	11.4692	11.6173	11.8463	9.08418	11.5926	1	2	0.177129	0.999922	0.133606	0.457807	G3HAN8	G3HAN8	G3HAN8_CRIGR	Ahcy	AHCY	FDNLYGCR	FDNLYGC(UniMod:4)R	FDNLYGC(UniMod:4)R2
8.07788	9.63652	14.5384	8.79141	9.84766	10.9754	11.113	14.4364	14.5847	9.34509	10.7115	9.70944	1	2	0.101695	0.999922	-0.68185	-0.277221	G3GZL3	G3GZL3	G3GZL3_CRIGR	I79_003298	RING-type E3 ubiquitin transferase	FDTISEK	FDTISEK	FDTISEK2
12.803	14.1791	13.977	14.061	13.5093	11.2336	10.114	14.0225	12.0855	13.5213	12.7586	13.7984	1	2	0.37669	0.999922	-0.618539	-0.883884	G3I664	G3I664	G3I664_CRIGR	H671_4g12064	Procollagen C-endopeptidase enhancer 1	FDVEPDTYCR	FDVEPDTYC(UniMod:4)R	FDVEPDTYC(UniMod:4)R2
9.34017	10.1119	11.3713	9.4947	11.5938	10.1342	8.58936	11.5433	9.91622	11.4138	10.3889	10.0061	1	2	0.0343251	0.999922	0.0621536	0.0994961	G3IDT6	G3IDT6	G3IDT6_CRIGR	Pdia4	Protein disulfide-isomerase A4	FDVSGYPTIK	FDVSGYPTIK	FDVSGYPTIK2
14.8025	15.2343	13.4017	14.2538	14.873	9.67248	10.5634	14.8372	12.2429	15.4596	15.0071	9.83286	1	2	0.300482	0.999922	-0.966375	-0.729891	G3HIQ1	G3HMB8;G3IED5;G3GWM6;G3GTN6;G3HLN4;G3HA87;G3I792;G3HIQ1;G3GRE4;G3I1A7;G3HLP7;G3GZF2	G3HIQ1_CRIGR	CgPICR_002732	Peptidyl-prolyl cis-trans isomerase	FEDENFILK	FEDENFILK	FEDENFILK2
8.70597	9.7581	13.1279	10.3679	10.1256	11.1651	11.1354	10.3719	12.992	8.53591	9.02594	13.417	1	2	0.0471495	0.999922	-0.159467	-0.138055	G3HZX6	G3HZX6	G3HZX6_CRIGR	I79_016639	Nucleobindin-1	FEEELAAR	FEEELAAR	FEEELAAR2
12.0688	13.554	12.7584	12.08	13.6495	9.03051	10.2649	14.07	11.6172	13.1485	14.0264	11.9708	1	2	0.3405	0.999922	-1.03305	-0.803601	G3H4Z8	G3H4Z8;G3IGQ3	G3H4Z8_CRIGR	Hspa2	HSPA2	FEELNADLFR	FEELNADLFR	FEELNADLFR2
11.2861	10.9179	9.41357	9.77781	11.2952	10.1919	10.4624	9.35898	10.5399	12.2173	11.6366	10.6022	1	2	0.00202286	0.999922	0.00369787	0.00609484	G3I5Q4	G3I791;G3I5Q4	G3I5Q4_CRIGR	I79_018809	Heterogeneous nuclear ribonucleoprotein M	FESPEVAER	FESPEVAER	FESPEVAER2
9.46767	13.7144	8.59271	13.7524	9.89514	10.2409	9.47933	12.947	12.8368	9.83047	8.60557	9.92127	1	2	0.105804	0.999922	0.436546	0.287188	G3I8G0	G3I8G0;G3I8F7	G3I8G0_CRIGR	Krt17	Keratin 17	FETEQALR	FETEQALR	FETEQALR2
9.14668	9.26354	8.79612	11.6625	11.1298	10.5637	10.0794	10.8998	10.4982	9.23467	10.6687	11.1255	1	2	1.21629	0.999922	1.32296	2.32148	G3HE84	G3GXR7;G3HE84	G3HE84_CRIGR	Mapre1	Microtubule-associated protein RP/EB family member 1	FFDANYDGK	FFDANYDGK	FFDANYDGK2
11.1347	11.387	10.1929	9.25934	11.5284	10.8693	9.77617	10.5589	9.97122	9.72221	11.7967	10.6791	1	2	0.0498289	0.999922	-0.0925283	-0.14224	G3HSW8	G3HSW8	G3HSW8_CRIGR	I79_013967	Translocon-associated protein subunit delta	FFDEESYSLLR	FFDEESYSLLR	FFDEESYSLLR2
8.4186	9.34919	12.6458	9.492	10.7478	13.3647	8.89697	9.34079	10.1971	10.2297	9.40415	10.4368	1	2	0.161663	0.999922	0.534386	0.419991	G3H668	G3H668	G3H668_CRIGR	Cdh11	Cadherin-11	FFTINPEDGFIK	FFTINPEDGFIK	FFTINPEDGFIK2
13.0876	13.6315	11.4457	12.0743	12.7621	9.47845	13.1154	13.2826	9.43279	12.4451	12.4015	9.27048	1	2	0.287485	0.999922	-0.885392	-0.6911	G3I216	G3I216;G3HNV4	G3I216_CRIGR	I79_017439	Triosephosphate isomerase	FFVGGNWK	FFVGGNWK	FFVGGNWK2
10.8052	10.2768	11.3144	10.0719	8.53345	11.9776	9.36577	11.1623	11.5219	10.5804	10.3135	10.4428	1	2	0.156688	0.999922	-0.359478	-0.41149	G3HN02	G3H510;G3HN02	G3HN02_CRIGR	I79_012132	Talin-1	FFYSDQNVDSR	FFYSDQNVDSR	FFYSDQNVDSR2
8.48648	12.4033	10.0927	10.6146	11.4106	10.5725	9.64579	9.97514	9.62979	9.02905	10.5785	10.3809	1	2	0.0886401	0.999922	-0.248168	-0.248767	G3IAQ0	G3IAQ0;G3GTX7;G3GUQ0	G3IAQ0_CRIGR	I79_020676	Phosphopyruvate hydratase	FGANAILGVSLAVCK	FGANAILGVSLAVC(UniMod:4)K	FGANAILGVSLAVC(UniMod:4)K2
15.4231	9.3154	13.7186	12.6952	10.031	14.2748	9.75547	9.65544	14.5406	13.9933	10.3561	13.8986	1	2	0.0754371	0.999922	-0.356182	-0.211225	G3HD94	G3HD94	G3HD94_CRIGR	I79_008473	Non-specific serine/threonine protein kinase	FGDSNTVMR	FGDSNTVMR	FGDSNTVMR2
8.81583	12.0102	12.5488	9.89878	12.4803	11.571	12.2539	9.64237	11.0262	13.0787	12.2697	10.0225	1	2	0.00884667	0.999922	-0.0289207	-0.0263926	G3I782	G3I782	G3I782_CRIGR	I79_019367	Heterogeneous nuclear ribonucleoprotein D0	FGEVVDCTLK	FGEVVDC(UniMod:4)TLK	FGEVVDC(UniMod:4)TLK2
10.1312	10.2897	9.39051	9.23491	10.8541	11.0297	8.76229	9.6354	10.6589	9.73153	10.0513	10.5883	1	2	0.19095	0.999922	0.253564	0.497714	G3HFI6	G3HFI6	G3HFI6_CRIGR	I79_009344	ATP-dependent RNA helicase DDX1	FGFGFGGTGK	FGFGFGGTGK	FGFGFGGTGK2
8.76051	8.22789	10.582	9.47805	11.0976	10.2463	10.1432	9.85189	10.4827	11.397	11.4173	10.5813	1	2	0.815554	0.999922	1.06946	1.66358	G3GXQ3	G3GXQ3	G3GXQ3_CRIGR	Hadha	Enoyl-CoA hydratase	FGGGNVELLK	FGGGNVELLK	FGGGNVELLK2
8.99944	11.6561	11.0875	10.2102	9.89439	9.48269	9.91215	9.09298	9.62879	11.7717	9.4789	10.511	1	2	0.219885	0.999922	-0.43571	-0.569716	G3I8S7	G3I8S7	G3I8S7_CRIGR	I79_019955	Polyadenylate-binding protein	FGPALSVK	FGPALSVK	FGPALSVK2
10.5457	12.0342	12.0715	11.8635	12.335	10.436	12.2927	11.9736	9.85072	12.0344	9.55517	10.499	1	2	0.00458551	0.999922	0.0108438	0.0137223	G3IKH9	G3IKH9	G3IKH9_CRIGR	I79_024382	Phosphoserine transaminase	FGVIFAGAQK	FGVIFAGAQK	FGVIFAGAQK2
8.60009	10.0602	14.297	9.21853	11.8275	12.0261	9.28897	12.1998	8.94845	9.69033	11.9147	12.8083	1	2	0.00763034	0.999922	0.0316794	0.023045	G3IF80	G3IF80	G3IF80_CRIGR	I79_022400	Nucleolin	FGYVDFESAEDLEK	FGYVDFESAEDLEK	FGYVDFESAEDLEK2
8.2372	12.2021	9.31455	9.77119	11.7055	11.4343	10.268	9.83633	9.29787	12.3991	11.4863	11.134	1	2	0.0907899	0.999922	0.276189	0.252525	G3HX39	G3HNY4;G3HX39	G3HX39_CRIGR	I79_015556	Phosphoglycerate kinase	FHVEEEGK	FHVEEEGK	FHVEEEGK2
13.3836	13.8457	10.0108	12.3203	13.1471	10.12	12.4251	13.0863	10.5251	13.7257	13.5712	12.3867	1	2	0.107335	0.999922	-0.394768	-0.291748	G3I255	G3HGK3;G3I255	G3I255_CRIGR	I79_017480	L-lactate dehydrogenase	FIIPNVVK	FIIPNVVK	FIIPNVVK2
9.85645	9.87779	11.6957	10.0502	12.6624	10.7737	9.41787	10.7776	10.0616	10.1104	10.1806	10.7704	1	2	0.669131	0.999922	1.03933	1.39832	G3GTX5	G3GTX5	G3GTX5_CRIGR	I79_001115	Amyloid-like protein 2	FIYGGCGGNR	FIYGGC(UniMod:4)GGNR	FIYGGC(UniMod:4)GGNR2
16.2792	18.2817	17.2006	17.4148	10.1144	18.4251	9.49917	18.4459	9.82315	16.671	9.30095	17.7361	1	2	0.23384	0.999922	-1.75596	-0.581749	G3HBR8	G3HBR8	G3HBR8_CRIGR	I79_007867	Hemoglobin subunit alpha	FLASVSTVLTSK	FLASVSTVLTSK	FLASVSTVLTSK2
9.25923	18.4732	17.1081	11.3232	18.2873	9.60593	9.51213	18.4199	17.1648	17.8749	17.5884	17.3255	1	2	0.0358159	0.999922	0.328943	0.103639	G3HZE0	G3HZE0	G3HZE0_CRIGR	I79_016439	Complement factor B	FLCTGGVDPYADPNTCK	FLC(UniMod:4)TGGVDPYADPNTC(UniMod:4)K	FLC(UniMod:4)TGGVDPYADPNTC(UniMod:4)K2
11.2254	13.5314	9.56463	10.215	12.7147	10.6947	12.7142	11.3426	10.9781	14.0812	13.5414	11.1187	0	2	0.246523	0.999922	-0.721521	-0.605794	G3GY37;G3ILP4	G3GY37;G3ILP4	G3GY37_CRIGR;G3ILP4_CRIGR	CgPICR_004037;I79_002692	60S ribosomal protein L9	FLDGIYVSEK	FLDGIYVSEK	FLDGIYVSEK2
7.63589	14.8165	13.2224	9.17324	15.0145	10.0808	8.40796	15.6225	8.94705	14.2058	9.36116	10.481	1	2	0.241113	0.999922	-1.23827	-0.594974	G3GZQ0	G3GZQ0	G3GZQ0_CRIGR	I79_003343	Apolipoprotein B-100	FLDMLVK	FLDM(UniMod:35)LVK	FLDM(UniMod:35)LVK2
16.0145	8.86424	13.7788	9.15536	13.2635	9.84294	14.9372	13.0706	15.0371	14.4539	14.8831	14.3406	1	2	0.353749	0.999922	-1.58382	-0.837858	G3HD94	G3HD94	G3HD94_CRIGR	I79_008473	Non-specific serine/threonine protein kinase	FLDQNLQK	FLDQNLQK	FLDQNLQK2
9.28671	9.07005	9.79512	9.60297	15.9685	16.3529	9.58924	9.71495	9.50705	16.5674	16.549	10.7956	1	2	1.18888	0.999922	4.37603	2.79486	G3IBN9	G3IIF1;G3IMT7;G3IIF3;G3IH98;G3IBN6;G3IBN9;G3IIF5;G3HLL7;G3IIF2;G3II08;G3IKD4;G3HES2;G3IKI7;G3HHR3	G3IBN9_CRIGR	I79_021070	Keratin, type II cytoskeletal 71	FLEQQNK	FLEQQNK	FLEQQNK2
8.70331	20.1491	19.7865	20.2509	19.8183	20.3707	20.6428	19.8573	20.3087	20.502	19.7372	10.7847	1	2	0.449839	0.999922	2.99733	1.08738	G3IKI6	G3IBP3;G3IKI6	G3IKI6_CRIGR	I79_024389	Keratin, type II cytoskeletal 1b	FLEQQNQVLQTK	FLEQQNQVLQTK	FLEQQNQVLQTK2
8.03539	11.3649	9.75182	9.95396	9.22307	9.59163	10.3859	9.3922	9.31854	11.7895	11.4806	11.0409	1	2	NaN	NaN	0	NaN	G3I973	G3I973	G3I973_CRIGR	I79_020107	Hypoxia up-regulated 1	FLGDSAAGMAIK	FLGDSAAGM(UniMod:35)AIK	FLGDSAAGM(UniMod:35)AIK2
13.1847	11.9136	12.6167	11.6551	12.0608	12.0234	12.0177	11.868	12.5402	11.6793	10.9721	11.9851	1	2	0.473533	0.999922	-0.457462	-1.04742	G3HKZ1	G3HKZ1	G3HKZ1_CRIGR	Ywhaz	14-3-3 protein zeta/delta	FLIPNASQAESK	FLIPNASQAESK	FLIPNASQAESK2
8.3953	11.5665	9.82612	10.4452	11.4438	10.8991	10.0889	8.33611	10.3001	9.27013	10.9101	10.1	1	2	0.141766	0.999922	0.338028	0.373699	G3HIS0	G3HIS0	G3HIS0_CRIGR	Psmd6	26S proteasome non-ATPase regulatory subunit 6	FLLSLPEHR	FLLSLPEHR	FLLSLPEHR2
8.62441	9.04983	11.16	9.87929	11.4006	11.7615	10.1755	9.83865	9.7724	13.4217	11.1396	10.2844	1	2	0.557354	0.999922	0.974968	1.19586	G3GUM9	G3GUM9	G3GUM9_CRIGR	Nop2	NOP2 nucleolar protein	FLPAVGDENFK	FLPAVGDENFK	FLPAVGDENFK2
9.06477	11.9276	12.303	9.46528	11.5288	10.7427	9.04184	12.6553	8.7041	9.49282	12.0189	11.0853	1	2	0.0651592	0.999922	-0.162941	-0.185133	G3H0U6	G3H0U6	G3H0U6_CRIGR	I79_003765	Protein disulfide-isomerase	FLQDYFDGNLK	FLQDYFDGNLK	FLQDYFDGNLK2
12.884	13.2986	12.8113	9.08219	10.0309	10.8265	10.1404	13.7485	13.0195	13.4335	12.994	10.3377	0	2	0.516433	0.999922	-1.37878	-1.1285	G3HH44;G3I5H2	G3I5H2;G3HH44;G3I5H1;G3IFJ5;G3IFJ4	G3HH44_CRIGR;G3I5H2_CRIGR	I79_009940;I79_018720	Glutathione transferase	FLQPGSQR	FLQPGSQR	FLQPGSQR2
14.1735	13.922	12.6086	10.3897	9.15927	11.3381	9.54414	14.2277	13.0005	14.0055	13.5382	10.9041	1	2	0.841395	0.999922	-2.37991	-1.84793	G3IMS6	G3IMS6	G3IMS6_CRIGR	I79_025221	Alpha-fetoprotein	FLYEYSR	FLYEYSR	FLYEYSR2
9.10317	9.27179	12.5977	9.32392	9.73015	12.539	9.5711	9.12799	9.9973	10.5294	9.54889	10.4914	1	2	0.233585	0.999922	0.662148	0.578453	G3HCB3	G3HCB3	G3HCB3_CRIGR	Cdh6	Cadherin-6	FLYLGPFK	FLYLGPFK	FLYLGPFK2
10.3715	12.2209	10.1213	9.35659	11.889	12.2254	9.94515	10.9223	10.5037	13.12	12.643	10.3688	1	2	0.121826	0.999922	0.315006	0.326486	G3GY47	G3GR58;G3GY47	G3GY47_CRIGR	I79_002702	60S ribosomal protein L26	FNPFVTSDR	FNPFVTSDR	FNPFVTSDR2
11.144	12.9319	12.8613	8.54257	12.7545	10.3434	11.4671	13.6752	11.4104	12.5752	12.3783	9.43707	1	2	0.550677	0.999922	-1.41302	-1.23556	Q9EPP7	Q9EPP7	Q9EPP7_CRIGR	ctsz	Cathepsin X	FNQCGTCTEFK	FNQC(UniMod:4)GTC(UniMod:4)TEFK	FNQC(UniMod:4)GTC(UniMod:4)TEFK2
13.0052	13.6289	13.646	13.475	13.6844	10.5769	13.2688	12.8634	12.7958	14.5542	13.8503	12.1726	1	2	0.285784	0.999922	-0.580699	-0.697155	G3IHE5	G3IHE5;G3HP89	G3IHE5_CRIGR	LOC100771164	GTP-binding nuclear protein Ran	FNVWDTAGQEK	FNVWDTAGQEK	FNVWDTAGQEK2
12.9445	13.2237	12.9707	10.1352	13.5776	9.55837	12.1602	13.1734	9.52095	13.5126	13.5128	11.8744	1	2	0.519908	0.999922	-1.35651	-1.13097	G3GWT2	G3HMW8;G3GWT2;G3IEG6;G3HQP8;G3GRQ1;G3GZ08;G3HCL2;G3IG44	G3GWT2_CRIGR	Tubb1	Tubulin beta chain	FPGQLNADLR	FPGQLNADLR	FPGQLNADLR2
14.5702	12.3548	13.0308	15.3879	12.6272	13.3103	15.7924	12.3486	13.8432	15.6479	12.605	12.995	1	2	0.251018	0.999922	0.461775	0.617087	G3HRI0	G3HRI0	G3HRI0_CRIGR	I79_013452	Plasma protease C1 inhibitor	FPVFMGR	FPVFMGR	FPVFMGR2
10.1495	9.86931	10.1612	9.42432	9.18083	10.2972	10.4723	10.2891	9.0409	11.855	11.6632	10.9311	1	2	NaN	NaN	0	NaN	G3HWJ3	G3HWJ3	G3HWJ3_CRIGR	I79_015376	Plectin	FPVTEAVNK	FPVTEAVNK	FPVTEAVNK2
9.12063	10.5633	13.101	9.68695	9.82107	10.3946	11.0363	10.3374	12.4196	11.9434	8.44244	13.0785	1	2	0.269472	0.999922	-0.709165	-0.658586	G3HHV4	G3HHV4	G3HHV4_CRIGR	I79_010214	Thrombospondin-1	FQMIPLDPK	FQMIPLDPK	FQMIPLDPK2
11.6493	10.9409	10.2634	10.1924	11.2935	11.06	9.82285	9.18505	10.7308	11.6843	11.2733	11.1046	1	2	0.0478259	0.999922	0.0742521	0.137653	G3HID1	G3HID1	G3HID1_CRIGR	Rab7a	RAB7A	FQSLGVAFYR	FQSLGVAFYR	FQSLGVAFYR2
11.6045	11.4817	12.4224	12.9544	11.3964	10.9819	10.7462	11.6861	9.70649	9.00339	9.06326	10.32	1	2	0.0425183	0.999922	-0.0676086	-0.123191	G3H8V1	G3H8V1	G3H8V1_CRIGR	Mmp9	Matrix metalloproteinase-9	FQTFEGDLK	FQTFEGDLK	FQTFEGDLK2
12.8338	12.4114	14.7646	13.979	12.2851	13.6688	13.3261	10.1539	12.9919	13.269	10.2501	14.7281	1	2	0.0561687	0.999922	-0.163493	-0.159762	G3I1Y9	G3I1Y9	G3I1Y9_CRIGR	I79_017410	Sulfated glycoprotein 1	FSALTANK	FSALTANK	FSALTANK2
8.18324	11.3562	10.2219	10.0932	9.36698	10.7912	10.1201	10.137	9.52946	8.99247	10.1324	9.99199	1	2	0.138905	0.999922	-0.370524	-0.377889	G3HBE8	G3HBE8	G3HBE8_CRIGR	Chad	CHAD	FSDGAFLGVTTLK	FSDGAFLGVTTLK	FSDGAFLGVTTLK2
9.8824	9.4505	8.842	12.0488	11.6645	9.81199	8.90829	11.0784	11.6446	11.6934	9.19386	11.1351	1	2	0.748216	0.999922	1.35293	1.53546	C0SSX9	C0SSX9	C0SSX9_CRIGR	ilk	Integrin-linked protein kinase	FSFQCPGR	FSFQC(UniMod:4)PGR	FSFQC(UniMod:4)PGR2
10.9029	9.52959	10.43	8.5792	8.87919	11.4965	10.1331	9.71625	10.6579	10.2067	10.4466	10.3948	1	2	0.382687	0.999922	-0.648839	-0.907624	G3IF44	G3IF39;G3IF44;G3IF41;G3IF40;G3IF46;G3IF43;Q9JJN7	G3IF44_CRIGR	I79_022357	Carbonyl reductase (NADPH)	FSGDVVLTAR	FSGDVVLTAR	FSGDVVLTAR2
8.35613	8.77637	14.5495	9.92907	9.11918	10.4645	10.483	14.4104	14.7578	9.50731	9.09344	10.946	1	2	0.0964929	0.999922	0.465464	0.264987	G3GZL3	G3GZL3	G3GZL3_CRIGR	I79_003298	RING-type E3 ubiquitin transferase	FSPENTR	FSPENTR	FSPENTR2
12.7839	13.7033	14.1242	12.4395	14.2591	10.1529	13.4589	13.5471	12.4385	14.1049	14.1354	10.8275	1	2	0.599855	0.999922	-1.5984	-1.33889	G3HSL4	G3HSL4	G3HSL4_CRIGR	I79_013848	Elongation factor 2	FSVSPVVR	FSVSPVVR	FSVSPVVR2
9.36378	11.7672	9.66735	9.3527	9.34692	10.2619	9.19317	9.95695	9.87742	11.5156	11.5652	10.7942	1	2	0.472712	0.999922	-0.643009	-1.09011	G3I5W2	G3I5W2	G3I5W2_CRIGR	Tardbp	TAR DNA-binding protein 43	FTEYETQVK	FTEYETQVK	FTEYETQVK2
10.6101	11.7819	9.46795	11.7602	11.6389	9.97487	9.67113	12.1111	11.7476	11.2473	9.81433	11.1001	1	2	0.120233	0.999922	0.293563	0.323631	G3HVF7	G3HVF7	G3HVF7_CRIGR	I79_014944	Dihydropyrimidinase	FVAVTSTNAAK	FVAVTSTNAAK	FVAVTSTNAAK2
8.81012	9.94561	9.69811	10.0268	12.1099	11.5478	10.1915	12.2665	9.93994	11.8998	12.7732	10.5639	1	2	1.14842	0.999922	1.38204	2.37434	G3HDQ2	G3HDQ2	G3HDQ2_CRIGR	Mdh1	Malate dehydrogenase	FVEGLPINDFSR	FVEGLPINDFSR	FVEGLPINDFSR2
8.83976	9.73824	10.473	9.92971	9.05202	10.3827	10.1248	9.01269	9.83245	11.4808	12.073	10.098	1	2	NaN	NaN	0	NaN	G3H278	G3H278;G3I8T9;G3IEF7;G3HZP6;G3GU30	G3H278_CRIGR	I79_004246	60S ribosomal protein L6	FVIATSTK	FVIATSTK	FVIATSTK2
10.8461	11.5689	9.62626	11.3162	11.0869	10.1829	8.92101	10.3823	10.6549	11.3036	10.8126	11.3242	1	2	0.272732	0.999922	0.353413	0.671928	G3HPZ2	G3HPZ2	G3HPZ2_CRIGR	I79_012879	S-adenosylmethionine synthase	FVIGGPQGDAGLTGR	FVIGGPQGDAGLTGR	FVIGGPQGDAGLTGR2
7.98761	11.1785	11.6948	11.7947	11.7122	11.091	10.6691	11.0674	9.80647	11.1464	10.9812	11.388	1	2	0.329468	0.999922	0.75895	0.819529	G3HZ57	G3HZ57	G3HZ57_CRIGR	Nrp1	Neuropilin	FVTAVGTQGAISK	FVTAVGTQGAISK	FVTAVGTQGAISK2
9.01051	10.448	9.21032	10.0902	11.6585	10.8236	8.67675	9.40101	9.54059	8.83282	10.7769	10.8318	1	2	1.15446	0.999922	1.07458	2.20753	G3IKQ8	G3IKQ8	G3IKQ8_CRIGR	I79_024461	Collagen alpha-3(VI) chain	FWYGGCGGNENR	FWYGGC(UniMod:4)GGNENR	FWYGGC(UniMod:4)GGNENR2
8.19713	9.85534	9.05586	10.5685	12.2704	10.5484	10.6357	12.1152	10.6967	11.7789	11.816	10.9549	1	2	1.18396	0.999922	1.53229	2.29401	G3HCX8	G3HCX8	G3HCX8_CRIGR	CgPICR_020604	Calreticulin	FYALSAR	FYALSAR	FYALSAR2
8.75059	10.6978	11.089	10.0032	9.57828	12.0991	10.1251	9.40909	9.87656	11.0975	8.38419	10.915	1	2	0.322532	0.999922	0.631703	0.760815	G3H9M9	G3H9M9	G3H9M9_CRIGR	I79_007106	Microtubule-associated protein RP/EB family member 2	FYDANYDGK	FYDANYDGK	FYDANYDGK2
11.4881	12.2901	9.42119	10.5978	12.6576	9.61681	10.5258	9.0358	8.68331	12.9275	12.6906	10.3399	1	2	0.134106	0.999922	-0.373148	-0.35635	G3HC84	G3HC84	G3HC84_CRIGR	I79_008088	Heat shock protein HSP 90-beta	FYEAFSK	FYEAFSK	FYEAFSK2
9.30345	9.31753	11.2254	10.5867	10.002	9.5747	9.05752	9.5603	10.2752	11.806	9.78252	11.518	1	2	0.41893	0.999922	0.666633	0.94693	G3HA91	G3HA91	G3HA91_CRIGR	Colec10	Collectin subfamily member 10	FYYIVQEEK	FYYIVQEEK	FYYIVQEEK2
14.0743	17.007	14.5618	15.2584	17.2858	13.1599	16.1561	16.3121	13.5115	17.1449	17.5153	13.9545	1	2	0.00523142	0.999922	0.0201271	0.0156639	G3GTJ3	G3GTJ3;G3GSU4;G3GSD8	G3GTJ3_CRIGR	I79_000978	Glyceraldehyde-3-phosphate dehydrogenase	GAAQNIIPASTGAAK	GAAQNIIPASTGAAK	GAAQNIIPASTGAAK2
11.3971	12.6694	13.2081	11.8213	12.6477	12.6049	9.67897	12.4661	13.0509	11.53	11.4606	13.2094	1	2	0.108261	0.999922	-0.175765	-0.296143	G3IBK2	G3IBK2	G3IBK2_CRIGR	I79_021027	Filamin-A	GAGTGGLGLAVEGPSEAK	GAGTGGLGLAVEGPSEAK	GAGTGGLGLAVEGPSEAK2
8.37709	11.062	9.42871	9.4793	9.71996	9.82417	9.82564	10.0748	10.8805	11.2437	10.3986	9.70591	1	2	0.12402	0.999922	0.19642	0.345611	G3H4Z5	G3H4Z5	G3H4Z5_CRIGR	H671_5g14786	C-1-tetrahydrofolate synthase, cytoplasmic	GALALAQAVQR	GALALAQAVQR	GALALAQAVQR2
11.4217	11.7223	10.9563	10.1134	9.90841	10.8363	12.5749	10.0887	9.61428	13.469	12.7814	10.2645	1	2	1.68818	0.999922	-1.06708	-3.13144	G3HVH8	G3HVH8;G3HNJ6;G3HFK6;G3HH97	G3HVH8_CRIGR	I79_014966	60S ribosomal protein L5	GAVDGGLSIPHSTK	GAVDGGLSIPHSTK	GAVDGGLSIPHSTK2
12.373	12.8035	11.3494	12.579	12.3655	10.9653	12.5515	12.9931	9.46549	12.1253	13.0111	10.3653	1	2	0.00374948	0.999922	-0.0126133	-0.0112473	G3HNT9	G3HNT9	G3HNT9_CRIGR	I79_012433	Proteasome subunit beta type-1	GAVYSFDPVGSYQR	GAVYSFDPVGSYQR	GAVYSFDPVGSYQR2
8.67894	11.5468	12.2686	12.3394	11.8717	11.1027	9.70436	11.7454	10.4406	11.5175	10.6654	11.832	1	2	0.487078	0.999922	0.975215	1.12234	G3HTE5	G3HTE5	G3HTE5_CRIGR	I79_014170	Lysosomal alpha-glucosidase	GAYTQVTFLAK	GAYTQVTFLAK	GAYTQVTFLAK2
8.45392	12.4539	9.85898	9.47317	12.7184	11.0153	9.8599	12.6255	9.70274	12.812	12.1968	11.2006	1	2	0.313689	0.999922	0.810693	0.744915	G3HA23	G3HA23	G3HA23_CRIGR	I79_007263	Malate dehydrogenase (Fragment)	GCDVVVIPAGVPR	GC(UniMod:4)DVVVIPAGVPR	GC(UniMod:4)DVVVIPAGVPR2
10.5283	10.8617	10.9797	12.0608	9.45453	10.5747	9.19794	9.80666	8.93901	10.5384	8.52977	11.5601	1	2	0.168292	0.999922	-0.313229	-0.436578	G3I878	G3I878	G3I878_CRIGR	Fermt3	Fermitin family member 3	GCEVVPDVNVSGQK	GC(UniMod:4)EVVPDVNVSGQK	GC(UniMod:4)EVVPDVNVSGQK2
8.90513	13.5847	12.097	9.98677	13.0124	10.3262	10.1425	13.2045	11.3958	12.9735	12.1654	10.4084	1	2	0.0886498	0.999922	-0.296159	-0.245052	G3HNY5	G3I1B8;G3HNY5	G3HNY5_CRIGR	I79_012486	Phosphoglycerate kinase	GCITIIGGGDTATCCAK	GC(UniMod:4)ITIIGGGDTATC(UniMod:4)C(UniMod:4)AK	GC(UniMod:4)ITIIGGGDTATC(UniMod:4)C(UniMod:4)AK2
9.48468	10.1823	11.5853	9.50272	13.032	9.43356	9.54468	9.54253	10.3036	8.63943	10.6379	10.3005	1	2	0.344447	0.999922	0.953828	0.83117	G3H4T5	G3H4T5	G3H4T5_CRIGR	I79_005296	Glypican-1	GCLANQADLDAEWR	GC(UniMod:4)LANQADLDAEWR	GC(UniMod:4)LANQADLDAEWR2
11.801	10.0435	14.9848	13.3572	11.1042	13.5669	12.8654	10.4774	13.5823	12.905	9.63951	14.6058	1	2	0.210719	0.999922	0.699129	0.531624	G3I1Y9	G3I1Y9	G3I1Y9_CRIGR	I79_017410	Sulfated glycoprotein 1	GCSFLPDPYQK	GC(UniMod:4)SFLPDPYQK	GC(UniMod:4)SFLPDPYQK2
9.94488	12.8656	10.8833	8.7304	12.7976	9.95108	9.51438	11.6017	8.86427	13.1346	13.134	11.4354	1	2	0.174091	0.999922	-0.485145	-0.449554	G3HBP8	G3II62;G3I7G4;G3HIC0;G3GSG3;G3HBP8;G3HUJ1;G3HCB4;G3H6Z3;G3HYV9	G3HBP8_CRIGR	Rps2	40S ribosomal protein S2	GCTATLGNFAK	GC(UniMod:4)TATLGNFAK	GC(UniMod:4)TATLGNFAK2
10.1545	9.52339	12.9692	9.76803	9.89815	11.2235	9.10735	9.9063	9.73646	9.78302	9.21208	11.2156	1	2	0.156195	0.999922	-0.398022	-0.409537	G3GZL3	G3GZL3	G3GZL3_CRIGR	I79_003298	RING-type E3 ubiquitin transferase	GDDITMVLILPK	GDDITM(UniMod:35)VLILPK	GDDITM(UniMod:35)VLILPK2
8.90982	9.27868	11.0031	10.4316	9.50596	10.5935	10.1034	11.8894	10.3233	10.2737	9.20537	10.4427	1	2	0.120765	0.999922	0.468831	0.323613	G3GZL3	G3GZL3	G3GZL3_CRIGR	I79_003298	RING-type E3 ubiquitin transferase	GDDITMVLILPK	GDDITMVLILPK	GDDITMVLILPK2
9.47595	12.9507	9.2312	10.9187	13.2365	10.5087	9.65781	11.0681	9.22394	13.337	13.43	10.0378	1	2	0.317613	0.999922	0.883229	0.752512	G3ILX7	G3H4K5;G3ILX7;G3HMB9	G3ILX7_CRIGR	I79_024903	Histone H2A (Fragment)	GDEELDSLIK	GDEELDSLIK	GDEELDSLIK2
11.7955	9.67051	13.2188	12.6863	12.8495	13.3276	9.95753	12.771	13.5017	10.3967	11.9739	10.3483	1	2	0.663361	0.999922	1.19089	1.5339	G3HKF2	G3HKF2	G3HKF2_CRIGR	I79_011172	C1q and tumor necrosis factor related protein 3	GDEVWLR	GDEVWLR	GDEVWLR2
12.1197	13.769	13.9655	9.43017	13.5099	10.4146	12.9549	13.4194	9.92623	12.6512	13.1817	13.537	1	2	0.660977	0.999922	-1.51117	-1.41395	G3HBD3	G3HBD3;G3HBD4	G3HBD3_CRIGR	LOC100765627	Nucleoside diphosphate kinase	GDFCIQVGR	GDFC(UniMod:4)IQVGR	GDFC(UniMod:4)IQVGR2
9.15341	10.0581	10.8378	9.61396	10.7805	10.6341	9.53058	8.10851	9.37123	11.8621	10.7671	10.7328	1	2	0.252894	0.999922	0.277631	0.622215	G3IJD1	G3HCT4;G3IJD1	G3IJD1_CRIGR	Ddx17	RNA helicase	GDGPICLVLAPTR	GDGPIC(UniMod:4)LVLAPTR	GDGPIC(UniMod:4)LVLAPTR2
14.7813	15.3162	15.5115	15.2393	15.6942	14.1715	15.1248	14.955	14.5876	15.9716	15.7428	14.677	1	2	0.093776	0.999922	-0.194281	-0.257328	G3H3Q1	G3IJ43;G3HC41;G3H3Q1;G3IAX3	G3H3Q1_CRIGR	I79_004880	Pyruvate kinase	GDLGIEIPAEK	GDLGIEIPAEK	GDLGIEIPAEK2
16.0669	10.0619	16.7702	9.75713	9.1211	17.1747	16.8509	9.57976	9.63242	9.88553	16.929	17.3841	1	2	0.640489	0.999922	-3.33717	-1.34324	G3GZG6	G3GZG6	G3GZG6_CRIGR	I79_003225	Serotransferrin	GDVAFVK	GDVAFVK	GDVAFVK2
13.3507	10.0865	9.72169	13.114	12.8259	10.9403	11.0049	12.9827	10.4842	13.1215	13.5097	13.2689	1	2	0.630181	0.999922	1.28892	1.35726	G3H3Q1	G3H3Q1	G3H3Q1_CRIGR	I79_004880	Pyruvate kinase	GDYPLEAVR	GDYPLEAVR	GDYPLEAVR2
9.32983	15.3409	14.9275	8.97454	15.4302	15.116	10.3901	15.8123	9.75468	14.8327	9.29904	9.89506	1	2	0.0209866	0.999922	-0.136145	-0.0616779	G3GUI1	G3I1S1;G3I1S2;G3GUI1	G3GUI1_CRIGR	I79_001343	Alpha-2-macroglobulin	GEAFTLK	GEAFTLK	GEAFTLK2
9.53531	8.92951	11.0509	10.5027	9.35378	10.5203	9.11158	8.28262	9.78686	11.6531	11.6277	10.5516	1	2	0.13936	0.999922	-0.257782	-0.36842	G3HB04	G3HB04	G3HB04_CRIGR	I79_007616	Protein disulfide-isomerase	GEAPVDYDGGR	GEAPVDYDGGR	GEAPVDYDGGR2
8.29411	10.3286	13.3635	8.44655	9.33232	11.282	9.29566	10.404	11.4027	9.17794	11.0713	12.3754	1	2	0.276594	0.999922	-0.880955	-0.674202	G3I7D7	G3I8B3;G3I7D7	G3I7D7_CRIGR	I79_019424	RNA-binding protein FUS	GEATVSFDDPPSAK	GEATVSFDDPPSAK	GEATVSFDDPPSAK2
7.75556	13.2865	14.185	11.5648	12.9641	14.2045	9.64446	12.6418	13.7844	11.2092	12.3179	14.6717	1	2	0.179854	0.999922	0.803477	0.473643	G3H3Z6	G3H3Z6	G3H3Z6_CRIGR	I79_004989	Insulin-like growth factor-binding protein 2 (Fragment)	GECWCVNPNTGK	GEC(UniMod:4)WC(UniMod:4)VNPNTGK	GEC(UniMod:4)WC(UniMod:4)VNPNTGK2
8.51487	12.3673	12.0589	10.5959	12.3938	10.5493	9.79943	12.5574	9.34834	12.5321	12.4041	10.1522	1	2	0.0464131	0.999922	0.156227	0.133741	G3HDQ2	G3HDQ2	G3HDQ2_CRIGR	Mdh1	Malate dehydrogenase	GEFISTVQQR	GEFISTVQQR	GEFISTVQQR2
12.6788	12.6865	12.281	11.4164	12.5434	9.91328	9.07393	11.2658	12.0101	13.0811	12.861	11.8	1	2	0.912732	0.999922	-1.14212	-2.05961	G3HSL4	G3HSL4	G3HSL4_CRIGR	I79_013848	Elongation factor 2	GEGQLGPAER	GEGQLGPAER	GEGQLGPAER2
8.73364	13.1962	9.94667	12.013	12.9968	10.913	12.0308	12.7112	9.33225	12.1219	9.77829	11.3275	0	2	0.335156	0.999922	0.886573	0.795071	G3GWG3;G3GZA1;G3GZL5;G3I609	G3I180;G3GWG3;G3I609;G3GZA1;G3GZL5	G3GWG3_CRIGR;G3GZA1_CRIGR;G3GZL5_CRIGR;G3I609_CRIGR	I79_002087;I79_003161;I79_003300;I79_018920	High mobility group protein B1	GEHPGLSIGDVAK	GEHPGLSIGDVAK	GEHPGLSIGDVAK2
8.60084	10.3521	11.7184	9.70305	11.0375	10.1607	9.52678	9.44794	9.52171	9.792	10.2795	10.1803	0	3	0.023095	0.999922	0.0483654	0.0689559	G3GWG3;G3GZA1;G3GZL5;G3I609	G3I180;G3GWG3;G3I609;G3GZA1;G3GZL5	G3GWG3_CRIGR;G3GZA1_CRIGR;G3GZL5_CRIGR;G3I609_CRIGR	I79_002087;I79_003161;I79_003300;I79_018920	High mobility group protein B1	GEHPGLSIGDVAK	GEHPGLSIGDVAK	GEHPGLSIGDVAK3
8.8072	9.99224	15.4167	9.6357	9.41611	13.6966	10.2702	9.70284	13.25	9.27136	9.46698	10.371	1	2	0.0572687	0.999922	-0.314873	-0.162611	G3I5N6	G3I5N6	G3I5N6_CRIGR	Igfbp4	Insulin-like growth factor-binding protein 4	GELDCHQLADSFQE	GELDC(UniMod:4)HQLADSFQE	GELDC(UniMod:4)HQLADSFQE2
8.97414	8.8779	11.491	9.88137	9.49007	11.1531	9.72036	10.697	8.96947	10.3565	9.37991	9.35372	1	2	0.323868	0.999922	0.551815	0.772698	G3HJ13	G3HJ13	G3HJ13_CRIGR	I79_010647	LIM and senescent cell antigen-like-containing domain protein	GELYCLPCHDK	GELYC(UniMod:4)LPC(UniMod:4)HDK	GELYC(UniMod:4)LPC(UniMod:4)HDK2
11.6774	8.92793	14.5025	10.3204	10.793	11.2847	9.77812	9.82103	10.6525	9.27764	10.3057	14.379	1	2	0.187033	0.999922	-0.662452	-0.484438	G3HAI3	G3HAI3	G3HAI3_CRIGR	I79_007438	Follistatin-related protein 1	GEPTCLCIEQCK	GEPTC(UniMod:4)LC(UniMod:4)IEQC(UniMod:4)K	GEPTC(UniMod:4)LC(UniMod:4)IEQC(UniMod:4)K2
8.24678	9.28883	8.79932	10.3837	10.0844	10.6855	10.9075	9.24893	9.6318	10.6418	11.4664	10.0685	1	2	NaN	NaN	0	NaN	G3I0C8	G3I0C8	G3I0C8_CRIGR	Acat1	Acetyl-CoA acetyltransferase 1	GEQDTYAISSYSR	GEQDTYAISSYSR	GEQDTYAISSYSR2
10.3898	12.3295	10.2362	9.94059	11.7943	10.9375	9.8957	9.79255	9.87109	11.7608	12.7399	10.9113	1	2	0.0836991	0.999922	0.201311	0.233285	G3HWP9	G3HWP9	G3HWP9_CRIGR	H671_1g2253	Heterogeneous nuclear ribonucleoprotein C-like 1-like isoform 5	GFAFVQYVNER	GFAFVQYVNER	GFAFVQYVNER2
7.69814	12.1808	10.4267	9.7081	11.5807	11.253	9.88243	9.59284	9.76451	11.1304	12.0221	9.85001	0	2	0.140299	0.999922	0.400592	0.374345	G3H6K1;G3H9H7	G3H6K1;G3H9H7	G3H6K1_CRIGR;G3H9H7_CRIGR	I79_005965;LOC100770709	Heterogeneous nuclear ribonucleoprotein G	GFAFVTFESPADAK	GFAFVTFESPADAK	GFAFVTFESPADAK2
7.82657	9.26041	11.1531	10.4419	9.75731	11.3348	10.6221	10.7519	9.89157	11.5946	10.6335	9.93969	1	2	0.331103	0.999922	0.647509	0.790347	G3GY31	G3GY31	G3GY31_CRIGR	I79_002686	Cleavage and polyadenylation specificity factor subunit 6	GFALVGVGSEASSK	GFALVGVGSEASSK	GFALVGVGSEASSK2
13.5607	14.2448	14.1143	14.1282	13.5128	12.572	13.2865	14.3622	12.6124	13.365	13.4645	14.6199	1	2	0.350251	0.999922	-0.332872	-0.839747	G3IBH0	G3IBH0	G3IBH0_CRIGR	Timp1	Metalloproteinase inhibitor 1	GFDAVGNAADFR	GFDAVGNAADFR	GFDAVGNAADFR2
13.0937	13.3338	14.2624	12.6128	13.471	14.6142	13.8766	13.3287	14.1617	13.2034	12.4816	14.2799	1	2	0.00818298	0.999922	-0.0139177	-0.0244787	G3ID97	G3ID97	G3ID97_CRIGR	H671_1g2173	Periostin	GFEPGVTNILK	GFEPGVTNILK	GFEPGVTNILK2
19.7723	20.7322	19.5021	20.6201	20.2953	20.3244	21.0572	20.316	19.9139	19.9348	20.2777	20.325	1	2	0.441589	0.999922	0.346587	1.03044	G3HXZ8	G3HXZ8	G3HXZ8_CRIGR	I79_015914	Insulin	GFFYTPK	GFFYTPK	GFFYTPK2
10.2714	12.2076	10.5497	10.4474	11.9862	10.6363	9.38785	11.279	10.0186	12.0353	12.673	10.8876	1	2	0.213572	0.999922	-0.369473	-0.536966	G3I8S7	G3I8S7	G3I8S7_CRIGR	I79_019955	Polyadenylate-binding protein	GFGFVSFER	GFGFVSFER	GFGFVSFER2
9.68354	10.8322	9.57641	9.46839	10.8022	9.60762	10.908	9.78088	9.83394	11.3398	11.6645	10.152	1	2	0.0618505	0.999922	-0.0843732	-0.17446	G3HEZ1	G3HEZ1	G3HEZ1_CRIGR	I79_009142	Eukaryotic peptide chain release factor subunit 1	GFGGIGGILR	GFGGIGGILR	GFGGIGGILR2
10.0033	12.1667	10.0529	10.7034	12.207	9.67938	10.265	9.64256	10.1865	11.8338	12.8912	11.0001	1	2	0.0471867	0.999922	-0.112426	-0.135209	G3GRR8	G3GRR8	G3GRR8_CRIGR	I79_000212	60S ribosomal protein L13	GFSLEELR	GFSLEELR	GFSLEELR2
18.3074	16.4153	13.7865	17.1771	16.5483	15.2518	16.9201	17.1452	16.1089	18.4667	16.2245	16.6558	1	2	0.0386279	0.999922	0.165698	0.111939	G3IBP3	G3IBP3	G3IBP3_CRIGR	I79_021074	Keratin, type II cytoskeletal 2 epidermal	GFSSGSAVVSGGSR	GFSSGSAVVSGGSR	GFSSGSAVVSGGSR2
10.1371	10.3614	11.5141	9.58349	11.1148	11.4868	9.44443	10.4714	10.8793	10.8936	10.9021	11.6797	1	2	0.179939	0.999922	-0.270777	-0.46137	G3H5W5	G3H5W5	G3H5W5_CRIGR	I79_005710	LIM and SH3 domain protein 1	GFSVVADTPELQR	GFSVVADTPELQR	GFSVVADTPELQR2
8.14847	11.6665	9.27985	9.4538	12.0658	10.9123	10.0972	10.1619	9.42929	12.3644	11.7859	9.65879	1	2	0.339779	0.999922	0.774975	0.795169	G3I2M1	G3GTT9;G3I2M1	G3I2M1_CRIGR	Cct6a	Chaperonin containing TCP1 subunit 6A	GFVVINQK	GFVVINQK	GFVVINQK2
8.41121	11.1701	9.35178	9.99422	10.2509	11.0817	10.3778	9.33054	10.5823	11.8285	10.9779	10.7288	1	2	0.241149	0.999922	0.424901	0.597448	G3HWJ3	G3HWJ3	G3HWJ3_CRIGR	I79_015376	Plectin	GGELVYTDTEAR	GGELVYTDTEAR	GGELVYTDTEAR2
8.17524	12.5151	9.08556	9.65193	13.0698	11.6454	9.77779	8.73259	10.4321	12.7342	13.4232	10.0863	1	2	0.602044	0.999922	1.50442	1.28365	G3H2J8	G3H2J8	G3H2J8_CRIGR	I79_004411	Heterogeneous nuclear ribonucleoproteins A2/B1	GGGGNFGPGPGSNFR	GGGGNFGPGPGSNFR	GGGGNFGPGPGSNFR2
13.5177	9.8756	9.62085	11.4156	8.97765	10.9279	11.8351	10.4818	10.276	12.3496	11.7197	10.3016	1	2	0.200019	0.999922	-0.603162	-0.509098	G3HSL4	G3HLL4;G3HSL4	G3HSL4_CRIGR	I79_013848	Elongation factor 2	GGGQIIPTAR	GGGQIIPTAR	GGGQIIPTAR2
12.3777	10.117	12.2365	12.624	13.0668	12.1578	12.3492	13.0359	12.2693	12.6462	12.6473	10.2639	1	2	0.22873	0.999922	0.671562	0.569499	G3HP75	G3HP75	G3HP75_CRIGR	Phgdh	D-3-phosphoglycerate dehydrogenase	GGIVDEGALLR	GGIVDEGALLR	GGIVDEGALLR2
10.821	12.0021	9.65242	9.41513	12.3411	9.96736	9.33486	11.5506	10.321	12.0869	12.8185	10.1147	1	2	0.012721	0.999922	0.0344887	0.0377215	G3H2J8	G3H2J8	G3H2J8_CRIGR	I79_004411	Heterogeneous nuclear ribonucleoproteins A2/B1	GGNFGFGDSR	GGNFGFGDSR	GGNFGFGDSR2
8.40905	9.46182	9.97374	9.35413	11.2276	9.84543	9.72796	9.51045	10.3061	11.2191	11.4539	9.87805	1	3	0.722842	0.999922	0.786792	1.4899	G3I5L3	G3I5L3	G3I5L3_CRIGR	Anxa1	Annexin	GGPGSAVSPYPSFNPSSDVAALHK	GGPGSAVSPYPSFNPSSDVAALHK	GGPGSAVSPYPSFNPSSDVAALHK3
8.26991	9.80867	10.5211	9.5707	9.52597	12.2761	9.30246	9.65769	10.2227	11.4529	11.4866	10.9997	1	2	NaN	NaN	0	NaN	G3HQ45	G3HQ45	G3HQ45_CRIGR	Eif2s3	Protein-synthesizing GTPase	GGVAGGSILK	GGVAGGSILK	GGVAGGSILK2
11.7665	11.4791	9.00367	9.01636	10.1333	10.0415	9.05458	9.49418	9.55201	9.32627	9.49742	11.1216	1	4	0.611349	0.999922	-0.937607	-1.36384	G3HL68	G3HL68	G3HL68_CRIGR	I79_011453	G-protein coupled receptor 98	GGVLNAASITASITMVASDGPYGR	GGVLNAASITASITM(UniMod:35)VASDGPYGR	GGVLNAASITASITM(UniMod:35)VASDGPYGR4
8.66585	8.78091	9.81853	9.09563	10.1859	10.0471	10.4717	10.3681	10.307	10.9226	10.6371	10.7386	1	2	NaN	NaN	0	NaN	G3HIY3	G3HIY3	G3HIY3_CRIGR	Rps23	40S ribosomal protein S23	GHAVGDIPGVR	GHAVGDIPGVR	GHAVGDIPGVR2
12.0265	12.9655	14.9501	12.5915	12.9647	12.923	12.8368	12.8943	11.7135	13.4556	13.2717	12.5239	1	2	0.022863	0.999922	-0.0971107	-0.0677976	G3IF80	G3IF80	G3IF80_CRIGR	I79_022400	Nucleolin	GIAYIEFK	GIAYIEFK	GIAYIEFK2
7.96381	13.4898	12.2495	9.73615	9.1384	11.6061	10.3683	9.59021	10.8607	10.1306	9.25797	10.7194	1	2	0.206714	0.999922	-0.744063	-0.526001	G3HQJ0	G3HQJ0	G3HQJ0_CRIGR	I79_013092	Phospholipase A(1)	GICLSCR	GIC(UniMod:4)LSC(UniMod:4)R	GIC(UniMod:4)LSC(UniMod:4)R2
8.54463	8.80504	9.33381	8.56334	7.82139	10.9229	9.42068	9.26396	10.7705	12.557	12.1775	10.6814	1	2	NaN	NaN	0	NaN	G3H2H5	G3H2H5	G3H2H5_CRIGR	Dlat	Acetyltransferase component of pyruvate dehydrogenase complex	GIDLTQVK	GIDLTQVK	GIDLTQVK2
9.32735	11.9825	10.8879	9.43706	11.681	10.2969	10.6415	11.2395	9.89949	11.8575	12.5818	10.0443	1	2	0.0581604	0.999922	-0.131401	-0.164971	G3I2M1	G3I2M1	G3I2M1_CRIGR	Cct6a	Chaperonin containing TCP1 subunit 6A	GIDPFSLDALAK	GIDPFSLDALAK	GIDPFSLDALAK2
14.4344	14.4747	14.3442	14.6281	14.477	13.5418	14.7164	14.7308	13.9348	14.3073	13.7996	14.1453	1	2	0.391606	0.999922	-0.248792	-0.954178	G3I4H6	G3I4H6;G3I3X4	G3I4H6_CRIGR	I79_018355	Fructose-bisphosphate aldolase	GILAADESTGSIAK	GILAADESTGSIAK	GILAADESTGSIAK2
11.4668	11.2263	13.0879	9.92147	11.057	10.3228	9.83688	10.6123	11.9425	10.2743	11.056	12.3298	1	2	0.990761	0.999922	-1.26216	-2.06433	G3HN14	G3HN14	G3HN14_CRIGR	I79_012144	GPI ethanolamine phosphate transferase 3	GILLYGPPGTGK	GILLYGPPGTGK	GILLYGPPGTGK2
9.78492	10.2294	9.79259	9.91069	13.1598	10.7279	10.5346	11.8851	13.235	9.32489	8.33014	10.9269	1	2	0.514195	0.999922	1.02898	1.20808	G3HAN8	G3HAN8	G3HAN8_CRIGR	Ahcy	AHCY	GISEETTTGVHNLYK	GISEETTTGVHNLYK	GISEETTTGVHNLYK2
11.0889	8.80969	9.63035	10.527	9.55948	11.3368	9.56112	8.6954	10.1976	9.76548	8.95903	10.6166	1	3	0.258254	0.999922	0.492872	0.633755	G3HAN8	G3HAN8	G3HAN8_CRIGR	Ahcy	AHCY	GISEETTTGVHNLYK	GISEETTTGVHNLYK	GISEETTTGVHNLYK3
11.9983	9.44835	11.8714	10.7433	10.7308	11.2247	9.67677	9.20539	9.37459	7.65347	9.21975	11.6062	1	2	0.149446	0.999922	-0.2444	-0.407554	G3H1K9	G3H1K9	G3H1K9_CRIGR	I79_004057	Alpha-actinin-1	GISQEQMNEFR	GISQEQMNEFR	GISQEQMNEFR2
13.9002	9.83914	9.88951	10.2167	10.2139	11.1136	9.24051	12.5281	10.3152	10.7019	11.8554	10.731	1	2	0.132148	0.999922	-0.396266	-0.363724	G3HD94	G3HD94	G3HD94_CRIGR	I79_008473	Non-specific serine/threonine protein kinase	GIVDSITGQR	GIVDSITGQR	GIVDSITGQR2
11.7763	13.518	10.983	12.2217	13.7417	10.6883	10.5827	12.566	8.79014	13.8622	13.888	10.9308	1	2	0.0400935	0.999922	0.137654	0.115524	G3GY75	G3GY75;G3HYG2	G3GY75_CRIGR	I79_002748	RNA helicase	GIYAYGFEK	GIYAYGFEK	GIYAYGFEK2
9.05013	10.0575	11.7217	9.23686	9.6116	12.3243	10.2258	9.21615	12.1504	9.30458	10.0781	12.1834	1	2	0.0657479	0.999922	0.170758	0.185147	G3I1V3	G3I1V3	G3I1V3_CRIGR	I79_017372	Fibronectin	GLAFTDVDVDSIK	GLAFTDVDVDSIK	GLAFTDVDVDSIK2
8.85079	13.3109	12.9925	8.89528	12.9221	13.2787	10.824	13.1198	13.1133	10.7988	12.3656	13.2771	1	2	0.0464206	0.999922	0.207003	0.13291	G3HN02	G3HN02	G3HN02_CRIGR	I79_012132	Talin-1	GLAGAVSELLR	GLAGAVSELLR	GLAGAVSELLR2
11.6335	12.9587	13.4859	12.6352	12.5015	12.4585	12.4277	13.7975	12.0074	12.2345	11.8427	13.9301	1	2	0.119825	0.999922	-0.194924	-0.324653	G3INC5	G3INC5	G3INC5_CRIGR	LOC100768693	Cathepsin L1	GLDSEESYPYEAK	GLDSEESYPYEAK	GLDSEESYPYEAK2
10.0022	12.1539	9.59154	9.66711	10.7636	10.4968	10.3066	10.1502	10.0429	10.8827	10.4501	10.8467	1	2	0.210523	0.999922	-0.33657	-0.540793	G3HW36	G3HW36	G3HW36_CRIGR	Shmt2	Serine hydroxymethyltransferase	GLELIASENFCSR	GLELIASENFC(UniMod:4)SR	GLELIASENFC(UniMod:4)SR2
7.6929	9.6149	9.18316	10.1778	9.14139	11.1848	10.603	8.76629	10.937	9.61995	10.4489	10.446	1	2	0.320388	0.999922	0.841811	0.768467	G3H3I9	G3H3I9	G3H3I9_CRIGR	Csrp1	Cysteine and glycine-rich protein 1	GLESTTLADK	GLESTTLADK	GLESTTLADK2
8.82192	9.80667	9.47732	9.96177	11.6378	9.30779	9.58355	10.4289	10.0504	11.2473	11.011	10.1449	1	2	0.578567	0.999922	0.833823	1.27789	O70473	O70473;G3GYP7	AK1A1_CRIGR	AKR1A1	Aldo-keto reductase family 1 member A1	GLEVTAYSPLGSSDR	GLEVTAYSPLGSSDR	GLEVTAYSPLGSSDR2
11.6767	10.1662	12.317	9.53438	12.501	10.2762	11.7924	11.6295	11.2085	11.7732	12.2002	10.7633	1	2	0.0795742	0.999922	-0.18448	-0.22146	G3HQM6	G3HQM6	G3HQM6_CRIGR	Hsp90b1	Endoplasmin	GLFDEYGSK	GLFDEYGSK	GLFDEYGSK2
14.2949	10.0912	13.3973	9.69608	13.4208	10.8343	9.2493	13.3318	12.4603	14.2588	9.7369	12.3599	1	2	0.215191	0.999922	-0.687628	-0.53908	G3GYP9	G3GYP9	G3GYP9_CRIGR	I79_002954	Peroxiredoxin-1	GLFIIDDK	GLFIIDDK	GLFIIDDK2
13.3202	14.6757	12.9663	14.5799	14.2614	11.0733	13.4706	14.924	10.279	13.0021	12.7658	12.3261	1	2	0.00540121	0.999922	0.016717	0.0161807	G3H6V7	G3H6V7	G3H6V7_CRIGR	I79_006077	Lipoprotein lipase	GLGDVDQLVK	GLGDVDQLVK	GLGDVDQLVK2
10.837	10.4542	12.1609	8.33715	9.0991	10.4306	11.0909	9.5311	10.7406	11.5883	9.17321	11.8839	1	2	0.301139	0.999922	-0.712267	-0.717841	G3H2I6	G3H2I6	G3H2I6_CRIGR	I79_004399	Neural cell adhesion molecule 1	GLGEISAATEFK	GLGEISAATEFK	GLGEISAATEFK2
14.8422	8.86227	12.401	12.2503	11.3043	10.333	13.0621	8.74853	13.8085	9.50702	13.0093	10.5	1	2	0.215537	0.999922	-0.801677	-0.550703	G3HD94	G3HD94	G3HD94_CRIGR	I79_008473	Non-specific serine/threonine protein kinase	GLIDYETFK	GLIDYETFK	GLIDYETFK2
9.03551	10.1022	9.86628	10.3319	10.5344	10.7938	10.112	9.17935	9.94002	9.82268	10.7548	9.39244	1	2	NaN	NaN	0	NaN	G3H5A2	G3H5A2	G3H5A2_CRIGR	I79_005480	U2 small nuclear ribonucleoprotein A	GLLQSGQIPGR	GLLQSGQIPGR	GLLQSGQIPGR2
8.94105	12.6896	11.1881	11.6834	12.1096	10.6684	8.40764	12.8986	9.2445	10.9243	11.1767	10.8524	1	2	0.272485	0.999922	0.621737	0.676208	G3HB86	G3HB86	G3HB86_CRIGR	I79_007707	Retinoic acid receptor responder protein 2	GLQVALEEFHK	GLQVALEEFHK	GLQVALEEFHK2
9.45021	12.0766	10.5301	10.8515	12.2056	10.7782	9.51638	10.3901	9.3439	10.7158	12.8824	10.3003	0	2	0.061149	0.999922	0.139968	0.172656	G3HMG1;G3HUU8	G3HUU8;G3HMG1	G3HMG1_CRIGR;G3HUU8_CRIGR	I79_011923;LOC100762057	40S ribosomal protein S13	GLTPSQIGVILR	GLTPSQIGVILR	GLTPSQIGVILR2
12.7013	13.1774	12.3884	13.5921	12.8522	10.3517	13.1919	13.1762	9.32807	12.1237	11.764	12.8609	1	2	0.228344	0.999922	-0.446875	-0.588502	G3HH14	G3HH14	G3HH14_CRIGR	Ldhb	L-lactate dehydrogenase	GLTSVINQK	GLTSVINQK	GLTSVINQK2
9.11916	12.8881	9.34758	9.1526	11.3804	10.9718	10.3195	9.98014	9.6726	8.26145	11.3783	11.2544	1	2	0.159573	0.999922	-0.459248	-0.422333	G3H7U0	G3H7U0	G3H7U0_CRIGR	Hsd17b10	3-hydroxyacyl-CoA dehydrogenase type-2	GLVAVITGGASGLGLATAER	GLVAVITGGASGLGLATAER	GLVAVITGGASGLGLATAER2
10.4288	12.8536	12.9753	10.5222	12.8734	10.4471	9.96184	10.2752	10.8441	9.39293	12.7637	10.2267	1	2	0.184972	0.999922	-0.510049	-0.474333	G3HBD3	G3HBD3	G3HBD3_CRIGR	LOC100765627	Nucleoside diphosphate kinase	GLVGDIIK	GLVGDIIK	GLVGDIIK2
14.781	12.7107	9.66964	9.15973	12.4286	10.7871	13.0619	12.5901	9.07092	13.1578	13.0178	12.5581	1	2	0.28868	0.999922	-1.17282	-0.701981	G3HD94	G3HD94	G3HD94_CRIGR	I79_008473	Non-specific serine/threonine protein kinase	GLVGIEFK	GLVGIEFK	GLVGIEFK2
9.08669	9.15829	11.4757	9.66072	8.62828	11.1828	9.82507	11.4214	10.1652	9.29146	9.22865	9.83415	1	2	0.27932	0.999922	0.662602	0.677478	G3H0E4	G3H0E4	G3H0E4_CRIGR	I79_003599	Chondroitin sulfate proteoglycan 4	GLWVPEGQR	GLWVPEGQR	GLWVPEGQR2
8.13492	12.5344	12.0761	8.85627	12.7597	9.52237	10.7306	12.617	9.39363	9.67119	11.1822	9.67734	1	2	0.0173144	0.999922	-0.0698299	-0.0511807	G3GUR1	G3GUR1	G3GUR1_CRIGR	C1r	Complement subcomponent C1r	GLYTCTAQGIWK	GLYTC(UniMod:4)TAQGIWK	GLYTC(UniMod:4)TAQGIWK2
8.933	9.4771	8.84328	9.73198	10.4886	10.5016	9.29191	9.32439	10.585	8.63376	13.5166	11.1167	1	3	NaN	NaN	0	NaN	G3GRG7	G3GRG7	G3GRG7_CRIGR	I79_000113	Protein FAM83B	GMYALNEHDK	GM(UniMod:35)YALNEHDK	GM(UniMod:35)YALNEHDK3
7.98241	11.2757	11.0574	8.56976	10.5785	9.86173	9.80369	11.0426	9.6965	10.9223	9.75818	10.7946	1	2	0.0396188	0.999922	-0.1133	-0.114376	G3GWQ1	G3GWQ1	G3GWQ1_CRIGR	I79_002180	Vinculin	GNDIIAAAK	GNDIIAAAK	GNDIIAAAK2
9.87696	10.1629	9.63408	9.05612	9.93848	9.67187	10.305	9.574	9.75595	10.0621	10.6696	10.8351	1	2	NaN	NaN	0	NaN	G3HLL4	G3HLL4	G3HLL4_CRIGR	Eftud2	116 kDa U5 small nuclear ribonucleoprotein component	GNEEAQIFRPLK	GNEEAQIFRPLK	GNEEAQIFRPLK2
8.83301	14.3007	12.7707	8.61237	13.2109	10.7481	9.62027	13.2393	8.96609	11.0343	13.4398	10.6303	1	2	0.321471	0.999922	-1.16608	-0.759798	G3IAQ0	G3IAQ0	G3IAQ0_CRIGR	I79_020676	Phosphopyruvate hydratase	GNPTVEVDLYTSK	GNPTVEVDLYTSK	GNPTVEVDLYTSK2
8.13886	12.6601	11.0973	9.25419	12.9159	10.3879	10.5502	11.8929	10.8841	12.4681	12.9658	10.9141	0	2	0.0265896	0.999922	-0.0959909	-0.0777622	G3GU76;G3HKG9	G3GU76;G3HKG9;G3HDY7	G3GU76_CRIGR;G3HKG9_CRIGR	I79_001228;I79_011192	60S acidic ribosomal protein P0	GNVGFVFTK	GNVGFVFTK	GNVGFVFTK2
11.5535	13.6161	11.7687	11.7777	13.6353	11.5974	12.6941	13.7874	12.0931	12.3677	13.5507	12.142	1	2	0.0567656	0.999922	0.166481	0.16102	G3H7Z2	G3H7Z2	G3H7Z2_CRIGR	Tagln2	Transgelin	GPAYGLSR	GPAYGLSR	GPAYGLSR2
9.49438	9.59156	9.14148	9.92153	10.0762	11.0233	10.3978	9.2134	9.35938	10.4928	10.238	10.9024	0	2	0.449721	0.999922	0.461462	1.00997	G3HNG2;G3HNG3;G3HNG5	G3HNG2;G3HNG5;G3HNG3	G3HNG2_CRIGR;G3HNG3_CRIGR;G3HNG5_CRIGR	I79_012300;I79_012301;I79_012303	Acyl-coenzyme A thioesterase 2, mitochondrial	GPGIGLLGISK	GPGIGLLGISK	GPGIGLLGISK2
9.82133	9.38824	9.3856	10.9514	9.9104	10.161	9.69376	10.9905	9.44473	8.8652	9.73755	10.8177	1	2	1.07571	0.999922	1.30954	2.46395	G3I7E1	G3I7E1	G3I7E1_CRIGR	I79_019429	Contactin-1	GPPGPPGGLR	GPPGPPGGLR	GPPGPPGGLR2
8.79048	11.9353	10.3151	11.89	12.466	10.6529	11.69	12.3527	8.87395	9.57971	9.75198	10.2257	1	2	0.445279	0.999922	0.873417	1.02424	G3HGW6	G3HGW6	G3HGW6_CRIGR	I79_009858	Laminin subunit alpha-5	GQDLGQVER	GQDLGQVER	GQDLGQVER2
14.6191	15.4727	15.6969	15.315	14.8175	16.1279	10.8166	15.2601	15.7065	15.1671	13.5128	15.9553	1	3	0.121166	0.999922	0.271652	0.325146	G3IHJ6	G3IHJ6	G3IHJ6_CRIGR	I79_023286	Vitamin D-binding protein	GQELCADYSENTFTEYKK	GQELC(UniMod:4)ADYSENTFTEYKK	GQELC(UniMod:4)ADYSENTFTEYKK3
8.93943	10.945	10.2193	9.78113	9.70925	11.0548	12.8	9.61307	11.6246	12.0654	8.85627	10.1122	1	2	0.170168	0.999922	-0.280623	-0.444628	G3GWQ1	G3GWQ1	G3GWQ1_CRIGR	I79_002180	Vinculin	GQGASPVAMQK	GQGASPVAMQK	GQGASPVAMQK2
7.3894	15.245	15.3808	14.872	15.212	15.1297	15.2353	15.0162	15.5608	9.4186	14.4536	15.3824	1	2	0.407308	0.999922	1.92157	0.998395	G3HCL6	G3HCL6	G3HCL6_CRIGR	I79_008227	Complement C3	GQGTLSVVTVYHAK	GQGTLSVVTVYHAK	GQGTLSVVTVYHAK2
16.3149	18.4637	17.9784	10.1871	18.5936	8.88789	17.9437	18.6791	18.3224	17.7399	17.5984	18.2989	1	3	0.523068	0.999922	-3.6534	-1.22257	G3HCL6	G3HCL6	G3HCL6_CRIGR	I79_008227	Complement C3	GQGTLSVVTVYHAK	GQGTLSVVTVYHAK	GQGTLSVVTVYHAK3
8.61472	10.9424	9.87604	9.2194	9.26313	10.6876	10.3221	10.5044	10.7131	8.18709	10.3582	11.2943	1	2	0.206303	0.999922	-0.330658	-0.524458	G3HCX8	G3HCX8	G3HCX8_CRIGR	CgPICR_020604	Calreticulin	GQTLVVQFTVK	GQTLVVQFTVK	GQTLVVQFTVK2
11.1397	10.9904	11.2824	9.04393	10.8403	11.2196	10.9772	11.4458	10.3214	10.9312	9.35673	10.3239	1	2	0.502043	0.999922	-0.726744	-1.11844	G3IEB0	G3IEB0	G3IEB0_CRIGR	I79_022055	Argininosuccinate synthase	GQVYILGR	GQVYILGR	GQVYILGR2
16.7401	15.3376	15.3806	15.6062	15.3144	15.9944	16.1468	15.5114	16.2755	15.9695	15.5223	10.427	1	2	0.0187422	0.999922	-0.13251	-0.0552159	G3IBN9	G3IBN9	G3IBN9_CRIGR	I79_021070	Keratin, type II cytoskeletal 71	GRLDSELR	GRLDSELR	GRLDSELR2
10.6428	10.8062	9.18301	9.48324	8.9632	12.3971	8.95743	9.38286	8.48184	12.1668	11.3574	11.7411	1	2	0.0248245	0.999922	0.0678589	0.0734516	G3H5W4	G3HW09;G3H5W4	G3H5W4_CRIGR	Rpl23	60S ribosomal protein L23	GSAITGPVAK	GSAITGPVAK	GSAITGPVAK2
7.93999	10.2487	10.9209	9.46982	10.1624	10.5554	10.5887	9.47093	9.65963	11.27	10.9078	9.94615	1	2	0.15443	0.999922	0.283999	0.413842	G3IAS8	G3IAS8	G3IAS8_CRIGR	I79_020709	Heterogeneous nuclear ribonucleoprotein K	GSDFDCELR	GSDFDC(UniMod:4)ELR	GSDFDC(UniMod:4)ELR2
8.7266	9.32588	12.022	10.0963	8.78386	11.4745	10.6326	12.3203	10.4014	11.1704	11.7561	10.1553	1	2	0.208947	0.999922	0.540813	0.530386	G3HB04	G3HB04	G3HB04_CRIGR	I79_007616	Protein disulfide-isomerase	GSFSEQGINEFLR	GSFSEQGINEFLR	GSFSEQGINEFLR2
8.40251	9.53145	11.2767	9.01564	11.5942	10.7914	11.7902	9.23631	9.685	12.2715	11.3117	11.5313	1	2	0.32692	0.999922	0.629972	0.769161	G3HZ42	G3HZ42	G3HZ42_CRIGR	Cct2	T-complex protein 1 subunit beta	GSGNLEAIHVIK	GSGNLEAIHVIK	GSGNLEAIHVIK2
12.0177	12.568	11.8068	12.0511	12.6857	10.5308	12.1261	12.4914	11.9763	13.6971	12.6724	11.4465	1	2	0.100335	0.999922	-0.141843	-0.279552	G3H3Q1	G3H3Q1;G3IAX3	G3H3Q1_CRIGR	I79_004880	Pyruvate kinase	GSGTAEVELK	GSGTAEVELK	GSGTAEVELK2
8.84197	9.12436	9.57002	8.37463	8.94523	10.9367	9.78328	9.42062	10.0541	12.4221	11.7047	9.26628	1	2	NaN	NaN	0	NaN	G3H3Q1	G3H3Q1;G3IAX3	G3H3Q1_CRIGR	I79_004880	Pyruvate kinase	GSGTAEVELKK	GSGTAEVELKK	GSGTAEVELKK2
8.68499	9.44917	9.72032	9.40809	11.1534	10.07	9.28946	10.509	8.90116	11.0244	11.2703	10.2006	1	2	0.598929	0.999922	0.618268	1.2706	G3HP69	G3HP69	G3HP69_CRIGR	Canx	Calnexin	GSLSGWILSK	GSLSGWILSK	GSLSGWILSK2
8.20169	8.94191	14.4496	9.73729	8.77676	11.7022	12.3309	11.7399	13.0262	9.67031	9.46373	14.5985	1	2	0.211298	0.999922	-0.861364	-0.544763	G3HAI3	G3HAI3	G3HAI3_CRIGR	I79_007438	Follistatin-related protein 1	GSNYSEILDK	GSNYSEILDK	GSNYSEILDK2
7.52168	10.9064	9.51925	9.37582	10.9992	9.98175	9.52662	11.0938	9.28221	11.133	9.93674	9.91196	1	2	0.364389	0.999922	0.673777	0.865869	G3HNK4	G3HNK4	G3HNK4_CRIGR	Dpysl2	Dihydropyrimidinase-related protein 2	GSPLVVISQGK	GSPLVVISQGK	GSPLVVISQGK2
9.75551	11.7456	10.9043	9.13163	12.3013	10.5706	10.7045	12.819	10.0725	12.0648	11.8937	10.7651	1	2	0.186453	0.999922	-0.386162	-0.481606	G3HB04	G3HB04	G3HB04_CRIGR	I79_007616	Protein disulfide-isomerase	GSTAPVGGGSFPAITAR	GSTAPVGGGSFPAITAR	GSTAPVGGGSFPAITAR2
11.6967	15.6234	16.6011	17.384	15.289	16.5793	17.258	15.6218	17.0686	16.8301	13.8542	16.8019	1	2	0.600021	0.999922	1.60503	1.34102	G3IF93	G3IF93	G3IF93_CRIGR	LOC100764904	HBB	GTFASLSELHCDK	GTFASLSELHC(UniMod:4)DK	GTFASLSELHC(UniMod:4)DK2
12.1478	11.7727	10.3064	10.0825	11.8952	10.2954	9.62163	9.69118	10.147	12.0675	12.0806	11.1833	1	2	0.237413	0.999922	-0.363703	-0.587192	G3HBP8	G3HIC0;G3HBP8;G3HYV9	G3HBP8_CRIGR	Rps2	40S ribosomal protein S2	GTGIVSAPVPK	GTGIVSAPVPK	GTGIVSAPVPK2
9.07879	13.8432	10.5381	9.83792	12.4511	11.5815	9.98077	11.9461	10.8293	9.69141	13.086	10.0854	0	2	0.0424545	0.999922	-0.14412	-0.123039	G3GU76;G3HKG9	G3GU76;G3HKG9	G3GU76_CRIGR;G3HKG9_CRIGR	I79_001228;I79_011192	60S acidic ribosomal protein P0	GTIEILSDVQLIK	GTIEILSDVQLIK	GTIEILSDVQLIK2
8.99657	11.4919	10.21	9.98063	12.0356	9.71544	9.73264	10.08	9.38685	11.6879	11.7447	9.76852	1	2	0.12165	0.999922	0.243845	0.325764	G3HP75	G3HP75;G3I2H3	G3HP75_CRIGR	Phgdh	D-3-phosphoglycerate dehydrogenase	GTIQVVTQGTSLK	GTIQVVTQGTSLK	GTIQVVTQGTSLK2
8.86651	10.2542	11.3234	10.2286	10.7972	11.5409	10.5654	9.35836	12.2166	11.6287	11.8642	11.2502	1	2	0.338395	0.999922	0.511976	0.795121	G3I0I7	G3I0I7	G3I0I7_CRIGR	MTAP	S-methyl-5'-thioadenosine phosphorylase	GTIVTIEGPR	GTIVTIEGPR	GTIVTIEGPR2
9.37582	10.6286	10.2102	9.2047	11.1054	11.1631	10.5879	11.2636	9.77176	9.17002	10.2736	10.6557	1	2	0.365684	0.999922	0.451209	0.859833	G3HGW6	G3HGW6	G3HGW6_CRIGR	I79_009858	Laminin subunit alpha-5	GTQEDSLLYYR	GTQEDSLLYYR	GTQEDSLLYYR2
12.1252	13.1131	14.9392	13.7503	13.7406	14.6726	10.3473	14.2485	14.7396	12.4769	12.685	14.8643	1	2	0.24194	0.999922	0.438653	0.616353	G3HHV4	G3HHV4	G3HHV4_CRIGR	I79_010214	Thrombospondin-1	GTSQNDPNWVVR	GTSQNDPNWVVR	GTSQNDPNWVVR2
9.6138	12.563	10.6766	11.213	12.364	10.1663	9.70069	11.0891	9.49969	8.89338	9.0929	9.6	1	2	0.00427589	0.999922	0.0114565	0.0127995	G3HQM6	G3HQM6	G3HQM6_CRIGR	Hsp90b1	Endoplasmin	GTTITLVLK	GTTITLVLK	GTTITLVLK2
12.7761	13.0002	9.78092	13.2273	12.8676	10.4803	12.5603	13.3766	11.7262	12.1005	12.8891	10.5034	1	2	0.0384796	0.999922	0.109878	0.111294	G3IBK2	G3IBK2	G3IBK2_CRIGR	I79_021027	Filamin-A	GTVEPQLEAR	GTVEPQLEAR	GTVEPQLEAR2
8.50704	11.8582	8.313	9.52255	11.838	10.0211	8.99834	11.7304	10.6675	9.0556	10.8172	10.3837	1	3	0.393131	0.999922	0.883606	0.910049	G3HEB6	G3HEB6	G3HEB6_CRIGR	Tgfbr3	TGF-beta receptor type III	GTVGLPQEVHVLNLR	GTVGLPQEVHVLNLR	GTVGLPQEVHVLNLR3
9.41318	8.57735	10.5123	10.0948	9.27927	10.4312	9.54692	10.4141	9.15966	12.6576	13.3346	10.3283	1	2	0.435378	0.999922	0.579724	0.975951	G3HZW3	G3HZW3;G3GW02	G3HZW3_CRIGR	I79_016627	60S ribosomal protein L18	GTVLLSGPR	GTVLLSGPR	GTVLLSGPR2
8.87853	12.6119	10.827	10.1671	13.2081	10.2387	12.3218	12.3934	10.8899	13.7198	13.2832	10.3666	1	2	0.0696316	0.999922	0.252689	0.194996	G3I5A4	G3I5A4	G3I5A4_CRIGR	Anxa5	Annexin	GTVTAFPGFDSR	GTVTAFPGFDSR	GTVTAFPGFDSR2
9.65872	9.02706	9.5931	9.19942	11.4985	10.4343	10.8867	9.41817	10.0932	12.2949	12.0624	9.79309	1	2	0.16895	0.999922	0.29874	0.442631	G3I7M2	G3I7M2	G3I7M2_CRIGR	Tufm	Elongation factor Tu	GTVVTGTLER	GTVVTGTLER	GTVVTGTLER2
10.5545	11.3048	9.86162	8.64296	10.8496	11.874	10.7569	9.60636	9.77446	11.214	11.5371	9.75622	1	2	0.0803553	0.999922	-0.186169	-0.226223	G3HYG2	G3HYG2	G3HYG2_CRIGR	Eif4a2	RNA helicase	GVAINFVTEEDK	GVAINFVTEEDK	GVAINFVTEEDK2
14.1521	14.9329	14.901	15.0754	15.1436	10.3742	14.5922	13.8837	9.63695	14.3879	13.9289	10.0497	1	2	0.0974164	0.999922	-0.519644	-0.266113	G3HCL6	G3HCL6	G3HCL6_CRIGR	I79_008227	Complement C3	GVFVLNK	GVFVLNK	GVFVLNK2
10.0755	14.5291	13.7547	9.15304	9.49303	10.9735	10.8788	9.32675	13.5618	9.53176	12.8516	11.1303	1	2	0.472261	0.999922	-2.07951	-1.04981	G3HCL6	G3HCL6	G3HCL6_CRIGR	I79_008227	Complement C3	GVFVLNKK	GVFVLNKK	GVFVLNKK2
8.52713	11.7743	12.3201	10.522	11.5829	10.2411	9.34453	11.8892	10.7205	10.4575	11.294	12.9731	1	2	0.00738296	0.999922	0.022254	0.0224695	G3H8F4	G3H8F4	G3H8F4_CRIGR	CgPICR_013289	Dystroglycan 1	GVHYISVSAAR	GVHYISVSAAR	GVHYISVSAAR2
9.70686	11.7443	10.829	8.95714	10.8494	10.4911	8.68698	9.90552	9.21179	11.5504	11.1178	10.7745	1	2	0.204251	0.999922	-0.34024	-0.516578	G3HE31	G3HE31	G3HE31_CRIGR	I79_008802	26S proteasome regulatory subunit 7	GVLLFGPPGTGK	GVLLFGPPGTGK	GVLLFGPPGTGK2
10.7032	11.5174	11.645	10.0413	8.70896	10.0897	8.57139	10.2276	8.76615	8.53522	11.0909	10.4106	1	2	1.4393	0.999922	-1.28702	-2.68431	G3HCU8	G3HCU8	G3HCU8_CRIGR	I79_008315	26S protease regulatory subunit 8	GVLLYGPPGTGK	GVLLYGPPGTGK	GVLLYGPPGTGK2
8.48919	11.1308	8.95675	9.74861	11.4414	10.132	10.2721	10.6953	9.90437	12.0733	11.9054	10.5192	1	2	0.41914	0.999922	0.677346	0.960973	G3H6U1	G3H6U1	G3H6U1_CRIGR	I79_006060	RNA helicase	GVNFLFPIQAK	GVNFLFPIQAK	GVNFLFPIQAK2
10.0421	13.9383	10.0549	12.4435	14.0027	11.4139	9.29419	13.806	9.54765	14.3322	14.5735	10.2435	1	2	0.0139738	0.999922	-0.0614295	-0.041402	G3H3Q1	G3H3Q1	G3H3Q1_CRIGR	I79_004880	Pyruvate kinase	GVNLPGAAVDLPAVSEK	GVNLPGAAVDLPAVSEK	GVNLPGAAVDLPAVSEK2
12.7328	9.50346	12.0999	11.5989	11.5874	11.9224	10.5404	11.6631	11.2796	11.9582	11.5899	10.3943	1	2	0.000217735	0.999922	0.000602245	0.000657796	G3I7A8	G3I7A8	G3I7A8_CRIGR	I79_019395	Proteasome subunit alpha type-5 (Fragment)	GVNTFSPEGR	GVNTFSPEGR	GVNTFSPEGR2
13.5221	13.1179	12.2832	11.638	13.2418	9.56179	12.3495	12.699	11.4393	13.3576	13.5331	10.5237	1	2	0.250332	0.999922	-0.676556	-0.613878	G3HSL4	G3HSL4	G3HSL4_CRIGR	I79_013848	Elongation factor 2	GVQYLNEIK	GVQYLNEIK	GVQYLNEIK2
12.1753	11.2525	12.2976	12.0043	10.8871	11.2862	12.1215	11.3007	12.1049	12.0033	8.91008	11.7145	1	2	0.571174	0.999922	-0.414012	-1.22001	G3HZF4	G3HZF4	G3HZF4_CRIGR	Clic1	Chloride intracellular channel protein	GVTFNVTTVDTK	GVTFNVTTVDTK	GVTFNVTTVDTK2
8.63883	9.8474	11.1107	9.02364	11.188	10.9799	10.3118	8.90181	9.70092	11.5536	11.1875	10.2122	1	2	0.28087	0.999922	0.47596	0.676855	G3HV39	G3HV39	G3HV39_CRIGR	I79_014816	Poly(RC)-binding protein 2	GVTIPYRPK	GVTIPYRPK	GVTIPYRPK2
10.7987	12.9061	13.1965	10.4254	13.0465	12.3207	10.0541	12.5404	10.8657	12.7297	12.4657	11.6257	1	2	0.150719	0.999922	-0.30547	-0.394619	G3HQM6	G3HQM6	G3HQM6_CRIGR	Hsp90b1	Endoplasmin	GVVDSDDLPLNVSR	GVVDSDDLPLNVSR	GVVDSDDLPLNVSR2
12.9865	13.9115	14.1804	12.042	13.7559	12.7989	9.23384	13.8306	12.5569	13.2035	13.5245	12.8383	1	2	0.454069	0.999922	-0.537179	-1.01129	G3I027	G3I027	G3I027_CRIGR	Trap1	Heat shock protein 75 kDa, mitochondrial	GVVDSEDIPLNLSR	GVVDSEDIPLNLSR	GVVDSEDIPLNLSR2
11.6545	11.9039	11.8167	9.14947	12.8329	11.5816	12.9483	12.0446	10.2929	13.6984	12.4261	11.4205	1	2	0.344271	0.999922	-0.682719	-0.85507	G3IDD4	G3IDD4	G3IDD4_CRIGR	CgPICR_008684	Serpin H1	GVVEVTHDLQK	GVVEVTHDLQK	GVVEVTHDLQK2
12.8805	12.0282	11.1499	11.6164	12.5536	9.85035	9.09412	11.8945	10.32	12.9452	13.1572	10.2322	1	2	0.322613	0.999922	-0.670031	-0.763299	G3GY75	G3GY75;G3HYG2	G3GY75_CRIGR	I79_002748	RNA helicase	GYDVIAQAQSGTGK	GYDVIAQAQSGTGK	GYDVIAQAQSGTGK2
8.16726	11.6306	9.89761	8.95064	11.311	10.625	10.5955	12.3811	9.70407	8.82439	11.1439	10.401	1	2	0.275517	0.999922	0.622298	0.667109	G3H1K9	G3H1K9	G3H1K9_CRIGR	I79_004057	Alpha-actinin-1	GYEEWLLNEIR	GYEEWLLNEIR	GYEEWLLNEIR2
9.98154	12.1289	10.7265	9.3117	12.6424	11.0457	10.4253	12.2037	8.76266	11.406	12.7058	9.82922	1	2	0.0541153	0.999922	0.155442	0.153953	G3HL13	G3HL13	G3HL13_CRIGR	I79_011398	60 kDa heat shock protein, mitochondrial	GYISPYFINTSK	GYISPYFINTSK	GYISPYFINTSK2
10.4969	11.8485	10.9027	9.95032	12.2733	11.4279	10.0675	12.4318	10.2245	10.7146	12.3668	9.69887	1	2	0.143695	0.999922	-0.289154	-0.386948	G3HSF3	G3HSF3	G3HSF3_CRIGR	Psma2	Proteasome subunit alpha type	GYSFSLTTFSPSGK	GYSFSLTTFSPSGK	GYSFSLTTFSPSGK2
17.5655	17.1296	17.1767	16.7561	17.181	16.5542	16.4824	17.264	16.8211	16.7613	16.6701	16.9168	1	2	1.03967	0.999922	-0.43595	-2.01028	G3GVD0	G3GVD0;G3I6E6;G3GX66	G3GVD0_CRIGR	Actb	ACTB	GYSFTTTAER	GYSFTTTAER	GYSFTTTAER2
15.4536	9.26888	13.6064	10.2522	9.41102	10.1893	9.05657	9.87386	9.59689	14.563	10.2426	9.72558	1	2	0.665922	0.999922	-2.25349	-1.5491	G3IBN9	G3IBN9	G3IBN9_CRIGR	I79_021070	Keratin, type II cytoskeletal 71	HEISEMNR	HEISEMNR	HEISEMNR2
8.02002	9.71529	12.9197	10.5311	9.24945	11.9412	9.72103	10.7779	13.6775	9.94652	10.2317	10.1507	1	2	0.0455372	0.999922	-0.178064	-0.132746	G3H3Z6	G3H3Z6	G3H3Z6_CRIGR	I79_004989	Insulin-like growth factor-binding protein 2 (Fragment)	HGLYNLK	HGLYNLK	HGLYNLK2
8.38108	13.2392	13.7254	9.48104	13.071	11.1276	10.9769	13.4204	11.1461	9.53979	14.0226	9.77351	1	2	0.115379	0.999922	-0.497869	-0.312582	G3IAQ0	G3IAQ0	G3IAQ0_CRIGR	I79_020676	Phosphopyruvate hydratase	HITPDQLADLYK	HITPDQLADLYK	HITPDQLADLYK2
9.71553	11.6448	11.5457	9.68483	11.4076	10.4796	10.3979	10.125	9.65872	9.79587	11.9131	10.0848	1	3	0.173603	0.999922	-0.315924	-0.449056	G3HC84	G3HC84	G3HC84_CRIGR	I79_008088	Heat shock protein HSP 90-beta	HLEINPDHPIVETLR	HLEINPDHPIVETLR	HLEINPDHPIVETLR3
15.3768	17.9188	9.85142	9.84949	18.5506	10.7685	10.4611	16.7191	10.5794	18.2321	18.5997	10.8134	1	2	0.158557	0.999922	-1.17696	-0.412906	G3HDT6	G3HDU4;G3INW9;G3HZ14;G3H2T7;G3ILX7;G3HDV5;G3HPW0;G3HDS3;G3H3H8;G3H2T8;G3I968;G3H4Q1;G3HDS9;G3HDT6;G3HMB9	G3HDT6_CRIGR	I79_008702	Histone H2A type 1	HLQLAIR	HLQLAIR	HLQLAIR2
8.855	9.8318	9.41422	9.43851	8.59451	10.9612	11.1256	9.93427	9.44549	12.6821	10.975	10.5134	1	2	NaN	NaN	0	NaN	G3H278	G3H278;G3GU30	G3H278_CRIGR	I79_004246	60S ribosomal protein L6	HLTDAYFK	HLTDAYFK	HLTDAYFK2
9.23925	9.34793	13.4299	8.90175	9.67655	13.9762	10.6182	9.76129	13.4642	10.1726	9.75594	14.0385	1	3	0.053729	0.999922	0.278895	0.152827	G3IHJ6	G3IHJ6	G3IHJ6_CRIGR	I79_023286	Vitamin D-binding protein	HQPQEFPTYVEPTNDEICEAFR	HQPQEFPTYVEPTNDEIC(UniMod:4)EAFR	HQPQEFPTYVEPTNDEIC(UniMod:4)EAFR3
8.56329	9.73678	13.8298	9.91354	8.09275	14.4347	9.78661	11.8861	14.4359	9.29262	9.54384	14.2549	1	4	0.0637504	0.999922	0.526819	0.179846	G3IHJ6	G3IHJ6	G3IHJ6_CRIGR	I79_023286	Vitamin D-binding protein	HQPQEFPTYVEPTNDEICEAFRK	HQPQEFPTYVEPTNDEIC(UniMod:4)EAFRK	HQPQEFPTYVEPTNDEIC(UniMod:4)EAFRK4
9.82492	12.7428	11.809	13.5599	13.0975	11.5356	10.0534	11.8418	10.2596	9.86244	11.3661	10.4917	1	2	0.30832	0.999922	0.856542	0.734656	G3ICD3	G3ICD3	G3ICD3_CRIGR	I79_021326	Lactadherin	HVTGIITQGAR	HVTGIITQGAR	HVTGIITQGAR2
15.7414	15.3833	16.0187	16.6764	15.5764	15.8435	16.2738	16.2739	16.2438	16.1641	14.4024	16.2131	1	2	0.185327	0.999922	0.214301	0.473549	G3HX84	G3HX84	G3HX84_CRIGR	I79_015603	Gelsolin	HVVPNEVVVQR	HVVPNEVVVQR	HVVPNEVVVQR2
11.0944	11.5279	9.32546	9.85523	11.3038	9.97529	9.86973	9.88764	10.5187	12.3034	11.9698	10.0935	1	2	0.29142	0.999922	-0.466628	-0.698473	G3HYK9	G3HQG1;G3H9A3;G3I9S3;G3HTQ7;G3I3I5;G3HYK9;G3H4N9;G3GSB7	G3HYK9_CRIGR	I79_016147	60S ribosomal protein L7a (Fragment)	HWGGNVLGPK	HWGGNVLGPK	HWGGNVLGPK2
10.1356	10.6746	10.0446	9.39328	8.93315	12.7558	10.1292	10.4796	12.5377	9.33915	9.01544	12.2009	1	3	0.244375	0.999922	0.684559	0.63398	G3GZA9	G3GZA9	G3GZA9_CRIGR	I79_003169	Reticulocalbin-1 (Fragment)	HWILPQDYDHAQAEAR	HWILPQDYDHAQAEAR	HWILPQDYDHAQAEAR3
9.35483	11.0273	9.91249	8.86538	11.124	10.8346	10.0907	10.9863	10.4068	10.2297	11.2891	10.7622	1	2	0.0565793	0.999922	0.0989661	0.161238	G3H7K5	G3H7K5	G3H7K5_CRIGR	Cct5	T-complex protein 1 subunit epsilon	IADGYEQAAR	IADGYEQAAR	IADGYEQAAR2
8.39073	10.4059	13.0279	9.95187	9.92663	10.2369	11.1	10.2284	10.8052	8.82901	10.0082	9.43579	1	2	0.538018	0.999922	-1.99781	-1.27353	G3GU84	G3GU84	G3GU84_CRIGR	Dhrs9	DHRS9	IADITDK	IADITDK	IADITDK2
8.71616	10.367	11.0872	9.36627	9.0688	10.7325	10.3296	9.93455	9.15839	9.33506	11.4715	10.1683	1	2	0.0966396	0.999922	-0.168959	-0.264666	G3HD94	G3HD94	G3HD94_CRIGR	I79_008473	Non-specific serine/threonine protein kinase	IAELCANSIK	IAELC(UniMod:4)ANSIK	IAELC(UniMod:4)ANSIK2
10.688	12.1807	12.1202	9.60701	12.0963	10.1642	11.4822	9.01554	12.2424	11.4098	11.1829	10.2573	1	2	0.435797	0.999922	-0.772259	-0.976326	G3GWQ1	G3GWQ1	G3GWQ1_CRIGR	I79_002180	Vinculin	IAELCDDPK	IAELC(UniMod:4)DDPK	IAELC(UniMod:4)DDPK2
8.02185	12.1004	9.70195	9.96783	12.0083	10.0087	9.2799	9.83412	9.26605	11.8464	11.3318	10.7174	1	2	0.367308	0.999922	0.846408	0.864255	G3H018	G3H018	G3H018_CRIGR	I79_003466	40S ribosomal protein S18	IAFAITAIK	IAFAITAIK	IAFAITAIK2
8.06211	8.87574	9.88635	9.8118	8.708	11.0502	10.8845	11.3142	9.98683	10.9375	10.9546	10.4612	1	2	NaN	NaN	0	NaN	G3H7K5	G3H7K5	G3H7K5_CRIGR	Cct5	T-complex protein 1 subunit epsilon	IAIEHLDK	IAIEHLDK	IAIEHLDK2
12.1665	11.7618	12.7118	11.8671	12.0896	11.4758	9.22077	11.7377	10.3962	12.6176	11.8372	12.8247	1	2	0.0273733	0.999922	-0.066633	-0.0809386	G3HWC3	G3HWC3	G3HWC3_CRIGR	CgPICR_011481	EZR	IALLEEAR	IALLEEAR	IALLEEAR2
8.5146	12.9549	9.5768	9.38604	12.3999	11.8951	10.696	10.723	9.63796	13.0011	13.0748	10.4802	0	2	0.170516	0.999922	0.548687	0.440768	G3HMJ8;G3IFR0	G3HMJ8;G3IFR0	G3HMJ8_CRIGR;G3IFR0_CRIGR	CgPICR_021945;I79_022583	60S ribosomal protein L7	IALTDNSLIAR	IALTDNSLIAR	IALTDNSLIAR2
7.99826	9.65139	13.1098	11.5367	9.6227	11.1219	9.9945	11.8645	12.8991	11.6589	11.7369	13.0536	1	2	0.385165	0.999922	1.105	0.904217	G3H8Y5	G3H8Y5	G3H8Y5_CRIGR	I79_006834	Collagen alpha-1(VI) chain	IALVITDGR	IALVITDGR	IALVITDGR2
7.69513	10.3575	10.133	9.4468	9.69651	10.5862	10.7106	9.29531	11.1503	10.6176	10.5094	10.0901	1	2	0.21747	0.999922	0.368838	0.559168	G3HXL1	G3HXL1	G3HXL1_CRIGR	Pcbp1	PCBP1	IANPVEGSSGR	IANPVEGSSGR	IANPVEGSSGR2
9.7085	11.2764	11.2568	8.10483	9.9501	10.6312	9.15714	9.19918	10.7399	11.8693	11.9628	9.65723	1	2	0.554565	0.999922	-1.00615	-1.19034	G3IH63	G3IH63	G3IH63_CRIGR	I79_023145	Myosin-9	IAQLEEQLDNETK	IAQLEEQLDNETK	IAQLEEQLDNETK2
9.78159	12.0176	11.0792	9.98638	12.3791	11.1918	10.3575	12.1401	9.05653	11.8275	12.7107	10.3247	1	2	0.29461	0.999922	0.526914	0.705528	G3I5H3	G3I5H3	G3I5H3_CRIGR	I79_018721	Elongation factor 1-delta	IASLEVENQNLR	IASLEVENQNLR	IASLEVENQNLR2
9.55464	11.369	10.3621	9.49556	9.6281	10.9629	9.38927	9.17198	9.35527	12.3664	11.7937	10.6519	1	2	0.477813	0.999922	-0.535111	-1.05472	G3HGV7	G3HGV7	G3HGV7_CRIGR	RTCB	RNA-splicing ligase RtcB homolog	IASPEGQDYLK	IASPEGQDYLK	IASPEGQDYLK2
11.9169	12.3139	12.1176	13.3599	11.6008	10.0946	12.4645	12.2206	12.153	12.5081	11.366	11.7132	1	2	0.129343	0.999922	-0.245361	-0.357372	G3HNV4	G3HNV4	G3HNV4_CRIGR	I79_012448	Triosephosphate isomerase	IAVAAQNCYK	IAVAAQNC(UniMod:4)YK	IAVAAQNC(UniMod:4)YK2
8.63415	12.4323	14.796	10.2514	8.44339	12.7502	10.4684	12.5177	12.9224	9.32474	10.6734	14.0015	1	2	0.218277	0.999922	-0.987694	-0.545839	G3HAI3	G3HAI3	G3HAI3_CRIGR	I79_007438	Follistatin-related protein 1	ICANVFCGAGR	IC(UniMod:4)ANVFC(UniMod:4)GAGR	IC(UniMod:4)ANVFC(UniMod:4)GAGR2
9.15251	8.55872	10.7047	10.1033	9.70129	10.7716	10.2368	9.14035	9.33421	11.2849	10.6078	10.4831	1	2	0.53352	0.999922	0.650958	1.1926	G3HP52	G3GTQ3;G3HS34;G3GWH9;G3IE90;G3I4H1;G3IKN8;G3HP52	G3HP52_CRIGR	I79_012556	Vascular endothelial growth factor receptor 3 (Fragment)	ICDFGLAR	IC(UniMod:4)DFGLAR	IC(UniMod:4)DFGLAR2
18.2137	17.3962	18.3036	19.0253	17.0637	18.2894	18.796	17.2301	18.3113	18.6036	16.2177	18.4237	1	2	0.0503516	0.999922	-0.130742	-0.143889	G3IHJ6	G3IHJ6	G3IHJ6_CRIGR	I79_023286	Vitamin D-binding protein	ICDNLSTK	IC(UniMod:4)DNLSTK	IC(UniMod:4)DNLSTK2
9.34273	12.3281	12.2784	10.1751	9.78851	10.4483	10.6995	12.9467	12.0293	9.42962	9.11528	10.2383	1	2	0.17343	0.999922	-0.407641	-0.454863	G3H1K9	G3H1K9	G3H1K9_CRIGR	I79_004057	Alpha-actinin-1	ICDQWDNLGALTQK	IC(UniMod:4)DQWDNLGALTQK	IC(UniMod:4)DQWDNLGALTQK2
9.10356	9.48755	12.9424	10.3887	9.36822	11.0278	9.78036	8.7911	11.78	9.26064	9.43494	13.0555	1	2	0.0798593	0.999922	0.228574	0.223267	G3IDN7	G3IDN7	G3IDN7_CRIGR	Fam3c	Protein FAM3C	ICLEDNVLMSGVK	IC(UniMod:4)LEDNVLMSGVK	IC(UniMod:4)LEDNVLMSGVK2
10.7506	11.7345	10.9577	9.47526	12.303	11.2628	9.03783	9.2486	9.52601	12.7875	12.4373	10.6016	1	2	0.0637748	0.999922	0.121134	0.181732	G3IAS8	G3IAS8	G3IAS8_CRIGR	I79_020709	Heterogeneous nuclear ribonucleoprotein K	IDEPLEGSEDR	IDEPLEGSEDR	IDEPLEGSEDR2
19.6309	20.1372	20.8248	9.31833	19.8954	21.3631	10.174	20.1219	10.4896	20.1332	9.34531	10.5474	1	2	0.249334	0.999922	-2.63764	-0.613176	G3IM68	G3IM68	G3IM68_CRIGR	I79_025000	Zinc transporter ZIP8 (Fragment)	IDNYVEK	IDNYVEK	IDNYVEK2
12.7429	12.106	12.1919	9.80429	12.2749	11.1602	10.6365	11.5642	9.51386	12.0403	12.5442	11.7901	1	2	0.425797	0.999922	-0.841683	-0.960571	G3HG95	G3HG95	G3HG95_CRIGR	I79_009616	Lamin-A/C	IDSLSAQLSQLQK	IDSLSAQLSQLQK	IDSLSAQLSQLQK2
13.2029	14.4479	12.5534	9.38177	14.3785	10.9433	13.1467	13.7063	11.8789	15.2187	14.8912	12.8103	1	2	0.49543	0.999922	-1.32275	-1.12687	G3H2J8	G3H2J8	G3H2J8_CRIGR	I79_004411	Heterogeneous nuclear ribonucleoproteins A2/B1	IDTIEIITDR	IDTIEIITDR	IDTIEIITDR2
8.73892	13.4776	13.7819	10.4484	10.1666	10.2781	10.1086	9.74032	10.2496	10.09	9.26296	10.1891	1	2	0.0569408	0.999922	-0.263354	-0.161392	G3I278	G3I278	G3I278_CRIGR	I79_017505	Laminin subunit beta-1	IEDPYSPR	IEDPYSPR	IEDPYSPR2
8.8883	13.9659	12.7148	9.05031	13.718	10.678	10.2184	14.0445	9.34242	13.3247	9.84729	9.61125	1	2	0.138793	0.999922	-0.611139	-0.366697	G3IAQ0	G3I0W0;G3IAQ0;G3GTX7;G3I9N7	G3IAQ0_CRIGR	I79_020676	Phosphopyruvate hydratase	IEEELGSK	IEEELGSK	IEEELGSK2
9.55495	13.2794	9.50671	10.7147	13.3978	10.956	10.2261	10.195	8.85286	12.9369	14.0668	10.4072	1	2	0.0849603	0.999922	0.310038	0.234663	G3H8N3	G3H8N3;G3HFG4;G3HTP4	G3H8N3_CRIGR	I79_006739	60S ribosomal protein L4	IEEVPELPLVVEDK	IEEVPELPLVVEDK	IEEVPELPLVVEDK2
10.4386	10.2564	10.3708	9.29711	10.7803	10.2832	10.4214	10.598	11.1656	11.0427	10.3579	11.2408	1	2	0.128733	0.999922	-0.129893	-0.34605	G3HBH4	G3HBH4	G3HBH4_CRIGR	Acp1	Low molecular weight phosphotyrosine protein phosphatase	IELLGSYDPQK	IELLGSYDPQK	IELLGSYDPQK2
10.1248	10.4582	9.92402	8.5875	12.474	9.50678	9.22748	12.4494	8.68772	12.568	12.0668	10.8228	1	2	0.124302	0.999922	0.301282	0.34106	G3H177	G3H177	G3H177_CRIGR	Lman2	LMAN2	IEPGVNFLR	IEPGVNFLR	IEPGVNFLR2
12.123	9.4489	10.693	8.94298	9.56522	10.5228	9.87392	9.55232	10.383	12.3893	9.42758	9.6129	1	2	0.522088	0.999922	-0.827214	-1.16769	G3IJ98	G3HRU8;G3GTK0;G3H1U2;G3IJ98	G3IJ98_CRIGR	I79_023931	Heterogeneous nuclear ribonucleoprotein A3	IETIEVMEDR	IETIEVMEDR	IETIEVMEDR2
16.0935	13.8964	14.3236	13.7275	14.1187	15.2777	14.779	13.5044	15.421	14.9068	14.4157	14.9449	1	2	0.0985492	0.999922	-0.423686	-0.268945	G3HD94	G3HD94	G3HD94_CRIGR	I79_008473	Non-specific serine/threonine protein kinase	IEVLEEELR	IEVLEEELR	IEVLEEELR2
8.48472	10.0301	9.81505	9.50932	10.3373	9.62949	9.69876	10.1157	10.0586	11.5468	11.2719	10.6059	1	2	0.377398	0.999922	0.34441	0.88657	G3H6M5	G3H6M5	G3H6M5_CRIGR	Fh	Fumarate hydratase, mitochondrial	IEYDTFGELK	IEYDTFGELK	IEYDTFGELK2
8.99201	10.0577	9.55076	8.55896	11.0097	11.9993	10.1086	9.89222	10.5821	11.7935	11.1181	10.9395	1	2	0.496906	0.999922	0.913931	1.15277	G3H9Z1	G3H9Z1	G3H9Z1_CRIGR	Mgst1	Glutathione transferase	IFANPEDCAGFGK	IFANPEDC(UniMod:4)AGFGK	IFANPEDC(UniMod:4)AGFGK2
7.40331	10.9053	9.09268	9.19158	10.8468	11.5165	10.4914	9.84904	8.75202	11.5278	12.2205	9.91805	1	2	0.398535	0.999922	0.904349	0.924221	G3I5N5	G3I5N5	G3I5N5_CRIGR	I79_018788	DNA topoisomerase 2	IFDEILVNAADNK	IFDEILVNAADNK	IFDEILVNAADNK2
9.12956	9.5104	9.61317	10.6143	11.7381	10.434	9.10096	9.7638	8.9443	12.434	12.1798	10.926	1	2	1.34673	0.999922	1.22234	3.06209	G3HAN5	G3IMG8;G3HAN5	G3HAN5_CRIGR	Eif2s2	Eukaryotic translation initiation factor 2 subunit 2	IFDIDEAEEGVK	IFDIDEAEEGVK	IFDIDEAEEGVK2
11.0801	10.929	10.0155	12.0054	11.1943	12.8426	9.99835	11.711	10.3569	11.6373	9.27358	10.5165	1	2	0.466473	0.999922	0.809565	1.08771	G3HVF7	G3HYK6;G3HVF7	G3HVF7_CRIGR	I79_014944	Dihydropyrimidinase	IFNLYPR	IFNLYPR	IFNLYPR2
8.65472	13.2512	13.9109	10.937	13.861	10.6233	9.90284	12.8781	12.1276	13.8615	13.7142	10.425	1	2	0.0649701	0.999922	-0.278481	-0.183424	G3H2E2	G3H2E2	G3H2E2_CRIGR	CgPICR_003913	HNRNPAB	IFVGGLNPEATEEK	IFVGGLNPEATEEK	IFVGGLNPEATEEK2
11.2783	11.7831	12.406	9.78516	10.7808	9.47287	11.7674	10.0697	9.93546	12.0794	12.2516	9.96528	1	2	0.843099	0.999922	-1.16458	-1.77245	G3I782	G3I782	G3I782_CRIGR	I79_019367	Heterogeneous nuclear ribonucleoprotein D0	IFVGGLSPDTPEEK	IFVGGLSPDTPEEK	IFVGGLSPDTPEEK2
14.5845	13.9101	14.3863	14.3442	13.7727	13.5696	14.2975	14.6046	14.0779	14.1705	13.4535	13.7848	1	2	0.211685	0.999922	-0.28883	-0.533001	G3IAQ0	G3I6F2;G3IAQ0;G3I0W1	G3IAQ0_CRIGR	I79_020676	Phosphopyruvate hydratase	IGAEVYHNLK	IGAEVYHNLK	IGAEVYHNLK2
11.8378	11.8968	11.6281	8.7565	12.2741	11.2473	11.7794	12.2036	11.6945	12.4534	9.08892	10.2183	1	3	0.284773	0.999922	-0.656799	-0.72379	G3IAQ0	G3I6F2;G3IAQ0;G3I0W1	G3IAQ0_CRIGR	I79_020676	Phosphopyruvate hydratase	IGAEVYHNLK	IGAEVYHNLK	IGAEVYHNLK3
13.0066	11.887	12.052	11.7943	11.9432	10.1347	12.8725	12.2177	11.9229	12.1973	11.8518	12.5904	1	2	0.57649	0.999922	-0.67111	-1.24233	G3HPP2	G3HPP2	G3HPP2_CRIGR	I79_012757	4-trimethylaminobutyraldehyde dehydrogenase	IGDPLLEDTR	IGDPLLEDTR	IGDPLLEDTR2
10.9741	9.04937	9.87345	12.2003	9.99219	10.4509	9.8807	12.3025	10.0535	9.00484	11.171	11.3095	1	2	0.549701	0.999922	0.8713	1.18253	G3HZ55	G3HZ55	G3HZ55_CRIGR	Itgb1	Integrin beta	IGFGSFVEK	IGFGSFVEK	IGFGSFVEK2
9.48181	13.1557	12.9488	10.388	13.075	10.2613	10.1141	13.2527	9.11561	11.987	13.0983	10.9025	1	2	0.0310134	0.999922	-0.109511	-0.0908309	G3HWC3	G3HWC3;G3HFP1	G3HWC3_CRIGR	CgPICR_011481	EZR	IGFPWSEIR	IGFPWSEIR	IGFPWSEIR2
19.0924	19.4043	18.1544	20.3123	19.2629	19.0166	20.5014	19.3967	18.7204	19.6054	18.724	10.909	1	3	0.607176	0.999922	0.572461	1.28559	G3HBR8	G3HBR8;G3IA41	G3HBR8_CRIGR	I79_007867	Hemoglobin subunit alpha	IGGHGAEYGAEALER	IGGHGAEYGAEALER	IGGHGAEYGAEALER3
15.6943	17.0299	15.973	15.7217	17.1451	14.9509	16.3747	16.0675	15.0351	17.1693	17.3506	15.058	1	2	0.150436	0.999922	-0.271552	-0.394989	G3HGY8	G3HH39;G3HWX4;G3IHP6;G3HGY8	G3HGY8_CRIGR	Eef1a2	Elongation factor 1-alpha	IGGIGTVPVGR	IGGIGTVPVGR	IGGIGTVPVGR2
9.12338	12.2369	9.02575	8.2107	13.0017	10.843	11.9552	12.583	10.3222	12.8141	12.9152	10.8508	1	2	0.101659	0.999922	0.355156	0.277814	G3HL13	G3IEZ0;G3HL13	G3HL13_CRIGR	I79_011398	60 kDa heat shock protein, mitochondrial	IGIEIIK	IGIEIIK	IGIEIIK2
9.66051	11.2596	10.6274	9.7494	10.2834	11.1723	10.7038	10.3686	10.7929	10.7873	11.0613	10.4018	1	2	0.0952769	0.999922	0.162248	0.263102	G3GUC8	G3GUC8	G3GUC8_CRIGR	I79_001282	Obg-like ATPase 1	IGIVGLPNVGK	IGIVGLPNVGK	IGIVGLPNVGK2
12.625	12.5435	13.0134	9.02086	12.8531	10.6834	11.5484	10.2758	9.80416	12.837	13.0457	9.95738	1	2	0.460838	0.999922	-1.12907	-1.02233	G3HRN0	G3HRN0	G3HRN0_CRIGR	I79_013474	ATP synthase subunit beta	IGLFGGAGVGK	IGLFGGAGVGK	IGLFGGAGVGK2
10.9741	10.0069	11.07	11.8342	12.1752	10.4931	10.2058	11.4594	9.64443	9.44912	9.90815	11.2642	1	2	0.600438	0.999922	0.597592	1.29091	G3I1J5	G3I1J5	G3I1J5_CRIGR	I79_017256	Phospholipase A1 member A	IGLVEQGGVK	IGLVEQGGVK	IGLVEQGGVK2
9.17637	9.15924	12.1246	9.00726	9.2737	10.2779	10.1623	9.61882	9.86196	8.85893	8.89423	10.249	1	2	0.21419	0.999922	-0.526537	-0.54007	G3H1K2	G3H1K2	G3H1K2_CRIGR	I79_004031	Fibroblast growth factor receptor	IGPDNLPYVQILK	IGPDNLPYVQILK	IGPDNLPYVQILK2
12.2825	13.6554	9.92449	11.7914	13.4778	9.64678	9.80625	12.7796	9.78201	13.9492	13.7172	9.78274	1	2	0.0564069	0.999922	-0.191363	-0.159922	G3GTK2	G3GTK2	G3GTK2_CRIGR	CgPICR_012647	60S ribosomal protein L12	IGPLGLSPK	IGPLGLSPK	IGPLGLSPK2
10.5274	12.6488	9.85746	9.58758	12.7786	10.8065	9.72508	10.3806	9.84101	13.2641	13.3468	10.2998	1	2	0.0232496	0.999922	0.0667822	0.0681725	G3I2I9	G3I2I9	G3I2I9_CRIGR	Rpl3	60S ribosomal protein L3	IGQGYLIK	IGQGYLIK	IGQGYLIK2
9.01841	10.1009	9.80721	10.4569	12.4015	10.1139	9.73146	8.76898	10.5252	13.2213	13.1436	11.164	1	2	0.776412	0.999922	1.125	1.67914	G3HPI0	G3HPI0;G3I0H2;G3HMW2	G3HPI0_CRIGR	LOC100760991	40S ribosomal protein S4	IGVITNR	IGVITNR	IGVITNR2
10.178	11.6877	13.6694	11.6703	11.8633	10.1837	9.49776	9.72461	10.4379	13.5007	12.4126	10.0228	1	2	0.00553064	0.999922	-0.0219457	-0.016841	G3GYP9	G3GYP9	G3GYP9_CRIGR	I79_002954	Peroxiredoxin-1	IGYPAPNFK	IGYPAPNFK	IGYPAPNFK2
11.4681	10.4635	12.0769	9.52994	10.0178	10.4977	10.1954	12.9503	9.90267	9.77961	9.71699	11.0507	1	2	0.565711	0.999922	-0.851081	-1.29311	G3H6V7	G3H6V7	G3H6V7_CRIGR	I79_006077	Lipoprotein lipase	IHFSGTESDK	IHFSGTESDK	IHFSGTESDK2
10.2966	9.89846	12.3804	9.12039	9.32542	11.4929	10.6251	10.0155	11.3132	8.57911	9.3681	12.7151	1	3	0.220514	0.999922	-0.471291	-0.551555	G3ILK7	G3ILK7	G3ILK7_CRIGR	I79_024775	Calsyntenin-1	IHGQNVPFDAVVVDK	IHGQNVPFDAVVVDK	IHGQNVPFDAVVVDK3
12.1485	13.8678	12.6127	13.0741	13.588	10.4164	9.44797	13.8425	13.4567	13.4588	13.6093	13.1809	1	2	0.228603	0.999922	-0.459937	-0.578138	G3GUU5	G3GUU5	G3GUU5_CRIGR	Tkt	Transketolase	IIALDGDTK	IIALDGDTK	IIALDGDTK2
17.1325	17.0775	16.1904	17.7375	16.8916	15.7963	17.0919	16.8885	16.3318	17.4859	16.34	16.0698	1	2	0.259477	0.999922	-1.2137	-0.658798	G3GX23	G3HQY2;G3GVD0;G3I4A0;G3GX23;G3ID82;G3GX66;G3ID81;G3H5Q0	G3GX23_CRIGR	I79_002310	Actin, alpha skeletal muscle	IIAPPER	IIAPPER	IIAPPER2
13.9682	14.7037	14.2333	14.0288	14.5855	14.1517	13.9594	14.8741	14.3908	13.5848	13.7167	14.2225	1	2	0.0815849	0.999922	-0.0939703	-0.226329	G3GX23	G3HQY2;G3GVD0;G3I4A0;G3GX23;G3ID82;G3GX66;G3ID81;G3H5Q0	G3GX23_CRIGR	I79_002310	Actin, alpha skeletal muscle	IIAPPERK	IIAPPERK	IIAPPERK2
13.3013	13.8429	13.4942	14.2493	13.3752	10.5909	14.3318	13.9132	12.4279	14.1307	12.4574	10.7194	1	2	0.778164	0.999922	-1.91362	-1.69384	G3ID97	G3ID97	G3ID97_CRIGR	H671_1g2173	Periostin	IIDGVPVEITEK	IIDGVPVEITEK	IIDGVPVEITEK2
8.05261	12.9325	10.2139	10.2014	12.122	10.1985	8.98472	10.3892	10.4674	9.18404	12.2265	10.4118	1	2	0.177317	0.999922	0.547502	0.464192	G3GYR9	G3IM64;G3GYR9	G3GYR9_CRIGR	Rps8	40S ribosomal protein S8	IIDVVYNASNNELVR	IIDVVYNASNNELVR	IIDVVYNASNNELVR2
12.4278	11.2826	9.52549	9.57244	9.51854	10.3992	9.25207	10.44	9.74816	12.2206	12.0207	10.5923	1	2	0.635611	0.999922	-1.02059	-1.43526	G3IEK1	G3IEK1	G3IEK1_CRIGR	Arpc2	Arp2/3 complex 34 kDa subunit	IIEETLALK	IIEETLALK	IIEETLALK2
8.97801	9.71183	8.98547	10.1016	9.90403	10.39	9.78154	9.86786	9.74471	10.9911	11.031	10.1915	0	2	NaN	NaN	0	NaN	G3GVP4;G3HIC4	G3GVP4;G3HIC4	G3GVP4_CRIGR;G3HIC4_CRIGR	I79_001791;I79_010384	Protein transport protein Sec61 subunit alpha isoform 2	IIEVGDTPK	IIEVGDTPK	IIEVGDTPK2
8.2588	11.2159	13.6175	10.2335	10.9556	12.5184	9.79908	11.1277	12.0755	10.3232	8.46777	13.4743	1	2	0.00948287	0.999922	0.0349011	0.0286755	G3I369	G3I369	G3I369_CRIGR	I79_017870	Golgi apparatus protein 1	IIIQESALDYR	IIIQESALDYR	IIIQESALDYR2
8.50113	10.1538	10.467	9.67933	11.6176	11.3782	10.1889	12.2037	9.68095	11.8394	10.9788	10.0714	1	2	0.550693	0.999922	0.794027	1.18375	G3IFE7	G3IFE7	G3IFE7_CRIGR	Pgm2	Phosphoglucomutase-2	IILANDPDADR	IILANDPDADR	IILANDPDADR2
9.60498	15.5185	15.4717	9.03987	15.6057	14.1617	9.8824	16.268	13.9348	14.6484	15.854	14.3308	1	2	0.106672	0.999922	-0.572748	-0.289125	G3I8R9	G3HZE7;G3H4Z8;G3IDL7;G3I8R9	BIP_CRIGR	HSPA5	Endoplasmic reticulum chaperone BiP	IINEPTAAAIAYGLDK	IINEPTAAAIAYGLDK	IINEPTAAAIAYGLDK2
9.61121	13.2468	12.3263	10.3721	12.6391	11.1379	9.66333	13.1167	10.4534	9.42462	11.8822	12.4653	1	2	0.0905209	0.999922	-0.22784	-0.250998	G3HZE6	G3HZE6;G3HZE5	G3HZE6_CRIGR	I79_016447	Heat shock 70 kDa protein 1A/1B	IINEPTAAAIAYGLDR	IINEPTAAAIAYGLDR	IINEPTAAAIAYGLDR2
11.1373	12.0541	11.7569	9.66712	12.3763	10.8224	11.1518	11.4877	9.34482	12.7314	12.6591	11.1372	0	2	0.234115	0.999922	-0.459549	-0.580466	G3GU76;G3HKG9	G3GU76;G3HKG9	G3GU76_CRIGR;G3HKG9_CRIGR	I79_001228;I79_011192	60S acidic ribosomal protein P0	IIQLLDDYPK	IIQLLDDYPK	IIQLLDDYPK2
9.0176	10.2015	9.51297	9.802	9.19507	11.1926	11.2019	9.30533	9.11569	11.6489	11.4487	10.0682	1	2	NaN	NaN	0	NaN	G3GYX1	G3GYX1	G3GYX1_CRIGR	I79_002996	Nucleolar protein 58	IISDNLTYCK	IISDNLTYC(UniMod:4)K	IISDNLTYC(UniMod:4)K2
10.9691	12.5121	11.312	8.81815	12.027	11.4199	10.5186	11.3983	9.76081	12.392	12.8457	10.6453	1	2	0.0998218	0.999922	-0.24676	-0.272782	G3I2M1	G3I2M1	G3I2M1_CRIGR	Cct6a	Chaperonin containing TCP1 subunit 6A	IITEGFEAAK	IITEGFEAAK	IITEGFEAAK2
9.21354	13.1525	12.9785	13.2912	12.7753	12.718	10.9416	13.3736	12.942	9.25666	8.9117	12.543	1	2	0.335919	0.999922	0.935813	0.819185	G3ID97	G3ID97	G3ID97_CRIGR	H671_1g2173	Periostin	IITGPEIK	IITGPEIK	IITGPEIK2
8.90371	11.7625	11.1644	10.2141	11.6372	10.748	10.4948	11.6479	9.82833	11.6278	12.2709	10.4023	1	2	0.100189	0.999922	0.213974	0.275477	G3HV39	G3H6Y9;G3HDH2;G3HV39	G3HV39_CRIGR	I79_014816	Poly(RC)-binding protein 2	IITLAGPTNAIFK	IITLAGPTNAIFK	IITLAGPTNAIFK2
9.33876	12.0362	12.2008	9.17851	11.5662	9.16132	11.0617	12.2034	11.1564	11.1958	12.355	10.764	1	2	0.642901	0.999922	-1.20496	-1.34719	G3HXL1	G3HXL1	G3HXL1_CRIGR	Pcbp1	PCBP1	IITLTGPTNAIFK	IITLTGPTNAIFK	IITLTGPTNAIFK2
12.2004	8.86937	9.98079	9.44026	12.5287	11.5077	10.4447	11.1018	9.61719	13.218	13.128	9.31674	1	2	0.300447	0.999922	0.824646	0.71656	G3HK00	G3HK00	G3HK00_CRIGR	I79_011006	Guanine nucleotide-binding protein subunit beta-2-like 1	IIVDELK	IIVDELK	IIVDELK2
12.4875	9.6737	8.9428	13.191	11.7104	10.5149	12.8914	12.6618	12.3062	12.1218	10.0417	10.4615	1	2	0.320455	0.999922	0.808208	0.764477	G3I216	G3I216	G3I216_CRIGR	I79_017439	Triosephosphate isomerase	IIYGGSVTGATCK	IIYGGSVTGATC(UniMod:4)K	IIYGGSVTGATC(UniMod:4)K2
12.4145	11.2242	10.715	9.30106	10.5201	10.0402	10.2796	10.8485	11.4355	11.7012	10.8673	9.7631	1	2	0.874244	0.999922	-1.08652	-1.84845	G3I9G7	G3I9G7	G3I9G7_CRIGR	I79_020214	Proteasome subunit alpha type	IIYIVHDEVK	IIYIVHDEVK	IIYIVHDEVK2
8.30504	12.7818	12.8841	9.20968	12.9101	10.261	10.3395	12.7288	10.0374	12.4814	12.6296	11.9492	1	3	0.197267	0.999922	-0.755955	-0.500372	G3IID6	G3IID6	G3IID6_CRIGR	H671_1g2886	High mobility group protein B1	IKGEHPGLSLGDVAK	IKGEHPGLSLGDVAK	IKGEHPGLSLGDVAK3
10.3943	9.49049	12.0933	10.3387	11.7613	11.3099	9.62016	9.4123	11.9786	11.5675	10.7099	9.9194	1	2	0.0514177	0.999922	0.161271	0.148008	G3HN02	G3HN02	G3HN02_CRIGR	I79_012132	Talin-1	ILADATAK	ILADATAK	ILADATAK2
9.22885	12.6389	12.4315	10.688	12.2393	13.0507	10.0522	12.9842	13.3648	8.41665	11.9291	12.8148	1	2	0.191785	0.999922	0.501516	0.491602	G3HN02	G3HN02	G3HN02_CRIGR	I79_012132	Talin-1	ILAQATSDLVNAIK	ILAQATSDLVNAIK	ILAQATSDLVNAIK2
9.54869	9.31235	9.93852	9.67432	10.3735	11.5847	9.17169	10.2961	9.52745	11.255	11.3109	9.76746	1	2	1.1679	0.999922	1.06259	2.48899	G3HFL6	G3HFL6	G3HFL6_CRIGR	I79_009378	ATP-binding cassette sub-family G member 3	ILEDNSIPQVK	ILEDNSIPQVK	ILEDNSIPQVK2
18.034	18.3994	9.36635	8.92158	18.0348	9.85048	10.3599	18.3198	8.65253	18.4983	8.75564	10.4956	1	2	0.25412	0.999922	-2.41142	-0.622244	G3H9S5	G3H9S5	G3H9S5_CRIGR	I79_007156	Hemicentin-1	ILETSLK	ILETSLK	ILETSLK2
11.7273	13.8179	9.81306	9.93052	12.3776	10.7368	9.74326	9.72894	9.51196	11.8722	11.88	10.1401	1	2	0.42968	0.999922	-0.985849	-0.972817	G3HAE2	G3HAE2	G3HAE2_CRIGR	I79_007391	ATP synthase subunit alpha, mitochondrial	ILGADTSVDLEETGR	ILGADTSVDLEETGR	ILGADTSVDLEETGR2
13.6167	16.2954	14.752	15.6551	15.8316	14.9058	10.3975	16.8413	15.6624	14.8146	14.7401	14.4166	1	2	0.326368	0.999922	0.563259	0.780049	G3GZP9	G3GZP9	G3GZP9_CRIGR	I79_003342	Apolipoprotein B-100	ILGEELGFVK	ILGEELGFVK	ILGEELGFVK2
11.5842	12.9627	9.36973	11.389	13.7608	10.6199	11.776	9.47912	9.61001	13.8361	14.2385	11.141	1	2	0.151804	0.999922	0.454551	0.397139	G3HZV0	G3HZV0	G3HZV0_CRIGR	H671_1g3430	Ribosomal protein	ILGPGLNK	ILGPGLNK	ILGPGLNK2
14.4148	15.3456	15.4154	15.4821	15.1149	15.1555	14.9303	16.1	15.4699	14.821	14.063	15.293	1	2	0.216968	0.999922	0.162087	0.553847	G3HJG5	G3HJG5	G3HJG5_CRIGR	I79_010810	Lumican	ILGPLSYSK	ILGPLSYSK	ILGPLSYSK2
14.9308	15.0662	15.7197	10.7583	10.0619	15.896	10.3193	15.6733	10.1324	9.27301	13.7079	16.0581	1	2	0.841188	0.999922	-2.66611	-1.94224	G3ILQ3	G3ILQ3	G3ILQ3_CRIGR	I79_024824	Bromodomain-containing protein 9	ILHAGFK	ILHAGFK	ILHAGFK2
8.29813	9.17567	10.0803	13.16	14.3495	11.0527	9.56047	9.39246	10.0687	10.5314	9.07643	11.0292	1	3	1.99095	0.999922	4.07521	4.4693	G3IE93	G3IE93	G3IE93_CRIGR	I79_022037	Xylosyltransferase 1	ILHHWVPVAETK	ILHHWVPVAETK	ILHHWVPVAETK3
11.7254	11.0785	10.596	10.9703	9.10469	9.99398	9.57292	10.8059	10.2505	12.2211	11.4278	9.81194	1	2	0.688399	0.999922	-0.897101	-1.4231	G3H3P1	G3H3P1	G3H3P1_CRIGR	Rab18	Ras-related protein Rab-18	ILIIGESGVGK	ILIIGESGVGK	ILIIGESGVGK2
8.59067	9.55859	10.4026	8.89522	11.1952	11.1763	9.32537	10.9973	10.6685	10.8952	11.0453	10.7418	1	2	0.388336	0.999922	0.63885	0.888698	G3I3Y6	G3I3Y6	G3I3Y6_CRIGR	I79_018157	Glutathione S-transferase	ILLADQGQSWK	ILLADQGQSWK	ILLADQGQSWK2
8.66816	15.1649	9.92055	9.63686	14.3271	10.8911	9.07299	13.9187	8.76424	15.0936	15.8175	10.1555	1	2	0.0407099	0.999922	0.207372	0.117631	G3HHR3	G3HHR3	G3HHR3_CRIGR	Vim	Vimentin	ILLAELEQLK	ILLAELEQLK	ILLAELEQLK2
12.6835	11.1382	12.2554	11.9926	10.7779	11.9184	11.3204	9.38598	11.9531	12.4685	8.90019	10.5639	1	2	0.0281203	0.999922	0.0596802	0.0836279	G3GUS2	G3I6J4;G3GUS2	G3GUS2_CRIGR	Arf4	ADP-ribosylation factor	ILMVGLDAAGK	ILMVGLDAAGK	ILMVGLDAAGK2
13.0979	13.1365	9.95346	12.2243	12.4742	9.83966	12.6814	12.8681	12.1141	12.7217	12.5837	10.9957	1	2	0.184438	0.999922	-0.455365	-0.472413	G3GWR8	G3GWR8	G3GWR8_CRIGR	I79_002199	Proteasome subunit alpha type-7 (Fragment)	ILNPEEIEK	ILNPEEIEK	ILNPEEIEK2
10.3623	9.37026	10.0314	12.0821	9.3565	11.3263	9.75081	9.64034	10.6613	11.3454	9.13933	10.0079	1	2	0.295865	0.999922	0.508522	0.71477	G3GWT2	G3GWT2	G3GWT2_CRIGR	Tubb1	Tubulin beta chain	ILNSFSVMPSPK	ILNSFSVM(UniMod:35)PSPK	ILNSFSVM(UniMod:35)PSPK2
8.97913	10.8713	9.40962	8.49156	10.5496	11.1975	10.6787	11.1712	9.86064	11.4072	11.3732	9.79179	1	2	0.309102	0.999922	0.538593	0.740374	G3HP75	G3HP75	G3HP75_CRIGR	Phgdh	D-3-phosphoglycerate dehydrogenase	ILQDGGLQVVEK	ILQDGGLQVVEK	ILQDGGLQVVEK2
8.15988	13.5948	11.9046	12.0382	13.1339	10.5119	10.8206	13.3127	8.54584	10.2015	12.7144	10.4464	1	2	0.123198	0.999922	0.492259	0.331433	G3H092	G3H092	G3H092_CRIGR	Ccdc80	Coiled-coil domain containing 80	ILSNEYEAK	ILSNEYEAK	ILSNEYEAK2
9.78896	12.3323	9.92197	9.16743	11.7349	10.9341	9.42675	8.57224	9.57869	11.522	12.9054	10.3195	1	2	0.0316141	0.999922	0.0757685	0.0919436	G3HZW3	G3HZW3;G3GW02	G3HZW3_CRIGR	I79_016627	60S ribosomal protein L18	ILTFDQLALESPK	ILTFDQLALESPK	ILTFDQLALESPK2
8.3362	10.0335	9.98459	9.59103	11.8118	10.5371	10.1661	9.07468	9.87998	12.7631	12.3659	9.94291	1	2	1.08433	0.999922	1.26935	2.08946	G3H2H5	G3H2H5	G3H2H5_CRIGR	Dlat	Acetyltransferase component of pyruvate dehydrogenase complex	ILVAEGTR	ILVAEGTR	ILVAEGTR2
11.2497	11.3546	12.2834	9.90492	11.085	10.544	12.2148	11.2357	9.40529	8.82472	9.07714	13.1144	1	2	0.620897	0.999922	-0.758201	-1.36164	G3GSG4	G3GSG4	G3GSG4_CRIGR	I79_000575	Renin receptor	ILVDALQK	ILVDALQK	ILVDALQK2
11.4053	10.24	12.4125	9.10819	9.57413	13.0654	10.389	11.9367	11.4682	11.9284	10.5941	11.2681	1	2	0.220116	0.999922	-0.636318	-0.558079	G3H255	G3H255	G3H255_CRIGR	Hpd	4-hydroxyphenylpyruvate dioxygenase	ILVDYDEK	ILVDYDEK	ILVDYDEK2
8.77436	12.0817	11.6341	10.4065	10.6316	10.5699	10.2321	12.2204	8.80865	10.9078	9.11985	9.55652	1	2	0.0857502	0.999922	0.213353	0.246747	G3H4S3	G3H4S3	G3H4S3_CRIGR	I79_005283	Heat shock 70 kDa protein 13	ILVPIQQVLK	ILVPIQQVLK	ILVPIQQVLK2
8.05503	12.1269	9.93198	9.95182	9.27545	10.3302	9.38982	11.4904	8.7196	13.2624	12.5816	10.3638	1	2	0.0367237	0.999922	0.0979164	0.10829	G3HQP8	G3HQP8;G3GRQ1;G3HCL2;G3IG44	G3HQP8_CRIGR	CgPICR_019487	Tubulin beta chain	IMNTFSVVPSPK	IM(UniMod:35)NTFSVVPSPK	IM(UniMod:35)NTFSVVPSPK2
8.67587	9.59359	14.1618	13.433	8.92396	13.8839	12.465	9.34537	13.7252	13.1456	9.16695	14.157	1	2	0.173227	0.999922	0.807485	0.447066	G3HHV4	G3HHV4	G3HHV4_CRIGR	I79_010214	Thrombospondin-1	IMADSGPIYDK	IMADSGPIYDK	IMADSGPIYDK2
11.2919	12.3615	9.24094	12.5939	12.3701	11.04	10.0312	12.7917	9.83747	10.901	11.0019	10.1472	1	2	0.431758	0.999922	0.766573	0.997168	G3ICD3	G3ICD3	G3ICD3_CRIGR	I79_021326	Lactadherin	INAWTAQSNSNK	INAWTAQSNSNK	INAWTAQSNSNK2
10.0593	11.3633	10.2829	11.4351	11.2146	10.4921	11.6301	11.3122	10.8306	10.391	9.16917	10.4223	1	2	0.281708	0.999922	0.332147	0.679038	G3HFH4	G3HFH4	G3HFH4_CRIGR	I79_009314	Receptor protein-tyrosine kinase	INCAAAGNPFPVR	INC(UniMod:4)AAAGNPFPVR	INC(UniMod:4)AAAGNPFPVR2
9.81807	11.1098	9.50125	9.04708	11.6678	10.9556	9.83132	8.67075	10.136	12.0592	11.716	9.34307	1	2	0.15614	0.999922	0.286942	0.411429	G3I5Q4	G3I5Q4	G3I5Q4_CRIGR	I79_018809	Heterogeneous nuclear ribonucleoprotein M	INEILSNALK	INEILSNALK	INEILSNALK2
8.66166	11.7403	8.99195	10.8405	12.0386	9.67346	9.76697	12.4443	9.29083	12.8217	11.8929	10.6779	1	2	0.476527	0.999922	0.905573	1.05929	G3HXL1	G3H8Y6;G3HXL1;G3HV39;G3IHV9	G3HXL1_CRIGR	Pcbp1	PCBP1	INISEGNCPER	INISEGNC(UniMod:4)PER	INISEGNC(UniMod:4)PER2
10.7643	10.9861	8.86884	9.74128	10.9179	11.1376	10.3587	11.1612	9.77334	12.0522	10.788	11.1088	1	2	0.339283	0.999922	0.487305	0.803487	G3H1M4	G3H1M4	G3H1M4_CRIGR	Eif2s1	Eukaryotic translation initiation factor 2 subunit 1	INLIAPPR	INLIAPPR	INLIAPPR2
9.27724	9.76859	9.74502	9.34591	9.11683	10.2599	10.0447	9.59085	10.458	11.3502	9.46746	9.99049	1	2	0.0219616	0.999922	-0.0660298	-0.0644723	G3HN88	G3GUF9;G3HN88	G3HN88_CRIGR	Cap1	Adenylyl cyclase-associated protein	INSITVDNCK	INSITVDNC(UniMod:4)K	INSITVDNC(UniMod:4)K2
8.81741	13.6957	11.4632	10.0734	13.753	11.0676	9.26619	12.4717	9.32785	9.85519	14.0827	11.5033	1	2	0.107713	0.999922	0.405073	0.292472	G3H018	G3HCE7;G3I6W8;G3H018	G3H018_CRIGR	I79_003466	40S ribosomal protein S18	IPDWFLNR	IPDWFLNR	IPDWFLNR2
8.90546	11.3561	11.848	9.69651	8.89373	11.003	10.0704	11.7545	8.83048	9.05035	9.25086	10.1592	1	2	0.617995	0.999922	-1.0458	-1.31516	G3I278	G3I278	G3I278_CRIGR	I79_017505	Laminin subunit beta-1	IPSWTGPGFVR	IPSWTGPGFVR	IPSWTGPGFVR2
13.2006	14.1894	13.1781	14.3483	13.7472	12.7352	14.4888	14.1962	13.185	13.8864	12.9739	12.7477	1	2	0.0934339	0.999922	0.105223	0.257356	G3GWQ1	G3GWQ1	G3GWQ1_CRIGR	I79_002180	Vinculin	IPTISTQLK	IPTISTQLK	IPTISTQLK2
11.5908	11.4689	9.52722	9.0703	11.7934	11.4856	10.1356	8.95296	9.92032	12.9027	13.1055	9.82617	1	2	0.104683	0.999922	-0.257886	-0.28551	G3HRN0	G3HRN0	G3HRN0_CRIGR	I79_013474	ATP synthase subunit beta	IPVGPETLGR	IPVGPETLGR	IPVGPETLGR2
8.6572	10.2991	9.22343	9.92941	9.60768	11.9031	12.3299	9.94887	9.87883	11.373	9.92477	9.58818	1	2	0.23861	0.999922	0.768451	0.590643	G3H7Z2	G3H7Z2	G3H7Z2_CRIGR	Tagln2	Transgelin	IQASTMAFK	IQASTMAFK	IQASTMAFK2
11.9095	10.4286	10.5184	8.96095	9.85167	10.1448	10.4886	9.27339	10.2455	11.9027	12.3233	9.9027	1	2	0.934178	0.999922	-1.07267	-1.91399	G3HA23	G3HA23	G3HA23_CRIGR	I79_007263	Malate dehydrogenase (Fragment)	IQEAGTEVVK	IQEAGTEVVK	IQEAGTEVVK2
13.8754	12.1869	11.4465	9.65664	10.4455	11.2069	9.7382	12.1346	9.2162	12.3308	12.8843	10.5755	1	2	0.691657	0.999922	-1.4828	-1.52562	G3HN02	G3HC01;G3HN02;G3H4I2	G3HN02_CRIGR	I79_012132	Talin-1	IQLVEEELDR	IQLVEEELDR	IQLVEEELDR2
8.9437	10.0779	12.6635	9.10298	11.8932	10.953	10.1866	12.5221	12.7921	12.2844	9.219	10.0759	1	2	0.388484	0.999922	-1.27845	-0.903222	G3HFM4	G3GZ94;G3HFM4	G3HFM4_CRIGR	Flnb	Filamin-B	IQQNTFTR	IQQNTFTR	IQQNTFTR2
12.0253	13.7779	9.67907	9.60384	13.868	11.8584	12.5272	11.9123	10.1428	13.6825	14.2959	9.8802	1	2	0.0696789	0.999922	-0.280716	-0.195258	G3I2N1	G3I2N1	G3I2N1_CRIGR	I79_017672	Phosphate carrier protein, mitochondrial	IQTQPGYANTLR	IQTQPGYANTLR	IQTQPGYANTLR2
8.01975	9.56614	13.414	9.82435	9.57768	12.8323	9.6828	9.30671	11.4916	10.6137	8.74322	13.4233	1	2	0.0748484	0.999922	-0.314625	-0.210798	G3HAI3	G3HAI3	G3HAI3_CRIGR	I79_007438	Follistatin-related protein 1	IQVDYDGHCK	IQVDYDGHC(UniMod:4)K	IQVDYDGHC(UniMod:4)K2
11.9193	12.01	9.53297	11.2948	11.7562	11.1693	10.0125	10.7923	9.49519	11.885	11.1452	11.3709	1	2	0.0786995	0.999922	-0.215803	-0.2188	G3H7B3	G3H7B3	G3H7B3_CRIGR	I79_006244	Galectin	IQVLVEPDHFK	IQVLVEPDHFK	IQVLVEPDHFK2
16.9475	15.5729	15.134	15.6799	15.5977	15.965	9.91494	15.4543	16.7411	16.5093	14.8542	16.0846	1	2	0.156723	0.999922	0.756163	0.417744	G3I8F9	G3I8F9	G3I8F9_CRIGR	Krt14	Keratin 14	IRDWYQR	IRDWYQR	IRDWYQR2
8.45888	9.99861	11.1921	9.24146	10.421	9.8343	9.61699	9.36877	9.42383	8.92685	8.60044	11.1415	1	2	0.000228002	0.999922	-0.000861406	-0.000686024	G3I1V3	G3I1V3	G3I1V3_CRIGR	I79_017372	Fibronectin	ISCTIANR	ISC(UniMod:4)TIANR	ISC(UniMod:4)TIANR2
8.26141	12.273	9.48257	10.1359	8.98876	11.2068	10.9613	12.5267	12.6964	9.22804	8.99798	9.87038	1	2	0.0733208	0.999922	0.271033	0.204826	G3H8N1	G3H8N1	G3H8N1_CRIGR	I79_006736	Plastin-2	ISFDEFIK	ISFDEFIK	ISFDEFIK2
16.1765	16.5066	11.8324	14.0256	16.8193	10.7725	14.9572	15.0491	10.8355	16.3786	17.2676	10.3263	1	2	0.0481341	0.999922	-0.307416	-0.137774	G3HPV7	G3HDT9;G3HDS1;G3HPV6;G3HDU7;G3HPV7;G3H2T6	G3HPV7_CRIGR	I79_012828	Histone H4	ISGLIYEETR	ISGLIYEETR	ISGLIYEETR2
12.0496	12.8351	12.836	12.236	13.1481	10.4829	9.65695	13.2965	10.9462	12.0585	12.0465	12.4058	1	2	0.166429	0.999922	-0.328307	-0.444591	G3I278	G3I278	G3I278_CRIGR	I79_017505	Laminin subunit beta-1	ISGVIGPYR	ISGVIGPYR	ISGVIGPYR2
14.0663	9.55733	11.5564	10.2914	9.84179	10.706	10.09	11.8954	8.86137	10.6767	11.9091	10.1786	1	2	0.565554	0.999922	-1.32947	-1.3033	G3HD94	G3HD94	G3HD94_CRIGR	I79_008473	Non-specific serine/threonine protein kinase	ISITEGIER	ISITEGIER	ISITEGIER2
14.0335	15.3375	15.1588	14.7984	15.2352	15.0694	14.4725	16.2323	15.4345	14.7624	14.0279	15.2982	1	2	0.211333	0.999922	0.169503	0.547446	G3HJG5	G3HJG5	G3HJG5_CRIGR	I79_010810	Lumican	ISNIPDEYFK	ISNIPDEYFK	ISNIPDEYFK2
9.94265	9.56166	9.61968	10.2416	10.1603	10.1246	11.2047	9.57103	9.57567	10.6329	11.5053	10.584	1	2	NaN	NaN	0	NaN	G3IFX1	G3IFX1	G3IFX1_CRIGR	I79_022646	Succinate dehydrogenase [ubiquinone] flavoprotein subunit, mitochondrial	ISQLYGELK	ISQLYGELK	ISQLYGELK2
10.9376	10.6706	11.8703	14.667	13.3552	12.3221	11.7643	11.3402	10.117	13.8062	10.9497	13.525	1	2	0.485675	0.999922	1.20206	1.13287	G3HJG6	G3HJG6	G3HJG6_CRIGR	Dcn	Decorin	ISSGAFTPLVK	ISSGAFTPLVK	ISSGAFTPLVK2
9.46995	11.901	10.4537	9.57597	11.4576	10.5135	11.9852	10.0988	9.9722	13.0073	13.2162	11.2405	1	2	0.0563268	0.999922	0.110349	0.16056	G3GYR9	G3GYR9	G3GYR9_CRIGR	Rps8	40S ribosomal protein S8	ISSLLEEQFQQGK	ISSLLEEQFQQGK	ISSLLEEQFQQGK2
8.71325	9.95159	9.0346	8.48139	7.67202	11.3131	10.3365	12.2232	9.77359	11.7037	9.74691	10.3532	1	2	0.0371129	0.999922	-0.130635	-0.107704	G3HZE0	G3HZE0	G3HZE0_CRIGR	I79_016439	Complement factor B	ISVTRPLK	ISVTRPLK	ISVTRPLK2
12.5408	14.906	9.09131	13.4445	14.8216	12.2914	14.0134	14.7868	11.1028	14.3715	15.2228	12.4753	1	2	0.256654	0.999922	0.864122	0.639323	G3HQP8	G3HQP8	G3HQP8_CRIGR	CgPICR_019487	Tubulin beta chain	ISVYYNEATGGK	ISVYYNEATGGK	ISVYYNEATGGK2
8.65859	10.3338	13.2689	9.06876	9.58887	10.3337	9.98038	10.4138	10.126	10.1409	10.2408	9.84293	1	2	0.205531	0.999922	-0.735055	-0.518848	G3GZA9	G3GZA9	G3GZA9_CRIGR	I79_003169	Reticulocalbin-1 (Fragment)	ISWEEYK	ISWEEYK	ISWEEYK2
10.8708	11.0968	11.6469	12.61	11.1468	10.87	11.3147	11.8051	9.39079	11.4643	9.11508	11.9315	1	2	0.141167	0.999922	0.191541	0.373192	G3HYM2	G3HYM2	G3HYM2_CRIGR	I79_016163	Coagulation factor V	ITAIVTQGCK	ITAIVTQGC(UniMod:4)K	ITAIVTQGC(UniMod:4)K2
11.5162	11.8059	10.5455	13.0836	11.8369	11.0976	12.7625	12.1406	9.48312	11.4141	9.71547	10.6195	1	2	0.0592492	0.999922	0.114018	0.169562	G3HSG3	G3HSG3	G3HSG3_CRIGR	I79_013794	Tenascin	ITAQGQYELR	ITAQGQYELR	ITAQGQYELR2
13.8244	12.6244	10.643	9.52083	12.5143	10.7646	10.5384	11.1737	10.0241	13.3678	13.0909	9.95022	1	2	0.555976	0.999922	-1.3743	-1.19359	G3HG95	G3HG95	G3HG95_CRIGR	I79_009616	Lamin-A/C	ITESEEVVSR	ITESEEVVSR	ITESEEVVSR2
8.98106	9.60381	12.6776	10.7298	9.06194	10.1136	9.76944	11.9675	10.5697	12.3782	12.0858	10.7767	1	2	0.268026	0.999922	-0.718566	-0.667209	G3I8R9	G3I8R9	BIP_CRIGR	HSPA5	Endoplasmic reticulum chaperone BiP	ITITNDQNR	ITITNDQNR	ITITNDQNR2
9.03888	13.9717	15.7772	8.78902	14.2847	10.9432	9.58114	9.84368	15.9705	15.4408	9.43688	10.8107	1	2	0.198197	0.999922	-1.01208	-0.504927	G3IAX3	G3IAX3	G3IAX3_CRIGR	I79_020755	Pyruvate kinase	ITLDNAYLEK	ITLDNAYLEK	ITLDNAYLEK2
11.9913	10.1266	8.825	12.22	11.8485	10.6257	12.6927	9.87642	10.7348	13.2945	11.9196	9.87319	1	2	0.589957	0.999922	1.08725	1.26239	G3H3Q1	G3H3Q1	G3H3Q1_CRIGR	I79_004880	Pyruvate kinase	ITLDNAYMEK	ITLDNAYM(UniMod:35)EK	ITLDNAYM(UniMod:35)EK2
12.7686	9.97755	12.7925	9.1669	9.56689	12.0556	12.3947	9.88972	11.5243	13.5761	9.92016	10.3587	1	2	0.438631	0.999922	-1.00988	-0.983083	G3H3Q1	G3H3Q1	G3H3Q1_CRIGR	I79_004880	Pyruvate kinase	ITLDNAYMEK	ITLDNAYMEK	ITLDNAYMEK2
10.4235	13.8177	13.5604	10.1511	14.0188	13.2168	10.6546	14.0603	13.0183	13.584	13.8737	13.0678	1	2	0.0235553	0.999922	-0.0784783	-0.0690495	G3HNY5	G3HNY5	G3HNY5_CRIGR	I79_012486	Phosphoglycerate kinase	ITLPVDFVTADK	ITLPVDFVTADK	ITLPVDFVTADK2
13.4829	8.9239	12.8888	9.30267	9.08847	10.1396	10.1165	9.28716	9.22781	9.87868	10.3143	15.2766	1	2	0.536238	0.999922	-1.52933	-1.25819	G3I8F5	G3I8F5;G3I8F6	G3I8F5_CRIGR	Krt13	KRT13	ITMQNLNDR	ITMQNLNDR	ITMQNLNDR2
9.48913	12.4749	12.1597	9.39016	10.8228	13.3801	9.19231	9.72644	13.1366	12.1316	13.0805	12.7341	1	2	0.105869	0.999922	-0.364499	-0.287983	G3HD94	G3HD94	G3HD94_CRIGR	I79_008473	Non-specific serine/threonine protein kinase	ITNLTQQLEQASIVK	ITNLTQQLEQASIVK	ITNLTQQLEQASIVK2
12.6766	13.6316	13.9966	12.8394	13.6797	11.0659	10.1891	14.2727	10.2176	12.4647	13.5958	10.7464	1	2	0.281379	0.999922	-0.855942	-0.67815	G3I8R9	G3I8R9	BIP_CRIGR	HSPA5	Endoplasmic reticulum chaperone BiP	ITPSYVAFTPEGER	ITPSYVAFTPEGER	ITPSYVAFTPEGER2
8.96593	9.68346	10.5165	9.3152	10.7895	10.5128	11.7532	9.39774	9.90993	11.9223	11.6995	11.1338	0	2	NaN	NaN	0	NaN	G3IKC3;G3ILF2	G3IKC3;G3INF7;G3ILF3;G3ILF2	G3IKC3_CRIGR;G3ILF2_CRIGR	I79_024324;I79_024716	Glutathione transferase	ITQSNAILR	ITQSNAILR	ITQSNAILR2
9.0114	11.2746	10.2661	10.4906	11.6415	10.4927	9.46801	9.52694	9.87682	12.0189	12.0338	10.1229	1	2	0.367585	0.999922	0.500142	0.851947	G3HRK0	G3HRK0	G3HRK0_CRIGR	Pa2g4	PA2G4	ITSGPFEPDLYK	ITSGPFEPDLYK	ITSGPFEPDLYK2
12.7172	12.1716	11.4947	9.51074	12.2762	11.2244	10.2913	12.3154	9.49792	12.1445	11.9041	9.59476	1	2	0.29098	0.999922	-0.682768	-0.698617	G3GX96	G3GX96	G3GX96_CRIGR	Arpc4	Actin-related protein 2/3 complex subunit 4	IVAEEFLK	IVAEEFLK	IVAEEFLK2
9.3598	9.32791	9.94375	10.1004	11.7313	10.6464	12.6213	9.83228	15.9111	12.8608	12.2112	11.5953	1	2	0.822669	0.999922	0.859425	1.76642	G3IG96	G3IG96	G3IG96_CRIGR	I79_022778	GCS light chain	IVAIGTSDLDK	IVAIGTSDLDK	IVAIGTSDLDK2
10.6393	10.978	12.4706	10.9562	10.3015	12.1582	11.0703	10.8671	12.0415	8.56999	9.7996	12.1871	1	2	0.0492949	0.999922	-0.0811718	-0.140729	G3HJ26	G3HJ26	G3HJ26_CRIGR	I79_010660	Oncoprotein-induced transcript 3 protein	IVASNLVTGLPK	IVASNLVTGLPK	IVASNLVTGLPK2
12.3946	12.7038	11.9078	11.9969	13.0203	11.0466	9.69608	13.0166	9.29244	9.01075	13.2106	10.5054	1	2	0.125591	0.999922	-0.271164	-0.335534	G3IH97	G3IH97;G3I8F7	G3IH97_CRIGR	CgPICR_000231	KRT18	IVLQIDNAR	IVLQIDNAR	IVLQIDNAR2
9.01578	9.3192	11.7778	9.19985	10.5269	11.4144	9.5386	10.1059	10.3535	9.25155	9.55082	13.168	1	2	0.0297733	0.999922	0.0942135	0.0871863	G3GUV4	G3GUV4	G3GUV4_CRIGR	I79_001478	Stromelysin-2	IVNYTPDLPK	IVNYTPDLPK	IVNYTPDLPK2
9.50523	11.2717	9.18017	9.17595	11.4462	10.7903	10.6998	10.6591	9.61484	11.9128	11.5642	10.5154	1	2	0.480213	0.999922	0.726345	1.05756	G3HRP3	G3HRP3	G3HRP3_CRIGR	I79_013489	Citrate synthase	IVPNILLEQGK	IVPNILLEQGK	IVPNILLEQGK2
8.9162	10.8195	9.43273	10.8457	9.52676	10.9114	9.93789	9.54707	9.88024	11.357	11.2204	11.2295	1	2	0.639051	0.999922	0.756846	1.34613	G3GUQ6	G3GUQ6	G3GUQ6_CRIGR	I79_001428	Prohibitin-2	IVQAEGEAEAAK	IVQAEGEAEAAK	IVQAEGEAEAAK2
8.62196	8.90668	12.1128	9.28291	9.44318	10.2389	9.76336	11.6015	11.2366	8.50142	9.65765	10.4561	1	2	0.175469	0.999922	0.45884	0.452555	G3I1H5	G3I1H5	G3I1H5_CRIGR	Lgmn	Legumain	IVSLLAGFGETAER	IVSLLAGFGETAER	IVSLLAGFGETAER2
10.2504	15.8225	14.0425	8.71457	15.8651	10.5556	10.2949	14.9761	13.4452	16.2751	15.7149	13.7272	1	2	0.240793	0.999922	-1.18675	-0.597015	G3H9M6	G3GUM6;G3I1S5;G3H9M6;G3HMD1;G3GSD8;G3GZ97	G3H9M6_CRIGR	I79_007103	Glyceraldehyde-3-phosphate dehydrogenase	IVSNASCTTNCLAPLAK	IVSNASC(UniMod:4)TTNC(UniMod:4)LAPLAK	IVSNASC(UniMod:4)TTNC(UniMod:4)LAPLAK2
12.7533	12.2921	9.03492	9.80752	12.2006	10.8061	10.122	9.19352	9.08392	12.0643	12.513	10.5429	1	2	0.050139	0.999922	-0.151997	-0.144716	G3IKE2	G3IKE2;G3H1U3	G3IKE2_CRIGR	Rps15a	40S ribosomal protein S15a	IVVNLTGR	IVVNLTGR	IVVNLTGR2
9.4328	12.4676	11.9646	12.0203	12.1668	11.5121	11.6923	12.1606	12.2224	11.7685	9.07476	12.3909	1	2	0.312361	0.999922	0.602768	0.762913	G3HH14	G3HH14	G3HH14_CRIGR	Ldhb	L-lactate dehydrogenase	IVVVTAGVR	IVVVTAGVR	IVVVTAGVR2
8.62112	14.7798	9.92876	12.8652	14.9673	9.56545	13.4977	15.4538	9.37987	14.3249	14.2649	10.9605	1	2	0.201433	0.999922	0.966045	0.509095	G3GVD0	G3GVD0;G3I6E6;G3H5Q0	G3GVD0_CRIGR	Actb	ACTB	IWHHTFYNELR	IWHHTFYNELR	IWHHTFYNELR2
8.58068	10.5365	14.8736	10.2908	10.0019	14.5411	9.88066	9.91276	15.4631	9.7805	9.22157	14.9755	1	3	0.31648	0.999922	1.39147	0.748973	G3GVD0	G3GVD0;G3I6E6;G3H5Q0	G3GVD0_CRIGR	Actb	ACTB	IWHHTFYNELR	IWHHTFYNELR	IWHHTFYNELR3
8.8195	9.3912	10.1914	10.4671	11.3863	11.5953	10.8545	10.574	9.22884	11.422	10.9636	10.6032	1	2	1.48433	0.999922	1.32857	2.80955	G3H6M5	G3H6M5	G3H6M5_CRIGR	Fh	Fumarate hydratase, mitochondrial	IYELAAGGTAVGTGLNTR	IYELAAGGTAVGTGLNTR	IYELAAGGTAVGTGLNTR2
14.0831	12.9939	12.5848	9.18814	12.1318	9.38162	10.4299	12.5102	13.962	13.6342	13.3973	13.5028	1	2	1.63187	0.999922	-2.70991	-3.07622	G3HQN8	G3HQN8	G3HQN8_CRIGR	I79_013143	Corneodesmosin	IYPVGYFTK	IYPVGYFTK	IYPVGYFTK2
9.09334	12.5279	11.7618	9.65712	12.0984	11.1605	10.3916	11.7332	9.30529	10.7776	12.8235	10.8117	1	2	0.122366	0.999922	-0.31464	-0.328257	G3H3Q1	G3H3Q1	G3H3Q1_CRIGR	I79_004880	Pyruvate kinase	IYVDDGLISLQVK	IYVDDGLISLQVK	IYVDDGLISLQVK2
9.1495	12.4335	11.3238	9.82388	12.3318	10.3952	11.0424	12.2463	9.97173	8.65354	9.10459	10.4352	1	2	0.0335931	0.999922	-0.0907974	-0.0976167	G3H0E4	G3H0E4	G3H0E4_CRIGR	I79_003599	Chondroitin sulfate proteoglycan 4	IYVFQGEAAEIR	IYVFQGEAAEIR	IYVFQGEAAEIR2
9.18553	9.73926	10.8401	9.82215	9.57129	9.37592	10.852	9.83652	9.75895	12.6055	11.4573	10.8947	1	2	NaN	NaN	0	NaN	G3IH63	G3IH63;G3HFM7	G3IH63_CRIGR	I79_023145	Myosin-9	KEEELQAALAR	KEEELQAALAR	KEEELQAALAR2
12.9102	12.1623	9.53881	9.35768	9.09666	10.0351	8.96702	8.9978	9.90254	13.2743	12.7501	11.1848	1	2	0.577407	0.999922	-1.21783	-1.28052	G3IH63	G3IH63;G3I729;G3HFM7;G3GY44	G3IH63_CRIGR	I79_023145	Myosin-9	KFDQLLAEEK	KFDQLLAEEK	KFDQLLAEEK2
10.2308	12.9549	12.0968	11.5448	13.684	11.616	10.3838	13.1799	10.0801	13.728	12.9524	10.3014	1	2	0.111048	0.999922	0.356644	0.300017	G3HIQ1	G3HH47;G3HLN4;G3I4J9;G3HIQ1;G3IEU3	G3HIQ1_CRIGR	CgPICR_002732	Peptidyl-prolyl cis-trans isomerase	KITISDCGQL	KITISDC(UniMod:4)GQL	KITISDC(UniMod:4)GQL2
12.3066	11.0457	13.1172	13.6785	12.433	12.1641	10.9028	12.7403	9.31201	13.2892	11.5462	11.8836	1	3	0.468918	0.999922	0.591821	1.04191	G3HAN8	G3HAN8	G3HAN8_CRIGR	Ahcy	AHCY	KLDEAVAEAHLGK	KLDEAVAEAHLGK	KLDEAVAEAHLGK3
9.49233	11.5947	9.82803	10.419	11.4795	10.4063	11.0064	9.59457	9.9515	12.9749	11.893	11.1084	1	2	0.224851	0.999922	0.389823	0.561202	G3H8N3	G3H8N3	G3H8N3_CRIGR	I79_006739	60S ribosomal protein L4	KLEAAAAALAAK	KLEAAAAALAAK	KLEAAAAALAAK2
8.8033	9.45146	10.4336	9.38128	12.3763	11.3616	10.5984	9.45104	7.84676	13.5827	12.5157	11.5542	1	2	0.62758	0.999922	1.1632	1.37923	G3I973	G3I973	G3I973_CRIGR	I79_020107	Hypoxia up-regulated 1	KLEDLTLR	KLEDLTLR	KLEDLTLR2
12.5956	12.7691	13.2317	11.3605	12.4775	10.6384	11.5208	12.9856	11.3099	12.8783	12.3094	12.0185	1	3	0.17237	0.999922	-0.487762	-0.456275	G3I8R9	G3I8R9	BIP_CRIGR	HSPA5	Endoplasmic reticulum chaperone BiP	KSDIDEIVLVGGSTR	KSDIDEIVLVGGSTR	KSDIDEIVLVGGSTR3
8.54144	10.3353	12.8545	9.99057	8.72339	10.9524	10.8255	8.69222	10.2294	11.4318	9.2814	10.5524	1	2	0.0840379	0.999922	-0.356407	-0.232248	G3I278	G3I278	G3I278_CRIGR	I79_017505	Laminin subunit beta-1	KVDDIICDSR	KVDDIIC(UniMod:4)DSR	KVDDIIC(UniMod:4)DSR2
8.65472	12.4937	9.10158	11.6828	12.4447	11.4561	9.52693	10.8324	10.6004	13.1736	12.6818	9.63314	1	2	0.522016	0.999922	1.25489	1.1385	G3HX34	G3GZ17;G3HSC9;G3HX34	G3HX34_CRIGR	I79_015550	60S ribosomal protein L7	KVPAVPETLK	KVPAVPETLK	KVPAVPETLK2
10.4129	11.2714	9.04163	10.6428	10.5082	11.6806	11.0163	9.43872	10.0432	9.85741	9.69875	11.2478	1	3	0.334696	0.999922	0.572225	0.78478	G3HYB7	G3HYB7	G3HYB7_CRIGR	H671_8g19533	T-complex protein 1 subunit eta	KVQGGALEESQLVAGVAFK	KVQGGALEESQLVAGVAFK	KVQGGALEESQLVAGVAFK3
15.9363	16.7234	16.92	8.37926	16.0702	10.4275	9.61827	15.5906	9.8412	16.3991	16.3751	10.2634	1	2	0.778606	0.999922	-3.43504	-1.74476	G3IBP3	G3IBP3;G3IKD3	G3IBP3_CRIGR	I79_021074	Keratin, type II cytoskeletal 2 epidermal	KYEDEINK	KYEDEINK	KYEDEINK2
8.97436	10.9172	9.90887	8.71451	9.72694	11.1007	9.88645	9.60889	9.79835	9.92244	10.9085	10.6276	1	2	0.0281615	0.999922	-0.0526907	-0.0822851	G3HNP4	G3HNP4	G3HNP4_CRIGR	I79_012386	rRNA 2'-O-methyltransferase fibrillarin	LAAAILGGVDQIHIK	LAAAILGGVDQIHIK	LAAAILGGVDQIHIK2
8.32521	9.18287	9.96793	9.63769	9.45996	10.0783	10.4895	10.2023	10.1048	10.1688	10.7595	10.387	1	3	0.354451	0.999922	0.531576	0.827759	G3HNP4	G3HNP4	G3HNP4_CRIGR	I79_012386	rRNA 2'-O-methyltransferase fibrillarin	LAAAILGGVDQIHIKPGAK	LAAAILGGVDQIHIKPGAK	LAAAILGGVDQIHIKPGAK3
21.2198	20.1322	19.5246	20.0216	20.1367	20.0937	9.43398	19.553	19.9606	20.3265	20.3302	19.7954	1	2	0.0538244	0.999922	-0.13094	-0.153492	G3I8F9	G3I8F5;G3I8F9;G3I8G0;G3IPN2;G3I8G1;G3I8F4;G3IPC7;G3I8F6;G3I8F3;G3IH97;G3HX38;G3I8F7;G3I8F1	G3I8F9_CRIGR	Krt14	Keratin 14	LAADDFR	LAADDFR	LAADDFR2
10.2162	10.9221	10.4923	9.4126	9.22034	11.5161	10.9114	10.5825	9.75704	9.80735	10.6955	10.269	1	2	0.420325	0.999922	-0.549297	-1.00464	G3H6B5	G3H6B5	G3H6B5_CRIGR	Ilf3	Interleukin enhancer-binding factor 3	LAAFGQLHK	LAAFGQLHK	LAAFGQLHK2
9.26897	10.6672	10.6296	9.38304	10.5766	10.2936	8.9034	10.4748	9.48352	10.9485	10.5212	9.8222	1	2	0.0895074	0.999922	-0.103113	-0.246764	G3I150	G3I150	G3I150_CRIGR	I79_017096	Pescadillo-like	LAALSASLAR	LAALSASLAR	LAALSASLAR2
9.16347	11.3663	12.3875	10.5322	11.521	10.5738	10.9816	12.1972	9.67209	10.8658	11.9	9.78851	1	2	0.0459835	0.999922	-0.101202	-0.134436	G3HB04	G3HB04	G3HB04_CRIGR	I79_007616	Protein disulfide-isomerase	LAAVDATVNQVLANR	LAAVDATVNQVLANR	LAAVDATVNQVLANR2
8.16451	12.383	10.6483	9.6914	12.4627	11.1111	10.0666	10.7852	8.66982	13.0871	12.3638	10.6563	1	2	0.134685	0.999922	0.408289	0.357569	G3HG95	G3HG95	G3HG95_CRIGR	I79_009616	Lamin-A/C	LADALQDLR	LADALQDLR	LADALQDLR2
19.0264	17.0881	17.441	17.7162	17.0602	18.0678	18.0694	16.7388	17.977	17.7354	17.2528	10.6983	1	2	0.0502599	0.999922	-0.132879	-0.143856	G3IIF5	G3IIF5	G3IIF5_CRIGR	I79_023623	Keratin, type II cytoskeletal 5	LAELEEALQK	LAELEEALQK	LAELEEALQK2
10.2945	11.7727	13.5753	9.31583	8.88179	9.54326	9.7241	8.92326	10.4311	9.65927	9.18768	10.7273	1	2	1.04151	0.999922	-1.96174	-2.30165	G3ID92	G3HM62;G3ID92	G3ID92_CRIGR	Brd3	Bromodomain containing 3	LAELQEQLK	LAELQEQLK	LAELQEQLK2
15.242	13.4897	13.4685	13.1493	13.4209	14.0916	13.9846	12.8966	14.2362	14.0686	13.5835	14.1712	1	2	0.00950544	0.999922	0.0449715	0.0285984	G3HLU9	G3HLU9	G3HLU9_CRIGR	I79_011694	Junction plakoglobin	LAEPSQLLK	LAEPSQLLK	LAEPSQLLK2
11.4209	11.7668	10.6763	10.3103	11.233	10.5634	11.101	11.6326	11.5954	11.1733	10.3583	9.95281	1	2	0.911382	0.999922	-0.555217	-1.79971	G3HHZ9	G3HHZ9	G3HHZ9_CRIGR	Alad	Delta-aminolevulinic acid dehydratase	LAEVALAYAK	LAEVALAYAK	LAEVALAYAK2
11.0814	12.5167	10.3894	12.0055	12.6931	10.0954	13.0656	12.7761	12.3235	12.2718	11.507	10.5605	1	2	0.30239	0.999922	0.587995	0.720528	G3H1K9	G3H1K9	G3H1K9_CRIGR	I79_004057	Alpha-actinin-1	LAILGIHNEVSK	LAILGIHNEVSK	LAILGIHNEVSK2
7.5716	18.1912	16.2043	8.84014	17.8231	16.9969	10.3475	18.2845	17.4286	17.4137	18.0849	17.9504	1	2	0.0780872	0.999922	0.67792	0.217117	G3II07	G3II07;G3IH98;G3IIF5;G3HLL7	G3II07_CRIGR	Krt80	KRT80	LALDIEIATYR	LALDIEIATYR	LALDIEIATYR2
14.7535	17.5542	15.974	14.7328	16.7237	16.7149	10.1532	17.0006	16.3497	15.2167	16.9219	16.4745	1	2	0.164122	0.999922	0.798585	0.432623	G3IBN9	G3IBP3;G3IBN7;G3IBN9;G3IBN8;G3IKD4;G3IKD5	G3IBN9_CRIGR	I79_021070	Keratin, type II cytoskeletal 71	LALDVEIATYR	LALDVEIATYR	LALDVEIATYR2
7.95648	10.5465	11.2922	9.56718	10.7702	12.1831	9.3914	9.13624	12.6445	11.1141	10.2651	10.7159	1	2	0.423084	0.999922	0.864799	0.958127	G3IBN9	G3IBP3;G3IBN7;G3IBN9;G3IBN8;G3IKD4;G3IKD5	G3IBN9_CRIGR	I79_021070	Keratin, type II cytoskeletal 71	LALDVEIATYRK	LALDVEIATYRK	LALDVEIATYRK2
9.9001	8.6993	10.1592	9.87228	12.9687	10.5079	10.8213	9.7864	9.10336	9.31329	9.26469	10.7423	1	2	0.971105	0.999922	2.11598	2.11784	G3H4T5	G3H4T5	G3H4T5_CRIGR	I79_005296	Glypican-1	LALQEKPPTGSLEK	LALQEKPPTGSLEK	LALQEKPPTGSLEK2
8.29737	9.81514	9.60587	9.35976	13.1969	8.83809	11.4686	9.58018	10.9272	9.39634	9.17533	11.7942	1	3	0.661821	0.999922	2.24535	1.51624	G3H4T5	G3H4T5	G3H4T5_CRIGR	I79_005296	Glypican-1	LALQEKPPTGSLEK	LALQEKPPTGSLEK	LALQEKPPTGSLEK3
8.87406	12.9886	10.5438	9.55239	14.4203	9.97514	13.4464	12.327	9.82197	15.5911	13.5678	11.004	0	2	0.118981	0.999922	0.464193	0.320166	G3HGD7;G3HQ39;G3IGI0	G3HVK3;G3HQ39;G3I2N7;G3HGD7;G3GTY5;G3IGI0	G3HGD7_CRIGR;G3HQ39_CRIGR;G3IGI0_CRIGR	I79_009661;I79_012931;I79_022895	60S ribosomal protein L23a	LAPDYDALDVANK	LAPDYDALDVANK	LAPDYDALDVANK2
9.44781	9.87675	9.6437	8.90619	11.2415	9.50737	9.91786	12.1191	10.25	9.12282	11.0349	10.1544	1	2	0.369053	0.999922	0.648594	0.907957	G3H1K9	G3H1K9	G3H1K9_CRIGR	I79_004057	Alpha-actinin-1	LASDLLEWIR	LASDLLEWIR	LASDLLEWIR2
9.43349	15.2056	8.82271	10.7985	15.0455	10.5283	10.0427	13.2118	11.303	13.603	12.0383	11.4899	1	2	0.07634	0.999922	0.409208	0.212592	G3I8F9	G3I8F9;G3I8G0;G3I8F6;G3I8F7	G3I8F9_CRIGR	Krt14	Keratin 14	LASYLDKVR	LASYLDKVR	LASYLDKVR2
8.16687	11.3323	11.3096	9.46434	10.8626	10.688	9.21328	11.2613	9.90478	11.7647	11.2553	10.2827	1	2	0.100149	0.999922	0.2269	0.278811	G3GT05	G3GT05	G3GT05_CRIGR	I79_000778	T-complex protein 1 subunit theta	LATNAAVTVLR	LATNAAVTVLR	LATNAAVTVLR2
12.5723	10.1145	10.0765	9.12786	9.67486	10.4032	9.91628	8.88527	9.82646	12.298	9.40777	9.91885	1	2	0.0490079	0.999922	-0.137821	-0.140659	G3GWT2	G3HMW8;G3GWT2;G3IEG6;G3HQP8;G3GRQ1;G3GZ08;G3HCL2;G3IG44	G3GWT2_CRIGR	Tubb1	Tubulin beta chain	LAVNMVPFPR	LAVNMVPFPR	LAVNMVPFPR2
11.1987	13.4209	11.7778	12.9747	13.3968	10.3112	12.3854	13.6409	12.3909	13.2891	13.3151	11.4184	1	2	0.00967664	0.999922	-0.0241778	-0.0289249	G3GUU5	G3GUU5	G3GUU5_CRIGR	Tkt	Transketolase	LAVSQVPR	LAVSQVPR	LAVSQVPR2
13.8535	9.62169	9.77789	9.64737	12.9975	10.9462	10.2193	11.728	9.36904	13.0159	13.4865	10.8664	1	2	0.0195628	0.999922	0.0763187	0.0577394	G3HG95	G3HG95	G3HG95_CRIGR	I79_009616	Lamin-A/C	LAVYIDR	LAVYIDR	LAVYIDR2
8.58527	11.744	13.862	8.21373	12.0037	10.0798	9.58308	12.0308	11.1482	9.73365	11.7385	13.2034	1	2	0.307451	0.999922	-1.10009	-0.731767	G3I877	G3I877	G3I877_CRIGR	I79_019739	Stress-induced-phosphoprotein 1	LAYINPDLALEEK	LAYINPDLALEEK	LAYINPDLALEEK2
8.60308	12.8239	12.6871	9.99584	12.238	11.4686	11.0125	12.572	10.5871	9.8164	11.6961	10.6592	1	2	0.0699528	0.999922	-0.221793	-0.199054	G3HEV3	G3HEV3	G3HEV3_CRIGR	I79_009100	Latent-transforming growth factor beta-binding protein 1	LCQIPVLGASGPK	LC(UniMod:4)QIPVLGASGPK	LC(UniMod:4)QIPVLGASGPK2
8.05914	9.5218	11.6282	9.41442	9.86222	12.0367	10.6568	10.2079	10.1234	9.29642	8.74741	11.1679	1	2	0.144385	0.999922	0.39755	0.382125	G3I3F3	G3I3F3	G3I3F3_CRIGR	Rnh1	Ribonuclease inhibitor	LDDCGLTEVR	LDDC(UniMod:4)GLTEVR	LDDC(UniMod:4)GLTEVR2
8.98167	10.4879	10.6626	10.7959	9.24272	8.89702	9.53253	11.0356	9.32404	11.6979	10.8177	10.2725	1	2	0.0520243	0.999922	-0.0913548	-0.148161	G3I1V4	G3I1V4	G3I1V4_CRIGR	Atic	Bifunctional purine biosynthesis protein ATIC	LDFNLIR	LDFNLIR	LDFNLIR2
9.30948	9.60105	11.5778	9.67775	13.5474	10.6585	9.29066	14.621	9.5091	8.86313	12.1723	10.4621	1	2	0.231223	0.999922	0.934511	0.573444	G3I1H5	G3I1H5	G3I1H5_CRIGR	Lgmn	Legumain	LDLTPSPEVPLTILK	LDLTPSPEVPLTILK	LDLTPSPEVPLTILK2
12.483	13.6485	10.2324	12.8466	14.5616	11.728	13.4105	13.0857	12.3336	13.7997	14.4943	11.1116	1	2	0.245143	0.999922	0.759228	0.602889	G3I073	G3I073	G3I073_CRIGR	I79_016750	Elongation factor 1-gamma	LDPGSEETQTLVR	LDPGSEETQTLVR	LDPGSEETQTLVR2
8.30909	11.1885	10.7488	9.02425	11.2668	10.2591	9.86197	11.8759	10.1218	8.10822	11.0486	10.164	1	2	0.181552	0.999922	0.383013	0.468139	G3HN14	G3HN14	G3HN14_CRIGR	I79_012144	GPI ethanolamine phosphate transferase 3	LDQLIYIPLPDEK	LDQLIYIPLPDEK	LDQLIYIPLPDEK2
8.57804	10.8583	11.51	11.458	11.1244	9.97875	9.46089	11.9452	9.35278	10.6473	9.08343	12.0958	1	2	0.109611	0.999922	0.31241	0.299601	G3H8V1	G3H8V1	G3H8V1_CRIGR	Mmp9	Matrix metalloproteinase-9	LDSAFEDPQSK	LDSAFEDPQSK	LDSAFEDPQSK2
8.13607	10.084	10.4153	10.2482	11.4418	10.1484	9.59746	10.7967	10.5307	11.048	11.4661	10.0315	1	2	0.438799	0.999922	0.6501	0.987739	G3IBK2	G3IBK2	G3IBK2_CRIGR	I79_021027	Filamin-A	LDVQFSGLAK	LDVQFSGLAK	LDVQFSGLAK2
7.73034	12.6306	9.43874	9.1107	9.41927	9.68064	9.93504	9.15931	9.89249	10.9526	11.9184	10.9957	1	2	0.0837124	0.999922	-0.253039	-0.241015	G3IAQ0	G3IAQ0	G3IAQ0_CRIGR	I79_020676	Phosphopyruvate hydratase	LDVVDQEK	LDVVDQEK	LDVVDQEK2
13.6921	12.1195	9.59535	10.0329	11.7461	9.91621	9.84444	9.60256	9.52025	12.4858	12.3109	10.7761	1	2	0.407583	0.999922	-0.983288	-0.952998	G3HG95	G3HG95	G3HG95_CRIGR	I79_009616	Lamin-A/C	LEAALGEAK	LEAALGEAK	LEAALGEAK2
8.95835	9.38041	9.84183	8.96806	10.457	11.4676	10.938	10.0233	9.8972	10.9329	11.4054	9.91192	1	2	0.215669	0.999922	0.365058	0.54351	G3II47	G3I9M2;G3II47	G3II47_CRIGR	Aco2	Aconitate hydratase, mitochondrial	LEAPDADELPR	LEAPDADELPR	LEAPDADELPR2
8.68029	11.1843	9.8499	10.0695	10.2588	9.96701	10.3371	10.4267	10.3709	11.7209	10.2739	10.6182	1	2	0.092688	0.999922	0.136771	0.264673	G3HJ89	G3HJ89	G3HJ89_CRIGR	I79_010729	Clathrin heavy chain	LECSEELGDLVK	LEC(UniMod:4)SEELGDLVK	LEC(UniMod:4)SEELGDLVK2
15.0172	8.9986	12.306	10.4431	12.7747	10.3368	10.2715	9.22264	9.09098	10.3041	9.35072	11.025	1	2	0.166074	0.999922	-0.686965	-0.43742	G3HD94	G3HD94	G3HD94_CRIGR	I79_008473	Non-specific serine/threonine protein kinase	LEDELNR	LEDELNR	LEDELNR2
8.70011	9.71016	9.90088	9.62211	10.8986	10.0637	10.0248	10.5984	9.94744	9.72892	9.90437	11.4712	1	2	0.700984	0.999922	0.76705	1.44325	G3HXN7	G3HXN7	G3HXN7_CRIGR	I79_015800	Beta-hexosaminidase	LEEVTFSGFK	LEEVTFSGFK	LEEVTFSGFK2
13.6207	14.4999	14.2845	14.1559	13.228	13.8377	15.4567	13.9451	15.4836	13.2357	13.7172	14.9132	1	2	0.0543579	0.999922	-0.271707	-0.154467	G3IBN8	G3IBN8	G3IBN8_CRIGR	I79_021069	Keratin, type II cytoskeletal 6A	LEGLEDALQK	LEGLEDALQK	LEGLEDALQK2
12.5096	9.54814	11.1235	9.55041	9.08846	10.8967	9.39217	10.8927	9.39412	10.0887	9.33838	11.157	1	2	0.382888	0.999922	-0.74962	-0.898748	G3HN14	G3HN14	G3HN14_CRIGR	I79_012144	GPI ethanolamine phosphate transferase 3	LEILQIHTK	LEILQIHTK	LEILQIHTK2
9.17257	12.017	12.2148	10.514	11.9432	9.17626	10.0782	12.6	9.29893	11.9171	12.1038	10.4037	1	2	0.22959	0.999922	-0.565415	-0.570994	G3HQL6	G3HQL6	G3HQL6_CRIGR	I79_013121	Thioredoxin reductase 1, cytoplasmic	LELTPVAIQAGR	LELTPVAIQAGR	LELTPVAIQAGR2
20.9244	19.5511	17.2099	19.6304	19.3642	17.8875	19.5558	19.317	18.3937	19.8743	19.6187	11.4721	1	2	0.0414033	0.999922	-0.191849	-0.119376	G3IPN2	G3IPN2	G3IPN2_CRIGR	I79_025951	Keratin, type I cytoskeletal 10 (Fragment)	LENEIQTYR	LENEIQTYR	LENEIQTYR2
16.7058	16.1025	15.1928	16.0662	16.1819	15.6641	16.9484	16.0411	16.6218	15.9846	16.661	16.3412	1	2	0.00452141	0.999922	0.0178499	0.013536	G3I8F9	G3I8F5;G3I8F9;G3INZ7;G3I8G0;G3I8G1;G3I8F6;G3I8F7	G3I8F9_CRIGR	Krt14	Keratin 14	LEQEIATYR	LEQEIATYR	LEQEIATYR2
10.0107	9.14645	9.32299	8.89736	11.0997	9.68906	7.86324	9.61484	10.176	12.0198	11.3108	11.1739	1	2	0.190411	0.999922	0.265334	0.498218	G3IPS2	G3IPS2	G3IPS2_CRIGR	I79_025997	Vesicle-fusing ATPase	LFADAEEEQR	LFADAEEEQR	LFADAEEEQR2
8.72607	13.111	9.4546	10.2448	13.1144	11.353	10.3548	12.9059	8.8228	12.2923	12.8102	10.9096	1	2	0.645344	0.999922	1.6384	1.38165	G3HWC3	G3HWC3;G3HFP1	G3HWC3_CRIGR	CgPICR_011481	EZR	LFFLQVK	LFFLQVK	LFFLQVK2
10.3552	9.76164	13.0135	10.1111	11.0646	10.6064	9.97252	11.513	9.15146	8.13522	9.38612	10.2267	1	2	0.0130965	0.999922	0.0322974	0.0397846	G3HLK3	G3HLK3	G3HLK3_CRIGR	I79_011593	Granulins	LFGNPVPILK	LFGNPVPILK	LFGNPVPILK2
8.15325	11.8354	10.5737	10.7724	11.2126	10.8738	10.2024	10.3578	10.9483	12.3084	10.9629	10.8132	0	2	0.20623	0.999922	0.481111	0.525622	G3H6K1;G3H9H7	G3H6K1;G3H9H7	G3H6K1_CRIGR;G3H9H7_CRIGR	I79_005965;LOC100770709	Heterogeneous nuclear ribonucleoprotein G	LFIGGLNTETNEK	LFIGGLNTETNEK	LFIGGLNTETNEK2
14.3719	15.2255	15.6888	15.3196	14.9845	15.7634	10.0535	14.7774	15.9084	15.082	13.6631	15.8777	1	2	0.178734	0.999922	-0.646393	-0.472639	G3GZL3	G3GZL3	G3GZL3_CRIGR	I79_003298	RING-type E3 ubiquitin transferase	LGACNDTLK	LGAC(UniMod:4)NDTLK	LGAC(UniMod:4)NDTLK2
9.71587	10.7	10.6689	10.1864	11.1193	10.5404	9.72267	10.432	10.1755	11.7738	12.1228	9.6978	1	2	0.125751	0.999922	0.158233	0.335942	G3HW36	G3HW36	G3HW36_CRIGR	Shmt2	Serine hydroxymethyltransferase	LGAPALTSR	LGAPALTSR	LGAPALTSR2
12.4998	9.70567	11.2824	9.5813	11.2452	9.20747	14.6364	9.16624	9.46712	15.8252	12.1346	10.8319	1	2	0.372478	0.999922	-0.727112	-0.869422	G3HHR3	G3HHR3	G3HHR3_CRIGR	Vim	Vimentin	LGDLYEEEMR	LGDLYEEEMR	LGDLYEEEMR2
12.0124	12.8577	12.2369	12.4068	13.0171	11.4321	10.366	13.0674	9.40139	12.8663	12.3619	12.2703	1	3	0.286181	0.999922	0.602698	0.708089	G3HX39	G3HX39	G3HX39_CRIGR	I79_015556	Phosphoglycerate kinase	LGDVYVNDAFGTAHR	LGDVYVNDAFGTAHR	LGDVYVNDAFGTAHR3
9.43745	11.9797	11.0626	9.68105	12.0589	10.7979	9.63834	11.2225	10.1211	12.0817	12.1965	10.1953	1	2	0.0268033	0.999922	0.062114	0.0783125	G3H7K5	G3H7K5	G3H7K5_CRIGR	Cct5	T-complex protein 1 subunit epsilon	LGFAGVVR	LGFAGVVR	LGFAGVVR2
8.66015	16.9498	13.5345	9.51302	15.7312	10.7203	10.2864	9.14967	9.97289	11.6212	15.4011	13.0049	1	2	0.0926923	0.999922	-0.593873	-0.255196	G3IDM2	G3IDM2	G3IDM2_CRIGR	Cfl1	Cofilin-1	LGGSAVISLEGK	LGGSAVISLEGK	LGGSAVISLEGK2
15.3644	10.544	13.3175	13.8925	9.08258	10.7746	14.2129	9.59912	14.578	14.4015	10.7615	14.1553	1	2	0.620842	0.999922	-1.97911	-1.30642	G3HD94	G3HD94	G3HD94_CRIGR	I79_008473	Non-specific serine/threonine protein kinase	LGIYEAMK	LGIYEAMK	LGIYEAMK2
10.5213	14.5498	9.58352	9.23347	13.043	11.1291	10.1567	13.242	10.6949	12.5728	12.8576	10.8671	1	2	0.0882107	0.999922	-0.37116	-0.2436	G3I973	G3I973	G3I973_CRIGR	I79_020107	Hypoxia up-regulated 1	LGNTISSLFGGGTSSDAK	LGNTISSLFGGGTSSDAK	LGNTISSLFGGGTSSDAK2
10.0926	9.06973	10.4426	9.82061	9.49092	10.3942	9.73424	9.74238	10.2932	9.79754	10.2848	10.1757	1	2	0.155608	0.999922	0.146073	0.409685	G3I000	G3I000	G3I000_CRIGR	Aldh16a1	Aldehyde dehydrogenase family 16 member A1	LGQALELGYGLK	LGQALELGYGLK	LGQALELGYGLK2
10.9788	10.4244	13.3809	11.7058	11.6724	10.8925	12.1859	10.8411	9.76103	11.5237	9.33616	12.5291	1	2	0.060744	0.999922	-0.157665	-0.172894	G3HGW6	G3HGW6	G3HGW6_CRIGR	I79_009858	Laminin subunit alpha-5	LGTFSLDAANPK	LGTFSLDAANPK	LGTFSLDAANPK2
9.40963	10.3566	11.5304	10.1436	9.43588	10.4448	10.7314	9.30079	10.0122	11.4669	10.3534	9.99693	1	2	0.458831	0.999922	-0.523315	-1.04029	G3HQM6	G3HQM6	G3HQM6_CRIGR	Hsp90b1	Endoplasmin	LGVIEDHSNR	LGVIEDHSNR	LGVIEDHSNR2
13.217	13.1665	16.145	9.19237	13.2579	15.486	11.583	13.963	15.678	13.0264	12.6204	16.7369	1	2	0.183945	0.999922	-0.769663	-0.47922	G3H584	G3H584	G3H584_CRIGR	I79_005459	SPARC	LHLDYIGPCK	LHLDYIGPC(UniMod:4)K	LHLDYIGPC(UniMod:4)K2
7.73834	11.7979	11.7506	10.3213	11.5058	11.0513	10.1477	10.5617	9.87339	10.2846	9.22667	10.2787	1	2	0.311138	0.999922	0.821214	0.753027	G3I278	G3I278	G3I278_CRIGR	I79_017505	Laminin subunit beta-1	LHTLGDNLLDSR	LHTLGDNLLDSR	LHTLGDNLLDSR2
9.33553	8.77915	9.34951	9.80814	9.35573	11.1568	11.1392	9.25751	10.3043	10.9712	11.1971	10.2521	1	2	NaN	NaN	0	NaN	G3HWJ2	G3HWJ2	G3HWJ2_CRIGR	I79_015375	Plectin-1	LHVAILER	LHVAILER	LHVAILER2
15.6022	15.8404	15.4714	16.6394	15.7322	15.9042	16.3186	15.957	16.0293	15.8348	14.7771	15.9276	1	2	0.793193	0.999922	0.495755	1.60838	G3ICM8	G3ICM8;G3ICM6	G3ICM8_CRIGR	Hbe1	Hemoglobin subunit epsilon 1	LHVDPENFK	LHVDPENFK	LHVDPENFK2
17.0884	17.2481	17.6714	18.216	17.095	17.7268	17.9089	17.6638	17.9785	17.4021	16.1889	18.0151	1	2	0.763995	0.999922	0.522274	1.65651	G3IF93	G3ICM5;G3IF93	G3IF93_CRIGR	LOC100764904	HBB	LHVDPENFR	LHVDPENFR	LHVDPENFR2
9.8034	9.8475	13.0668	12.0895	11.697	11.5548	9.36703	12.5388	9.49982	9.43381	9.77486	10.3114	1	2	0.693206	0.999922	1.34897	1.58519	G3GUR1	G3GUR1	G3GUR1_CRIGR	C1r	Complement subcomponent C1r	LHYTTEIIK	LHYTTEIIK	LHYTTEIIK2
8.58025	10.9492	9.89393	8.50138	9.3529	10.4155	9.34591	9.29824	10.4993	9.97718	10.7393	10.917	1	2	0.1303	0.999922	-0.221599	-0.346871	G3IFK1	G3IFK1	G3IFK1_CRIGR	FEN1	Flap endonuclease 1	LIADVAPSAIR	LIADVAPSAIR	LIADVAPSAIR2
8.97854	9.792	9.49462	10.2214	12.749	10.9126	10.2517	12.9725	10.291	8.95575	10.1988	10.6367	1	2	1.41857	0.999922	1.76748	3.09101	G3HFM4	G3GZ94;G3HFM4	G3HFM4_CRIGR	Flnb	Filamin-B	LIALLEVLSQK	LIALLEVLSQK	LIALLEVLSQK2
8.98688	10.4128	10.4	9.0764	8.92529	10.3931	9.82407	10.3993	9.68102	12.1373	11.0971	11.8959	1	2	NaN	NaN	0	NaN	G3HCT4	G3HCT4	G3HCT4_CRIGR	Ddx5	Probable ATP-dependent RNA helicase DDX5	LIDFLECGK	LIDFLEC(UniMod:4)GK	LIDFLEC(UniMod:4)GK2
9.47604	12.2493	13.5524	9.5275	12.5365	13.6557	9.68984	13.287	13.8119	10.5165	11.931	13.6095	1	2	0.0770651	0.999922	0.265139	0.214329	G3HPJ3	G3HPJ3	G3HPJ3_CRIGR	I79_012707	Alpha-amylase	LIDIGVAGFR	LIDIGVAGFR	LIDIGVAGFR2
7.98959	11.7842	11.5281	11.6965	11.5309	10.2021	9.96424	12.0059	9.31564	9.55713	9.82601	10.0405	1	2	0.159852	0.999922	0.458054	0.418483	G3GR64	G3GR64	G3GR64_CRIGR	I79_000007	Inter-alpha-trypsin inhibitor heavy chain H5	LIEAPAVYNK	LIEAPAVYNK	LIEAPAVYNK2
9.7999	9.67553	9.77294	9.42373	8.46077	11.1017	10.7328	9.22449	9.57568	11.2234	10.5443	9.4003	1	2	NaN	NaN	0	NaN	G3GVX1	G3GVX1	G3GVX1_CRIGR	I79_001876	Ribosome-binding protein 1	LIEILSEK	LIEILSEK	LIEILSEK2
8.3689	9.31118	10.1323	9.86217	12.234	10.5402	11.5785	9.30991	9.44587	12.6692	12.2742	10.5728	1	2	1.21081	0.999922	1.65972	2.31109	G3IMV1	G3HAB4;G3IMV1;G3GWA7	G3IMV1_CRIGR	I79_025249	40S ribosomal protein S6	LIEVDDERK	LIEVDDERK	LIEVDDERK2
11.2694	12.8657	13.1359	11.7109	13.2297	10.1398	12.5428	12.2749	10.3867	13.4531	12.4682	10.2712	1	2	0.0870785	0.999922	-0.271348	-0.240491	G3HQM6	G3HQM6	G3HQM6_CRIGR	Hsp90b1	Endoplasmin	LIINSLYK	LIINSLYK	LIINSLYK2
10.3878	9.95873	9.37349	11.9082	10.6016	11.27	9.98586	8.73719	12.3783	9.4886	10.305	10.4059	1	2	0.981443	0.999922	1.04867	2.05392	G3HJD6	G3HJD6	G3HJD6_CRIGR	I79_010779	Pleckstrin-likey domain-containing family G member 2	LIPEPPTAPLDSPR	LIPEPPTAPLDSPR	LIPEPPTAPLDSPR2
12.6443	13.7775	15.4819	13.5707	13.8224	15.9408	10.3851	13.7446	15.6429	13.2967	13.5543	16.0257	1	2	0.107732	0.999922	0.278882	0.292384	G3H3Z6	G3H3Z6	G3H3Z6_CRIGR	I79_004989	Insulin-like growth factor-binding protein 2 (Fragment)	LIQGAPTIR	LIQGAPTIR	LIQGAPTIR2
11.7957	12.4663	11.3839	9.90377	12.3762	11.004	9.42925	10.0615	10.5557	13.7844	12.9874	9.43763	1	2	0.317885	0.999922	-0.820459	-0.753339	G3HKG8	G3HKG8	G3HKG8_CRIGR	RPS3A	40S ribosomal protein S3a	LITEDVQGK	LITEDVQGK	LITEDVQGK2
12.1031	14.8419	12.4263	9.65818	15.2318	10.8531	13.8558	13.3129	10.7227	15.2807	15.484	11.5621	1	2	0.269008	0.999922	-1.05897	-0.656897	G3I979	G3I979;G3I3J5;G3I364	G3I979_CRIGR	I79_020113	40S ribosomal protein S25 (Fragment)	LITPAVVSER	LITPAVVSER	LITPAVVSER2
10.5341	12.0121	12.6877	10.2454	11.879	10.21	11.9743	11.2721	9.85881	11.5749	11.4129	10.2906	1	2	0.232619	0.999922	-0.513986	-0.585505	G3IGZ4	G3IGZ4	G3IGZ4_CRIGR	Lrrc8a	LRRC8A	LIVLNSLK	LIVLNSLK	LIVLNSLK2
11.4351	10.584	13.1794	9.16922	8.73783	13.141	9.67087	10.438	13.2375	10.5422	9.01827	10.0665	1	2	0.644478	0.999922	-1.58311	-1.39183	G3HN02	G3HN02	G3HN02_CRIGR	I79_012132	Talin-1	LKPLPGETMEK	LKPLPGETMEK	LKPLPGETMEK2
20.4182	16.6552	16.4072	18.864	17.7573	17.5789	18.1467	18.4453	17.6779	19.5838	17.4145	17.6492	1	2	0.120097	0.999922	0.492506	0.325847	G3IPN2	G3IPN2	G3IPN2_CRIGR	I79_025951	Keratin, type I cytoskeletal 10 (Fragment)	LKYENEVALR	LKYENEVALR	LKYENEVALR2
9.28106	11.3398	9.22296	10.6859	11.1907	11.0844	9.12793	9.33385	10.0083	12.2694	11.5822	10.4639	1	2	0.756092	0.999922	0.876862	1.64384	G3GYR9	G3GYR9	G3GYR9_CRIGR	Rps8	40S ribosomal protein S8	LLACIASR	LLAC(UniMod:4)IASR	LLAC(UniMod:4)IASR2
8.0355	11.4788	9.43153	9.54906	9.25587	10.6282	9.96152	11.1651	9.73565	10.9529	11.3661	10.4245	1	2	0.0474669	0.999922	-0.109354	-0.138365	G3I887	G3I887	G3I887_CRIGR	Prdx5	Peroxiredoxin-5	LLADPTGAFGK	LLADPTGAFGK	LLADPTGAFGK2
7.98141	12.8596	9.1588	9.27028	12.7569	10.3204	9.68745	8.90208	9.79987	13.3992	13.5624	10.5191	0	2	0.0243706	0.999922	0.0981997	0.0714626	G3H5K5;G3I8X0	G3H5K5;G3I8X0	G3H5K5_CRIGR;G3I8X0_CRIGR	I79_005588;I79_020002	60S ribosomal protein L19	LLADQAEAR	LLADQAEAR	LLADQAEAR2
13.0884	9.68987	12.5957	9.12372	9.73605	10.9296	11.4941	9.91995	13.3113	13.4865	9.347	10.0861	1	2	0.481572	0.999922	-1.17655	-1.11365	G3H7T9	G3H7T9	G3H7T9_CRIGR	I79_006430	HECT-type E3 ubiquitin transferase (Fragment)	LLAELVR	LLAELVR	LLAELVR2
8.70191	10.3487	9.29086	9.9177	8.57354	10.2225	9.17629	11.5555	10.428	10.2235	10.8083	10.128	1	2	NaN	NaN	0	NaN	G3H559	G3H559	G3H559_CRIGR	I79_005430	Alpha-mannosidase	LLAENNEIISNIR	LLAENNEIISNIR	LLAENNEIISNIR2
8.67367	13.2089	8.67756	10.058	12.998	10.8817	9.5442	12.2787	10.2993	13.0241	13.0998	10.6702	1	2	0.25545	0.999922	0.855129	0.627619	G3HS88	G3HS88	G3HS88_CRIGR	I79_013714	Ubiquitin-conjugating enzyme E2 N (Fragment)	LLAEPVPGIK	LLAEPVPGIK	LLAEPVPGIK2
12.1855	9.39036	13.633	9.89871	13.0824	12.731	12.7788	12.8487	12.6839	12.8054	12.0579	9.79133	1	2	0.316044	0.999922	0.991543	0.75433	G3HPE9	G3HPE9	G3HPE9_CRIGR	I79_012661	Echinoderm microtubule-associated protein-like 2	LLASADDFGK	LLASADDFGK	LLASADDFGK2
10.2325	12.4406	9.78613	11.2745	12.6148	10.6952	11.1444	12.6457	10.7873	11.5095	11.5879	11.0071	1	2	0.36701	0.999922	0.697874	0.850725	G3GWQ1	G3GWQ1	G3GWQ1_CRIGR	I79_002180	Vinculin	LLAVAATAPPDAPNR	LLAVAATAPPDAPNR	LLAVAATAPPDAPNR2
9.30398	11.9082	11.3916	9.98665	11.9589	10.6385	10.9009	11.9608	10.1917	12.0801	12.3747	10.74	1	2	0.140952	0.999922	0.308674	0.375601	G3HY08	G3HY08	G3HY08_CRIGR	Mif	MIF	LLCGLLADR	LLC(UniMod:4)GLLADR	LLC(UniMod:4)GLLADR2
8.83611	11.2818	10.6108	9.79198	11.3493	10.7517	9.47202	9.69167	9.14379	9.02318	12.0942	10.5769	1	2	0.230206	0.999922	0.369057	0.575938	G3I7M2	G3I7M2	G3I7M2_CRIGR	Tufm	Elongation factor Tu	LLDAVDTYIPVPTR	LLDAVDTYIPVPTR	LLDAVDTYIPVPTR2
11.8836	13.093	10.4475	13.1212	13.1269	9.70666	11.2639	13.1054	10.1897	9.20572	10.4104	10.6648	1	2	0.0659333	0.999922	0.233372	0.185798	G3I278	G3I278	G3I278_CRIGR	I79_017505	Laminin subunit beta-1	LLDELAGK	LLDELAGK	LLDELAGK2
9.51213	12.4539	11.6869	9.57752	12.2918	11.0669	10.5294	13.0905	8.89189	12.3692	12.4306	9.61491	1	2	0.146395	0.999922	-0.326267	-0.384669	G3H0C2	G3H0C2	G3H0C2_CRIGR	Psma4	Proteasome subunit alpha type	LLDEVFFSEK	LLDEVFFSEK	LLDEVFFSEK2
10.6878	11.5716	9.67326	10.2854	11.2372	9.35422	8.8363	10.825	10.3327	12.5891	11.4842	9.95826	1	2	0.222925	0.999922	-0.331539	-0.555714	G3HYB7	G3HYB7	G3HYB7_CRIGR	H671_8g19533	T-complex protein 1 subunit eta	LLDVVHPAAK	LLDVVHPAAK	LLDVVHPAAK2
7.93699	13.2058	13.475	9.1568	13.1746	14.3374	11.5914	13.4879	13.8189	12.6902	14.0843	13.8216	1	2	0.138649	0.999922	0.648523	0.366562	G3HD94	G3HD94	G3HD94_CRIGR	I79_008473	Non-specific serine/threonine protein kinase	LLEAQIATGGIIDPK	LLEAQIATGGIIDPK	LLEAQIATGGIIDPK2
9.61333	11.7766	11.4108	10.4192	9.51079	10.6156	12.7266	8.72483	13.9498	12.1531	11.0909	12.9926	1	2	0.400922	0.999922	-0.700792	-0.92	G3I8G0	G3I8G0	G3I8G0_CRIGR	Krt17	Keratin 17	LLEGEDAHLTQYK	LLEGEDAHLTQYK	LLEGEDAHLTQYK2
7.95393	9.6835	10.4977	9.8274	9.25531	10.847	9.29344	9.08574	17.7443	10.1296	9.37848	10.4144	1	2	0.0531417	0.999922	0.327431	0.151399	G3IBN9	G3IBP2;G3HP09;G3IBP3;G3IBN7;G3IBN9;G3IBP0;G3IIF5;G3IBN8;G3IKI7;G3IKD5	G3IBN9_CRIGR	I79_021070	Keratin, type II cytoskeletal 71	LLEGEECR	LLEGEEC(UniMod:4)R	LLEGEEC(UniMod:4)R2
9.3853	13.8835	10.0858	12.8828	13.4684	11.2357	10.7251	13.0821	9.45421	14.7291	14.1801	10.4381	1	2	0.481659	0.999922	1.34717	1.07912	G3HHR3	G3IH98;G3IKI6;G3I621;G3HES2;G3HHR3;G3IJR3	G3HHR3_CRIGR	Vim	Vimentin	LLEGEESR	LLEGEESR	LLEGEESR2
9.79549	13.5703	10.0246	9.52303	13.1949	9.64062	8.79011	12.0752	10.3143	13.3528	13.8007	10.1403	1	2	0.0902506	0.999922	-0.332392	-0.24806	G3HJD8	G3HJD8;G3I5Y2	G3HJD8_CRIGR	I79_010782	40S ribosomal protein S16	LLEPVLLLGK	LLEPVLLLGK	LLEPVLLLGK2
8.39757	9.65427	13.2456	9.34895	9.41554	13.7954	9.71085	9.42325	13.5444	9.43905	9.20055	13.3346	1	2	0.314859	0.999922	1.17695	0.745878	G3HLB4	G3HLB4	G3HLB4_CRIGR	I79_011500	Deleted in bladder cancer protein 1-like	LLESATEAER	LLESATEAER	LLESATEAER2
10.4942	10.5705	9.51326	9.87239	9.0196	10.6167	11.1125	9.93175	10.8305	11.551	10.7665	10.7887	1	2	0.188122	0.999922	-0.207947	-0.480107	G3HWJ2	G3HWJ2	G3HWJ2_CRIGR	I79_015375	Plectin-1	LLFNDVQTLK	LLFNDVQTLK	LLFNDVQTLK2
9.3728	12.5154	12.1598	12.3853	12.8831	10.576	9.84739	12.8083	9.65363	13.0378	9.21809	10.9328	1	2	0.222448	0.999922	0.495778	0.558443	G3IBK2	G3GZ94;G3HFM4;G3IBK2	G3IBK2_CRIGR	I79_021027	Filamin-A	LLGWIQNK	LLGWIQNK	LLGWIQNK2
9.85436	9.70555	11.0874	9.80333	12.2755	9.62167	9.46404	10.6606	9.38333	12.4279	12.0638	10.4905	1	2	0.165829	0.999922	0.313275	0.435784	P26636	P26636	SYSC_CRIGR	SARS1	Serine--tRNA ligase, cytoplasmic	LLIDEAIQK	LLIDEAIQK	LLIDEAIQK2
8.92963	11.7779	11.0049	9.83489	10.5147	10.3535	9.75952	9.83086	9.45911	9.34762	11.0741	10.1017	1	3	0.134396	0.999922	-0.249159	-0.367366	G3IAS8	G3IAS8	G3IAS8_CRIGR	I79_020709	Heterogeneous nuclear ribonucleoprotein K	LLIHQSLAGGIIGVK	LLIHQSLAGGIIGVK	LLIHQSLAGGIIGVK3
13.8759	10.0391	15.2051	9.65965	8.9792	9.17724	10.3885	8.91551	10.6422	9.56168	9.80582	10.2202	1	2	1.02124	0.999922	-3.14499	-1.98214	G3I1Y9	G3I1Y9	G3I1Y9_CRIGR	I79_017410	Sulfated glycoprotein 1	LLLGTEK	LLLGTEK	LLLGTEK2
13.7213	13.1607	9.34903	12.6981	13.2435	11.2644	10.0559	13.1817	9.86425	13.6343	12.6777	11.2614	1	2	0.0146945	0.999922	0.0618095	0.043558	G3H515	G3H4I1;G3HSB8;G3GXQ2;G3H515;G3H122;G3I2E9;G3HC04	G3H515_CRIGR	Rab8b	RAB8B, member RAS oncogene family	LLLIGDSGVGK	LLLIGDSGVGK	LLLIGDSGVGK2
8.79398	13.7873	10.7915	10.5686	13.5993	11.9171	10.4903	13.975	10.6427	11.6683	11.9908	10.6385	1	2	0.183066	0.999922	0.607987	0.470389	G3H092	G3H092	G3H092_CRIGR	Ccdc80	Coiled-coil domain containing 80	LLLITTPK	LLLITTPK	LLLITTPK2
12.1807	12.6252	9.53884	9.78936	12.8416	9.98087	9.95239	12.7174	11.3447	12.7842	12.8147	10.9432	1	2	0.243101	0.999922	-0.66767	-0.59876	G3IDS2	G3IDS2	G3IDS2_CRIGR	I79_021855	F-actin-capping protein subunit alpha	LLLNNDNLLR	LLLNNDNLLR	LLLNNDNLLR2
17.0447	19.1036	15.0269	17.9435	19.339	13.76	18.7413	18.2847	13.7254	19.3436	19.0991	10.1709	1	2	0.0172543	0.999922	0.0841746	0.0510025	G3HPV7	G3HDT0;G3H2U0;G3HDS4;G3H2T4;G3HPV7;G3HHM2;G3HDU3;G3IB92;G3HDT7;G3HPV1;G3HDV4;G3INX0	G3HPV7_CRIGR	I79_012828	Histone H4	LLLPGELAK	LLLPGELAK	LLLPGELAK2
11.5707	12.0526	12.2066	12.1492	11.6621	11.2537	12.6833	12.0624	9.50128	12.0065	11.3613	11.1863	1	2	0.211198	0.999922	0.289104	0.549991	G3ID97	G3ID97	G3ID97_CRIGR	H671_1g2173	Periostin	LLLQNHILK	LLLQNHILK	LLLQNHILK2
11.0322	12.3476	9.99563	9.24171	12.5494	10.1307	12.2226	9.75746	9.31017	13.4909	12.4912	10.2165	1	2	0.158852	0.999922	-0.405694	-0.414327	G3HEJ8	G3HEJ8	G3HEJ8_CRIGR	I79_008982	ADP/ATP translocase	LLLQVQHASK	LLLQVQHASK	LLLQVQHASK2
15.8817	13.6874	14.5065	13.7844	13.4585	15.349	14.6557	13.2031	15.1274	14.6122	13.857	14.8775	1	2	0.0764604	0.999922	-0.376663	-0.212835	G3HLU9	G3HLU9	G3HLU9_CRIGR	I79_011694	Junction plakoglobin	LLNDEDPVVVTK	LLNDEDPVVVTK	LLNDEDPVVVTK2
13.1879	11.5092	8.88691	8.68874	10.8259	11.8937	11.415	9.39134	9.90287	12.4479	12.167	10.3272	1	2	0.282937	0.999922	-0.818138	-0.682578	G3HLU9	G3HLU9	G3HLU9_CRIGR	I79_011694	Junction plakoglobin	LLNQPNQWPLVK	LLNQPNQWPLVK	LLNQPNQWPLVK2
11.5631	11.701	10.1731	10.915	11.5156	11.129	11.9008	11.4205	9.55927	11.4547	11.9272	10.0236	1	2	0.115284	0.999922	0.21297	0.314079	G3H4Z8	G3H4Z8;G3IDL8;G3IGQ3	G3H4Z8_CRIGR	Hspa2	HSPA2	LLQDFFNGK	LLQDFFNGK	LLQDFFNGK2
14.2307	9.89308	10.0143	9.18153	12.8114	10.6771	10.1638	10.9772	9.38318	13.633	9.61454	9.76699	1	3	0.0803469	0.999922	0.30788	0.223048	G3IKI7	G3IKI7	G3IKI7_CRIGR	I79_024390	Keratin, type II cytoskeletal 2 oral	LLRDYQELMNVK	LLRDYQELM(UniMod:35)NVK	LLRDYQELM(UniMod:35)NVK3
15.437	10.3363	11.8262	13.5348	11.666	11.1368	15.6369	10.3158	14.5174	16.8517	8.89451	13.0374	1	3	0.00807966	0.999922	-0.0301383	-0.0243267	G3IKI6	G3IBP3;G3IKI6	G3IKI6_CRIGR	I79_024389	Keratin, type II cytoskeletal 1b	LLRDYQELMNTK	LLRDYQELMNTK	LLRDYQELMNTK3
11.6304	11.7497	10.5543	10.208	11.914	10.8095	9.91961	12.436	9.46104	8.78683	12.3127	10.328	1	2	0.198792	0.999922	-0.296339	-0.503488	G3HQX0	G3HQ11;G3HQX0;G3H215	G3HQX0_CRIGR	I79_013226	40S ribosomal protein SA	LLVVTDPR	LLVVTDPR	LLVVTDPR2
9.64929	20.7892	19.6855	9.1979	20.5454	20.0453	10.9367	21.1015	20.2366	18.9316	19.9163	19.9645	1	2	0.00913579	0.999922	0.103683	0.0272027	G3ICM8	G3ICM8	G3ICM8_CRIGR	Hbe1	Hemoglobin subunit epsilon 1	LLVVYPWTQR	LLVVYPWTQR	LLVVYPWTQR2
11.1221	11.8387	9.99736	8.89501	8.79403	11.4452	11.1029	10.6003	10.3885	12.0442	11.0971	10.4098	1	2	0.729904	0.999922	-1.1156	-1.52878	G3HJ89	G3HJ89	G3HJ89_CRIGR	I79_010729	Clathrin heavy chain	LLYNNVSNFGR	LLYNNVSNFGR	LLYNNVSNFGR2
13.2966	14.7771	12.9565	9.42377	14.741	12.7119	9.202	15.2746	12.9877	14.2442	13.4058	12.9282	1	2	0.0336428	0.999922	-0.146002	-0.097738	G3HHG3	G3HHG3	G3HHG3_CRIGR	I79_010066	Complement component C7	LMPLYELVK	LMPLYELVK	LMPLYELVK2
9.28219	14.0251	8.85538	10.0494	12.9829	11.2323	11.0139	14.0733	11.0276	11.2036	9.51373	9.60457	1	2	0.208009	0.999922	0.733792	0.531585	G3I4G0	G3I4G0	G3I4G0_CRIGR	Ehd3	EH domain containing 3	LNAFGNAFLNR	LNAFGNAFLNR	LNAFGNAFLNR2
15.0768	12.7977	12.8456	12.861	12.6535	13.4908	13.1595	12.9661	14.076	12.6378	14.0947	13.1308	1	2	0.0679345	0.999922	-0.215399	-0.193241	G3HD94	G3HD94	G3HD94_CRIGR	I79_008473	Non-specific serine/threonine protein kinase	LNDSILQATEQR	LNDSILQATEQR	LNDSILQATEQR2
11.6492	12.1155	12.295	12.7924	12.376	10.3867	12.1301	12.0691	9.56214	10.0405	11.6533	12.1827	1	2	0.0518808	0.999922	-0.124786	-0.148312	G3HG25	G3HG25	G3HG25_CRIGR	I79_009544	Laminin subunit gamma-1	LNEIEGTLNK	LNEIEGTLNK	LNEIEGTLNK2
8.01749	13.033	15.2143	9.97421	12.4716	14.1244	9.63642	12.9392	13.3288	11.4245	9.47359	15.1121	1	2	0.0687981	0.999922	0.340211	0.194733	G3HAI3	G3HAI3	G3HAI3_CRIGR	I79_007438	Follistatin-related protein 1	LNFQEFLK	LNFQEFLK	LNFQEFLK2
7.62273	8.9294	12.5729	9.54987	12.3621	11.1248	9.51656	9.67778	11.8942	13.4158	12.4033	10.4684	1	3	0.544064	0.999922	1.44827	1.20575	G3H3Q1	G3H3Q1	G3H3Q1_CRIGR	I79_004880	Pyruvate kinase	LNFSHGTHEYHAETIK	LNFSHGTHEYHAETIK	LNFSHGTHEYHAETIK3
9.91986	12.9299	9.32199	9.50281	12.6471	10.229	12.292	10.9956	9.5088	13.9063	13.1955	10.1945	1	2	0.0794414	0.999922	0.245361	0.220888	G3IMV1	G3IMV1;G3GWA7	G3IMV1_CRIGR	I79_025249	40S ribosomal protein S6	LNISFPATGCQK	LNISFPATGC(UniMod:4)QK	LNISFPATGC(UniMod:4)QK2
11.1765	13.9189	11.1637	9.70015	14.2545	11.198	9.09351	11.8115	9.17832	13.5488	13.8878	9.60202	1	2	0.0475227	0.999922	-0.1775	-0.13609	G3GXU5	G3IFQ9;G3I979;G3IDG5;G3GXU5;G3I364	G3GXU5_CRIGR	CgPICR_010777	40S ribosomal protein S25	LNNLVLFDK	LNNLVLFDK	LNNLVLFDK2
9.31822	11.3655	12.1488	10.3719	12.3269	10.6359	9.67158	12.5797	9.09833	11.1244	11.2594	11.6218	1	2	0.173443	0.999922	0.34873	0.447493	G3HG25	G3HG25	G3HG25_CRIGR	I79_009544	Laminin subunit gamma-1	LNTFGDEVFNDPK	LNTFGDEVFNDPK	LNTFGDEVFNDPK2
6.37918	12.3198	9.36217	9.52183	12.6113	11.69	10.7923	8.90237	8.90521	11.9819	12.9499	10.4486	1	2	0.372446	0.999922	1.26509	0.870711	G3H7M8	G3H7M8	G3H7M8_CRIGR	I79_006363	Heterogeneous nuclear ribonucleoprotein U	LNTLLQR	LNTLLQR	LNTLLQR2
12.4354	12.6326	12.2255	12.942	12.7185	10.0671	10.2868	13.2548	12.8221	12.6116	11.9217	12.6196	1	2	0.275833	0.999922	-0.513387	-0.690615	G3GWV2	G3GWV2	G3GWV2_CRIGR	I79_002236	Phosphopyruvate hydratase	LNVVEQEK	LNVVEQEK	LNVVEQEK2
14.6152	9.10214	11.9543	12.0977	12.1949	10.3937	13.1338	12.1558	13.4369	13.2177	12.515	12.8335	1	2	0.0929917	0.999922	-0.350956	-0.258838	G3HLU9	G3HLU9	G3HLU9_CRIGR	I79_011694	Junction plakoglobin	LNYGIPAIVK	LNYGIPAIVK	LNYGIPAIVK2
8.55965	9.48015	9.55426	9.81139	11.4298	11.0346	11.0359	10.2864	9.80325	12.0615	11.4174	9.93206	1	2	0.978094	0.999922	1.12504	2.0434	G3H4X0	G3H4X0	G3H4X0_CRIGR	I79_005333	LanC-like protein 1 (Fragment)	LPASALLGEENK	LPASALLGEENK	LPASALLGEENK2
7.86502	12.8346	16.2715	11.9007	8.71391	15.4432	8.64997	12.7762	14.4625	11.3304	12.6138	10.9211	1	2	0.018499	0.999922	-0.13525	-0.0545496	G3I5N6	G3I5N6	G3I5N6_CRIGR	Igfbp4	Insulin-like growth factor-binding protein 4	LPGGLEPK	LPGGLEPK	LPGGLEPK2
14.2664	16.4797	15.3564	15.0103	16.5824	10.5792	15.3482	16.0566	13.3351	16.5072	16.5674	13.839	1	2	0.283424	0.999922	-1.02739	-0.694234	G3HGY8	G3HH39;G3IHP6;G3HGY8	G3HGY8_CRIGR	Eef1a2	Elongation factor 1-alpha	LPLQDVYK	LPLQDVYK	LPLQDVYK2
9.03059	12.4442	12.0554	9.74512	12.0238	11.1052	11.4495	12.6416	9.35642	9.57075	11.1834	9.78076	1	2	0.0773149	0.999922	-0.201623	-0.216528	G3IBK2	G3IBK2	G3IBK2_CRIGR	I79_021027	Filamin-A	LPQLPITNFSR	LPQLPITNFSR	LPQLPITNFSR2
14.7128	13.726	13.3384	13.7189	13.4407	14.3863	13.9541	13.4924	14.6835	13.6795	14.411	14.0941	1	2	0.0424874	0.999922	-0.120489	-0.122107	G3HD94	G3HD94	G3HD94_CRIGR	I79_008473	Non-specific serine/threonine protein kinase	LPVEEAYK	LPVEEAYK	LPVEEAYK2
11.666	14.3741	11.8242	13.465	13.9621	9.80382	9.84112	14.866	8.67408	12.8631	13.2488	9.77716	1	2	0.0172807	0.999922	0.0768771	0.0509888	G3IBF4	G3IBF4	G3IBF4_CRIGR	I79_020974	Serine protease HTRA1	LPVLLLGR	LPVLLLGR	LPVLLLGR2
8.58673	9.777	12.4199	9.91969	11.1316	10.4341	9.48583	9.52879	10.0246	9.60358	9.66095	9.97989	1	2	0.380495	0.999922	0.846848	0.895268	G3HGW6	G3HGW6	G3HGW6_CRIGR	I79_009858	Laminin subunit alpha-5	LPVSVGFSGCVK	LPVSVGFSGC(UniMod:4)VK	LPVSVGFSGC(UniMod:4)VK2
16.2811	17.1446	15.8801	16.9738	16.8221	16.0157	16.8173	17.136	16.2339	16.0985	15.7454	16.0084	1	2	0.0422342	0.999922	0.0514061	0.122088	G3HCL6	G3HCL6	G3HCL6_CRIGR	I79_008227	Complement C3	LPYSVVR	LPYSVVR	LPYSVVR2
7.68186	12.4044	9.39157	10.6517	11.7322	11.1857	10.2456	12.9447	10.1332	12.7957	11.9563	11.0033	1	2	0.320865	0.999922	0.859536	0.771475	G3HC31	G3HC31	G3HC31_CRIGR	S100a6	Protein S100	LQDAEIAR	LQDAEIAR	LQDAEIAR2
8.94684	16.6885	16.549	8.62487	10.2919	16.9264	10.1967	10.6704	16.4415	9.42513	9.24119	16.7854	1	3	0.149664	0.999922	-1.28679	-0.392983	G3I7Q1	G3I7Q1	G3I7Q1_CRIGR	I79_019548	Apolipoprotein A-I	LQEQLGPVTQEFWDNLEK	LQEQLGPVTQEFWDNLEK	LQEQLGPVTQEFWDNLEK3
9.55549	9.25987	10.5401	9.81582	15.476	10.3994	9.74729	9.85547	10.0725	14.9812	9.94408	10.5604	1	2	0.872518	0.999922	2.92576	1.98369	G3I6T2	G3I6T2	G3I6T2_CRIGR	I79_019210	Uncharacterized protein	LQHAGTCVER	LQHAGTC(UniMod:4)VER	LQHAGTC(UniMod:4)VER2
8.06942	10.3884	12.0302	8.91973	10.5453	9.71867	9.85739	11.0704	9.30093	10.9281	10.2085	9.78256	1	2	0.240312	0.999922	-0.538515	-0.610137	G3I5H3	G3I5H3;G3HDL6	G3I5H3_CRIGR	I79_018721	Elongation factor 1-delta	LQIQCVVEDDK	LQIQC(UniMod:4)VVEDDK	LQIQC(UniMod:4)VVEDDK2
13.7008	11.9886	9.50248	11.2443	9.98247	10.5844	10.7102	9.75007	9.75429	12.1295	13.332	11.0006	1	2	0.296866	0.999922	-0.792238	-0.739014	G3HG95	G3HG95	G3HG95_CRIGR	I79_009616	Lamin-A/C	LQLELSK	LQLELSK	LQLELSK2
8.58145	13.0575	13.0486	9.86373	13.2671	10.7373	9.2988	13.5658	10.9647	11.1852	12.0827	9.70877	1	2	0.0183042	0.999922	0.0771616	0.0539941	G3I278	G3I278	G3I278_CRIGR	I79_017505	Laminin subunit beta-1	LQLLEALER	LQLLEALER	LQLLEALER2
8.18383	11.5083	10.2064	9.04363	11.4584	10.3125	10.4082	9.43321	10.2969	11.6615	11.3034	10.1487	1	2	0.137847	0.999922	0.313183	0.366064	G3II47	G3II47	G3II47_CRIGR	Aco2	Aconitate hydratase, mitochondrial	LQLLEPFDK	LQLLEPFDK	LQLLEPFDK2
8.1723	10.2699	16.6985	15.6522	10.016	11.1343	15.5534	9.61856	16.9966	15.7115	9.20515	10.9003	1	2	0.0523913	0.999922	0.429507	0.149524	G3GZL3	G3GZL3	G3GZL3_CRIGR	I79_003298	RING-type E3 ubiquitin transferase	LQPLDFK	LQPLDFK	LQPLDFK2
11.1257	12.8358	9.63187	9.18821	14.1557	11.0491	10.3004	12.4509	10.1746	13.7663	14.0956	10.2281	1	2	0.0840867	0.999922	0.299099	0.233743	G3HBE9	G3HBE9	G3HBE9_CRIGR	I79_007777	Leucine-rich repeat-containing protein 59	LQQLPADFGR	LQQLPADFGR	LQQLPADFGR2
15.3724	13.1873	13.1845	13.2124	13.0874	14.0009	14.255	12.6487	14.0888	12.9949	14.5093	13.4869	1	2	0.135464	0.999922	-0.494006	-0.358977	G3HD94	G3HD94	G3HD94_CRIGR	I79_008473	Non-specific serine/threonine protein kinase	LQSLTENLTK	LQSLTENLTK	LQSLTENLTK2
12.631	12.4937	10.8714	9.46491	12.0159	10.4605	12.7086	11.503	9.77036	9.631	11.4372	10.946	1	2	0.390892	0.999922	-0.816078	-0.899023	G3IBG3	G3IBG3	G3IBG3_CRIGR	Uba1	E1 ubiquitin-activating enzyme	LQTSSVLVSGLR	LQTSSVLVSGLR	LQTSSVLVSGLR2
8.72781	11.2925	10.5614	10.8549	11.0715	10.4834	10.2704	10.6814	9.29581	12.0636	12.3188	10.6596	1	3	0.283132	0.999922	0.41551	0.69933	G3IDD4	G3IDD4	G3IDD4_CRIGR	CgPICR_008684	Serpin H1	LRDEEVHTGLGELLR	LRDEEVHTGLGELLR	LRDEEVHTGLGELLR3
13.5666	10.2727	10.8846	9.8123	9.1768	10.2781	8.37973	9.06738	9.01136	12.8748	12.8271	11.3678	1	2	0.851466	0.999922	-1.49412	-1.88352	G3HG95	G3HG95	G3HG95_CRIGR	I79_009616	Lamin-A/C	LRDLEDSLAR	LRDLEDSLAR	LRDLEDSLAR2
19.343	17.8938	18.2138	18.3008	18.1285	18.8682	18.3757	17.9181	18.9032	18.5218	18.1814	11.2257	1	2	0.0672268	0.999922	-0.167748	-0.188695	G3IBN9	G3IBN9	G3IBN9_CRIGR	I79_021070	Keratin, type II cytoskeletal 71	LRSEIDNVK	LRSEIDNVK	LRSEIDNVK2
8.26271	12.5731	12.6391	9.18951	12.9426	9.93325	10.3549	13.3536	9.90971	10.5225	11.9646	10.7108	1	2	0.0525923	0.999922	-0.219847	-0.149682	G3HG25	G3HG25	G3HG25_CRIGR	I79_009544	Laminin subunit gamma-1	LSAEDLVLEGAGLR	LSAEDLVLEGAGLR	LSAEDLVLEGAGLR2
8.48087	10.3503	10.8521	9.90709	9.84974	11.1653	9.96146	9.28725	10.2629	10.5827	8.59348	10.4922	1	2	0.154793	0.999922	0.256756	0.409412	G3I9L7	G3I9L7	G3I9L7_CRIGR	I79_020269	EGF-containing fibulin-like extracellular matrix protein 1	LSCEDIDECR	LSC(UniMod:4)EDIDEC(UniMod:4)R	LSC(UniMod:4)EDIDEC(UniMod:4)R2
11.2956	12.9756	8.98707	9.89513	13.0949	10.8681	12.4227	12.6892	9.53186	13.4526	13.4369	10.2954	1	2	0.0959883	0.999922	0.325712	0.263071	G3HL13	G3HL13	G3HL13_CRIGR	I79_011398	60 kDa heat shock protein, mitochondrial	LSDGVAVLK	LSDGVAVLK	LSDGVAVLK2
8.62354	9.27138	11.5655	9.5336	8.43126	9.79749	10.7394	10.0829	10.0126	11.5922	9.09274	11.0405	1	2	0.472901	0.999922	-0.876204	-1.09118	G3HYP6	G3HYP6	G3HYP6_CRIGR	I79_016187	Nuclear migration protein nudC	LSDLDSETR	LSDLDSETR	LSDLDSETR2
9.27932	12.2299	9.23487	9.10885	11.8596	9.90402	10.5583	12.5332	10.1769	10.5634	9.73462	11.433	1	2	0.290614	0.999922	0.738984	0.696788	G3H7I6	G3H7I6	G3H7I6_CRIGR	I79_006318	Sulfhydryl oxidase	LSGAPSEDPYFPK	LSGAPSEDPYFPK	LSGAPSEDPYFPK2
8.79206	13.352	11.2864	9.69579	13.591	10.681	9.83191	13.9693	9.83222	10.4814	12.2503	11.005	1	2	0.064278	0.999922	0.237893	0.180926	G3HHG3	G3HHG3	G3HHG3_CRIGR	I79_010066	Complement component C7	LSGNILSYTFQVK	LSGNILSYTFQVK	LSGNILSYTFQVK2
8.31545	9.869	12.89	10.08	10.9405	13.1367	11.5011	8.76611	13.1475	9.22284	9.6916	13.5628	1	2	0.302541	0.999922	0.900699	0.723675	G3H8Y5	G3H8Y5	G3H8Y5_CRIGR	I79_006834	Collagen alpha-1(VI) chain	LSIIATDHTYR	LSIIATDHTYR	LSIIATDHTYR2
8.28825	13.5352	9.94721	11.5224	14.0702	11.193	12.7774	12.438	8.47315	14.2314	14.4063	10.6254	1	2	0.174229	0.999922	0.705887	0.448525	G3HPI0	G3HPI0;G3I0H2	G3HPI0_CRIGR	LOC100760991	40S ribosomal protein S4	LSNIFVIGK	LSNIFVIGK	LSNIFVIGK2
9.32404	12.0447	11.746	9.13665	11.0748	10.9394	8.764	12.3277	10.6783	8.78435	9.51002	11.8409	1	2	0.037104	0.999922	0.099503	0.107244	G3H8N1	G3IBY4;G3H8N1;G3GSZ0	G3H8N1_CRIGR	I79_006736	Plastin-2	LSPEELLLR	LSPEELLLR	LSPEELLLR2
9.33069	9.66346	9.06927	9.99469	9.03298	9.87506	10.504	10.5048	10.5912	11.4805	12.1544	10.6766	1	2	NaN	NaN	0	NaN	G3HG95	G3HG95	G3HG95_CRIGR	I79_009616	Lamin-A/C	LSPSPTSQR	LSPSPTSQR	LSPSPTSQR2
9.83858	9.33574	13.9199	9.55751	9.53987	13.7824	9.40776	9.92835	13.6388	11.771	9.19743	14.2335	1	2	0.038347	0.999922	-0.180539	-0.110689	G3HZX6	G3HZX6	G3HZX6_CRIGR	I79_016639	Nucleobindin-1	LSQETEALGR	LSQETEALGR	LSQETEALGR2
11.9879	13.5195	9.59917	9.18463	10.9452	10.4046	13.9033	9.60756	10.22	12.1571	9.55926	11.4601	1	2	0.468571	0.999922	-1.13303	-1.08334	G3I3G8	G3ILL5;G3I3G8	G3I3G8_CRIGR	H671_3g9883	Transaldolase	LSSTWEGIQAGK	LSSTWEGIQAGK	LSSTWEGIQAGK2
9.96363	9.1292	10.2044	9.94995	12.2755	10.9542	9.82887	9.2967	10.0106	12.8745	8.57552	10.0136	1	2	1.18388	0.999922	1.62862	2.54465	G3HWE9	G3I6I6;G3HWE9;G3H3C6;G3INA2;G3H588	G3HWE9_CRIGR	I79_015306	Tubulin alpha chain	LSVDYGK	LSVDYGK	LSVDYGK2
9.82657	11.5662	10.2551	9.84011	9.7655	10.3497	9.72812	11.2758	11.5259	10.8991	11.6968	10.5911	1	2	0.34912	0.999922	-0.42072	-0.842179	G3I8F7	G3I8F7	G3I8F7_CRIGR	Krt19	Keratin 19	LSVEADINGLR	LSVEADINGLR	LSVEADINGLR2
8.96183	9.74913	11.3944	10.1369	9.38334	11.7218	10.9486	9.43124	10.2203	11.3152	10.3244	12.4238	1	2	0.206837	0.999922	0.369531	0.520924	G3IQ06	G3IQ06	G3IQ06_CRIGR	I79_026091	Pigment epithelium-derived factor	LSYEGEVTK	LSYEGEVTK	LSYEGEVTK2
11.8797	9.08533	10.1025	10.0129	9.3806	10.7826	10.4495	10.0587	9.86005	11.6677	11.2351	9.80129	1	2	0.312527	0.999922	-0.507294	-0.750742	G3H2C6	G3H2C6	G3H2C6_CRIGR	I79_004334	Voltage-dependent anion-selective channel protein 1	LTFDSSFSPNTGK	LTFDSSFSPNTGK	LTFDSSFSPNTGK2
7.79899	11.0618	9.7412	9.55587	10.5567	10.0556	10.6374	9.35877	10.544	11.6138	11.4347	10.9968	1	2	0.124521	0.999922	0.257222	0.343828	G3GWR2	G3GWR2	G3GWR2_CRIGR	Vdac2	Voltage-dependent anion-selective channel protein 2	LTFDTTFSPNTGK	LTFDTTFSPNTGK	LTFDTTFSPNTGK2
8.93675	11.0936	12.3485	10.861	10.8809	10.622	9.22074	10.1458	10.4476	11.0451	11.4201	11.0979	1	2	0.189077	0.999922	0.394127	0.505428	G3HRM9	G3HRM9	G3HRM9_CRIGR	I79_013473	Prostaglandin E synthase 3 (Fragment)	LTFSCLGGSDNFK	LTFSC(UniMod:4)LGGSDNFK	LTFSC(UniMod:4)LGGSDNFK2
9.20777	13.5764	10.3718	11.1778	13.5734	9.70379	9.29811	11.5858	9.43088	14.0587	13.874	11.198	1	2	0.0838479	0.999922	0.304491	0.231817	G3HPI0	G3HPI0;G3HMW2	G3HPI0_CRIGR	LOC100760991	40S ribosomal protein S4	LTGVFAPR	LTGVFAPR	LTGVFAPR2
9.22495	8.95339	9.07769	9.86379	11.0442	9.97534	10.6353	9.78574	9.95396	11.3496	12.1211	10.6068	1	2	1.37965	0.999922	0.922773	2.69256	G3H2C6	G3HAS3;G3H2C6	G3H2C6_CRIGR	I79_004334	Voltage-dependent anion-selective channel protein 1	LTLSALLDGK	LTLSALLDGK	LTLSALLDGK2
10.5707	11.5237	10.0001	9.93063	10.9612	10.9989	9.448	8.93063	10.5927	11.9743	11.881	11.4722	1	2	0.02853	0.999922	-0.0468533	-0.0832577	G3GWR2	G3GWR2	G3GWR2_CRIGR	Vdac2	Voltage-dependent anion-selective channel protein 2	LTLSALVDGK	LTLSALVDGK	LTLSALVDGK2
12.5924	14.3149	12.3241	10.3965	14.0514	11.6704	13.7776	13.0314	9.83843	14.8289	14.5993	11.2898	1	2	0.2571	0.999922	-0.772357	-0.627929	G3GYR9	G3IM64;G3GYR9	G3GYR9_CRIGR	Rps8	40S ribosomal protein S8	LTPEEEEILNK	LTPEEEEILNK	LTPEEEEILNK2
13.9005	13.6876	14.3339	9.07554	14.0151	10.5602	9.87581	14.0526	9.73537	14.1605	14.0999	12.0963	1	2	0.35887	0.999922	-1.29883	-0.831285	G3I8R9	G3I8R9	BIP_CRIGR	HSPA5	Endoplasmic reticulum chaperone BiP	LTPEEIER	LTPEEIER	LTPEEIER2
9.44067	12.0915	11.304	11.5224	11.9164	10.2208	9.47441	12.7227	11.4836	10.8894	10.9534	10.1077	1	2	0.49479	0.999922	0.927127	1.1116	G3I878	G3I878	G3I878_CRIGR	Fermt3	Fermitin family member 3	LTQLYEQAR	LTQLYEQAR	LTQLYEQAR2
9.20625	11.837	12.3045	9.99405	9.39462	10.3279	10.3012	12.3447	8.86869	9.63698	8.75388	10.7034	1	3	0.0921749	0.999922	-0.262916	-0.252951	G3HNJ3	G3HNJ3	G3HNJ3_CRIGR	Clu	Clusterin	LTQQYNELLHSLQTK	LTQQYNELLHSLQTK	LTQQYNELLHSLQTK3
8.56308	11.3481	8.65847	9.73822	10.6516	9.52694	10.0839	9.62841	10.3344	11.8817	10.9246	10.2176	1	2	0.176087	0.999922	0.326326	0.463317	G3HSA2	G3HSA2	G3HSA2_CRIGR	I79_013731	Myb-binding protein 1A	LTQTLQTLGDAQSK	LTQTLQTLGDAQSK	LTQTLQTLGDAQSK2
8.8807	10.2472	8.43455	10.2975	9.39806	10.7244	10.4041	12.8949	9.51558	10.3973	9.89419	10.2156	1	2	NaN	NaN	0	NaN	G3HBF2	G3HBF2	G3HBF2_CRIGR	I79_007780	Xylosyltransferase 2	LTSWSSLSPDPK	LTSWSSLSPDPK	LTSWSSLSPDPK2
9.38768	12.2497	10.1288	10.2195	11.1896	11.0501	11.015	8.53496	9.53624	11.9695	12.4129	10.7374	1	2	0.0471101	0.999922	0.100863	0.135996	G3HWJ3	G3HWJ3	G3HWJ3_CRIGR	I79_015376	Plectin	LTVDEAVR	LTVDEAVR	LTVDEAVR2
10.9329	9.34966	9.12895	10.2316	10.9441	10.9171	8.70853	10.9222	9.64531	9.49507	10.5083	10.9417	1	2	0.786896	0.999922	0.756024	1.6577	G3HE84	G3HE84	G3HE84_CRIGR	Mapre1	Microtubule-associated protein RP/EB family member 1	LTVEDLEK	LTVEDLEK	LTVEDLEK2
10.4876	8.61489	13.0773	9.35454	11.2225	12.6633	10.133	10.9182	9.15834	11.0529	11.0391	9.6095	1	2	0.375459	0.999922	1.10682	0.863344	G3IBK2	G3IBK2	G3IBK2_CRIGR	I79_021027	Filamin-A	LTVSSLQESGLK	LTVSSLQESGLK	LTVSSLQESGLK2
9.11007	10.9022	10.252	10.7453	10.8544	10.8662	10.4153	11.7281	10.4637	10.0015	9.59714	10.6352	1	2	0.189483	0.999922	0.293187	0.484168	G3HGW6	G3HGW6	G3HGW6_CRIGR	I79_009858	Laminin subunit alpha-5	LTVTAPDLFR	LTVTAPDLFR	LTVTAPDLFR2
8.69213	9.89819	13.0455	10.2591	9.20071	9.95744	9.63089	9.4137	12.1216	9.53892	9.07194	13.0754	1	2	0.192175	0.999922	-0.581389	-0.494012	G3ILK7	G3ILK7	G3ILK7_CRIGR	I79_024775	Calsyntenin-1	LTVTAYDCGK	LTVTAYDC(UniMod:4)GK	LTVTAYDC(UniMod:4)GK2
14.9057	12.6427	12.9975	13.5048	12.5139	14.0788	13.5525	12.5116	13.8658	12.8107	13.621	10.6525	1	2	0.0408749	0.999922	-0.145868	-0.117708	G3HD94	G3HD94	G3HD94_CRIGR	I79_008473	Non-specific serine/threonine protein kinase	LTYEIEDEK	LTYEIEDEK	LTYEIEDEK2
10.7348	11.3682	10.2515	9.35929	11.2034	11.6444	10.7188	9.92882	10.0871	11.5145	10.8608	10.9047	1	2	0.00694338	0.999922	-0.0132105	-0.020888	G3I064	G3I064	G3I064_CRIGR	I79_016741	Neutral alpha-glucosidase AB	LVAIVDPHIK	LVAIVDPHIK	LVAIVDPHIK2
10.2969	11.5627	8.77546	10.0389	10.8125	10.565	8.98285	9.85863	10.177	12.228	11.7268	10.9123	1	2	0.122878	0.999922	0.202039	0.339161	G3GW47	G3GW47	G3GW47_CRIGR	I79_001963	Arginine--tRNA ligase, cytoplasmic	LVDLLGEGLK	LVDLLGEGLK	LVDLLGEGLK2
10.4434	11.7564	9.2907	9.11018	9.45482	10.7247	9.45274	11.8111	10.365	10.7443	11.5463	11.7272	1	2	0.104453	0.999922	-0.280696	-0.284984	G3HMG4	G3HMG4	G3HMG4_CRIGR	I79_011926	Amyloid-beta A4 protein	LVFFAEDVGSNK	LVFFAEDVGSNK	LVFFAEDVGSNK2
10.5222	11.8733	9.16117	9.07307	12.0892	10.0687	8.97451	11.9745	10.4531	12.1963	12.2504	10.407	1	2	0.0422838	0.999922	-0.130484	-0.12159	G3H2D6	G3H2D6	G3H2D6_CRIGR	I79_004346	GTP-binding protein SAR1b	LVFLGLDNAGK	LVFLGLDNAGK	LVFLGLDNAGK2
13.811	12.7642	11.3967	13.2391	12.7585	10.8147	12.8583	11.9739	12.2584	12.0723	11.3528	12.0994	1	2	0.112227	0.999922	0.285659	0.304581	G3I256	G3I256	G3I256_CRIGR	LOC100751672	L-lactate dehydrogenase C chain	LVIITAGAR	LVIITAGAR	LVIITAGAR2
8.95452	11.3549	10.4812	9.88638	12.1363	11.4466	8.91251	10.3706	9.11786	10.9044	11.5011	11.1322	1	2	0.169456	0.999922	0.382016	0.440269	G3IM94	G3IM94;G3I078;G3H3C0;G3HU21	G3IM94_CRIGR	I79_025029	60S ribosomal protein L30	LVILANNCPALR	LVILANNC(UniMod:4)PALR	LVILANNC(UniMod:4)PALR2
8.37181	9.71467	9.62937	10.8313	10.0529	10.5139	10.7769	11.1531	10.1127	10.1338	10.5624	10.1184	1	2	0.415518	0.999922	0.583784	0.94855	G3HN02	G3HN02;G3H4I2	G3HN02_CRIGR	I79_012132	Talin-1	LVILEGELER	LVILEGELER	LVILEGELER2
9.44536	12.0799	12.1611	10.8769	11.7204	11.2613	9.9672	12.1873	9.16785	12.3348	11.7399	10.6881	0	2	0.0264271	0.999922	-0.0560195	-0.0793742	G3H8F9;G3IDS4	G3IDS4;G3H8F9	G3H8F9_CRIGR;G3IDS4_CRIGR	Rhoa;Rhoc	Ras homolog family member A	LVIVGDGACGK	LVIVGDGAC(UniMod:4)GK	LVIVGDGAC(UniMod:4)GK2
9.32852	13.3762	12.8026	9.29377	13.6743	10.44	10.0183	13.3705	8.89822	13.8973	14.0348	9.36398	1	2	0.115245	0.999922	-0.423252	-0.310201	G3I255	G3HGK3;G3I255	G3I255_CRIGR	I79_017480	L-lactate dehydrogenase	LVIVTAGAR	LVIVTAGAR	LVIVTAGAR2
9.53831	11.124	9.92104	9.73176	11.0126	10.1997	9.33053	9.83749	9.97724	10.834	10.3071	12.0196	1	3	0.330376	0.999922	0.376788	0.775838	G3HRN0	G3HRN0	G3HRN0_CRIGR	I79_013474	ATP synthase subunit beta	LVLEVAQHLGESTVR	LVLEVAQHLGESTVR	LVLEVAQHLGESTVR3
12.5997	10.0018	10.3595	8.12467	11.0119	11.1152	11.3901	10.6916	9.89166	11.4851	10.5469	10.0409	1	2	0.273188	0.999922	-0.629534	-0.66124	G3HLW5	G3HRK4;G3H8L7;G3HLW5	G3HLW5_CRIGR	Rab5c	RAB5C	LVLLGESAVGK	LVLLGESAVGK	LVLLGESAVGK2
8.71979	8.77711	12.5231	9.84516	9.82732	9.70097	9.6988	11.8858	12.9177	11.5964	9.40352	10.0655	1	2	0.0297724	0.999922	-0.146745	-0.0868707	G3HGQ1	G3HGQ1	G3HGQ1_CRIGR	I79_009791	Cation-independent mannose-6-phosphate receptor	LVLSYVK	LVLSYVK	LVLSYVK2
13.2918	14.6179	13.7975	13.9055	14.638	9.97038	14.2835	13.7699	13.1429	14.9883	14.9695	12.9955	1	2	0.290518	0.999922	-0.787112	-0.728845	G3IHE5	G3IHE5	G3IHE5_CRIGR	LOC100771164	GTP-binding nuclear protein Ran	LVLVGDGGTGK	LVLVGDGGTGK	LVLVGDGGTGK2
10.3173	12.8468	9.86987	10.1459	12.8763	10.7087	9.56558	12.6767	10.5141	12.391	12.7544	10.6221	1	2	0.0112638	0.999922	0.035825	0.0334612	G3H177	G3H177	G3H177_CRIGR	Lman2	LMAN2	LVPGPVFGSK	LVPGPVFGSK	LVPGPVFGSK2
9.52657	9.94693	14.7676	14.1543	14.3494	11.7212	10.3032	14.668	14.6907	12.849	13.1478	11.4265	1	2	0.332902	0.999922	1.43044	0.800696	G3HHV4	G3HHV4	G3HHV4_CRIGR	I79_010214	Thrombospondin-1	LVPNPDQK	LVPNPDQK	LVPNPDQK2
8.00388	11.0048	12.9627	10.1924	9.92318	11.0639	10.9845	9.47521	10.1899	10.4985	10.7743	11.024	1	2	0.125038	0.999922	-0.375906	-0.343239	G3HDL6	G3HDL6	G3HDL6_CRIGR	I79_008601	Elongation factor 1-beta	LVPVGYGIK	LVPVGYGIK	LVPVGYGIK2
9.67571	12.6388	12	9.60094	12.4595	10.7382	10.7615	12.3877	10.0015	11.4702	12.6679	10.379	1	2	0.000179838	0.999922	0.00056386	0.000543604	G3I5H3	G3I5H3	G3I5H3_CRIGR	I79_018721	Elongation factor 1-delta	LVPVGYGIR	LVPVGYGIR	LVPVGYGIR2
9.56746	11.7897	12.7744	9.98964	12.0236	10.6068	8.51043	11.6646	12.4033	10.8149	9.18302	12.4951	1	2	0.0949643	0.999922	-0.291152	-0.25996	G3H8F4	G3H8F4	G3H8F4_CRIGR	CgPICR_013289	Dystroglycan 1	LVPVVNNR	LVPVVNNR	LVPVVNNR2
14.7381	14.4704	14.1465	12.3595	14.4886	13.6857	13.9004	14.5922	13.762	14.4567	14.7488	13.9289	1	2	0.0067883	0.999922	0.0286069	0.0206762	G3GYP9	G3GYP9	G3GYP9_CRIGR	I79_002954	Peroxiredoxin-1	LVQAFQFTDK	LVQAFQFTDK	LVQAFQFTDK2
9.89746	10.2008	9.63725	8.95904	10.7396	9.85757	9.48215	11.2863	9.69969	8.673	8.36085	11.1977	1	3	0.100776	0.999922	0.113245	0.282023	G3HSF3	G3HSF3	G3HSF3_CRIGR	Psma2	Proteasome subunit alpha type	LVQIEYALAAVAGGAPSVGIK	LVQIEYALAAVAGGAPSVGIK	LVQIEYALAAVAGGAPSVGIK3
9.49249	10.9455	11.062	9.57667	10.1827	10.8913	10.0358	11.336	9.98616	9.65688	10.9811	10.2662	1	2	0.499798	0.999922	-0.538573	-1.09345	G3HLU9	G3H996;G3HLU9	G3HLU9_CRIGR	I79_011694	Junction plakoglobin	LVQNCLWTLR	LVQNC(UniMod:4)LWTLR	LVQNC(UniMod:4)LWTLR2
8.86743	9.93361	11.858	10.0579	11.5308	11.0042	9.29863	10.595	9.52243	9.08624	9.7035	9.88392	1	2	0.167841	0.999922	-0.451963	-0.435507	G3H1K9	G3H1K9	G3H1K9_CRIGR	I79_004057	Alpha-actinin-1	LVSIGAEEIVDGNVK	LVSIGAEEIVDGNVK	LVSIGAEEIVDGNVK2
11.9813	9.30144	15.1005	13.7215	9.58782	13.7258	9.73567	11.8275	13.6796	13.1185	9.62277	15.268	1	2	0.0138323	0.999922	0.0657763	0.0410439	G3I1Y9	G3I1Y9	G3I1Y9_CRIGR	I79_017410	Sulfated glycoprotein 1	LVSYLEHNLEK	LVSYLEHNLEK	LVSYLEHNLEK2
9.13212	8.93396	13.0791	9.97034	9.57188	11.7897	10.377	9.97083	12.4369	9.37501	9.65465	13.0636	1	3	0.0480147	0.999922	0.215248	0.137413	G3I1Y9	G3I1Y9	G3I1Y9_CRIGR	I79_017410	Sulfated glycoprotein 1	LVSYLEHNLEK	LVSYLEHNLEK	LVSYLEHNLEK3
10.0898	11.178	9.43797	10.265	8.99159	11.1564	10.1511	10.0943	10.2823	9.4866	8.98809	10.1445	1	2	0.0428141	0.999922	-0.080215	-0.12317	G3IF52	G3IF52	G3IF52_CRIGR	I79_022367	Nucleobindin-2	LVTLEEFLR	LVTLEEFLR	LVTLEEFLR2
9.74069	13.2931	10.0152	9.22331	13.85	11.3589	9.58577	12.3993	9.61	12.2565	14.03	10.3493	1	2	0.101514	0.999922	0.377647	0.27667	G3HBE9	G3HBE9	G3HBE9_CRIGR	I79_007777	Leucine-rich repeat-containing protein 59	LVTLPVSFAQLK	LVTLPVSFAQLK	LVTLPVSFAQLK2
13.6722	14.7415	13.9978	14.5042	14.1647	13.5192	13.9759	14.4633	13.8073	14.1677	13.7888	13.5804	1	2	0.141218	0.999922	-0.113363	-0.372539	G3GY22	G3IBI0;G3GY22	G3GY22_CRIGR	Rap1b	RAP1B, member of RAS oncogene family	LVVLGSGGVGK	LVVLGSGGVGK	LVVLGSGGVGK2
10.2482	12.7305	9.99101	8.89925	13.0618	9.44106	8.64678	12.337	9.6944	13.0933	12.7929	9.94411	1	2	0.142195	0.999922	-0.440307	-0.376433	G3HV39	G3H8Y6;G3H6Y9;G3HV39	G3HV39_CRIGR	I79_014816	Poly(RC)-binding protein 2	LVVPASQCGSLIGK	LVVPASQC(UniMod:4)GSLIGK	LVVPASQC(UniMod:4)GSLIGK2
10.7293	12.17	12.9633	9.85848	12.9607	12.0089	12.4069	12.7903	9.61535	12.6024	12.7294	11.5703	1	2	0.0761016	0.999922	-0.230561	-0.211865	G3HXL1	G3HXL1	G3HXL1_CRIGR	Pcbp1	PCBP1	LVVPATQCGSLIGK	LVVPATQC(UniMod:4)GSLIGK	LVVPATQC(UniMod:4)GSLIGK2
10.2405	9.507	13.2857	10.0546	10.4073	13.5153	10.1622	9.18937	13.1994	8.80662	9.58988	13.6051	1	2	0.126605	0.999922	-0.41947	-0.337675	G3H665	G3H665	G3H665_CRIGR	I79_005816	Cadherin-5	LVVQISATDK	LVVQISATDK	LVVQISATDK2
10.1324	12.1004	11.3581	8.96663	12.1338	11.012	9.52794	11.1972	10.7861	8.56388	11.4828	10.7633	1	2	0.331264	0.999922	-0.690225	-0.790101	G3IH63	G3IH63	G3IH63_CRIGR	I79_023145	Myosin-9	LVWVPSDK	LVWVPSDK	LVWVPSDK2
11.0506	11.5762	12.4051	12.0428	11.9172	11.898	11.2161	12.1203	9.97733	11.0626	9.18782	10.4872	1	2	0.211942	0.999922	0.255102	0.536271	G3H8V1	G3H8V1	G3H8V1_CRIGR	Mmp9	Matrix metalloproteinase-9	LWCATTSSFDTDK	LWC(UniMod:4)ATTSSFDTDK	LWC(UniMod:4)ATTSSFDTDK2
9.74425	12.8675	9.90731	9.36344	11.9085	10.222	11.7791	9.72126	9.30412	13.1566	12.6572	9.86262	1	2	0.0960952	0.999922	-0.269521	-0.263664	G3I3W6	G3I3W6;G3GWH0;G3HP66;G3HP46	G3I3W6_CRIGR	Rpl27a	60S ribosomal protein L27a	LWTLVSEQTR	LWTLVSEQTR	LWTLVSEQTR2
9.08534	12.217	10.7296	10.4858	12.3281	10.9507	9.66103	9.69457	10.0194	13.1334	11.8692	10.729	0	2	0.206517	0.999922	0.427802	0.522396	G3HGD7;G3HQ39;G3IGI0	G3H6R4;G3HQ39;G3I2N7;G3H7L1;G3HGD7;G3GRH2;G3GTY5;G3IGI0;G3HPU9;G3IAX7;G3HVZ4;G3GSH7;G3H3K6	G3HGD7_CRIGR;G3HQ39_CRIGR;G3IGI0_CRIGR	I79_009661;I79_012931;I79_022895	60S ribosomal protein L23a	LYDIDVAK	LYDIDVAK	LYDIDVAK2
7.33056	11.265	11.4938	10.3207	9.70352	9.80472	11.1613	8.45555	9.61023	11.8732	9.81964	10.9285	1	2	0.15646	0.999922	-0.422876	-0.421487	G3HW34	G3HW34	G3HW34_CRIGR	I79_015182	Prolow-density lipoprotein receptor-related protein 1	LYFSDATLDK	LYFSDATLDK	LYFSDATLDK2
12.7129	13.1793	13.8413	13.8896	12.6574	11.0134	12.9562	13.5961	11.7894	12.1614	11.0624	13.9881	1	2	0.165099	0.999922	-0.326277	-0.441474	G3H8V1	G3H8V1	G3H8V1_CRIGR	Mmp9	Matrix metalloproteinase-9	LYGFCPTR	LYGFC(UniMod:4)PTR	LYGFC(UniMod:4)PTR2
12.341	9.93798	12.3586	9.24435	12.5321	10.6227	10.0953	12.6832	12.5662	12.994	9.91311	9.385	1	2	0.213011	0.999922	-0.615737	-0.535469	G3GR73	G3GR73	G3GR73_CRIGR	H671_3g8659	Rab GDP dissociation inhibitor	LYSESLAR	LYSESLAR	LYSESLAR2
8.03809	11.4527	11.1764	8.35597	10.4826	10.5625	9.96392	11.1858	10.7428	10.3644	9.92246	11.1565	1	2	0.0211466	0.999922	0.0621083	0.0622983	G3IBK2	G3IBK2	G3IBK2_CRIGR	I79_021027	Filamin-A	LYSVSYLLK	LYSVSYLLK	LYSVSYLLK2
9.49829	12.6204	12.2433	9.6039	11.9593	12.5668	9.70106	12.8303	12.4576	12.2059	12.3355	12.6736	1	2	0.15416	0.999922	0.433394	0.404225	G3GU60	G3GU60	G3GU60_CRIGR	Pebp1	Phosphatidylethanolamine-binding protein 1	LYTLVLTDPDAPSR	LYTLVLTDPDAPSR	LYTLVLTDPDAPSR2
8.82924	12.022	9.80745	9.70055	11.9594	10.2359	10.2487	12.4164	11.9787	11.1659	12.1272	10.3792	1	3	0.169617	0.999922	0.365614	0.439998	G3GU60	G3GU60	G3GU60_CRIGR	Pebp1	Phosphatidylethanolamine-binding protein 1	LYTLVLTDPDAPSRK	LYTLVLTDPDAPSRK	LYTLVLTDPDAPSRK3
9.60658	13.6002	9.57256	10.2857	13.7073	10.4193	9.8535	11.842	10.2233	12.5881	14.2469	10.4601	0	2	0.139295	0.999922	0.506322	0.368117	G3H7J9;G3HHK3	G3H7Z8;G3H7J9;G3HHK3;G3IHX8	G3H7J9_CRIGR;G3HHK3_CRIGR	LOC100755951;Rpl31	60S ribosomal protein L31	LYTLVTYVPVTTFK	LYTLVTYVPVTTFK	LYTLVTYVPVTTFK2
15.4983	15.8986	9.14216	9.03897	15.7369	15.9601	9.91108	16.2519	16.0322	16.0497	14.6546	10.2818	1	2	0.260231	0.999922	1.56721	0.63437	G3HW90	G3HW90	G3HW90_CRIGR	I79_015242	Mutated melanoma-associated antigen 1-like protein 1	MALEIIR	M(UniMod:35)ALEIIR	M(UniMod:35)ALEIIR2
18.0758	19.8976	18.8813	8.98551	19.5025	11.0143	10.7793	9.33297	19.2004	19.4333	18.7444	10.3294	1	2	1.18925	0.999922	-6.64754	-2.76615	G3HLE5	G3HLE5	G3HLE5_CRIGR	Ndufv3	NADH dehydrogenase [ubiquinone] flavoprotein 3, mitochondrial	MAVPLLLR	M(UniMod:35)AVPLLLR	M(UniMod:35)AVPLLLR2
10.125	12.5258	11.7264	9.23831	10.373	10.8435	9.02019	12.7496	8.59426	10.1635	8.57276	11.0034	1	3	0.467501	0.999922	-0.8959	-1.06842	G3ICV6	G3ICV6	G3ICV6_CRIGR	I79_021510	Protein C16orf88-like	MHAVSTATVGSMGPR	M(UniMod:35)HAVSTATVGSMGPR	M(UniMod:35)HAVSTATVGSMGPR3
8.04471	9.80689	10.6791	9.506	19.6281	10.6842	10.6349	8.67374	20.6189	10.03	18.9736	10.4899	1	2	0.0198881	0.999922	-0.22713	-0.0585805	G3H042	G3H042	G3H042_CRIGR	I79_003490	Condensin complex subunit 2	MLSGLTK	M(UniMod:35)LSGLTK	M(UniMod:35)LSGLTK2
12.8592	10.6981	11.9202	13.606	12.2645	10.8232	9.8802	9.55578	9.78902	8.64998	9.69722	9.80924	1	4	0.625983	0.999922	1.3619	1.32369	G3GYB8	G3GYB8	G3GYB8_CRIGR	I79_002793	Traf2 and NCK-interacting protein kinase	MTCPVLPHPVAASPPGTVPMGWGMGR	M(UniMod:35)TC(UniMod:4)PVLPHPVAASPPGTVPMGWGMGR	M(UniMod:35)TC(UniMod:4)PVLPHPVAASPPGTVPMGWGMGR4
11.3218	8.34785	9.28414	15.0896	10.9561	10.2697	10.4669	9.96494	10.1828	10.1174	8.60442	10.5707	1	2	0.543052	0.999922	1.75934	1.21622	G3H974	G3H974	G3H974_CRIGR	I79_006941	SNF-related serine/threonine-protein kinase	MVLGDIADR	M(UniMod:35)VLGDIADR	M(UniMod:35)VLGDIADR2
13.9	8.78222	15.6362	15.8062	13.2454	15.8774	15.2544	13.9008	16.0415	14.944	12.7642	15.9351	1	2	0.359284	0.999922	1.62771	0.862048	G3HQ75	G3HQ75;G3I1S2	G3HQ75_CRIGR	I79_012970	Murinoglobulin-1	MVSGFIPLKPTVK	M(UniMod:35)VSGFIPLKPTVK	M(UniMod:35)VSGFIPLKPTVK2
11.2957	8.98593	12.7492	12.8475	9.85409	10.3433	13.1128	10.2652	11.8641	12.5371	9.08638	13.1983	1	2	0.0878023	0.999922	0.269677	0.241846	G3IDN7	G3IDN7	G3IDN7_CRIGR	Fam3c	Protein FAM3C	MASGAANVVGPK	MASGAANVVGPK	MASGAANVVGPK2
10.068	10.5664	10.6809	9.87363	9.40839	9.92601	11.3292	10.2766	9.6365	9.30577	9.57161	10.8112	1	2	1.71665	0.999922	-0.796523	-3.36761	G3HN02	G3HN02	G3HN02_CRIGR	I79_012132	Talin-1	MATNAAAQNAIK	MATNAAAQNAIK	MATNAAAQNAIK2
20.7949	19.8281	19.3411	19.9664	19.6805	19.9511	20.3678	19.4221	19.88	20.0352	19.8085	19.9336	1	2	0.056338	0.999922	-0.123043	-0.159868	G3IKI6	G3IBP3;G3IKI6;G3IIF5	G3IKI6_CRIGR	I79_024389	Keratin, type II cytoskeletal 1b	MEISELNR	MEISELNR	MEISELNR2
10.2718	10.0821	12.8524	9.96669	8.81881	12.7504	8.78156	9.03184	12.8749	9.10039	9.47699	11.4947	1	2	0.151207	0.999922	-0.510463	-0.396505	G3IBY4	G3IBY4	G3IBY4_CRIGR	I79_021170	Plastin-3	MINLSVPDTIDER	MINLSVPDTIDER	MINLSVPDTIDER2
10.018	10.4279	13.5011	9.20394	9.63504	10.5026	10.0903	9.88148	10.2308	10.5514	8.63562	10.4805	1	2	0.517565	0.999922	-1.23107	-1.12886	G3GWQ1	G3GWQ1	G3GWQ1_CRIGR	I79_002180	Vinculin	MLGQMTDQVADLR	MLGQMTDQVADLR	MLGQMTDQVADLR2
8.36099	9.82863	8.84323	9.28338	9.55462	9.44614	10.1019	8.74436	9.59821	9.59574	10.2014	10.9943	1	2	0.571777	0.999922	0.860402	1.25327	G3HQH7	G3HQH7	G3HQH7_CRIGR	I79_013079	Olfactomedin-like protein 3	MLPLLEVAEK	MLPLLEVAEK	MLPLLEVAEK2
12.1647	10.1598	13.5393	13.6844	10.0685	13.3469	10.473	9.20655	13.5405	13.0024	9.32404	13.3857	1	2	0.237008	0.999922	0.638875	0.586186	G3GWQ1	G3GWQ1	G3GWQ1_CRIGR	I79_002180	Vinculin	MSAEINEIIR	MSAEINEIIR	MSAEINEIIR2
13.2275	11.0348	11.6513	8.89989	11.5102	13.4603	12.5396	11.3611	13.4356	12.4459	10.9327	13.4735	1	2	0.240107	0.999922	-0.68271	-0.601065	G3I8F9	G3I8F9;G3I8G0;G3I8G1	G3I8F9_CRIGR	Krt14	Keratin 14	MSVEADINGLR	MSVEADINGLR	MSVEADINGLR2
13.0619	10.4477	14.0683	13.3162	11.0964	14.1846	14.3256	11.5976	14.571	14.1632	11.0231	14.3635	1	2	0.087219	0.999922	0.290292	0.240572	G3GWQ1	G3GWQ1	G3GWQ1_CRIGR	I79_002180	Vinculin	MTGLVDEAIDTK	MTGLVDEAIDTK	MTGLVDEAIDTK2
11.0776	9.692	13.7386	8.53787	9.12367	11.694	10.211	8.76542	13.7242	11.9862	9.47574	9.23227	1	2	0.304199	0.999922	-1.2375	-0.726056	G3HQ75	G3HQ75;G3I1S2	G3HQ75_CRIGR	I79_012970	Murinoglobulin-1	MVSGFIPLK	MVSGFIPLK	MVSGFIPLK2
9.75854	12.5203	17.4296	15.1527	13.9552	17.4716	14.9872	14.5451	17.2754	15.7499	13.1644	17.1323	1	2	0.277584	0.999922	1.66817	0.670322	G3HQ75	G3HQ75;G3I1S2	G3HQ75_CRIGR	I79_012970	Murinoglobulin-1	MVSGFIPLKPTVK	MVSGFIPLKPTVK	MVSGFIPLKPTVK2
13.4191	10.7503	15.9136	13.874	12.6109	15.9084	9.25689	13.8171	16.1623	14.5757	12.082	16.0864	1	3	0.108308	0.999922	0.52322	0.294718	G3HQ75	G3HQ75;G3I1S2	G3HQ75_CRIGR	I79_012970	Murinoglobulin-1	MVSGFIPLKPTVK	MVSGFIPLKPTVK	MVSGFIPLKPTVK3
7.99414	12.3418	9.40854	8.87369	8.73726	10.4257	9.89306	10.3432	10.0935	9.14662	11.9286	9.70741	1	2	0.180907	0.999922	-0.471373	-0.473873	G3HNV7	G3HNV7	G3HNV7_CRIGR	I79_012452	Glyceraldehyde-3-phosphate dehydrogenase	NAAQNIIPASTGAAK	NAAQNIIPASTGAAK	NAAQNIIPASTGAAK2
12.8246	12.8841	10.4125	11.4181	12.5506	10.435	11.8	11.7812	10.2685	12.2756	12.6335	9.69123	1	2	0.201629	0.999922	-0.501575	-0.510781	G3HL13	G3HL13	G3HL13_CRIGR	I79_011398	60 kDa heat shock protein, mitochondrial	NAGVEGSLIVEK	NAGVEGSLIVEK	NAGVEGSLIVEK2
8.89802	8.76558	11.3978	9.55953	9.36896	9.8786	10.5916	9.45116	10.2715	10.2689	10.0035	9.81982	1	2	0.343012	0.999922	-0.689015	-0.85157	G3H2I6	G3H2I6	G3H2I6_CRIGR	I79_004399	Neural cell adhesion molecule 1	NAPTPQEFK	NAPTPQEFK	NAPTPQEFK2
8.87879	9.8625	10.2066	10.1554	10.2997	9.6046	9.68318	10.0648	9.38358	11.3116	11.5688	10.5159	1	2	0.478063	0.999922	0.348848	1.07978	G3II47	G3I9M2;G3II47	G3II47_CRIGR	Aco2	Aconitate hydratase, mitochondrial	NAVTQEFGPVPDTAR	NAVTQEFGPVPDTAR	NAVTQEFGPVPDTAR2
10.47	11.4207	11.4802	12.3239	11.6564	10.9081	10.6444	9.91779	9.73679	12.0458	9.4475	10.773	1	2	0.946267	0.999922	0.890321	1.86405	G3H177	G3H177	G3H177_CRIGR	Lman2	LMAN2	NCIDITGVR	NC(UniMod:4)IDITGVR	NC(UniMod:4)IDITGVR2
10.0241	10.1627	10.9424	9.37756	12.0039	9.90043	9.54638	9.64669	9.58422	11.7195	12.0668	10.7075	1	2	0.236766	0.999922	0.388493	0.599371	G3GYR9	G3GYR9;G3HRD4	G3GYR9_CRIGR	Rps8	40S ribosomal protein S8	NCIVLIDSTPYR	NC(UniMod:4)IVLIDSTPYR	NC(UniMod:4)IVLIDSTPYR2
11.085	8.45556	12.2702	8.61715	9.15093	10.8073	10.1341	9.82152	10.2602	9.76442	9.68494	10.4523	1	2	0.433356	0.999922	-0.923223	-0.99128	G3H2I6	G3H2I6	G3H2I6_CRIGR	I79_004399	Neural cell adhesion molecule 1	NDEAEYVCIAENK	NDEAEYVC(UniMod:4)IAENK	NDEAEYVC(UniMod:4)IAENK2
9.3144	12.4731	14.6899	12.5613	12.1264	10.0012	10.6405	12.2204	9.69297	12.7105	12.4542	12.7822	1	2	0.162771	0.999922	-0.619551	-0.426003	G3IF80	G3IF80	G3IF80_CRIGR	I79_022400	Nucleolin	NDLAVVDVR	NDLAVVDVR	NDLAVVDVR2
13.6173	14.3104	13.4172	10.6793	14.883	10.9873	14.5223	15.3538	13.6558	14.2281	13.6205	13.6923	1	2	0.491139	0.999922	-1.53546	-1.10146	G3GR63	G3GR63	G3GR63_CRIGR	I79_000006	Inter-alpha-trypsin inhibitor heavy chain H2	NDLVSATK	NDLVSATK	NDLVSATK2
10.6578	11.3453	11.5052	10.4691	11.2286	10.842	9.91861	10.9133	10.2809	9.25827	9.50692	10.5977	1	2	0.0841696	0.999922	-0.0711639	-0.232769	G3GZL3	G3GZL3	G3GZL3_CRIGR	I79_003298	RING-type E3 ubiquitin transferase	NDLYVSDAFHK	NDLYVSDAFHK	NDLYVSDAFHK2
8.35775	10.4548	12.1725	10.5837	11.3527	10.1837	9.61166	8.92478	9.70269	10.8599	10.5773	11.7458	1	2	0.0825179	0.999922	0.240617	0.229834	G3IBK2	G3GZ94;G3IBK2	G3IBK2_CRIGR	I79_021027	Filamin-A	NDNDTFTVK	NDNDTFTVK	NDNDTFTVK2
14.2919	9.09864	9.96975	10.6	9.29651	11.3608	9.593	11.8722	13.6218	9.09998	12.5868	9.87496	1	2	0.0769346	0.999922	-0.278638	-0.219495	G3HD94	G3HD94	G3HD94_CRIGR	I79_008473	Non-specific serine/threonine protein kinase	NDYDQLQK	NDYDQLQK	NDYDQLQK2
10.0829	9.54493	12.8144	9.94458	9.63169	9.32556	10.2607	9.50357	13.1218	8.76567	9.54737	12.6088	1	2	0.768048	0.999922	-1.38718	-1.75562	G3ILT7	G3ILT7	G3ILT7_CRIGR	I79_024859	Golgi membrane protein 1	NEFQGELEK	NEFQGELEK	NEFQGELEK2
13.4627	12.5407	12.6139	9.55314	12.789	13.6506	10.1976	12.1873	13.3067	12.7738	13.2181	13.1655	1	2	0.118115	0.999922	-0.421499	-0.317246	G3HLU9	G3HLU9	G3HLU9_CRIGR	I79_011694	Junction plakoglobin	NEGTATYAAAVLFR	NEGTATYAAAVLFR	NEGTATYAAAVLFR2
12.3059	12.9536	13.3672	9.17161	12.8399	10.7931	10.4086	13.3129	11.0011	13.2219	12.876	12.1528	1	2	0.74778	0.999922	-1.55388	-1.52944	G3I8R9	G3I8R9	BIP_CRIGR	HSPA5	Endoplasmic reticulum chaperone BiP	NELESYAYSLK	NELESYAYSLK	NELESYAYSLK2
13.9275	14.8226	13.3375	14.5439	15.1619	11.5104	10.347	15.4148	13.7109	14.0266	13.6691	13.1313	1	2	0.150206	0.999922	-0.395456	-0.397665	G3HCL6	G3HCL6	G3HCL6_CRIGR	I79_008227	Complement C3	NEQVEIR	NEQVEIR	NEQVEIR2
7.74553	9.85763	10.3143	9.69215	9.62031	10.335	10.3328	9.68879	11.3646	11.0777	10.3515	11.0704	1	2	NaN	NaN	0	NaN	G3GR61	G3GR61	G3GR61_CRIGR	LOC100760824	ATP synthase subunit gamma	NEVANLTAAGK	NEVANLTAAGK	NEVANLTAAGK2
8.23301	13.7455	9.94304	8.99825	8.91788	10.0116	9.46022	13.5499	10.1869	12.1225	9.45868	10.5812	1	2	0.210267	0.999922	-0.85923	-0.529604	G3IBH0	G3IBH0	G3IBH0_CRIGR	Timp1	Metalloproteinase inhibitor 1	NFACLPR	NFAC(UniMod:4)LPR	NFAC(UniMod:4)LPR2
9.34451	10.0864	12.5955	8.82645	8.74445	10.752	11.3838	10.0189	9.84588	9.39145	9.51013	9.97983	1	2	0.419158	0.999922	-1.04631	-0.945765	G3GXA9	G3GXA9	G3GXA9_CRIGR	I79_002399	Protein disulfide-isomerase	NFEEVAFDEK	NFEEVAFDEK	NFEEVAFDEK2
11.3246	11.8961	10.0746	10.0819	11.8198	10.5943	9.63448	12.8078	9.10869	9.95076	10.1008	10.8315	1	2	0.144911	0.999922	-0.218209	-0.381176	G3HYM2	G3HYM2	G3HYM2_CRIGR	I79_016163	Coagulation factor V	NFFNPPIISR	NFFNPPIISR	NFFNPPIISR2
8.33373	11.7713	9.37373	9.99712	11.3312	11.0106	11.5348	9.42604	10.1954	11.968	11.3519	11.4111	1	2	0.167994	0.999922	0.390278	0.436947	G3HYK9	G3I741;G3H9A3;G3HTI6;G3GS29;G3HMP4;G3H7D6;G3HMK2;G3HYK9;G3ILW8;G3I0F9;G3GSB7	G3HYK9_CRIGR	I79_016147	60S ribosomal protein L7a (Fragment)	NFGIGQDIQPK	NFGIGQDIQPK	NFGIGQDIQPK2
7.96732	9.82607	12.2671	12.2128	12.1182	10.8696	9.8409	9.8733	9.35894	10.127	12.2449	11.4397	1	2	0.605626	0.999922	1.36169	1.30758	G3HJB1	G3HJB1	G3HJB1_CRIGR	I79_010753	Alpha-actinin-4	NFITAEELR	NFITAEELR	NFITAEELR2
7.48156	10.509	9.77934	9.50208	11.8147	10.8255	10.0918	10.9984	10.3975	11.5593	11.7647	10.1408	1	2	0.437275	0.999922	0.884392	0.980682	G3H7Z2	G3H7Z2	G3H7Z2_CRIGR	Tagln2	Transgelin	NFSDNQLQEGK	NFSDNQLQEGK	NFSDNQLQEGK2
9.3715	10.7255	9.32411	8.60568	10.963	10.3288	10.8623	10.3025	10.3045	12.4897	11.6168	9.77786	1	2	0.0198617	0.999922	0.0404167	0.0588658	G3IQ91	G3IQ91	G3IQ91_CRIGR	I79_026192	Vesicle-fusing ATPase	NFSGAELEGLVR	NFSGAELEGLVR	NFSGAELEGLVR2
10.5942	8.87364	12.61	10.8671	11.5691	10.152	10.9763	12.0928	11.2832	9.66726	10.0714	10.8052	1	2	0.0885965	0.999922	0.204603	0.249879	G3HWE4	G3HWE4	G3HWE4_CRIGR	I79_015301	Nidogen-1	NGFSITGGEFTR	NGFSITGGEFTR	NGFSITGGEFTR2
9.40723	8.85691	10.2605	9.91161	9.82867	11.3157	9.86768	9.91357	10.539	11.5716	11.5515	10.1727	1	2	NaN	NaN	0	NaN	G3H7M8	G3H7M8	G3H7M8_CRIGR	I79_006363	Heterogeneous nuclear ribonucleoprotein U	NGQDLGVAFK	NGQDLGVAFK	NGQDLGVAFK2
15.6888	8.69716	13.7379	14.5247	9.39013	14.866	15.2979	9.75511	15.0053	14.9505	9.04941	9.88968	1	2	0.0361437	0.999922	-0.213211	-0.104559	G3I8G0	G3I8G0;G3I8G1	G3I8G0_CRIGR	Krt17	Keratin 17	NHEEEMNALR	NHEEEMNALR	NHEEEMNALR2
8.95599	9.92365	12.0078	10.4846	10.2043	11.4149	9.55898	9.901	8.93927	9.74929	9.56655	11.2341	0	2	0.093655	0.999922	0.188595	0.259979	G3GZV3;G3I3H2	G3GZV3;G3I3H2	G3GZV3_CRIGR;G3I3H2_CRIGR	I79_003400;Rplp2	60S acidic ribosomal protein P2	NIEDVIAQGVGK	NIEDVIAQGVGK	NIEDVIAQGVGK2
9.18731	9.67153	9.80453	9.3272	12.0312	10.4591	9.70488	12.2866	9.3214	9.23325	9.20146	10.6838	1	2	0.704686	0.999922	0.949955	1.53388	G3GZD2	G3GZD2	G3GZD2_CRIGR	I79_003195	Phosphoglucomutase-1	NIFDFNALK	NIFDFNALK	NIFDFNALK2
10.9058	11.731	9.06307	11.0417	11.7364	10.7121	10.1396	11.2698	10.1101	10.941	10.8661	10.6025	1	2	0.737801	0.999922	1.08686	1.57384	G3ICD3	G3ICD3	G3ICD3_CRIGR	I79_021326	Lactadherin	NIFETPIVAR	NIFETPIVAR	NIFETPIVAR2
11.6416	13.8145	12.3993	12.117	13.5236	10.462	11.8379	14.1515	10.6263	11.7055	12.8711	10.5144	1	2	0.0446424	0.999922	-0.108343	-0.128211	G3I3U5	G3I3U5	G3I3U5_CRIGR	I79_018113	Nidogen-1	NIFWTDSQLDR	NIFWTDSQLDR	NIFWTDSQLDR2
8.74915	12.5682	13.2584	11.294	13.0308	10.0466	9.8409	12.7482	11.5566	11.4138	11.8294	12.5463	1	2	0.0315609	0.999922	0.11732	0.0920493	G3I278	G3I278	G3I278_CRIGR	I79_017505	Laminin subunit beta-1	NIGNLFEEAEK	NIGNLFEEAEK	NIGNLFEEAEK2
8.80104	9.67647	9.40291	9.65637	8.90253	9.95445	8.73559	9.76291	8.88515	10.9568	11.152	9.48191	0	2	NaN	NaN	0	NaN	G3H2S5;G3HTP7	G3H2S5;G3HTP7	G3H2S5_CRIGR;G3HTP7_CRIGR	H671_1g1349;I79_014275	RNA-binding protein 8A	NIHLNLDR	NIHLNLDR	NIHLNLDR2
8.01057	12.5401	9.16775	9.04183	11.8519	11.3908	9.73003	10.4257	10.014	12.6421	13.134	10.6918	1	2	0.290049	0.999922	0.802536	0.702933	G3HFG4	G3HFG4	G3HFG4_CRIGR	CgPICR_006951	60S ribosomal protein L4	NIPGITLLNVSK	NIPGITLLNVSK	NIPGITLLNVSK2
8.41244	10.9145	9.81319	8.64417	10.4086	12.0968	10.1759	9.85543	10.9896	11.7022	11.2008	10.7928	1	2	0.284696	0.999922	0.604357	0.68878	G3HID0	G3HID0	G3HID0_CRIGR	Rpn1	Dolichyl-diphosphooligosaccharide--protein glycosyltransferase subunit 1	NIQVDSPYDISR	NIQVDSPYDISR	NIQVDSPYDISR2
14.2661	12.6758	10.0586	9.88328	12.5277	10.7758	8.67514	9.23246	10.0794	10.5067	13.2071	9.50884	1	2	0.363594	0.999922	-1.03622	-0.852355	G3HG95	G3HG95	G3HG95_CRIGR	I79_009616	Lamin-A/C	NIYSEELR	NIYSEELR	NIYSEELR2
17.5078	16.1261	17.5776	16.9939	16.6002	18.4185	10.554	16.4792	18.5092	16.7662	17.1866	9.70569	1	2	0.225594	0.999922	0.381451	0.56154	G3IBN9	G3IBN9;G3IKI6;G3IKD4	G3IBN9_CRIGR	I79_021070	Keratin, type II cytoskeletal 71	NKYEDEINK	NKYEDEINK	NKYEDEINK2
9.16387	10.6738	10.4552	10.062	8.9376	11.6322	9.39037	9.39765	9.19722	11.6245	11.9323	9.62277	1	2	NaN	NaN	0	NaN	G3I8S7	G3I8S7	G3I8S7_CRIGR	I79_019955	Polyadenylate-binding protein	NLDDGIDDER	NLDDGIDDER	NLDDGIDDER2
9.51563	9.05097	9.33225	8.388	11.0326	9.4056	9.19678	9.01338	9.75828	10.4848	10.8323	11.7638	1	2	0.0785346	0.999922	0.128019	0.225531	G3HGV7	G3HGV7	G3HGV7_CRIGR	RTCB	RNA-splicing ligase RtcB homolog	NLDFQDVLDK	NLDFQDVLDK	NLDFQDVLDK2
14.1151	9.78141	9.94199	9.84736	12.0235	9.82579	10.5599	11.9826	9.96912	9.38948	11.896	10.334	1	3	0.0924355	0.999922	-0.312277	-0.258099	G3HWE9	G3I6I6;G3HWE9;G3ICI3;G3HQ80;G3H3C6;G3INA2	G3HWE9_CRIGR	I79_015306	Tubulin alpha chain	NLDIERPTYTNLNR	NLDIERPTYTNLNR	NLDIERPTYTNLNR3
9.64308	9.948	9.41497	9.95575	11.4348	10.2725	9.6756	12.0387	9.92769	11.7126	11.2949	9.96054	1	2	1.05483	0.999922	0.808089	2.31069	G3HB04	G3HB04	G3HB04_CRIGR	I79_007616	Protein disulfide-isomerase	NLEPEWATAATEVK	NLEPEWATAATEVK	NLEPEWATAATEVK2
9.08487	9.28128	9.96114	12.5739	11.6482	10.6653	10.408	9.89434	8.80985	9.5038	8.82947	11.2458	1	3	1.64096	0.999922	2.77948	3.91105	G3HJG6	G3HJG6	G3HJG6_CRIGR	Dcn	Decorin	NLHTLILVNNK	NLHTLILVNNK	NLHTLILVNNK3
10.4198	10.7512	11.1722	9.05172	11.2976	10.6857	10.1915	11.0074	9.48587	10.9343	11.5556	10.1538	1	2	0.222865	0.999922	-0.297625	-0.568141	P12269	P12269	IMDH2_CRIGR	IMPDH2	Inosine-5'-monophosphate dehydrogenase 2	NLIDAGVDALR	NLIDAGVDALR	NLIDAGVDALR2
8.22791	9.81713	9.96046	10.0206	11.4491	10.1199	10.2871	9.71434	9.83209	9.03656	9.84685	10.1736	1	2	0.910712	0.999922	2.0027	1.94585	G3H4T5	G3H4T5	G3H4T5_CRIGR	I79_005296	Glypican-1	NLLDSMVLITDK	NLLDSMVLITDK	NLLDSMVLITDK2
16.123	16.7264	16.8752	16.6889	16.7741	11.0171	16.0447	15.2472	16.6803	16.7651	15.9564	10.0654	1	2	0.725087	0.999922	-3.05064	-1.68565	G3HKZ1	G3HYQ1;G3HK90;G3HW33;G3HKZ1;G3H132;G3HLS2;G3IEY9	G3HKZ1_CRIGR	Ywhaz	14-3-3 protein zeta/delta	NLLSVAYK	NLLSVAYK	NLLSVAYK2
11.1954	13.4323	12.7194	12.5887	13.8645	9.70324	12.9963	12.5443	10.5638	14.137	14.0585	10.6417	1	2	0.0292651	0.999922	0.0985491	0.0853306	G3I255	G3I255	G3I255_CRIGR	I79_017480	L-lactate dehydrogenase	NLNPELGTDTDK	NLNPELGTDTDK	NLNPELGTDTDK2
10.1523	8.06386	9.8575	9.55618	10.2409	10.3531	9.78352	9.73421	10.3277	9.42541	9.66854	10.1432	1	2	0.390404	0.999922	0.628292	0.906303	G3HGW6	G3HGW6	G3HGW6_CRIGR	I79_009858	Laminin subunit alpha-5	NLPDLAAYTALK	NLPDLAAYTALK	NLPDLAAYTALK2
12.1365	13.2617	11.4596	8.6621	12.6954	11.9171	13.7369	11.5808	9.65704	14.5028	13.8349	10.0521	1	2	0.279642	0.999922	-0.819288	-0.675468	G3HHR3	G3HHR3;G3IJR3	G3HHR3_CRIGR	Vim	Vimentin	NLQEAEEWYK	NLQEAEEWYK	NLQEAEEWYK2
14.545	10.3004	11.0535	9.45544	12.8625	9.74063	9.59368	16.0258	10.1864	15.2503	15.3602	10.9899	1	2	0.0541229	0.999922	0.254271	0.153935	G3IHE5	G3IHE5;G3IKJ4;G3HP89	G3IHE5_CRIGR	LOC100771164	GTP-binding nuclear protein Ran	NLQYYDISAK	NLQYYDISAK	NLQYYDISAK2
10.9309	12.635	14.7612	9.64584	12.4462	12.7995	10.4222	12.8709	9.82687	11.5465	12.6164	13.0129	1	2	0.355028	0.999922	-0.884614	-0.824724	G3IF80	G3IF80	G3IF80_CRIGR	I79_022400	Nucleolin	NLSFNITEDELK	NLSFNITEDELK	NLSFNITEDELK2
9.04586	12.185	10.649	8.82381	11.9481	9.98007	9.33245	9.03905	10.3371	13.2452	12.5995	10.521	1	2	0.00534353	0.999922	0.0165942	0.0160048	G3HNP4	G3HNP4	G3HNP4_CRIGR	I79_012386	rRNA 2'-O-methyltransferase fibrillarin	NLVPGESVYGEK	NLVPGESVYGEK	NLVPGESVYGEK2
17.0156	13.3285	16.3219	15.526	13.9258	16.9393	10.1351	13.1083	16.7712	16.3549	14.5468	16.5571	1	2	0.0774692	0.999922	0.275486	0.21681	G3IBN9	G3IBN9;G3IKI7	G3IBN9_CRIGR	I79_021070	Keratin, type II cytoskeletal 71	NMQDLVEDFK	NMQDLVEDFK	NMQDLVEDFK2
19.5493	13.786	18.1367	18.2699	14.0415	18.8792	18.8612	13.5817	18.6347	18.6462	15.0459	10.7533	1	2	0.00789154	0.999922	0.0392182	0.0235475	G3IKI6	G3IKI6	G3IKI6_CRIGR	I79_024389	Keratin, type II cytoskeletal 1b	NMQDMVEDYR	NMQDM(UniMod:35)VEDYR	NMQDM(UniMod:35)VEDYR2
18.1027	9.44196	19.6971	10.2622	11.9223	20.3182	10.1685	11.9582	20.4553	17.8092	9.4572	10.1211	1	2	0.144152	0.999922	-1.21946	-0.379277	G3IKI6	G3IKI6	G3IKI6_CRIGR	I79_024389	Keratin, type II cytoskeletal 1b	NMQDMVEDYR	NMQDMVEDYR	NMQDMVEDYR2
8.82328	9.81248	9.58902	9.17216	8.98869	10.4797	10.5893	8.86709	10.5664	12.3282	10.3913	10.1392	1	2	NaN	NaN	0	NaN	G3I2I9	G3I2I9	G3I2I9_CRIGR	Rpl3	60S ribosomal protein L3	NNASTDYDLSDK	NNASTDYDLSDK	NNASTDYDLSDK2
7.75366	12.1537	12.6689	11.4611	12.3851	11.1187	9.5245	12.7458	9.3456	9.50351	8.60365	13.2324	1	2	0.248526	0.999922	0.788694	0.628976	G3INC5	G3INC5	G3INC5_CRIGR	LOC100768693	Cathepsin L1	NNHCGVATAASYPTV	NNHC(UniMod:4)GVATAASYPTV	NNHC(UniMod:4)GVATAASYPTV2
8.79897	9.26021	9.70557	8.76212	10.7357	10.4122	9.21916	11.2145	11.4677	11.5761	12.0479	11.1429	1	2	0.517822	0.999922	0.564001	1.16606	G3HJ89	G3HJ89	G3HJ89_CRIGR	I79_010729	Clathrin heavy chain	NNLAGAEELFAR	NNLAGAEELFAR	NNLAGAEELFAR2
8.55719	9.29869	12.2791	9.55647	9.75641	11.1723	9.45569	9.28943	12.0333	9.92564	8.99735	11.9372	1	2	0.0322863	0.999922	0.101635	0.0945808	G3HYD2	G3HYD2	G3HYD2_CRIGR	I79_016057	Protocadherin-12	NPAYEVDVQAR	NPAYEVDVQAR	NPAYEVDVQAR2
13.5088	9.29541	15.3067	10.2656	12.9781	10.7438	10.0904	13.0707	15.5949	13.6332	8.21167	10.7296	1	2	3.37141e-05	0.999922	-0.00017333	-0.000102114	G3GWQ1	G3GWQ1	G3GWQ1_CRIGR	I79_002180	Vinculin	NQGIEEALK	NQGIEEALK	NQGIEEALK2
9.23606	9.38892	13.4537	9.4636	11.2427	10.5306	9.86592	12.6687	10.2901	12.6348	12.0253	12.4626	1	2	0.10797	0.999922	-0.346981	-0.297719	G3I8R9	G3I8R9	BIP_CRIGR	HSPA5	Endoplasmic reticulum chaperone BiP	NQLTSNPENTVFDAK	NQLTSNPENTVFDAK	NQLTSNPENTVFDAK2
8.76526	12.2134	12.3539	9.58304	12.1906	11.7092	11.5987	12.519	11.7644	11.7979	11.8828	12.1146	1	2	0.0026673	0.999922	0.00889683	0.00803306	G3HZE6	G3HZE6;G3HZE5	G3HZE6_CRIGR	I79_016447	Heat shock 70 kDa protein 1A/1B	NQVALNPQNTVFDAK	NQVALNPQNTVFDAK	NQVALNPQNTVFDAK2
8.6309	8.96738	9.32897	9.51172	9.67844	11.15	11.0998	10.2636	10.5277	10.3218	10.0207	10.2912	1	2	NaN	NaN	0	NaN	G3H037	G3H037	G3H037_CRIGR	I79_003485	U5 small nuclear ribonucleoprotein 200 kDa helicase	NQVLVFVHSR	NQVLVFVHSR	NQVLVFVHSR2
13.5992	13.7554	13.5859	14.0579	13.632	10.8585	10.0214	13.6753	13.6846	13.5152	12.6187	11.0185	1	2	0.148166	0.999922	-0.554183	-0.388695	G3GWQ1	G3GWQ1	G3GWQ1_CRIGR	I79_002180	Vinculin	NQWIDNVEK	NQWIDNVEK	NQWIDNVEK2
14.4004	15.4888	15.1822	9.67061	15.6421	15.3817	9.18047	16.0549	10.0411	14.8539	14.2676	10.6779	1	2	0.316311	0.999922	-1.18402	-0.789814	G3HHX2	G3HHX2	G3HHX2_CRIGR	I79_010233	Ovule protein	NRVAPAIVK	NRVAPAIVK	NRVAPAIVK2
10.5411	12.3006	13.6547	12.5526	12.122	11.5305	9.87132	12.3103	9.39013	11.9381	11.6125	12.333	1	2	0.0405676	0.999922	0.0909379	0.117794	G3I278	G3I278	G3I278_CRIGR	I79_017505	Laminin subunit beta-1	NSDIQGALDSVTK	NSDIQGALDSVTK	NSDIQGALDSVTK2
11.0171	12.4065	12.9726	11.1551	12.5519	13.2523	12.9682	12.9485	12.77	12.7593	12.1987	13.2441	1	2	0.359648	0.999922	0.811405	0.851135	G3IDK4	G3IDK4	G3IDK4_CRIGR	I79_021787	Collagen alpha-1(II) chain	NSIAYLDEAAGNLK	NSIAYLDEAAGNLK	NSIAYLDEAAGNLK2
11.2664	9.80414	12.1073	12.3571	12.488	10.9354	12.6651	9.37895	11.7151	12.1811	9.3069	9.80148	1	2	0.415239	0.999922	0.666166	0.950617	G3HN88	G3HN88	G3HN88_CRIGR	Cap1	Adenylyl cyclase-associated protein	NSLDCEIVSAK	NSLDC(UniMod:4)EIVSAK	NSLDC(UniMod:4)EIVSAK2
8.50869	10.4602	9.76782	9.61742	11.0895	10.5426	9.31583	8.91372	10.3129	8.2896	10.2158	10.3291	1	3	0.316067	0.999922	0.521955	0.761696	G3HXA5	G3HXA5	G3HXA5_CRIGR	I79_015624	Thrombospondin-4 (Fragment)	NSLWHTGDTSDQVR	NSLWHTGDTSDQVR	NSLWHTGDTSDQVR3
9.61218	10.7937	11.3441	9.77528	10.8508	10.4908	10.7307	11.6567	11.6035	8.95708	9.26986	10.5667	1	2	0.083288	0.999922	-0.148474	-0.23041	G3GWT2	G3GWT2	G3GWT2_CRIGR	Tubb1	Tubulin beta chain	NSNCFVEWIPNNVK	NSNC(UniMod:4)FVEWIPNNVK	NSNC(UniMod:4)FVEWIPNNVK2
12.5438	9.62436	9.28902	10.1363	9.12945	9.62494	9.9492	9.84045	12.6903	10.4384	9.01839	9.63249	1	2	0.235272	0.999922	-0.701402	-0.58334	G3HZF4	G3HZF4	G3HZF4_CRIGR	Clic1	Chloride intracellular channel protein	NSNPALNDNLEK	NSNPALNDNLEK	NSNPALNDNLEK2
7.96634	13.8685	13.6164	9.12919	13.8155	12.4791	9.78019	13.7671	12.4167	12.0478	13.9415	11.7963	1	2	0.0137707	0.999922	0.0689322	0.0409484	G3HQP8	G3HMW8;G3IEG6;G3HQP8;G3GRQ1;G3GZ08;G3HCL2;G3IG44	G3HQP8_CRIGR	CgPICR_019487	Tubulin beta chain	NSSYFVEWIPNNVK	NSSYFVEWIPNNVK	NSSYFVEWIPNNVK2
8.972	11.6697	11.2598	9.30951	11.0067	11.2699	9.40187	11.0582	10.137	11.8741	11.627	11.1014	1	2	0.0286015	0.999922	-0.0639155	-0.0836888	G3HK90	G3HK90	G3HK90_CRIGR	I79_011108	14-3-3 protein eta	NSVVEASEAAYK	NSVVEASEAAYK	NSVVEASEAAYK2
11.5101	12.3877	12.5052	11.9769	12.8594	11.618	11.6895	12.8176	10.6091	9.58388	11.5936	12.0631	1	2	0.00819842	0.999922	0.00839853	0.0244576	G3HG25	G3HG25	G3HG25_CRIGR	I79_009544	Laminin subunit gamma-1	NTIEETGILAEQAR	NTIEETGILAEQAR	NTIEETGILAEQAR2
7.31408	12.4326	12.5727	9.46196	12.4545	10.5486	9.2192	12.5809	10.065	9.18847	11.3801	9.73631	1	2	0.215435	0.999922	0.80831	0.54452	G3HG25	G3HG25	G3HG25_CRIGR	I79_009544	Laminin subunit gamma-1	NTLQEANDILSNLK	NTLQEANDILSNLK	NTLQEANDILSNLK2
15.4946	16.3702	15.592	15.9051	16.2813	15.7007	15.9104	16.0278	15.8673	15.7884	15.1191	15.7423	1	2	0.0842126	0.999922	0.114388	0.232996	G3GSF1	G3GSF1	G3GSF1_CRIGR	I79_000475	Inter-alpha-trypsin inhibitor heavy chain H4	NVIFVIDK	NVIFVIDK	NVIFVIDK2
11.6668	8.81005	9.56895	10.2239	9.11268	10.175	9.93862	10.2717	9.20829	12.1213	9.96929	10.1417	1	2	0.0136945	0.999922	-0.0444736	-0.0405853	G3H7Z2	G3H7Z2	G3H7Z2_CRIGR	Tagln2	Transgelin	NVIGLQMGTNR	NVIGLQMGTNR	NVIGLQMGTNR2
10.0405	9.34082	11.3331	9.78771	10.7959	10.511	10.1901	11.3775	11.3863	9.56254	9.20423	11.7501	1	3	0.0545646	0.999922	-0.0865333	-0.15509	G3HDQ2	G3HDQ2	G3HDQ2_CRIGR	Mdh1	Malate dehydrogenase	NVIIWGNHSSTQYPDVNHAK	NVIIWGNHSSTQYPDVNHAK	NVIIWGNHSSTQYPDVNHAK3
12.3827	13.127	15.8318	12.8764	12.7998	15.395	12.7941	13.8061	15.1093	12.9127	12.0952	15.7732	1	2	0.0473914	0.999922	-0.230498	-0.135543	G3H584	G3H584	G3H584_CRIGR	I79_005459	SPARC	NVLVTLYER	NVLVTLYER	NVLVTLYER2
12.2344	9.80957	10.836	12.4551	11.98	10.513	10.4308	12.0418	11.5481	8.73324	9.16821	9.62681	1	2	0.120985	0.999922	0.332571	0.32535	G3HSE4	G3HSE4	G3HSE4_CRIGR	Psma1	Proteasome subunit alpha type	NVSIGIVGK	NVSIGIVGK	NVSIGIVGK2
9.0383	12.7491	9.15237	9.83059	12.2262	11.3038	8.96405	9.73507	10.5035	13.481	12.6791	10.4259	1	2	0.185585	0.999922	0.524858	0.475718	G3H8N4	G3H8N4	G3H8N4_CRIGR	I79_006744	Lactase-like protein	NVTLPAVFK	NVTLPAVFK	NVTLPAVFK2
11.5819	9.61754	12.5689	9.19417	9.61511	14.2097	9.71623	10.4858	13.836	11.7637	11.4679	10.2761	1	2	0.077672	0.999922	-0.311335	-0.217525	G3HP49	G3HP49	G3HP49_CRIGR	Clec3b	C-type lectin domain family 3 member B	NWETEITAQPDGGK	NWETEITAQPDGGK	NWETEITAQPDGGK2
9.08073	9.51807	10.8672	9.67713	11.2308	10.2829	10.3343	9.50414	8.90966	8.93959	8.6897	10.8359	1	2	0.815097	0.999922	1.13026	1.66146	G3ID97	G3ID97	G3ID97_CRIGR	H671_1g2173	Periostin	NWYQGAICGK	NWYQGAIC(UniMod:4)GK	NWYQGAIC(UniMod:4)GK2
11.1185	12.4622	12.8584	9.45973	9.92255	10.3302	9.65039	11.7325	12.745	9.03462	11.5001	10.9133	1	2	1.16237	0.999922	-1.84516	-2.2843	G3I0Q0	G3I0Q0	G3I0Q0_CRIGR	I79_016939	Non-muscle caldesmon	PAASDLPVPAEGVR	PAASDLPVPAEGVR	PAASDLPVPAEGVR2
7.94258	9.64014	9.74204	10.2324	10.381	9.87505	9.53727	9.58748	10.5541	11.4341	10.5373	10.5979	1	2	0.899875	0.999922	0.867198	1.91423	G3GZL7	G3GZL7	G3GZL7_CRIGR	I79_003304	Calcyclin-binding protein	PAAVVAPLTTGYTVK	PAAVVAPLTTGYTVK	PAAVVAPLTTGYTVK2
15.0187	15.4359	14.6731	15.2894	15.1143	12.1295	16.0399	15.3638	14.8436	15.3857	14.4535	14.933	0	2	0.258838	0.999922	-0.514194	-0.650314	G3GTP7;G3IP93	G3GTP7;G3IP93	G3GTP7_CRIGR;G3IP93_CRIGR	I79_001034;I79_025798	Vitronectin	PFDAFTDLK	PFDAFTDLK	PFDAFTDLK2
12.3349	9.77166	9.8919	8.45817	11.2138	10.6368	10.0024	9.85339	9.94175	12.231	11.9184	10.2331	1	2	0.00712359	0.999922	0.0223067	0.0213637	G3I3Y6	G3I3Y6	G3I3Y6_CRIGR	I79_018157	Glutathione S-transferase	PFETLLSQNQGGK	PFETLLSQNQGGK	PFETLLSQNQGGK2
9.71333	9.30703	10.9606	9.42976	8.72073	10.3343	9.99251	9.24859	10.1909	8.86705	9.24077	10.743	1	3	0.0302481	0.999922	-0.0930121	-0.0887616	G3I278	G3I278	G3I278_CRIGR	I79_017505	Laminin subunit beta-1	PFYYQHPER	PFYYQHPER	PFYYQHPER3
9.33844	9.52917	9.12098	9.12484	9.57259	10.2615	10.3673	10.0086	10.4015	11.9757	12.8424	9.82126	1	2	NaN	NaN	0	NaN	G3HMV2	G3HMV2	G3HMV2_CRIGR	Eloa	60S ribosomal protein L11	PGFSIADK	PGFSIADK	PGFSIADK2
9.36841	13.089	10.4943	9.02753	12.8221	10.6609	9.93441	8.64223	9.61719	14.2256	13.3036	10.4555	1	2	0.043146	0.999922	-0.138039	-0.123917	G3H8N4	G3H8N4	G3H8N4_CRIGR	I79_006744	Lactase-like protein	PLISVYSEK	PLISVYSEK	PLISVYSEK2
8.1024	9.19525	10.4341	9.21988	9.25029	13.5377	9.53401	9.39492	13.7788	8.4904	9.89144	13.9982	1	2	0.310447	0.999922	1.25297	0.737762	G3GSD6	G3GSD6	G3GSD6_CRIGR	I79_000459	Multiple C2 and transmembrane domain-containing protein 2	PLLINLSK	PLLINLSK	PLLINLSK2
8.99417	11.5529	9.61303	12.6995	12.2604	10.317	12.3048	12.3995	10.3712	12.004	9.60026	10.496	1	2	1.2813	0.999922	1.8406	2.41678	G3HGQ1	G3HGQ1	G3HGQ1_CRIGR	I79_009791	Cation-independent mannose-6-phosphate receptor	PLNPVPGCDR	PLNPVPGC(UniMod:4)DR	PLNPVPGC(UniMod:4)DR2
11.9036	15.6841	8.95723	9.63725	9.41664	9.87603	9.68739	9.03306	10.0057	12.2015	15.2587	10.9122	1	2	0.631599	0.999922	-2.15137	-1.48364	G3HN77	G3HN77	G3HN77_CRIGR	I79_012213	Polyadenylate-binding protein 4	PLYVALAQR	PLYVALAQR	PLYVALAQR2
9.70428	17.1934	10.5183	10.5318	10.0859	18.3386	10.2627	9.49732	9.68239	9.49896	9.52538	10.4128	1	3	0.364967	0.999922	2.55144	0.849225	G3H8N1	G3H8N1	G3H8N1_CRIGR	I79_006736	Plastin-2	PPYPKLGGNMK	PPYPKLGGNMK	PPYPKLGGNMK3
10.6769	9.14215	8.51301	12.2861	11.868	10.9835	9.86874	12.2335	9.70698	8.91698	9.79633	11.1055	1	2	1.30712	0.999922	1.71957	2.59367	G3I878	G3I878	G3I878_CRIGR	Fermt3	Fermitin family member 3	PQPPPDPLLLQR	PQPPPDPLLLQR	PQPPPDPLLLQR2
13.433	13.5041	10.3311	14.2683	12.8953	10.0961	14.1788	12.9486	9.98556	13.8092	9.93278	10.2578	1	3	0.028162	0.999922	0.100679	0.082244	G3GZL3	G3GZL3	G3GZL3_CRIGR	I79_003298	RING-type E3 ubiquitin transferase	PRDIPVNPMCIYR	PRDIPVNPM(UniMod:35)C(UniMod:4)IYR	PRDIPVNPM(UniMod:35)C(UniMod:4)IYR3
9.93455	10.3388	12.7879	10.0876	14.0966	10.5472	10.519	13.9529	10.4012	14.5367	14.5715	10.8671	1	2	0.0784756	0.999922	0.278687	0.219465	G3H3Q1	G3IA08;G3H3Q1;G3IAX3	G3H3Q1_CRIGR	I79_004880	Pyruvate kinase	PVAVALDTK	PVAVALDTK	PVAVALDTK2
11.7282	10.0584	9.79453	9.78241	9.71803	10.5363	10.135	9.30984	10.4896	10.4856	11.3433	9.41065	1	2	0.640467	0.999922	-0.873852	-1.44517	G3HPP2	G3HPP2	G3HPP2_CRIGR	I79_012757	4-trimethylaminobutyraldehyde dehydrogenase	PVTLELGGK	PVTLELGGK	PVTLELGGK2
7.80181	12.0735	9.04397	9.97847	11.89	10.0962	9.75429	12.6178	10.5567	8.32255	11.4408	10.1576	1	2	0.574761	0.999922	1.34525	1.24483	G3I4H6	G3I4H6;G3IK44	G3I4H6_CRIGR	I79_018355	Fructose-bisphosphate aldolase	PWALTFSYGR	PWALTFSYGR	PWALTFSYGR2
9.43535	12.4642	9.53286	9.53404	12.6544	10.7875	11.2856	12.3204	10.0284	12.7301	13.2536	10.1214	1	2	0.286357	0.999922	0.728438	0.689508	G3IG05	G3IG05	G3IG05_CRIGR	I79_022682	Annexin	PYTNFDAER	PYTNFDAER	PYTNFDAER2
8.96185	9.31846	9.4678	10.3544	9.8295	9.78917	9.86783	9.20101	9.49842	10.5071	10.6057	10.7296	1	2	NaN	NaN	0	NaN	G3HEZ0	G3HEZ0	G3HEZ0_CRIGR	I79_009139	Stress-70 protein, mitochondrial	QAASSLQQASLK	QAASSLQQASLK	QAASSLQQASLK2
11.0529	12.6717	13.1848	10.5357	12.0213	10.7115	10.2348	12.9579	9.995	11.5614	11.2422	13.5125	1	2	1.06659	0.999922	-1.46748	-2.05725	G3HWE4	G3HWE4	G3HWE4_CRIGR	I79_015301	Nidogen-1	QAEVTFLGHPGK	QAEVTFLGHPGK	QAEVTFLGHPGK2
8.4956	10.0931	11.749	10.2259	11.3285	11.2539	10.9558	12.0638	9.26592	9.31443	10.7373	12.7149	1	2	0.345216	0.999922	0.723706	0.823915	G3HP27	G3HP27	G3HP27_CRIGR	Omd	OMD	QAFYIPR	QAFYIPR	QAFYIPR2
9.32221	9.83253	9.28671	10.5197	10.7588	11.7257	9.92473	10.2008	10.2504	10.2621	10.3394	11.2236	1	2	1.17785	0.999922	1.05171	2.36215	G3HLW5	G3HLW5	G3HLW5_CRIGR	Rab5c	RAB5C	QASPNIVIALAGNK	QASPNIVIALAGNK	QASPNIVIALAGNK2
9.01744	9.2051	9.9971	10.1087	11.0577	11.8268	9.93819	9.73561	9.68535	9.86891	9.51854	11.1747	1	2	0.694235	0.999922	1.07625	1.47833	G3HWE4	G3HWE4	G3HWE4_CRIGR	I79_015301	Nidogen-1	QCVAEGSPQR	QC(UniMod:4)VAEGSPQR	QC(UniMod:4)VAEGSPQR2
11.3934	13.5655	11.5769	12.0904	14.1154	10.5155	10.7461	14.5049	12.0896	9.43384	13.011	10.9016	1	2	0.0216994	0.999922	0.0577633	0.0640837	G3H5I8	G3H5I8	G3H5I8_CRIGR	I79_005570	Fibrinogen beta chain	QDGSVDFGR	QDGSVDFGR	QDGSVDFGR2
14.0733	13.5487	9.51655	9.65477	13.6942	10.7822	9.02622	13.2406	8.95503	13.3073	13.6546	11.824	1	2	0.204934	0.999922	-0.757992	-0.518319	G3IG05	G3IG05	G3IG05_CRIGR	I79_022682	Annexin	QDIAFAYQR	QDIAFAYQR	QDIAFAYQR2
10.0699	12.8173	11.3008	9.15085	12.7195	10.2588	10.004	13.5689	9.87653	9.36275	12.2268	12.1686	1	3	0.0256733	0.999922	0.081223	0.0752109	G3I3U5	G3I3U5	G3I3U5_CRIGR	I79_018113	Nidogen-1	QDLGSPEGIALDHLGR	QDLGSPEGIALDHLGR	QDLGSPEGIALDHLGR3
8.02074	13.5292	11.1046	11.9115	10.0264	10.9979	13.2953	12.6345	9.75682	14.6732	14.9312	10.4965	1	2	0.0384272	0.999922	-0.141896	-0.11273	G3HHR3	G3HHR3	G3HHR3_CRIGR	Vim	Vimentin	QDVDNASLAR	QDVDNASLAR	QDVDNASLAR2
12.0734	9.33356	9.72066	9.68357	9.68457	11.0277	9.50469	12.242	9.84085	11.3862	9.79493	10.9508	1	2	0.0512531	0.999922	-0.13437	-0.146281	G3GTT2	G3GTT2	G3GTT2_CRIGR	LOC100763833	C-C motif chemokine	QDWVQTYTK	QDWVQTYTK	QDWVQTYTK2
14.0731	10.0199	11.8279	10.9299	11.9998	9.82308	13.2145	9.55324	15.0534	13.1072	12.335	9.73241	1	2	0.240827	0.999922	-0.658809	-0.607518	G3HD94	G3HD94	G3HD94_CRIGR	I79_008473	Non-specific serine/threonine protein kinase	QEAFSIR	QEAFSIR	QEAFSIR2
11.7663	13.2125	12.7421	12.7568	13.1972	12.8507	12.4024	13.3238	12.4106	12.2997	12.3218	12.8414	1	2	0.382085	0.999922	-0.902364	-0.893994	G3H510	G3H510	G3H510_CRIGR	I79_005377	Talin-2	QEDVIATANLSR	QEDVIATANLSR	QEDVIATANLSR2
14.7675	9.88371	8.98433	9.53203	9.6093	13.581	9.40751	9.96871	13.9478	13.4086	11.7167	13.7225	1	2	0.0423703	0.999922	-0.201819	-0.122208	G3HLU9	G3HLU9	G3HLU9_CRIGR	I79_011694	Junction plakoglobin	QEGLESVLK	QEGLESVLK	QEGLESVLK2
13.7676	14.027	13.1364	13.4515	13.1578	12.6399	15.8327	13.6687	14.7285	13.6459	13.716	13.8508	1	2	0.19767	0.999922	-0.559836	-0.500797	G3IBN8	G3IBN8	G3IBN8_CRIGR	I79_021069	Keratin, type II cytoskeletal 6A	QEIAEINR	QEIAEINR	QEIAEINR2
14.5144	14.2536	14.5804	8.35644	14.3448	10.9629	13.6745	14.7502	10.1193	14.7041	13.5204	13.8957	1	2	0.699718	0.999922	-2.45263	-1.63481	G3GVD0	G3GVD0;G3GX66	G3GVD0_CRIGR	Actb	ACTB	QEYDESGPSIVHR	QEYDESGPSIVHR	QEYDESGPSIVHR2
14.397	13.863	13.8042	13.7083	14.5976	13.4944	12.8067	15.0774	14.3123	14.765	12.7404	14.0762	1	3	0.0194217	0.999922	-0.0452068	-0.057214	G3GVD0	G3GVD0;G3GX66	G3GVD0_CRIGR	Actb	ACTB	QEYDESGPSIVHR	QEYDESGPSIVHR	QEYDESGPSIVHR3
9.94685	9.07301	11.9587	9.26445	9.74417	10.0326	10.1366	9.84134	11.467	10.1267	9.08834	10.0263	1	2	0.157714	0.999922	-0.288303	-0.424673	G3IMT1	G3IMT1	G3IMT1_CRIGR	I79_025227	Collagen alpha-3(VI) chain	QFGVAPITIAR	QFGVAPITIAR	QFGVAPITIAR2
13.2182	10.1547	12.5063	9.76608	9.99593	13.6835	13.7662	10.5685	13.9748	13.1536	10.4558	13.3179	1	2	0.0737906	0.999922	-0.252345	-0.205864	G3I8F9	G3I8F9	G3I8F9_CRIGR	Krt14	Keratin 14	QFTSSSSMK	QFTSSSSMK	QFTSSSSMK2
8.33942	12.2721	11.6068	10.5018	9.41687	11.76	10.7205	10.8318	11.8629	9.74231	8.89159	10.3103	1	2	0.248977	0.999922	0.727719	0.617933	G3H8N1	G3H8N1	G3H8N1_CRIGR	I79_006736	Plastin-2	QFVTATDVVR	QFVTATDVVR	QFVTATDVVR2
12.9107	13.1988	9.58331	9.99554	12.8395	10.0952	9.98311	13.1781	9.61681	9.27993	12.4703	10.4847	1	2	0.0678827	0.999922	0.26808	0.190765	G3GWQ1	G3GWQ1	G3GWQ1_CRIGR	I79_002180	Vinculin	QILDEAGK	QILDEAGK	QILDEAGK2
14.3996	12.7187	12.5695	11.1352	12.6133	12.784	12.5953	12.6962	12.789	13.472	13.0277	13.2003	1	2	0.44195	0.999922	-1.05573	-0.987731	G3HCW9	G3HCW9	G3HCW9_CRIGR	CgPICR_020613	PRDX2	QITVNDLPVGR	QITVNDLPVGR	QITVNDLPVGR2
8.90074	8.95341	8.69913	10.6831	10.6612	10.8799	9.92726	10.0622	9.80557	10.7245	10.512	10.4146	1	2	2.47151	0.999922	1.61162	6.6947	G3IJD1	G3IJD1	G3IJD1_CRIGR	Ddx17	RNA helicase	QLAEDFLR	QLAEDFLR	QLAEDFLR2
8.43375	11.5655	13.7725	10.2969	9.36033	10.7168	10.1839	9.51457	9.98885	9.07158	9.03611	13.976	1	2	0.230629	0.999922	-0.844903	-0.575999	G3I4D4	G3I4D4	G3I4D4_CRIGR	I79_018311	Ribonuclease T2	QLDLNSVLLK	QLDLNSVLLK	QLDLNSVLLK2
9.09383	9.51398	8.90748	9.18405	11.7883	9.41818	9.91037	11.256	10.2619	12.2101	11.1148	11.1163	1	2	0.636721	0.999922	1.12171	1.41209	G3HWC3	G3HWC3;G3HFP1	G3HWC3_CRIGR	CgPICR_011481	EZR	QLFDQVVK	QLFDQVVK	QLFDQVVK2
8.53061	12.0217	11.7276	9.25596	12.1172	11.5428	11.4517	12.2385	9.14087	11.8192	12.9807	10.5464	1	2	0.0250901	0.999922	0.0800166	0.0734706	G3HWE9	G3I6I6;G3HWE9;G3HQ80;G3H3C6;G3INA2;G3H588	G3HWE9_CRIGR	I79_015306	Tubulin alpha chain	QLFHPEQLITGK	QLFHPEQLITGK	QLFHPEQLITGK2
8.61226	12.7206	9.93245	7.95481	12.255	9.53834	9.76974	11.9161	8.90324	11.6107	11.7428	10.2951	1	3	0.0629761	0.999922	-0.22197	-0.177424	G3HWE9	G3I6I6;G3HWE9;G3HQ80;G3H3C6;G3INA2;G3H588	G3HWE9_CRIGR	I79_015306	Tubulin alpha chain	QLFHPEQLITGK	QLFHPEQLITGK	QLFHPEQLITGK3
9.69637	9.43153	9.58902	10.3071	11.4379	10.2677	9.64666	9.57422	9.9582	9.33223	9.28464	10.6434	1	2	1.594	0.999922	1.47137	3.69053	G3GR73	G3GR73	G3GR73_CRIGR	H671_3g8659	Rab GDP dissociation inhibitor	QLICDPSYVK	QLIC(UniMod:4)DPSYVK	QLIC(UniMod:4)DPSYVK2
14.5057	14.763	14.4042	12.3744	14.9318	9.90714	13.986	13.8505	9.15409	14.5769	15.1409	13.1343	1	2	0.617288	0.999922	-1.55875	-1.40227	G3HGY8	G3HWX4;G3HGY8	G3HGY8_CRIGR	Eef1a2	Elongation factor 1-alpha	QLIVGVNK	QLIVGVNK	QLIVGVNK2
13.8941	15.1567	13.705	9.43094	15.2839	12.955	10.0173	15.5994	13.6176	14.1334	14.0524	10.2589	1	2	0.35065	0.999922	-1.11345	-0.844587	G3I4H6	G3I4H6;G3I3X4	G3I4H6_CRIGR	I79_018355	Fructose-bisphosphate aldolase	QLLLTADDR	QLLLTADDR	QLLLTADDR2
14.8675	13.4712	12.4427	12.1356	13.4529	13.1451	13.8172	13.5782	14.2984	14.1383	13.6821	13.9323	1	2	0.238121	0.999922	-0.974731	-0.58903	G3HD94	G3HD94	G3HD94_CRIGR	I79_008473	Non-specific serine/threonine protein kinase	QLQNIIQATSR	QLQNIIQATSR	QLQNIIQATSR2
13.8103	14.5942	9.51319	10.3146	14.5179	10.7466	9.95825	10.5402	9.2053	9.05701	9.88894	9.88014	1	2	0.0827251	0.999922	-0.407083	-0.229638	G3GXC7	G3GXC7	G3GXC7_CRIGR	Lrrc45	Leucine rich repeat containing 45	QMVAESQAR	QM(UniMod:35)VAESQAR	QM(UniMod:35)VAESQAR2
8.85506	9.56981	11.8441	9.27857	11.7473	11.2245	9.00414	11.8034	9.12751	8.21359	9.41371	10.2908	1	2	0.164952	0.999922	0.507258	0.428418	G3I278	G3I278	G3I278_CRIGR	I79_017505	Laminin subunit beta-1	QNAQDVLLK	QNAQDVLLK	QNAQDVLLK2
14.0952	11.6036	11.1609	9.39568	11.6041	10.1045	9.53024	11.9102	11.867	12.4779	11.522	11.9202	1	2	0.9884	0.999922	-1.80266	-1.96197	G3I4W7	G3I4W7	G3I4W7_CRIGR	Ctsd	Cathepsin D	QPGITFIAAK	QPGITFIAAK	QPGITFIAAK2
8.67816	11.8917	10.1757	9.05962	11.223	11.512	8.70722	9.13874	9.93231	11.9827	11.6175	10.5923	1	2	0.0119939	0.999922	-0.0319371	-0.0356266	G3I004	G3I004	G3I004_CRIGR	Rps11	40S ribosomal protein S11	QPTIFQNK	QPTIFQNK	QPTIFQNK2
8.95164	12.2565	11.676	9.35592	12.462	10.9479	9.22205	13.0722	10.7724	9.57667	10.7667	10.6285	1	2	0.0264929	0.999922	-0.0893636	-0.0774482	G3H8V1	G3H8V1	G3H8V1_CRIGR	Mmp9	Matrix metalloproteinase-9	QPTVVVFPR	QPTVVVFPR	QPTVVVFPR2
8.5211	9.02513	10.4006	10.3905	9.46745	11.9053	9.87562	9.85564	9.78787	10.0337	10.3032	11.7538	1	2	0.193169	0.999922	0.4317	0.4923	G3I0Q0	G3I0Q0	G3I0Q0_CRIGR	I79_016939	Non-muscle caldesmon	QQEAALELEELK	QQEAALELEELK	QQEAALELEELK2
14.072	11.7863	12.291	8.70727	9.21001	13.1281	10.3803	10.5139	13.3039	12.5319	9.83393	12.9165	1	2	0.884077	0.999922	-2.20927	-1.79728	G3HD94	G3HD94	G3HD94_CRIGR	I79_008473	Non-specific serine/threonine protein kinase	QQIQNDLNQWK	QQIQNDLNQWK	QQIQNDLNQWK2
8.83574	15.665	14.0796	16.9642	15.2029	14.2237	10.4786	9.39984	10.2301	10.719	8.68948	14.7503	1	2	0.748565	0.999922	2.72697	1.62043	G3I192	G3I192	G3I192_CRIGR	CgPICR_009073	TLR4	QQVELYR	QQVELYR	QQVELYR2
20.3135	19.0937	17.2694	18.2664	18.81	17.6532	18.9592	19.0171	17.9409	19.3055	19.0746	18.1629	1	2	0.104674	0.999922	-0.363819	-0.287042	G3IPN2	G3IPN2	G3IPN2_CRIGR	I79_025951	Keratin, type I cytoskeletal 10 (Fragment)	QSLEASLAETEGR	QSLEASLAETEGR	QSLEASLAETEGR2
8.07224	12.1839	13.1242	8.87219	7.78064	11.1955	8.99956	12.4994	12.3625	11.3414	9.06246	13.6337	1	2	0.346177	0.999922	-1.50386	-0.806703	G3I1H5	G3I1H5	G3I1H5_CRIGR	Lgmn	Legumain	QSQNLVGQIQR	QSQNLVGQIQR	QSQNLVGQIQR2
18.9228	18.0604	17.4703	16.9533	17.9137	18.2317	17.5739	17.8207	18.3887	18.0671	18.3461	18.5125	1	2	0.0429041	0.999922	-0.130914	-0.124077	G3IPN2	G3I8F5;G3IPN2;G3I8F6	G3IPN2_CRIGR	I79_025951	Keratin, type I cytoskeletal 10 (Fragment)	QSVEADINGLR	QSVEADINGLR	QSVEADINGLR2
16.3022	15.3771	14.4849	14.364	15.9526	14.8007	14.6333	15.2296	15.146	16.2498	15.7117	15.3227	1	3	0.0202234	0.999922	0.0380244	0.0597322	G3IPN2	G3I8F5;G3IPN2;G3I8F6	G3IPN2_CRIGR	I79_025951	Keratin, type I cytoskeletal 10 (Fragment)	QSVEADINGLRR	QSVEADINGLRR	QSVEADINGLRR3
8.83649	16.254	16.0074	9.1942	16.6144	16.2112	9.0153	9.87324	15.8756	15.4351	14.7018	16.3566	1	2	0.0209559	0.999922	0.160131	0.0615894	G3HX84	G3HX84	G3HX84_CRIGR	I79_015603	Gelsolin	QTQVSVLPEGGETPLFK	QTQVSVLPEGGETPLFK	QTQVSVLPEGGETPLFK2
12.2003	14.8251	13.0554	12.6417	14.9709	11.2748	14.1669	13.8031	11.2074	15.1322	15.3188	10.9236	1	2	0.12287	0.999922	-0.350248	-0.329395	G3HGY8	G3HH39;G3ICB6;G3HWX4;G3HGY8	G3HGY8_CRIGR	Eef1a2	Elongation factor 1-alpha	QTVAVGVIK	QTVAVGVIK	QTVAVGVIK2
8.90463	12.0694	12.7793	11.4706	11.8309	12.9959	11.7199	11.9845	13.536	11.2704	10.8903	12.9939	1	2	0.218599	0.999922	0.53655	0.563997	G3H510	G3H510	G3H510_CRIGR	I79_005377	Talin-2	QVAASTAQLLVACK	QVAASTAQLLVAC(UniMod:4)K	QVAASTAQLLVAC(UniMod:4)K2
8.71619	12.7018	10.0821	10.3796	12.3276	10.3405	8.96671	8.9994	9.56008	13.2765	13.4576	10.3216	1	2	0.301402	0.999922	0.731823	0.732397	G3HHR3	G3HHR3	G3HHR3_CRIGR	Vim	Vimentin	QVDQLTNDK	QVDQLTNDK	QVDQLTNDK2
13.3887	15.0461	11.4965	10.1586	15.3162	12.0087	10.6895	14.4245	10.4304	15.3494	15.3682	11.0579	1	2	0.0627218	0.999922	-0.297952	-0.176765	G3HHM2	G3HDT0;G3H2U0;G3H2T4;G3HHM2;G3HDU3;G3HJY9;G3IB92;G3HDT7;G3HPV1;G3HDV4;G3INX0	G3HHM2_CRIGR	I79_010126	Histone H3.1t	QVHPDTGISSK	QVHPDTGISSK	QVHPDTGISSK2
8.8507	13.6844	8.95978	9.31765	13.0148	10.3592	8.56136	12.6097	10.0641	14.4809	14.2079	10.9654	1	2	0.120666	0.999922	0.452094	0.325172	G3HHR3	G3HHR3	G3HHR3_CRIGR	Vim	Vimentin	QVQSLTCEVDALK	QVQSLTC(UniMod:4)EVDALK	QVQSLTC(UniMod:4)EVDALK2
8.41886	8.86357	9.9957	9.65302	9.94933	9.34686	9.11949	9.70701	12.9314	10.5561	10.5751	10.6224	1	2	0.167033	0.999922	0.49155	0.432655	G3HHV4	G3HHV4	G3HHV4_CRIGR	I79_010214	Thrombospondin-1	QVTQSYWDTNPTR	QVTQSYWDTNPTR	QVTQSYWDTNPTR2
11.0318	13.214	12.4541	9.60261	13.5071	11.0937	10.0686	13.1237	9.5489	13.361	12.702	10.2827	1	2	0.246688	0.999922	-0.629958	-0.616172	G3I255	G3H0C9;G3HPL3;G3I255;G3HT05	G3I255_CRIGR	I79_017480	L-lactate dehydrogenase	QVVDSAYEVIK	QVVDSAYEVIK	QVVDSAYEVIK2
9.34614	11.7771	10.9214	9.98714	12.1328	10.401	10.694	12.832	10.2572	11.8482	10.9607	9.66729	1	2	0.00347501	0.999922	-0.00943351	-0.0104181	G3GY22	G3GY22	G3GY22_CRIGR	Rap1b	RAP1B, member of RAS oncogene family	QWNNCAFLESSAK	QWNNC(UniMod:4)AFLESSAK	QWNNC(UniMod:4)AFLESSAK2
8.92394	9.99063	9.76125	8.96779	11.6055	9.68929	9.45622	8.90692	9.24086	11.5636	11.4453	10.4714	1	2	0.292664	0.999922	0.452123	0.722609	G3HWJ3	G3HWJ3	G3HWJ3_CRIGR	I79_015376	Plectin	QYDIDDAITK	QYDIDDAITK	QYDIDDAITK2
11.563	12.1322	10.6343	8.76448	12.1674	9.90247	11.0032	11.5518	8.40406	10.9052	12.6748	9.97472	1	3	0.391157	0.999922	-0.819856	-0.896608	G3IG05	G3IG05	G3IG05_CRIGR	I79_022682	Annexin	RAEDGSVIDYELIDQDAR	RAEDGSVIDYELIDQDAR	RAEDGSVIDYELIDQDAR3
10.2066	8.92605	12.2204	9.75204	9.29362	10.5733	10.4087	10.127	10.258	9.50737	10.8614	11.8137	1	3	0.137328	0.999922	-0.291462	-0.373399	G3HN14	G3HN14	G3HN14_CRIGR	I79_012144	GPI ethanolamine phosphate transferase 3	RELQELVQYPVEHPDK	RELQELVQYPVEHPDK	RELQELVQYPVEHPDK3
8.55173	12.2055	9.16348	9.73615	11.5426	10.6416	9.67443	12.7979	8.96402	9.782	9.61594	10.451	1	3	0.166778	0.999922	0.409422	0.43605	G3H6V7	G3H6V7	G3H6V7_CRIGR	I79_006077	Lipoprotein lipase	REPDSNVIVVDWLYR	REPDSNVIVVDWLYR	REPDSNVIVVDWLYR3
10.0006	9.45133	10.7567	9.27945	16.6569	10.0626	10.0551	9.85259	10.2688	9.61656	9.90159	10.7676	1	2	0.65673	0.999922	2.76588	1.52209	G3H4F5	G3H4F5	G3H4F5_CRIGR	I79_005156	Myosin-IXb	RETLVEVLTK	RETLVEVLTK	RETLVEVLTK2
7.76967	10.385	9.21362	9.68063	9.71502	9.85882	9.71268	9.97476	9.24554	8.67817	9.67107	10.1397	1	3	0.111067	0.999922	0.388489	0.302215	G3H3Q1	G3H3Q1;G3IAX3	G3H3Q1_CRIGR	I79_004880	Pyruvate kinase	RFDEILEASDGIMVAR	RFDEILEASDGIMVAR	RFDEILEASDGIMVAR3
10.9441	13.0424	9.57423	9.81999	12.7649	11.4568	9.64812	11.8959	8.85531	12.1686	13.4148	10.4645	1	3	0.151036	0.999922	0.44913	0.397138	G3IGL0	G3IGL0	G3IGL0_CRIGR	I79_022927	Helix-destabilizing protein	RGFAFVTFDDHDSVDK	RGFAFVTFDDHDSVDK	RGFAFVTFDDHDSVDK3
10.9212	9.59844	10.2183	9.23313	12.248	10.2896	10.1397	9.58089	10.4213	11.8556	12.5367	10.4971	1	3	0.0409862	0.999922	0.0845528	0.119965	G3H1U2	G3HRU8;G3H1U2	G3H1U2_CRIGR	I79_004125	Heterogeneous nuclear ribonucleoprotein A3	RGFAFVTFDDHDTVDK	RGFAFVTFDDHDTVDK	RGFAFVTFDDHDTVDK3
14.4011	12.8632	12.6347	12.9634	12.7483	10.0354	10.1585	12.4417	10.0566	12.8979	13.7954	10.1962	1	2	0.383819	0.999922	-1.12206	-0.879145	G3HD94	G3HD94	G3HD94_CRIGR	I79_008473	Non-specific serine/threonine protein kinase	RGLVGIEFK	RGLVGIEFK	RGLVGIEFK2
10.7089	10.9439	9.34959	10.2529	11.357	10.1274	9.25025	11.0323	10.7547	10.5626	10.9885	10.251	1	3	0.0577856	0.999922	0.0872145	0.163616	G3HRD9	G3HRD9	G3HRD9_CRIGR	Psmb5	Proteasome subunit beta	RGPGLYYVDSEGNR	RGPGLYYVDSEGNR	RGPGLYYVDSEGNR3
10.6569	12.2217	9.63942	9.89758	10.863	10.9817	9.68612	10.3975	9.55283	10.0988	9.83516	11.3096	1	3	0.0526729	0.999922	0.0980361	0.152558	G3HL13	G3HL13	G3HL13_CRIGR	I79_011398	60 kDa heat shock protein, mitochondrial	RIQEITEQLEITTSEYEK	RIQEITEQLEITTSEYEK	RIQEITEQLEITTSEYEK3
12.4314	14.5981	9.9942	9.15195	14.9388	10.8732	13.125	12.8018	9.82051	14.0545	15.4142	9.48157	1	3	0.0601426	0.999922	-0.29491	-0.169915	G3HPV7	G3HDT9;G3HDS1;G3HPV6;G3HDU7;G3HPV7;G3H2T6	G3HPV7_CRIGR	I79_012828	Histone H4	RISGLIYEETR	RISGLIYEETR	RISGLIYEETR3
12.8315	10.4141	9.95552	9.01054	10.564	8.4095	10.4509	9.70599	9.82924	11.1296	9.15963	10.9355	1	3	0.697457	0.999922	-1.39329	-1.43802	G3HH71	G3HH71	G3HH71_CRIGR	I79_009968	Putative RNA-binding protein Luc7-like 2	RLAETQEEISAEVAAK	RLAETQEEISAEVAAK	RLAETQEEISAEVAAK3
12.8505	9.61358	16.3256	13.816	9.05707	15.4881	13.5746	9.80315	15.0777	13.5248	9.48628	16.6834	1	3	0.0183199	0.999922	-0.125977	-0.0539923	G3H584	G3H584	G3H584_CRIGR	I79_005459	SPARC	RLEAGDHPVELLAR	RLEAGDHPVELLAR	RLEAGDHPVELLAR3
8.96103	10.326	9.22586	9.36513	11.0365	10.0677	9.50377	9.50909	9.12915	9.68954	10.7354	9.8811	1	3	0.43165	0.999922	0.492876	0.968943	G3GT05	G3GT05	G3GT05_CRIGR	I79_000778	T-complex protein 1 subunit theta	RLVPGGGATEIELAK	RLVPGGGATEIELAK	RLVPGGGATEIELAK3
12.6795	13.857	10.5318	10.5801	9.63387	10.0262	9.49344	9.96224	15.1788	9.91584	7.97261	10.9029	1	2	0.571677	0.999922	-1.37847	-1.32436	G3IBN9	G3IBN9	G3IBN9_CRIGR	I79_021070	Keratin, type II cytoskeletal 71	RTAAENEFVTLK	RTAAENEFVTLK	RTAAENEFVTLK2
9.88864	13.3843	13.952	10.0055	9.17737	10.4295	10.1431	12.9429	9.53431	13.3644	13.5374	9.32102	1	2	0.487124	0.999922	-1.35996	-1.08276	G3GYP9	G3GYP9	G3GYP9_CRIGR	I79_002954	Peroxiredoxin-1	RTIAQDYGVLK	RTIAQDYGVLK	RTIAQDYGVLK2
13.3933	12.193	9.74824	8.88933	9.1562	10.6427	10.4504	11.687	9.48658	13.0642	13.3002	9.72694	1	3	0.927193	0.999922	-1.77465	-1.9386	G3HG95	G3HG95	G3HG95_CRIGR	I79_009616	Lamin-A/C	RTLEGELHDLR	RTLEGELHDLR	RTLEGELHDLR3
18.8156	18.7376	19.4566	18.5552	18.8836	19.7668	18.8294	18.4852	19.8654	18.3961	19.0351	11.4008	1	2	0.167302	0.999922	0.24388	0.434014	G3IKI6	G3IKI6	G3IKI6_CRIGR	I79_024389	Keratin, type II cytoskeletal 1b	RTNAENEFVTIK	RTNAENEFVTIK	RTNAENEFVTIK2
17.9656	17.889	18.0055	17.5812	18.0698	18.4116	17.7841	17.4897	18.3534	17.3907	18.4067	10.199	1	3	0.0966087	0.999922	0.214651	0.264571	G3IKI6	G3IKI6	G3IKI6_CRIGR	I79_024389	Keratin, type II cytoskeletal 1b	RTNAENEFVTIK	RTNAENEFVTIK	RTNAENEFVTIK3
14.4444	14.4301	14.4802	13.9918	14.1516	14.555	14.6072	13.2474	14.1563	13.5259	14.516	14.4055	1	3	0.102585	0.999922	0.203448	0.285486	G3IBN9	G3IBN9	G3IBN9_CRIGR	I79_021070	Keratin, type II cytoskeletal 71	RTTAENEFVMLK	RTTAENEFVM(UniMod:35)LK	RTTAENEFVM(UniMod:35)LK3
9.89219	11.0564	10.1286	10.212	10.6111	11.472	9.74365	11.269	10.0606	9.30742	9.0929	10.5068	1	3	0.0753925	0.999922	0.106265	0.212089	G3I3U5	G3I3U5	G3I3U5_CRIGR	I79_018113	Nidogen-1	RVLFDTGLVNPR	RVLFDTGLVNPR	RVLFDTGLVNPR3
8.0608	9.28619	8.65531	14.7971	13.651	10.5758	10.1954	9.70823	9.48463	12.3462	8.40971	10.8772	1	3	1.65893	0.999922	4.82686	3.83031	G3HLT3	G3HLT3	G3HLT3_CRIGR	Sdc4	Syndecan	RVSPSEVDNDISNK	RVSPSEVDNDISNK	RVSPSEVDNDISNK3
9.3124	15.7716	15.1584	9.89693	15.514	15.0182	9.28857	15.8341	15.377	14.5706	9.69222	10.1191	1	2	0.278379	0.999922	1.46587	0.672994	G3GZL3	G3GZL3	G3GZL3_CRIGR	I79_003298	RING-type E3 ubiquitin transferase	RVWELSK	RVWELSK	RVWELSK2
15.1804	15.406	15.528	16.3039	15.1477	15.6549	9.87102	15.8559	15.7595	15.6251	9.78054	10.8453	1	2	0.573845	0.999922	0.330089	1.30844	G3HX84	G3HX84	G3HX84_CRIGR	I79_015603	Gelsolin	RYIETDPANR	RYIETDPANR	RYIETDPANR2
9.07613	9.8772	13.292	9.80526	8.77242	13.8417	10.2587	9.62265	13.6917	8.10353	10.0749	10.7774	1	2	0.0164036	0.999922	0.0827928	0.0484816	G3GZA9	G3GZA9	G3GZA9_CRIGR	I79_003169	Reticulocalbin-1 (Fragment)	RYIYDNVAK	RYIYDNVAK	RYIYDNVAK2
14.5715	14.8552	14.3972	15.1276	14.8141	13.9382	14.7927	14.7611	14.3952	15.4105	14.0767	14.3088	1	2	0.198243	0.999922	0.150236	0.507269	G3I255	G3I255	G3I255_CRIGR	I79_017480	L-lactate dehydrogenase	SADTLWGIQK	SADTLWGIQK	SADTLWGIQK2
10.8161	11.643	10.9209	10.7755	12.2602	10.8759	10.5563	12.7117	10.667	11.4885	11.0479	11.5315	1	2	0.320069	0.999922	0.323236	0.774207	G3HG25	G3HG25	G3HG25_CRIGR	I79_009544	Laminin subunit gamma-1	SAGYLDDVTLASAR	SAGYLDDVTLASAR	SAGYLDDVTLASAR2
10.2093	12.7658	11.1013	11.1315	13.1314	11.2776	10.6257	11.7011	10.6043	12.6962	13.5318	10.362	0	2	0.129085	0.999922	0.265913	0.343608	G3H7J9;G3HHK3	G3H7J9;G3HHK3	G3H7J9_CRIGR;G3HHK3_CRIGR	LOC100755951;Rpl31	60S ribosomal protein L31	SAINEVVTR	SAINEVVTR	SAINEVVTR2
9.00589	12.0795	9.57995	9.42198	9.70722	9.24535	9.58112	11.6835	10.2823	11.8816	12.9878	11.4479	1	2	0.0372362	0.999922	-0.101677	-0.111829	G3HW36	G3HW36	G3HW36_CRIGR	Shmt2	Serine hydroxymethyltransferase	SAITPGGLR	SAITPGGLR	SAITPGGLR2
7.91773	9.54601	8.75792	9.4215	10.9029	10.9417	9.7921	9.10117	9.90353	12.2462	11.0555	10.1585	1	2	NaN	NaN	0	NaN	G3I1J6	G3I1J6	G3I1J6_CRIGR	I79_017258	[Protein ADP-ribosylarginine] hydrolase	SAPVFPESFGVK	SAPVFPESFGVK	SAPVFPESFGVK2
12.8079	8.96554	9.45409	11.4714	10.0924	11.3872	11.266	9.47198	9.67568	9.57723	9.79918	10.6595	1	2	0.0881618	0.999922	0.263348	0.248857	G3HZE6	G3HZE6;G3HZE5	G3HZE6_CRIGR	I79_016447	Heat shock 70 kDa protein 1A/1B	SAVEDEGLK	SAVEDEGLK	SAVEDEGLK2
8.80105	9.2234	12.6365	9.10267	9.91718	10.6235	9.83901	9.73082	10.4294	9.96139	9.46918	9.67875	1	2	0.0983458	0.999922	-0.317919	-0.270829	G3H0L9	G3H0L9	G3H0L9_CRIGR	Ctsb	Cathepsin B	SCEAGYSPSYK	SC(UniMod:4)EAGYSPSYK	SC(UniMod:4)EAGYSPSYK2
11.0452	12.1127	13.4869	11.2417	11.5239	12.1376	9.13984	12.3703	12.0196	10.6043	11.1968	13.317	1	2	0.258211	0.999922	-0.48543	-0.639331	G3HWE4	G3HWE4	G3HWE4_CRIGR	I79_015301	Nidogen-1	SDGAYNIFANDR	SDGAYNIFANDR	SDGAYNIFANDR2
11.0439	10.1899	9.88792	10.4844	9.68347	10.2215	9.52121	10.7585	10.653	11.1375	9.04568	11.8869	1	2	0.0497632	0.999922	0.0801766	0.145053	G3HQX0	G3HQX0	G3HQX0_CRIGR	I79_013226	40S ribosomal protein SA	SDGIYIINLK	SDGIYIINLK	SDGIYIINLK2
11.3789	11.9012	12.6924	10.0916	11.9409	11.3246	11.2836	11.4509	10.8936	11.5911	11.3443	11.6654	1	2	0.348516	0.999922	-0.742408	-0.811591	G3I8R9	G3I8R9	BIP_CRIGR	HSPA5	Endoplasmic reticulum chaperone BiP	SDIDEIVLVGGSTR	SDIDEIVLVGGSTR	SDIDEIVLVGGSTR2
12.6371	11.7377	11.7165	10.0628	11.7303	11.0972	9.65876	9.74003	11.0227	12.7086	12.3459	10.7552	1	2	0.601615	0.999922	-1.06382	-1.27389	G3HSL4	G3HSL4	G3HSL4_CRIGR	I79_013848	Elongation factor 2	SDPVVSYR	SDPVVSYR	SDPVVSYR2
12.452	10.3987	9.20403	12.9836	8.83455	10.3734	10.3695	10.1738	9.08032	9.95954	10.1328	11.1563	1	4	0.370852	0.999922	1.19943	0.863539	G3I874	G3I874	G3I874_CRIGR	I79_019737	MACRO domain-containing protein 1	SDTSGMRGTLPLISTGPPAVDGCIHR	SDTSGM(UniMod:35)RGTLPLISTGPPAVDGC(UniMod:4)IHR	SDTSGM(UniMod:35)RGTLPLISTGPPAVDGC(UniMod:4)IHR4
12.3061	13.878	12.9003	13.1485	13.3984	10.4829	13.4283	13.5939	9.32166	12.5896	12.6408	13.0122	1	2	0.0739176	0.999922	0.278981	0.208286	G3IBH0	G3IBH0	G3IBH0_CRIGR	Timp1	Metalloproteinase inhibitor 1	SEEFLIAGR	SEEFLIAGR	SEEFLIAGR2
9.05976	9.94605	10.4594	11.0719	9.79719	9.44706	9.5524	9.93927	10.2844	9.67028	9.59875	10.772	1	2	0.517843	0.999922	0.615195	1.14295	G3HKY0	G3HKY0	G3HKY0_CRIGR	I79_011363	High mobility group protein B2	SEHPGLSIGDTAK	SEHPGLSIGDTAK	SEHPGLSIGDTAK2
9.52607	11.336	10.0421	10.7962	11.785	10.8505	10.5008	11.626	10.465	12.0742	11.0215	10.4191	1	2	0.395372	0.999922	0.591632	0.902461	G3I5A4	G3I5A4	G3I5A4_CRIGR	Anxa5	Annexin	SEIDLYNIR	SEIDLYNIR	SEIDLYNIR2
15.1047	14.0606	14.385	10.1982	9.85974	10.6799	9.20001	14.2349	15.0365	9.29402	9.13566	15.5199	1	2	1.18075	0.999922	-3.33334	-2.68542	G3IBN9	G3IBN9	G3IBN9_CRIGR	I79_021070	Keratin, type II cytoskeletal 71	SEIDNVK	SEIDNVK	SEIDNVK2
8.77072	9.76062	9.96707	15.4955	8.92011	15.6417	16.4241	13.891	11.868	16.1054	10.0152	10.0899	1	2	0.604304	0.999922	2.64668	1.40652	G3I8F9	G3I8F9;G3I8G0	G3I8F9_CRIGR	Krt14	Keratin 14	SEISELRR	SEISELRR	SEISELRR2
19.868	17.9227	17.0439	18.444	17.6875	17.2967	18.5581	17.6511	17.6374	18.689	18.1083	18.0235	1	2	0.0110457	0.999922	-0.101967	-0.0328647	G3IPN2	G3IPN2	G3IPN2_CRIGR	I79_025951	Keratin, type I cytoskeletal 10 (Fragment)	SEITELR	SEITELR	SEITELR2
8.76603	17.7379	17.2427	18.6077	17.6255	17.5169	9.83984	17.7783	18.0582	18.9116	17.7403	10.0846	1	2	0.511642	0.999922	2.5689	1.18929	G3IPN2	G3IPN2	G3IPN2_CRIGR	I79_025951	Keratin, type I cytoskeletal 10 (Fragment)	SEITELRR	SEITELRR	SEITELRR2
11.1123	11.6087	9.90466	15.3405	14.6246	10.2737	11.3646	10.2439	10.0834	9.08415	9.62005	11.4892	1	2	1.10487	0.999922	3.05311	2.44227	G3IE93	G3IE93	G3IE93_CRIGR	I79_022037	Xylosyltransferase 1	SELGAVKPDGR	SELGAVKPDGR	SELGAVKPDGR2
8.2064	10.0281	10.486	9.99564	11.9859	9.97298	10.6685	9.64445	9.79948	9.42891	9.42904	10.6547	1	3	0.773794	0.999922	2.0862	1.67272	G3IE93	G3IE93	G3IE93_CRIGR	I79_022037	Xylosyltransferase 1	SELGAVKPDGR	SELGAVKPDGR	SELGAVKPDGR3
8.40548	9.67606	9.94661	9.88552	8.85495	11.1537	9.32677	11.6371	8.36512	11.9894	11.7786	10.8939	1	2	0.142574	0.999922	0.40246	0.375951	G3H0U6	G3H0U6	G3H0U6_CRIGR	I79_003765	Protein disulfide-isomerase	SEPIPETNDGPVK	SEPIPETNDGPVK	SEPIPETNDGPVK2
13.3811	13.6765	13.5603	14.4479	10.2028	9.66301	10.3452	8.94766	9.96475	10.05	12.9988	10.829	1	2	0.965345	0.999922	-2.76409	-2.25566	G3GWQ1	G3GWQ1	G3GWQ1_CRIGR	I79_002180	Vinculin	SFLDSGYR	SFLDSGYR	SFLDSGYR2
9.31851	9.1215	10.2146	10.7921	11.4652	9.92539	9.79056	10.46	9.79459	9.22147	9.81792	11.6655	1	2	1.32667	0.999922	1.61544	2.78752	G3H4T5	G3H4T5	G3H4T5_CRIGR	I79_005296	Glypican-1	SFVQGLGVASDVVR	SFVQGLGVASDVVR	SFVQGLGVASDVVR2
12.1556	10.0387	9.02443	9.72097	10.394	11.1974	9.16967	10.005	9.19368	11.2218	11.0849	11.2729	1	2	0.0408111	0.999922	-0.0889206	-0.118923	G3HG95	G3HG95	G3HG95_CRIGR	I79_009616	Lamin-A/C	SGAQASSTPLSPTR	SGAQASSTPLSPTR	SGAQASSTPLSPTR2
7.91678	8.49322	9.63917	9.42583	8.96461	9.72978	8.87681	10.2733	10.3925	12.9959	11.781	9.86514	1	2	NaN	NaN	0	NaN	G3IHP6	G3HH39;G3IHP6	G3IHP6_CRIGR	I79_023350	Elongation factor 1-alpha 1	SGDAAIVDMVPGK	SGDAAIVDM(UniMod:35)VPGK	SGDAAIVDM(UniMod:35)VPGK2
8.83003	10.1849	13.024	9.93325	11.8006	9.99963	10.4634	9.57952	10.2576	9.01296	9.84917	10.3942	1	2	0.0107281	0.999922	-0.0384014	-0.0320504	G3I664	G3I664	G3I664_CRIGR	H671_4g12064	Procollagen C-endopeptidase enhancer 1	SGGLDLPSPPTDTSLK	SGGLDLPSPPTDTSLK	SGGLDLPSPPTDTSLK2
9.4103	13.1619	10.0466	9.73582	10.063	10.4303	10.2162	9.18688	9.1712	12.3997	13.5523	10.6709	1	2	0.358089	0.999922	-0.759664	-0.877491	G3H6U1	G3H6U1	G3H6U1_CRIGR	I79_006060	RNA helicase	SGIDILVGTPGR	SGIDILVGTPGR	SGIDILVGTPGR2
9.20381	8.85832	11.7248	9.44997	11.332	10.1606	9.75142	11.4658	9.84384	12.0976	11.5798	10.1252	1	2	0.184491	0.999922	0.383005	0.475375	G3HQM6	G3HQM6	G3HQM6_CRIGR	Hsp90b1	Endoplasmin	SGTSEFLNK	SGTSEFLNK	SGTSEFLNK2
9.288	9.38722	9.38251	9.30598	10.3454	9.78331	10.1932	10.3507	9.83953	9.30498	10.3228	10.3581	1	2	NaN	NaN	0	NaN	G3I1V4	G3I1V4	G3I1V4_CRIGR	Atic	Bifunctional purine biosynthesis protein ATIC	SGVAYIVAPSGSAADK	SGVAYIVAPSGSAADK	SGVAYIVAPSGSAADK2
8.17406	9.34063	10.1885	11.7453	11.2953	11.052	10.6754	11.6361	10.3077	11.8466	12.4064	9.65485	1	2	1.80581	0.999922	1.81409	3.37971	G3I8S7	G3I8S7;G3IAD8	G3I8S7_CRIGR	I79_019955	Polyadenylate-binding protein	SGVGNIFIK	SGVGNIFIK	SGVGNIFIK2
8.34074	11.701	11.339	9.35082	12.6307	10.7607	9.24274	12.0604	9.31316	12.7767	12.2592	9.82684	1	2	0.152144	0.999922	0.442266	0.398069	G3HQM6	G3HQM6	G3HQM6_CRIGR	Hsp90b1	Endoplasmin	SGYLLPDTK	SGYLLPDTK	SGYLLPDTK2
13.1881	13.0184	13.7192	13.7541	12.8451	14.249	13.5126	12.3095	13.9169	12.9736	12.4491	13.8589	1	2	0.0935667	0.999922	0.135203	0.26022	G3HN02	G3H510;G3HN02	G3HN02_CRIGR	I79_012132	Talin-1	SIAAATSALVK	SIAAATSALVK	SIAAATSALVK2
14.6921	9.45798	8.91428	15.6524	15.573	10.922	15.1008	15.7284	9.50432	14.7643	14.4996	9.72902	1	2	0.360632	0.999922	2.0432	0.846874	G3HKH7	G3HKH7	G3HKH7_CRIGR	I79_011203	Partitioning defective 3-like	SIINGGAASK	SIINGGAASK	SIINGGAASK2
13.0455	10.0198	14.231	9.56798	9.57775	11.1112	9.97351	10.8777	14.4613	8.61638	8.99777	9.97255	1	2	0.312264	0.999922	-1.45025	-0.745969	G3HW88	G3HW88	G3HW88_CRIGR	I79_015240	Thyroxine-binding globulin	SILFLGK	SILFLGK	SILFLGK2
12.1681	13.007	12.8993	11.9885	13.2789	12.0091	12.1846	12.8261	11.5822	13.6168	13.3046	11.9238	1	2	0.0225109	0.999922	-0.0284638	-0.0660467	G3HQM6	G3HQM6	G3HQM6_CRIGR	Hsp90b1	Endoplasmin	SILFVPTSAPR	SILFVPTSAPR	SILFVPTSAPR2
12.6928	9.39008	10.2156	12.222	9.46144	10.939	13.0499	9.59715	8.67125	12.1091	11.2785	10.1064	1	2	0.0193965	0.999922	0.0533507	0.0571741	G3HBE8	G3HBE8	G3HBE8_CRIGR	Chad	CHAD	SIPDNAFQSFGR	SIPDNAFQSFGR	SIPDNAFQSFGR2
8.51488	9.07732	12.9457	8.63098	9.50301	10.4203	8.92064	9.71345	12.0309	9.95861	12.3085	12.8182	1	2	0.356028	0.999922	-0.954864	-0.861862	G3HDL6	G3HDL6	G3HDL6_CRIGR	I79_008601	Elongation factor 1-beta	SIQADGLVWGSSK	SIQADGLVWGSSK	SIQADGLVWGSSK2
8.58885	11.216	8.74688	9.63629	11.5474	9.66782	11.3004	9.18369	9.01577	11.0893	11.6922	10.5888	1	2	0.290036	0.999922	0.54764	0.696678	G3GXB0	G3GXB0	G3GXB0_CRIGR	Arhgdia	ARHGDIA	SIQEIQELDK	SIQEIQELDK	SIQEIQELDK2
9.11881	13.876	13.8171	8.33675	13.5781	13.2896	10.0456	13.7184	10.1857	11.8764	13.5315	11.3185	1	2	0.0862153	0.999922	-0.393441	-0.237887	G3HWE9	G3I6I6;G3HWE9	G3HWE9_CRIGR	I79_015306	Tubulin alpha chain	SIQFVDWCPTGFK	SIQFVDWC(UniMod:4)PTGFK	SIQFVDWC(UniMod:4)PTGFK2
12.5481	13.8804	13.7864	12.9082	13.7368	10.6752	12.7661	13.44	10.7367	14.3381	14.249	10.5587	1	2	0.65016	0.999922	-1.50148	-1.4521	G3HC84	G3HC84	G3HC84_CRIGR	I79_008088	Heat shock protein HSP 90-beta	SIYYITGESK	SIYYITGESK	SIYYITGESK2
11.9812	9.69484	10.9658	9.91977	9.86743	11.6417	10.2933	10.2301	10.3516	9.52323	10.2362	10.2839	1	2	0.149012	0.999922	-0.262048	-0.39145	G3HAN8	G3HAN8	G3HAN8_CRIGR	Ahcy	AHCY	SKFDNLYGCR	SKFDNLYGC(UniMod:4)R	SKFDNLYGC(UniMod:4)R2
8.5654	11.1336	10.0242	10.9869	10.1351	10.9436	11.0406	9.73602	11.3756	9.16218	9.70835	10.3873	1	2	0.766419	0.999922	0.956546	1.64075	G3HH14	G3HH14	G3HH14_CRIGR	Ldhb	L-lactate dehydrogenase	SLADELALVDVLEDK	SLADELALVDVLEDK	SLADELALVDVLEDK2
8.57578	13.3392	9.83178	9.29088	13.0042	10.0875	12.1874	13.0021	10.5839	13.2257	12.9374	10.2602	1	2	0.0889189	0.999922	0.333724	0.245326	G3I973	G3I973	G3I973_CRIGR	I79_020107	Hypoxia up-regulated 1	SLAEDFAEQPIK	SLAEDFAEQPIK	SLAEDFAEQPIK2
8.29883	9.13996	9.34797	9.20812	9.24579	10.6019	9.04066	19.2523	10.6498	9.9904	19.4601	11.2003	1	2	0.503211	0.999922	2.41555	1.19134	G3IBN9	G3IBN9;G3IBN8;G3IKD4;G3IKI7	G3IBN9_CRIGR	I79_021070	Keratin, type II cytoskeletal 71	SLDLDSIIAEVK	SLDLDSIIAEVK	SLDLDSIIAEVK2
13.6178	11.5957	11.6421	8.53277	12.3463	9.71225	12.474	12.2613	11.9506	12.8682	12.2982	11.9559	1	2	0.755513	0.999922	-1.61501	-1.54043	G3II07	G3II07	G3II07_CRIGR	Krt80	KRT80	SLEEAEAYSR	SLEEAEAYSR	SLEEAEAYSR2
13.9228	12.2115	10.4709	9.24104	12.0831	10.5478	11.1505	9.3197	9.24592	12.6978	13.2564	10.0832	1	2	0.531826	0.999922	-1.34784	-1.1591	G3HG95	G3HG95	G3HG95_CRIGR	I79_009616	Lamin-A/C	SLETENAGLR	SLETENAGLR	SLETENAGLR2
9.79699	9.92088	10.5627	10.5135	9.46701	10.6581	9.22818	10.9744	10.3672	11.5238	10.0119	10.6145	1	2	0.425511	0.999922	0.4033	0.960353	G3I1V4	G3I1V4	G3I1V4_CRIGR	Atic	Bifunctional purine biosynthesis protein ATIC	SLFSNIVTK	SLFSNIVTK	SLFSNIVTK2
12.8503	10.3211	10.7902	9.3593	12.5104	10.1838	9.72935	9.91829	9.07713	12.4871	12.6791	9.87748	1	2	0.184188	0.999922	-0.479037	-0.470903	G3IAL6	G3IAL6	G3IAL6_CRIGR	I79_020641	Serum albumin	SLHTLFGDK	SLHTLFGDK	SLHTLFGDK2
13.0561	13.2274	12.8133	13.6907	12.8097	12.9985	13.5012	12.7339	13.3283	13.2417	11.9903	12.9923	1	2	0.147943	0.999922	0.223456	0.388397	G3GWQ1	G3GWQ1	G3GWQ1_CRIGR	I79_002180	Vinculin	SLLDASEEAIK	SLLDASEEAIK	SLLDASEEAIK2
13.5827	13.388	13.3677	14.3419	13.0399	13.2905	14.2538	13.2836	13.2498	13.9158	12.1618	13.3381	1	2	0.470167	0.999922	0.367499	1.08471	G3GWQ1	G3GWQ1	G3GWQ1_CRIGR	I79_002180	Vinculin	SLLDASEEAIKK	SLLDASEEAIKK	SLLDASEEAIKK2
8.67997	9.95182	10.3845	10.064	9.7064	10.2724	9.85632	12.5217	9.71764	9.26557	12.7698	13.5602	1	2	NaN	NaN	0	NaN	G3I8F5	G3I8F5	G3I8F5_CRIGR	Krt13	KRT13	SLLEGQDAK	SLLEGQDAK	SLLEGQDAK2
12.1739	11.7433	13.3664	13.5172	12.1473	10.5006	13.0121	12.4922	11.8731	12.6355	10.2551	13.4517	1	2	0.0169558	0.999922	-0.0378525	-0.0503362	G3HNJ3	G3HNJ3	G3HNJ3_CRIGR	Clu	Clusterin	SLLNSLEEAK	SLLNSLEEAK	SLLNSLEEAK2
13.3628	13.3729	13.5972	14.2055	13.846	13.0314	14.677	13.9243	13.247	13.9606	13.0317	13.6896	1	2	0.154243	0.999922	0.195173	0.405671	G3IDK4	G3IDK4	G3IDK4_CRIGR	I79_021787	Collagen alpha-1(II) chain	SLNNQIESIR	SLNNQIESIR	SLNNQIESIR2
8.6999	8.95323	9.63037	9.30647	10.3198	13.4944	10.1376	10.4143	12.9676	9.15436	9.46572	10.0939	1	2	0.585122	0.999922	1.39494	1.25543	G3GXI7	G3GXI7	G3GXI7_CRIGR	I79_002479	Collagen alpha-2(I) chain	SLNNQIETLLTPEGSR	SLNNQIETLLTPEGSR	SLNNQIETLLTPEGSR2
13.5147	13.3089	14.6054	13.6967	13.0393	14.9106	13.5909	14.9308	14.9843	13.8506	13.1264	14.894	1	2	0.0513835	0.999922	0.0876567	0.146665	G3HJR4	G3HJR4	G3HJR4_CRIGR	I79_010913	Collagen alpha-1(I) chain	SLSQQIENIR	SLSQQIENIR	SLSQQIENIR2
10.8133	11.4362	9.47641	12.5243	11.7485	10.9265	9.72332	12.1778	9.58873	11.5997	10.9919	11.3696	1	2	1.23174	0.999922	1.46831	2.42607	P55262	P55262	ADK_CRIGR	ADK	Adenosine kinase	SLVANLAAANCYK	SLVANLAAANC(UniMod:4)YK	SLVANLAAANC(UniMod:4)YK2
10.2216	9.77742	9.7825	9.43588	9.28718	11.5686	9.92771	9.84782	9.53622	11.5634	11.6106	9.99389	1	2	NaN	NaN	0	NaN	G3HHR3	G3HHR3	G3HHR3_CRIGR	Vim	Vimentin	SLYSSSPGGAYVTR	SLYSSSPGGAYVTR	SLYSSSPGGAYVTR2
15.4643	9.24542	12.7029	9.42986	11.1306	13.3241	13.7291	9.72835	13.9036	12.8626	9.0578	14.0085	1	2	0.281192	0.999922	-1.10614	-0.684027	G3IKI6	G3IKI6	G3IKI6_CRIGR	I79_024389	Keratin, type II cytoskeletal 1b	SMQDVVEDYK	SMQDVVEDYK	SMQDVVEDYK2
10.2947	9.34328	9.50589	10.4191	9.8351	10.2879	9.62645	12.2382	10.2222	9.92191	9.2931	10.7606	1	2	0.208267	0.999922	0.202944	0.540779	G3GUR1	G3GUR1	G3GUR1_CRIGR	C1r	Complement subcomponent C1r	SNAVDLVFFTDESGDSR	SNAVDLVFFTDESGDSR	SNAVDLVFFTDESGDSR2
14.8597	9.42542	9.53002	10.2876	9.08899	10.9282	10.1075	11.9245	12.5394	13.6243	8.60702	10.3718	1	2	0.18739	0.999922	-0.695292	-0.496056	G3HD94	G3HD94	G3HD94_CRIGR	I79_008473	Non-specific serine/threonine protein kinase	SNKPIILR	SNKPIILR	SNKPIILR2
9.4793	10.7661	10.2677	9.98028	10.7841	10.7953	10.0167	9.5284	10.485	10.6543	11.1901	10.4105	1	2	0.157017	0.999922	0.169002	0.409523	G3ID08	G3ID08	G3ID08_CRIGR	I79_021569	RNA helicase	SNLGSVVLQLK	SNLGSVVLQLK	SNLGSVVLQLK2
10.8838	11.5779	13.1416	9.08053	9.92187	10.2232	10.725	11.4643	10.2228	12.2138	8.94246	13.561	1	2	0.74627	0.999922	-1.3506	-1.63841	G3IDN7	G3IDN7	G3IDN7_CRIGR	Fam3c	Protein FAM3C	SPFEQHIK	SPFEQHIK	SPFEQHIK2
12.1717	12.3246	13.8823	12.1046	12.426	13.1017	12.8484	12.7315	13.9689	12.3851	11.8373	13.8802	1	2	0.146315	0.999922	-0.198552	-0.386343	G3IBK2	G3IBK2	G3IBK2_CRIGR	I79_021027	Filamin-A	SPFEVYVDK	SPFEVYVDK	SPFEVYVDK2
10.1523	12.6677	14.4724	10.0665	12.4314	14.4956	9.45514	12.8099	13.6629	12.3139	12.2601	13.9549	1	2	0.0609902	0.999922	-0.227981	-0.172152	G3IBK2	G3IBK2	G3IBK2_CRIGR	I79_021027	Filamin-A	SPFSVGVSPSLDLSK	SPFSVGVSPSLDLSK	SPFSVGVSPSLDLSK2
11.4676	11.4055	9.76861	9.90928	11.2734	12.1129	9.79498	9.79483	10.4681	12.3595	11.9394	11.1861	1	2	0.0305231	0.999922	0.0656297	0.0890459	G3GSH5	G3GSH5	G3GSH5_CRIGR	Ddx3x	RNA helicase	SPILVATAVAAR	SPILVATAVAAR	SPILVATAVAAR2
10.196	15.6346	16.699	9.75117	15.3243	16.6438	9.5933	16.1099	16.8214	15.0618	13.9799	16.4285	1	2	0.0298004	0.999922	-0.188102	-0.0867752	G3GYJ4	G3GYJ4	G3GYJ4_CRIGR	F2	Prothrombin	SPQELLCGASLISDR	SPQELLC(UniMod:4)GASLISDR	SPQELLC(UniMod:4)GASLISDR2
8.11788	11.1075	8.75013	9.21128	11.2408	10.8249	9.89784	10.5105	10.1444	10.9452	11.8754	10.3418	1	3	0.212211	0.999922	0.484564	0.532755	G3GU92	G3GU92	G3GU92_CRIGR	Ssb	Lupus La protein-like	SPSRPLPEVTDEYK	SPSRPLPEVTDEYK	SPSRPLPEVTDEYK3
8.41672	11.0763	9.24287	10.4348	12.0791	10.0773	10.8393	12.1907	9.48954	10.1928	11.4433	9.95979	1	2	0.975393	0.999922	1.42633	1.90817	G3HG25	G3HG25	G3HG25_CRIGR	I79_009544	Laminin subunit gamma-1	SQECYFDPELYR	SQEC(UniMod:4)YFDPELYR	SQEC(UniMod:4)YFDPELYR2
9.37355	11.8525	13.5001	9.70159	12.1564	10.385	9.86603	12.1758	10.9354	12.694	12.4476	12.4999	1	2	0.195871	0.999922	-0.53205	-0.503686	G3I8R9	G3I8R9	BIP_CRIGR	HSPA5	Endoplasmic reticulum chaperone BiP	SQIFSTASDNQPTVTIK	SQIFSTASDNQPTVTIK	SQIFSTASDNQPTVTIK2
12.4936	12.6793	12.8596	9.65758	9.43087	11.251	12.489	12.0004	10.332	13.381	12.778	10.2395	1	2	0.8265	0.999922	-1.67841	-1.75829	G3IGQ3	G3IGQ3	G3IGQ3_CRIGR	I79_022974	Heat shock cognate 71 kDa protein	SQIHDIVLVGGSTR	SQIHDIVLVGGSTR	SQIHDIVLVGGSTR2
12.7088	12.4306	12.9297	12.7571	13.1587	11.4204	12.6839	12.0817	11.944	13.6736	12.8297	11.1585	1	3	0.134838	0.999922	0.322882	0.362236	G3IGQ3	G3IGQ3	G3IGQ3_CRIGR	I79_022974	Heat shock cognate 71 kDa protein	SQIHDIVLVGGSTR	SQIHDIVLVGGSTR	SQIHDIVLVGGSTR3
14.0381	9.82359	10.7824	9.51479	11.5854	10.6117	12.5481	11.6127	12.6059	12.3884	12.6138	10.217	1	2	0.424492	0.999922	-1.00506	-0.983128	G3HD94	G3HD94	G3HD94_CRIGR	I79_008473	Non-specific serine/threonine protein kinase	SQLQISNNR	SQLQISNNR	SQLQISNNR2
8.80203	10.7555	11.6355	9.22488	10.9402	10.2402	9.4696	9.95174	9.21218	8.88823	9.37568	11.1237	1	2	0.0282783	0.999922	0.0621183	0.0834759	G3H0E4	G3H0E4	G3H0E4_CRIGR	I79_003599	Chondroitin sulfate proteoglycan 4	SQVLFSVSQSAR	SQVLFSVSQSAR	SQVLFSVSQSAR2
12.4834	12.3893	11.7655	7.50748	12.5347	12.7518	9.28774	12.9006	12.6511	12.3862	12.7848	12.0621	1	3	0.121153	0.999922	-0.454754	-0.329901	G3IBN9	G3IBN9	G3IBN9_CRIGR	I79_021070	Keratin, type II cytoskeletal 71	SRTEAESWYQTK	SRTEAESWYQTK	SRTEAESWYQTK3
8.40629	12.719	12.0366	10.464	12.2734	10.2273	9.72315	12.7992	9.47695	11.2943	11.3892	11.319	1	3	0.0650005	0.999922	0.212016	0.18606	G3HG25	G3HG25	G3HG25_CRIGR	I79_009544	Laminin subunit gamma-1	SRVESTEQLIEIASR	SRVESTEQLIEIASR	SRVESTEQLIEIASR3
9.11006	10.0778	9.9759	12.0328	9.04598	12.0333	10.1518	9.80039	10.5834	9.77474	9.28472	10.338	1	2	0.89038	0.999922	1.45446	1.95467	G3HBX9	G3HBX9	G3HBX9_CRIGR	Ift140	Intraflagellar transport 140	SSFGSFLK	SSFGSFLK	SSFGSFLK2
8.85151	10.7453	9.94235	10.4949	9.24317	9.78875	9.32013	10.0038	10.0931	10.7335	9.28422	10.1931	1	2	0.0283518	0.999922	-0.080215	-0.0827907	G3IBK2	G3IBK2	G3IBK2_CRIGR	I79_021027	Filamin-A	SSFTVDCSK	SSFTVDC(UniMod:4)SK	SSFTVDC(UniMod:4)SK2
8.11158	12.0142	9.20099	10.5414	9.93412	10.2152	9.43564	8.88818	9.00693	11.3272	11.6618	10.6171	0	2	0.12544	0.999922	0.296547	0.345992	G3I1E1;G3IPY4	G3IPY4;G3I1E1	G3I1E1_CRIGR;G3IPY4_CRIGR	I79_017194;I79_026069	60S ribosomal protein L18a	SSGEIVYCGQVFEK	SSGEIVYC(UniMod:4)GQVFEK	SSGEIVYC(UniMod:4)GQVFEK2
9.50683	9.5257	9.46025	13.8587	9.48978	12.2192	10.9615	9.99433	9.10119	12.6544	8.92507	13.3225	1	2	1.13768	0.999922	2.76318	2.70174	G3HJG6	G3HJG6	G3HJG6_CRIGR	Dcn	Decorin	SSGIESGAFQGMK	SSGIESGAFQGMK	SSGIESGAFQGMK2
11.0131	9.22266	11.868	11.6204	10.0748	11.1862	10.2365	12.5318	9.82435	13.2446	12.6628	10.327	1	2	0.182563	0.999922	0.303274	0.472845	G3HGP6	G3HGP6	G3HGP6_CRIGR	I79_009786	T-complex protein 1 subunit alpha	SSLGPVGLDK	SSLGPVGLDK	SSLGPVGLDK2
7.86448	10.8638	9.14885	10.3715	9.5676	10.5743	10.2152	10.8628	9.84667	8.74159	9.29674	10.4068	1	3	0.450376	0.999922	0.979005	1.00807	G3HWE4	G3HWE4	G3HWE4_CRIGR	I79_015301	Nidogen-1	SSNAGHQGVWVFEIGSPATAK	SSNAGHQGVWVFEIGSPATAK	SSNAGHQGVWVFEIGSPATAK3
13.432	15.028	13.9815	13.2099	14.7467	10.4613	10.1622	15.5771	14.2541	14.4094	14.1609	10.2627	1	2	0.462496	0.999922	-1.03801	-1.06844	G3GST3	G3GST3	G3GST3_CRIGR	I79_000704	Protein WWC2	SSSFMVIIAQLR	SSSFM(UniMod:35)VIIAQLR	SSSFM(UniMod:35)VIIAQLR2
8.75401	11.2267	8.7136	11.0207	11.7688	11.1382	9.80108	9.63727	10.5519	12.3907	11.8972	10.7705	1	2	0.558492	0.999922	1.02737	1.19723	G3HJB6	G3HJB6	G3HJB6_CRIGR	I79_010758	Ras and Rab interactor-like protein	SSSGLLEWDSK	SSSGLLEWDSK	SSSGLLEWDSK2
9.04989	12.2508	10.1607	9.87411	10.0029	10.8398	11.9275	12.458	10.3439	9.82414	9.5305	10.6649	1	2	0.0897085	0.999922	-0.275234	-0.247986	G3H488	G3H488	G3H488_CRIGR	I79_005088	Cartilage oligomeric matrix protein	SSTGPGEQLR	SSTGPGEQLR	SSTGPGEQLR2
9.27626	17.6114	16.4811	9.29563	17.4048	16.2685	9.49324	18.1313	16.0639	16.0614	16.7796	16.0491	1	2	0.0237175	0.999922	-0.193079	-0.0695002	G3HCL6	G3HCL6	G3HCL6_CRIGR	I79_008227	Complement C3	SSVAVPYVIVPLK	SSVAVPYVIVPLK	SSVAVPYVIVPLK2
12.1567	12.4076	9.93512	12.4123	12.9465	9.97538	12.3221	12.995	9.2838	13.6135	12.6666	9.32631	1	3	0.28796	0.999922	0.636553	0.691211	G3H4Z8	G3H4Z8	G3H4Z8_CRIGR	Hspa2	HSPA2	STAGDTHLGGEDFDNR	STAGDTHLGGEDFDNR	STAGDTHLGGEDFDNR3
9.52077	9.04193	9.94068	9.63942	11.5876	10.6366	10.5907	8.56157	10.3981	12.926	12.1938	11.3354	1	2	1.03986	0.999922	1.05926	2.14842	G3I3Y6	G3I3Y6	G3I3Y6_CRIGR	I79_018157	Glutathione S-transferase	STCLYGQLPK	STC(UniMod:4)LYGQLPK	STC(UniMod:4)LYGQLPK2
14.5992	14.3227	10.666	9.16506	14.4904	11.2539	13.5211	9.26682	10.7114	15.0778	14.6825	10.6586	1	2	0.254003	0.999922	-1.02546	-0.621569	G3HV32	G3HDU8;G3HTU9;G3H2T7;G3HHB8;G3HV32;G3GSR4;G3HHM2;G3HDS3;G3HDS5;G3HPV9;G3HV67;G3IID7;G3HDT2	G3HV32_CRIGR	I79_014809	Histone H3.3 type 1	STELLIR	STELLIR	STELLIR2
9.09187	12.0102	9.76183	9.09416	11.6825	10.7777	11.388	10.2895	9.31172	13.1484	12.695	8.92092	1	2	0.0373005	0.999922	0.0945704	0.107779	G3GRR8	G3GRR8	G3GRR8_CRIGR	I79_000212	60S ribosomal protein L13	STESLQANVQR	STESLQANVQR	STESLQANVQR2
10.2799	12.9066	12.4012	11.5731	12.9552	11.4077	12.5044	12.0787	8.80192	14.0283	13.0122	10.4417	1	2	0.102978	0.999922	-0.290236	-0.280501	G3I073	G3IE48;G3I073	G3I073_CRIGR	I79_016750	Elongation factor 1-gamma	STFVLDEFK	STFVLDEFK	STFVLDEFK2
12.3881	12.4485	10.0348	10.6967	12.044	10.8807	10.7558	11.6233	10.8237	12.0261	11.922	9.35762	1	2	0.217851	0.999922	-0.444606	-0.547679	G3HU28	G3HU28	G3HU28_CRIGR	I79_014432	F-actin-capping protein subunit beta	STLNEIYFGK	STLNEIYFGK	STLNEIYFGK2
9.43027	11.7167	13.5993	9.98058	11.8648	10.0246	10.3798	10.8925	9.94038	12.4086	12.3308	10.0391	1	2	0.335344	0.999922	-0.780661	-0.800469	G3HSL4	G3HSL4	G3HSL4_CRIGR	I79_013848	Elongation factor 2	STLTDSLVCK	STLTDSLVC(UniMod:4)K	STLTDSLVC(UniMod:4)K2
12.6348	12.9984	15.3374	13.0958	13.1765	14.8139	12.9943	13.5012	15.1544	13.4664	11.1233	15.317	1	2	0.0203565	0.999922	0.0488822	0.0600801	G3HKJ2	G3HKJ2	G3HKJ2_CRIGR	I79_011219	Vitamin K-dependent protein C	STSDNDIALLR	STSDNDIALLR	STSDNDIALLR2
14.9961	14.3366	14.8535	10.0361	14.3619	12.9339	14.5925	13.7182	10.3534	15.4628	14.7133	9.61244	1	2	0.787244	0.999922	-1.70514	-1.68897	G3HGY8	G3HH39;G3HWX4;G3HGY8	G3HGY8_CRIGR	Eef1a2	Elongation factor 1-alpha	STTTGHLIYK	STTTGHLIYK	STTTGHLIYK2
13.8091	13.6584	13.4058	14.7118	13.3617	13.7232	14.7344	13.7048	13.8978	14.258	12.6274	13.2502	1	2	0.114788	0.999922	0.140939	0.309047	G3GWQ1	G3GWQ1	G3GWQ1_CRIGR	I79_002180	Vinculin	STVEGIQASVK	STVEGIQASVK	STVEGIQASVK2
9.74086	10.2645	11.0706	10.2885	11.1633	11.2604	9.02824	11.5706	10.7278	11.2825	8.75038	9.87943	1	2	0.1921	0.999922	0.304323	0.494831	G3HN02	G3HN02	G3HN02_CRIGR	I79_012132	Talin-1	STVLQQQYNR	STVLQQQYNR	STVLQQQYNR2
12.409	8.49899	13.0199	13.3065	9.73905	10.3913	13.1669	10.1528	13.7319	12.6677	10.0879	10.7424	1	2	0.0358334	0.999922	-0.162754	-0.103793	G3HJG5	G3HJG5	G3HJG5_CRIGR	I79_010810	Lumican	SVPMVPPGIK	SVPMVPPGIK	SVPMVPPGIK2
11.2659	13.4399	14.9307	11.4614	13.032	12.4649	10.5728	13.1012	10.5648	12.7947	13.2747	13.1617	1	2	0.280839	0.999922	-0.610945	-0.698665	G3IF80	G3IF80	G3IF80_CRIGR	I79_022400	Nucleolin	SVSLYYTGEK	SVSLYYTGEK	SVSLYYTGEK2
13.1098	11.8674	9.78577	10.3787	10.4344	10.8544	9.4446	12.1309	12.174	12.0918	10.5499	12.5513	1	2	0.431515	0.999922	-0.942728	-0.981408	G3HKZ1	G3HKZ1	G3HKZ1_CRIGR	Ywhaz	14-3-3 protein zeta/delta	SVTEQGAELSNEER	SVTEQGAELSNEER	SVTEQGAELSNEER2
8.45457	14.5145	12.8589	8.9663	13.884	11.0838	10.2739	14.4635	11.0898	12.2082	13.8349	10.903	1	2	0.098375	0.999922	-0.488017	-0.269174	G3GX23	G3HQY2;G3GVD0;G3I4A0;G3GX23;G3I6E6;G3ID82;G3GX66;G3ID81;G3H5Q0	G3GX23_CRIGR	I79_002310	Actin, alpha skeletal muscle	SYELPDGQVITIGNER	SYELPDGQVITIGNER	SYELPDGQVITIGNER2
8.82792	9.7346	10.6949	10.9559	11.2004	10.1456	9.76663	9.73514	8.12522	10.7921	11.1411	10.6661	1	2	0.858623	0.999922	0.975107	1.72231	G3IC99	G3IC99	G3IC99_CRIGR	I79_021290	Septin	SYELQESNVR	SYELQESNVR	SYELQESNVR2
8.49938	9.68957	9.89265	11.5571	9.89149	11.0191	9.52415	9.33765	11.3745	12.6269	10.4774	11.7954	1	2	1.17545	0.999922	1.14994	2.23997	G3I3G8	G3ILL5;G3I3G8	G3I3G8_CRIGR	H671_3g9883	Transaldolase	SYEPQEDPGVK	SYEPQEDPGVK	SYEPQEDPGVK2
11.6199	12.1354	11.9128	13.7913	12.8368	10.198	12.8449	13.273	9.8344	12.2032	10.1793	11.4603	1	2	0.0513162	0.999922	0.133435	0.147742	G3H8V1	G3H8V1	G3H8V1_CRIGR	Mmp9	Matrix metalloproteinase-9	SYLACTTDGR	SYLAC(UniMod:4)TTDGR	SYLAC(UniMod:4)TTDGR2
14.6376	15.0953	13.6604	13.5163	13.9425	14.2979	15.9423	14.6984	15.394	13.9551	14.4495	15.0746	1	2	0.12823	0.999922	-0.589202	-0.341547	G3IBN9	G3IBN9	G3IBN9_CRIGR	I79_021070	Keratin, type II cytoskeletal 71	TAAENEFVTLK	TAAENEFVTLK	TAAENEFVTLK2
9.03247	13.0903	9.66265	8.61714	12.796	10.2332	15.4481	9.57695	13.0803	13.9581	12.8634	10.8898	1	2	0.000597034	0.999922	-0.00234461	-0.00179486	G3IBN9	G3IBN9	G3IBN9_CRIGR	I79_021070	Keratin, type II cytoskeletal 71	TAAENEFVTLKK	TAAENEFVTLKK	TAAENEFVTLKK2
11.1838	10.8846	9.35102	9.46519	11.9853	10.6863	9.11018	12.2026	10.74	12.2509	9.14279	10.926	1	2	0.342335	0.999922	0.585771	0.799215	G3H0U6	G3H0U6	G3H0U6_CRIGR	I79_003765	Protein disulfide-isomerase	TADGIVSHLK	TADGIVSHLK	TADGIVSHLK2
8.58779	9.55253	10.2073	10.7862	10.7451	11.6212	9.53631	9.79005	10.0718	11.5388	10.7924	10.2116	1	2	0.649912	0.999922	0.924409	1.38104	G3GXD7	G3GXD7	G3GXD7_CRIGR	Fasn	Fatty acid synthase	TAEAVQGLLEQGR	TAEAVQGLLEQGR	TAEAVQGLLEQGR2
8.28579	8.34497	12.4537	10.4105	10.9566	11.8127	10.3511	9.63475	10.6813	12.1243	11.5083	9.68572	1	2	0.440028	0.999922	1.13116	1.01169	G3I737	G3I737	G3I737_CRIGR	I79_019322	40S ribosomal protein S12	TALIHDGLAR	TALIHDGLAR	TALIHDGLAR2
9.84303	12.0097	11.5035	9.24798	11.9465	10.0377	9.74956	11.4505	9.16896	11.9098	11.8298	10.209	1	2	0.117497	0.999922	-0.276284	-0.315993	G3H3Q1	G3H3Q1	G3H3Q1_CRIGR	I79_004880	Pyruvate kinase	TATESFASDPILYR	TATESFASDPILYR	TATESFASDPILYR2
7.46254	11.3522	9.47833	10.3522	9.18306	11.7849	9.91119	9.21177	9.54365	12.6152	11.9374	10.8554	1	2	0.340126	0.999922	0.788095	0.79976	G3HEJ8	G3HEJ8;G3HMK1	G3HEJ8_CRIGR	I79_008982	ADP/ATP translocase	TAVAPIER	TAVAPIER	TAVAPIER2
13.3219	13.7645	10.6603	11.6714	12.7459	11.5365	12.8913	11.2026	9.6751	14.327	13.6441	10.3272	1	2	0.115612	0.999922	-0.318201	-0.317047	G3HZW3	G3HZW3	G3HZW3_CRIGR	I79_016627	60S ribosomal protein L18	TAVVVGTVTDDVR	TAVVVGTVTDDVR	TAVVVGTVTDDVR2
8.74632	9.92936	10.4153	9.93988	9.00163	10.4543	9.678	9.3206	10.6321	12.2067	10.8189	9.00185	1	2	0.0721243	0.999922	-0.101669	-0.201485	G3HYK9	G3H0N4;G3H7V4;G3I9S3;G3I3I5;G3HYK9;G3I0F9	G3HYK9_CRIGR	I79_016147	60S ribosomal protein L7a (Fragment)	TCTTVAFTQVNSEDK	TC(UniMod:4)TTVAFTQVNSEDK	TC(UniMod:4)TTVAFTQVNSEDK2
12.2094	12.2741	9.60508	12.6357	12.4733	10.9934	9.42889	12.9399	9.02807	12.3174	12.3141	10.8902	1	2	0.468157	0.999922	0.80063	1.05833	G3GWQ1	G3GWQ1	G3GWQ1_CRIGR	I79_002180	Vinculin	TDAGFTLR	TDAGFTLR	TDAGFTLR2
12.9418	11.2822	10.922	11.2463	9.32534	11.2142	8.72012	9.26695	11.9245	12.1626	11.1295	10.6142	1	2	0.351619	0.999922	-0.747424	-0.825191	G3HCW9	G3HCW9	G3HCW9_CRIGR	CgPICR_020613	PRDX2	TDEGIAYR	TDEGIAYR	TDEGIAYR2
9.84509	12.13	9.57026	9.85428	11.4566	10.8723	9.7542	10.2463	10.1196	11.7302	11.8579	11.0565	1	2	0.00321976	0.999922	0.00757051	0.00966142	G3H4Z5	G3H4Z5	G3H4Z5_CRIGR	H671_5g14786	C-1-tetrahydrofolate synthase, cytoplasmic	TDTDAELDLIAR	TDTDAELDLIAR	TDTDAELDLIAR2
17.8384	16.5125	15.8228	16.2603	16.5339	16.9753	16.9509	16.0802	16.9065	16.689	16.8476	16.6484	1	2	0.0755407	0.999922	0.46892	0.211824	G3IBN9	G3IBN9	G3IBN9_CRIGR	I79_021070	Keratin, type II cytoskeletal 71	TEAESWYQTK	TEAESWYQTK	TEAESWYQTK2
8.2539	11.4472	12.2496	9.65586	9.77679	10.8461	9.48132	10.574	8.06027	11.5258	9.01057	10.501	1	2	0.211678	0.999922	-0.526462	-0.547321	G3GWF4	G3GWF4	G3GWF4_CRIGR	I79_002075	Heat shock protein 105 kDa (Fragment)	TEDVSAIEIVGGATR	TEDVSAIEIVGGATR	TEDVSAIEIVGGATR2
14.8417	16.113	16.6873	14.8284	16.2152	17.0993	9.39573	16.8469	17.0497	15.2636	15.0824	16.9639	1	3	0.0930982	0.999922	0.278663	0.255611	G3GUI1	G3GUI1	G3GUI1_CRIGR	I79_001343	Alpha-2-macroglobulin	TEVNTNHVLVYVEK	TEVNTNHVLVYVEK	TEVNTNHVLVYVEK3
8.67215	9.1895	13.3905	8.83407	9.79116	10.0723	10.329	9.42901	10.2305	9.63377	10.318	10.2366	1	2	0.451358	0.999922	-1.24762	-1.07583	G3I8R9	G3I8R9	BIP_CRIGR	HSPA5	Endoplasmic reticulum chaperone BiP	TFAPEEISAMVLTK	TFAPEEISAMVLTK	TFAPEEISAMVLTK2
8.71269	9.9399	10.4511	9.25544	12.5426	11.4624	10.1601	12.2525	10.5524	10.2144	9.87006	10.9921	1	2	0.675591	0.999922	1.1619	1.45709	G3HSL4	G3HSL4	G3HSL4_CRIGR	I79_013848	Elongation factor 2	TFCQLILDPIFK	TFC(UniMod:4)QLILDPIFK	TFC(UniMod:4)QLILDPIFK2
8.92242	9.93515	14.2945	9.46681	9.3342	13.2496	9.12302	9.09801	12.2235	9.13968	9.53041	14.1793	1	2	0.129396	0.999922	0.56498	0.344402	G3GZ90	G3GZ90	G3GZ90_CRIGR	I79_003123	Calumenin	TFDQLTPEESK	TFDQLTPEESK	TFDQLTPEESK2
8.85514	12.0103	15.2451	9.3681	12.2222	14.1761	10.2351	11.8755	14.5091	8.31268	11.2061	15.7572	1	2	0.0629043	0.999922	0.298823	0.177536	G3H584	G3H584	G3H584_CRIGR	I79_005459	SPARC	TFDSSCHFFATK	TFDSSC(UniMod:4)HFFATK	TFDSSC(UniMod:4)HFFATK2
9.01885	9.52556	12.817	9.6677	8.94116	12.3862	10.5955	9.84892	12.8505	9.05685	9.84747	13.6022	1	3	0.261109	0.999922	0.845563	0.636336	G3H584	G3H584	G3H584_CRIGR	I79_005459	SPARC	TFDSSCHFFATK	TFDSSC(UniMod:4)HFFATK	TFDSSC(UniMod:4)HFFATK3
14.9671	12.365	9.73932	9.37751	13.4111	11.1129	9.20754	12.1737	12.9483	12.8848	13.5659	10.8039	1	2	0.210772	0.999922	-0.785259	-0.532154	G3HUT9	G3HUT9	G3HUT9_CRIGR	H671_1g3502	Skin-specific protein 32	TFGVSPLR	TFGVSPLR	TFGVSPLR2
8.61863	9.46136	12.8391	9.44555	9.68909	10.0538	10.7669	9.23791	9.18847	10.3576	8.64299	10.2893	1	3	0.0934138	0.999922	-0.320361	-0.257312	G3HP49	G3HP49	G3HP49_CRIGR	Clec3b	C-type lectin domain family 3 member B	TFHEASEDCISR	TFHEASEDC(UniMod:4)ISR	TFHEASEDC(UniMod:4)ISR3
12.3457	13.9331	14.3019	12.4529	13.6498	12.8921	9.37951	13.9099	12.3775	12.7399	13.6701	13.7566	1	2	0.0706053	0.999922	-0.140282	-0.201793	G3HBD3	G3HBD3;G3HBD4	G3HBD3_CRIGR	LOC100765627	Nucleoside diphosphate kinase	TFIAIKPDGVQR	TFIAIKPDGVQR	TFIAIKPDGVQR2
12.0973	13.2152	13.4613	12.3383	13.2334	10.2181	12.0164	13.4706	11.681	11.3364	12.9998	12.1921	1	3	0.275747	0.999922	-0.526337	-0.679641	G3HBD3	G3HBD3;G3HBD4	G3HBD3_CRIGR	LOC100765627	Nucleoside diphosphate kinase	TFIAIKPDGVQR	TFIAIKPDGVQR	TFIAIKPDGVQR3
7.81386	13.3711	13.6302	8.47855	13.0434	10.5084	9.65923	13.4717	8.84091	8.70037	12.2708	13.0531	1	2	0.141488	0.999922	-0.680035	-0.373703	G3HWE4	G3HWE4	G3HWE4_CRIGR	I79_015301	Nidogen-1	TFQLPAER	TFQLPAER	TFQLPAER2
7.92555	11.7085	13.8724	10.9292	12.0681	14.0424	10.3884	12.461	13.3694	11.0085	8.92273	13.6437	1	2	0.274006	0.999922	1.00776	0.674922	G3I1V3	G3I1V3	G3I1V3_CRIGR	I79_017372	Fibronectin	TFYQIGDSWEK	TFYQIGDSWEK	TFYQIGDSWEK2
11.6064	13.3121	10.7734	9.27374	13.3558	9.3631	13.2379	11.4157	10.125	14.8117	13.7356	10.6749	1	2	0.394491	0.999922	-1.01706	-0.913856	G3I3W6	G3I3W6	G3I3W6_CRIGR	Rpl27a	60S ribosomal protein L27a	TGAAPIIDVVR	TGAAPIIDVVR	TGAAPIIDVVR2
11.1689	9.51377	9.14777	10.3225	9.60532	10.7233	9.87644	10.174	9.93798	10.457	12.583	9.706	1	2	0.0977027	0.999922	0.137079	0.269893	G3HX83	G3HX83	G3HX83_CRIGR	Rab14	Ras-related protein Rab-14	TGENVEDAFLEAAK	TGENVEDAFLEAAK	TGENVEDAFLEAAK2
12.6777	8.90672	14.1739	13.7538	8.9824	10.6809	13.5587	9.72267	12.9944	12.5356	10.3741	14.33	1	2	0.452412	0.999922	-1.60859	-1.00729	G3I1Y9	G3I1Y9	G3I1Y9_CRIGR	I79_017410	Sulfated glycoprotein 1	TGGFCEVCK	TGGFC(UniMod:4)EVC(UniMod:4)K	TGGFC(UniMod:4)EVC(UniMod:4)K2
8.38878	11.1166	11.5688	9.38186	9.72011	11.1136	10.1972	9.41238	9.69903	10.9513	11.486	10.8295	1	2	0.135318	0.999922	-0.324475	-0.361257	G3I692	G3I692	G3I692_CRIGR	Cndp2	CNDP2	TGQEIPVNLR	TGQEIPVNLR	TGQEIPVNLR2
13.5905	9.69186	10.518	9.48218	9.1945	11.2947	10.537	9.14462	9.5065	9.62847	11.2945	10.3618	1	2	0.511326	0.999922	-1.21069	-1.13626	G3HD94	G3HD94	G3HD94_CRIGR	I79_008473	Non-specific serine/threonine protein kinase	TGSQYDIQDAIDK	TGSQYDIQDAIDK	TGSQYDIQDAIDK2
9.19319	11.9883	9.79171	9.46228	12.341	10.6836	10.3564	11.2168	9.12463	13.0036	13.0225	10.4571	1	2	0.461542	0.999922	0.982692	1.02845	G3HAE2	G3HAE2	G3HAE2_CRIGR	I79_007391	ATP synthase subunit alpha, mitochondrial	TGTAEVSSILEER	TGTAEVSSILEER	TGTAEVSSILEER2
9.74568	14.8704	15.1732	15.4165	15.1297	11.4977	9.99521	9.4309	10.3504	14.6827	15.1009	10.9714	1	2	0.148005	0.999922	0.793917	0.389036	G3HIP2	G3HIP2;G3GTB7	G3HIP2_CRIGR	Hnrnpr	HNRNPR	TGYTLDVTTGQR	TGYTLDVTTGQR	TGYTLDVTTGQR2
7.81942	14.6407	9.00867	9.46462	13.666	10.6862	9.31791	11.6958	11.5049	12.0869	12.4444	10.9717	1	2	0.100869	0.999922	0.489358	0.276881	G3HGY8	G3HH39;G3HGY8	G3HGY8_CRIGR	Eef1a2	Elongation factor 1-alpha	THINIVVIGHVDSGK	THINIVVIGHVDSGK	THINIVVIGHVDSGK2
13.7362	14.7309	11.4759	10.0919	13.1451	10.9741	12.7464	11.6319	11.5085	11.5848	13.1737	10.4625	1	3	0.724076	0.999922	-1.47951	-1.48633	G3HGY8	G3HH39;G3HGY8	G3HGY8_CRIGR	Eef1a2	Elongation factor 1-alpha	THINIVVIGHVDSGK	THINIVVIGHVDSGK	THINIVVIGHVDSGK3
11.8178	12.9132	12.4691	12.4165	13.8749	9.77437	12.4894	13.9326	9.71291	12.2226	13.0244	12.9658	1	2	0.00278037	0.999922	-0.00791287	-0.0085859	G3HTA2	G3HTA2	G3HTA2_CRIGR	I79_014124	Lactotransferrin	THYYAVAVVK	THYYAVAVVK	THYYAVAVVK2
15.2464	14.2198	13.8669	14.9824	13.7574	13.9973	14.967	14.0625	14.2198	14.3621	12.8618	14.0978	1	2	0.244288	0.999922	-0.256921	-0.601079	G3HI49	G3GTX7;G3HI49	G3HI49_CRIGR	I79_010316	2-phospho-D-glycerate hydro-lyase	TIAPALVSK	TIAPALVSK	TIAPALVSK2
13.9442	12.859	12.4721	11.6972	13.2379	10.5793	12.2916	13.0723	10.8208	13.345	13.5982	11.1906	1	2	0.385841	0.999922	-0.981973	-0.883721	G3GYP9	G3GYP9	G3GYP9_CRIGR	I79_002954	Peroxiredoxin-1	TIAQDYGVLK	TIAQDYGVLK	TIAQDYGVLK2
7.85176	9.12212	11.7217	9.54669	11.8442	10.6458	9.60833	9.77096	9.81664	11.6486	12.0282	11.1068	1	2	0.376709	0.999922	0.842432	0.881758	G3HQL6	G3HQL6	G3HQL6_CRIGR	I79_013121	Thioredoxin reductase 1, cytoplasmic	TIGLETVGVK	TIGLETVGVK	TIGLETVGVK2
9.6084	13.3721	13.1106	8.65081	13.4668	10.5541	12.5828	13.337	9.26521	13.6495	14.2077	10.4255	1	2	0.222931	0.999922	-0.826753	-0.555722	G3IAQ0	G3IAQ0	G3IAQ0_CRIGR	I79_020676	Phosphopyruvate hydratase	TIGPALVSK	TIGPALVSK	TIGPALVSK2
9.15187	8.964	9.15662	10.4685	9.28176	10.576	10.7802	10.1755	8.817	9.90852	10.5106	10.3146	1	2	NaN	NaN	0	NaN	G3HA23	G3HA23	G3HA23_CRIGR	I79_007263	Malate dehydrogenase (Fragment)	TIIPLISQCTPK	TIIPLISQC(UniMod:4)TPK	TIIPLISQC(UniMod:4)TPK2
9.86711	10.0457	9.8693	9.62375	9.85119	10.3027	10.0541	10.3969	10.6739	8.65941	9.47378	11.0426	1	4	0.126256	0.999922	-0.0740538	-0.336844	G3GR63	G3GR63	G3GR63_CRIGR	I79_000006	Inter-alpha-trypsin inhibitor heavy chain H2	TILEDLRTEDQFSVVDFNHNVR	TILEDLRTEDQFSVVDFNHNVR	TILEDLRTEDQFSVVDFNHNVR4
12.4328	13.038	11.9842	11.8439	12.9818	9.99068	12.3829	13.1467	12.257	12.2321	12.0913	12.1341	1	2	0.311815	0.999922	-0.531119	-0.756648	G3H1K9	G3H1K9;G3HJB1	G3H1K9_CRIGR	I79_004057	Alpha-actinin-1	TINEVENQILTR	TINEVENQILTR	TINEVENQILTR2
9.58211	8.35492	12.5302	9.87583	9.86647	11.3785	10.9061	10.2019	10.9456	9.74957	9.49975	13.0146	1	2	0.110154	0.999922	0.318483	0.30321	G3HQD5	G3HQD5	G3HQD5_CRIGR	I79_013032	Peptidyl-glycine alpha-amidating monooxygenase B	TIPAEANIPIPVK	TIPAEANIPIPVK	TIPAEANIPIPVK2
9.17397	11.9855	11.5628	9.56688	11.8482	10.4181	10.101	11.7563	9.77943	9.88472	12.0314	10.709	1	2	0.0358162	0.999922	0.0887332	0.104266	G3H3C6	G3HQ80;G3H3C6	G3H3C6_CRIGR	I79_004741	Tubulin alpha chain	TIQFVDWCPTGFK	TIQFVDWC(UniMod:4)PTGFK	TIQFVDWC(UniMod:4)PTGFK2
8.6186	14.9246	11.0128	9.23247	14.6158	10.7778	10.1588	14.2118	10.1125	14.3946	14.6581	13.5982	0	2	0.138249	0.999922	0.669942	0.366317	G3GVL0;G3I129	G3GVL0;G3I129	G3GVL0_CRIGR;G3I129_CRIGR	I79_001749;I79_017072	Ubiquitin	TITLEVEPSDTIENVK	TITLEVEPSDTIENVK	TITLEVEPSDTIENVK2
12.7887	8.45132	9.34267	9.05504	9.70143	10.6133	12.0379	9.71392	12.3032	9.29565	9.52699	10.6166	1	2	0.119396	0.999922	-0.330057	-0.329353	G3I8G0	G3I8G0;G3I8G1	G3I8G0_CRIGR	Krt17	Keratin 17	TIVEEVQDGK	TIVEEVQDGK	TIVEEVQDGK2
16.1224	17.0765	17.1237	17.1052	17.2147	16.8952	16.735	17.4799	17.1562	16.3662	15.8508	16.9148	1	2	0.231641	0.999922	0.163371	0.599613	G3HCL6	G3HCL6	G3HCL6_CRIGR	I79_008227	Complement C3	TIYTPGSTVLYR	TIYTPGSTVLYR	TIYTPGSTVLYR2
14.1833	12.0658	9.79709	10.2683	9.18012	12.0249	10.0004	10.6189	10.3329	13.7413	9.67129	9.74996	1	2	0.419497	0.999922	-1.14604	-0.96435	G3I8G0	G3I8G0;G3I8F7	G3I8G0_CRIGR	Krt17	Keratin 17	TKFETEQALR	TKFETEQALR	TKFETEQALR2
17.272	15.6848	13.8682	16.0196	15.7733	14.8762	17.1529	15.5035	15.1822	16.5846	15.8111	14.8119	1	2	0.12522	0.999922	0.639583	0.339478	G3I8F9	G3I8F9;G3I8G1	G3I8F9_CRIGR	Krt14	Keratin 14	TKYETELNLR	TKYETELNLR	TKYETELNLR2
10.5319	12.4179	9.58932	10.414	12.1332	10.1167	10.7642	9.591	9.39066	12.5963	12.7153	10.891	1	2	0.0287902	0.999922	0.0731194	0.0840832	G3I5N5	G3I5N5	G3I5N5_CRIGR	I79_018788	DNA topoisomerase 2	TLAVSGLGVVGR	TLAVSGLGVVGR	TLAVSGLGVVGR2
13.2568	15.5365	16.3635	14.4057	15.9597	16.0398	14.5246	13.9327	15.8589	15.421	16.0928	15.9531	0	2	0.0805807	0.999922	0.2024	0.223691	G3HL18;G3HUC0	G3HL18;G3HUC0	G3HL18_CRIGR;G3HUC0_CRIGR	I79_011403;I79_014528	Anionic trypsin-2	TLDNDIMLIK	TLDNDIMLIK	TLDNDIMLIK2
11.1036	11.3433	9.34842	9.02623	11.5549	10.7375	10.4275	11.2101	9.9655	11.5919	11.3318	10.2856	1	2	0.0212515	0.999922	0.0476723	0.0624351	G3GY17	G3GY17	G3GY17_CRIGR	I79_002670	Cullin-associated NEDD8-dissociated protein 1	TLEDPDLNVR	TLEDPDLNVR	TLEDPDLNVR2
14.3317	11.0475	9.51787	8.67293	11.1746	12.2963	10.2789	8.97558	9.96889	11.9937	12.4077	9.50199	1	2	0.318509	0.999922	-1.00123	-0.754758	G3HG95	G3HG95	G3HG95_CRIGR	I79_009616	Lamin-A/C	TLEGELHDLR	TLEGELHDLR	TLEGELHDLR2
10.0404	11.1383	9.76658	8.5549	10.0083	10.7583	9.72575	9.43608	9.15988	10.9818	11.0289	9.49096	1	2	0.0208594	0.999922	-0.0401838	-0.0613675	G3HP24	G3HP24	G3HP24_CRIGR	Iars1	Isoleucine--tRNA ligase	TLIDPASVR	TLIDPASVR	TLIDPASVR2
11.2319	8.90296	11.8649	10.2767	9.47777	9.08574	11.389	9.55588	11.2194	9.14868	9.56041	10.303	1	2	0.254296	0.999922	-0.783172	-0.622068	G3I278	G3I278	G3I278_CRIGR	I79_017505	Laminin subunit beta-1	TLLAQANSK	TLLAQANSK	TLLAQANSK2
9.3664	9.87692	13.7325	9.29858	12.2588	9.60357	10.6393	11.4754	10.9102	8.77359	11.2105	12.641	1	2	0.1579	0.999922	-0.517014	-0.413793	G3I877	G3I877	G3I877_CRIGR	I79_019739	Stress-induced-phosphoprotein 1	TLLSDPTYR	TLLSDPTYR	TLLSDPTYR2
10.5995	11.2878	12.5403	9.274	8.31951	10.7822	10.1648	11.0208	12.7536	11.6342	10.7012	11.1816	1	2	0.505406	0.999922	-1.36379	-1.1462	G3H7Z2	G3H7Z2	G3H7Z2_CRIGR	Tagln2	Transgelin	TLMNLGGLAVAR	TLMNLGGLAVAR	TLMNLGGLAVAR2
10.3089	9.16793	11.5291	8.99561	10.3726	10.171	9.85081	8.25991	9.30251	11.7649	10.532	11.0582	1	2	0.263818	0.999922	-0.42343	-0.647768	G3IF62	G3IF62	G3IF62_CRIGR	I79_022378	Ras GTPase-activating-like protein IQGAP1	TLQALQIPAAK	TLQALQIPAAK	TLQALQIPAAK2
16.3815	15.9598	13.4759	14.2832	15.7104	10.7763	15.1645	14.7808	13.8282	15.4784	16.1462	13.768	0	2	0.355165	0.999922	-1.20683	-0.824453	G3GVL0;G3I129	G3GVL0;G3I129	G3GVL0_CRIGR;G3I129_CRIGR	I79_001749;I79_017072	Ubiquitin	TLSDYNIQK	TLSDYNIQK	TLSDYNIQK2
11.8132	9.72163	12.2244	8.79511	9.69066	11.1391	10.0577	8.81961	11.4916	11.6765	9.40425	10.7543	1	2	0.454128	0.999922	-0.905193	-1.01498	G3H354	G3H354	G3H354_CRIGR	I79_004665	Heat shock protein HSP 90-alpha	TLTIVDTGIGMTK	TLTIVDTGIGMTK	TLTIVDTGIGMTK2
12.8084	9.30809	12.8432	10.2421	9.74798	11.413	13.7049	9.63279	13.2071	13.4707	9.01084	10.4905	1	2	0.1581	0.999922	-0.497127	-0.41173	G3GYC6	G3GYC6	G3GYC6_CRIGR	I79_002801	Profilin-1	TLVLLMGK	TLVLLMGK	TLVLLMGK2
12.764	12.2278	11.9078	9.02669	10.8672	9.77248	10.5274	12.004	12.4985	11.3139	11.7825	12.3809	1	2	0.803754	0.999922	-1.6598	-1.72384	G3HR96	G3HR96	G3HR96_CRIGR	I79_013360	Bleomycin hydrolase	TLYNNQPIDFLK	TLYNNQPIDFLK	TLYNNQPIDFLK2
14.5414	10.2386	10.0077	9.41332	9.89508	10.7381	11.3032	10.0846	11.7396	12.8036	10.1228	11.2278	1	2	0.427091	0.999922	-1.20131	-1.0228	G3HLU9	G3HLU9	G3HLU9_CRIGR	I79_011694	Junction plakoglobin	TMQNTSDLDTAR	TMQNTSDLDTAR	TMQNTSDLDTAR2
20.8713	19.0079	18.8818	19.0871	19.0881	19.755	19.5774	19.0159	19.9218	19.5894	19.5033	9.75231	1	2	0.0264285	0.999922	-0.104258	-0.0774495	G3IKI6	G3IKI6	G3IKI6_CRIGR	I79_024389	Keratin, type II cytoskeletal 1b	TNAENEFVTIK	TNAENEFVTIK	TNAENEFVTIK2
19.219	16.3922	15.8756	18.0886	17.4271	16.8736	18.8511	17.1369	17.3639	19.3126	16.4396	17.1584	1	2	0.158753	0.999922	0.480017	0.418759	G3IKI6	G3IKI6	G3IKI6_CRIGR	I79_024389	Keratin, type II cytoskeletal 1b	TNAENEFVTIKK	TNAENEFVTIKK	TNAENEFVTIKK2
18.1181	14.992	13.7548	16.8251	16.1145	15.3974	17.402	15.2513	15.7228	18.2572	15.169	15.4914	1	3	0.304948	0.999922	1.44796	0.752849	G3IKI6	G3IKI6	G3IKI6_CRIGR	I79_024389	Keratin, type II cytoskeletal 1b	TNAENEFVTIKK	TNAENEFVTIKK	TNAENEFVTIKK3
12.0427	12.6396	9.31324	12.8736	12.7024	10.3172	13.5766	12.809	12.6723	12.8923	11.1702	12.467	1	2	0.284784	0.999922	0.667064	0.686114	G3GWQ1	G3GWQ1	G3GWQ1_CRIGR	I79_002180	Vinculin	TNLLQVCER	TNLLQVC(UniMod:4)ER	TNLLQVC(UniMod:4)ER2
14.8095	14.1674	12.5068	13.2944	14.2387	12.9898	13.7385	13.7437	13.0706	14.4901	14.5711	13.2136	1	2	0.0401424	0.999922	-0.161506	-0.115899	G3IG05	G3IG05	G3IG05_CRIGR	I79_022682	Annexin	TNQELQEINR	TNQELQEINR	TNQELQEINR2
12.137	11.6983	9.36942	11.4825	11.0773	10.7276	9.06039	10.8094	12.5803	11.8234	10.1764	11.7343	1	2	0.108833	0.999922	-0.21828	-0.29675	G3IIE4	G3IIE4	G3IIE4_CRIGR	I79_023612	Serpin B10	TNTILFYGR	TNTILFYGR	TNTILFYGR2
9.3268	12.1511	12.1878	9.89312	12.8618	10.8924	10.1198	12.8156	10.5115	12.5505	12.6708	12.8613	1	2	0.0523575	0.999922	0.161068	0.149203	G3I5L3	G3I5L3	G3I5L3_CRIGR	Anxa1	Annexin	TPAQFDADELR	TPAQFDADELR	TPAQFDADELR2
14.5849	13.681	12.7763	12.2501	13.906	11.0147	8.43594	13.3932	13.233	14.858	14.0581	9.52296	1	2	0.236703	0.999922	-0.662231	-0.589439	G3IG05	G3IG05	G3IG05_CRIGR	I79_022682	Annexin	TPAQYDASELK	TPAQYDASELK	TPAQYDASELK2
9.31082	12.5637	8.7477	9.64997	12.4817	9.92551	9.30002	12.3199	12.9133	8.90121	11.7388	11.285	1	2	0.0951856	0.999922	0.363729	0.261118	G3IBK2	G3IBK2	G3IBK2_CRIGR	I79_021027	Filamin-A	TPCEEILVK	TPC(UniMod:4)EEILVK	TPC(UniMod:4)EEILVK2
8.93656	9.46127	14.2282	8.89475	10.1986	14.8878	8.20583	9.07928	14.2866	8.88722	9.03125	14.7594	1	2	0.0179902	0.999922	0.0947666	0.0530666	G3H3Z6	G3H3Z6	G3H3Z6_CRIGR	I79_004989	Insulin-like growth factor-binding protein 2 (Fragment)	TPCQQELDQVLER	TPC(UniMod:4)QQELDQVLER	TPC(UniMod:4)QQELDQVLER2
9.39338	14.2387	13.2125	14.3583	14.4558	10.7548	13.7243	14.6281	13.673	13.5697	13.1195	11.0869	1	2	0.124211	0.999922	0.563479	0.333165	G3HX84	G3HX84	G3HX84_CRIGR	I79_015603	Gelsolin	TPITVVK	TPITVVK	TPITVVK2
8.43938	15.669	16.4464	9.90699	15.092	11.2694	9.96694	16.074	16.3125	14.4664	14.2504	8.87479	1	2	0.18277	0.999922	-1.14111	-0.469369	G3HX84	G3HX84	G3HX84_CRIGR	I79_015603	Gelsolin	TPSAAYLWVGAGASEAEK	TPSAAYLWVGAGASEAEK	TPSAAYLWVGAGASEAEK2
8.46562	12.136	11.8284	10.9679	11.4411	11.6082	9.90642	12.3477	12.0221	10.5297	10.561	12.0565	1	3	0.105648	0.999922	0.306959	0.294682	G3HX84	G3HX84	G3HX84_CRIGR	I79_015603	Gelsolin	TPSAAYLWVGAGASEAEK	TPSAAYLWVGAGASEAEK	TPSAAYLWVGAGASEAEK3
11.3491	11.1416	9.64679	9.35196	9.55361	10.6209	9.25082	10.0996	9.13332	12.2401	8.94492	10.5929	1	2	0.194108	0.999922	-0.326035	-0.501492	G3I2D3	G3I2D3	G3I2D3_CRIGR	I79_017563	40S ribosomal protein S20	TPVEPEVAIHR	TPVEPEVAIHR	TPVEPEVAIHR2
8.39423	10.345	9.14494	9.44866	8.98835	11.4282	9.15264	10.7603	9.72077	12.0965	11.3691	11.0608	1	2	0.373069	0.999922	0.614821	0.860992	G3I973	G3I973	G3I973_CRIGR	I79_020107	Hypoxia up-regulated 1	TPVTVTLK	TPVTVTLK	TPVTVTLK2
9.73513	9.97288	11.557	9.82369	9.16964	11.2662	10.6097	10.1119	9.8609	9.96856	8.36585	10.4497	1	2	0.187778	0.999922	-0.429255	-0.479033	G3H5W5	G3H5W5	G3H5W5_CRIGR	I79_005710	LIM and SH3 domain protein 1	TQDQISNIK	TQDQISNIK	TQDQISNIK2
9.2613	13.0881	9.88873	11.9486	11.9498	11.0668	10.1026	9.87298	9.76067	12.7963	9.34566	11.2908	1	4	0.192226	0.999922	0.515797	0.491548	G3H0W4	G3H0W4	G3H0W4_CRIGR	I79_003784	Tau-tubulin kinase 2 (Fragment)	TQNFSVVPNEDKNHEIMK	TQNFSVVPNEDKNHEIM(UniMod:35)K	TQNFSVVPNEDKNHEIM(UniMod:35)K4
15.0591	13.8298	13.2132	13.8604	13.4133	13.5973	14.8043	13.4775	14.0994	14.3416	14.0545	13.8521	1	3	0.123939	0.999922	-0.301666	-0.332804	G3I8F9	G3I8F5;G3I8F9;G3INZ7;G3I8G0;G3I8G1;G3I8F6	G3I8F9_CRIGR	Krt14	Keratin 14	TRLEQEIATYR	TRLEQEIATYR	TRLEQEIATYR3
14.4417	15.972	15.4267	14.1603	15.6338	15.4993	14.5993	15.8049	15.7439	15.3074	14.8725	15.5085	1	2	0.201941	0.999922	0.325918	0.514831	G3GZL3	G3GZL3	G3GZL3_CRIGR	I79_003298	RING-type E3 ubiquitin transferase	TSDQIHFFFAK	TSDQIHFFFAK	TSDQIHFFFAK2
9.12456	12.3319	10.736	9.52173	11.65	10.4214	9.1608	11.482	10.5014	11.1832	12.4807	10.5725	0	2	0.0897884	0.999922	-0.197937	-0.248417	G3GU76;G3HKG9	G3GU76;G3HKG9;G3HDY7;G3HSW6	G3GU76_CRIGR;G3HKG9_CRIGR	I79_001228;I79_011192	60S acidic ribosomal protein P0	TSFFQALGITTK	TSFFQALGITTK	TSFFQALGITTK2
8.41568	9.18469	10.7072	9.0718	10.1258	10.6651	9.98635	10.012	10.7091	11.1713	10.1578	10.5201	1	2	NaN	NaN	0	NaN	G3HPZ5	G3HPZ5	G3HPZ5_CRIGR	I79_012882	Macrophage-capping protein	TSLGATPAAVK	TSLGATPAAVK	TSLGATPAAVK2
16.7732	9.68954	14.0962	14.37	12.5098	14.8064	14.7913	11.4999	15.2219	15.3644	12.0088	14.7986	1	2	0.0387057	0.999922	0.238126	0.112252	G3IBN9	G3IBN9	G3IBN9_CRIGR	I79_021070	Keratin, type II cytoskeletal 71	TTAENEFVMLK	TTAENEFVMLK	TTAENEFVMLK2
9.83298	9.94481	12.0729	9.33591	9.1749	10.1574	10.773	11.9395	9.82726	10.0053	9.76963	10.0559	1	2	0.863883	0.999922	-1.0542	-1.84381	G3GWB1	G3GWB1	G3GWB1_CRIGR	I79_002031	Hepatocyte growth factor activator	TTDVTQTFGIEK	TTDVTQTFGIEK	TTDVTQTFGIEK2
11.4657	11.7968	10.6886	9.42542	11.1836	11.104	9.67499	11.1812	10.2848	10.9356	10.7347	10.0778	1	2	0.458347	0.999922	-0.686514	-1.01979	G3I595	G3I595	G3I595_CRIGR	I79_018639	Histidine--tRNA ligase	TTETQVLVASAQK	TTETQVLVASAQK	TTETQVLVASAQK2
12.1643	11.9895	9.79683	10.0953	12.4757	10.5081	9.06076	12.7786	8.23215	12.036	12.4818	9.94586	1	2	0.085875	0.999922	-0.227531	-0.237004	G3H0C2	G3H0C2	G3H0C2_CRIGR	Psma4	Proteasome subunit alpha type	TTIFSPEGR	TTIFSPEGR	TTIFSPEGR2
14.8012	14.7781	9.68302	14.4759	15.1505	11.0656	14.8991	14.7872	13.899	14.9945	14.7139	13.7104	1	2	0.062438	0.999922	0.268695	0.176701	G3IDL7	G3HZE6;G3HZE7;G3IGQ2;G3H4Z8;G3IDL7;G3HZE5	G3IDL7_CRIGR	I79_021800	Heat shock cognate 71 kDa protein	TTPSYVAFTDTER	TTPSYVAFTDTER	TTPSYVAFTDTER2
7.71536	15.1045	12.6857	9.14048	12.6065	10.073	10.5347	10.0204	12.8043	9.70198	14.1717	12.7999	1	2	0.251977	0.999922	-1.13034	-0.629781	G3I4F1	G3I4F1	G3I4F1_CRIGR	I79_018329	Fatty acid-binding protein, epidermal	TTQFSCTLGEK	TTQFSC(UniMod:4)TLGEK	TTQFSC(UniMod:4)TLGEK2
9.03711	11.1276	10.8566	11.2727	9.6804	10.4538	9.2837	9.97983	11.3525	9.35016	9.94914	11.0659	1	2	0.190058	0.999922	0.311297	0.488714	G3IAP3	G3IAP3	G3IAP3_CRIGR	Ccn2	CTGF	TTTLPVEFK	TTTLPVEFK	TTTLPVEFK2
8.6729	10.3852	9.9552	10.2235	8.44643	9.2644	11.2948	10.6115	11.4617	11.455	9.48462	10.2133	1	2	0.0634515	0.999922	-0.221898	-0.178834	G3ID97	G3ID97	G3ID97_CRIGR	H671_1g2173	Periostin	TTVLYECCPGYMR	TTVLYEC(UniMod:4)C(UniMod:4)PGYMR	TTVLYEC(UniMod:4)C(UniMod:4)PGYMR2
8.90709	10.4985	9.74924	8.9718	11.5271	11.427	9.23256	10.0889	9.06156	12.5787	12.0411	10.0161	1	2	0.480047	0.999922	0.743548	1.07864	G3HCT4	G3HCT4	G3HCT4_CRIGR	Ddx5	Probable ATP-dependent RNA helicase DDX5	TTYLVLDEADR	TTYLVLDEADR	TTYLVLDEADR2
8.8807	13.7703	9.81005	9.10177	12.547	9.139	10.6427	8.88873	9.67352	9.04298	9.94448	10.7137	1	2	0.363525	0.999922	-1.19726	-0.845752	G3H3Z5	G3H3Z5	G3H3Z5_CRIGR	Rpl37a	60S ribosomal protein L37a	TVAGGAWTYNTTSAVTVK	TVAGGAWTYNTTSAVTVK	TVAGGAWTYNTTSAVTVK2
13.6768	14.938	14.1124	14.1912	14.4138	13.3728	14.0996	15.0173	12.3704	14.3608	14.1721	14.0316	1	2	0.0865003	0.999922	-0.122168	-0.239624	G3H533	G3H533	G3H533_CRIGR	Ppib	Peptidyl-prolyl cis-trans isomerase	TVDNFVALATGEK	TVDNFVALATGEK	TVDNFVALATGEK2
8.98528	10.0362	10.1	9.17912	10.6108	9.94922	9.70743	9.79886	9.77871	12.8857	12.118	10.8497	1	2	0.0766576	0.999922	-0.0949695	-0.213255	G3H278	G3H278;G3GU30	G3H278_CRIGR	I79_004246	60S ribosomal protein L6	TVDSQLLPK	TVDSQLLPK	TVDSQLLPK2
7.77997	12.937	10.4105	9.62903	12.0901	10.5269	9.74791	13.0922	10.0758	11.2835	12.3858	11.4362	1	2	0.0893053	0.999922	0.315405	0.248379	G3HKB0	G3HKB0	G3HKB0_CRIGR	I79_011130	Peptidyl-prolyl cis-trans isomerase	TVENFVALATGEK	TVENFVALATGEK	TVENFVALATGEK2
8.73089	12.5764	12.1728	9.98624	12.9515	11.4773	10.674	12.8316	12.6778	12.635	12.2067	10.8749	0	2	0.0168045	0.999922	0.06218	0.0496255	G3GVB5;G3GXC8	G3GVB5;G3GXC8	G3GVB5_CRIGR;G3GXC8_CRIGR	I79_001650;I79_002418	Ras-related C3 botulinum toxin substrate 1	TVFDEAIR	TVFDEAIR	TVFDEAIR2
10.0073	12.2767	10.1132	9.7119	12.5165	10.9649	9.95822	12.2114	9.92065	12.1446	12.6674	10.4076	1	2	0.0786848	0.999922	0.179098	0.218651	G3HL13	G3H1E7;G3HL13	G3HL13_CRIGR	I79_011398	60 kDa heat shock protein, mitochondrial	TVIIEQSWGSPK	TVIIEQSWGSPK	TVIIEQSWGSPK2
8.92817	9.95987	10.1863	10.6993	10.3366	11.153	9.35701	9.3586	10.5428	10.2739	10.7294	10.2673	1	2	0.561631	0.999922	0.594627	1.21483	G3GY17	G3GY17	G3GY17_CRIGR	I79_002670	Cullin-associated NEDD8-dissociated protein 1	TVSPALISR	TVSPALISR	TVSPALISR2
8.71361	11.8691	9.60762	9.66511	11.3279	10.2263	9.16231	9.88458	9.15701	14.0208	13.1673	10.1995	1	2	0.282257	0.999922	0.555769	0.695506	G3HPV7	G3HDT9;G3HDS1;G3HPV6;G3HDU7;G3HPV7;G3H2T6	G3HPV7_CRIGR	I79_012828	Histone H4	TVTAMDVVYALK	TVTAMDVVYALK	TVTAMDVVYALK2
14.3249	8.43499	14.1484	9.57639	10.1973	9.93972	11.2151	9.60285	14.1273	13.9515	8.906	10.8973	1	2	0.496168	0.999922	-1.73697	-1.18251	G3HAC6	G3HAC6	G3HAC6_CRIGR	I79_007374	Titin	TVTTLSIK	TVTTLSIK	TVTTLSIK2
9.47421	11.2031	10.9621	10.3746	10.8806	9.44701	9.8645	11.4025	9.40023	9.85127	10.0613	9.89944	1	2	0.278694	0.999922	-0.425222	-0.672363	G3HQH7	G3HQH7	G3HQH7_CRIGR	I79_013079	Olfactomedin-like protein 3	TVVDSSVFPAEK	TVVDSSVFPAEK	TVVDSSVFPAEK2
12.5035	13.3649	13.8904	12.4247	13.2921	10.8803	12.7405	13.8236	11.7571	13.0644	13.1885	10.1035	1	2	0.801216	0.999922	-1.31464	-1.69065	G3I8R9	G3I8R9	BIP_CRIGR	HSPA5	Endoplasmic reticulum chaperone BiP	TWNDPSVQQDIK	TWNDPSVQQDIK	TWNDPSVQQDIK2
9.03256	13.5511	12.3982	13.3449	13.374	12.4669	9.42781	13.6573	12.2362	12.4986	12.3717	10.7926	1	2	0.332009	0.999922	1.09404	0.781786	G3HYM2	G3HYM2	G3HYM2_CRIGR	I79_016163	Coagulation factor V	TWNQSIALR	TWNQSIALR	TWNQSIALR2
8.92706	11.9592	9.37408	9.93462	11.4111	10.1813	10.8903	11.4903	9.61417	12.143	11.5269	10.8103	1	2	0.251293	0.999922	0.467988	0.629315	G3IGL4	G3HH76;G3IGL4;G3HGW7	G3IGL4_CRIGR	I79_022932	40S ribosomal protein S21	TYAICGAIR	TYAIC(UniMod:4)GAIR	TYAIC(UniMod:4)GAIR2
10.9917	9.2597	14.6561	11.8638	9.76073	14.1641	10.752	9.39442	14.3476	9.72003	8.08848	14.5921	1	2	0.0667263	0.999922	0.284293	0.187653	G3I1V3	G3I1V3	G3I1V3_CRIGR	I79_017372	Fibronectin	TYHVGEQWQK	TYHVGEQWQK	TYHVGEQWQK2
10.0641	12.738	8.9871	11.0514	12.4368	10.5699	10.7661	9.38194	9.5957	11.8199	13.143	10.2235	1	2	0.154879	0.999922	0.397815	0.406059	G3HBP8	G3H5A6;G3I7G4;G3I535;G3HIC0;G3HBP8;G3HUJ1;G3H6Z3;G3HYV9	G3HBP8_CRIGR	Rps2	40S ribosomal protein S2	TYSYLTPDLWK	TYSYLTPDLWK	TYSYLTPDLWK2
8.14064	9.52567	13.2788	10.2957	9.84198	12.2039	10.1548	9.76617	13.3531	9.45465	8.99766	14.463	1	2	0.0462799	0.999922	0.165331	0.134204	G3I1V3	G3I1V3	G3I1V3_CRIGR	I79_017372	Fibronectin	TYTITGLQPGTDYK	TYTITGLQPGTDYK	TYTITGLQPGTDYK2
10.4113	11.4503	11.0944	9.6585	10.6224	10.2944	10.2984	10.7368	10.3221	9.57757	10.4896	11.7782	1	2	0.10627	0.999922	-0.155899	-0.288489	G3H5V0	G3H5V0	G3H5V0_CRIGR	I79_005692	Importin subunit beta-1	VAALQNLVK	VAALQNLVK	VAALQNLVK2
8.58119	12.2136	9.78369	9.87203	11.8446	10.3556	10.357	10.9407	9.78763	11.9454	11.6202	10.5378	1	2	0.223841	0.999922	0.498075	0.565591	G3HAN8	G3HAN8	G3HAN8_CRIGR	Ahcy	AHCY	VADIGLAAWGR	VADIGLAAWGR	VADIGLAAWGR2
9.96682	10.1894	12.0201	9.39054	12.5365	10.0128	9.87443	9.73317	9.79107	8.66014	9.47571	11.0076	1	2	0.0162248	0.999922	0.0512462	0.0481423	G3HG25	G3HG25	G3HG25_CRIGR	I79_009544	Laminin subunit gamma-1	VADLESEAR	VADLESEAR	VADLESEAR2
8.23459	13.2749	13.0483	9.45549	12.4513	10.684	10.0588	12.4761	12.602	11.5954	12.6364	12.9774	1	2	0.109636	0.999922	-0.418071	-0.300874	G3GZL3	G3GZL3	G3GZL3_CRIGR	I79_003298	RING-type E3 ubiquitin transferase	VAEGTQVLELPFK	VAEGTQVLELPFK	VAEGTQVLELPFK2
10.7454	11.2864	11.6633	9.32302	11.2853	12.4857	12.4976	12.1841	9.73131	11.728	11.4584	11.7509	1	2	0.51316	0.999922	-1.01558	-1.12364	G3GT78	G3GT78	G3GT78_CRIGR	I79_000853	Interleukin-1 receptor accessory protein	VAFPLEVVQK	VAFPLEVVQK	VAFPLEVVQK2
10.8057	8.82254	13.3361	9.82239	10.39	12.4111	11.2607	9.55355	9.71474	9.97336	10.197	12.752	0	2	0.0964455	0.999922	0.331712	0.267463	G3H8Z7;G3IH36	G3IH36;G3H8Z7	G3H8Z7_CRIGR;G3IH36_CRIGR	I79_006846;LOC100759487	Ubiquitin-conjugating enzyme E2 G2 (Fragment)	VAGQDGSVVQFK	VAGQDGSVVQFK	VAGQDGSVVQFK2
8.70106	12.8353	11.0238	12.6502	13.0867	10.6856	9.53718	12.9761	9.77654	11.4965	10.9335	10.7547	1	3	0.781339	0.999922	1.70011	1.62895	G3ICD3	G3ICD3	G3ICD3_CRIGR	I79_021326	Lactadherin	VAHSNDGVEWTIYK	VAHSNDGVEWTIYK	VAHSNDGVEWTIYK3
10.8241	13.5332	15.0447	9.48439	13.2906	10.6855	12.8429	12.9541	7.78115	12.9344	12.5314	13.1866	1	2	0.176188	0.999922	-0.708755	-0.456481	G3IF80	G3IF80	G3IF80_CRIGR	I79_022400	Nucleolin	VAISELFAK	VAISELFAK	VAISELFAK2
11.6121	9.86586	10.7848	9.36996	9.24984	10.7313	10.0259	10.6764	10.365	9.26009	7.92517	11.0517	1	2	0.68948	0.999922	-0.756107	-1.42992	G3H5V0	G3H5V0	G3H5V0_CRIGR	I79_005692	Importin subunit beta-1	VALSNMNVIDR	VALSNMNVIDR	VALSNMNVIDR2
8.16389	11.3872	10.0975	9.33119	8.86904	10.5973	9.81202	9.23118	10.0345	10.2505	10.6812	9.91047	1	2	0.0208884	0.999922	-0.0481818	-0.0619396	G3HIY3	G3HTC5;G3HIY3	G3HIY3_CRIGR	Rps23	40S ribosomal protein S23	VANVSLLALYK	VANVSLLALYK	VANVSLLALYK2
8.01067	11.5021	10.441	9.85347	11.4279	10.5536	11.5082	9.46718	9.97145	12.9907	11.9335	10.0934	1	2	0.256356	0.999922	0.534197	0.638197	G3HMP4	G3HMP4;G3HTQ7;G3IAQ1	G3HMP4_CRIGR	I79_012015	60S ribosomal protein L7a	VAPAPAVVK	VAPAPAVVK	VAPAPAVVK2
15.8709	17.1293	17.0229	16.5041	17.1416	16.4081	15.8532	17.5919	16.7044	17.1587	16.6462	16.8076	1	3	0.461716	0.999922	0.912775	1.09176	G3GVD0	G3GVD0;G3I6E6	G3GVD0_CRIGR	Actb	ACTB	VAPEEHPVLLTEAPLNPK	VAPEEHPVLLTEAPLNPK	VAPEEHPVLLTEAPLNPK3
11.5595	12.1965	10.2293	9.76465	12.5193	11.2455	9.96931	10.6829	9.22924	12.5669	12.9424	10.7406	1	2	0.0212289	0.999922	0.0610211	0.0623778	G3HY23	G3HY23	G3HY23_CRIGR	I79_015922	Small nuclear ribonucleoprotein Sm D3	VAQLEQVYIR	VAQLEQVYIR	VAQLEQVYIR2
8.98411	10.4606	9.30769	9.76652	10.365	10.952	10.845	9.24667	10.3008	10.9958	11.0324	11.6416	1	2	1.03401	0.999922	0.856309	2.03678	G3I5W3	G3I5W3	G3I5W3_CRIGR	I79_018871	TAR DNA-binding protein 43	VAQSLCGEDLIIK	VAQSLC(UniMod:4)GEDLIIK	VAQSLC(UniMod:4)GEDLIIK2
10.3447	11.6507	12.5633	14.6163	14.247	11.4164	10.3495	11.3778	10.015	12.9927	11.4611	11.2701	1	2	1.39318	0.999922	2.63855	2.61217	G3H4T5	G3H4T5	G3H4T5_CRIGR	I79_005296	Glypican-1	VAQVPLAPECSR	VAQVPLAPEC(UniMod:4)SR	VAQVPLAPEC(UniMod:4)SR2
12.9385	11.2439	9.49983	10.4749	12.408	10.4409	10.5102	11.1757	10.239	12.7925	13.0687	10.8504	1	2	0.150774	0.999922	-0.349654	-0.396109	G3HG95	G3HG95	G3HG95_CRIGR	I79_009616	Lamin-A/C	VAVEEVDEEGK	VAVEEVDEEGK	VAVEEVDEEGK2
10.0656	9.58729	9.5957	10.8536	10.3454	11.5211	8.1525	9.45933	9.21112	9.06657	10.2326	11.1781	1	2	0.940684	0.999922	0.912138	2.04844	G3I5V6	G3I5V6	G3I5V6_CRIGR	I79_018864	Mitotic checkpoint protein BUB3	VAVEYLDPSPEVQK	VAVEYLDPSPEVQK	VAVEYLDPSPEVQK2
9.04429	9.49317	8.83263	11.4283	8.45573	10.1366	8.95485	9.43522	9.04091	11.9307	11.7304	10.0355	1	2	NaN	NaN	0	NaN	G3H7V9	G3H7V9	G3H7V9_CRIGR	Mcm2	DNA replication licensing factor MCM2	VAVGELTDEDVK	VAVGELTDEDVK	VAVGELTDEDVK2
8.4558	10.9688	11.4162	9.57215	9.71482	10.0649	9.70804	10.2426	9.91827	10.1751	10.1678	10.9638	1	2	0.0838704	0.999922	-0.169142	-0.240277	G3IJB9	G3HQK5;G3IJB9	G3IJB9_CRIGR	I79_023952	UDP-N-acetylhexosamine pyrophosphorylase-like protein 1	VAVLLLAGGQGTR	VAVLLLAGGQGTR	VAVLLLAGGQGTR2
8.6572	12.0418	11.9427	9.27472	12.3787	11.5044	9.811	12.5813	10.1917	11.4075	12.8848	10.1446	1	2	0.0391983	0.999922	0.138401	0.11308	G3GXB0	G3GXB0	G3GXB0_CRIGR	Arhgdia	ARHGDIA	VAVSADPNVPNVIVTR	VAVSADPNVPNVIVTR	VAVSADPNVPNVIVTR2
13.7028	13.8209	14.0529	13.4091	13.4544	13.1415	14.2021	13.6013	13.84	13.8085	12.7335	13.0406	1	2	0.764612	0.999922	-0.466444	-1.56363	G3HAN8	G3HAN8	G3HAN8_CRIGR	Ahcy	AHCY	VAVVAGYGDVGK	VAVVAGYGDVGK	VAVVAGYGDVGK2
7.36256	8.82822	13.5843	9.48362	11.8575	10.0249	9.70006	12.4657	9.67141	9.63227	12.4896	10.2257	1	2	0.322927	0.999922	1.17558	0.777121	G3GU60	G3GU60	G3GU60_CRIGR	Pebp1	Phosphatidylethanolamine-binding protein 1	VAYAGVEVDELGK	VAYAGVEVDELGK	VAYAGVEVDELGK2
11.5165	12.8063	12.1398	13.5993	12.729	11.5073	12.8773	12.8917	9.74039	11.7276	10.294	10.0182	1	2	0.508365	0.999922	0.575702	1.12824	G3IK05	G3IK05	G3IK05_CRIGR	I79_024197	Lactadherin (Fragment)	VAYSLDGLK	VAYSLDGLK	VAYSLDGLK2
10.0035	12.6954	9.75831	9.54664	12.8463	11.1709	10.8858	12.1025	10.6672	13.3582	12.8822	10.6759	1	2	0.208039	0.999922	0.498271	0.523508	G3IHE5	G3IHE5;G3IKJ4	G3IHE5_CRIGR	LOC100771164	GTP-binding nuclear protein Ran	VCENIPIVLCGNK	VC(UniMod:4)ENIPIVLC(UniMod:4)GNK	VC(UniMod:4)ENIPIVLC(UniMod:4)GNK2
8.78573	12.8619	12.6236	12.736	12.6743	10.9229	13.343	13.0361	11.7007	14.2016	12.9725	12.1491	1	2	0.112857	0.999922	0.327461	0.310049	G3IDC2	G3IDC2	G3IDC2_CRIGR	I79_021698	Heat shock cognate 71 kDa protein	VCNPIITK	VC(UniMod:4)NPIITK	VC(UniMod:4)NPIITK2
8.04684	9.71782	10.7956	8.73127	10.6894	11.2093	9.94619	9.47849	10.0906	11.2153	11.6504	11.0177	1	2	0.227037	0.999922	0.451042	0.564506	G3H3C0	G3H3C0;G3HK42	G3H3C0_CRIGR	CgPICR_015677	60S ribosomal protein L30	VCTLAIIDPGDSDIIR	VC(UniMod:4)TLAIIDPGDSDIIR	VC(UniMod:4)TLAIIDPGDSDIIR2
10.1457	10.5275	11.7083	9.55661	9.63669	10.5238	10.0594	10.7289	10.1778	10.9052	9.48262	11.0968	1	2	0.857802	0.999922	-0.730232	-1.72046	G3IHY5	G3IHY5	G3IHY5_CRIGR	I79_023445	6-phosphogluconate dehydrogenase, decarboxylating	VDDFLANEAK	VDDFLANEAK	VDDFLANEAK2
9.21629	11.4046	10.1577	9.84638	11.0905	11.0898	9.53918	10.6603	9.06557	11.4352	11.2492	10.4685	1	2	0.279003	0.999922	0.430477	0.676692	G3I8S7	G3I8S7;G3H667	G3I8S7_CRIGR	I79_019955	Polyadenylate-binding protein	VDEAVAVLQAHQAK	VDEAVAVLQAHQAK	VDEAVAVLQAHQAK2
10.5965	9.67268	14.2847	9.13539	10.7327	13.3656	10.2411	9.82262	12.4717	8.76728	8.58729	14.9681	1	2	0.0646863	0.999922	-0.254413	-0.181975	G3I412	G3I412	G3I412_CRIGR	I79_018191	45 kDa calcium-binding protein	VDEETQEVLENLK	VDEETQEVLENLK	VDEETQEVLENLK2
8.24058	9.43505	9.24413	9.68426	11.1333	9.07251	9.68684	11.4475	9.43154	11.1989	11.3543	10.0885	1	2	0.337039	0.999922	0.496387	0.789046	G3GYK8	G3GYK8	G3GYK8_CRIGR	I79_002888	26S protease regulatory subunit 6A	VDILDPALLR	VDILDPALLR	VDILDPALLR2
9.32521	11.487	12.2595	12.2035	11.8362	11.9773	9.99502	12.2316	11.2106	11.4858	11.0325	10.3304	1	2	0.502189	0.999922	0.76695	1.19038	G3HGW6	G3HGW6	G3HGW6_CRIGR	I79_009858	Laminin subunit alpha-5	VDLVEAAETHAQK	VDLVEAAETHAQK	VDLVEAAETHAQK2
10.9513	9.22018	12.6417	8.61438	9.00568	10.8184	10.2492	11.3891	9.44659	10.0546	11.1119	11.6929	1	3	0.412295	0.999922	-0.894842	-0.945013	G3IBF1	G3IBF1	G3IBF1_CRIGR	I79_020971	Nucleophosmin	VDNDENEHQLSLR	VDNDENEHQLSLR	VDNDENEHQLSLR3
19.0847	18.5702	17.9102	18.6074	18.0125	18.1121	18.2567	17.878	18.1675	18.9264	18.2299	18.1539	1	2	0.0880846	0.999922	-0.109061	-0.246483	G3IBP3	G3IBP3	G3IBP3_CRIGR	I79_021074	Keratin, type II cytoskeletal 2 epidermal	VDPEIQNVK	VDPEIQNVK	VDPEIQNVK2
18.1028	19.7622	17.1344	19.6198	19.6507	18.3149	9.87842	19.452	18.0082	18.7944	18.9528	18.0412	1	2	0.10116	0.999922	0.477385	0.276061	G3HBR8	G3HBR8;G3IA42;G3IA41	G3HBR8_CRIGR	I79_007867	Hemoglobin subunit alpha	VDPVNFK	VDPVNFK	VDPVNFK2
9.1988	9.96524	10.2062	8.7877	10.0597	11.6425	10.9792	10.1236	9.60224	9.90533	10.8421	11.4317	1	2	0.22781	0.999922	0.373024	0.582496	G3IF62	G3IF62	G3IF62_CRIGR	I79_022378	Ras GTPase-activating-like protein IQGAP1	VDQIQEIVTGNPTVIK	VDQIQEIVTGNPTVIK	VDQIQEIVTGNPTVIK2
9.66179	12.7238	9.62699	10.1694	12.3097	10.1068	12.0021	10.7758	10.5047	13.5259	13.24	10.2096	1	2	0.0642629	0.999922	0.16714	0.181533	G3HWP9	G3HWP9	G3HWP9_CRIGR	H671_1g2253	Heterogeneous nuclear ribonucleoprotein C-like 1-like isoform 5	VDSLLESLEK	VDSLLESLEK	VDSLLESLEK2
9.6327	10.8979	13.0485	9.47308	10.1685	12.6046	10.9527	11.463	12.2602	10.3536	9.87846	10.1529	1	3	0.0607857	0.999922	-0.17069	-0.171642	G3I1V3	G3I1V3	G3I1V3_CRIGR	I79_017372	Fibronectin	VDVLPVNLPGEHGQR	VDVLPVNLPGEHGQR	VDVLPVNLPGEHGQR3
12.7948	12.8141	11.9044	12.5415	12.717	10.7917	12.7478	12.5616	11.4387	12.7751	12.7206	9.59736	1	2	0.221002	0.999922	-0.283624	-0.55917	G3H0C2	G3H0C2	G3H0C2_CRIGR	Psma4	Proteasome subunit alpha type	VEIATLTR	VEIATLTR	VEIATLTR2
14.5018	14.3592	14.2111	14.1903	14.5788	13.2818	14.1943	14.7357	13.1952	14.6433	14.4718	12.9923	1	2	0.480859	0.999922	-0.342325	-1.11251	G3I8R9	G3HZE6;G3HZE7;G3IGQ2;G3H4Z8;G3IDL7;G3HZE5;G3I8R9	BIP_CRIGR	HSPA5	Endoplasmic reticulum chaperone BiP	VEIIANDQGNR	VEIIANDQGNR	VEIIANDQGNR2
12.3161	12.9241	12.6849	13.3925	13.3108	10.8428	12.9539	13.3409	13.0072	12.5198	11.7909	11.2167	1	2	0.0102943	0.999922	-0.0193076	-0.0315717	G3H5I7	G3H5I7	G3H5I7_CRIGR	I79_005569	Fibrinogen alpha chain	VELEDWAGK	VELEDWAGK	VELEDWAGK2
12.1982	15.1233	11.3661	13.4377	14.5771	10.5938	15.1071	13.6727	8.67607	15.9683	15.7066	11.9003	1	2	0.0410782	0.999922	0.200948	0.118293	G3HHR3	G3I621;G3HHR3	G3HHR3_CRIGR	Vim	Vimentin	VELQELNDR	VELQELNDR	VELQELNDR2
9.05385	14.4167	9.89417	8.35455	13.1409	10.9653	12.2148	13.7718	9.94724	11.8573	13.5546	10.9049	1	2	0.0493663	0.999922	-0.245055	-0.140997	G3H0S7	G3H0S7	G3H0S7_CRIGR	I79_003745	Beta-2-microglobulin	VELSDLSFNK	VELSDLSFNK	VELSDLSFNK2
8.53544	10.7926	10.7958	10.6296	10.9227	10.8186	10.2112	9.80408	9.79331	11.4679	10.3291	10.4528	1	2	0.453488	0.999922	0.604516	1.09447	G3H352	G3H352	G3H352_CRIGR	I79_004663	Cytoplasmic dynein 1 heavy chain 1 (Fragment)	VEPAVIEAQNAVK	VEPAVIEAQNAVK	VEPAVIEAQNAVK2
13.0343	13.6948	14.9819	13.8276	14.1941	14.546	13.4026	14.1436	14.5977	13.2091	13.4077	14.3696	1	2	0.0746404	0.999922	0.112975	0.213121	G3IBK2	G3IBK2	G3IBK2_CRIGR	I79_021027	Filamin-A	VEPGLGADNSVVR	VEPGLGADNSVVR	VEPGLGADNSVVR2
12.5764	11.8484	14.4874	13.8814	12.5392	13.1867	12.7004	12.379	10.1255	12.845	11.4389	14.7783	1	2	0.220173	0.999922	0.393814	0.552689	G3HMG4	G3HMG4	G3HMG4_CRIGR	I79_011926	Amyloid-beta A4 protein	VESLEQEAANER	VESLEQEAANER	VESLEQEAANER2
9.68676	14.5663	10.5175	9.62958	13.9846	11.3663	9.89696	13.3442	10.0054	14.4611	15.1247	10.7804	1	2	0.000558695	0.999922	0.00273156	0.00168017	G3HHR3	G3HHR3	G3HHR3_CRIGR	Vim	Vimentin	VESLQEEIAFLK	VESLQEEIAFLK	VESLQEEIAFLK2
11.5254	10.0213	11.818	12.2546	9.49368	11.7358	10.3789	11.0988	11.7449	11.8063	9.01558	9.74017	1	2	0.246235	0.999922	0.512343	0.605164	G3ILF9	G3ILF9	G3ILF9_CRIGR	I79_024724	Alpha-1,4 glucan phosphorylase	VFADYEAYVK	VFADYEAYVK	VFADYEAYVK2
12.0562	12.6721	12.6805	13.2057	12.676	11.5711	10.0235	12.7656	13.1723	13.1268	12.0333	10.9018	1	2	0.297893	0.999922	0.513161	0.722585	G3GWE9	G3GWE9	G3GWE9_CRIGR	I79_002071	Solute carrier family 2, facilitated glucose transporter member 9	VFASLPQVER	VFASLPQVER	VFASLPQVER2
9.90963	11.3573	9.41524	8.95285	9.02581	11.1612	11.0017	9.4522	9.92858	8.68063	9.42273	10.6295	1	3	0.194108	0.999922	-0.443219	-0.493862	G3HKG8	G3HKG8	G3HKG8_CRIGR	RPS3A	40S ribosomal protein S3a	VFEVSLADLQNDEVAFRK	VFEVSLADLQNDEVAFRK	VFEVSLADLQNDEVAFRK3
10.2089	10.2264	9.89597	9.59518	11.0351	11.4852	11.4554	12.1313	9.07422	10.7583	9.86503	11.2416	1	2	0.497166	0.999922	0.600367	1.11645	G3H6V7	G3H6V7	G3H6V7_CRIGR	I79_006077	Lipoprotein lipase	VFHYQVK	VFHYQVK	VFHYQVK2
9.28329	10.3006	10.5527	8.80516	9.70047	10.4188	9.49813	9.01816	9.49418	10.1327	10.4121	10.8673	1	2	NaN	NaN	0	NaN	G3HAN3	G3HAN3	G3HAN3_CRIGR	Raly	RALY heterogeneous nuclear ribonucleoprotein	VFIGNLNTAVVK	VFIGNLNTAVVK	VFIGNLNTAVVK2
8.65258	12.0399	10.0221	9.73972	11.4621	10.347	9.67063	10.4441	8.65375	10.943	12.2841	10.1716	1	2	0.0424337	0.999922	0.10858	0.122521	G3HWP9	G3HWP9	G3HWP9_CRIGR	H671_1g2253	Heterogeneous nuclear ribonucleoprotein C-like 1-like isoform 5	VFIGNLNTLVVK	VFIGNLNTLVVK	VFIGNLNTLVVK2
9.16255	11.8167	11.7841	9.81414	11.7749	9.36608	10.9338	12.1607	10.3518	9.82457	10.9959	9.48893	1	2	0.121846	0.999922	-0.321229	-0.327807	G3HA91	G3HA91	G3HA91_CRIGR	Colec10	Collectin subfamily member 10	VFIGVNDLER	VFIGVNDLER	VFIGVNDLER2
16.9026	18.0772	12.6724	14.8798	18.3237	11.7531	16.5923	16.4365	11.3839	18.2938	18.4262	12.4214	1	2	0.0592072	0.999922	-0.41895	-0.167494	G3HPV7	G3HDT9;G3HDS1;G3HPV6;G3HDU7;G3HPV7;G3H2T6	G3HPV7_CRIGR	I79_012828	Histone H4	VFLENVIR	VFLENVIR	VFLENVIR2
9.6237	11.2492	9.9908	9.97822	11.9492	10.0094	8.93928	9.83468	10.2168	11.3727	11.7252	9.8368	1	2	0.348776	0.999922	0.502948	0.812717	G3H2H5	G3H2H5	G3H2H5_CRIGR	Dlat	Acetyltransferase component of pyruvate dehydrogenase complex	VFVSPLAK	VFVSPLAK	VFVSPLAK2
9.39541	9.33959	9.08293	10.1501	11.0926	11.2014	9.62548	10.0452	9.91016	10.1325	10.8761	9.66633	1	2	0.797027	0.999922	0.876996	1.64067	G3I2Y1	G3I2Y1	G3I2Y1_CRIGR	CgPICR_005558	Aspartate aminotransferase	VGAFTVVCK	VGAFTVVC(UniMod:4)K	VGAFTVVC(UniMod:4)K2
13.0376	13.9537	14.3938	13.6188	13.6947	13.9859	13.8939	14.0017	14.764	13.6631	12.9669	14.4525	1	2	0.0974838	0.999922	0.101246	0.27415	G3HN02	G3HN02	G3HN02_CRIGR	I79_012132	Talin-1	VGDDPAVWQLK	VGDDPAVWQLK	VGDDPAVWQLK2
11.7173	14.0825	12.2388	13.128	13.8357	11.092	10.9613	14.3664	9.86235	12.9601	13.2095	9.56126	1	2	0.104433	0.999922	-0.225791	-0.283649	Q9EPP7	Q9EPP7	Q9EPP7_CRIGR	ctsz	Cathepsin X	VGDYGSLSGR	VGDYGSLSGR	VGDYGSLSGR2
7.72752	8.32199	9.79054	10.514	8.40487	11.0991	10.1253	11.4704	9.6141	12.7748	11.0864	10.4419	1	2	NaN	NaN	0	NaN	G3HL13	G3HL13	G3HL13_CRIGR	I79_011398	60 kDa heat shock protein, mitochondrial	VGEVIVTK	VGEVIVTK	VGEVIVTK2
9.2128	15.2867	15.3704	10.2523	15.3924	11.4558	9.62759	15.0251	14.6671	14.8438	15.6489	14.5781	1	2	0.126141	0.999922	-0.67881	-0.336845	G3HWE9	G3I6I6;G3HWE9;G3HQ80;G3H3C6;G3INA2	G3HWE9_CRIGR	I79_015306	Tubulin alpha chain	VGINYQPPTVVPGGDLAK	VGINYQPPTVVPGGDLAK	VGINYQPPTVVPGGDLAK2
21.3844	21.6142	21.8248	10.6271	21.1026	10.1509	9.59043	21.5443	10.0913	22.012	9.03672	9.90473	1	2	0.793528	0.999922	-5.77077	-1.85212	G3HMS7	G3HMS7	G3HMS7_CRIGR	I79_012049	Monocarboxylate transporter 10	VGLFNTLR	VGLFNTLR	VGLFNTLR2
10.9102	12.5443	10.843	9.4453	13.0674	9.94	11.9139	12.6072	10.2984	13.3689	13.2156	9.79833	1	2	0.181094	0.999922	-0.505457	-0.466607	G3HL13	G3HL13	G3HL13_CRIGR	I79_011398	60 kDa heat shock protein, mitochondrial	VGLQVVAVK	VGLQVVAVK	VGLQVVAVK2
10.1577	11.1518	10.0853	9.45231	10.5247	9.39029	10.084	11.3079	11.5388	9.55055	10.5833	10.6946	1	2	0.717531	0.999922	-0.582204	-1.47241	G3HC47	G3HC47	G3HC47_CRIGR	Gba	Glucosylceramidase	VGLVASEK	VGLVASEK	VGLVASEK2
15.8245	16.9928	16.3663	16.656	17.21	16.2002	16.4116	17.1155	16.3309	16.1694	16.2826	16.0727	1	2	0.121015	0.999922	-0.14581	-0.324541	G3HCL6	G3HCL6	G3HCL6_CRIGR	I79_008227	Complement C3	VGLVAVDK	VGLVAVDK	VGLVAVDK2
8.83517	9.77978	9.15585	9.30164	8.47209	9.8128	9.35759	9.89249	8.85985	11.1357	11.0148	10.1336	1	3	NaN	NaN	0	NaN	G3HQ45	G3HQ45	G3HQ45_CRIGR	Eif2s3	Protein-synthesizing GTPase	VGQEIEVRPGIVSK	VGQEIEVRPGIVSK	VGQEIEVRPGIVSK3
9.17149	9.55582	9.47378	9.9082	9.16526	10.2555	9.98313	9.31782	9.95562	9.7644	10.7939	10.5001	1	2	NaN	NaN	0	NaN	G3GSH5	G3GSH5	G3GSH5_CRIGR	Ddx3x	RNA helicase	VGSTSENITQK	VGSTSENITQK	VGSTSENITQK2
13.2469	11.8406	8.94856	10.771	9.38357	9.79192	10.5848	12.7686	9.56765	12.5347	9.1174	10.4315	1	2	0.344229	0.999922	-0.898725	-0.843969	G3HMD1	G3GUM6;G3I044;G3HMD1;G3HJV9	G3HMD1_CRIGR	I79_011887	Glyceraldehyde-3-phosphate dehydrogenase	VGVNGFGR	VGVNGFGR	VGVNGFGR2
8.86613	8.79618	13.1679	10.5118	9.09138	10.7214	9.76392	9.82749	13.3785	9.72684	9.54117	9.90966	1	2	0.257387	0.999922	-0.765461	-0.650402	G3ILN5	G3ILN5	G3ILN5_CRIGR	I79_024805	Reticulocalbin-3	VGWEELR	VGWEELR	VGWEELR2
11.0779	10.8908	9.88363	9.27545	11.3309	10.9431	10.1858	11.58	9.57972	11.9999	11.5727	10.3028	1	2	0.0174301	0.999922	-0.0320225	-0.0515531	G3H605	G3HP71;G3H605;G3HKT3	G3H605_CRIGR	Hnrnph2	Heterogeneous nuclear ribonucleoprotein H2	VHIEIGPDGR	VHIEIGPDGR	VHIEIGPDGR2
8.49365	11.6525	9.04385	9.41511	11.6717	10.6076	10.4577	11.5933	10.3411	11.5553	12.0228	9.78022	1	2	0.546379	0.999922	1.00128	1.19353	G3HCX8	G3HCX8	G3HCX8_CRIGR	CgPICR_020604	Calreticulin	VHVIFNYK	VHVIFNYK	VHVIFNYK2
7.70851	9.96482	13.4671	9.52562	8.78247	10.0699	9.41207	9.91519	10.7379	9.52389	9.00946	13.6891	1	2	0.174867	0.999922	-0.658485	-0.455666	G3ILK7	G3ILK7	G3ILK7_CRIGR	I79_024775	Calsyntenin-1	VIDCLYTCK	VIDC(UniMod:4)LYTC(UniMod:4)K	VIDC(UniMod:4)LYTC(UniMod:4)K2
11.3347	10.9042	11.7446	10.9598	11.5811	10.7116	10.9782	9.76406	10.6539	12.93	11.5036	10.2459	1	2	0.250284	0.999922	-0.37591	-0.616542	G3HDR3	G3HDR3	G3HDR3_CRIGR	I79_008649	T-complex protein 1 subunit delta	VIDPATATSVDLR	VIDPATATSVDLR	VIDPATATSVDLR2
11.3189	11.738	12.4416	12.4504	11.2195	10.8192	12.0416	11.9828	11.8828	11.3094	11.3159	11.6094	1	2	0.110622	0.999922	-0.299663	-0.298854	G3HJ13	G3HJ13	G3HJ13_CRIGR	I79_010647	LIM and senescent cell antigen-like-containing domain protein	VIEGDVVSALNK	VIEGDVVSALNK	VIEGDVVSALNK2
13.115	13.9051	12.1092	13.7435	13.4719	11.1532	14.7256	13.1343	12.7065	13.207	9.25299	9.9358	1	2	0.155284	0.999922	0.375783	0.406068	G3HN72	G3HN72	G3HN72_CRIGR	I79_012206	Microtubule-actin cross-linking factor 1, isoform 4	VIEVELAK	VIEVELAK	VIEVELAK2
12.823	13.534	11.7846	13.7951	13.5354	11.1929	13.4054	13.4187	11.7897	14.049	12.649	10.7382	1	2	0.00991262	0.999922	0.0206656	0.0296935	G3I255	G3HH14;G3I255	G3I255_CRIGR	I79_017480	L-lactate dehydrogenase	VIGSGCNLDSAR	VIGSGC(UniMod:4)NLDSAR	VIGSGC(UniMod:4)NLDSAR2
8.36038	10.2018	11.4621	11.4503	10.4298	11.0528	9.23004	12.2347	8.28606	10.5326	9.94236	10.6506	1	2	0.622848	0.999922	1.08155	1.3816	G3GUR1	G3GUR1	G3GUR1_CRIGR	C1r	Complement subcomponent C1r	VIIHPDYR	VIIHPDYR	VIIHPDYR2
12.0001	12.0923	10.1092	12.0737	11.9911	10.3139	10.4672	11.6808	8.8341	12.3131	11.8569	10.4603	1	2	0.0646793	0.999922	0.150766	0.182152	G3HID1	G3HID1	G3HID1_CRIGR	Rab7a	RAB7A	VIILGDSGVGK	VIILGDSGVGK	VIILGDSGVGK2
14.0011	13.5201	13.6878	13.2262	12.0793	11.6729	9.99402	16.2134	12.262	9.85133	15.0848	16.2484	1	2	0.296283	0.999922	-0.995495	-0.713378	G3I8F5	G3I8F5;G3I8F6	G3I8F5_CRIGR	Krt13	KRT13	VILEIDNAR	VILEIDNAR	VILEIDNAR2
11.6105	9.60893	10.0145	9.6343	11.8616	9.93117	9.98069	11.595	9.78959	11.8254	11.544	10.8534	1	2	0.0307728	0.999922	-0.0689394	-0.0896841	G3GWE9	G3GWE9	G3GWE9_CRIGR	I79_002071	Solute carrier family 2, facilitated glucose transporter member 9	VINSVDIK	VINSVDIK	VINSVDIK2
13.9317	12.4724	9.3258	9.92403	10.2855	11.0007	12.4485	10.436	10.0481	13.6497	13.2293	11.3476	1	2	0.234164	0.999922	-0.784688	-0.608179	G3I6P1	G3HY36;G3HKA4;G3HMD1;G3I6P1;G3GTJ3;G3GSU4;G3IHS0;G3GZ97;G3I9H0;G3HXF7	G3I6P1_CRIGR	I79_019168	Glyceraldehyde-3-phosphate dehydrogenase	VIPELNGK	VIPELNGK	VIPELNGK2
9.086	14.5251	13.9819	11.3823	14.3503	14.6279	10.9934	14.8248	8.961	9.95302	14.7673	11.3917	1	4	0.412315	0.999922	1.5367	0.956787	G3IF01	G3IF01	G3IF01_CRIGR	I79_022312	Two pore calcium channel protein 2	VIPNVKPIAMVTSTILGLVQNFK	VIPNVKPIAM(UniMod:35)VTSTILGLVQNFK	VIPNVKPIAM(UniMod:35)VTSTILGLVQNFK4
9.1767	9.24256	9.52532	9.0671	9.05507	10.6662	10.6763	10.3835	9.91133	11.1067	10.6603	11.5262	1	2	NaN	NaN	0	NaN	G3GW47	G3GW47	G3GW47_CRIGR	I79_001963	Arginine--tRNA ligase, cytoplasmic	VIVDFSSPNIAK	VIVDFSSPNIAK	VIVDFSSPNIAK2
9.55975	10.2168	9.92527	9.27355	9.84763	10.7449	9.95063	12.7531	11.0618	8.50003	10.3645	10.3967	1	2	0.5244	0.999922	0.842036	1.20109	G3HDQ2	G3HDQ2	G3HDQ2_CRIGR	Mdh1	Malate dehydrogenase	VIVVGNPANTNCLTASK	VIVVGNPANTNC(UniMod:4)LTASK	VIVVGNPANTNC(UniMod:4)LTASK2
14.4324	10.1569	10.0061	10.46	9.27339	11.0096	10.1469	9.5295	9.99847	10.0181	13.0103	10.1478	1	2	0.174026	0.999922	-0.571296	-0.462535	G3HWJ3	G3HWJ3	G3HWJ3_CRIGR	I79_015376	Plectin	VLADPSDDTK	VLADPSDDTK	VLADPSDDTK2
10.1476	12.0315	11.5646	11.3503	11.8063	11.0398	10.7181	10.065	9.09118	13.1946	11.9436	10.6593	1	2	0.184591	0.999922	0.394232	0.478975	G3HGP6	G3HGP6	G3HGP6_CRIGR	I79_009786	T-complex protein 1 subunit alpha	VLCELADLQDK	VLC(UniMod:4)ELADLQDK	VLC(UniMod:4)ELADLQDK2
8.53658	12.6663	11.6561	10.4065	12.9883	10.3713	10.9181	11.7136	9.15791	13.3785	13.3542	10.8729	1	2	0.136429	0.999922	0.444115	0.363067	G3IQ27	G3IQ27	G3IQ27_CRIGR	I79_026115	Vesicle-fusing ATPase	VLDDGELLVQQTK	VLDDGELLVQQTK	VLDDGELLVQQTK2
18.9142	18.2715	17.321	17.9551	18.1461	17.8597	19.1339	17.8473	18.3929	18.4387	18.2251	17.75	1	2	0.059687	0.999922	-0.183499	-0.168732	G3I8F9	G3I8F9;G3I8G0;G3I8F6;G3I8F7	G3I8F9_CRIGR	Krt14	Keratin 14	VLDELTLAR	VLDELTLAR	VLDELTLAR2
9.07977	12.2011	12.7154	9.24479	9.10035	10.3192	9.63889	15.4357	9.24309	8.46803	14.0468	15.3991	1	2	0.826949	0.999922	-1.58004	-1.82422	G3IPN2	G3I8F5;G3IPN2	G3IPN2_CRIGR	I79_025951	Keratin, type I cytoskeletal 10 (Fragment)	VLDELTLSK	VLDELTLSK	VLDELTLSK2
8.81764	12.6381	10.1781	9.76345	10.0713	11.9106	9.96731	9.86531	10.3981	12.4506	12.5884	10.4631	1	2	0.256687	0.999922	0.784511	0.644817	G3I003	G3I003	G3I003_CRIGR	I79_016670	60S ribosomal protein L13a	VLDGIPPPYDK	VLDGIPPPYDK	VLDGIPPPYDK2
9.17022	10.6487	9.69618	9.78135	11.2537	10.7793	9.74511	9.43102	9.61891	11.356	11.4627	10.5762	1	2	0.330842	0.999922	0.485312	0.785416	P26636	P26636	SYSC_CRIGR	SARS1	Serine--tRNA ligase, cytoplasmic	VLDLDLFR	VLDLDLFR	VLDLDLFR2
13.392	16.2704	9.22044	9.3377	13.3889	10.2085	10.1092	15.325	10.0406	15.3905	14.6364	10.965	1	2	0.343815	0.999922	-1.42433	-0.808993	G3GUU5	G3GUU5	G3GUU5_CRIGR	Tkt	Transketolase	VLDPFTIK	VLDPFTIK	VLDPFTIK2
8.32731	9.05015	13.2697	7.89555	11.8782	10.3668	8.87411	12.6602	8.88297	12.9773	11.9153	10.0282	1	2	0.00612816	0.999922	-0.0251985	-0.0183666	G3I8R9	G3I8R9	BIP_CRIGR	HSPA5	Endoplasmic reticulum chaperone BiP	VLEDSDLK	VLEDSDLK	VLEDSDLK2
8.79428	11.97	10.2036	10.1759	11.9291	10.3119	9.85904	10.4435	9.5441	10.8772	12.276	11.0743	1	2	0.389952	0.999922	0.756914	0.909766	G3HW36	G3HW36	G3HW36_CRIGR	Shmt2	Serine hydroxymethyltransferase	VLELVSITANK	VLELVSITANK	VLELVSITANK2
11.4541	13.2056	12.1142	8.70132	13.1766	11.7001	9.40334	11.7825	9.93316	13.1539	13.6666	9.97675	1	2	0.261392	0.999922	-0.768183	-0.640805	G3HMV2	G3HMV2	G3HMV2_CRIGR	Eloa	60S ribosomal protein L11	VLEQLTGQTPVFSK	VLEQLTGQTPVFSK	VLEQLTGQTPVFSK2
9.29212	10.9707	10.5066	10.3075	10.3255	10.4517	10.4111	9.92494	10.2807	10.3972	11.125	10.2317	1	2	0.266823	0.999922	0.251895	0.680465	G3IJV7	G3IJV7	G3IJV7_CRIGR	I79_024146	Cytosolic acyl coenzyme A thioester hydrolase	VLEVPPIVYSR	VLEVPPIVYSR	VLEVPPIVYSR2
12.5583	14.075	11.484	13.2394	13.6872	10.5544	12.7706	14.4334	10.9776	12.32	13.1324	12.3727	1	2	0.0429195	0.999922	-0.108227	-0.123627	G3I3U5	G3I3U5	G3I3U5_CRIGR	I79_018113	Nidogen-1	VLFDTGLVNPR	VLFDTGLVNPR	VLFDTGLVNPR2
9.54597	10.91	11.1973	9.49137	11.1491	11.177	11.8712	12.1279	9.83879	9.83874	8.69444	10.4417	1	2	0.379255	0.999922	0.559988	0.871037	G3HBX0	G3HBX0	G3HBX0_CRIGR	Gnptg	N-acetylglucosamine-1-phosphate transferase subunit gamma	VLFEDAGYLK	VLFEDAGYLK	VLFEDAGYLK2
9.34479	9.75918	9.70418	9.01383	10.6827	10.9036	9.73839	9.69401	10.0247	10.6748	10.4156	10.6046	1	2	0.362494	0.999922	0.424243	0.890799	G3H5V0	G3H5V0	G3H5V0_CRIGR	I79_005692	Importin subunit beta-1	VLGATLSPELIQK	VLGATLSPELIQK	VLGATLSPELIQK2
12.8354	11.1665	9.1992	9.87603	9.45599	11.1324	9.5455	11.2982	8.64505	11.1745	11.0951	10.934	1	2	0.082275	0.999922	-0.229835	-0.232438	G3GX96	G3GX96	G3GX96_CRIGR	Arpc4	Actin-related protein 2/3 complex subunit 4	VLIEGSINSVR	VLIEGSINSVR	VLIEGSINSVR2
9.027	12.2635	11.1725	9.61093	12.0495	11.0169	10.8493	11.4617	9.2738	11.9826	11.6488	10.3551	1	2	0.0519696	0.999922	0.140782	0.148429	G3IEE6	G3IEE6	G3IEE6_CRIGR	I79_022093	Spermidine synthase	VLIIGGGDGGVLR	VLIIGGGDGGVLR	VLIIGGGDGGVLR2
11.7962	12.5486	11.5633	10.6742	12.5094	10.5011	12.8253	11.7505	12.1927	12.8131	11.853	10.5125	1	2	0.438528	0.999922	-0.790606	-0.9897	G3HP75	G3HP75	G3HP75_CRIGR	Phgdh	D-3-phosphoglycerate dehydrogenase	VLISDSLDPCCR	VLISDSLDPC(UniMod:4)C(UniMod:4)R	VLISDSLDPC(UniMod:4)C(UniMod:4)R2
12.3113	10.705	9.43982	10.309	9.31888	11.581	10.9974	11.0227	9.84764	9.38262	11.8452	10.1017	1	2	0.399223	0.999922	-0.719916	-0.908919	G3GY75	G3GY75;G3HYG2	G3GY75_CRIGR	I79_002748	RNA helicase	VLITTDLLAR	VLITTDLLAR	VLITTDLLAR2
13.0907	14.0907	14.0219	14.3906	9.62357	13.6263	9.90773	14.6482	15.0744	8.51701	8.4677	10.0117	1	2	0.225534	0.999922	-0.742548	-0.585865	G3H6Z8	G3H6Z8	G3H6Z8_CRIGR	Apmap	Adipocyte plasma membrane-associated protein	VLLDQLR	VLLDQLR	VLLDQLR2
8.46922	10.1926	9.77577	10.2069	10.3832	10.9694	10.2046	9.46009	9.86895	12.1531	12.6369	9.62721	1	2	NaN	NaN	0	NaN	G3I004	G3HL66;G3I004	G3I004_CRIGR	Rps11	40S ribosomal protein S11	VLLGETGK	VLLGETGK	VLLGETGK2
8.83452	10.5453	9.01761	10.315	10.95	9.79095	9.7431	9.68667	9.747	12.0628	11.9117	9.9386	1	2	0.154739	0.999922	0.263154	0.408785	G3H451	G3H451	G3H451_CRIGR	Nop56	NOP56 ribonucleoprotein	VLLGVGDPK	VLLGVGDPK	VLLGVGDPK2
13.0632	10.0264	9.22812	11.1913	10.6369	9.61248	9.36952	10.4326	11.4179	9.18855	11.5422	10.5294	1	2	0.12684	0.999922	-0.322401	-0.344719	G3H3W4	G3H3W4	G3H3W4_CRIGR	I79_004954	Insulin-degrading enzyme	VLLISDPTTDK	VLLISDPTTDK	VLLISDPTTDK2
12.3102	11.9671	12.118	11.6427	12.7923	10.4852	12.63	12.2289	10.4715	13.5195	12.863	10.7807	1	2	0.279424	0.999922	-0.36161	-0.711908	G3HM03	G3HM03	G3HM03_CRIGR	I79_011747	Synaptic vesicle membrane protein VAT-1-like	VLLVPGPEK	VLLVPGPEK	VLLVPGPEK2
9.80903	8.36514	8.96904	11.1587	11.1183	10.8523	10.6262	9.31888	10.013	11.4609	11.8833	10.5536	1	2	2.11617	0.999922	1.63825	3.96556	G3H1F4	G3H1F4	G3H1F4_CRIGR	Rpl15	Ribosomal protein L15	VLNSYWVGEDSTYK	VLNSYWVGEDSTYK	VLNSYWVGEDSTYK2
8.85843	10.4906	8.81993	8.35102	11.6377	10.3329	10.3325	9.73411	8.99194	11.7101	12.0281	9.54864	1	2	0.30703	0.999922	0.582936	0.741476	G3H018	G3H018	G3H018_CRIGR	I79_003466	40S ribosomal protein S18	VLNTNIDGR	VLNTNIDGR	VLNTNIDGR2
7.39107	13.4952	12.5964	9.65749	13.013	9.04163	10.404	13.8678	9.16593	10.7303	12.5679	10.783	1	2	0.0693909	0.999922	-0.342853	-0.194887	G3GWQ1	G3GWQ1	G3GWQ1_CRIGR	I79_002180	Vinculin	VLQLTSWDEDAWASK	VLQLTSWDEDAWASK	VLQLTSWDEDAWASK2
12.1152	13.1788	13.4825	11.5254	13.4846	10.0411	9.44635	11.6877	10.3269	13.6365	13.6203	9.99677	1	2	0.457512	0.999922	-1.12215	-1.02077	G3HAE2	G3HAE2	G3HAE2_CRIGR	I79_007391	ATP synthase subunit alpha, mitochondrial	VLSIGDGIAR	VLSIGDGIAR	VLSIGDGIAR2
9.25404	9.22666	9.64621	9.27577	12.6605	9.77073	9.98368	11.7892	9.74265	13.4785	12.9359	11.0035	1	2	0.324652	0.999922	0.685945	0.808767	G3I5A4	G3I5A4	G3I5A4_CRIGR	Anxa5	Annexin	VLTEIIASR	VLTEIIASR	VLTEIIASR2
12.9729	12.8825	13.2093	9.64142	12.6472	13.3285	10.6854	12.9189	13.082	13.0064	12.4295	10.749	1	2	0.419774	0.999922	-0.956543	-1.00263	G3GU60	G3GU60	G3GU60_CRIGR	Pebp1	Phosphatidylethanolamine-binding protein 1	VLTPTQVK	VLTPTQVK	VLTPTQVK2
8.97103	12.0941	9.7594	9.4968	12.4071	9.46722	9.69427	9.85818	9.22232	11.4614	12.6283	10.6654	0	2	0.00432616	0.999922	0.0126698	0.0129526	G3HZI1;G3I071	G3I071;G3HZI1	G3HZI1_CRIGR;G3I071_CRIGR	LOC100753244;Rpl35	60S ribosomal protein L35	VLTVINQTQK	VLTVINQTQK	VLTVINQTQK2
8.98389	10.1337	9.07284	8.75155	11.5482	10.3637	10.3283	9.25716	9.60735	10.6397	11.2593	9.57542	1	2	0.334691	0.999922	0.551505	0.811036	G3HRR5	G3HRR5	G3HRR5_CRIGR	I79_013537	ELAV-like protein	VLVDQTTGLSR	VLVDQTTGLSR	VLVDQTTGLSR2
9.39058	9.83504	9.62809	11.4709	11.1997	10.3387	10.1162	11.1556	10.1208	8.97972	10.0619	10.5432	1	2	0.782104	0.999922	0.87284	1.75445	G3HUV2	G3HUV2	G3HUV2_CRIGR	I79_014720	Alpha-parvin	VLYNLFTK	VLYNLFTK	VLYNLFTK2
9.65899	9.0726	10.2054	9.63627	10.004	10.7457	10.33	12.8944	14.2436	9.04549	9.46394	9.75038	1	2	NaN	NaN	0	NaN	G3IIK5	G3IIK5	G3IIK5_CRIGR	I79_023678	Olfactory receptor 10S1	VMAGLLTLDGK	VM(UniMod:35)AGLLTLDGK	VM(UniMod:35)AGLLTLDGK2
9.14788	10.3532	11.3954	10.4707	9.81052	10.5604	10.6159	10.2668	10.0841	9.7026	9.94176	10.3636	1	3	0.0658422	0.999922	0.0958781	0.188135	G3HBD4	G3HBD4	G3HBD4_CRIGR	LOC100765914	Nucleoside diphosphate kinase	VMLGETNPADSKPGTIR	VMLGETNPADSKPGTIR	VMLGETNPADSKPGTIR3
11.1969	10.0066	9.48957	10.8379	9.36881	11.3829	9.84157	9.51759	10.2627	9.76603	9.41445	10.8984	1	2	0.129502	0.999922	0.283227	0.344643	G3GWQ1	G3GWQ1	G3GWQ1_CRIGR	I79_002180	Vinculin	VMLVNSMNTVK	VMLVNSMNTVK	VMLVNSMNTVK2
10.0752	8.58878	14.3787	9.90245	9.26025	13.9959	10.0841	9.63272	14.2001	11.2703	9.18597	14.0477	1	2	0.00490617	0.999922	0.0283129	0.0146835	G3HN02	G3H510;G3HN02	G3HN02_CRIGR	I79_012132	Talin-1	VMVTNVTSLLK	VMVTNVTSLLK	VMVTNVTSLLK2
10.7803	11.8645	8.51937	9.9396	10.7199	10.1644	10.1663	9.20369	10.1574	8.73993	11.3569	9.84303	1	2	0.0719119	0.999922	0.162471	0.208076	G3IF49	G3I0H2;G3HUW8;G3IF49	G3IF49_CRIGR	I79_022364	40S ribosomal protein S4	VNDTIQIDLETGK	VNDTIQIDLETGK	VNDTIQIDLETGK2
8.4713	12.3472	9.98103	13.1787	11.3208	10.7417	12.6273	12.0809	9.30625	8.95807	10.1065	10.4749	1	2	0.314276	0.999922	0.831427	0.757646	G3H309	G3H309	G3H309_CRIGR	Bhmt	Betaine--homocysteine S-methyltransferase	VNEAACDIAR	VNEAAC(UniMod:4)DIAR	VNEAAC(UniMod:4)DIAR2
9.99402	11.2521	10.0311	9.28382	11.1751	9.77282	10.1795	10.6854	9.59182	10.0812	10.5714	10.6361	1	2	0.0282371	0.999922	-0.0481277	-0.0823575	G3IC99	G3IC99;G3H771;G3H2B7	G3IC99_CRIGR	I79_021290	Septin	VNIIPIIAK	VNIIPIIAK	VNIIPIIAK2
11.0353	9.52189	12.5899	10.1164	11.7114	10.8367	13.139	10.5488	8.69422	13.8735	11.4734	10.7684	1	2	0.09218	0.999922	-0.205054	-0.25551	G3H3Q1	G3H3Q1;G3IAX3	G3H3Q1_CRIGR	I79_004880	Pyruvate kinase	VNLAMNVGK	VNLAMNVGK	VNLAMNVGK2
11.6896	11.1216	8.93328	10.2045	11.6077	11.9944	10.4623	9.69834	10.4037	11.3937	10.9898	10.2999	1	2	0.380001	0.999922	0.7351	0.878978	G3GZZ0	G3GZZ0	G3GZZ0_CRIGR	Got1	Aspartate aminotransferase	VNLGVGAYR	VNLGVGAYR	VNLGVGAYR2
8.93171	11.1917	10.6812	9.17103	10.108	11.8874	9.5135	9.63545	8.72926	10.7567	10.7217	10.8934	1	2	0.0106954	0.999922	0.0237856	0.0318199	G3H2C6	G3I9D9;G3H2C6	G3H2C6_CRIGR	I79_004334	Voltage-dependent anion-selective channel protein 1	VNNSSLIGLGYTQTLK	VNNSSLIGLGYTQTLK	VNNSSLIGLGYTQTLK2
8.53702	15.5428	15.7594	14.6866	15.1442	15.2029	14.8478	15.4912	15.5837	15.1311	14.9719	15.0539	1	2	0.295603	0.999922	1.32728	0.750963	G3IAQ0	G3IAQ0	G3IAQ0_CRIGR	I79_020676	Phosphopyruvate hydratase	VNQIGSVTESLQACK	VNQIGSVTESLQAC(UniMod:4)K	VNQIGSVTESLQAC(UniMod:4)K2
9.50071	10.1507	10.2685	9.46529	9.21074	10.8511	10.2562	10.2705	9.27219	13.133	11.363	10.8553	1	2	NaN	NaN	0	NaN	G3HWZ3	G3HVK3;G3H6R4;G3HQ39;G3H7L1;G3HGD7;G3IGI0;G3HWZ3	G3HWZ3_CRIGR	CgPICR_008481	60S ribosomal protein L23a	VNTLIRPDGEK	VNTLIRPDGEK	VNTLIRPDGEK2
12.8168	11.385	9.11811	8.93431	11.4584	10.8104	10.091	10.5087	9.03056	11.3738	11.4902	10.5753	1	2	0.292465	0.999922	-0.690484	-0.70457	G3HA23	G3HA23	G3HA23_CRIGR	I79_007263	Malate dehydrogenase (Fragment)	VNVPVIGGHAGK	VNVPVIGGHAGK	VNVPVIGGHAGK2
9.56461	9.64409	10.3093	10.4277	9.54627	9.84725	10.2447	9.05322	9.91931	11.4229	10.9749	9.75452	1	2	NaN	NaN	0	NaN	G3IF62	G3IF62	G3IF62_CRIGR	I79_022378	Ras GTPase-activating-like protein IQGAP1	VPADTFTALK	VPADTFTALK	VPADTFTALK2
13.1742	13.0973	13.8148	13.8399	13.8257	13.4536	14.1616	13.7575	13.7334	13.6721	13.2179	13.5585	1	2	0.430143	0.999922	0.246119	0.997701	G3HAN8	G3HAN8	G3HAN8_CRIGR	Ahcy	AHCY	VPAINVNDSVTK	VPAINVNDSVTK	VPAINVNDSVTK2
8.2959	11.6069	10.2788	10.4407	11.4141	10.7987	9.41736	10.7164	11.3037	11.7611	11.6271	9.97945	1	2	0.350515	0.999922	0.629971	0.83959	G3HX34	G3GZ17;G3HSC9;G3HX34	G3HX34_CRIGR	I79_015550	60S ribosomal protein L7	VPAVPETLK	VPAVPETLK	VPAVPETLK2
9.26733	11.0374	11.932	10.191	10.7376	11.5263	9.50211	9.37013	12.879	11.9134	9.35818	10.6249	1	2	0.0814074	0.999922	0.160195	0.228499	G3IIK9	G3IIK9	G3IIK9_CRIGR	I79_023682	Cornifin-A	VPEPCQPK	VPEPC(UniMod:4)QPK	VPEPC(UniMod:4)QPK2
9.10018	11.9839	12.2301	10.0509	11.8221	11.5923	9.76475	9.58747	9.44017	11.9667	12.3723	10.1707	1	2	0.0483871	0.999922	-0.157864	-0.138296	G3HIY6	G3HIY6	G3HIY6_CRIGR	CgPICR_017184	40S ribosomal protein S19	VPEWVDTVK	VPEWVDTVK	VPEWVDTVK2
8.32219	9.87449	10.0902	9.44928	9.80314	10.0213	9.93498	10.3518	11.3202	11.4218	11.4622	10.7415	1	2	NaN	NaN	0	NaN	G3HWJ3	G3HWJ3	G3HWJ3_CRIGR	I79_015376	Plectin	VPLDVAYAR	VPLDVAYAR	VPLDVAYAR2
7.8468	11.7267	8.90966	9.62846	11.6985	9.90103	9.98648	10.8326	9.4612	12.196	12.5928	10.6517	1	2	0.237619	0.999922	0.580609	0.592322	G3HWP9	G3HWP9	G3HWP9_CRIGR	H671_1g2253	Heterogeneous nuclear ribonucleoprotein C-like 1-like isoform 5	VPPPPPIAR	VPPPPPIAR	VPPPPPIAR2
[truncated: 146 more rows]

## Sheet: XT2_BH_WT
XT1WT_rep2.d	XT1WT_rep3	XT1WT_rep1	XT1BH_rep2	XT1BH_rep3.d	XT1BH_rep1.d	XT2WT_rep2.d	XT2WT_rep3.d	XT2WT_rep1.d	XT2BH_rep2.d	XT2BH_rep3.d	XT2BH_rep1.d	C: Proteotypic	C: Precursor.Charge	N: -Log Welch's T-test p-value BHXT2_WTXT2	N: Welch's T-test q-value BHXT2_WTXT2	N: Welch's T-test Difference BHXT2_WTXT2	N: Welch's T-test Test statistic BHXT2_WTXT2	T: Protein.Group	T: Protein.Ids	T: Protein.Names	T: Genes	T: First.Protein.Description	T: Stripped.Sequence	T: Modified.Sequence	T: Precursor.Id
[truncated: 1,786 more rows]
