# Supplementary material for: Xylosyltransferase engineering to manipulate proteoglycans in mammalian cells
Source: Nat Chem Biol. 2026 Jan 20;22(4):612–21. doi: 10.1038/s41589-025-02113-w (PMC13038410; doi:10.1038/s41589-025-02113-w)
Supplement: Supplementary file 10 — Proteomics of pgsA-745 secretome expressing BH-XT1 or BH-XT2 (50 μM compound 1 or DMSO). [file 41589_2025_2113_MOESM10_ESM.xlsx]

## Sheet: Sample explanation
Samples are from cells expressing the indicated XT variant and fed with 50 uM compound 1 or DMSO
XT1WT_rep2.d	XT1WT_rep3	XT1WT_rep1	XT1BH_DMSO_rep2	XT1BH_DMSO_rep3.d	XT1BH_DMSO_rep1.d	XT1BH_rep2	XT1BH_rep3.d	XT1BH_rep1.d	XT2WT_rep2.d	XT2WT_rep3	XT2WT_rep1	XT2BH_DMSO_rep2	XT2BH_DMSO_rep3.d	XT2BH_DMSO_rep1.d	XT2BH_rep2	XT2BH_rep3.d	XT2BH_rep1.d
XT1 WT compound 1 replicate 2	XT1 WT compound 1 replicate 3	XT1 WT compound 1 replicate 1	XT1 BH DMSO replicate 2	XT1 BH DMSO replicate 3	XT1 BH DMSO replicate 1	XT1 BH compound 1 replicate 2	XT1 BH compound 1 replicate 3	XT1 BH compound 1 replicate 1	XT2 WT compound 1 replicate 2	XT2 WT compound 1 replicate 3	XT2 WT compound 1 replicate 1	XT2 BH DMSO replicate 2	XT2 BH DMSO replicate 3	XT2 BH DMSO replicate 1	XT2 BH compound 1 replicate 2	XT2 BH compound 1 replicate 3	XT2 BH compound 1 replicate 1

## Sheet: XT1BH_vs_XT1BH_DMSO
-LOG(P-value)'	Difference	Protein.Group	Protein.Ids	Protein.Names	Genes	First.Protein.Description	Welch's T-test p-value XT1BH_XT1BH_DMSO	Welch's T-test q-value XT1BH_XT1BH_DMSO	Welch's T-test Difference XT1BH_XT1BH_DMSO	Welch's T-test Test statistic XT1BH_XT1BH_DMSO	XT1WT_rep2.d	XT1WT_rep3	XT1WT_rep1	XT1BH_DMSO_rep2	XT1BH_DMSO_rep3.d	XT1BH_DMSO_rep1.d	XT1BH_rep2	XT1BH_rep3.d	XT1BH_rep1.d	XT2WT_rep2.d	XT2WT_rep3	XT2WT_rep1	XT2BH_DMSO_rep2	XT2BH_DMSO_rep3.d	XT2BH_DMSO_rep1.d	XT2BH_rep2	XT2BH_rep3.d	XT2BH_rep1.d
0.184671	0.527179	C0SSX9	C0SSX9	C0SSX9_CRIGR	ilk	Integrin-linked protein kinase	0.177919	0.999871	0.527179	0.484101	9.26352	10.3371	10.4071	10.8353	10.0428	7.54066	10.8591	9.78723	9.35399	9.59814	9.66695	9.41242	10.5997	9.72871	10.3617	9.29019	8.98776	8.66441
0.517002	1.29541	F7J0L2	F7J0L2	F7J0L2_CRIGR	Srsf1	Serine/arginine-rich splicing factor 1 (Fragment)	0.469957	0.999871	1.29541	1.17802	10.5414	11.4861	12.1195	10.9293	10.0162	7.46568	10.0338	11.0761	11.1876	8.66216	10.6261	9.72915	9.43533	10.8528	7.37653	10.0833	10.931	10.8508
0.169271	0.28597	G3GR61	G3GR61	G3GR61_CRIGR	LOC100760824	ATP synthase subunit gamma	0.164112	0.999871	0.28597	0.448194	8.10671	9.0925	6.66147	7.35555	9.20235	7.64813	8.52379	7.80687	8.73327	7.75049	6.79786	7.66071	10.0511	9.34537	8.51593	9.99519	8.39313	8.51548
0.258247	-0.290648	G3GR63	G3GR63	G3GR63_CRIGR	I79_000006	Inter-alpha-trypsin inhibitor heavy chain H2	0.257503	0.999871	-0.290648	-0.648924	11.853	13.296	12.5596	13.6635	13.1714	12.6632	12.4865	13.5579	12.5817	13.3416	13.7933	12.7642	13.2758	13.0906	13.3035	12.6654	12.412	12.7439
0.283428	-0.222965	G3GR73	G3ILV6;G3GR73	G3GR73_CRIGR	H671_3g8659	Rab GDP dissociation inhibitor	0.276515	0.999871	-0.222965	-0.703242	10.7829	11.4335	10.837	10.6861	11.0616	10.5155	10.0608	11.0063	10.5272	10.7942	10.9459	10.3499	10.7856	10.7624	11.1107	10.4954	10.9022	10.1018
0.518378	0.466951	G3GR93	G3GR93	G3GR93_CRIGR	Gtpbp4	Nucleolar GTP-binding protein 1	0.486183	0.999871	0.466951	1.18072	7.27644	8.69483	6.78347	7.33076	8.33178	7.20209	8.12252	7.77843	8.36453	8.72128	7.93289	7.82762	8.15458	8.2186	9.01977	9.03008	8.3928	7.87581
0.0282634	-0.113284	G3GRE1	G3GRE1	G3GRE1_CRIGR	I79_000086	Proline--tRNA ligase (Fragment)	0.0282471	0.999871	-0.113284	-0.0841324	7.19776	8.7492	9.159	8.27448	9.74547	6.3052	6.7931	9.76914	7.42305	8.23621	8.28267	7.76252	8.91632	10.0558	9.20353	8.76198	9.86165	8.0663
0.0656521	0.159918	G3GRH7	G3GRH7	G3GRH7_CRIGR	CgPICR_005179	TMOD2	0.0652281	0.999871	0.159918	0.188445	12.8852	15.1339	14.7321	16.034	14.3491	13.7356	13.8738	15.2874	15.4372	15.953	15.5045	15.1277	14.4911	14.4438	14.4051	14.8286	14.8416	15.546
0.0581311	0.2443	G3GRK8	G3HSD8;G3GRK8	G3GRK8_CRIGR	I79_000157	HECT-type E3 ubiquitin transferase	0.0579584	0.999871	0.2443	0.168021	7.5748	9.93425	7.08928	8.28054	10.3487	6.42966	6.85279	9.93455	9.00441	8.16414	9.7697	7.06288	6.87704	10.667	7.87023	9.36365	10.4167	8.21821
0.168419	-0.82918	G3GRR8	G3GRR8	G3GRR8_CRIGR	I79_000212	60S ribosomal protein L13	0.167454	0.999871	-0.82918	-0.446189	9.51446	11.3368	7.33887	10.6855	11.8392	6.94592	7.28334	11.1233	8.57641	10.6835	10.3346	7.77769	11.3475	12.0896	11.686	11.4248	11.9901	8.21451
0.164901	-0.330227	G3GRX4	G3GRX4	G3GRX4_CRIGR	Cotl1	Coactosin like F-actin binding protein 1	0.160461	0.999871	-0.330227	-0.4379	11.0262	11.9713	10.7326	12.0919	12.1486	11.0827	12.6597	11.3245	10.3482	11.9527	11.9896	10.4687	12.0288	11.1897	11.3686	11.6756	10.4196	10.7429
0.138325	-0.4524	G3GS73	G3GS73	G3GS73_CRIGR	I79_000386	Heterogeneous nuclear ribonucleoprotein A3-like 1	0.138148	0.999871	-0.4524	-0.374218	8.42735	10.3075	7.1147	8.74328	10.5561	7.84243	9.12397	9.83504	6.82561	7.56209	8.2758	7.8665	7.88376	9.26091	8.35913	8.95869	9.9022	8.24146
0.176174	-0.607865	G3GSB7	G3I4R0;G3HMP4;G3H7D6;G3I9S3;G3HTQ7;G3HYK9;G3HL76;G3I0F9;G3GSB7	G3GSB7_CRIGR	I79_000438	60S ribosomal protein L7a	0.176083	0.999871	-0.607865	-0.464358	10.1432	11.0879	9.73045	11.5427	11.0866	8.45816	10.6775	10.6086	7.97784	11.678	10.0243	9.83218	10.7317	11.0622	8.53298	11.2849	11.5527	8.08922
0.507218	-1.45205	G3GSB7;G3H7V4;G3IAQ1	G3I741;G3H9A3;G3HTI6;G3HTS2;G3GS29;G3IGC1;G3HMP4;G3H7V4;G3H7D6;G3HMK2;G3I0F9;G3I4G2;G3GSB7;G3HVW8;G3IAQ1	G3GSB7_CRIGR;G3H7V4_CRIGR;G3IAQ1_CRIGR	I79_000438;I79_006447;I79_020677	60S ribosomal protein L7a	0.50295	0.999871	-1.45205	-1.15877	9.27962	12.308	7.33682	12.6874	12.4315	10.2332	10.109	12.1326	8.75432	12.0717	10.1829	7.70724	12.4113	12.4105	8.53118	12.764	12.3168	8.45228
0.0574411	0.0710545	G3GSF1	G3GSF1	G3GSF1_CRIGR	I79_000475	Inter-alpha-trypsin inhibitor heavy chain H4	0.0574388	0.999871	0.0710545	0.166134	14.4066	15.3726	14.1999	15.151	14.9438	14.1694	14.9264	15.2985	14.2525	14.8629	15.3414	14.2682	14.8786	14.6173	14.227	14.5457	14.2678	14.398
0.00182737	0.00944344	G3GSH5	G3GSH5	G3GSH5_CRIGR	Ddx3x	RNA helicase	0.00178448	0.999871	0.00944344	0.00559847	10.9239	10.7467	7.20464	10.6141	11.1012	6.31139	9.28091	10.6453	8.12874	10.117	9.70737	8.07498	11.1958	10.7571	8.04697	11.3465	11.3224	8.42736
0.158626	0.538226	G3GSK4	G3GSK4;G3ILW0;G3HZH7	G3GSK4_CRIGR	I79_000619	Non-specific serine/threonine protein kinase	0.157941	0.999871	0.538226	0.423034	6.75315	9.30525	9.27157	8.85722	9.66176	6.34743	7.24943	9.58214	9.64952	7.36871	9.6893	8.23355	9.38309	10.1119	10.3271	9.24813	10.0162	9.14623
0.0686518	0.17761	G3GSM5	G3GSM5	G3GSM5_CRIGR	Tfrc	Transferrin receptor protein 1	0.0685433	0.999871	0.17761	0.19652	9.94479	10.0808	8.89926	10.6631	9.22253	8.30517	10.3168	9.99359	8.41324	7.59222	10.0008	9.91333	8.9576	9.65747	9.1534	9.97324	9.31016	9.97533
0.325404	-0.633038	G3GSP0	G3GSP0	G3GSP0_CRIGR	Umps	Uridine 5'-monophosphate synthase	0.317349	0.999871	-0.633038	-0.791943	9.1094	7.92733	7.58078	10.1637	9.07737	7.79637	7.98336	9.20598	7.94897	8.62957	7.35631	8.02499	9.56867	8.87282	8.07157	10.5234	9.51891	8.69995
0.103415	-0.514526	G3GSU4	G3GTJ3;G3GSU4;G3GSD8	G3GSU4_CRIGR	I79_000715	Glyceraldehyde-3-phosphate dehydrogenase	0.103148	0.999871	-0.514526	-0.287363	13.1462	15.8416	13.5253	15.3176	16.6987	12.0424	14.2783	16.0908	12.1461	15.2463	15.2355	12.3343	15.8007	16.9678	12.4675	16.1139	16.4135	12.5974
0.196891	-0.275642	G3GSU4;G3HMD1	G3GUM6;G3HJW0;G3HMD1;G3GSU4	G3GSU4_CRIGR;G3HMD1_CRIGR	I79_000715;I79_011887	Glyceraldehyde-3-phosphate dehydrogenase	0.19543	0.999871	-0.275642	-0.512207	11.5966	12.6024	11.2128	11.5579	12.5989	11.7436	11.0952	12.5315	11.4468	12.1061	11.6793	10.5376	12.2006	12.9364	11.4159	12.7082	12.7448	10.7742
0.0670822	-0.126345	G3GT05	G3GT05	G3GT05_CRIGR	I79_000778	T-complex protein 1 subunit theta	0.0666929	0.999871	-0.126345	-0.1923	11.0066	11.9774	11.5509	11.5098	12.2715	10.4487	10.8033	12.0566	10.9911	11.3499	11.7231	10.5052	11.7667	12.0046	10.6557	11.9452	12.0034	7.43031
0.42178	-1.02111	G3GT06	G3GT06	G3GT06_CRIGR	I79_000779	T-complex protein 1 subunit theta	0.397657	0.999871	-1.02111	-0.989035	11.0352	11.1807	10.1829	10.1189	10.9815	9.50287	8.2713	11.058	8.2106	9.71665	10.3348	6.19084	10.3739	10.8989	8.70676	10.5131	10.944	8.91048
0.607015	-0.987561	G3GT56	G3GT56	G3GT56_CRIGR	Gart	Trifunctional purine biosynthetic protein adenosine-3	0.593526	0.999871	-0.987561	-1.35406	7.57954	10.2676	6.91385	9.5979	9.99694	8.59349	7.48972	9.53102	8.2049	10.2665	6.77333	7.92528	9.7444	10.0339	9.38668	10.0323	9.91362	7.93083
0.396105	-0.326952	G3GT78	G3GT78	G3GT78_CRIGR	I79_000853	Interleukin-1 receptor accessory protein	0.392372	0.999871	-0.326952	-0.937249	10.4321	10.4328	11.1801	11.4815	10.5239	10.9303	10.3787	10.5084	11.0677	11.5558	10.7513	11.7545	10.6045	9.14553	12.226	10.1676	10.2552	11.4519
0.385887	-1.18222	G3GTB7	G3GTB7	G3GTB7_CRIGR	Syncrip	Heterogeneous nuclear ribonucleoprotein Q	0.384407	0.999871	-1.18222	-0.916511	9.7232	10.5572	11.678	11.2461	11.2266	8.27586	7.90351	10.676	8.62245	8.13009	10.0356	9.1296	11.4828	10.9894	7.02698	11.5098	10.9984	8.48765
0.0238051	0.0989558	G3GTB7;G3HIP2	G3HIP2;G3GTB7	G3GTB7_CRIGR;G3HIP2_CRIGR	Hnrnpr;Syncrip	Heterogeneous nuclear ribonucleoprotein Q	0.023794	0.999871	0.0989558	0.0711924	9.88189	10.6168	11.5152	10.7878	10.99	7.821	10.2098	11.4565	8.22931	6.82455	9.60897	7.43429	10.3837	11.3436	7.37647	11.0127	11.3247	11.0455
1.65004	0.592465	G3GTC7	G3GTC7	G3GTC7_CRIGR	I79_000906	NADP-dependent malic enzyme (Fragment)	1.21857	0.999871	0.592465	3.61858	10.7079	10.2448	9.18447	9.92731	9.81415	9.84788	10.558	10.6674	10.1414	10.884	10.6219	9.64443	10.0691	8.94127	8.33889	9.47139	9.18399	8.473
0.142627	-0.463849	G3GTJ6	G3GTJ6	G3GTJ6_CRIGR	I79_000981	Complement component C8 beta chain	0.135335	0.999871	-0.463849	-0.384658	9.34766	10.4583	7.46562	8.73234	9.79199	8.72385	6.6774	10.6658	8.51348	10.5793	10.9098	6.48144	7.62478	8.97777	8.10423	8.10494	8.66685	6.93767
0.277112	-1.03497	G3GTK2	G3GTK2	G3GTK2_CRIGR	CgPICR_012647	60S ribosomal protein L12	0.27695	0.999871	-1.03497	-0.689701	11.4094	12.8293	10.9952	12.5459	13.0905	9.79186	10.6992	12.7158	8.90838	12.1187	11.6309	9.74884	12.3167	12.989	10.361	12.8556	12.9779	9.87282
0.0111953	-0.0422977	G3GTK2;G3HV18	G3HV18;G3GTK2;G3GVM6	G3GTK2_CRIGR;G3HV18_CRIGR	CgPICR_012647;I79_014791	60S ribosomal protein L12	0.0111622	0.999871	-0.0422977	-0.0339397	7.57619	10.7602	8.29677	7.94447	9.81907	7.20206	6.70618	10.0581	8.07437	8.33911	9.19779	7.46395	8.62908	10.2451	8.07341	9.31828	10.3061	7.8903
0.00268832	0.00239054	G3GTP7;G3IP93	G3GTP7;G3IP93	G3GTP7_CRIGR;G3IP93_CRIGR	I79_001034;I79_025798	Vitronectin	0.00265534	0.999871	0.00239054	0.00822807	14.7714	14.9569	14.2006	14.6716	13.8904	14.5868	14.3373	14.6696	14.1491	14.6848	14.9742	14.2469	14.5266	13.2034	14.6418	13.8958	14.1167	14.1358
0.127891	0.337073	G3GTQ3;G3GWH9;G3HP52;G3HS34;G3I4H1;G3IE90;G3IKN8	G3GTQ3;G3HS34;G3GWH9;G3IE90;G3I4H1;G3IKN8;G3HP52	G3GTQ3_CRIGR;G3GWH9_CRIGR;G3HP52_CRIGR;G3HS34_CRIGR;G3I4H1_CRIGR;G3IE90_CRIGR;G3IKN8_CRIGR	H671_3g9054;I79_001040;I79_002104;I79_012556;I79_013660;I79_022034;I79_024441	Serine/threonine protein kinase NLK	0.127149	0.999871	0.337073	0.348666	7.96409	9.97961	8.2092	6.88499	9.46615	8.78663	9.20609	9.38461	7.55829	8.15208	7.05112	7.35234	9.02405	9.95198	9.27138	9.81122	9.61531	7.8508
0.0514452	0.1025	G3GTS6	G3GTS6	G3GTS6_CRIGR	I79_001065	26S proteasome non-ATPase regulatory subunit 11	0.0509135	0.999871	0.1025	0.149641	8.83545	9.48763	8.64389	9.0994	10.0184	8.03546	8.4055	9.58272	9.47257	9.42813	8.90524	5.5979	8.58041	9.76413	8.39488	9.88793	9.71845	7.44084
0.646382	1.73852	G3GTT2	G3GTT2	G3GTT2_CRIGR	LOC100763833	C-C motif chemokine	0.632372	0.999871	1.73852	1.43074	11.427	12.198	10.364	10.5618	8.62967	8.31295	12.2919	11.4423	8.98577	11.7169	11.9221	9.48452	9.74421	9.50503	11.2583	10.8579	11.2074	11.3741
0.00247688	0.00443268	G3GTX7	G3GTX7;G3HI49	G3GTX7_CRIGR	I79_001117	Phosphopyruvate hydratase	0.00247328	0.999871	0.00443268	0.00758274	14.1481	13.2623	13.1846	13.9898	12.4513	13.2089	13.9812	12.8512	12.831	14.0604	13.2869	12.9167	13.7693	11.8476	12.9677	13.4238	12.0709	13.0226
0.477385	0.953318	G3GU10	G3GU10	G3GU10_CRIGR	Mthfd1l	Formate--tetrahydrofolate ligase	0.451039	0.999871	0.953318	1.09988	7.41745	10.645	7.94584	7.92162	10.2902	7.99133	9.49221	10.4246	9.1463	8.78793	9.55677	8.30408	9.68869	10.4815	8.00334	9.83349	10.0716	7.30805
0.258845	-1.11514	G3GU30;G3H278	G3H278;G3GU30	G3GU30_CRIGR;G3H278_CRIGR	I79_001178;I79_004246	60S ribosomal protein L6	0.258396	0.999871	-1.11514	-0.650223	10.0338	11.503	9.29006	11.6045	12.042	7.97352	9.47731	11.3566	7.44062	11.3628	10.0633	6.81464	11.799	12.1658	7.50743	12.3632	12.0745	8.25915
0.041203	0.0472275	G3GU60	G3GU60	G3GU60_CRIGR	Pebp1	Phosphatidylethanolamine-binding protein 1	0.0399872	0.999871	0.0472275	0.121051	11.939	12.3504	12.6541	11.396	11.8558	11.8621	11.1053	11.8074	12.3429	11.4349	12.52	12.1783	11.5756	11.4486	12.2134	11.5963	11.7723	12.4638
0.42152	-0.987748	G3GU76	G3GU76;G3HKG9;G3HDY7;G3HSW6	G3GU76_CRIGR	I79_001228	60S acidic ribosomal protein P0	0.412429	0.999871	-0.987748	-0.988513	10.8685	11.8568	10.2154	11.3819	11.9903	10.1234	10.2739	11.5721	8.6864	10.8614	10.978	10.6946	11.1726	11.9255	9.70104	11.1872	12.0253	9.61307
0.296689	-1.09728	G3GU92	G3GU92	G3GU92_CRIGR	Ssb	Lupus La protein-like	0.296359	0.999871	-1.09728	-0.731497	6.83108	10.7213	9.60549	9.69798	11.0081	7.55641	6.71173	10.4583	7.80056	9.76028	9.38757	6.54413	9.8534	9.94358	8.26538	10.5687	10.5811	9.1006
0.207123	-0.627807	G3GUC8	G3GUC8	G3GUC8_CRIGR	I79_001282	Obg-like ATPase 1	0.207086	0.999871	-0.627807	-0.535497	7.38368	10.8727	9.3383	10.3449	10.6246	8.06553	9.22272	10.4242	7.5048	7.69829	9.90288	6.08003	11.2916	10.1591	8.58344	9.6469	10.4049	8.50361
0.183849	-0.528052	G3GUI3	G3GUI3	G3GUI3_CRIGR	I79_001345	Peptidylprolyl isomerase	0.183364	0.999871	-0.528052	-0.482197	8.80035	7.76134	7.75647	9.58737	9.44829	7.00232	7.47365	9.55743	7.42275	9.15924	9.07475	7.46592	9.87134	8.49764	8.04914	9.00483	7.29001	8.73886
0.0919767	-0.400728	G3GUM9	G3GUM9	G3GUM9_CRIGR	Nop2	NOP2 nucleolar protein	0.0902941	0.999871	-0.400728	-0.257997	12.1434	10.7697	9.91837	11.6572	9.96236	7.03156	9.88504	9.94619	7.61775	10.9114	7.43896	7.9035	11.5839	9.73665	8.24996	11.8156	10.2049	7.27554
0.137609	0.353022	G3GUP7	G3GUP7	G3GUP7_CRIGR	I79_001414	Ubiquitin carboxyl-terminal hydrolase	0.136897	0.999871	0.353022	0.372473	10.1003	8.71146	10.1158	8.05246	9.54655	6.952	7.93987	9.6906	7.97961	8.13212	9.41809	6.84659	8.27991	9.68939	7.57629	8.08237	9.4852	8.39675
0.00852835	-0.0125545	G3GUQ6	G3GUQ6	G3GUQ6_CRIGR	I79_001428	Prohibitin-2	0.0084782	0.999871	-0.0125545	-0.0259312	7.31494	8.83736	6.65649	8.16855	9.1257	8.4464	8.20033	9.35093	8.15172	6.78743	6.5637	6.25472	8.03842	9.54322	9.54905	9.30081	9.60901	8.80449
0.995964	-0.682713	G3GUR0	G3GUR0	G3GUR0_CRIGR	C1s	Calcium-dependent serine proteinase	0.920501	0.999871	-0.682713	-2.12359	8.09946	7.80299	8.85631	8.1842	8.86236	7.91833	7.67235	7.35337	7.89102	7.33686	9.36889	8.28088	6.95439	7.14302	7.6994	7.13145	8.22849	8.31798
0.0681909	-0.194216	G3GUR1	G3GUR1	G3GUR1_CRIGR	C1r	Complement subcomponent C1r	0.0643067	0.999871	-0.194216	-0.195281	10.3489	10.722	11.715	10.871	10.8522	10.3721	11.8444	11.0752	8.59304	9.87983	11.6916	10.5718	10.3483	9.99294	10.6918	10.3671	9.69647	11.3623
0.0235685	0.0759109	G3GUS2;G3I6J4	G3I6J4;G3GUS2	G3GUS2_CRIGR;G3I6J4_CRIGR	Arf3;Arf4	ADP-ribosylation factor	0.0235474	0.999871	0.0759109	0.0705026	11.916	10.1633	10.2295	10.4963	9.74184	12.16	11.3469	9.30516	11.9738	11.189	9.11616	10.5238	11.1626	9.7406	8.15816	10.1948	9.94079	11.0035
0.0756737	-0.0868362	G3GUU5	G3GUU5	G3GUU5_CRIGR	Tkt	Transketolase	0.0753558	0.999871	-0.0868362	-0.215265	11.6526	13.1696	12.1945	12.325	13.0752	12.3417	12.1718	13.1312	12.1785	12.2587	12.9653	12.2572	12.4628	13.4678	12.7045	12.722	12.9573	12.407
0.0234407	0.0415565	G3GUV4	G3GUV4	G3GUV4_CRIGR	I79_001478	Stromelysin-2	0.0230044	0.999871	0.0415565	0.0701298	7.09446	8.0823	10.5888	8.38074	8.26037	9.15722	7.90112	8.37385	9.64803	7.38418	6.80672	9.71619	7.29089	7.74299	9.8033	9.25508	7.78251	11.203
0.304361	0.318942	G3GV47	G3GV47	G3GV47_CRIGR	Lrpprc	Leucine rich pentatricopeptide repeat containing	0.304322	0.999871	0.318942	0.747742	8.17993	8.77688	7.72904	8.16716	8.81848	7.76593	8.33002	9.15891	8.21947	7.61036	6.50762	7.07639	7.89676	9.53307	7.80739	9.72852	8.81678	8.63631
0.346484	-0.515021	G3GVB5	G3GVB5;G3GXC8	G3GVB5_CRIGR	I79_001650	Ras-related C3 botulinum toxin substrate 1	0.345223	0.999871	-0.515021	-0.835744	10.5461	12.7523	12.0097	13.105	12.3292	11.4711	11.9329	12.3884	11.039	11.657	12.1306	11.7415	12.4338	12.2003	12.4728	12.6309	12.1666	11.6638
0.118006	-0.105302	G3GVD0	G3GVD0;G3I6E6	G3GVD0_CRIGR	Actb	ACTB	0.115768	0.999871	-0.105302	-0.324147	16.502	16.4392	16.0176	16.603	16.3636	16.0471	16.3828	16.6286	15.6864	16.0932	16.9543	15.8613	16.385	16.0888	16.1773	16.3822	16.0757	15.9388
0.221751	-0.165973	G3GVD0;G3ID81;G3ID82	G3HQY2;G3GVD0;G3I4A0;G3GX23;G3I6E6;G3ID82;G3GX66;G3ID81;G3H5Q0	G3GVD0_CRIGR;G3ID81_CRIGR;G3ID82_CRIGR	Actb;I79_021654;LOC100766167	ACTB	0.213115	0.999871	-0.165973	-0.568431	16.3073	16.2792	15.953	16.4163	15.9996	16.17	16.3601	16.2243	15.5037	15.3739	16.2495	15.6615	16.1574	15.7254	15.8116	15.9823	15.5977	15.8319
0.369222	-0.725942	G3GVL0;G3I129	G3GVL0;G3I129	G3GVL0_CRIGR;G3I129_CRIGR	I79_001749;I79_017072	Ubiquitin	0.342163	0.999871	-0.725942	-0.882512	15.1755	14.8355	12.2851	13.6526	14.0963	13.1642	12.5192	14.4107	11.8053	14.0269	13.5977	12.7189	13.8248	14.6047	12.6441	13.97	14.9343	12.3645
0.450106	-1.0643	G3GVP4;G3HIC4	G3GVP4;G3HIC4	G3GVP4_CRIGR;G3HIC4_CRIGR	I79_001791;I79_010384	Protein transport protein Sec61 subunit alpha isoform 2	0.40028	0.999871	-1.0643	-1.0457	9.5265	8.27193	7.93195	9.56428	10.247	6.9759	8.24057	7.52135	7.83231	7.4188	6.33548	8.46531	9.49478	10.3989	8.34897	10.2921	10.3259	7.70509
0.325523	0.453557	G3GVX1	G3GVX1	G3GVX1_CRIGR	I79_001876	Ribosome-binding protein 1	0.324899	0.999871	0.453557	0.792191	7.75255	7.37531	7.84221	7.58117	8.82624	8.55546	8.67361	9.56453	8.0854	8.77116	7.28939	7.61602	9.24065	9.55984	6.85441	9.61777	7.79951	7.2526
0.0192408	0.0232573	G3GVX2	G3GVX2	G3GVX2_CRIGR	Dstn	Destrin	0.0189652	0.999871	0.0232573	0.0578223	11.7661	11.3956	11.2274	11.2769	11.3889	10.7271	11.7548	11.1529	10.555	11.7585	11.7798	10.6257	12.1312	11.0141	10.7976	11.5907	11.1914	11.1066
0.0789851	-0.32198	G3GW47	G3GW47	G3GW47_CRIGR	I79_001963	Arginine--tRNA ligase, cytoplasmic	0.076461	0.999871	-0.32198	-0.224032	9.19317	10.0554	9.80068	10.1058	10.2143	6.19542	8.40198	9.54561	7.60196	7.54939	8.82815	7.2113	9.68708	10.5716	8.71225	10.3413	10.3814	6.73669
0.360705	-1.96237	G3GWA7;G3IMV1	G3IMV1;G3GWA7	G3GWA7_CRIGR;G3IMV1_CRIGR	I79_002027;I79_025249	40S ribosomal protein S6 (Fragment)	0.360581	0.999871	-1.96237	-0.86505	10.4795	12.1053	8.32592	11.9983	12.6416	7.66847	6.77446	12.0648	7.58203	11.2954	10.3385	7.16107	12.1539	12.3653	8.10612	12.7712	12.3114	7.86727
0.212333	0.263098	G3GWB1	G3GWB1	G3GWB1_CRIGR	I79_002031	Hepatocyte growth factor activator	0.204743	0.999871	0.263098	0.547275	11.6755	11.9064	13.1581	12.4845	11.4749	12.947	12.473	12.2647	12.9581	12.4709	12.3993	13.2499	12.5664	11.2777	13.3354	11.9596	11.6249	13.1087
0.0130785	-0.00982348	G3GWE9	G3GWE9	G3GWE9_CRIGR	I79_002071	Solute carrier family 2, facilitated glucose transporter member 9	0.0130572	0.999871	-0.00982348	-0.0395669	11.7562	12.3313	12.0509	12.4754	11.8225	12.096	12.3013	12.2622	11.801	12.4141	12.0201	12.1127	12.0482	11.5473	12.3099	12.2144	11.6043	11.3063
0.0923512	0.225411	G3GWF4	G3GWF4	G3GWF4_CRIGR	I79_002075	Heat shock protein 105 kDa (Fragment)	0.0902473	0.999871	0.225411	0.258966	8.52282	9.46098	10.4381	9.58258	9.57556	7.26257	8.25364	9.59322	9.25007	7.70176	8.87706	7.31414	8.89027	9.90839	9.54627	9.18941	9.86524	7.85754
0.106426	-0.199698	G3GWG3;G3GZA1;G3GZL5;G3I609	G3GWG3;G3I609;G3GZA1;G3GZL5	G3GWG3_CRIGR;G3GZA1_CRIGR;G3GZL5_CRIGR;G3I609_CRIGR	I79_002087;I79_003161;I79_003300;I79_018920	High mobility group protein B1	0.104799	0.999871	-0.199698	-0.295014	10.7246	12.0174	12.5912	10.8551	11.2683	10.071	9.91605	11.6884	9.99093	10.9782	11.3913	7.11054	10.7135	10.6334	8.38064	11.0099	11.18	11.9592
0.188328	-0.961509	G3GWH0;G3I3W6	G3I3W6;G3GWH0;G3HP66;G3HP46	G3GWH0_CRIGR;G3I3W6_CRIGR	LOC100756207;Rpl27a	60S ribosomal protein L27a	0.18821	0.999871	-0.961509	-0.492546	9.72199	11.5736	8.01142	11.1169	11.7721	7.52357	7.12761	11.9476	8.45288	10.0765	9.76725	6.88741	11.391	11.3133	7.69937	11.7482	11.5963	8.75414
0.235701	-1.06309	G3GWL7	G3GWL7	G3GWL7_CRIGR	Rsl1d1	Ribosomal L1 domain containing 1	0.235495	0.999871	-1.06309	-0.599466	7.23461	11.3437	9.16359	10.6473	11.9066	7.49416	7.50795	11.3193	8.03154	10.1175	9.67548	8.83184	11.0333	11.4023	8.97533	11.3118	11.5736	8.31751
0.0880336	0.0907605	G3GWQ1	G3GWQ1	G3GWQ1_CRIGR	I79_002180	Vinculin	0.0873578	0.999871	0.0907605	0.247759	13.3256	13.6333	13.1533	13.8619	12.832	13.4414	13.8855	13.3275	13.1945	14.0083	13.5695	13.1679	13.7997	12.663	13.5262	13.3908	12.5163	13.1543
0.282366	-0.885049	G3GWR2	G3GWR2	G3GWR2_CRIGR	Vdac2	Voltage-dependent anion-selective channel protein 2	0.277284	0.999871	-0.885049	-0.700969	11.8087	11.5379	9.2556	10.985	11.4878	9.23201	10.4521	11.0125	7.58509	10.4423	10.1412	6.07745	11.1579	11.2878	7.78949	11.8218	11.6832	7.92148
0.212859	-0.0704454	G3GWR8	G3GWR8	G3GWR8_CRIGR	I79_002199	Proteasome subunit alpha type-7 (Fragment)	0.207938	0.999871	-0.0704454	-0.548462	12.6288	12.439	11.9748	12.1053	12.0856	11.9049	11.9785	12.1455	11.7604	11.9962	12.2802	11.7541	12.2717	12.1474	11.9677	12.4159	12.0849	11.7845
0.699712	-1.46135	G3GWT2;G3HQP8	G3HMW8;G3GWT2;G3IEG6;G3HQP8;G3GRQ1;G3GZ08;G3HCL2;G3IG44	G3GWT2_CRIGR;G3HQP8_CRIGR	CgPICR_019487;Tubb1	Tubulin beta chain	0.590517	0.999871	-1.46135	-1.53465	12.7823	11.3794	12.2497	12.4893	12.006	11.9321	11.41	11.8101	8.8233	11.3744	11.7388	11.7268	12.2014	11.985	11.7679	12.3422	11.756	11.3828
0.256528	-0.38788	G3GWV2	G3GWV2	G3GWV2_CRIGR	I79_002236	Phosphopyruvate hydratase	0.256397	0.999871	-0.38788	-0.645181	11.3546	12.1268	11.0446	12.5784	11.0557	11.7612	11.8243	11.8163	10.5911	12.3075	12.0349	11.3883	12.3516	10.6635	11.0863	11.6828	11.0171	11.2869
0.0103666	-0.0324736	G3GWW0	G3GWW0	G3GWW0_CRIGR	I79_002245	Proteoglycan 4	0.0102491	0.999871	-0.0324736	-0.0314564	9.15237	8.80461	7.98058	9.4866	8.84262	7.61071	10.3095	7.40188	8.13111	10.3784	8.04051	7.04018	10.2355	7.0503	8.75084	10.0177	7.64977	7.20994
0.465283	-0.500515	G3GWX6	G3GWX6	G3GWX6_CRIGR	Serpinb1	Leukocyte elastase inhibitor A	0.445029	0.999871	-0.500515	-1.07588	7.41678	9.15631	7.0764	7.87055	8.88623	9.23376	7.74222	8.49458	8.2522	8.79629	8.90446	6.71665	7.7995	9.20063	9.10937	8.21006	9.02863	7.70087
0.45553	-0.756672	G3GX96	G3GX96	G3GX96_CRIGR	Arpc4	Actin-related protein 2/3 complex subunit 4	0.399818	0.999871	-0.756672	-1.0565	12.2288	11.218	10.8952	11.2967	11.1786	10.9738	11.0792	11.1266	8.97337	11.2141	11.4977	10.3016	11.2201	10.6093	7.6408	11.3066	10.9755	9.68634
0.100502	-0.250995	G3GXA9	G3GXA9	G3GXA9_CRIGR	I79_002399	Protein disulfide-isomerase	0.100192	0.999871	-0.250995	-0.27993	9.60073	6.98945	10.7748	8.33247	8.88044	10.232	8.32606	8.08241	10.2835	9.17683	7.42007	9.9971	7.97324	7.97875	11.429	6.96346	7.37823	10.5626
0.121544	0.631791	G3GXB0	G3GXB0	G3GXB0_CRIGR	Arhgdia	ARHGDIA	0.118057	0.999871	0.631791	0.332959	10.649	11.5039	10.5378	10.8626	11.8084	6.26742	10.6513	11.4738	8.70867	10.7838	11.2324	9.15567	10.859	11.738	10.603	10.7483	12.1576	11.4906
0.755262	-1.12233	G3GXD7	G3GXD7	G3GXD7_CRIGR	Fasn	Fatty acid synthase	0.664049	0.999871	-1.12233	-1.6432	11.0444	10.9738	10.7327	10.9428	11.0247	11.6668	10.6952	10.7694	8.80281	10.5751	9.79486	6.76622	10.5332	10.7012	11.2178	10.6867	10.6137	8.45343
0.234838	-0.763636	G3GXQ3	G3GXQ3	G3GXQ3_CRIGR	Hadha	Enoyl-CoA hydratase	0.233625	0.999871	-0.763636	-0.597556	6.61137	9.74915	7.83457	9.25627	9.98101	7.3272	7.6445	10.0081	6.62098	6.9425	9.09838	7.33668	9.61496	10.661	8.78906	9.52354	10.5178	8.04488
0.483475	-0.908915	G3GXQ4	G3GXQ4	G3GXQ4_CRIGR	I79_002546	Trifunctional enzyme subunit beta, mitochondrial	0.461563	0.999871	-0.908915	-1.11193	9.25682	10.3558	6.93152	9.74132	10.0325	8.74978	7.40194	9.8886	8.50634	9.95991	8.51477	7.5155	10.136	10.626	9.17847	10.2896	10.7678	8.80685
0.0482687	-0.120217	G3GXT2	G3GXT2	G3GXT2_CRIGR	I79_002575	CAD protein	0.0471323	0.999871	-0.120217	-0.140831	7.25092	9.86624	8.73132	9.49566	10.0788	7.54706	9.2591	9.33581	8.16597	7.23428	7.79726	8.18264	6.9488	10.1937	8.32264	8.44012	10.1722	8.35448
0.00841407	0.0253949	G3GXX4	G3GXX4	G3GXX4_CRIGR	I79_002619	Dolichyl-diphosphooligosaccharide--protein glycosyltransferase subunit 2	0.00838878	0.999871	0.0253949	0.025587	9.10149	9.39691	7.73958	7.69875	9.80565	7.30794	7.32754	9.4486	8.11238	8.07307	6.62746	8.49225	9.73963	9.07029	8.24789	7.0929	9.54664	9.09576
0.496915	-0.518683	G3GY17	G3GY17	G3GY17_CRIGR	I79_002670	Cullin-associated NEDD8-dissociated protein 1	0.472834	0.999871	-0.518683	-1.13847	9.82889	10.8542	10.2768	10.2996	10.7598	10.0295	10.1308	10.3528	9.04926	9.96962	10.1015	7.0372	10.541	10.5874	9.90756	9.73914	10.5299	9.70164
0.00257282	0.00344308	G3GY22	G3IBI0;G3GY22	G3GY22_CRIGR	Rap1b	RAP1B, member of RAS oncogene family	0.00255657	0.999871	0.00344308	0.00787559	13.4457	14.2684	13.2417	14.0017	13.2574	13.2211	13.9294	13.7694	12.7918	13.7753	13.8193	12.8023	13.4818	12.6507	13.1839	13.4402	12.8907	12.8703
0.134933	-0.600574	G3GY37;G3ILP4	G3GY37;G3ILP4	G3GY37_CRIGR;G3ILP4_CRIGR	CgPICR_004037;I79_002692	60S ribosomal protein L9	0.133854	0.999871	-0.600574	-0.365947	9.93003	11.9172	7.08015	12.1322	12.187	8.15561	10.4706	11.7413	8.46113	11.6016	9.8286	7.82187	12.2352	11.7694	9.2524	12.7847	12.1573	8.15996
0.177752	-0.698986	G3GY47	G3GY47	G3GY47_CRIGR	I79_002702	60S ribosomal protein L26	0.175608	0.999871	-0.698986	-0.468036	9.31724	11.5448	8.36788	10.9347	11.7101	7.6634	9.45089	10.8212	7.93922	10.4469	10.2829	7.28832	10.8817	11.2649	7.56709	11.4147	11.8938	8.13758
0.499476	-1.32603	G3GY75	G3GY75	G3GY75_CRIGR	I79_002748	RNA helicase	0.469358	0.999871	-1.32603	-1.14352	11.4295	11.6534	11.1075	11.1762	11.7261	10.0325	9.70475	11.4386	7.81338	10.4784	10.8981	7.58625	10.9169	11.8572	8.95034	11.6503	11.6199	8.75311
0.506963	-1.61572	G3GY75;G3HYG2	G3GY75;G3HYG2	G3GY75_CRIGR;G3HYG2_CRIGR	Eif4a2;I79_002748	RNA helicase	0.455707	0.999871	-1.61572	-1.15827	12.5475	12.3282	10.7369	12.2537	12.5312	11.1974	11.0613	12.2713	7.80254	11.4184	11.7654	10.8296	12.3564	12.5383	10.4283	12.5283	12.7338	10.203
0.142849	-0.435724	G3GY95	G3GY95	G3GY95_CRIGR	Eif5a	Eukaryotic translation initiation factor 5A	0.142683	0.999871	-0.435724	-0.385195	7.42089	9.69917	7.69917	9.6417	10.3725	7.54582	7.57279	10.1431	8.537	7.03929	7.26847	8.53195	9.17579	9.67478	8.97179	7.16994	10.109	9.51499
0.0397187	-0.0955969	G3GYC6	G3GYC6	G3GYC6_CRIGR	I79_002801	Profilin-1	0.0377164	0.999871	-0.0955969	-0.116862	13.1491	9.66807	12.0274	13.4939	10.7257	12.0592	11.7356	11.9293	12.3272	13.6649	11.2377	12.5	13.6079	10.302	8.83245	12.8495	11.1478	12.3246
0.0897376	0.27058	G3GYC7	G3GYC7	G3GYC7_CRIGR	I79_002802	Phosphopyruvate hydratase	0.0893807	0.999871	0.27058	0.252191	8.67044	7.58838	10.135	9.19363	7.08249	8.91476	7.08713	8.94309	9.97239	10.4017	7.93496	10.1964	10.5926	8.39041	9.5606	8.63179	8.2206	10.1459
0.140219	-0.132934	G3GYJ4	G3GYJ4	G3GYJ4_CRIGR	F2	Prothrombin	0.13992	0.999871	-0.132934	-0.378821	13.1191	13.5529	14.287	13.7471	13.3956	14.3151	13.616	13.3336	14.1094	12.9922	13.9078	14.3956	13.6363	12.307	14.4786	13.1516	12.0983	14.0707
0.208395	-0.47624	G3GYK8	G3GYK8	G3GYK8_CRIGR	I79_002888	26S protease regulatory subunit 6A	0.199283	0.999871	-0.47624	-0.538378	8.69817	9.16954	7.84068	9.16085	9.95506	8.81298	7.47462	10.3002	8.72532	7.66325	10.3767	7.90801	9.19377	10.5527	9.52179	9.87512	10.31	9.52332
0.735004	-0.549216	G3GYP9	G3GYP9	G3GYP9_CRIGR	I79_002954	Peroxiredoxin-1	0.63905	0.999871	-0.549216	-1.60356	13.6864	12.9863	13.0095	12.8758	13.0876	12.735	11.9469	12.9974	12.1066	12.9883	12.9271	11.9251	13.1772	13.2328	12.3393	13.2357	13.2816	12.3813
0.599204	-1.62593	G3GYR9	G3GYR9;G3HRD4	G3GYR9_CRIGR	Rps8	40S ribosomal protein S8	0.555527	0.999871	-1.62593	-1.33883	11.448	13.3999	11.0023	13.3268	13.7175	12.0279	11.789	13.0809	9.32449	12.8771	11.697	7.95673	13.52	13.6952	8.91096	13.6487	13.7107	7.68014
0.340039	-0.45778	G3GYY6	G3GYY6	G3GYY6_CRIGR	Cat	Catalase	0.338277	0.999871	-0.45778	-0.822399	10.6202	9.67458	9.30689	9.97601	9.21108	10.4097	9.29349	10.2076	8.72235	8.37591	10.6631	7.23011	9.97765	9.144	8.2801	10.2905	9.05397	9.90947
1.3152	3.20433	G3GYZ1	G3GYZ1	G3GYZ1_CRIGR	I79_003042	CD44 antigen	1.31505	0.999871	3.20433	2.80842	9.35114	10.0204	9.62021	7.93781	9.48359	6.66938	11.1404	12.6646	9.89879	9.68017	11.0157	7.50489	6.35968	9.4595	9.38472	7.61803	9.98087	9.62245
0.037064	-0.203678	G3GZ17;G3HSC9;G3HX34	G3GZ17;G3HSC9;G3HX34	G3GZ17_CRIGR;G3HSC9_CRIGR;G3HX34_CRIGR	I79_003068;I79_013759;I79_015550	60S ribosomal protein L7	0.0365766	0.999871	-0.203678	-0.109342	7.36744	11.6464	6.36816	11.5948	12.2048	7.16036	10.2966	11.7009	8.35135	10.2268	9.71052	7.93299	12.1094	12.1297	8.38408	12.1222	11.8258	8.02673
0.502216	-0.904604	G3GZ85	G3GZ85	G3GZ85_CRIGR	I79_003116	Staphylococcal nuclease domain-containing protein	0.445061	0.999871	-0.904604	-1.14892	9.85575	9.57027	7.53221	9.22308	9.28349	8.70461	6.86946	9.51975	8.10815	8.25594	7.10856	6.74495	9.98346	9.4757	8.20891	10.0466	9.51791	8.51128
1.41462	3.10883	G3GZ90	G3GZ90	G3GZ90_CRIGR	I79_003123	Calumenin	1.07067	0.999871	3.10883	3.0376	6.98105	10.6423	12.9234	7.4069	7.34104	6.77409	8.43497	10.5283	11.8853	7.83049	5.9885	10.6521	6.8997	8.74049	10.9689	7.97379	6.0088	12.9093
0.522784	-0.713296	G3GZB2	G3GZB2	G3GZB2_CRIGR	Asah1	Ceramidase	0.521487	0.999871	-0.713296	-1.18938	8.13614	7.64333	9.45889	8.65862	7.81735	7.29396	6.43455	7.20533	7.99016	7.0492	8.40099	6.7808	6.6923	7.3517	7.91748	7.70056	8.21355	8.23802
0.332121	1.00962	G3GZD2	G3GZD2	G3GZD2_CRIGR	I79_003195	Phosphoglucomutase-1	0.331852	0.999871	1.00962	0.805948	7.27658	10.6965	10.2213	8.38501	9.623	6.69529	9.86156	10.4393	7.43131	8.13535	10.5506	9.53745	9.64941	9.71684	8.52957	9.32512	9.58609	7.86449
0.211648	0.8173	G3GZE6	G3GZE6	G3GZE6_CRIGR	Actr3	Actin-related protein 3	0.210647	0.999871	0.8173	0.54573	11.3308	10.1504	10.6807	10.2408	9.80886	6.52453	10.8954	10.2826	7.84808	6.55556	9.85287	9.62177	10.3063	10.0335	10.9743	10.2955	9.87317	7.78824
0.716045	0.343609	G3GZG6	G3GZG6	G3GZG6_CRIGR	I79_003225	Serotransferrin	0.597702	0.999871	0.343609	1.56652	15.3158	15.8801	15.7193	15.8689	15.1284	15.3875	15.7932	15.756	15.8664	15.8372	15.8015	15.8341	16.1728	15.0897	16.702	15.3295	15.7782	16.0454
0.226894	0.136332	G3GZL3	G3GZL3	G3GZL3_CRIGR	I79_003298	RING-type E3 ubiquitin transferase	0.217486	0.999871	0.136332	0.579913	14.2331	15.7988	15.6113	15.0761	15	15.3148	14.844	15.4079	15.5479	14.5066	15.4187	15.6221	14.7148	14.3723	15.5937	14.8093	14.9021	15.5074
0.238317	-0.515958	G3GZL7	G3GZL7	G3GZL7_CRIGR	I79_003304	Calcyclin-binding protein	0.237345	0.999871	-0.515958	-0.605247	7.66244	9.7237	9.74195	9.15981	9.27699	7.60941	6.97105	9.25621	8.27108	9.58097	9.0977	7.83488	7.87746	8.61993	8.86627	9.89371	9.59885	7.2153
0.0372268	0.0394745	G3GZP9	G3GZP9	G3GZP9_CRIGR	I79_003342	Apolipoprotein B-100	0.0362072	0.999871	0.0394745	0.109804	13.1184	14.7667	13.2954	14.2684	14.0051	13.7575	14.2985	14.4509	13.4001	13.3691	14.9447	14.1282	13.5854	12.7371	13.4814	13.2361	13.0877	12.933
0.118605	-0.279991	G3GZQ0	G3GZQ0	G3GZQ0_CRIGR	I79_003343	Apolipoprotein B-100	0.118385	0.999871	-0.279991	-0.325641	13.2244	13.0462	12.1622	14.2866	12.7273	12.5173	13.9506	13.0419	11.6987	12.7464	13.6624	13.1481	13.544	12.0027	12.0814	12.8878	12.0661	11.6482
0.509184	-0.875538	G3GZQ9	G3GZQ9	G3GZQ9_CRIGR	I79_003354	DNA helicase	0.504056	0.999871	-0.875538	-1.16264	7.97007	7.95486	6.89122	8.27857	9.85141	8.81472	7.53939	9.29551	7.48317	6.2919	7.67592	8.85455	9.53565	10.0597	7.87464	10.5171	10.1674	8.45236
0.00255048	-0.00719802	G3GZR1	G3GZR1	G3GZR1_CRIGR	I79_003356	Aspartate--tRNA ligase, cytoplasmic	0.00253151	0.999871	-0.00719802	-0.00780743	10.3938	10.1403	10.8028	9.93791	9.96067	7.67648	9.76428	9.65341	8.13577	10.5918	6.46634	6.62012	9.87087	10.2278	9.05158	10.2232	10.5377	8.0015
0.265229	-0.974078	G3GZW8	G3GZW8	G3GZW8_CRIGR	I79_003415	Phosphoglycerate mutase 1	0.253642	0.999871	-0.974078	-0.664077	10.7476	12.47	11.7113	10.551	11.6182	12.6311	7.94972	11.9899	11.9385	8.28689	12.5217	11.5485	9.32709	12.0286	11.5936	10.1153	11.139	11.9099
0.835147	-1.70497	G3GZZ0	G3GZZ0	G3GZZ0_CRIGR	Got1	Aspartate aminotransferase	0.725678	0.999871	-1.70497	-1.80041	10.1453	10.3919	7.63849	10.8155	10.5024	9.75289	7.25954	10.3167	8.37958	10.1429	10.5801	9.73062	9.82967	10.7148	8.51657	9.72687	10.1636	7.64714
0.0795853	-0.468239	G3H018	G3HCE7;G3I6W8;G3H7L4;G3H018	G3H018_CRIGR	I79_003466	40S ribosomal protein S18	0.0794447	0.999871	-0.468239	-0.225617	9.47908	12.327	10.1363	10.7924	12.3444	7.02062	8.75909	12.2137	7.77989	9.80492	10.5853	7.31601	11.4777	12.5801	7.15429	11.796	12.4136	8.75539
0.222322	-0.787998	G3H037	G3H037	G3H037_CRIGR	I79_003485	U5 small nuclear ribonucleoprotein 200 kDa helicase	0.218173	0.999871	-0.787998	-0.569707	9.35847	10.5269	10.308	10.8953	10.6479	7.24507	7.79211	10.2131	8.41902	9.46611	8.48423	7.24137	9.56599	10.2124	8.94743	10.4905	10.5688	7.67206
0.40162	1.02856	G3H065	G3H065	G3H065_CRIGR	I79_003540	N-acetyltransferase NAT13	0.377547	0.999871	1.02856	0.94841	7.52311	9.53122	7.33061	8.37182	9.07737	5.80223	7.93111	9.06862	9.33737	7.10956	8.00776	8.1115	8.31453	9.45058	7.75374	10.1749	9.49427	7.78179
0.0205235	0.0816816	G3H092	G3H092	G3H092_CRIGR	Ccdc80	Coiled-coil domain containing 80	0.0198205	0.999871	0.0816816	0.0615924	10.662	13.3062	11.4332	10.69	11.3541	9.75058	10.8399	12.7465	8.45337	11.0717	13.1027	6.39341	11.0746	11.6372	10.9067	10.0907	12.1382	11.1192
0.510185	-0.385047	G3H0C2	G3H0C2	G3H0C2_CRIGR	Psma4	Proteasome subunit alpha type	0.456314	0.999871	-0.385047	-1.16461	12.22	12.0881	11.4664	11.7716	12.0482	11.7792	11.6611	11.9194	10.8633	11.7044	12.3071	10.7553	11.9814	11.7023	11.5444	12.1016	12.0984	11.2888
1.45851	1.5453	G3H0E4	G3H0E4	G3H0E4_CRIGR	I79_003599	Chondroitin sulfate proteoglycan 4	1.30997	0.999871	1.5453	3.14163	7.70281	9.89518	9.9951	8.4697	8.81848	7.38831	10.2416	9.59461	9.47617	8.43193	10.2888	6.62006	7.84013	8.7739	8.22401	8.71385	8.91336	10.4288
0.886193	-2.00742	G3H0Q0	G3H0Q0	G3H0Q0_CRIGR	I79_003714	40S ribosomal protein S6	0.811738	0.999871	-2.00742	-1.90186	10.6762	12.7509	10.59	12.5889	12.407	11.0707	9.90044	11.6983	8.44554	11.2067	10.5474	7.67214	12.1754	12.5174	8.11583	13.0087	12.8236	9.02581
0.402836	0.491332	G3H0S7	G3H0S7	G3H0S7_CRIGR	I79_003745	Beta-2-microglobulin	0.398213	0.999871	0.491332	0.950868	10.0924	13.1935	11.6183	11.1323	10.8238	10.0949	10.7438	12.0052	10.7759	11.3463	12.5783	8.02874	10.3145	11.5334	10.9554	10.1268	12.215	11.4007
0.494708	-1.11697	G3H0U6	G3H0U6	G3H0U6_CRIGR	I79_003765	Protein disulfide-isomerase	0.431252	0.999871	-1.11697	-1.13412	10.4575	11.3604	11.7059	10.9027	11.3604	11.2587	10.7066	11.3245	8.13973	10.9127	11.6779	10.8813	10.9731	11.4725	11.1713	11.0925	11.2819	11.4804
0.0371906	0.152577	G3H0Y9	G3I4G0;G3H0Y9	G3H0Y9_CRIGR	I79_003809	EH domain-containing protein 4	0.0371443	0.999871	0.152577	0.109701	8.012	7.42921	9.58252	10.1936	8.16888	6.56484	10.2396	7.21804	7.92741	10.6787	9.22271	8.98743	8.89683	9.23567	8.57291	8.68396	9.22534	7.66915
0.31626	-0.797751	G3H168	G3H168	G3H168_CRIGR	I79_003892	PDZ and LIM domain protein 7	0.315371	0.999871	-0.797751	-0.772798	7.79952	10.2448	9.62393	10.0007	10.3956	7.86816	7.35385	9.63121	8.88618	8.43141	9.60064	7.88436	9.88354	9.93639	8.61627	9.4448	9.99722	9.08977
0.0397198	-0.0826874	G3H177	G3H177	G3H177_CRIGR	Lman2	LMAN2	0.0397183	0.999871	-0.0826874	-0.116865	10.9581	11.3982	11.4566	11.7352	11.6737	10.1863	10.9212	12.0521	10.3737	11.5757	11.2402	10.1008	11.2634	11.5738	10.6565	11.7712	11.9196	11.2383
0.0848337	0.314127	G3H1B1	G3H1B1	G3H1B1_CRIGR	I79_003936	GRAM domain-containing protein 3	0.0809081	0.999871	0.314127	0.239406	10.9635	12.3105	12.5338	9.83324	10.0457	13.7046	10.9539	11.3417	12.2303	10.9837	10.6901	12.2199	11.5139	10.8237	12.6268	11.4381	11.5411	11.9611
0.951766	-1.23552	G3H1B3	G3H1B3	G3H1B3_CRIGR	I79_003938	Lamin-L(I)	0.771894	0.999871	-1.23552	-2.03366	9.51181	6.97918	7.74809	7.72394	9.59748	9.40634	7.81775	7.77169	7.43176	6.69332	6.67972	7.20912	7.53022	9.18951	8.36024	8.68013	9.55918	8.11842
0.183131	-0.505286	G3H1D5	G3H1D5	G3H1D5_CRIGR	Scpep1	Carboxypeptidase	0.179661	0.999871	-0.505286	-0.480535	7.54416	7.55894	9.11714	9.80118	8.99091	6.78076	8.93658	8.05162	7.06879	7.30003	9.23831	6.41514	8.92073	7.02604	8.97239	7.45649	8.17419	9.07832
0.334693	-0.651709	G3H1D7;G3I9W6	G3H1D7;G3I9W6	G3H1D7_CRIGR;G3I9W6_CRIGR	I79_003962;I79_020377	60S ribosomal protein L29	0.334097	0.999871	-0.651709	-0.8113	7.6843	9.20858	7.59896	10.0405	9.33683	7.98956	8.61603	9.31102	7.48475	9.56856	8.05486	6.33824	9.96145	8.8771	7.8505	10.2731	9.42595	7.75423
0.462265	-1.17629	G3H1F4	G3H1F4	G3H1F4_CRIGR	Rpl15	Ribosomal protein L15	0.456698	0.999871	-1.17629	-1.06989	10.5886	9.43528	7.13984	9.87067	9.77291	7.84867	9.50527	6.45499	8.00313	10.3106	8.31934	7.31169	9.75382	9.71776	9.43163	11.0099	9.84732	8.98252
0.433853	-0.524901	G3H1G7	G3H1G7	G3H1G7_CRIGR	PROSC	Pyridoxal phosphate homeostasis protein	0.433835	0.999871	-0.524901	-1.01324	7.81717	8.26204	6.49383	9.25441	9.58023	8.36467	8.56956	9.16675	7.8883	7.14751	8.01975	6.35898	6.76271	9.89085	8.24649	7.65396	9.16693	7.86817
0.27209	-0.191844	G3H1K9	G3H1K9	G3H1K9_CRIGR	I79_004057	Alpha-actinin-1	0.269501	0.999871	-0.191844	-0.678896	10.8767	11.0906	11.3984	10.9594	10.7601	11.5218	10.574	10.9496	11.1422	11.4782	11.4454	11.0557	11.2959	10.2867	11.5273	11.0203	10.5309	11.3514
0.0812276	-0.0772266	G3H1K9;G3HJB0	G3H1K9;G3I4K1;G3HJB0	G3H1K9_CRIGR;G3HJB0_CRIGR	I79_004057;I79_010752	Alpha-actinin-1	0.0807049	0.999871	-0.0772266	-0.229944	12.0714	11.8381	11.4829	11.4965	11.0724	12.0111	11.694	11.5966	11.0578	11.4663	11.832	11.0913	11.0875	10.928	11.3381	10.8555	10.6146	11.3236
0.116853	0.128259	G3H1K9;G3HJB1	G3H1K9;G3HJB1	G3H1K9_CRIGR;G3HJB1_CRIGR	I79_004057;I79_010753	Alpha-actinin-1	0.11596	0.999871	0.128259	0.321268	11.6639	11.628	11.0702	10.4405	10.544	11.1839	10.5396	11.5	10.5136	10.7169	11.9441	9.94579	10.345	10.9142	10.5763	10.1061	10.8958	10.7571
0.446459	-1.2059	G3H1M4	G3H1M4	G3H1M4_CRIGR	Eif2s1	Eukaryotic translation initiation factor 2 subunit 1	0.398126	0.999871	-1.2059	-1.03843	10.6228	10.8217	9.91669	10.6325	11.3412	10.5583	10.4969	11.0269	7.39056	10.1634	9.78198	9.16672	10.7168	11.1774	7.95585	11.2225	11.091	8.11663
0.706888	-1.07969	G3H1S2	G3H1S2	G3H1S2_CRIGR	I79_004104	UDP-glucose:glycoprotein glucosyltransferase 1	0.647091	0.999871	-1.07969	-1.54865	8.59388	8.3717	8.61595	9.0082	9.31594	8.33225	6.79052	8.97061	7.65618	7.69882	8.65985	6.33246	8.24673	9.26254	7.80307	8.8043	9.54542	7.40127
0.27171	-1.34646	G3H1U2	G3HRU8;G3H1U2	G3H1U2_CRIGR	I79_004125	Heterogeneous nuclear ribonucleoprotein A3	0.271677	0.999871	-1.34646	-0.678077	10.8811	11.639	11.0465	11.3529	12.3959	7.68713	9.04507	11.5647	6.78677	10.8404	10.6716	7.05337	12.0365	11.6852	8.63079	11.9804	11.9593	10.3197
0.255078	-0.657077	G3H1V1;G3H621;G3I610	G3I610;G3H1V1;G3H621	G3H1V1_CRIGR;G3H621_CRIGR;G3I610_CRIGR	I79_004135;I79_005774;I79_018921	60S ribosomal protein L21	0.249364	0.999871	-0.657077	-0.642022	7.30122	9.30525	7.97306	9.17949	10.0794	7.10937	7.71588	9.17296	7.50823	8.04226	7.80192	6.39414	9.14978	9.69658	8.77705	7.5656	9.67771	8.4121
0.454184	-1.30315	G3H239	G3H239	G3H239_CRIGR	I79_004283	Sarcoplasmic/endoplasmic reticulum calcium ATPase 2	0.444773	0.999871	-1.30315	-1.05382	7.63778	9.08676	7.89496	9.524	10.785	8.3925	6.41232	9.95374	8.426	8.55857	6.43908	7.96459	9.77675	10.4932	8.61099	11.2383	9.97669	7.98321
0.261081	-0.405656	G3H2C6	G3GYF0;G3HPM9;G3H2C6	G3H2C6_CRIGR	I79_004334	Voltage-dependent anion-selective channel protein 1	0.260424	0.999871	-0.405656	-0.655082	10.6566	10.2936	8.51533	9.16663	10.5438	9.67595	9.0996	10.311	8.75876	9.69327	9.25897	5.62774	9.74727	10.3676	8.70267	10.2646	10.5412	9.29649
1.04002	-1.07684	G3H2D0;G3H627;G3HZP8;G3IML8	G3H2D0;G3IML8;G3H627;G3HZP8	G3H2D0_CRIGR;G3H627_CRIGR;G3HZP8_CRIGR;G3IML8_CRIGR	I79_004339;I79_005760;I79_016554;I79_025158	Serine/threonine-protein phosphatase	0.987948	0.999871	-1.07684	-2.21422	9.31815	9.47556	7.7714	9.35119	8.91735	8.44021	7.70233	8.58826	7.18765	10.0396	8.45134	6.99623	6.89592	9.3581	8.49973	8.98135	9.78982	8.68237
0.00953208	-0.0277357	G3H2D6	G3H2D6	G3H2D6_CRIGR	I79_004346	GTP-binding protein SAR1b	0.00931563	0.999871	-0.0277357	-0.0289508	9.52919	10.6121	9.02773	11.2724	11.1712	8.64088	10.2016	11.1191	9.68055	11.1942	10.6175	7.82494	10.484	10.7903	8.27615	11.059	11.0592	7.54584
0.0986688	-0.38073	G3H2E2	G3H2E2	G3H2E2_CRIGR	CgPICR_003913	HNRNPAB	0.0984906	0.999871	-0.38073	-0.275237	8.64349	10.3868	11.0315	10.2527	10.8978	7.94283	7.52042	11.167	9.26374	7.982	9.5253	9.13482	10.7382	11.0843	10.2385	11.1945	11.1937	9.93703
0.139202	-0.630957	G3H2H5	G3H2H5	G3H2H5_CRIGR	Dlat	Acetyltransferase component of pyruvate dehydrogenase complex	0.137963	0.999871	-0.630957	-0.376349	11.9365	11.531	8.25524	10.8465	11.7232	7.23992	8.43764	11.2299	8.24923	10.0126	10.0548	8.56566	10.8335	11.7683	9.0141	11.3796	11.778	7.83972
0.00192255	0.00364653	G3H2I6	G3H2I6	G3H2I6_CRIGR	I79_004399	Neural cell adhesion molecule 1	0.00185542	0.999871	0.00364653	0.00588946	10.2784	9.45949	11.2084	10.5214	10.2921	8.67023	9.41255	10.0285	10.0536	9.83693	9.59445	6.92359	10.5854	9.12282	11.1671	10.2171	9.33328	10.9453
0.448764	-2.0576	G3H2J8	G3H2J8	G3H2J8_CRIGR	I79_004411	Heterogeneous nuclear ribonucleoproteins A2/B1	0.434039	0.999871	-2.0576	-1.04302	12.0276	13.2429	11.4535	12.9329	13.6479	10.3306	10.1135	13.2475	7.37762	12.241	12.3021	10.1515	13.2348	14.0438	7.83756	13.637	13.5936	11.2756
0.44431	-1.03527	G3H2N6	G3H2N6	G3H2N6_CRIGR	I79_004454	Programmed cell death 6-interacting protein	0.398417	0.999871	-1.03527	-1.03414	10.1944	9.42722	9.65745	9.83883	9.67987	10.4642	10.0872	9.76604	7.02377	9.34943	10.074	8.96513	10.0132	9.84183	9.15356	9.73291	9.88494	8.03003
0.228154	0.864362	G3H2S5	G3H2S5	G3H2S5_CRIGR	H671_1g1349	RNA-binding protein 8A	0.225868	0.999871	0.864362	0.582719	12.4684	11.4131	8.48133	10.3764	10.4059	7.80827	12.3507	10.644	8.18887	10.7649	6.69504	8.2212	11.3505	10.5345	8.53665	10.692	10.6392	7.54157
0.149644	-0.906624	G3H2T4;G3H2U0;G3HDT0;G3HDT7;G3HDU3;G3HHM2;G3HPV1;G3HPV7;G3IB92;G3INX0	G3HDT0;G3H2U0;G3HDS4;G3H2T4;G3HPV7;G3HHM2;G3HDU3;G3IB92;G3HDT7;G3HPV1;G3HDV4;G3INX0	G3H2T4_CRIGR;G3H2U0_CRIGR;G3HDT0_CRIGR;G3HDT7_CRIGR;G3HDU3_CRIGR;G3HHM2_CRIGR;G3HPV1_CRIGR;G3HPV7_CRIGR;G3IB92_CRIGR;G3INX0_CRIGR	I79_008696;I79_010126;I79_012822;I79_012828;I79_025665;LOC100753502;LOC100758641;LOC100769330;LOC100773886;LOC100774845	Histone H2B	0.148791	0.999871	-0.906624	-0.401576	16.4794	18.3434	14.149	18.5189	18.284	14.3089	17.2672	18.5162	12.6085	18.2055	17.3985	12.7472	18.5243	18.3524	13.5239	18.5604	18.1756	13.9181
0.217432	-0.828634	G3H2T4;G3H2U0;G3HDT0;G3HDT7;G3HDU3;G3HHM2;G3HPV1;G3IB92;G3INX0	G3HDT0;G3H2U0;G3H2T4;G3HHM2;G3HDU3;G3HJY9;G3IB92;G3HDT7;G3HPV1;G3HDV4;G3INX0	G3H2T4_CRIGR;G3H2U0_CRIGR;G3HDT0_CRIGR;G3HDT7_CRIGR;G3HDU3_CRIGR;G3HHM2_CRIGR;G3HPV1_CRIGR;G3IB92_CRIGR;G3INX0_CRIGR	I79_008696;I79_010126;I79_012822;I79_025665;LOC100753502;LOC100758641;LOC100769330;LOC100773886;LOC100774845	Histone H2B	0.21569	0.999871	-0.828634	-0.55875	11.0517	12.6931	8.57523	12.7772	12.4879	10.0027	10.5339	13.1625	9.08539	11.1348	11.5327	7.48376	12.4897	11.5867	8.21935	12.6686	12.974	7.09078
0.179586	-0.934717	G3H2T4;G3H2U0;G3HDT0;G3HDT7;G3HDU3;G3HPV1;G3HPV7;G3IB92;G3INX0	G3HDT0;G3H2U0;G3HDS4;G3H2T4;G3HPV7;G3HDU3;G3IB92;G3HDT7;G3HPV1;G3HDV4;G3INX0	G3H2T4_CRIGR;G3H2U0_CRIGR;G3HDT0_CRIGR;G3HDT7_CRIGR;G3HDU3_CRIGR;G3HPV1_CRIGR;G3HPV7_CRIGR;G3IB92_CRIGR;G3INX0_CRIGR	I79_008696;I79_012822;I79_012828;I79_025665;LOC100753502;LOC100758641;LOC100769330;LOC100773886;LOC100774845	Histone H2B	0.17944	0.999871	-0.934717	-0.472306	11.5581	14.2951	10.3453	14.1884	14.5373	10.3866	12.4088	14.4754	9.42398	13.9052	13.3098	6.76052	14.2083	14.8044	8.03787	14.1933	14.4441	7.26754
0.142185	-0.547445	G3H2T4;G3H2U0;G3HDT0;G3HDT7;G3HDU3;G3HPV1;G3IB92;G3INX0	G3HDT0;G3H2U0;G3H2T4;G3HDU3;G3HJY9;G3IB92;G3HDT7;G3HPV1;G3INX0	G3H2T4_CRIGR;G3H2U0_CRIGR;G3HDT0_CRIGR;G3HDT7_CRIGR;G3HDU3_CRIGR;G3HPV1_CRIGR;G3IB92_CRIGR;G3INX0_CRIGR	I79_008696;I79_012822;I79_025665;LOC100753502;LOC100758641;LOC100769330;LOC100773886;LOC100774845	Histone H2B	0.137439	0.999871	-0.547445	-0.383587	11.0131	11.9606	10.1785	10.5705	11.8581	9.85427	10.7576	12.1454	7.73749	11.3961	10.0867	9.248	11.8433	11.5257	8.58355	11.784	12.1829	7.27418
0.100382	-0.388313	G3H309	G3H309	G3H309_CRIGR	Bhmt	Betaine--homocysteine S-methyltransferase	0.0966599	0.999871	-0.388313	-0.279624	9.90229	11.02	7.42991	11.0988	10.3712	9.3448	10.7288	11.5754	7.34567	10.015	11.605	9.70313	10.5453	10.2503	9.38708	10.5157	9.73726	7.14186
0.698582	-1.40524	G3H352	G3H352	G3H352_CRIGR	I79_004663	Cytoplasmic dynein 1 heavy chain 1 (Fragment)	0.698255	0.999871	-1.40524	-1.53245	9.80421	9.25038	8.99278	10.3251	10.0979	8.32222	7.88968	9.44161	7.19829	7.70809	8.80759	7.27152	8.20891	9.59309	8.51156	9.10283	9.94904	8.14179
0.407631	-0.490673	G3H354	G3H354	G3H354_CRIGR	I79_004665	Heat shock protein HSP 90-alpha	0.396337	0.999871	-0.490673	-0.960551	13.0941	13.3053	13.1175	13.4019	13.5037	12.6574	12.5761	13.5047	12.0102	13.0353	12.9634	11.9874	13.7202	13.5257	12.2259	13.8926	13.5254	12.3588
0.521669	0.866231	G3H3B2	G3H3B2	G3H3B2_CRIGR	I79_004727	Cysteine-rich protein 2	0.520986	0.999871	0.866231	1.18719	8.9094	10.0803	10.9113	9.72622	9.24572	8.06779	10.4035	8.80317	10.4318	7.47344	7.02615	9.40829	6.68542	9.13416	8.54446	9.8397	9.50079	10.1066
0.598855	-0.885969	G3H3C0	G3H3C0;G3HK42	G3H3C0_CRIGR	CgPICR_015677	60S ribosomal protein L30	0.598363	0.999871	-0.885969	-1.33815	7.76185	9.76628	9.76712	9.54042	10.4641	8.90551	8.67842	9.62165	7.952	6.64407	9.56291	8.94668	9.14865	10.6309	10.7501	9.56717	10.3603	7.71197
1.11286	-1.44671	G3H3C6	G3HQ80;G3H3C6	G3H3C6_CRIGR	I79_004741	Tubulin alpha chain	1.11256	0.999871	-1.44671	-2.36649	7.26278	9.86564	10.592	8.45901	9.47048	9.9458	7.47431	8.69488	7.36595	8.15311	9.58363	6.62019	8.06254	10.0009	8.36178	9.38127	10.2967	8.61132
0.149272	-0.367711	G3H3C6;G3I6I6	G3I6I6;G3H3C6;G3INA2;G3H588	G3H3C6_CRIGR;G3I6I6_CRIGR	I79_004741;I79_019110	Tubulin alpha chain	0.149272	0.999871	-0.367711	-0.400683	12.2445	13.0259	12.3024	13.0071	13.3495	11.2605	12.3614	13.1917	10.9608	12.81	12.4642	11.4603	12.9026	13.0595	11.0091	12.9517	13.1725	11.4284
0.0735902	-0.300382	G3H3G9	G3H3G9	G3H3G9_CRIGR	I79_004785	Septin-9	0.0713913	0.999871	-0.300382	-0.209725	7.80324	8.93693	9.19303	10.2072	10.0639	6.20897	8.16767	9.66121	7.7501	8.12464	9.17969	8.81562	9.07235	9.75527	9.30934	9.56114	9.21834	8.123
0.318364	0.614232	G3H3I9	G3H3I9	G3H3I9_CRIGR	Csrp1	Cysteine and glycine-rich protein 1	0.305201	0.999871	0.614232	0.77721	9.16045	7.96574	12.4807	7.07167	9.48179	7.86428	8.20057	9.39813	8.66173	9.3339	9.78953	8.93299	10.145	8.56254	8.49699	9.9247	9.76719	11.6958
0.200677	-0.664563	G3H3P1	G3H3P1	G3H3P1_CRIGR	Rab18	Ras-related protein Rab-18	0.195402	0.999871	-0.664563	-0.520849	11.4592	10.9445	8.29073	10.2135	10.9953	8.91736	10.6794	10.3112	7.14188	11.0966	10.2567	8.21981	11.6697	10.3012	7.92607	11.3171	10.7162	7.27685
0.392397	-0.337386	G3H3Q1	G3H3Q1;G3IAX3	G3H3Q1_CRIGR	I79_004880	Pyruvate kinase	0.388622	0.999871	-0.337386	-0.929731	13.9946	14.2747	14.461	14.611	14.3782	13.8682	13.9915	14.4261	13.4275	14.0672	13.7724	13.3981	14.6141	14.3189	13.6105	14.7626	14.5069	13.8081
0.086325	0.0961701	G3H3W4	G3H3W4	G3H3W4_CRIGR	I79_004954	Insulin-degrading enzyme	0.0840377	0.999871	0.0961701	0.243304	13.4385	9.98775	9.80641	9.76233	9.31108	10.5312	10.2798	9.923	9.69031	10.1387	9.37241	10.324	9.45973	9.68701	11.4975	10.5104	10.6064	10.5911
0.186897	0.377388	G3H3X1	G3H3X1	G3H3X1_CRIGR	Aifm1	Apoptosis inducing factor mitochondria associated 1	0.179215	0.999871	0.377388	0.489245	9.14806	9.1073	7.78282	8.90133	9.89393	7.44342	8.55453	9.55928	9.25704	8.02609	8.48228	6.55499	9.35333	9.56965	7.3496	8.82031	9.22971	8.56784
0.386174	-1.5249	G3H3Y8;G3HJT6;G3HTS3	G3ILU1;G3H3Y8;G3H5A3;G3HTS3;G3HJT6	G3H3Y8_CRIGR;G3HJT6_CRIGR;G3HTS3_CRIGR	CgPICR_017082;I79_004981;I79_014301	60S ribosomal protein L32	0.347398	0.999871	-1.5249	-0.917094	7.63926	7.29368	12.66	8.59489	7.67441	12.9554	7.54768	8.53456	8.56774	11.5524	8.37189	13.1634	7.06767	7.70851	12.3322	8.36055	6.77394	12.1956
0.0352806	0.0577013	G3H3Y8;G3HJT6;G3HTS3;G3IM75	G3I3F0;G3IM75;G3H3Y8;G3HTS3;G3HJT6	G3H3Y8_CRIGR;G3HJT6_CRIGR;G3HTS3_CRIGR;G3IM75_CRIGR	CgPICR_017082;I79_004981;I79_014301;LOC100768894	60S ribosomal protein L32	0.0343075	0.999871	0.0577013	0.104268	8.2846	8.55701	8.524	8.84443	9.559	7.81824	9.24012	8.65884	8.4958	10.3417	6.91701	7.97553	10.0522	8.25873	9.6705	10.6995	9.17367	7.59621
0.342901	0.683191	G3H3Z5	G3H3Z5	G3H3Z5_CRIGR	Rpl37a	60S ribosomal protein L37a	0.328252	0.999871	0.683191	0.82833	10.0669	10.1705	8.91998	8.49626	7.33202	7.47792	6.99766	8.95027	9.40784	9.36242	6.93577	7.60276	7.74377	6.65459	7.86333	7.92238	7.8275	8.50838
0.46753	1.05781	G3H3Z6	G3H3Z6	G3H3Z6_CRIGR	I79_004989	Insulin-like growth factor-binding protein 2 (Fragment)	0.43908	0.999871	1.05781	1.08034	11.3786	12.866	14.4658	11.3337	11.9159	12.7451	11.6518	12.8126	14.7038	12.4003	12.8873	14.2167	12.3327	12.1453	12.7396	11.7381	12.66	14.6396
0.0514307	0.217177	G3H451	G3H451	G3H451_CRIGR	Nop56	NOP56 ribonucleoprotein	0.0506512	0.999871	0.217177	0.1496	7.72096	10.3292	7.449	10.9437	10.6717	7.0628	11.0231	9.83432	8.4723	11.8	7.04053	7.8471	11.5759	9.76591	8.93344	10.8978	10.0035	8.79092
0.233643	0.964917	G3H453;G3I1I8	G3H453;G3I1I8	G3H453_CRIGR;G3I1I8_CRIGR	I79_005053;I79_017249	Small nuclear ribonucleoprotein-associated protein	0.229572	0.999871	0.964917	0.594909	9.24062	10.7796	8.56973	8.79693	10.9292	6.18778	9.77151	11.0125	8.02463	7.9085	9.11611	6.68339	10.4332	11.6083	7.8804	10.6794	11.5219	9.3566
0.164016	0.283212	G3H488	G3H488	G3H488_CRIGR	I79_005088	Cartilage oligomeric matrix protein	0.159229	0.999871	0.283212	0.435809	9.87149	10.8446	11.403	10.6165	10.6498	11.5007	10.6233	10.624	12.3693	11.1642	10.9548	10.8593	10.3125	10.1384	11.5572	9.91552	10.1176	11.5485
0.106114	0.158866	G3H488;G3HXA5	G3H488;G3HXA5	G3H488_CRIGR;G3HXA5_CRIGR	I79_005088;I79_015624	Cartilage oligomeric matrix protein	0.105461	0.999871	0.158866	0.294222	12.2457	14.2063	14.3554	13.0485	13.7444	14.1489	13.0383	13.8398	14.5403	12.5279	14.291	14.3929	13.0539	13.4265	14.6228	12.3037	13.0357	14.3886
0.33221	-0.728379	G3H4D2	G3H4D2	G3H4D2_CRIGR	I79_005133	Glycosyltransferase 25 family member 1	0.306485	0.999871	-0.728379	-0.806135	6.86617	9.05595	7.41296	9.74351	9.19814	6.91427	8.14004	8.15187	7.37887	7.63191	7.48778	8.06387	8.06332	8.98022	7.56463	9.03461	9.6327	7.05931
0.0987984	0.256371	G3H4I1	G3H4I1	G3H4I1_CRIGR	H671_1g1639	Ras-related protein Rab-8A	0.0972502	0.999871	0.256371	0.275569	7.8521	10.0293	8.88818	8.42796	9.37413	7.72297	9.33155	9.77326	7.18935	7.12511	9.53807	8.05149	9.71963	9.02689	8.11587	8.28197	9.08142	8.18547
0.557175	-2.29909	G3H4I1;G3H515	G3H4I1;G3HSB8;G3GXQ2;G3H515;G3H122;G3I2E9;G3HC04	G3H4I1_CRIGR;G3H515_CRIGR	H671_1g1639;Rab8b	Ras-related protein Rab-8A	0.478262	0.999871	-2.29909	-1.25677	13.655	13.1891	13.2495	13.4725	12.7	13.204	13.4002	11.757	7.32193	13.4067	12.6683	13.4847	13.6283	12.0671	13.6153	13.3168	12.1918	8.2824
0.0189406	0.0723715	G3H4S3	G3H4S3	G3H4S3_CRIGR	I79_005283	Heat shock 70 kDa protein 13	0.0189378	0.999871	0.0723715	0.0569383	10.0941	11.2927	11.2834	10.4701	10.4368	7.82405	10.3096	10.8075	7.83098	8.93483	11.4868	10.3792	9.82807	10.0824	8.76805	10.4482	9.52646	10.1503
2.18029	3.25161	G3H4T5	G3H4T5	G3H4T5_CRIGR	I79_005296	Glypican-1	2.17324	0.999871	3.25161	5.18082	8.89455	10.538	11.4008	9.07733	9.72405	8.25094	12.462	12.9527	11.3924	7.2923	10.411	7.17405	9.75302	9.5435	8.68971	11.5108	10.8034	11.9784
0.214052	-0.778755	G3H4V0	G3H4V0	G3H4V0_CRIGR	Hdlbp	High density lipoprotein binding protein	0.214045	0.999871	-0.778755	-0.55115	6.66644	9.44561	7.55511	9.73389	10.3322	7.11065	7.12874	10.2907	7.42107	6.77313	7.07506	6.74337	9.22735	10.7588	8.24733	10.2751	10.2536	8.34043
0.0424898	0.0651938	G3H4V1	G3H4V1	G3H4V1_CRIGR	I79_005314	Septin-2	0.0419324	0.999871	0.0651938	0.124672	9.25361	8.69075	7.10713	7.85846	9.11905	7.71602	8.2521	7.84675	8.79026	8.04288	8.86479	7.49043	8.54067	9.09855	8.77547	9.93012	8.81111	8.39084
0.121502	-0.367038	G3H4X0	G3H4X0	G3H4X0_CRIGR	I79_005333	LanC-like protein 1 (Fragment)	0.121369	0.999871	-0.367038	-0.332854	8.30447	9.39384	8.83067	9.74181	10.033	7.42388	8.68472	9.97272	7.44013	8.79659	8.92515	7.49574	9.71781	10.5705	8.19827	10.4087	10.2602	8.0498
0.70719	-1.50285	G3H4Z5	G3H4Z5	G3H4Z5_CRIGR	H671_5g14786	C-1-tetrahydrofolate synthase, cytoplasmic	0.6448	0.999871	-1.50285	-1.54924	10.3924	10.762	9.51407	9.96162	11.0954	9.86368	8.01064	10.5727	7.82882	9.50091	9.51359	7.93383	9.99558	11.0751	8.40399	10.518	10.9618	8.01777
0.482439	-1.44179	G3H4Z8	G3H4Z8	G3H4Z8_CRIGR	Hspa2	HSPA2	0.417406	0.999871	-1.44179	-1.10988	11.6054	11.4918	12.0161	11.7697	11.8937	11.8512	11.4048	11.9649	7.81951	10.7937	11.4908	7.10855	12.1062	11.449	10.9835	12.4146	11.5395	7.83198
1.01533	-0.721532	G3H4Z8;G3HZE6;G3IDC2	G3HZE6;G3HZE7;G3IGQ4;G3H4Z8;G3IDC2;G3HZE5	G3H4Z8_CRIGR;G3HZE6_CRIGR;G3IDC2_CRIGR	Hspa2;I79_016447;I79_021698	HSPA2	0.803049	0.999871	-0.721532	-2.1633	11.8473	11.4973	11.032	11.9654	11.9495	11.8082	10.6588	11.7929	11.1069	11.8627	11.9766	10.5885	11.9511	11.695	10.9335	12.069	11.8886	11.1703
0.180215	-0.345967	G3H4Z8;G3HZE6;G3IDL7;G3IGQ2	G3HZE6;G3HZE7;G3IGQ2;G3H4Z8;G3IDL7;G3HZE5	G3H4Z8_CRIGR;G3HZE6_CRIGR;G3IDL7_CRIGR;G3IGQ2_CRIGR	Hspa2;I79_016447;I79_021800;I79_022973	HSPA2	0.177733	0.999871	-0.345967	-0.473769	14.741	14.3179	13.7304	14.4162	14.4698	13.2482	14.0268	14.5558	12.5138	14.3506	14.6398	13.0892	14.2984	14.5293	12.7069	14.4871	14.2379	12.8702
0.154034	-0.303005	G3H4Z8;G3IGQ3	G3H4Z8;G3IDL8;G3IGQ3	G3H4Z8_CRIGR;G3IGQ3_CRIGR	Hspa2;I79_022974	HSPA2	0.152976	0.999871	-0.303005	-0.412091	11.1747	12.0543	11.694	11.3129	12.1687	10.6588	11.0185	12.1291	10.0836	11.444	12.1269	10.3359	12.062	12.2758	10.5299	11.7763	12.4035	10.5114
0.233493	0.394126	G3H510	G3H510	G3H510_CRIGR	I79_005377	Talin-2	0.233337	0.999871	0.394126	0.594575	11.6187	12.1099	12.8547	11.9206	11.0939	12.6474	11.7288	11.8613	13.2541	12.156	11.9329	12.9863	11.3728	11.0181	12.8008	11.2908	11.1821	13.0304
0.796533	0.778895	G3H510;G3HN02	G3H510;G3HN02	G3H510_CRIGR;G3HN02_CRIGR	I79_005377;I79_012132	Talin-2	0.704826	0.999871	0.778895	1.72422	11.9697	12.1608	12.5266	12.0894	10.8704	12.1731	12.5061	12.1983	12.7652	12.5712	12.2345	12.5611	11.9474	11.0812	12.0398	11.4256	11.5332	12.1837
0.1635	-0.364381	G3H533	G3H533	G3H533_CRIGR	Ppib	Peptidyl-prolyl cis-trans isomerase	0.16155	0.999871	-0.364381	-0.43459	12.4559	13.0966	12.2498	13.2529	12.2414	11.6587	12.805	12.6254	10.6294	12.8114	12.7209	10.4992	13.4062	12.1382	12.4479	13.0867	11.9574	12.2482
0.00471387	0.0111232	G3H559	G3H559	G3H559_CRIGR	I79_005430	Alpha-mannosidase	0.0044922	0.999871	0.0111232	0.0143945	6.77059	7.35634	6.96725	8.23833	8.78783	8.72521	7.78799	7.89723	10.0995	7.43878	9.65025	8.48118	7.71935	7.65725	9.75204	7.96414	8.98044	8.66585
0.0332305	0.057766	G3H576	G3H576	G3H576_CRIGR	I79_005451	Annexin	0.0329289	0.999871	0.057766	0.098414	7.42564	8.80266	7.31025	8.09962	9.40003	7.81682	8.31525	9.13132	8.0432	8.62092	7.77444	8.1652	7.23092	9.98021	9.10426	8.91351	9.18612	8.23678
0.143838	0.385948	G3H584	G3H584	G3H584_CRIGR	I79_005459	SPARC	0.143252	0.999871	0.385948	0.387587	11.5149	12.2103	15.0229	11.3436	11.9843	13.4353	11.999	11.7291	14.1929	11.7802	12.5848	13.9912	12.7249	10.7188	14.1685	11.991	11.0955	15.235
0.295143	0.250215	G3H5I7	G3H5I7	G3H5I7_CRIGR	I79_005569	Fibrinogen alpha chain	0.283261	0.999871	0.250215	0.728214	11.3113	12.0783	11.9171	12.0733	11.5556	11.8648	11.9781	12.6607	11.6056	12.1949	12.8508	11.5884	11.6872	10.9779	11.7855	11.423	11.1234	11.4197
0.0366919	0.0500444	G3H5I8	G3H5I8	G3H5I8_CRIGR	I79_005570	Fibrinogen beta chain	0.0349145	0.999871	0.0500444	0.108285	10.7125	12.3556	11.6594	11.7451	11.7011	12.042	11.6143	12.7561	11.2679	11.2986	13.0849	11.5211	11.77	10.9263	11.2541	11.0763	11.6474	11.6159
0.139899	-0.794376	G3H5K5;G3I8X0	G3H5K5;G3I8X0	G3H5K5_CRIGR;G3I8X0_CRIGR	I79_005588;I79_020002	60S ribosomal protein L19	0.138906	0.999871	-0.794376	-0.378043	7.09907	11.7157	8.57797	11.4287	12.3692	6.87742	8.37222	11.9041	8.01584	11.0342	10.509	7.49337	11.9307	12.2289	8.2181	12.2425	12.228	8.49641
0.525996	-1.05961	G3H5K6	G3H5K6	G3H5K6_CRIGR	PDH-A1	Pyruvate dehydrogenase E1 component subunit alpha	0.509808	0.999871	-1.05961	-1.19569	8.02449	11.6485	7.76047	8.9722	9.97559	7.39784	6.78292	8.26853	8.11535	9.11157	9.5846	8.56739	8.28104	10.3408	8.51997	8.71053	9.61796	8.86652
0.450915	-0.740515	G3H5V0	G3H5V0	G3H5V0_CRIGR	I79_005692	Importin subunit beta-1	0.411837	0.999871	-0.740515	-1.04731	10.4326	10.1256	10.7273	9.50634	10.1918	10.1657	9.3601	10.2956	7.98658	10.0304	10.3684	9.45134	9.57922	10.4555	10.3181	9.49252	10.3121	9.61842
0.432312	0.842214	G3H5W0	G3H5W0	G3H5W0_CRIGR	I79_005704	Proteasome subunit beta	0.38655	0.999871	0.842214	1.01016	9.83942	9.99128	8.12551	7.1117	9.0951	9.84016	9.85498	9.48011	9.23851	8.37856	9.76439	9.49594	5.90935	9.79274	8.45088	8.85865	9.78087	8.07398
0.350722	-0.872201	G3H5W4	G3H5W4	G3H5W4_CRIGR	Rpl23	60S ribosomal protein L23	0.341921	0.999871	-0.872201	-0.844497	9.28782	9.93058	7.48335	10.0415	10.9255	7.95268	7.932	9.77363	8.59743	9.24489	7.2521	6.69518	10.4667	10.6975	8.63286	11.6044	10.5202	7.90063
0.496413	0.634478	G3H5W5	G3H5W5	G3H5W5_CRIGR	I79_005710	LIM and SH3 domain protein 1	0.445799	0.999871	0.634478	1.13748	9.29217	10.2348	10.6634	9.58702	10.0105	8.23558	9.73621	9.77482	10.2256	9.49852	10.0236	10.2391	9.53585	9.19282	9.39597	10.6179	10.3566	10.8001
0.0985788	0.195051	G3H609	G3H609	G3H609_CRIGR	I79_005762	Glutathione-disulfide reductase	0.098436	0.999871	0.195051	0.275006	8.71534	10.9058	10.3635	10.6421	10.6715	9.26371	10.7274	11.0981	9.33703	9.58345	10.2298	10.6747	10.4631	10.636	11.1962	7.64738	7.89895	10.9968
1.21937	2.78427	G3H665	G3H665	G3H665_CRIGR	I79_005816	Cadherin-5	1.02204	0.999871	2.78427	2.59535	8.06676	7.66035	12.1741	8.6541	7.94091	11.2455	12.7236	11.4142	12.0555	8.09961	5.6722	12.0826	8.35863	7.27654	11.509	7.86004	8.29908	12.2079
0.0017149	0.00755755	G3H668	G3H668	G3H668_CRIGR	Cdh11	Cadherin-11	0.0017088	0.999871	0.00755755	0.00525458	6.84008	7.60928	10.898	9.10944	7.71722	10.78	7.7425	8.44686	11.44	8.50535	8.0445	11.1992	7.24695	7.66634	10.9626	7.3805	7.52415	11.508
0.655064	-0.591787	G3H6B2;G3IBJ0	G3H6B2;G3IBJ0	G3H6B2_CRIGR;G3IBJ0_CRIGR	I79_005867;I79_021011	Dynamin GTPase	0.546412	0.999871	-0.591787	-1.44765	7.37989	9.30416	8.68189	8.65734	9.42422	8.01138	8.12072	8.06814	8.12871	8.06816	8.99319	8.66085	8.78372	9.35622	7.28302	9.59302	7.6466	8.11767
0.261883	-0.573217	G3H6B5	G3H6B5	G3H6B5_CRIGR	Ilf3	Interleukin enhancer-binding factor 3	0.261142	0.999871	-0.573217	-0.656824	5.57062	9.77706	9.08928	9.45512	9.21398	7.65721	7.52392	9.53507	7.54766	8.22306	9.01557	8.1803	8.9129	9.74062	8.52458	9.73477	9.10094	8.74111
0.257811	-0.484917	G3H6E1	G3H6E1	G3H6E1_CRIGR	Eif3g	Eukaryotic translation initiation factor 3 subunit G	0.252411	0.999871	-0.484917	-0.647976	7.34864	7.82984	10.1579	8.057	9.24744	7.03557	7.3114	8.40278	7.17109	4.82313	7.968	7.40462	8.5913	8.67357	7.59042	8.84103	8.69419	8.27197
0.175818	-0.641307	G3H6K1;G3H9H7	G3H6K1;G3H9H7	G3H6K1_CRIGR;G3H9H7_CRIGR	I79_005965;LOC100770709	Heterogeneous nuclear ribonucleoprotein G	0.175621	0.999871	-0.641307	-0.463527	10.1959	10.8857	7.9887	9.33131	10.6112	7.4427	7.14834	10.5194	7.79352	10.5592	8.59272	8.13375	10.1289	11.1209	8.57453	10.6603	11.068	8.89187
0.436349	-1.16423	G3H6M5	G3H6M5	G3H6M5_CRIGR	Fh	Fumarate hydratase, mitochondrial	0.415785	0.999871	-1.16423	-1.01823	10.5694	10.511	8.97704	10.1032	10.0846	8.52877	7.60517	10.4286	7.19006	9.58512	10.1756	7.56627	10.0603	10.7056	7.71957	9.98348	10.3441	7.54279
0.0508919	0.270222	G3H6S8	G3H6S8	G3H6S8_CRIGR	I79_006047	Inorganic diphosphatase	0.0508918	0.999871	0.270222	0.14811	10.4982	11.4231	10.4201	11.1822	11.495	7.46934	11.5451	11.6666	7.74541	10.1499	11.1387	8.51873	10.8389	12.0721	7.8703	11.3686	11.5763	8.83156
0.0493538	0.218062	G3H6T5	G3H6T5	G3H6T5_CRIGR	I79_006054	Hexokinase	0.048579	0.999871	0.218062	0.143846	8.13159	9.22745	8.2353	9.52138	9.97011	5.834	7.38048	10.0177	8.58152	7.39779	9.53535	6.94982	7.4627	10.1631	8.15875	7.4452	9.42794	9.64397
0.0702886	-0.227864	G3H6U1	G3H6U1	G3H6U1_CRIGR	I79_006060	RNA helicase	0.0695725	0.999871	-0.227864	-0.200908	9.51739	10.4593	7.31942	10.71	10.7817	7.91024	9.38585	10.7392	8.59324	10.3872	9.6897	7.3242	11.1731	10.7828	9.60778	11.4401	10.5776	7.89227
0.0738629	0.281211	G3H6V7	G3H6V7	G3H6V7_CRIGR	I79_006077	Lipoprotein lipase	0.073792	0.999871	0.281211	0.210451	11.9693	13.7436	12.4396	13.0239	12.8713	10.2898	13.3715	13.3127	10.3445	12.4276	13.9301	10.3784	12.2953	12.2852	8.52091	11.7999	12.2589	11.657
0.059184	0.136892	G3H6Z4	G3H6Z4	G3H6Z4_CRIGR	I79_006118	Alpha-1,4 glucan phosphorylase	0.0591403	0.999871	0.136892	0.170896	6.86017	8.14677	7.62857	6.4582	8.29693	7.59483	8.17172	6.39588	8.19303	7.87541	7.78204	8.20901	7.32558	8.8873	7.87165	7.31325	8.91417	7.09426
0.12765	-0.147442	G3H6Z8	G3H6Z8	G3H6Z8_CRIGR	Apmap	Adipocyte plasma membrane-associated protein	0.125552	0.999871	-0.147442	-0.348072	12.9225	13.5271	13.1175	14.0862	12.8713	13.1983	13.4841	13.4271	12.8022	12.2146	14.0086	14.055	12.2957	11.9648	12.8681	12.3735	11.987	12.4628
0.260327	-0.817653	G3H777;G3HMK1;G3I8W9	G3H777;G3I8W9;G3HMK1	G3H777_CRIGR;G3HMK1_CRIGR;G3I8W9_CRIGR	I79_006206;I79_011966;I79_020001	ADP/ATP translocase	0.242551	0.999871	-0.817653	-0.653445	11.8523	9.4257	6.96899	7.10284	10.9359	7.60916	8.41812	7.3003	7.47655	7.33937	7.23315	8.01524	7.63703	10.7472	8.60726	11.0812	10.6682	7.10019
0.000780899	0.00178305	G3H7B3	G3H7B3	G3H7B3_CRIGR	I79_006244	Galectin	0.000759212	0.999871	0.00178305	0.0023953	10.7483	10.0637	9.99839	10.6328	10.6147	8.5739	10.3207	10.1458	9.36033	10.0339	9.76669	8.98297	10.2384	9.79045	8.23037	10.583	9.87972	9.72487
0.051459	0.233715	G3H7J9;G3HHK3	G3H7J9;G3HHK3	G3H7J9_CRIGR;G3HHK3_CRIGR	LOC100755951;Rpl31	60S ribosomal protein L31	0.0508671	0.999871	0.233715	0.149679	10.2693	12.1624	7.00724	11.4141	12.8216	8.36154	11.5051	12.3081	9.48511	11.2649	11.1092	8.51061	11.9945	12.6387	7.78757	12.1761	12.8431	7.63957
0.345221	-1.26192	G3H7K5	G3H7K5	G3H7K5_CRIGR	Cct5	T-complex protein 1 subunit epsilon	0.338386	0.999871	-1.26192	-0.833131	9.99741	11.148	9.90054	11.1972	11.3929	8.82577	9.79087	11.0615	6.77777	8.44203	10.8335	8.20819	10.6249	11.4872	11.6364	11.045	11.3017	7.49633
0.314244	-1.41472	G3H7L1	G3H6R4;G3HQ39;G3I2N7;G3H7L1;G3HGD7;G3GRH2;G3GTY5;G3IGI0;G3HPU9;G3IAX7;G3HVZ4;G3GSH7;G3H3K6	G3H7L1_CRIGR	I79_006344	60S ribosomal protein L23a	0.314242	0.999871	-1.41472	-0.768564	6.45389	10.7534	9.75292	12.0154	11.2285	7.79193	7.64693	11.5433	7.60148	11.3532	9.32824	7.20511	11.991	10.9572	8.39945	12.8792	11.0025	7.68376
0.283628	-1.04348	G3H7M8	G3H7M8	G3H7M8_CRIGR	I79_006363	Heterogeneous nuclear ribonucleoprotein U	0.281001	0.999871	-1.04348	-0.70367	11.5134	12.3481	10.5258	12.2581	12.8217	9.94409	11.0977	12.4248	8.37098	12.1187	11.1799	7.19887	12.4891	12.777	9.20635	12.9867	12.855	7.86359
0.0605231	-0.0835843	G3H7R4	G3H7R4	G3H7R4_CRIGR	Prdx3	Peroxiredoxin 3	0.0568768	0.999871	-0.0835843	-0.174546	7.09493	8.74569	7.4371	8.31467	8.58316	7.0379	7.8557	7.84317	7.9861	7.90506	7.93026	8.87797	7.99935	8.70831	8.80003	7.8106	8.87141	7.65619
0.309326	0.476385	G3H7S9	G3H7S9	G3H7S9_CRIGR	I79_006419	Inter-alpha-trypsin inhibitor heavy chain H5-like protein	0.305941	0.999871	0.476385	0.758216	14.2931	14.8902	13.6345	14.9922	13.4049	13.5342	15.0231	14.5735	13.7638	14.7812	14.4132	13.4822	14.4236	13.2825	13.9696	13.9456	13.6953	14.0489
0.0532598	0.0750484	G3H7T9	G3H7T9	G3H7T9_CRIGR	I79_006430	HECT-type E3 ubiquitin transferase (Fragment)	0.0529012	0.999871	0.0750484	0.154651	12.9985	12.4729	11.9769	12.8063	11.4463	12.2403	12.7982	11.8856	12.0342	12.8446	11.0538	12.4288	11.7043	11.3845	11.599	12.1812	11.64	11.8368
0.671705	-0.660137	G3H7U0	G3H7U0	G3H7U0_CRIGR	Hsd17b10	3-hydroxyacyl-CoA dehydrogenase type-2	0.62548	0.999871	-0.660137	-1.48006	9.12373	10.5838	6.94658	9.22363	9.4063	8.73492	7.75433	9.13327	8.49685	9.38484	6.43915	8.45188	7.20192	9.55167	7.81654	9.31968	9.88927	8.85307
0.0411733	-0.0714917	G3H7V4	G3H0N4;G3H7V4;G3I9S3;G3I3I5;G3HYK9;G3I0F9	G3H7V4_CRIGR	I79_006447	60S ribosomal protein L7a	0.04105	0.999871	-0.0714917	-0.120967	6.77557	8.63337	9.18901	8.43324	9.14434	7.55101	8.4886	7.59198	8.83354	7.03198	7.42869	7.71388	10.0515	7.95519	8.71106	9.62049	8.91025	8.48752
0.0589129	0.158535	G3H7V9	G3H7V9	G3H7V9_CRIGR	Mcm2	DNA replication licensing factor MCM2	0.0585026	0.999871	0.158535	0.170157	8.10772	9.62568	6.65861	7.82367	9.65726	7.11114	8.64309	9.11613	7.30845	9.57122	7.88799	7.73746	9.89942	9.7391	8.2553	9.53643	9.49167	7.89522
0.339266	-0.746111	G3H7Y0	G3H7Y0	G3H7Y0_CRIGR	Copa	Coatomer subunit alpha	0.337472	0.999871	-0.746111	-0.820797	9.32335	9.34992	10.2655	10.3925	10.2078	8.18515	8.22468	9.99002	8.33238	7.43215	8.70906	7.76203	9.35308	9.5926	7.86656	9.57174	9.89155	8.98056
1.13271	0.464782	G3H7Z2	G3H7Z2	G3H7Z2_CRIGR	Tagln2	Transgelin	1.0211	0.999871	0.464782	2.40856	11.6955	12.9309	11.6834	11.8094	11.6812	11.2431	12.1717	12.0833	11.8731	12.7401	12.8261	11.4577	12.5096	12.7243	11.1315	12.2874	12.6435	11.9814
0.625295	1.21121	G3H8F4	G3H8F4	G3H8F4_CRIGR	CgPICR_013289	Dystroglycan 1	0.549999	0.999871	1.21121	1.38967	9.6525	11.3002	12.2805	8.5319	10.0699	11.4259	11.5259	11.403	10.7325	10.0553	11.1041	11.4121	10.8358	9.78794	11.241	10.5604	10.6635	12.1223
0.860904	-0.525722	G3H8F9;G3IDS4	G3IDS4;G3H8F9;G3HDJ0	G3H8F9_CRIGR;G3IDS4_CRIGR	Rhoa;Rhoc	Ras homolog family member A	0.853529	0.999871	-0.525722	-1.85149	7.46763	11.4554	11.7508	11.5179	11.4035	10.9249	10.4317	10.6661	11.1714	10.6171	10.9229	10.7361	11.0906	11.4553	11.5823	11.5935	11.0663	11.269
0.223017	-0.633746	G3H8M7	G3H8M7	G3H8M7_CRIGR	I79_006732	KH domain-containing, RNA-binding, signal transduction-associated protein 1	0.221526	0.999871	-0.633746	-0.571262	6.6139	10.9561	8.57129	9.6077	10.5712	8.25637	7.61418	10.5574	8.36247	9.07712	9.68635	6.97581	10.5867	11.2308	8.66441	10.1611	10.7936	8.39009
0.0766651	-0.0884949	G3H8N1	G3H8N1	G3H8N1_CRIGR	I79_006736	Plastin-2	0.0765806	0.999871	-0.0884949	-0.217895	12.044	12.7077	12.224	13.1426	12.2167	12.751	13.2027	12.4612	12.1808	12.6828	13.0325	12.5752	12.6789	11.4674	12.5558	12.0412	11.332	12.5089
0.070334	0.0713612	G3H8N1;G3IBY4	G3IBY4;G3H8N1	G3H8N1_CRIGR;G3IBY4_CRIGR	I79_006736;I79_021170	Plastin-2	0.0674623	0.999871	0.0713612	0.20103	10.994	10.9776	10.8969	11.0005	10.0035	11.0224	10.7505	10.5469	10.943	9.93986	11.1695	10.7845	10.3241	10.2445	10.8138	9.59486	9.90489	10.7082
0.00811017	-0.0286667	G3H8N3	G3H8N3	G3H8N3_CRIGR	I79_006739	60S ribosomal protein L4	0.00791331	0.999871	-0.0286667	-0.0246712	7.316	10.0316	8.64072	9.00421	10.4607	6.84242	8.13011	9.72129	8.36992	10.4459	8.8407	7.4996	9.41239	10.0421	8.5499	10.8223	10.0558	9.32889
0.150398	-0.814706	G3H8N3;G3HFG4	G3H8N3;G3HFG4;G3HTP4	G3H8N3_CRIGR;G3HFG4_CRIGR	CgPICR_006951;I79_006739	60S ribosomal protein L4	0.150398	0.999871	-0.814706	-0.403385	8.78655	12.0697	9.36349	11.1992	12.7786	7.92505	9.96369	12.2159	7.27908	7.15525	10.3892	8.38617	11.8098	13.0164	8.85933	12.2	12.8578	8.48068
0.350586	-1.76582	G3H8N4	G3H8N4	G3H8N4_CRIGR	I79_006744	Lactase-like protein	0.350136	0.999871	-1.76582	-0.844215	10.299	11.759	8.42512	12.2255	12.5508	7.73876	7.60366	11.8746	7.73935	11.6079	10.2617	7.41198	12.4119	11.7341	8.73005	12.9037	12.4785	8.60216
0.000263886	0.000578562	G3H8T0;G3I2Y2	G3H8T0;G3I2Y2	G3H8T0_CRIGR;G3I2Y2_CRIGR	I79_017780;Sulf2	Extracellular sulfatase	0.000263058	0.999871	0.000578562	0.000809915	14.8927	14.2237	14.3395	15.534	13.5965	14.6257	15.2424	13.7401	14.7754	15.6449	13.9526	14.9186	14.9953	12.1585	14.7106	14.9019	12.7853	14.5542
0.193154	0.319467	G3H8V1	G3H8V1	G3H8V1_CRIGR	Mmp9	Matrix metalloproteinase-9	0.192172	0.999871	0.319467	0.503648	11.6708	12.5273	12.7893	12.5717	12.4151	11.0005	12.7988	12.6051	11.5419	12.0889	12.8652	11.3116	11.813	11.238	12.3673	11.7444	11.4678	12.3824
0.26294	-0.497112	G3H8W5	G3H8W5	G3H8W5_CRIGR	I79_006852	6-phosphofructokinase	0.244755	0.999871	-0.497112	-0.659117	7.73187	7.46121	8.53317	9.55482	7.07704	8.6765	7.60883	8.31985	7.88834	7.91526	7.84449	8.75916	9.80002	7.22202	8.25358	9.68725	8.60154	7.95368
0.027602	0.0578114	G3H8Y5	G3H8Y5	G3H8Y5_CRIGR	I79_006834	Collagen alpha-1(VI) chain	0.026582	0.999871	0.0578114	0.08222	11.4606	11.7176	12.6285	11.4854	10.5946	12.8745	11.4073	11.5528	12.1679	10.8137	12.5312	12.186	11.6045	10.8669	13.0578	11.085	11.6448	12.6356
1.13703	1.2706	G3H935	G3H935	G3H935_CRIGR	I79_006897	Tyrosine--tRNA ligase	1.10443	0.999871	1.2706	2.41774	6.38906	8.38601	7.55066	7.10887	8.24373	6.87171	8.07401	8.85241	9.10968	8.20422	8.24763	6.12416	6.63366	8.41861	9.61418	8.96317	8.60417	8.16961
0.125072	0.428256	G3H937;G3HKD6	G3HKD6;G3H937	G3H937_CRIGR;G3HKD6_CRIGR	I79_006900;LOC100752761	Histone-binding protein RBBP4	0.117992	0.999871	0.428256	0.341704	9.12455	10.0701	10.674	9.13799	10.4773	6.3419	8.52998	9.53645	9.17555	8.67127	9.42537	7.76024	7.70484	9.82003	8.57459	10.0038	10.1428	7.12877
0.53356	-1.54339	G3H945	G3H945	G3H945_CRIGR	Eif3i	Eukaryotic translation initiation factor 3 subunit I	0.533534	0.999871	-1.54339	-1.21053	7.79273	9.8469	8.0431	10.5211	10.8563	7.97666	7.65912	9.99616	7.06862	8.73649	9.54889	7.41341	10.3485	11.052	8.64427	10.4983	10.001	8.48041
0.375032	-0.647687	G3H9B2	G3H9B2	G3H9B2_CRIGR	I79_006979	Myoferlin	0.371071	0.999871	-0.647687	-0.894391	8.43248	9.4379	8.22381	8.90678	9.14452	7.74494	8.28286	6.82089	8.74942	7.34895	7.39556	5.85481	7.6431	8.74845	9.12991	8.82032	7.79495	7.14366
0.147585	0.280383	G3H9F5	G3H9F5	G3H9F5_CRIGR	Elp1	Elongator complex protein 1	0.139814	0.999871	0.280383	0.396626	6.62242	9.17943	7.9966	7.39704	9.37461	7.29299	8.10498	8.70752	8.09328	8.06692	7.35628	8.44933	8.75587	9.09889	7.75284	8.49997	9.12536	8.16963
0.0921834	-0.391006	G3H9M6;G3I1S5	G3GUM6;G3I1S5;G3H9M6;G3HMD1;G3GSD8;G3GZ97	G3H9M6_CRIGR;G3I1S5_CRIGR	I79_007103;I79_017344	Glyceraldehyde-3-phosphate dehydrogenase	0.0917194	0.999871	-0.391006	-0.258532	11.8141	14.0487	12.2947	13.9515	14.4637	10.6229	12.757	14.135	10.9731	13.3111	12.8319	11.2549	13.8468	14.0177	11.7959	14.1981	13.9663	11.1171
0.213833	0.402974	G3H9M9	G3H9M9	G3H9M9_CRIGR	I79_007106	Microtubule-associated protein RP/EB family member 2	0.212328	0.999871	0.402974	0.550655	6.51956	10.0207	10.7474	9.70019	9.67582	7.93362	10.3428	9.32359	8.85215	7.44635	9.96319	9.77734	10.3632	8.41675	8.71039	9.09686	7.07069	9.64153
0.00908865	0.0468419	G3H9Q6	G3H9Q6	G3H9Q6_CRIGR	Stc2	STC2	0.00886356	0.999871	0.0468419	0.0276176	7.42738	7.12624	12.4788	8.67036	7.72853	10.1891	6.84797	7.96505	11.9155	8.08947	7.44819	10.7322	7.15404	7.99834	11.5879	8.82712	7.88942	12.4989
0.861438	-1.07883	G3H9T1	G3H9T1	G3H9T1_CRIGR	Ddost	Dolichyl-diphosphooligosaccharide--protein glycosyltransferase 48 kDa subunit	0.736218	0.999871	-1.07883	-1.85255	9.92667	9.39688	7.6502	9.31454	9.78737	9.21589	7.75414	9.4688	7.85838	8.08867	9.01661	6.19984	10.1057	9.58325	8.44369	9.69776	10.0026	7.41126
0.463136	0.743128	G3H9U3	G3H9U3	G3H9U3_CRIGR	I79_007174	Splicing factor, proline-and glutamine-rich	0.4233	0.999871	0.743128	1.07162	7.75451	9.67401	7.79211	7.0628	9.16503	7.37037	8.36771	8.39857	9.0613	7.96744	7.99349	6.93274	8.66462	9.21185	9.02671	7.60678	8.40982	7.98023
0.427606	-0.476674	G3HA23	G3HA23	G3HA23_CRIGR	I79_007263	Malate dehydrogenase (Fragment)	0.42542	0.999871	-0.476674	-1.00073	10.992	10.7204	9.72367	9.92382	10.6187	9.58905	9.24674	10.2999	9.15485	10.0995	10.0959	7.178	10.1959	10.6576	8.94537	10.33	11.0779	7.12789
0.409379	0.519503	G3HA91	G3HA91	G3HA91_CRIGR	Colec10	Collectin subfamily member 10	0.375048	0.999871	0.519503	0.964076	10.2271	10.9711	10.7934	11.3141	9.7724	11.31	11.6421	11.1083	11.2045	11.0984	11.4404	9.87733	11.1553	9.83395	11.4156	10.2665	10.3556	10.9462
0.0158582	0.0629301	G3HAA1;G3HP71	G3HP71;G3H605;G3HAA1	G3HAA1_CRIGR;G3HP71_CRIGR	I79_007347;I79_012577	Heterogeneous nuclear ribonucleoprotein H3	0.0158527	0.999871	0.0629301	0.047831	7.24961	8.6209	8.42541	7.88633	10.5851	7.53085	7.32996	10.3962	8.46489	9.06307	6.84713	8.16134	9.65068	10.5329	8.95802	9.45348	10.6361	7.98048
0.349772	-1.32661	G3HAE2	G3HAE2	G3HAE2_CRIGR	I79_007391	ATP synthase subunit alpha, mitochondrial	0.343121	0.999871	-1.32661	-0.842536	11.592	12.8013	12.3623	11.8452	13.044	10.0667	10.1901	12.6689	8.11708	11.294	11.1071	7.99013	12.3098	13.1906	8.04369	12.7787	13.1181	8.18691
0.0993701	-0.138774	G3HAH3	G3HAH3	G3HAH3_CRIGR	Dhodh	Dihydroorotate dehydrogenase (quinone), mitochondrial	0.0949315	0.999871	-0.138774	-0.277034	7.44939	8.06963	8.96676	7.86881	7.52024	8.05073	7.31957	8.61722	7.08667	8.89939	8.17419	7.76223	6.59516	8.58263	8.98668	7.29665	8.70166	7.25717
0.0536425	0.120032	G3HAI3	G3HAI3	G3HAI3_CRIGR	I79_007438	Follistatin-related protein 1	0.0534733	0.999871	0.120032	0.155705	8.94623	11.3367	13.6309	10.6545	10.2735	11.8706	10.5312	10.3742	12.2533	10.0915	11.5413	11.7368	10.366	10.1837	12.816	9.32083	9.48784	13.3977
0.240037	-2.93249	G3HAM0;G3HLD1	G3HAM0;G3HLD1	G3HAM0_CRIGR;G3HLD1_CRIGR	I79_007466;I79_011519	Dynein heavy chain 5, axonemal	0.239894	0.999871	-2.93249	-0.609043	7.70428	17.4271	7.4087	18.2868	16.3186	6.8344	6.82744	17.3494	8.46555	7.6513	16.8997	7.01219	17.7425	16.7909	8.04865	17.4797	17.0337	7.79306
0.0468896	0.142712	G3HAN5	G3IMG8;G3HAN5	G3HAN5_CRIGR	Eif2s2	Eukaryotic translation initiation factor 2 subunit 2	0.0466441	0.999871	0.142712	0.13699	7.3501	9.52736	10.4025	8.9123	10.6981	7.83496	8.77179	10.5318	8.56988	9.6063	9.9181	7.64379	10.6971	10.6059	7.78895	10.7801	10.6123	6.87401
0.147439	-0.145642	G3HAN8	G3HAN8	G3HAN8_CRIGR	Ahcy	AHCY	0.146248	0.999871	-0.145642	-0.396275	12.5175	12.4462	12.8782	13.4216	12.4304	12.67	13.1055	12.5963	12.3832	12.9663	12.4612	12.9308	12.9438	11.8962	13.0043	12.6918	11.8147	12.5382
0.109018	0.343944	G3HAP7	G3HAP7	G3HAP7_CRIGR	Gss	Glutathione synthetase	0.108944	0.999871	0.343944	0.301576	6.748	9.80874	9.29573	8.2657	9.67911	6.75435	7.40548	10.0192	8.30633	9.46422	10.2144	6.76289	7.37028	10.6102	7.75026	7.2326	10.3424	8.48368
0.134622	0.303024	G3HAR2;G3I9G3	G3HAR2;G3I9G3	G3HAR2_CRIGR;G3I9G3_CRIGR	Cpne1;Cpne3	CPNE1	0.132376	0.999871	0.303024	0.365187	7.2596	6.5712	7.89062	7.39408	9.5004	7.34153	7.82071	9.22154	8.10283	7.78853	8.39886	6.25879	8.88225	9.2987	8.59814	7.47398	7.63768	7.68851
0.521491	-1.58169	G3HAR7	G3HAR7	G3HAR7_CRIGR	I79_007525	RNA-binding protein 39	0.521319	0.999871	-1.58169	-1.18684	7.49401	11.1926	10.4441	10.8456	11.4621	8.31469	7.47736	10.4478	7.95215	10.8225	9.52363	8.55007	10.7014	11.6529	9.58326	10.4545	11.1448	8.13013
0.385549	-1.15895	G3HB04	G3HB04	G3HB04_CRIGR	I79_007616	Protein disulfide-isomerase	0.360069	0.999871	-1.15895	-0.915823	8.76436	10.5645	11.2223	10.1117	11.4445	11.5532	11.2729	10.8228	7.53679	10.3043	12.0416	12.3589	11.0169	11.5515	12.72	10.607	11.3557	8.8378
0.117858	-0.224953	G3HB38	G3HB38	G3HB38_CRIGR	I79_007653	Putative ATP-dependent RNA helicase DDX47	0.116264	0.999871	-0.224953	-0.323778	8.6286	8.78126	6.38138	8.96587	9.72392	7.71005	8.53174	9.23862	7.95461	7.34508	7.65615	7.80104	9.4435	9.66534	7.98035	6.23363	9.50039	8.54247
0.157937	0.487606	G3HB86	G3HB86	G3HB86_CRIGR	I79_007707	Retinoic acid receptor responder protein 2	0.157754	0.999871	0.487606	0.421396	9.03131	11.65	10.2775	10.4809	10.7299	8.01729	10.8337	11.1515	8.70571	10.1579	11.7546	12.3509	9.61208	10.1722	10.3815	9.43169	10.0137	10.9636
0.0871544	0.0899458	G3HBD3	G3HBD3;G3HBD4	G3HBD3_CRIGR	LOC100765627	Nucleoside diphosphate kinase	0.0835822	0.999871	0.0899458	0.245468	11.4443	13.0338	13.0316	12.0744	12.4019	12.0105	11.6794	12.8742	12.2032	11.9837	12.9683	11.7096	12.0673	12.8215	12.9687	11.9058	12.7587	12.4117
0.14112	-0.351181	G3HBE8	G3HBE8	G3HBE8_CRIGR	Chad	CHAD	0.140708	0.999871	-0.351181	-0.381007	8.68442	9.6665	8.0213	9.8558	8.28418	7.42398	8.42029	9.03559	7.05454	11.1684	9.50286	7.01247	10.0625	7.16579	8.43694	8.22213	8.66932	9.32413
0.115178	-0.615013	G3HBE9	G3HBE9	G3HBE9_CRIGR	I79_007777	Leucine-rich repeat-containing protein 59	0.115178	0.999871	-0.615013	-0.317073	11.1221	12.5701	7.5702	12.8214	13.0087	8.80016	10.8141	13.3571	8.61405	12.3481	11.5892	6.56382	12.6405	13.0814	6.76157	12.8249	13.2587	6.95189
0.129678	0.651514	G3HBG5	G3HBG5	G3HBG5_CRIGR	I79_007793	26S protease regulatory subunit 4	0.12414	0.999871	0.651514	0.353065	10.7076	10.5606	10.2688	10.557	10.9154	5.54748	9.37593	10.8714	8.72707	10.6321	10.4674	9.37575	10.4419	11.1477	8.55516	10.6335	10.8996	7.83282
0.25821	-0.560013	G3HBG8;G3I5T9;G3IM13	G3HBG8;G3I5T9;G3IM13	G3HBG8_CRIGR;G3I5T9_CRIGR;G3IM13_CRIGR	I79_007796;I79_018847;I79_024941	Calmodulin	0.25404	0.999871	-0.560013	-0.648843	14.1764	11.8154	11.3868	12.8148	10.3134	11.4849	11.8542	10.2356	10.8433	12.2783	11.4951	11.5298	12.0797	9.69382	8.86866	11.5797	11.361	11.5375
0.341388	1.07457	G3HBJ0	G3HBJ0	G3HBJ0_CRIGR	I79_007820	Histidine ammonia-lyase	0.324798	0.999871	1.07457	0.825195	10.5402	9.14688	8.35594	6.83629	6.86325	10.397	8.7693	8.377	10.174	8.63853	9.26429	7.26257	8.80573	7.8046	9.13916	9.28193	7.12179	7.99193
0.313468	-1.23921	G3HBP8	G3I0G4;G3HIC1;G3HBP8;G3HCB4;G3HYV9	G3HBP8_CRIGR	Rps2	40S ribosomal protein S2	0.313261	0.999871	-1.23921	-0.766933	11.3619	10.9545	9.44892	10.7741	11.3422	7.80041	7.15693	11.0544	7.98768	7.86184	8.9031	8.05549	10.6453	11.4653	8.91712	11.3187	11.4516	7.06085
0.674817	-1.54579	G3HBP8;G3HUJ1	G3H5A6;G3I7G4;G3I535;G3HIC0;G3HBP8;G3HUJ1;G3H6Z3;G3HYV9	G3HBP8_CRIGR;G3HUJ1_CRIGR	CgPICR_013973;Rps2	40S ribosomal protein S2	0.609875	0.999871	-1.54579	-1.48613	10.3076	11.5017	9.88888	11.0179	11.8693	10.5266	9.25864	11.4023	8.11544	9.85033	10.6364	7.25801	11.2416	12.0012	8.30057	10.9622	11.7748	9.98249
0.70528	1.21966	G3HBR8	G3HBR8;G3IA42;G3IA41	G3HBR8_CRIGR	I79_007867	Hemoglobin subunit alpha	0.631337	0.999871	1.21966	1.54551	17.7725	18.5035	17.1735	18.4916	17.0592	15.951	18.9219	18.2963	17.9426	19.163	18.5091	17.7469	18.5793	17.066	16.09	18.0531	17.5623	17.6957
0.0250476	0.129778	G3HBX0	G3HBX0	G3HBX0_CRIGR	Gnptg	N-acetylglucosamine-1-phosphate transferase subunit gamma	0.0249204	0.999871	0.129778	0.0748106	7.51504	9.52144	9.85427	10.446	9.22085	5.7989	6.58003	9.97065	9.30441	9.91679	10.3934	7.23913	10.4916	7.44078	8.70579	8.90179	8.50783	9.69456
0.813119	1.37295	G3HC01	G3HC01;G3IIZ5	G3HC01_CRIGR	I79_008041	Tropomyosin alpha-3 chain	0.717314	0.999871	1.37295	1.75689	11.9372	9.30173	8.01543	7.28043	7.63286	9.622	9.57346	9.05277	10.0279	10.234	9.604	8.56575	9.71865	8.1102	7.63139	7.36001	10.8427	9.26709
0.158686	-0.352239	G3HC03	G3HC03	G3HC03_CRIGR	I79_008044	40S ribosomal protein S27	0.157323	0.999871	-0.352239	-0.423177	8.51824	8.91194	8.52569	8.29313	10.369	8.38087	8.51169	9.56391	7.91065	7.29805	8.74774	7.41863	10.1118	9.65717	8.27527	10.6895	10.1221	7.23875
0.0152272	0.065108	G3HC31	G3HC31	G3HC31_CRIGR	S100a6	Protein S100	0.0148345	0.999871	0.065108	0.0459594	9.5052	11.1246	10.911	11.011	11.1561	7.22111	10.4861	10.4145	8.68289	7.62767	11.3679	6.78235	10.7998	11.092	8.77698	11.0102	10.8333	8.23242
0.202929	-0.612796	G3HC47	G3HC47	G3HC47_CRIGR	Gba	Glucosylceramidase	0.199421	0.999871	-0.612796	-0.525977	8.30772	10.3082	9.91501	10.4004	10.0696	7.28091	7.91123	9.86102	8.14025	7.13714	10.7725	8.49096	10.2656	9.14962	8.68567	9.66306	9.35455	8.35129
0.166805	-0.385732	G3HC49	G3HC49	G3HC49_CRIGR	Thbs3	Thrombospondin-3	0.165159	0.999871	-0.385732	-0.44239	6.29185	9.81155	11.0244	7.3722	9.43758	9.59131	7.98474	9.40837	7.85079	8.77046	7.70164	9.42706	7.74542	7.76341	10.1292	7.32139	8.07324	10.31
0.170355	0.422508	G3HC77	G3HC77	G3HC77_CRIGR	I79_008082	Cell division cycle 5-related protein	0.164286	0.999871	0.422508	0.450738	6.78767	8.095	8.06577	7.03836	9.68954	7.22011	8.26838	9.12828	7.81887	7.83149	9.00027	7.70657	7.12544	10.0856	8.99286	8.90719	7.87438	7.72988
0.430507	-0.722773	G3HC84	G3HC84	G3HC84_CRIGR	I79_008088	Heat shock protein HSP 90-beta	0.429237	0.999871	-0.722773	-1.00654	11.8102	13.0072	12.7105	13.1184	13.2966	11.8062	11.586	13.0964	11.3705	12.4561	12.3983	10.9159	13.0063	12.8522	11.6025	13.4165	13.2195	11.1982
0.111637	-0.530665	G3HCB0	G3HCB0	G3HCB0_CRIGR	H671_2g5856	PC4 and SFRS1-interacting protein	0.111232	0.999871	-0.530665	-0.308181	6.95409	10.0453	10.1003	10.8893	10.0764	6.50577	7.68045	10.7687	7.43036	8.00794	9.43443	7.75875	7.38032	10.4543	7.90689	10.341	9.99896	7.75395
0.0762107	0.433657	G3HCB3	G3HCB3	G3HCB3_CRIGR	Cdh6	Cadherin-6	0.0762101	0.999871	0.433657	0.21669	7.45518	7.55649	11.7907	6.59578	7.88885	11.3132	7.56127	7.65955	11.878	7.10018	8.1423	11.4681	7.49708	7.18715	11.3448	7.84156	8.64731	11.4787
0.106861	-0.259033	G3HCK9	G3HCK9	G3HCK9_CRIGR	I79_008220	Far upstream element-binding protein 2	0.105987	0.999871	-0.259033	-0.296118	7.41693	8.80014	9.43483	9.22058	9.7972	7.42254	8.71383	9.33638	7.61301	8.94817	8.08446	8.82286	8.7837	9.86367	7.56906	7.7531	9.76556	7.61196
0.134325	0.107191	G3HCL6	G3HCL6	G3HCL6_CRIGR	I79_008227	Complement C3	0.126048	0.999871	0.107191	0.36446	15.2481	16.3232	15.8739	16.0378	15.9932	15.8449	15.9766	16.6037	15.6171	15.8298	16.6946	15.6862	15.8277	15.8451	15.777	15.3389	15.4887	15.6391
0.56888	-1.17247	G3HCT4	G3HCT4	G3HCT4_CRIGR	Ddx5	Probable ATP-dependent RNA helicase DDX5	0.568418	0.999871	-1.17247	-1.27965	10.1141	10.3212	9.34925	10.7989	10.5165	8.66499	7.65583	9.79943	9.00773	10.2954	9.89988	7.27296	9.90076	10.9908	8.77347	11.1342	11.0034	7.87758
0.0184539	0.11798	G3HCT4;G3IJD1	G3HCT4;G3IJD1	G3HCT4_CRIGR;G3IJD1_CRIGR	Ddx17;Ddx5	Probable ATP-dependent RNA helicase DDX5	0.0180802	0.999871	0.11798	0.0555045	11.3289	12.073	11.5274	11.7597	12.5406	6.52932	10.389	12.0916	8.7029	11.5935	10.7976	7.32145	12.3065	12.8273	7.6393	12.6141	12.623	7.78381
0.0154997	0.0384944	G3HCU8	G3HCU8	G3HCU8_CRIGR	I79_008315	26S protease regulatory subunit 8	0.0154864	0.999871	0.0384944	0.0467681	10.4984	10.0231	10.3155	8.31772	10.1725	8.91507	9.39451	10.1117	8.01457	10.1078	9.23232	7.24426	10.1685	9.62995	8.05298	10.1544	10.2388	8.00364
0.142926	-0.254495	G3HCW9	G3HCW9	G3HCW9_CRIGR	CgPICR_020613	PRDX2	0.138958	0.999871	-0.254495	-0.385381	13.5684	11.8783	11.8713	11.5108	11.2087	13.1134	11.1011	11.9653	12.003	11.7069	11.673	12.2396	12.335	10.7785	11.8194	12.4066	11.6967	12.2303
0.522503	0.647943	G3HCX7	G3HCX7	G3HCX7_CRIGR	Farsa	Phenylalanine--tRNA ligase alpha subunit	0.488252	0.999871	0.647943	1.18883	7.29763	6.93996	7.91571	8.35027	9.0084	8.29528	8.23194	9.50423	9.86161	8.71723	7.45459	7.89456	7.76231	8.22432	9.24402	7.75496	8.92492	8.06556
0.56939	-1.52594	G3HCX8	G3HCX8	G3HCX8_CRIGR	CgPICR_020604	Calreticulin	0.508922	0.999871	-1.52594	-1.28065	10.0036	11.1801	11.2008	11.1287	11.602	10.3536	7.39259	11.2811	9.83283	10.1314	11.5277	8.87353	11.4825	10.562	11.6404	11.1371	11.2991	11.0658
0.270806	-0.923141	G3HD12;G3HMJ0	G3HD12;G3HMJ0	G3HD12_CRIGR;G3HMJ0_CRIGR	I79_008384;Prkacb	cAMP-dependent protein kinase	0.268271	0.999871	-0.923141	-0.676127	7.63446	10.3369	9.01732	10.5212	10.4019	8.04176	6.93709	10.7343	8.52403	9.9854	7.46636	7.93874	10.4315	10.1835	9.22299	9.19253	8.30056	7.88521
0.0831136	0.0641052	G3HD18	G3INX6;G3HD18	G3HD18_CRIGR	CgPICR_020573	RNA helicase	0.083101	0.999871	0.0641052	0.234899	6.7153	7.27218	9.13	7.93915	7.80377	7.29092	7.78599	7.39595	8.04422	8.64643	7.6562	7.35975	7.2732	7.72468	9.05094	8.41929	8.76444	8.99363
0.499789	-1.36761	G3HD18;G3HZH3	G3HZH3;G3HD18	G3HD18_CRIGR;G3HZH3_CRIGR	CgPICR_020573;I79_016476	RNA helicase	0.487587	0.999871	-1.36761	-1.14414	9.37885	10.2587	6.99821	10.0663	10.8028	8.56451	7.5927	10.4317	7.30633	9.91196	10.0647	7.81431	9.99589	10.8421	7.92882	9.45939	10.8591	7.45131
0.691909	-1.33399	G3HD42	G3HD42	G3HD42_CRIGR	I79_008416	Serpin B5	0.604675	0.999871	-1.33399	-1.51944	12.8122	7.48366	7.87733	8.14991	8.0847	10.6332	7.11348	7.96264	7.78973	7.67957	7.3365	6.36409	9.25582	7.97772	7.00269	8.46046	9.5761	8.58604
0.022839	-0.134463	G3HD67;G3I9Z3	G3HD67;G3I9Z3	G3HD67_CRIGR;G3I9Z3_CRIGR	LOC100759137;Prps2	Ribose-phosphate diphosphokinase	0.0228329	0.999871	-0.134463	-0.0683731	7.78867	11.4727	7.19409	7.75069	11.8828	7.42196	7.8474	11.5509	7.25379	6.90736	10.8675	7.964	10.686	12.1954	8.30365	10.5697	11.483	7.81172
0.0180488	0.0430832	G3HD94	G3HD94	G3HD94_CRIGR	I79_008473	Non-specific serine/threonine protein kinase	0.0174416	0.999871	0.0430832	0.0543097	15.4161	13.1757	13.1308	12.5031	12.7272	14.8317	13.1489	13.0837	13.9587	14.0002	12.9944	14.0685	13.9898	12.7087	13.4413	13.3592	14.0185	13.6508
0.159208	0.466545	G3HDE8	G3HDE8	G3HDE8_CRIGR	I79_008554	Phosphoenolpyruvate carboxykinase (GTP)	0.153294	0.999871	0.466545	0.424416	8.81833	9.46749	7.4243	7.79797	10.0856	6.65063	7.78063	9.16115	8.99207	8.74557	8.7419	8.33823	9.20871	10.1104	8.40441	8.70745	9.9878	9.6643
0.116166	0.38646	G3HDL6	G3HDL6	G3HDL6_CRIGR	I79_008601	Elongation factor 1-beta	0.11502	0.999871	0.38646	0.319549	11.5563	8.51425	12.1526	7.07777	7.68137	10.3325	8.78077	7.55633	9.9139	6.38429	10.2797	10.5186	7.59713	7.08653	11.7481	9.41006	9.18628	11.2419
0.384052	-0.673536	G3HDL6;G3I5H3	G3I5H3;G3HDL6	G3HDL6_CRIGR;G3I5H3_CRIGR	I79_008601;I79_018721	Elongation factor 1-beta	0.346884	0.999871	-0.673536	-0.912777	8.15393	8.87068	10.5883	8.99326	9.42495	8.89291	7.02196	9.3917	8.87685	9.22212	9.35464	9.365	8.49156	9.32678	9.55973	9.34733	9.07183	7.66969
0.814039	-1.37096	G3HDQ2	G3HDQ2	G3HDQ2_CRIGR	Mdh1	Malate dehydrogenase	0.66734	0.999871	-1.37096	-1.75871	10.5803	11.3395	11.4231	11.202	11.5736	11.2451	8.5572	11.2103	10.1404	10.6457	11.6697	10.8636	11.3418	10.8577	11.5536	11.2195	11.0177	10.7916
0.446173	-1.36347	G3HDR3	G3HDR3	G3HDR3_CRIGR	I79_008649	T-complex protein 1 subunit delta	0.446122	0.999871	-1.36347	-1.03786	7.58997	10.1923	11.1658	10.3567	10.812	7.8653	6.67529	9.93792	8.33046	8.52507	9.44842	10.6124	9.10869	10.3603	9.01444	9.42357	10.5856	7.76737
0.0263061	0.0625114	G3HDT6	G3HPV2;G3HDU4;G3INW9;G3H2T7;G3HPV6;G3HDV5;G3H2T8;G3H4Q1;G3HDS9;G3HDT6	G3HDT6_CRIGR	I79_008702	Histone H2A type 1	0.0247883	0.999871	0.0625114	0.0784659	13.3884	14.9755	13.0848	13.6696	13.494	13.4667	12.6762	15.186	12.9557	14.088	13.9288	11.961	14.1253	14.5054	7.71472	14.1774	14.4979	12.5846
0.0404409	0.129427	G3HDT6;G3HPV5	G3HDU1;G3HDU9;G3HPV5;G3HDS7;G3HDT6	G3HDT6_CRIGR;G3HPV5_CRIGR	H1-5;I79_008702	Histone H2A type 1	0.0404399	0.999871	0.129427	0.118902	8.12324	10.0593	8.47295	9.70277	8.77434	7.05024	7.94984	10.1607	7.80511	7.89329	8.69806	8.62085	8.91899	9.09531	7.65898	8.4911	9.69223	7.3155
0.28173	-2.20408	G3HDT6;G3ILX7	G3HDU4;G3INW9;G3HZ14;G3H2T7;G3ILX7;G3HDV5;G3HPW0;G3HDS3;G3H3H8;G3H2T8;G3I968;G3H4Q1;G3HDS9;G3HDT6;G3HMB9	G3HDT6_CRIGR;G3ILX7_CRIGR	I79_008702;I79_024903	Histone H2A type 1	0.265884	0.999871	-2.20408	-0.699606	14.2976	17.0904	14.3152	16.1308	17.4998	13.6611	14.8852	17.8644	7.92985	16.0583	15.7767	13.2568	16.6469	17.6194	13.6212	17.1116	17.5775	13.8826
0.456975	0.328382	G3HDZ3	G3HDZ3	G3HDZ3_CRIGR	Scin	Scinderin	0.433734	0.999871	0.328382	1.05937	12.5772	13.8209	12.8994	13.3222	13.1168	12.8416	13.6228	13.7685	12.8744	13.2622	13.8258	13.0868	13.1078	13.1818	12.9452	13.0262	12.778	13.1395
0.467391	-0.442312	G3HE31	G3HE31	G3HE31_CRIGR	I79_008802	26S proteasome regulatory subunit 7	0.446147	0.999871	-0.442312	-1.08007	9.89315	10.7603	9.93798	10.6424	10.8597	10.2045	10.584	10.3824	9.41328	9.82311	9.99938	7.31381	10.4377	10.905	7.92253	10.9492	10.4767	7.78724
0.218839	0.636066	G3HEB6	G3HEB6	G3HEB6_CRIGR	Tgfbr3	TGF-beta receptor type III	0.216799	0.999871	0.636066	0.561908	8.0167	11.2473	9.73191	7.44391	10.512	9.71211	8.76816	11.0515	9.75657	7.0095	11.0725	9.6563	9.06592	9.4633	8.20159	7.56138	9.44962	9.79944
0.318839	0.509844	G3HEC7;G3HVI1;G3IJ85	G3HEC7;G3HVI1;G3IJ85	G3HEC7_CRIGR;G3HVI1_CRIGR;G3IJ85_CRIGR	I79_014970;LOC100760666;LOC100763486	UBE2D2B	0.30675	0.999871	0.509844	0.778206	11.4372	8.8176	8.47886	8.12854	8.67675	6.71952	7.88362	8.90799	8.26273	7.58517	9.41872	8.16079	7.14637	8.87679	8.58485	9.63412	8.42021	7.52539
0.159059	0.0852191	G3HEJ4	G3HEJ4	G3HEJ4_CRIGR	I79_008978	Neogenin	0.149224	0.999871	0.0852191	0.424063	9.52716	10.6584	9.74696	10.5988	10.0849	9.95861	10.2193	10.3023	10.3764	10.515	11.0478	10.0702	10.5547	10.2687	10.2273	10.3335	9.54756	9.31072
0.231421	-1.07151	G3HEJ8	G3HEJ8;G3HMK1	G3HEJ8_CRIGR	I79_008982	ADP/ATP translocase	0.231183	0.999871	-1.07151	-0.589981	12.3683	12.9868	7.91494	12.1283	13.3504	9.24898	11.0497	12.5205	7.94305	12.2451	11.0812	7.86281	12.233	13.0117	8.68186	12.9563	13.0051	7.84448
0.040409	-0.0852982	G3HEP8	G3HEP8	G3HEP8_CRIGR	I79_009036	Armadillo repeat protein deleted in velo-cardio-facial syndrome-like	0.0400548	0.999871	-0.0852982	-0.118812	12.6272	12.8792	12.0925	11.7589	11.949	13.6294	11.5829	12.5676	12.9308	14.2298	12.3626	14.0539	14.5135	11.7185	12.5549	12.705	12.3027	12.4232
0.274825	-0.544182	G3HES2;G3HHR3;G3IBN9;G3IIF5;G3IKD4;G3IKI7	G3IIF1;G3IMT7;G3IIF3;G3IH98;G3IBN6;G3IBN9;G3IIF5;G3HLL7;G3IIF2;G3II08;G3IKD4;G3HES2;G3IKI7;G3HHR3	G3HES2_CRIGR;G3HHR3_CRIGR;G3IBN9_CRIGR;G3IIF5_CRIGR;G3IKD4_CRIGR;G3IKI7_CRIGR	I79_009066;I79_021070;I79_023623;I79_024334;I79_024390;Vim	Keratin, type II cytoskeletal 8	0.263828	0.999871	-0.544182	-0.684785	15.3586	15.1064	14.7499	14.5201	14.6947	16.7533	14.1129	14.9707	15.2518	15.6465	14.5	15.2257	15.8302	15.3228	14.9487	15.0593	15.2329	14.937
0.162845	-1.06837	G3HES2;G3HHR3;G3IKI6	G3IH98;G3IKI6;G3I621;G3HES2;G3HHR3;G3IJR3	G3HES2_CRIGR;G3HHR3_CRIGR;G3IKI6_CRIGR	I79_009066;I79_024389;Vim	Keratin, type II cytoskeletal 8	0.162792	0.999871	-1.06837	-0.433039	10.4165	12.6138	10.0335	12.7111	12.9257	7.75479	11.2791	12.3848	6.52253	12.155	11.0242	8.96038	13.1448	13.5424	7.8867	13.5043	13.1598	10.9077
0.301736	-0.908651	G3HES2;G3IBN8;G3IIF5	G3IH98;G3IBN7;G3IIF5;G3IBN8;G3HES2	G3HES2_CRIGR;G3IBN8_CRIGR;G3IIF5_CRIGR	I79_009066;I79_021069;I79_023623	Keratin, type II cytoskeletal 8	0.280343	0.999871	-0.908651	-0.742191	12.4279	11.0372	11.795	12.2861	10.652	14.6807	12.1998	10.9617	11.7314	14.4131	10.5718	12.982	14.5794	10.1351	11.6586	11.8601	10.6557	12.6257
0.0333777	-0.0528568	G3HES2;G3IBN9;G3IBP3;G3IKD4;G3IKI6	G3IH98;G3IBP3;G3IKD3;G3IBN6;G3IBN9;G3IKI6;G3IKD4;G3HES2	G3HES2_CRIGR;G3IBN9_CRIGR;G3IBP3_CRIGR;G3IKD4_CRIGR;G3IKI6_CRIGR	I79_009066;I79_021070;I79_021074;I79_024334;I79_024389	Keratin, type II cytoskeletal 8	0.0330556	0.999871	-0.0528568	-0.0988351	16.1121	15.9979	16.4828	15.8127	15.8747	17.1808	15.7407	16.2075	16.7614	16.2465	15.5353	16.7136	15.7972	15.5403	16.8004	15.6201	16.5448	16.3646
0.0319819	0.0653474	G3HET8;G3I3E3;G3IFU7;G3ILY1	G3IFU7;G3HET8;G3ILY1;G3I3E3	G3HET8_CRIGR;G3I3E3_CRIGR;G3IFU7_CRIGR;G3ILY1_CRIGR	I79_009086;I79_017948;I79_022620;I79_024907	Ubiquitin-conjugating enzyme E2 variant 1	0.0318477	0.999871	0.0653474	0.0948372	7.98206	9.17486	8.10108	8.48659	9.7129	7.85097	8.62419	9.53014	8.09217	7.50856	8.65743	9.09955	9.7113	8.36334	7.96952	9.56593	8.29252	8.94223
0.741831	1.83437	G3HEV3	G3HEV3	G3HEV3_CRIGR	I79_009100	Latent-transforming growth factor beta-binding protein 1	0.662476	0.999871	1.83437	1.61691	7.41057	7.89013	11.94	8.44904	8.29625	7.12659	7.74468	11.257	10.3733	7.29532	11.04	6.55925	9.89807	10.2551	10.2853	7.26515	9.83224	12.2397
0.827481	-2.6913	G3HEZ0	G3HEZ0	G3HEZ0_CRIGR	I79_009139	Stress-70 protein, mitochondrial	0.827364	0.999871	-2.6913	-1.78525	9.58365	10.8117	9.90215	9.76034	11.1641	13.3789	7.31001	10.8558	8.06356	10.1928	11.0091	7.90107	11.7865	11.1285	12.9234	10.8055	11.2082	8.3914
0.0744624	-0.194225	G3HEZ1	G3HEZ1	G3HEZ1_CRIGR	I79_009142	Eukaryotic peptide chain release factor subunit 1	0.0716117	0.999871	-0.194225	-0.212047	9.8741	10.1679	7.80674	9.91497	10.2935	7.54504	9.05944	9.60154	8.50984	10.189	9.42618	8.02076	10.0439	10.1213	10.3415	10.2218	10.3656	7.72968
0.141645	-0.543472	G3HF46	G3HF46	G3HF46_CRIGR	I79_009199	Polypyrimidine tract-binding protein 1	0.141052	0.999871	-0.543472	-0.382279	8.94013	10.2657	8.22004	10.2348	10.9058	7.27446	8.08253	10.6903	8.01174	10.3424	9.16408	7.85746	10.3167	11.1862	7.56972	10.6668	10.9059	7.63679
0.179454	0.412654	G3HFF0	G3HFF0	G3HFF0_CRIGR	I79_009336	Solute carrier family 2, facilitated glucose transporter member 1 (Fragment)	0.165751	0.999871	0.412654	0.471998	7.68582	8.02702	7.23801	8.56516	9.70669	6.71849	8.82845	8.81727	8.58257	8.13182	9.38547	7.01431	7.21071	10.1593	7.19232	9.56478	9.47985	7.65983
0.274121	-1.03415	G3HFG4	G3HFG4	G3HFG4_CRIGR	CgPICR_006951	60S ribosomal protein L4	0.271748	0.999871	-1.03415	-0.683271	6.69301	11.9387	9.58763	9.46805	11.9687	9.0907	9.20879	11.2111	7.0051	9.68404	9.42941	7.13811	11.4124	12.2192	7.54241	11.9131	12.4933	6.81566
0.221591	0.294684	G3HFH4	G3HFH4	G3HFH4_CRIGR	I79_009314	Receptor protein-tyrosine kinase	0.205563	0.999871	0.294684	0.568073	9.32971	10.1601	9.50629	9.8009	9.45207	9.75584	10.6261	10.2988	8.96796	10.0004	10.6525	9.31738	9.2599	8.95031	9.67574	8.91629	8.69835	8.98212
0.00209491	0.00720628	G3HFI6	G3HFI6	G3HFI6_CRIGR	I79_009344	ATP-dependent RNA helicase DDX1	0.00208814	0.999871	0.00720628	0.00641619	9.42332	10.2392	8.11563	8.05657	10.4591	7.62757	7.76178	10.0759	8.32722	7.56597	8.3325	7.47115	9.41345	10.4567	8.2574	10.3764	10.7512	7.17886
0.0341888	0.0808085	G3HFJ5	G3HFJ5	G3HFJ5_CRIGR	Srpra	SRP receptor subunit alpha	0.0341079	0.999871	0.0808085	0.101153	6.84976	7.77105	8.41947	7.27579	8.92803	6.92769	8.54772	6.82712	7.9991	7.8063	7.99541	7.7084	8.88341	8.4299	8.87864	7.72395	8.63842	8.59643
0.225997	0.771585	G3HFL6	G3HFL6	G3HFL6_CRIGR	I79_009378	ATP-binding cassette sub-family G member 3	0.221508	0.999871	0.771585	0.577914	8.13207	8.89914	7.23145	9.02916	8.93934	5.56006	7.40446	9.80188	8.63697	6.93927	6.70532	7.08821	9.2639	9.18685	8.0677	9.98383	10.0725	7.58778
0.895476	0.762123	G3HFM4	G3HFM4	G3HFM4_CRIGR	Flnb	Filamin-B	0.838096	0.999871	0.762123	1.92041	10.3778	11.0398	11.2589	9.83805	10.8925	10.848	11.0154	11.1777	11.6717	7.64458	10.8667	10.8976	10.5404	10.9027	11.3869	9.90434	10.5621	10.5534
0.41876	-0.460257	G3HFM4;G3IBK2	G3GZ94;G3HFM4;G3IBK2	G3HFM4_CRIGR;G3IBK2_CRIGR	Flnb;I79_021027	Filamin-B	0.384412	0.999871	-0.460257	-0.982965	7.38751	11.3066	10.4563	11.2924	11.1674	10.7962	10.7312	11.3354	9.8087	9.65496	11.7439	10.4918	10.9786	11.4088	10.6595	10.601	10.6357	10.6273
0.107515	-0.422412	G3HFR3	G3HFR3	G3HFR3_CRIGR	I79_009427	Transmembrane emp24 domain-containing protein 10	0.107499	0.999871	-0.422412	-0.297773	11.1882	11.0539	7.50936	10.5417	10.8942	7.79288	7.75419	11.2499	8.95738	10.1194	10.0281	8.27868	11.0262	11.2239	7.27497	11.0816	11.374	6.90935
0.0951433	-0.169467	G3HFZ7	G3HFZ7	G3HFZ7_CRIGR	Serpind1	Heparin cofactor 2	0.0948849	0.999871	-0.169467	-0.266176	11.0998	11.9057	11.8708	11.7452	12.875	11.5963	11.6993	12.8386	11.1701	11.4857	12.5711	11.442	11.5016	11.6157	9.42481	10.5998	10.6735	11.452
1.1349	0.649823	G3HG25	G3HG25	G3HG25_CRIGR	I79_009544	Laminin subunit gamma-1	1.13408	0.999871	0.649823	2.41322	11.2777	12.4215	12.5668	11.6189	11.7718	11.1536	12.0733	12.5382	11.8822	11.1421	12.5694	10.6615	11.7682	11.6392	11.8679	11.22	11.5833	12.2199
0.213418	0.522824	G3HG83	G3HG83	G3HG83_CRIGR	Cct3	T-complex protein 1 subunit gamma	0.205713	0.999871	0.522824	0.54972	10.583	11.33	10.6187	11.1226	11.4802	8.73842	11.4517	11.2929	10.1651	10.3448	10.6698	10.4273	10.989	11.8664	11.4966	11.0981	11.5485	8.73519
0.647198	-0.673855	G3HG95	G3HG95	G3HG95_CRIGR	I79_009616	Lamin-A/C	0.604717	0.999871	-0.673855	-1.43233	13.3837	11.8879	11.0228	11.6239	12.3331	11.8039	10.8471	12.0852	10.807	11.3451	11.0435	10.5573	12.2802	12.7163	11.4898	12.4983	12.8109	11.0877
0.00215205	-0.00461499	G3HGA3	G3HGA3	G3HGA3_CRIGR	I79_009624	Rho guanine nucleotide exchange factor 2	0.00214773	0.999871	-0.00461499	-0.00659076	8.08199	8.602	7.58297	8.02103	8.89051	7.34288	7.71931	9.13894	7.38233	6.60344	7.70325	6.03595	9.25424	8.49601	9.20566	9.15941	8.80431	8.18841
0.226915	-0.773224	G3HGD7;G3HQ39;G3IGI0	G3HVK3;G3HQ39;G3I2N7;G3HGD7;G3GTY5;G3IGI0	G3HGD7_CRIGR;G3HQ39_CRIGR;G3IGI0_CRIGR	I79_009661;I79_012931;I79_022895	60S ribosomal protein L23a	0.226242	0.999871	-0.773224	-0.579959	11.4964	12.7522	12.3908	13.986	13.4059	11.1799	12.478	13.6255	10.1487	13.0745	11.8755	9.70702	14.0069	13.4763	10.4621	14.7557	13.2301	11.1251
1.37582	1.12063	G3HGH4	G3HGH4	G3HGH4_CRIGR	Snrpd1	Small nuclear ribonucleoprotein Sm D1	1.33634	0.999871	1.12063	2.94712	9.6853	8.9816	7.87839	7.81824	8.70719	7.77556	8.8124	9.60387	9.24662	6.84877	8.11537	8.58255	8.07689	9.37145	9.32513	9.93519	8.83779	9.16496
0.523569	-1.13514	G3HGP6	G3HGP6	G3HGP6_CRIGR	I79_009786	T-complex protein 1 subunit alpha	0.483171	0.999871	-1.13514	-1.19092	10.4857	11.5302	11.1046	11.8519	11.7186	10.6945	10.9555	11.3623	8.54179	10.8455	10.8547	7.67222	11.7875	11.4609	10.8187	12.1575	11.6663	9.99749
0.4165	0.329142	G3HGQ1	G3HGQ1	G3HGQ1_CRIGR	I79_009791	Cation-independent mannose-6-phosphate receptor	0.402235	0.999871	0.329142	0.978421	10.9562	11.2949	11.5118	11.4707	10.8232	11.8185	12.034	11.5587	11.5071	11.5328	11.6974	11.2637	11.5447	10.919	11.4839	11.4126	10.3381	11.3921
0.174119	-0.452063	G3HGV7	G3HGV7	G3HGV7_CRIGR	RTCB	RNA-splicing ligase RtcB homolog	0.172916	0.999871	-0.452063	-0.459559	7.35404	9.90991	7.10012	9.92022	10.4001	8.44831	7.78049	10.5142	9.11774	9.76651	7.99454	7.97918	10.3303	10.6869	9.34211	10.5005	10.7917	7.81695
0.108254	0.177479	G3HGW6	G3HGW6	G3HGW6_CRIGR	I79_009858	Laminin subunit alpha-5	0.10092	0.999871	0.177479	0.299645	10.1695	11.1621	10.9585	10.5419	10.5706	10.62	11.2717	11.419	9.57433	10.6028	11.68	10.205	10.9565	10.4324	11.2294	10.0988	10.3567	11.3873
0.0903737	-0.304322	G3HGW7;G3HH76;G3IGL4	G3HH76;G3IGL4;G3HGW7	G3HGW7_CRIGR;G3HH76_CRIGR;G3IGL4_CRIGR	I79_022932;LOC100768921;Rps21	40S ribosomal protein S21	0.089541	0.999871	-0.304322	-0.253842	6.78741	10.5156	8.64772	9.60438	11.0457	7.63069	9.1806	10.2641	7.92312	10.7091	10.1582	8.78016	9.98822	10.7081	8.65881	11.0695	10.5179	8.60145
0.317096	-0.674299	G3HGY8	G3HH39;G3HGY8	G3HGY8_CRIGR	Eef1a2	Elongation factor 1-alpha	0.312514	0.999871	-0.674299	-0.774552	15.6367	16.3217	15.2704	15.7197	16.338	14.6476	14.6568	16.2375	13.7881	15.5367	15.3528	13.9438	15.5957	16.0755	14.2006	15.9492	16.3816	14.2649
0.0156333	-0.020463	G3HH14	G3HH14	G3HH14_CRIGR	Ldhb	L-lactate dehydrogenase	0.0156166	0.999871	-0.020463	-0.0471643	11.464	12.2343	11.6516	12.1985	11.0716	11.5566	12.1554	11.2408	11.3692	11.2982	12.0572	11.8315	11.8543	10.9926	11.9142	11.5518	10.435	11.7884
0.190979	-0.599802	G3HH14;G3I255	G3HH14;G3I255	G3HH14_CRIGR;G3I255_CRIGR	I79_017480;Ldhb	L-lactate dehydrogenase	0.18733	0.999871	-0.599802	-0.498649	10.6228	11.8873	11.8007	12.2366	11.908	10.2392	11.6927	12.0814	8.81018	11.5553	11.631	9.29267	11.7633	11.876	9.32431	11.6403	11.2206	9.60864
0.0665735	-0.39716	G3HH30	G3HH30	G3HH30_CRIGR	Akr1b1	Aldo-keto reductase family 1 member B	0.0655463	0.999871	-0.39716	-0.19093	9.97149	11.4228	10.4271	11.3245	11.7381	6.17051	8.17841	11.4594	8.40375	10.8761	11.3054	6.25287	11.0562	11.6347	9.98403	11.3134	11.7097	10.2736
0.355266	0.625995	G3HH30;G3IE21	G3IE21;G3GR82;G3HH30	G3HH30_CRIGR;G3IE21_CRIGR	Akr1b1;I79_021963	Aldo-keto reductase family 1 member B	0.323219	0.999871	0.625995	0.853863	7.9274	10.4269	10.0847	7.79609	9.97192	7.87118	9.1642	9.47128	8.88168	8.05569	8.72722	9.92413	9.00576	10.8017	8.25074	10.0775	9.76864	6.93887
0.423794	-0.76597	G3HH39	G3HH39;G3HWX4	G3HH39_CRIGR	I79_009935	Elongation factor 1-alpha 1	0.411662	0.999871	-0.76597	-0.993079	13.9171	14.642	13.7567	14.3227	14.732	13.3732	13.2633	14.5688	12.2979	13.578	13.603	12.6764	14.1567	14.565	12.5585	14.6501	14.6604	12.907
0.524786	0.761492	G3HH44;G3I5H2	G3I5H2;G3HH44	G3HH44_CRIGR;G3I5H2_CRIGR	I79_009940;I79_018720	Glutathione transferase	0.519375	0.999871	0.761492	1.19331	12.7362	13.032	11.585	13.0633	11.7769	11.3973	13.5743	12.7096	12.2382	13.3361	13.2915	12.1425	13.0696	12.2118	12.6658	12.5365	11.4476	12.1888
0.922099	-1.72511	G3HH71	G3HBR9;G3HH71	G3HH71_CRIGR	I79_009968	Putative RNA-binding protein Luc7-like 2	0.813162	0.999871	-1.72511	-1.97381	11.3792	7.92558	10.2442	11.143	8.37057	9.4665	7.9188	8.52754	7.35845	9.68848	7.40523	7.29951	9.50525	7.72672	7.85299	9.45588	8.20361	7.34612
0.0494757	0.151546	G3HHA3	G3HHA3	G3HHA3_CRIGR	I79_010001	40S ribosomal protein S24	0.0488324	0.999871	0.151546	0.144184	7.21702	10.6218	7.26762	7.57579	10.2025	7.46456	8.00421	9.66895	8.02432	7.6513	8.64893	6.42026	5.78998	10.1584	8.39566	9.51627	10.3942	7.29289
0.358302	-1.10314	G3HHG3	G3HHG3	G3HHG3_CRIGR	I79_010066	Complement component C7	0.335512	0.999871	-1.10314	-0.860109	9.38257	12.1239	10.1259	10.9316	11.7567	10.1427	9.18487	12.1586	8.17809	9.75512	12.559	8.88853	9.91436	11.1664	9.98117	9.38809	10.8142	9.87642
0.290271	-1.01715	G3HHM2	G3HDU8;G3HTU9;G3H2T7;G3HHB8;G3HV32;G3GSR4;G3HHM2;G3HDS3;G3HDS5;G3HPV9;G3HV67;G3IID7;G3HDT2	G3HHM2_CRIGR	I79_010126	Histone H3.1t	0.284019	0.999871	-1.01715	-0.717851	13.6815	13.507	7.68386	13.1035	13.7935	11.2996	11.7937	13.7639	9.58764	12.7652	11.4528	8.06592	13.5914	13.5939	7.67227	13.9229	13.9107	15.1099
0.243723	-1.08051	G3HHR3	G3HHR3	G3HHR3_CRIGR	Vim	Vimentin	0.242213	0.999871	-1.08051	-0.617158	11.6881	14.1356	11.3751	14.1775	14.6417	10.274	12.2214	13.6552	9.97506	13.8169	12.7993	9.30464	14.6335	14.8534	10.3842	15.0505	14.6898	11.026
0.133282	0.191268	G3HHV4	G3HHV4	G3HHV4_CRIGR	I79_010214	Thrombospondin-1	0.128036	0.999871	0.191268	0.36191	11.8668	12.9738	13.774	13.2276	12.1066	13.7762	13.1272	12.9529	13.6041	12.9394	13.2669	13.4954	12.7043	12.0146	13.8831	12.2735	11.6107	13.8529
0.396358	0.277188	G3HHX2	G3HHX2	G3HHX2_CRIGR	I79_010233	Ovule protein	0.369805	0.999871	0.277188	0.937761	12.406	13.6626	13.4346	13.2088	13.2841	12.927	12.8722	13.6271	13.7522	13.1048	14.026	13.7706	13.1521	12.9854	13.6126	12.7928	12.8059	13.4854
0.339731	-1.35031	G3HHZ1	G3HHZ1	G3HHZ1_CRIGR	I79_010252	Alpha-1-acid glycoprotein 1	0.31042	0.999871	-1.35031	-0.821761	10.0941	13.8985	12.6257	12.3641	13.7338	13.0883	8.53303	13.5306	13.0715	11.1208	15.0683	12.9352	11.5783	12.0566	12.8034	11.8763	14.7062	12.8921
0.490669	-2.33164	G3HHZ4	G3HHZ4	G3HHZ4_CRIGR	I79_010256	Protein AMBP	0.428605	0.999871	-2.33164	-1.12614	11.8342	13.2328	13.0347	13.8107	13.2005	12.7471	6.85454	13.3701	12.5387	13.1088	13.1349	12.2742	13.638	12.577	13.3179	13.2398	12.028	13.0505
0.367728	-0.326636	G3HHZ9	G3HHZ9	G3HHZ9_CRIGR	Alad	Delta-aminolevulinic acid dehydratase	0.363971	0.999871	-0.326636	-0.879455	10.1598	10.8928	9.5287	9.50923	9.88466	10.5285	9.21881	9.76052	9.96316	10.6282	10.5584	10.567	10.1823	9.47542	10.7908	9.24992	9.30936	9.73023
2.17945	-1.58274	G3HI96	G3HI96	G3HI96_CRIGR	Coro1c	Coronin	2.17909	0.999871	-1.58274	-5.17803	7.24905	8.11972	7.00051	9.31927	8.59099	9.12846	7.06062	7.8027	7.42718	7.562	8.16248	7.41757	9.13322	7.89138	7.49316	10.2985	8.76219	9.38341
0.14639	-0.516066	G3HIC5	G3HIC5	G3HIC5_CRIGR	Ruvbl1	RuvB-like helicase	0.146016	0.999871	-0.516066	-0.393748	11.2552	10.6492	10.0888	8.19432	10.9422	8.74596	7.51159	10.7668	8.05593	11.1807	10.6008	8.58677	10.1736	11.0422	8.80193	11.2198	10.8111	10.2523
0.208801	-0.549108	G3HID0	G3HID0	G3HID0_CRIGR	Rpn1	Dolichyl-diphosphooligosaccharide--protein glycosyltransferase subunit 1	0.207319	0.999871	-0.549108	-0.539296	10.6562	10.3103	7.59029	10.1298	10.3205	7.78697	7.86573	9.97295	8.75125	8.34208	9.29056	8.05498	9.78717	10.502	8.71358	10.1095	10.3235	8.02468
0.212576	-0.603419	G3HID1	G3HID1	G3HID1_CRIGR	Rab7a	RAB7A	0.206098	0.999871	-0.603419	-0.547821	11.7153	11.6224	9.83339	11.4226	11.8946	10.2089	11.3211	11.7667	8.62812	11.5216	11.5483	9.67468	11.4793	11.9527	8.19751	11.8285	11.9265	9.9312
0.139232	0.282379	G3HIL0	G3HIL0	G3HIL0_CRIGR	CgPICR_005523	Triosephosphate isomerase	0.13919	0.999871	0.282379	0.376423	10.3362	12.5982	11.8613	10.0349	11.5057	11.6376	10.2783	12.0936	11.6534	10.5678	12.5149	11.0909	10.0998	11.3159	10.9125	10.4039	11.6439	11.3694
0.0149391	-0.0188332	G3HIM4	G3HIM4	G3HIM4_CRIGR	CgPICR_007293	Cell division control protein 42 homolog	0.0147088	0.999871	-0.0188332	-0.045104	7.71676	10.891	9.95942	9.59434	9.77044	9.07673	10.0108	9.59554	8.77864	8.58107	10.1997	7.99008	7.78195	9.12421	7.26302	8.62335	9.75333	8.92172
0.0514305	-0.19543	G3HIP2	G3HIP2	G3HIP2_CRIGR	Hnrnpr	HNRNPR	0.0503179	0.999871	-0.19543	-0.1496	7.53095	9.39454	7.5768	9.37047	9.97384	6.22724	7.24879	9.31392	8.42256	8.23194	8.84525	7.45511	9.95915	9.66228	10.7175	9.76275	9.68066	8.4842
0.182164	-0.358135	G3HIQ1	G3IED5;G3I5N9;G3I792;G3HIQ1;G3HLP7	G3HIQ1_CRIGR	CgPICR_002732	Peptidyl-prolyl cis-trans isomerase	0.181118	0.999871	-0.358135	-0.478293	13.8024	14.1767	12.5561	14.2451	13.9841	12.3464	13.2591	13.9062	12.3359	13.7534	14.1448	11.7927	13.8444	13.7388	11.7579	13.9233	14.0213	12.5291
0.0100942	-0.039312	G3HIQ3;G3HXH6	G3HXH6;G3HIQ3	G3HIQ3_CRIGR;G3HXH6_CRIGR	I79_010528;LOC100758384	Activated RNA polymerase II transcriptional coactivator p15	0.0100893	0.999871	-0.039312	-0.0306391	10.2166	11.5914	12.4847	10.6515	10.9844	7.99242	10.0518	11.2177	8.24096	10.6074	9.98937	9.80679	10.5817	10.8352	9.62051	10.6652	10.8042	11.475
0.0577655	-0.234179	G3HIS0	G3HIS0	G3HIS0_CRIGR	Psmd6	26S proteasome non-ATPase regulatory subunit 6	0.0574697	0.999871	-0.234179	-0.167022	8.32511	10.2879	8.1616	10.5286	10.5343	7.16801	9.7395	10.2687	7.52021	6.91036	9.51683	6.74983	9.73265	10.57	8.62444	9.3091	9.57743	7.30828
0.0159281	-0.0573171	G3HIX6	G3HIX6	G3HIX6_CRIGR	Wars1	Tryptophan--tRNA ligase, cytoplasmic	0.0158705	0.999871	-0.0573171	-0.0480384	7.5093	10.2304	7.72476	8.83016	10.4245	7.16744	8.45371	10.1442	7.65228	8.13017	9.4817	7.09941	7.26232	10.0425	9.22181	9.50584	9.91125	8.3332
0.22632	0.865971	G3HIY3	G3HTC5;G3HIY3	G3HIY3_CRIGR	Rps23	40S ribosomal protein S23	0.214002	0.999871	0.865971	0.578633	7.78173	10.6972	10.6027	7.76537	10.591	5.72315	8.45706	9.88598	8.33445	9.91381	9.00118	7.98579	10.1523	9.97707	8.0152	9.8401	10.3971	8.13736
0.0993784	-0.279985	G3HIY6	G3HIY6	G3HIY6_CRIGR	CgPICR_017184	40S ribosomal protein S19	0.0992241	0.999871	-0.279985	-0.277055	7.78177	10.9871	11.1431	10.5246	11.1999	8.6418	9.13984	11.1609	9.22555	9.22021	9.4278	8.47036	10.5949	11.6562	8.35835	11.2016	11.105	9.24577
0.0392596	0.0382773	G3HJ13	G3HJ13	G3HJ13_CRIGR	I79_010647	LIM and senescent cell antigen-like-containing domain protein	0.0391406	0.999871	0.0382773	0.115564	10.2918	10.4896	10.8672	11.0334	10.3319	10.8139	11.2732	10.5908	10.4301	10.6684	10.9773	10.2615	10.7479	10.2957	10.9101	10.0101	9.79293	10.5238
0.0512577	-0.212928	G3HJ68;G3HRW8	G3HJ68;G3HRW8	G3HJ68_CRIGR;G3HRW8_CRIGR	I79_010702;I79_013592	Heterogeneous nuclear ribonucleoprotein M	0.0506509	0.999871	-0.212928	-0.149122	9.92223	11.001	7.8084	10.7358	11.2147	7.37982	8.54964	11.0602	9.08164	9.43571	9.60311	7.02931	9.828	11.5737	7.7177	9.76137	11.0389	7.95239
0.0627636	0.207391	G3HJ89	G3HJ89	G3HJ89_CRIGR	I79_010729	Clathrin heavy chain	0.0597827	0.999871	0.207391	0.180632	10.2768	10.6387	10.9427	10.4149	10.5991	7.18582	9.64028	10.1092	9.07256	10.7221	9.7995	7.76617	9.95472	10.3894	7.30314	10.1851	10.3291	7.64875
0.461341	-0.922244	G3HJB0	G3HJB0	G3HJB0_CRIGR	I79_010752	Alpha-actinin-4 (Fragment)	0.460163	0.999871	-0.922244	-1.06805	10.7513	9.5708	10.41	10.9052	8.90976	10.8042	10.1572	9.48144	8.21383	7.8541	9.98018	10.1248	9.55496	8.5778	9.45623	9.21103	9.11237	10.6054
0.249252	0.764404	G3HJB1	G3HJB1	G3HJB1_CRIGR	I79_010753	Alpha-actinin-4	0.2298	0.999871	0.764404	0.62929	12.0665	8.89139	7.57256	11.272	7.92517	11.6844	11.3791	10.5834	11.2123	10.8431	10.9614	6.64268	11.2166	10.1325	11.8497	9.7454	10.9441	7.05691
0.0221235	-0.0821358	G3HJB6	G3HJB6	G3HJB6_CRIGR	I79_010758	Ras and Rab interactor-like protein	0.0221192	0.999871	-0.0821358	-0.0662813	7.04324	9.75501	9.07258	9.8013	10.6409	7.6197	9.08561	10.8308	7.89905	7.15023	9.40232	8.21905	10.2488	10.2637	8.59491	10.2786	10.5441	7.9364
0.230409	-1.18225	G3HJD8;G3I5Y2	G3HJD8;G3I5Y2	G3HJD8_CRIGR;G3I5Y2_CRIGR	I79_010782;I79_018893	40S ribosomal protein S16	0.230374	0.999871	-1.18225	-0.587734	10.6537	11.8213	9.18268	11.7261	12.2562	7.66381	10.0738	11.3476	6.67794	10.9097	10.6951	6.03468	11.3191	12.2739	8.78122	11.9637	12.0043	8.56012
0.255987	0.234783	G3HJG5	G3HJG5	G3HJG5_CRIGR	I79_010810	Lumican	0.25182	0.999871	0.234783	0.644003	13.9922	13.4517	14.4523	14.7071	13.6991	14.482	14.7368	14.133	14.7227	14.4796	14.5098	14.643	14.2251	13.5618	14.7781	13.6966	13.0003	14.4113
0.61156	1.11163	G3HJG6	G3HJG6	G3HJG6_CRIGR	Dcn	Decorin	0.602589	0.999871	1.11163	1.36291	10.3289	10.3607	11.2946	12.1487	11.0967	10.4686	13.4719	12.3634	11.2136	10.9293	11.1054	9.90514	11.4691	10.6952	10.6822	12.2338	10.1486	12.4905
0.122143	-0.602906	G3HJM2	G3HJM2	G3HJM2_CRIGR	I79_010870	Glycyl-tRNA synthetase	0.121753	0.999871	-0.602906	-0.334447	7.40678	10.5087	8.94586	10.8501	11.2582	6.86853	7.26253	11.1591	8.74651	9.51609	10.4562	8.40761	10.4883	11.3274	7.03608	10.2321	11.0814	8.49577
0.0609663	-0.265093	G3HJP6	G3HJP6	G3HJP6_CRIGR	Phb	Prohibitin	0.0601115	0.999871	-0.265093	-0.175751	10.5404	10.9414	7.84473	10.1423	11.2878	6.97557	7.97548	10.6571	8.97778	9.915	10.0452	7.97007	11.0718	11.3393	8.55746	10.9806	11.3444	8.11954
0.126004	-0.186862	G3HJR4	G3HJR4	G3HJR4_CRIGR	I79_010913	Collagen alpha-1(I) chain	0.1255	0.999871	-0.186862	-0.344009	12.6684	12.0959	13.2659	13.1493	12.1682	13.2069	12.4345	12.0519	13.4775	12.9188	13.3628	13.3351	12.9948	10.896	13.5428	12.4501	12.0585	13.4291
0.00273068	-0.0125964	G3HK00	G3HK00	G3HK00_CRIGR	I79_011006	Guanine nucleotide-binding protein subunit beta-2-like 1	0.00268744	0.999871	-0.0125964	-0.00835731	11.444	12.0687	6.96699	11.8979	12.1274	8.08399	11.1717	11.668	9.23189	9.02627	10.5612	8.00504	11.5262	12.0839	8.67046	11.9609	12.0644	7.37648
0.147597	-0.24858	G3HK56;G3I7Y3	G3HK56;G3I7Y3	G3HK56_CRIGR;G3I7Y3_CRIGR	I79_011073;LOC100772093	Lysosome-associated membrane glycoprotein 1	0.147177	0.999871	-0.24858	-0.396653	11.4875	12.0023	11.691	12.2362	11.1142	12.7512	12.5762	11.4817	11.2979	12.3667	11.6045	11.4878	11.9694	11.101	11.2321	11.4147	10.6231	11.0583
0.305603	-0.593282	G3HK90	G3HK90	G3HK90_CRIGR	I79_011108	14-3-3 protein eta	0.295451	0.999871	-0.593282	-0.750364	7.61412	9.54032	9.56273	7.64295	9.79555	9.66351	7.73028	8.99903	8.59286	7.20926	9.22549	9.2346	8.79021	9.38591	9.79997	10.2948	9.72974	7.60156
1.31008	-0.834119	G3HK90;G3HKZ1;G3HLS2;G3HYQ1;G3IEY9	G3HYQ1;G3HK90;G3HW33;G3HKZ1;G3H132;G3HLS2;G3IEY9	G3HK90_CRIGR;G3HKZ1_CRIGR;G3HLS2_CRIGR;G3HYQ1_CRIGR;G3IEY9_CRIGR	I79_011108;I79_011666;I79_016192;I79_022299;Ywhaz	14-3-3 protein eta	0.979606	0.999871	-0.834119	-2.79684	14.377	12.7592	13.2285	13.4324	13.1254	14.1276	12.7899	12.6805	12.7127	12.7944	13.0164	12.6285	13.1184	12.7648	13.1658	13.3599	13.3205	13.4576
0.299731	0.179367	G3HKB0	G3HKB0	G3HKB0_CRIGR	I79_011130	Peptidyl-prolyl cis-trans isomerase	0.295803	0.999871	0.179367	0.737946	9.2438	11.4366	10.4572	10.143	9.83032	10.3039	10.1969	10.6484	9.97006	10.3945	11.4909	10.3403	10.9105	8.93666	7.72801	7.47321	10.7898	10.4507
5.62072e-05	0.00030454	G3HKF2	G3HKF2	G3HKF2_CRIGR	I79_011172	C1q and tumor necrosis factor related protein 3	5.61615e-05	0.999871	0.00030454	0.000172551	9.57083	11.6279	11.1826	7.53161	10.9549	11.1417	7.33931	11.7663	10.5235	7.63389	11.1703	10.288	8.06257	9.7956	10.587	7.53597	9.58608	10.8048
0.0495319	0.316839	G3HKG8	G3HKG8	G3HKG8_CRIGR	RPS3A	40S ribosomal protein S3a	0.0494971	0.999871	0.316839	0.14434	11.5271	12.0181	10.2001	11.9283	11.7972	6.9721	12.0119	12.0258	7.61044	11.5513	10.5929	6.82261	11.7317	11.7329	8.73808	11.7583	11.9286	8.4633
0.14237	-0.176013	G3HKH7	G3HKH7	G3HKH7_CRIGR	I79_011203	Partitioning defective 3-like	0.138928	0.999871	-0.176013	-0.384035	13.2837	14.1674	13.643	14.2319	13.5896	14.2354	14.2026	14.2915	13.0347	13.8808	14.3807	13.5898	13.8826	13.3358	13.852	13.3197	12.999	13.3684
0.110329	-0.235531	G3HKJ2	G3HKJ2	G3HKJ2_CRIGR	I79_011219	Vitamin K-dependent protein C	0.107207	0.999871	-0.235531	-0.304886	11.3816	11.5238	13.1346	12.3564	10.8122	13.1931	11.7099	11.4172	12.528	10.7553	11.4847	13.0702	11.6536	9.67049	13.5514	11.4446	9.89067	12.8351
1.82516	-0.939357	G3HKN1	G3HKN1;G3HXJ7;G3H1C4	G3HKN1_CRIGR	I79_011260	Protein SET	NaN	NaN	0	NaN	9.27935	7.9417	9.58542	8.53701	8.21795	8.542	7.0929	7.7532	7.63279	8.39224	6.91198	8.08961	7.98178	7.21723	8.25391	6.7239	8.30626	8.01754
0.0475403	0.146555	G3HKQ7	G3HKQ7	G3HKQ7_CRIGR	I79_011286	Microtubule-associated protein	0.0452925	0.999871	0.146555	0.138804	7.668	9.514	10.0424	7.03747	9.78023	6.47077	7.83248	7.4926	8.40306	7.36937	6.26464	6.90009	9.34909	9.01285	7.32183	10.2553	10.2264	8.40058
0.247715	-0.336265	G3HKZ1	G3HKZ1	G3HKZ1_CRIGR	Ywhaz	14-3-3 protein zeta/delta	0.230791	0.999871	-0.336265	-0.625923	13.1792	11.8997	12.1135	11.6343	11.5993	13.17	11.6957	11.6183	12.0809	11.9496	12.0602	12.0087	11.9635	10.7497	12.3334	11.511	11.6128	11.9478
0.120034	0.219397	G3HL13	G3HL13	G3HL13_CRIGR	I79_011398	60 kDa heat shock protein, mitochondrial	0.118612	0.999871	0.219397	0.329203	11.0474	12.5742	10.7114	11.8273	12.4941	10.5907	11.3815	12.5743	11.6144	11.4877	12.082	11.0569	12.0166	12.5386	8.14888	12.4609	12.5276	8.28237
0.75751	0.81663	G3HL18;G3HUC0	G3HL18;G3HUC0	G3HL18_CRIGR;G3HUC0_CRIGR	I79_011403;I79_014528	Anionic trypsin-2	0.683028	0.999871	0.81663	1.6476	13.6127	14.4891	14.6786	14.6668	13.0891	13.8736	14.3203	14.982	14.777	14.7886	12.7632	14.3083	14.3521	14.3479	14.759	14.6117	14.8228	14.3748
1.43334	-0.770492	G3HLL4	G3HLL4	G3HLL4_CRIGR	Eftud2	116 kDa U5 small nuclear ribonucleoprotein component	1.09461	0.999871	-0.770492	-3.08174	6.66671	9.45605	7.38416	7.95373	8.12216	8.12006	7.04057	7.06181	7.7821	7.71064	6.4541	6.82298	7.7782	7.972	8.34738	7.54591	8.77484	7.06059
0.236156	-0.70683	G3HLL4;G3HSL4	G3HLL4;G3HSL4	G3HLL4_CRIGR;G3HSL4_CRIGR	Eftud2;I79_013848	116 kDa U5 small nuclear ribonucleoprotein component	0.220164	0.999871	-0.70683	-0.600473	12.2444	10.5021	9.79645	11.0931	10.9108	10.0983	11.6435	10.524	7.81429	11.4182	11.1924	9.01257	11.0626	11.3103	7.49041	11.6718	10.8122	10.3013
0.00779556	0.0258406	G3HLM0	G3HLM0	G3HLM0_CRIGR	Dcakd	DCAKD	0.00774988	0.999871	0.0258406	0.0237225	6.97719	8.80532	7.19657	6.44319	9.27795	6.8768	6.88316	8.83744	6.95486	8.12841	7.97779	6.75083	9.49545	10.421	8.98997	9.24599	9.11872	7.22225
0.0301991	-0.074954	G3HLM2	G3HLM2	G3HLM2_CRIGR	I79_011612	Glycylpeptide N-tetradecanoyltransferase	0.0301082	0.999871	-0.074954	-0.0897147	7.60321	9.47465	9.11533	9.39686	9.99043	7.80606	8.87983	9.94393	8.14474	8.08286	7.93705	7.1263	9.81433	9.01281	7.85356	10.5527	9.38621	8.83891
0.50332	-0.400599	G3HLS2	G3HLS2	G3HLS2_CRIGR	I79_011666	14-3-3 protein beta/alpha	0.481771	0.999871	-0.400599	-1.1511	11.4067	10.8857	11.3759	11.5927	10.6182	11.4494	10.9684	10.4808	11.0094	11.3015	11.3548	10.9257	11.0918	11.0224	11.6997	9.91068	10.9967	11.0012
2.12347	5.11218	G3HLT3	G3HLT3	G3HLT3_CRIGR	Sdc4	Syndecan	1.96982	0.999871	5.11218	4.99341	7.36294	7.07643	8.79373	8.92729	8.48667	7.04715	14.4319	13.7589	11.6068	7.22368	6.44295	8.011	8.20786	7.67813	7.4261	11.8656	10.2313	12.2823
0.0390274	0.0886691	G3HLU9	G3HLU9	G3HLU9_CRIGR	I79_011694	Junction plakoglobin	0.0382141	0.999871	0.0886691	0.114908	14.9018	12.3205	12.4192	11.847	11.6579	13.8007	12.1232	12.2158	13.2326	13.2289	12.1766	13.397	13.6667	11.4196	12.4046	13.2269	12.6378	13.0498
0.248386	-0.378543	G3HLV6	G3HLV6	G3HLV6_CRIGR	I79_011700	ATP citrate synthase	0.248232	0.999871	-0.378543	-0.627393	8.27328	8.70329	8.34467	9.2463	9.39202	8.09731	8.42666	9.34867	7.82467	8.76145	8.19828	6.75426	9.06577	9.48093	8.2542	7.8345	9.07817	7.45475
0.178481	-0.275018	G3HLW5	G3HLW5	G3HLW5_CRIGR	Rab5c	RAB5C	0.17499	0.999871	-0.275018	-0.469735	12.0364	9.84905	9.60943	10.2685	9.71655	9.23907	9.13442	10.4571	8.80747	7.83878	10.4622	8.49078	10.1281	9.16917	8.57948	10.0676	10.0059	7.62037
0.431967	-0.922723	G3HM03	G3HM03	G3HM03_CRIGR	I79_011747	Synaptic vesicle membrane protein VAT-1-like	0.420148	0.999871	-0.922723	-1.00947	12.4106	11.9804	11.7064	12.7603	11.8103	11.0927	11.2307	12.1566	9.50785	12.0285	11.4416	10.4445	12.3423	11.4734	11.1969	12.5887	12.361	10.7077
0.160154	0.208077	G3HM62;G3ID92	G3HM62;G3ID92	G3HM62_CRIGR;G3ID92_CRIGR	Brd3;I79_011810	Bromodomain containing 4	NaN	NaN	0	NaN	7.12314	9.96371	12.5592	8.01414	7.37379	6.46195	7.35592	7.25696	7.86123	8.28661	7.15191	7.38345	7.24083	7.88105	11.8369	7.12639	9.10738	8.35119
0.0208819	-0.079833	G3HMA7	G3HMA7	G3HMA7_CRIGR	I79_011858	Synaptobrevin-like YKT6	0.0202296	0.999871	-0.079833	-0.0626442	7.50452	10.6079	10.6624	8.62171	9.85663	8.28399	6.47933	10.0842	9.95926	6.55184	10.335	10.3101	9.11977	10.206	8.99352	7.67303	9.01379	10.2454
0.0610016	0.0786069	G3HMD1	G3GUM6;G3I044;G3HMD1;G3HJV9	G3HMD1_CRIGR	I79_011887	Glyceraldehyde-3-phosphate dehydrogenase	0.0604895	0.999871	0.0786069	0.175848	12.7944	12.5342	7.62581	11.4493	11.3124	12.1323	12.3709	11.6606	11.0984	12.5458	11.8317	10.8873	13.21	12.5067	11.4337	13.0707	12.5169	11.3897
0.00806525	-0.0407939	G3HMG1;G3HUU8	G3HUU8;G3HMG1	G3HMG1_CRIGR;G3HUU8_CRIGR	I79_011923;LOC100762057	40S ribosomal protein S13	0.00800001	0.999871	-0.0407939	-0.0245358	7.96962	11.2077	7.57388	8.7435	11.9261	7.27247	8.01031	11.1041	8.70524	9.43204	9.41324	6.77876	9.95932	11.5417	8.15739	10.4306	11.9118	8.70788
0.492278	1.17332	G3HMG4	G3HMG4	G3HMG4_CRIGR	I79_011926	Amyloid-beta A4 protein	0.454572	0.999871	1.17332	1.12932	11.1396	10.0734	12.7098	10.6366	8.50637	11.7977	12.1855	10.8446	11.4305	11.1229	10.6434	10.6037	10.3715	7.82142	12.3504	10.925	9.48188	13.0407
0.618547	0.917104	G3HMI3	G3HMI3	G3HMI3_CRIGR	I79_011946	Semaphorin-3C	0.614605	0.999871	0.917104	1.37653	9.63876	9.72918	7.88023	8.05279	9.7863	8.59389	9.7874	10.4349	8.96197	7.64062	9.42539	7.43482	9.55286	9.65725	8.28191	6.60749	9.37742	7.86984
0.0700609	-0.33384	G3HMJ8;G3IFR0	G3HMJ8;G3IFR0	G3HMJ8_CRIGR;G3IFR0_CRIGR	CgPICR_021945;I79_022583	60S ribosomal protein L7	0.0691574	0.999871	-0.33384	-0.200299	8.15254	11.4683	7.93516	10.4999	11.2362	6.67478	7.79137	10.799	8.81903	6.67267	9.45536	6.22556	10.4855	11.3492	8.20755	11.0315	11.5571	8.32678
0.425981	4.50484	G3HMS7	G3HMS7	G3HMS7_CRIGR	I79_012049	Monocarboxylate transporter 10	0.373276	0.999871	4.50484	0.997468	8.06039	21.0825	20.8876	7.01582	19.7417	21.2434	20.198	20.7809	20.5365	7.49241	19.6302	20.839	20.6877	19.4298	21.6469	6.7801	20.1319	20.8061
0.250051	-1.3546	G3HMS8	G3HQJ1;G3IJU4;G3HMS8	G3HMS8_CRIGR	LOC100769775	60S ribosomal protein L17	0.249993	0.999871	-1.3546	-0.63104	13.2499	12.0561	9.25049	11.5281	12.6072	7.50022	6.67286	11.8003	9.09855	11.0954	10.4275	8.02304	11.5915	12.0473	8.3732	12.2747	12.3333	9.71258
0.0210239	0.0966907	G3HMU4	G3HMU4	G3HMU4_CRIGR	I79_012085	Chloride intracellular channel protein	0.0207963	0.999871	0.0966907	0.0630605	10.2167	10.5631	8.36289	11.327	10.9538	7.27983	10.7047	10.8471	8.29895	11.0723	10.3565	7.80573	10.9021	10.5067	8.31775	11.0745	10.7985	7.97165
0.453565	-1.49475	G3HMV2	G3HXF6;G3HMV2	G3HMV2_CRIGR	Eloa	60S ribosomal protein L11	0.436891	0.999871	-1.49475	-1.05259	10.5439	12.0034	10.4281	11.1542	12.4046	9.95688	9.57489	11.8599	7.59659	10.8346	10.8403	8.13879	11.779	12.3055	8.48232	12.2157	12.351	9.74168
0.254901	-0.689698	G3HMV7	G3HMV7	G3HMV7_CRIGR	Fuca1	Alpha-L-fucosidase	0.237353	0.999871	-0.689698	-0.641636	9.71954	11.7657	11.0886	11.4051	11.1432	10.4359	11.2367	11.4404	8.23798	9.60076	12.0514	10.0991	10.5801	10.8438	8.85873	10.6297	9.91201	11.348
0.110632	-0.641054	G3HMW2	G3HPI0;G3HMW2	G3HMW2_CRIGR	I79_012089	40S ribosomal protein S4	0.110267	0.999871	-0.641054	-0.30565	11.0492	12.865	7.86585	12.6919	13.0976	8.00835	10.5597	12.9364	8.37862	12.0729	10.9576	7.68889	12.7392	13.1098	7.80877	13.1687	13.2151	7.74425
0.512997	-1.62727	G3HMW2;G3I0H2	G3HPI0;G3I0H2;G3HMW2	G3HMW2_CRIGR;G3I0H2_CRIGR	I79_012089;I79_016857	40S ribosomal protein S4	0.504269	0.999871	-1.62727	-1.17014	11.8365	11.6288	7.90905	11.2351	12.0804	9.34357	8.06846	11.5202	8.18861	11.1818	10.6735	7.76241	11.7917	12.7378	7.99675	12.1009	12.2827	8.10701
0.406292	-0.693817	G3HMW7	G3HMW7	G3HMW7_CRIGR	I79_012096	Inositol monophosphatase 2	0.406205	0.999871	-0.693817	-0.957848	11.234	9.84069	8.24002	8.5477	8.73346	10.138	9.46468	8.13546	7.73756	10.4845	6.72815	9.87131	7.07469	8.12005	8.15568	9.7869	9.23575	9.3454
0.372663	1.19022	G3HMX8	G3HMX8	G3HMX8_CRIGR	I79_012108	Uncharacterized protein C5orf34-like	0.342164	0.999871	1.19022	0.889552	7.93279	12.2408	12.9261	8.62916	11.8804	12.8678	12.6341	11.5435	12.7704	8.00325	12.4772	12.9251	12.4291	10.2555	12.9457	12.0344	10.991	12.9918
0.278622	0.238582	G3HN02	G3HN02	G3HN02_CRIGR	I79_012132	Talin-1	0.265818	0.999871	0.238582	0.692944	13.3868	14.2398	14.265	13.5895	13.1165	14.2042	13.6542	13.8392	14.1325	13.7444	14.0212	14.2525	13.727	12.9668	14.255	13.4602	13.0903	14.2775
0.27822	-0.614965	G3HN14	G3HN14	G3HN14_CRIGR	I79_012144	GPI ethanolamine phosphate transferase 3	0.268795	0.999871	-0.614965	-0.692082	11.9349	10.2718	12.1206	10.0469	10.1041	11.3042	8.37136	10.1953	11.0436	11.2718	10.5463	10.8855	9.56933	10.0433	11.2703	9.64767	10.2806	11.7136
0.693609	-1.06506	G3HN77	G3HN77	G3HN77_CRIGR	I79_012213	Polyadenylate-binding protein 4	0.630552	0.999871	-1.06506	-1.52275	8.74424	10.2489	7.91321	8.87336	9.83254	9.29414	8.05257	9.47229	7.28	9.0234	7.15175	6.55412	9.5666	9.39898	8.94998	9.66554	9.4448	9.69531
1.4019	-1.18754	G3HN77;G3I8S7	G3HN77;G3I8S7	G3HN77_CRIGR;G3I8S7_CRIGR	I79_012213;I79_019955	Polyadenylate-binding protein 4	1.40122	0.999871	-1.18754	-3.00777	8.07834	8.51909	8.37818	8.2876	9.00387	9.18631	7.29839	8.20245	7.41434	8.58866	7.88018	7.95364	7.58917	8.71996	8.49528	8.57333	7.8227	9.1271
0.855133	0.508601	G3HN81	G3HN81	G3HN81_CRIGR	Ppie	Peptidyl-prolyl cis-trans isomerase E	0.745309	0.999871	0.508601	1.84003	11.5765	12.3798	11.7945	11.8524	11.0068	11.6927	11.8358	12.1375	12.1044	12.819	12.0524	11.901	12.423	10.5457	11.1635	11.7475	11.3238	12.3848
0.169958	0.203897	G3HN88	G3GUF9;G3HN88	G3HN88_CRIGR	Cap1	Adenylyl cyclase-associated protein	0.16952	0.999871	0.203897	0.449807	10.4919	11.7725	11.6381	11.7823	11.6874	10.6954	11.6024	12.0911	11.0833	11.7632	11.8059	11.2371	11.2535	10.9117	11.1245	11.2003	10.9837	11.4715
0.656955	-1.59997	G3HNG2;G3HNG3;G3HNG5	G3HNG7;G3HNG2;G3HNG5;G3HNG3	G3HNG2_CRIGR;G3HNG3_CRIGR;G3HNG5_CRIGR	I79_012300;I79_012301;I79_012303	Acyl-coenzyme A thioesterase 2, mitochondrial	0.637129	0.999871	-1.59997	-1.45133	7.31785	9.80364	7.81861	10.5942	9.90811	8.52342	6.85998	9.8769	7.48889	7.19797	9.7288	7.81645	10.4114	9.93671	8.53998	10.8014	10.2202	7.96916
0.192336	0.397827	G3HNJ3	G3HNJ3	G3HNJ3_CRIGR	Clu	Clusterin	0.188551	0.999871	0.397827	0.501768	10.6431	10.7659	12.2365	12.3682	10.1463	10.5657	12.2278	10.9316	11.1142	11.5104	11.8956	10.6973	11.0699	9.20754	11.1601	10.721	9.74265	11.8899
0.699672	-1.55049	G3HNJ6;G3HVH8	G3HVH8;G3HNJ6;G3HFK6;G3HH97	G3HNJ6_CRIGR;G3HVH8_CRIGR	I79_012334;I79_014966	60S ribosomal protein L5	0.692632	0.999871	-1.55049	-1.53457	10.1554	10.7653	9.58898	10.8207	11.4665	9.33046	7.54362	10.2555	9.16707	10.8669	9.51722	8.36868	11.461	10.9728	7.87651	12.1005	11.391	8.71326
0.319122	-0.47106	G3HNK4	G3HNK4	G3HNK4_CRIGR	Dpysl2	Dihydropyrimidinase-related protein 2	0.317676	0.999871	-0.47106	-0.778799	5.7973	8.64485	9.19882	9.54457	8.2223	8.97591	8.05778	9.37495	7.89687	9.24884	8.94437	6.7161	8.62498	7.34466	8.37999	8.15616	9.0871	7.59903
0.286675	-1.03807	G3HNP4	G3HNP4	G3HNP4_CRIGR	I79_012386	rRNA 2'-O-methyltransferase fibrillarin	0.278151	0.999871	-1.03807	-0.710181	7.46015	10.7086	8.84937	10.9488	10.9367	7.10468	7.90139	10.0391	7.93549	10.1675	8.59807	8.98484	10.2662	10.3567	8.15336	10.6414	10.6918	7.68174
0.238137	-0.330488	G3HNT9	G3HNT9	G3HNT9_CRIGR	I79_012433	Proteasome subunit beta type-1	0.217488	0.999871	-0.330488	-0.604849	12.1604	12.2997	10.8497	11.6054	11.7442	11.7324	11.8396	11.9738	10.2771	12.5878	12.0705	10.6165	12.3182	11.5782	11.2188	11.876	12.3145	10.9235
0.157836	0.387666	G3HNV4	G3HNV4	G3HNV4_CRIGR	I79_012448	Triosephosphate isomerase	0.157595	0.999871	0.387666	0.421154	11.3013	11.083	10.8716	10.4789	9.22275	11.3024	12.0949	10.215	9.85712	11.3235	10.2168	10.4779	11.3677	9.59537	10.7107	10.8844	9.61123	10.1504
0.459828	1.50678	G3HNV4;G3I216	G3I216;G3HNV4	G3HNV4_CRIGR;G3I216_CRIGR	I79_012448;I79_017439	Triosephosphate isomerase	0.418183	0.999871	1.50678	1.06505	12.3047	12.7718	10.9336	11.3971	10.9215	7.14033	11.2831	12.0981	10.5981	12.6092	12.5832	8.66185	11.9819	10.6817	10.9403	11.5706	11.3346	10.1404
0.00518979	-0.00766023	G3HNY5	G3HNY5	G3HNY5_CRIGR	I79_012486	Phosphoglycerate kinase	0.00518857	0.999871	-0.00766023	-0.0158393	12.3054	13.4262	12.025	12.7584	12.8072	11.7264	12.8241	12.679	11.7659	12.632	12.9413	11.5229	12.1741	12.5554	11.9389	12.5486	12.6847	11.7758
0.552829	0.598688	G3HNY5;G3HX39	G3HNY5;G3HX39	G3HNY5_CRIGR;G3HX39_CRIGR	I79_012486;I79_015556	Phosphoglycerate kinase	0.550796	0.999871	0.598688	1.24827	9.63082	7.23602	9.94302	8.3149	7.68959	7.23261	8.96464	8.36039	7.70814	8.67613	7.99188	6.76493	10.3872	8.16776	8.95887	10.9377	6.44131	7.22397
0.159475	-0.173492	G3HP24	G3HP24	G3HP24_CRIGR	Iars1	Isoleucine--tRNA ligase	0.15854	0.999871	-0.173492	-0.425052	15.302	14.7819	15.1201	16.0578	14.9332	15.5475	15.4635	14.8636	15.6909	15.6628	14.2844	15.436	15.3597	14.5292	15.913	15.321	14.9987	15.3958
0.158908	0.478099	G3HP49	G3HP49	G3HP49_CRIGR	Clec3b	C-type lectin domain family 3 member B	0.158906	0.999871	0.478099	0.423704	11.8537	12.4584	14.2443	11.7468	11.3097	13.9058	12.1128	11.9032	14.3807	13.0202	12.4342	14.3047	12.5698	10.8396	14.7079	12.1659	11.5377	14.3028
0.0438567	-0.185591	G3HP69	G3HP69	G3HP69_CRIGR	Canx	Calnexin	0.0438529	0.999871	-0.185591	-0.12851	7.06483	8.16614	7.53908	7.16143	9.58332	6.06351	6.16075	9.39802	6.69272	8.09646	9.23848	7.26599	7.14185	9.2351	7.10924	9.049	9.24632	9.69123
0.00209999	0.00901302	G3HP71	G3HP71;G3H605;G3HKT3	G3HP71_CRIGR	I79_012577	Heterogeneous nuclear ribonucleoprotein H (Fragment)	0.00205027	0.999871	0.00901302	0.0064317	9.48655	10.2224	9.38652	10.5168	11.1122	7.05343	8.98804	10.7737	8.94771	8.02297	10.5455	8.38939	10.2798	10.6405	8.12211	10.6805	11.5301	8.29024
0.388104	-0.261171	G3HP75	G3HP75	G3HP75_CRIGR	Phgdh	D-3-phosphoglycerate dehydrogenase	0.3849	0.999871	-0.261171	-0.921016	11.4956	11.7809	10.9235	11.9363	11.7278	11.1842	11.2555	11.6928	11.1165	11.4645	11.755	11.5673	11.5214	11.8508	11.1971	11.4725	11.6473	10.96
0.0776932	-0.159881	G3HPJ3	G3HPJ3	G3HPJ3_CRIGR	I79_012707	Alpha-amylase	0.0775562	0.999871	-0.159881	-0.220617	9.63875	11.4101	12.515	11.2029	11.0736	12.5425	10.5514	11.3343	12.4537	9.96556	11.982	12.6574	11.1717	10.5862	12.4488	9.99185	10.8434	12.3786
0.160227	-0.0998332	G3HPP2	G3HPP2	G3HPP2_CRIGR	I79_012757	4-trimethylaminobutyraldehyde dehydrogenase	0.159645	0.999871	-0.0998332	-0.426837	12.1123	10.8031	10.2848	10.9697	10.59	10.3439	10.637	10.722	10.245	11.4306	10.6798	11.1384	10.7676	10.0532	10.8891	10.5226	10.6772	10.9992
0.511681	-1.82687	G3HPQ0	G3HPQ0	G3HPQ0_CRIGR	LOC100763310	Splicing factor U2AF subunit	0.510775	0.999871	-1.82687	-1.16756	10.0272	9.49673	8.52523	10.8903	10.8002	7.35941	6.67896	9.94603	6.94434	10.2706	8.97361	7.63234	11.099	10.5101	7.80424	10.4964	10.2548	8.87345
0.468442	-2.81799	G3HPV7	G3HDT9;G3HDS1;G3HPV6;G3HDU7;G3HPV7;G3H2T6	G3HPV7_CRIGR	I79_012828	Histone H4	0.427726	0.999871	-2.81799	-1.08215	16.4081	16.877	12.1577	16.4773	17.3112	14.4562	14.0175	17.1011	8.67213	15.8072	15.2979	10.5217	16.8512	17.2283	13.9837	16.9539	17.49	11.3024
0.282919	-0.490808	G3HPZ5	G3HPZ5	G3HPZ5_CRIGR	I79_012882	Macrophage-capping protein	0.282801	0.999871	-0.490808	-0.702152	9.92428	9.03858	9.08604	8.81208	8.98725	7.4718	6.92198	8.32848	8.54825	8.70748	8.83322	7.0506	8.85254	8.76088	7.70279	9.5291	9.04899	8.7742
0.0713305	-0.194096	G3HQ45	G3HQ45	G3HQ45_CRIGR	Eif2s3	Protein-synthesizing GTPase	0.0712437	0.999871	-0.194096	-0.203696	8.06147	9.30581	8.30938	9.26426	10.0572	7.9096	8.80745	10.1617	7.67962	8.07237	9.31862	6.79175	8.95939	9.57082	7.90331	9.7505	9.98823	8.50062
0.281593	0.89847	G3HQ74	G3HQ74	G3HQ74_CRIGR	I79_012968	Folate gamma-glutamyl hydrolase	0.275676	0.999871	0.89847	0.699313	11.2621	11.173	10.1369	10.4953	10.8376	7.40046	11.3719	10.9034	9.15346	10.8504	11.8317	9.88383	10.8289	9.97305	8.33842	10.4955	10.2334	10.3336
0.0109808	-0.0125376	G3HQD5	G3HQD5	G3HQD5_CRIGR	I79_013032	Peptidyl-glycine alpha-amidating monooxygenase B	NaN	NaN	0	NaN	7.89979	7.47293	11.6991	7.97393	7.6968	8.62406	8.22975	8.44178	7.58565	8.38799	6.54312	9.58816	8.27104	8.31082	9.27096	7.46271	7.68189	11.6246
0.380107	-1.05123	G3HQH7	G3HQH7	G3HQH7_CRIGR	I79_013079	Olfactomedin-like protein 3	0.35134	0.999871	-1.05123	-0.904745	10.2406	10.3539	10.4276	11.9402	9.82095	8.13941	8.64225	9.65776	8.44686	10.7623	9.50147	10.7831	10.3567	8.361	8.80786	6.34871	7.31942	9.82944
0.0262832	0.0982226	G3HQK5	G3HQK5;G3IJB9	G3HQK5_CRIGR	Uap1	UDP-N-acetylglucosamine pyrophosphorylase 1	0.0258344	0.999871	0.0982226	0.0783995	10.95	9.77611	10.7887	10.291	9.92102	6.83924	9.70218	9.74873	7.89501	9.57809	9.14004	10.0252	9.75679	10.2546	8.48975	10.0035	9.60423	8.84067
0.631913	-1.4216	G3HQL6	G3HQL6	G3HQL6_CRIGR	I79_013121	Thioredoxin reductase 1, cytoplasmic	0.582208	0.999871	-1.4216	-1.40256	7.5838	11.2471	11.4005	11.0605	11.7261	10.2768	9.28721	11.3314	8.18012	10.5011	11.59	9.04856	10.2716	11.8511	11.0033	10.8616	11.2424	9.55518
0.351474	-0.589881	G3HQM6	G3HQM6	G3HQM6_CRIGR	Hsp90b1	Endoplasmin	0.349057	0.999871	-0.589881	-0.846047	12.912	13.9941	13.7804	13.9646	14.2448	12.8354	12.8204	14.1475	12.3074	13.3073	13.4994	11.815	14.1971	13.9986	13.1104	14.1685	14.0139	12.562
0.0634276	-0.152198	G3HQN8	G3HQN8	G3HQN8_CRIGR	I79_013143	Corneodesmosin	0.0617798	0.999871	-0.152198	-0.182432	13.5107	12.0476	12.0573	11.6035	11.2094	13.6409	11.8435	11.4711	12.6825	12.5748	11.2128	12.9529	13.2527	10.8631	12.1463	12.8726	12.6057	12.5323
0.634515	-0.471452	G3HQP8	G3HQP8;G3HCL2;G3IG44	G3HQP8_CRIGR	CgPICR_019487	Tubulin beta chain	0.628604	0.999871	-0.471452	-1.40763	11.6314	12.8677	12.0961	12.3578	12.8568	12.1508	12.1605	12.3211	11.4694	12.6488	12.2896	11.4624	12.8976	13.0838	11.6563	13.0805	12.7169	11.6021
0.0604242	-0.231695	G3HQQ9	G3HQQ9	G3HQQ9_CRIGR	I79_013165	ATP-binding cassette sub-family F member 1	0.0588477	0.999871	-0.231695	-0.174276	10.0485	8.67408	10.422	10.1237	9.92554	6.4233	7.92733	9.72358	8.12656	6.98648	8.70147	7.44608	10.3148	9.76027	8.69415	10.7331	9.71356	8.55871
0.458166	-0.426479	G3HQX0	G3HQX0;G3H215	G3HQX0_CRIGR	I79_013226	40S ribosomal protein SA	0.440183	0.999871	-0.426479	-1.06174	11.2799	10.813	10.3392	10.3775	10.6838	10.0034	9.46628	10.6153	9.70372	11.5765	10.3893	9.27963	10.3359	11.1172	11.3049	10.9846	10.9369	9.90061
0.153035	-0.401708	G3HQZ8	G3HQZ8	G3HQZ8_CRIGR	I79_013257	Cytoplasmic aconitate hydratase	0.149444	0.999871	-0.401708	-0.409702	8.19532	10.108	10.4524	10.1061	9.88677	8.60826	8.32235	10.8552	8.21847	7.71035	10.5737	10.0217	10.5394	9.9733	8.23083	9.23483	9.81495	9.60595
0.16682	0.759415	G3HR08	G3HR08	G3HR08_CRIGR	I79_013268	Cytosol aminopeptidase	0.162651	0.999871	0.759415	0.442426	8.99268	12.9341	9.41412	9.58361	11.7186	6.50309	10.1179	11.3821	8.58357	8.1901	11.1543	7.6276	10.7693	11.8742	9.08606	10.4993	11.0673	6.89281
0.233113	-0.400183	G3HR96	G3HR96	G3HR96_CRIGR	I79_013360	Bleomycin hydrolase	0.232237	0.999871	-0.400183	-0.593735	11.6968	11.2796	11.1597	10.5323	10.377	12.0139	10.0488	10.2543	11.4195	9.80123	10.5133	11.5621	10.2457	9.6313	11.3011	9.69964	11.0318	11.6481
0.178358	0.336854	G3HRD3	G3HRD3	G3HRD3_CRIGR	I79_013398	Protein arginine N-methyltransferase 5	0.173136	0.999871	0.336854	0.469447	7.39618	8.81717	8.12471	8.48048	9.81451	7.61109	8.66586	9.61785	8.63294	7.40814	8.93451	7.77309	6.79094	10.1548	9.27504	9.30149	9.75537	8.72489
0.216232	0.512604	G3HRD9	G3HRD9	G3HRD9_CRIGR	Psmb5	Proteasome subunit beta	0.215413	0.999871	0.512604	0.556054	9.6384	10.5454	7.53829	9.78904	10.4157	8.02759	10.5218	10.489	8.75945	10.52	10.4619	7.13213	10.2304	10.7355	8.95204	9.37306	9.88073	8.55779
0.00190041	-0.00302903	G3HRF0	G3HRF0	G3HRF0_CRIGR	I79_013417	Polyadenylate-binding protein 2	0.00188018	0.999871	-0.00302903	-0.00582177	8.94898	7.65508	7.49986	8.62092	8.85442	7.43797	7.76432	8.43184	8.70806	8.35723	7.21657	7.85056	8.55305	9.63544	9.2584	7.1755	8.70334	8.82692
0.11407	0.50138	G3HRI0	G3HRI0	G3HRI0_CRIGR	I79_013452	Plasma protease C1 inhibitor	0.113738	0.999871	0.50138	0.314295	14.324	11.3696	12.0112	14.3789	10.1018	12.1623	14.7028	11.4097	12.0347	15.4648	11.3379	12.4059	15.3084	10.424	11.7739	14.7654	11.7689	11.8992
0.102766	-0.563372	G3HRK0	G3HRK0	G3HRK0_CRIGR	Pa2g4	PA2G4	0.102766	0.999871	-0.563372	-0.285711	11.5218	11.8856	11.5336	11.1005	11.9843	7.44598	10.0497	11.7898	7.0011	10.9598	10.7644	7.37182	11.3505	11.9722	10.6189	11.6941	12.0232	7.73649
0.18595	0.344903	G3HRM8	G3HRM8	G3HRM8_CRIGR	I79_013472	Nascent polypeptide-associated complex subunit alpha, muscle-specific form	0.18027	0.999871	0.344903	0.487056	8.7209	9.76194	8.49612	8.83072	9.03916	7.04172	9.02683	8.89741	8.02207	9.06323	8.03372	8.45018	7.05223	8.68252	8.8299	9.0369	9.43643	8.72485
0.566378	-0.913638	G3HRN0	G3HRN0	G3HRN0_CRIGR	I79_013474	ATP synthase subunit beta	0.540489	0.999871	-0.913638	-1.27477	11.6463	11.5525	12.0654	11.0939	11.8708	10.6663	9.33813	11.4681	10.0839	10.8969	10.7119	9.25064	11.5803	11.6521	9.74436	11.7213	12.0697	9.96047
0.456409	-1.67619	G3HRP3	G3HRP3	G3HRP3_CRIGR	I79_013489	Citrate synthase	0.435397	0.999871	-1.67619	-1.05825	11.9882	11.3715	7.72674	10.8076	11.168	8.79722	6.6591	11.3098	7.7754	6.85679	9.76648	6.29433	11.2521	11.8571	8.35668	11.7133	11.1439	7.65844
0.121298	0.357819	G3HRQ4	G3HRQ4	G3HRQ4_CRIGR	I79_013501	Myosin light polypeptide 6	0.119081	0.999871	0.357819	0.332348	9.92876	7.68244	10.1347	6.88756	9.05872	10.0413	7.96773	9.34129	9.75204	9.04698	9.47241	8.97212	8.62568	7.57521	9.37378	8.26097	9.15659	10.1337
0.0188183	-0.0661748	G3HRR5	G3HRR5	G3HRR5_CRIGR	I79_013537	ELAV-like protein	0.0188145	0.999871	-0.0661748	-0.0565783	7.42716	10.1214	7.98689	8.3759	10.7489	8.05066	8.32592	10.5909	8.06012	9.97526	9.48771	7.12469	9.33447	10.975	7.83135	10.0068	10.7624	8.35686
0.215273	0.328679	G3HRZ3	G3HRZ3	G3HRZ3_CRIGR	Ppard	PPARD	0.205334	0.999871	0.328679	0.553897	14.7755	15.0271	14.3929	15.746	13.8625	14.5413	15.4812	14.8893	14.7653	15.3712	13.6762	14.3436	14.8694	13.9211	14.753	14.6462	14.1995	14.5502
0.0131415	0.0690721	G3HS06	G3HS06	G3HS06_CRIGR	I79_013631	40S ribosomal protein S10	0.0131314	0.999871	0.0690721	0.0397545	8.45862	10.7343	8.04025	7.94448	10.8677	7.02649	6.28925	10.7379	9.01872	8.38906	9.16798	6.8197	6.30097	11.5135	8.38671	8.96316	10.7525	7.68482
0.132014	-0.680487	G3HS40	G3HS40	G3HS40_CRIGR	I79_013666	H-2 class II histocompatibility antigen gamma chain	0.131163	0.999871	-0.680487	-0.358803	11.2912	11.9429	8.72846	11.9361	12.1497	7.47594	9.67565	11.8734	7.97124	11.1818	10.3205	7.67092	12.3251	11.6634	9.68597	12.9239	12.1924	8.46809
0.291276	-1.0051	G3HS88	G3HS88	G3HS88_CRIGR	I79_013714	Ubiquitin-conjugating enzyme E2 N (Fragment)	0.279358	0.999871	-1.0051	-0.719991	10.7091	11.8771	9.24972	10.8211	11.6486	9.56828	9.75282	11.8132	7.45672	10.5803	11.096	8.66573	11.352	12.4691	9.05963	11.6268	11.9482	9.86802
0.569139	-0.98991	G3HSA2	G3HSA2	G3HSA2_CRIGR	I79_013731	Myb-binding protein 1A	0.568017	0.999871	-0.98991	-1.28016	9.76763	9.54144	9.61955	9.76839	9.99033	8.33892	8.67438	9.18789	7.26564	6.65967	7.79244	7.30085	10.1403	9.84603	8.22873	9.97781	9.60035	9.85871
0.269226	0.249832	G3HSE4	G3HSE4	G3HSE4_CRIGR	Psma1	Proteasome subunit alpha type	0.268285	0.999871	0.249832	0.672719	12.2621	12.2234	11.1181	12.287	12.037	11.3327	12.6087	11.9291	11.8684	12.4449	12.1863	12.0054	12.0558	12.0407	12.035	11.9367	11.8526	11.8916
0.0217856	0.0725481	G3HSF3	G3HSF3	G3HSF3_CRIGR	Psma2	Proteasome subunit alpha type	0.021641	0.999871	0.0725481	0.0652924	10.574	11.4962	9.41198	7.51969	10.5316	9.77968	8.70747	10.6387	8.70244	8.16377	11.1504	9.32031	10.0524	10.624	7.00319	8.5435	10.708	9.83569
0.235971	-0.822485	G3HSH4	G3HSH4	G3HSH4_CRIGR	I79_013806	60S ribosomal protein L24	0.235826	0.999871	-0.822485	-0.600063	6.89438	10.2835	8.07447	10.1161	10.137	7.10527	7.05644	10.1169	7.71756	10.2765	9.20045	7.04684	10.1611	10.166	7.94978	11.0343	9.86232	7.91255
0.579004	-0.850787	G3HSL4	G3HSL4	G3HSL4_CRIGR	I79_013848	Elongation factor 2	0.546556	0.999871	-0.850787	-1.29942	12.664	12.9721	12.6279	12.6482	13.12	12.0694	11.6484	12.8181	10.8186	12.0056	12.3447	11.2595	12.7555	12.7095	11.7038	12.792	12.8785	11.8474
0.343659	-0.986043	G3HSW8	G3HSW8	G3HSW8_CRIGR	I79_013967	Translocon-associated protein subunit delta	0.343267	0.999871	-0.986043	-0.829899	9.21579	10.0529	9.06751	10.1034	10.5209	7.94435	7.58887	10.2948	7.72686	7.93715	9.11025	7.09871	10.2233	10.4544	8.47273	7.89765	10.6301	7.31579
0.0527042	-0.238791	G3HSZ4	G3H3V5;G3HKC5;G3HSZ4	G3HSZ4_CRIGR	I79_013994	Splicing factor, arginine/serine-rich 7 (Fragment)	0.0526217	0.999871	-0.238791	-0.153118	8.36849	11.3739	9.50811	9.98884	11.0237	7.06626	7.96192	11.1413	8.25912	7.36746	9.34481	7.36977	9.92485	11.0089	9.23974	10.5593	10.5361	7.60939
0.397864	0.501138	G3HTA2	G3HTA2	G3HTA2_CRIGR	I79_014124	Lactotransferrin	0.35361	0.999871	0.501138	0.94081	9.64945	11.1732	10.8684	10.268	10.5161	10.4288	10.4783	11.9548	10.2833	10.7873	12.18	10.2448	10.95	10.8428	10.2358	10.1632	10.924	11.1154
0.318209	1.20317	G3HTE5	G3HTE5	G3HTE5_CRIGR	I79_014170	Lysosomal alpha-glucosidase	0.289757	0.999871	1.20317	0.776887	9.99232	10.0034	10.8257	10.7029	10.1539	5.89932	10.7096	9.98158	9.67439	10.3631	10.2235	9.11699	9.64193	8.26503	10.485	9.83461	9.07709	10.1054
0.0677244	-0.232551	G3HTF7	G3HTF7	G3HTF7_CRIGR	I79_014182	Myosin-Ic	0.0677079	0.999871	-0.232551	-0.194027	6.99352	10.3469	9.55393	8.27281	10.5701	7.96616	8.23488	10.394	7.48255	8.79784	7.63406	7.26168	10.2199	10.667	8.71194	10.1232	10.3389	7.88801
0.00496542	0.0144006	G3HTJ2	G3HTJ2	G3HTJ2_CRIGR	I79_014218	Septin-7 (Fragment)	0.00488611	0.999871	0.0144006	0.0151583	7.83959	9.73935	9.78766	10.5331	9.69326	7.74147	8.46864	10.0724	9.46993	9.70811	8.62806	6.8625	10.3872	9.18269	9.42868	10.784	9.53593	7.52722
0.162092	-0.459565	G3HTM9	G3HTM9	G3HTM9_CRIGR	LOC100758579	Eukaryotic translation initiation factor 4C	0.151602	0.999871	-0.459565	-0.431257	7.63212	6.89585	9.62543	9.74708	9.69527	6.59149	7.92428	8.64158	8.08929	8.58799	9.07732	8.31849	10.3256	9.05689	9.02615	9.70593	9.50809	8.17106
0.291732	0.965025	G3HTP6	G3HTP6	G3HTP6_CRIGR	I79_014274	Phosphopyruvate hydratase	0.287472	0.999871	0.965025	0.720961	6.7563	11.0488	12.1385	7.99513	9.61363	11.8154	9.63329	10.4922	12.1937	7.69998	11.3347	12.0304	9.28788	9.48355	12.0358	8.87838	9.59877	11.9293
0.110553	-0.081262	G3HTP6;G3IAQ0	G3IAQ0;G3GWV3;G3I9N7;G3I0W1;G3HTP6	G3HTP6_CRIGR;G3IAQ0_CRIGR	I79_014274;I79_020676	Phosphopyruvate hydratase	0.108416	0.999871	-0.081262	-0.30545	12.0363	12.4485	12.9869	12.906	12.2458	12.1801	12.5551	12.4195	12.1135	13.2443	12.4665	12.0814	12.4231	11.8515	12.1299	12.4548	12.2563	12.4108
0.055289	0.177412	G3HTU8	G3HTU8	G3HTU8_CRIGR	I79_014328	Galactokinase	0.0543165	0.999871	0.177412	0.160234	8.93312	10.85	8.36593	10.3426	10.0904	7.32812	9.78272	10.1431	8.36759	10.246	10.2648	9.68026	9.98617	9.87524	7.86596	9.7292	9.89159	9.05561
0.000889934	0.00431903	G3HU28	G3HU28	G3HU28_CRIGR	I79_014432	F-actin-capping protein subunit beta	0.000884129	0.999871	0.00431903	0.00272941	11.6746	10.6561	9.96556	10.693	10.1447	7.70953	10.9779	10.634	6.9483	10.1694	10.1886	9.61901	10.9835	10.585	10.9145	10.7741	10.3276	10.3606
0.135565	-0.578732	G3HU51	G3IHC0;G3HU51	G3HU51_CRIGR	LOC100761102	Isocitrate dehydrogenase [NADP]	0.133542	0.999871	-0.578732	-0.367491	12.0754	11.6679	7.71136	11.9452	10.9527	7.53014	8.73895	11.2272	8.72571	10.6686	11.6245	8.1196	10.746	11.0536	7.94093	10.9673	10.7666	8.68942
0.349623	-1.16875	G3HV18	G3HV18	G3HV18_CRIGR	I79_014791	60S ribosomal protein L12	0.346038	0.999871	-1.16875	-0.842228	9.2961	11.2173	9.87909	10.5807	10.9854	8.3274	6.78802	10.6379	8.96136	7.5187	10.1754	7.71251	10.8211	10.2324	6.58448	10.4638	10.5639	8.57495
0.419744	-0.863874	G3HV39	G3H8Y6;G3H6Y9;G3HV39	G3HV39_CRIGR	I79_014816	Poly(RC)-binding protein 2	0.415675	0.999871	-0.863874	-0.984945	10.6715	11.5291	11.0211	11.5274	11.8719	10.1309	9.05561	11.4634	10.4196	10.4116	10.9328	10.3698	11.2951	12.2174	10.4308	11.4422	11.5946	9.30212
0.581909	-1.57968	G3HV39;G3HXL1	G3H8Y6;G3HXL1;G3HV39;G3IHV9	G3HV39_CRIGR;G3HXL1_CRIGR	I79_014816;Pcbp1	Poly(RC)-binding protein 2	0.548188	0.999871	-1.57968	-1.30509	7.73475	8.99055	9.3738	9.08582	10.9838	9.75651	6.76806	10.4095	7.90957	7.87913	10.2048	9.45085	10.1717	11.1579	9.03677	10.6865	10.0275	8.01966
0.0648381	0.17925	G3HV97	G3HV97	G3HV97_CRIGR	I79_014877	Ribose-phosphate diphosphokinase	0.06461	0.999871	0.17925	0.186247	8.05396	8.43268	8.13724	7.08703	9.04347	7.48121	6.57748	9.07296	8.49901	7.55341	7.02407	7.71795	7.38891	9.28755	8.12335	8.61456	9.15361	8.56239
0.0890087	-0.0375859	G3HVF7	G3HVF7	G3HVF7_CRIGR	I79_014944	Dihydropyrimidinase	0.0888273	0.999871	-0.0375859	-0.250297	9.58974	10.902	7.46259	10.6842	10.6177	10.9353	10.5125	10.9103	10.7015	7.58183	11.2304	10.6512	10.5552	10.4853	11.439	10.2468	9.43452	11.0502
0.101937	-0.499108	G3HW36	G3HW36	G3HW36_CRIGR	Shmt2	Serine hydroxymethyltransferase	0.101771	0.999871	-0.499108	-0.283595	9.29474	11.5227	7.5702	10.5731	11.7651	7.3006	9.10969	11.4891	7.54272	9.4953	10.7872	7.83429	11.0054	12.1623	9.04451	11.2557	11.9676	8.08258
1.25952	-1.44646	G3HWB8	G3HWB8	G3HWB8_CRIGR	I79_015272	Superoxide dismutase	1.14248	0.999871	-1.44646	-2.68374	7.97611	7.84005	7.87386	8.84193	8.149	8.99201	7.7399	6.27196	7.63171	8.45044	8.84007	7.59728	6.67731	7.65248	7.9645	7.61857	7.66664	7.61174
0.314531	-0.363207	G3HWC3	G3HWC3	G3HWC3_CRIGR	CgPICR_011481	EZR	0.300899	0.999871	-0.363207	-0.769166	11.4684	11.8806	11.8013	12.0541	11.7333	11.3498	10.7981	12.1876	11.062	10.3677	11.6868	10.9521	11.4341	11.9119	11.3757	11.6817	11.7245	11.4176
0.279246	0.347088	G3HWE4	G3HWE4	G3HWE4_CRIGR	I79_015301	Nidogen-1	0.254205	0.999871	0.347088	0.694283	10.8325	12.132	12.8399	11.0031	11.2363	11.1722	12.0707	11.882	10.5002	10.6884	12.4943	11.6528	11.3869	11.2406	12.0446	10.7399	11.2302	12.3254
0.374303	0.164742	G3HWE9	G3I6I6;G3HWE9;G3GR79;G3HN36	G3HWE9_CRIGR	I79_015306	Tubulin alpha chain	0.374216	0.999871	0.164742	0.892902	14.6415	14.0687	14.1073	13.9553	13.8109	14.2452	14.4288	14.0878	13.9891	13.4675	13.9541	13.9788	13.7734	13.5746	14.0319	13.5421	13.647	13.8011
0.356082	-1.05417	G3HWJ2	G3HWJ2	G3HWJ2_CRIGR	I79_015375	Plectin-1	0.352571	0.999871	-1.05417	-0.855542	8.8177	9.31524	7.25717	10.0652	10.5022	7.34801	7.7458	9.7047	7.30238	7.86276	9.44589	6.3922	9.5039	10.2269	8.08658	10.1312	10.5639	7.89641
1.05914	-0.609746	G3HWJ3	G3HWJ3	G3HWJ3_CRIGR	I79_015376	Plectin	0.84474	0.999871	-0.609746	-2.25388	11.608	11.3431	9.63729	11.3315	11.4794	11.3034	10.4628	11.2901	10.5322	11.9885	10.4448	10.8911	11.1192	12.0225	7.73625	11.4374	12.0144	10.7994
0.143399	-0.419837	G3HWP7	G3HWP7	G3HWP7_CRIGR	I79_015425	FACT complex subunit	0.14313	0.999871	-0.419837	-0.386525	7.57457	9.74831	9.43771	10.0422	10.6116	7.90081	8.93564	10.3948	7.96455	6.6635	9.4439	7.98283	10.0551	10.2928	8.04513	10.4175	10.38	7.87014
0.0977905	-0.452372	G3HWP9	G3HWP9	G3HWP9_CRIGR	H671_1g2253	Heterogeneous nuclear ribonucleoprotein C-like 1-like isoform 5	0.0974838	0.999871	-0.452372	-0.272984	9.82842	11.674	8.91352	10.9233	12.1118	7.79054	9.85338	11.6115	8.00361	10.9569	10.2442	7.66843	11.2197	12.2244	9.12371	11.6131	12.188	8.44452
0.321438	-1.71979	G3HX34	G3IIG4;G3HX34	G3HX34_CRIGR	I79_015550	60S ribosomal protein L7	0.317152	0.999871	-1.71979	-0.783649	11.2969	11.682	9.05363	13.0524	11.6795	7.10811	6.99958	11.28	8.40108	12.2257	8.98655	8.3652	11.2272	11.4283	7.36892	11.7943	11.3513	7.97266
0.5802	-0.297972	G3HX39	G3HNY4;G3HX39	G3HX39_CRIGR	I79_015556	Phosphoglycerate kinase	0.579998	0.999871	-0.297972	-1.30176	11.0995	12.1326	11.7045	11.9521	12.2934	11.7511	11.422	11.9942	11.6865	10.7085	12.0342	11.047	12.0604	11.9944	11.8318	12.0575	11.6625	11.8865
0.494824	0.232887	G3HX84	G3HX84	G3HX84_CRIGR	I79_015603	Gelsolin	0.459578	0.999871	0.232887	1.13434	14.854	15.5226	15.4476	15.5733	14.9919	15.542	15.6918	15.673	15.4411	15.4897	15.6819	15.5031	15.388	14.7214	15.6401	15.1975	14.2902	15.625
0.00377644	0.00698121	G3HXA5	G3HXA5	G3HXA5_CRIGR	I79_015624	Thrombospondin-4 (Fragment)	0.00377082	0.999871	0.00698121	0.0115442	10.3439	10.9973	12.3002	11.7175	10.7072	12.0016	11.5551	10.6521	12.24	10.7136	10.9308	12.3931	11.2998	10.0965	12.5517	10.4232	9.91216	12.529
0.0391778	0.0560179	G3HXD9	G3HXD9	G3HXD9_CRIGR	Imp4	IMP U3 small nucleolar ribonucleoprotein 4	0.0380519	0.999871	0.0560179	0.115333	12.2538	12.9742	11.7493	11.6584	11.2411	12.7349	11.5622	12.0205	12.2196	12.3929	12.404	12.0746	12.0157	11.752	11.5277	12.0275	12.2568	12.0939
0.259575	-0.484432	G3HXL1	G3HXL1	G3HXL1_CRIGR	Pcbp1	PCBP1	0.256783	0.999871	-0.484432	-0.651811	10.5526	11.7851	11.9108	11.0186	12.3786	11.1632	9.87337	11.9098	11.3239	11.1796	11.7961	11.048	11.214	12.5665	11.6285	11.4165	12.2022	11.1728
0.31054	0.573456	G3HXU0	G3HXU0	G3HXU0_CRIGR	Ttll12	Tubulin tyrosine ligase like 12	0.299386	0.999871	0.573456	0.760773	8.19082	8.52222	8.15374	7.37739	9.21548	7.07752	7.87099	8.44163	9.07813	7.24371	8.4469	7.17999	9.05352	9.79784	7.54085	8.89776	9.18881	8.06314
0.646803	0.891141	G3HXZ8	G3HXZ8	G3HXZ8_CRIGR	I79_015914	Insulin	0.581847	0.999871	0.891141	1.43156	18.7342	19.7893	17.8031	19.1368	18.3776	17.1406	19.2241	19.423	18.6814	19.8865	19.303	18.3206	19.1852	18.7598	17.1266	18.5721	19.4647	18.5768
0.353927	-1.41283	G3HY08	G3HY08	G3HY08_CRIGR	Mif	MIF	0.352491	0.999871	-1.41283	-0.851104	9.07083	11.2873	10.8755	11.1789	11.5337	8.18434	8.06973	11.3876	7.20108	11.2947	11.4499	7.5616	10.5438	11.7583	7.87654	11.4536	11.5927	9.65722
0.00513998	-0.0212733	G3HY23	G3HY23	G3HY23_CRIGR	I79_015922	Small nuclear ribonucleoprotein Sm D3	0.00513476	0.999871	-0.0212733	-0.0156881	10.9019	11.3642	9.30381	10.4827	11.0855	8.15064	9.71932	11.7266	8.20908	10.7601	9.02314	8.33563	10.9655	11.8127	9.77605	11.2646	12.0666	8.97022
0.518359	-1.4047	G3HYB7	G3HYB7	G3HYB7_CRIGR	H671_8g19533	T-complex protein 1 subunit eta	0.466256	0.999871	-1.4047	-1.18069	10.6663	11.8158	11.0965	11.0671	11.9157	10.7131	10.5175	11.3549	7.60947	11.1743	10.8012	9.47841	11.2521	11.5007	10.1389	11.5223	11.5588	10.2076
0.0426367	0.186231	G3HYG2	G3HYG2	G3HYG2_CRIGR	Eif4a2	RNA helicase	0.0418353	0.999871	0.186231	0.125085	10.0657	10.3128	9.89423	10.7558	10.6827	6.79444	10.2762	10.3384	8.17699	9.44701	9.28046	7.7376	10.732	10.083	10.6196	10.663	10.1709	9.5679
0.039509	0.116155	G3HYG6	G3HYG6	G3HYG6_CRIGR	H671_4g12667	Alpha-2-HS-glycoprotein	0.0394735	0.999871	0.116155	0.11627	15.4622	15.6369	16.9676	15.5448	14.8831	17.3806	14.9372	15.9877	17.232	16.2331	15.6989	17.3549	15.8055	14.9032	17.6629	15.2403	14.8957	17.5555
0.146833	0.656015	G3HYH7	G3HYH7	G3HYH7_CRIGR	I79_016110	60S ribosomal protein L28	0.145941	0.999871	0.656015	0.394815	7.30112	10.434	8.05351	7.46333	10.4507	5.92746	7.27433	10.5589	7.9763	9.69194	8.03018	7.21279	9.97331	9.94921	9.11232	10.0734	10.7326	8.79031
0.231578	-1.28194	G3HYI7	G3HYI7	G3HYI7_CRIGR	I79_016120	Splicing factor U2AF subunit	0.227533	0.999871	-1.28194	-0.590328	11.1962	11.479	11.1644	12.8061	11.9119	6.904	7.9136	11.5657	8.29688	11.4655	7.59749	7.47707	13.2488	11.4127	8.8819	12.7052	10.9854	8.39008
0.00132788	-0.00188319	G3HYJ9	G3HYJ9	G3HYJ9_CRIGR	I79_016134	Moesin	0.00129714	0.999871	-0.00188319	-0.00407054	11.1248	11.9145	11.7312	11.6475	11.3325	10.9535	11.5862	11.8519	10.4898	11.365	11.437	11.0276	11.3379	11.9404	11.2128	11.5876	11.5218	11.4137
0.203282	0.137987	G3HYM2	G3HYM2	G3HYM2_CRIGR	I79_016163	Coagulation factor V	0.201516	0.999871	0.137987	0.52678	11.9312	12.4102	12.5584	12.6793	12.201	12.6423	13.0397	12.5846	12.3123	12.8355	12.9912	12.2782	12.2385	11.1533	12.4423	12.057	11.3693	12.3508
0.0918997	-0.391404	G3HYQ1	G3HYQ1;G3HW33	G3HYQ1_CRIGR	I79_016192	14-3-3 protein sigma	0.0900692	0.999871	-0.391404	-0.257798	14.4253	10.583	7.10451	8.06473	8.86132	12.3948	10.2448	9.97354	7.92829	8.10686	10.0017	9.05596	9.22672	6.64523	8.00524	9.12334	11.4135	7.43624
0.0346017	0.134892	G3HZ42	G3HZ42	G3HZ42_CRIGR	Cct2	T-complex protein 1 subunit beta	0.0345342	0.999871	0.134892	0.102332	9.6314	10.639	9.85923	9.83548	10.4152	7.63576	10.2312	10.6367	7.42312	9.79788	9.86923	8.19097	10.1603	10.3863	8.35486	10.0497	10.3429	8.10706
0.0166301	-0.0665121	G3HZ55	G3HZ55	G3HZ55_CRIGR	Itgb1	Integrin beta	0.0166031	0.999871	-0.0665121	-0.0501172	10.4795	10.1087	9.12801	11.247	9.98864	8.28215	11.1004	10.4309	7.78699	8.06735	10.9117	8.96791	10.5922	9.76183	9.90403	10.148	9.8316	8.85004
1.9957	0.677134	G3HZ57	G3HZ57	G3HZ57_CRIGR	Nrp1	Neuropilin	1.88057	0.999871	0.677134	4.59096	8.40429	9.63273	10.4806	9.34929	9.62995	9.42033	10.1456	10.3524	9.93301	7.19439	10.2186	10.2821	9.2655	8.82047	8.30231	9.16774	9.11655	10.1912
0.547193	0.436057	G3HZE0	G3HZE0	G3HZE0_CRIGR	I79_016439	Complement factor B	0.492207	0.999871	0.436057	1.23724	15.9531	16.9589	15.6214	16.0185	15.701	15.6722	16.5187	16.6146	15.5665	16.793	16.8027	15.3393	16.6932	15.8005	16.1429	16.197	15.9948	15.5785
0.00461444	-0.00462214	G3HZE6	G3HZE6;G3HZE5	G3HZE6_CRIGR	I79_016447	Heat shock 70 kDa protein 1A/1B	0.004372	0.999871	-0.00462214	-0.0140924	12.2031	11.5814	11.8093	11.7846	11.0025	12.0912	11.6895	11.5237	11.6512	11.0721	11.5249	11.6863	11.2195	10.7952	11.6075	10.9462	10.9064	11.5619
0.134298	0.180184	G3HZF4	G3HZF4	G3HZF4_CRIGR	Clic1	Chloride intracellular channel protein	0.133555	0.999871	0.180184	0.364393	10.6968	10.0728	11.2449	10.7258	9.44828	10.5011	10.9994	10.048	10.1683	10.9933	9.98165	10.3232	10.5476	9.20864	10.5946	10.8558	9.42117	10.5762
0.316523	-0.732452	G3HZH3	G3HZH3;G3INP0	G3HZH3_CRIGR	I79_016476	RNA helicase	0.308272	0.999871	-0.732452	-0.773349	7.9863	8.38275	6.54126	7.55158	9.13106	7.87227	5.82195	8.26744	8.26816	7.49967	7.05866	7.94648	7.27689	8.31043	8.70318	6.32539	8.52456	8.91448
0.0114939	-0.0429287	G3HZI1;G3I071	G3I071;G3HZI1	G3HZI1_CRIGR;G3I071_CRIGR	LOC100753244;Rpl35	60S ribosomal protein L35	0.0114826	0.999871	-0.0429287	-0.0348335	7.87971	11.1132	6.90689	9.68699	11.1783	8.35812	8.49018	11.5152	9.08925	7.13299	9.5406	6.19753	10.3083	11.4026	7.64052	10.3538	11.3447	7.6329
0.495066	1.84288	G3HZN5	G3HZN5	G3HZN5_CRIGR	CgPICR_018273	E3 ubiquitin-protein ligase Praja1	0.427817	0.999871	1.84288	1.13482	7.18367	7.08925	8.7533	7.62597	7.41255	7.28801	7.46603	7.87064	12.5185	6.62049	6.99573	7.37103	6.27076	7.18574	11.9786	10.111	7.5293	12.5751
0.0978876	-0.643633	G3HZV0	G3HZV0	G3HZV0_CRIGR	H671_1g3430	Ribosomal protein	0.0977979	0.999871	-0.643633	-0.273233	11.3247	12.8155	7.23073	12.3611	13.0141	7.44551	10.2057	13.0576	7.62651	11.4903	10.7979	7.79417	12.2352	13.5246	7.42856	12.7128	13.5288	6.02165
0.111556	0.621353	G3HZW3	G3HZW3	G3HZW3_CRIGR	I79_016627	60S ribosomal protein L18	0.107755	0.999871	0.621353	0.307976	11.9027	12.3472	10.8869	11.8945	12.6022	6.71491	11.3518	12.2035	9.52025	11.8848	10.4368	7.18793	12.1973	12.6919	8.45809	12.5981	12.9022	12.0283
0.0629946	-0.134735	G3HZY1	G3HZY1	G3HZY1_CRIGR	I79_016646	RuvB-like helicase	0.0628164	0.999871	-0.134735	-0.181258	9.31909	9.36039	7.77857	9.21219	9.81879	8.21233	8.80484	10.0094	8.0249	9.67017	9.49209	6.91906	8.90559	9.75385	8.44153	9.74307	9.18276	8.14806
0.336592	-1.019	G3HZY5	G3HZY5	G3HZY5_CRIGR	Snrnp70	U1 small nuclear ribonucleoprotein 70 kDa	0.334004	0.999871	-1.019	-0.815246	7.33319	9.99669	8.32363	10.5819	9.71664	7.2761	7.90806	9.60695	7.00267	8.32448	8.23619	8.3944	10.9602	10.4288	7.96542	10.6311	10.526	9.58103
0.259221	-1.26766	G3I003	G3I003;G3H9W5;G3HE86	G3I003_CRIGR	I79_016670	60S ribosomal protein L13a	0.258738	0.999871	-1.26766	-0.651042	10.6898	11.6864	9.62183	11.0263	12.1288	7.28126	7.2492	11.4033	7.98092	9.92124	9.34764	7.94498	11.2279	11.5908	8.38364	12.0413	11.9864	8.21182
0.473962	-2.00893	G3I004	G3HL66;G3I004	G3I004_CRIGR	Rps11	40S ribosomal protein S11	0.462328	0.999871	-2.00893	-1.0931	11.2566	11.7366	8.31003	11.6805	12.0776	8.88535	7.2951	11.95	7.37155	11.4705	10.2552	6.21114	12.0394	12.2352	8.52893	12.3964	12.2429	7.63657
0.235184	-0.405258	G3I027	G3I027	G3I027_CRIGR	Trap1	Heat shock protein 75 kDa, mitochondrial	0.234395	0.999871	-0.405258	-0.598322	11.574	11.3362	12.5731	10.3098	11.8049	11.1086	9.77794	11.5848	10.6448	9.98155	10.6077	10.2887	10.7961	11.9188	12.1892	11.3931	11.7562	11.9913
0.157838	-0.504593	G3I064	G3I064	G3I064_CRIGR	I79_016741	Neutral alpha-glucosidase AB	0.157827	0.999871	-0.504593	-0.42116	9.61078	10.365	7.10676	10.4064	10.733	8.00651	9.41579	10.5428	7.67355	10.3869	9.95299	8.99414	10.702	10.4927	7.91713	10.7701	10.7055	7.58483
0.0786738	0.33762	G3I072	G3I072	G3I072_CRIGR	I79_016749	Elongation factor 1-gamma	0.0770187	0.999871	0.33762	0.22321	10.6216	11.3185	9.68538	10.2427	11.5889	7.08351	9.83214	11.2724	8.82338	10.4842	10.1497	6.90885	11.0879	11.9993	8.98022	11.5659	11.7571	9.34074
0.339948	-0.860942	G3I073	G3IE48;G3I073	G3I073_CRIGR	I79_016750	Elongation factor 1-gamma	0.338958	0.999871	-0.860942	-0.822212	11.7843	13.4771	12.7994	13.9214	13.7729	11.8099	12.2552	13.7109	10.9553	13.1467	12.5281	10.7466	13.5565	13.4539	12.0779	14.1719	13.6227	11.3982
0.270997	-0.662577	G3I0C8	G3I0C8	G3I0C8_CRIGR	Acat1	Acetyl-CoA acetyltransferase 1	0.269417	0.999871	-0.662577	-0.676541	10.1412	10.6137	7.50422	9.0274	10.475	8.439	7.2912	9.95762	8.70483	8.05884	8.67278	9.58467	9.2316	10.2137	8.60981	9.63194	10.6455	7.00882
0.768943	-0.941229	G3I0D8	G3I0D8	G3I0D8_CRIGR	LOC100773531	NADH-cytochrome b5 reductase	0.767207	0.999871	-0.941229	-1.67002	7.11613	9.04989	7.52115	9.30806	9.65188	8.38407	7.40275	8.83735	8.28022	8.06538	7.11184	7.43898	6.9405	7.60174	7.8325	6.94459	9.67991	9.28475
0.090129	-0.582675	G3I0H2	G3I0H2;G3HUW8;G3IF49	G3I0H2_CRIGR	I79_016857	40S ribosomal protein S4	0.0899824	0.999871	-0.582675	-0.253207	10.8085	12.6522	9.61709	11.8813	12.9214	7.23961	10.2664	12.6049	7.42294	11.5044	11.5457	6.55478	12.246	12.9916	7.68508	12.5597	12.9241	8.61174
0.639476	1.39292	G3I0Q0	G3I0Q0	G3I0Q0_CRIGR	I79_016939	Non-muscle caldesmon	0.629755	0.999871	1.39292	1.41729	9.78187	10.3957	10.6828	9.78659	9.31243	7.22919	9.60731	9.54969	11.35	9.97923	10.0104	11.0082	8.44677	8.53441	8.05474	7.58432	9.99132	11.1756
0.253807	-0.688669	G3I0Q1	G3HRK1;G3I583;G3INF1;G3I0Q1	G3I0Q1_CRIGR	Rps26	40S ribosomal protein S26	0.243885	0.999871	-0.688669	-0.639248	8.47854	7.60013	7.00441	8.61371	9.93779	8.50737	6.89985	10.1913	7.90167	8.9195	7.9007	7.35363	8.78841	10.5402	9.32136	10.2523	9.45503	8.57738
0.0507837	-0.176714	G3I0U2	G3I0U2	G3I0U2_CRIGR	I79_016983	Carboxypeptidase B	0.0505957	0.999871	-0.176714	-0.14781	9.23335	10.799	9.64574	7.84719	10.4023	9.07669	7.89811	10.8103	8.0876	7.85478	11.5517	8.34547	9.43575	8.83466	8.72237	8.13275	10.0008	9.21047
0.109672	0.224861	G3I0U6	G3I0U6	G3I0U6_CRIGR	I79_016988	Ceruloplasmin	0.108093	0.999871	0.224861	0.303228	11.1331	10.113	11.2892	10.4946	9.74934	11.0983	10.9573	9.46572	11.5938	11.6059	11.0359	10.9457	11.0857	9.34564	11.2984	10.6854	9.2157	11.1966
0.484502	-1.82238	G3I100	G3HSB4;G3I100;G3HCC0	G3I100_CRIGR	I79_017043	60S ribosomal protein L27	0.475397	0.999871	-1.82238	-1.11396	8.90632	11.92	9.3447	11.3229	12.9014	9.66603	8.44682	12.1375	7.83887	11.5486	10.4958	7.6752	12.0797	12.8175	7.55872	12.6382	12.866	10.1484
0.0934132	0.201704	G3I150	G3I150	G3I150_CRIGR	I79_017096	Pescadillo-like	0.0911408	0.999871	0.201704	0.261712	7.66126	10.299	7.8808	9.06696	10.1171	7.73982	8.84494	9.87151	8.81254	8.17625	8.19999	7.08629	9.59783	10.2217	8.93756	10.2091	9.54659	8.33129
0.106197	0.306721	G3I179	G3I179	G3I179_CRIGR	Psmd14	26S proteasome non-ATPase regulatory subunit 14	0.101002	0.999871	0.306721	0.294433	9.68364	10.1204	8.19222	9.5672	10.11	6.87775	8.68082	9.69506	9.0992	7.88297	6.31217	9.29829	9.76809	9.97305	8.60913	9.27788	10.0475	7.7855
0.0690089	0.499493	G3I196	G3I196	G3I196_CRIGR	I79_017147	60S ribosomal protein L14	0.0689388	0.999871	0.499493	0.197478	14.4541	14.7521	7.24186	13.1555	13.7087	7.76698	13.7758	13.6603	8.69353	13.3678	12.0745	7.35056	13.1086	13.7818	8.51357	13.6402	13.5899	7.41857
0.136834	0.254888	G3I1E1;G3IPY4	G3IPY4;G3I1E1	G3I1E1_CRIGR;G3IPY4_CRIGR	I79_017194;I79_026069	60S ribosomal protein L18a	0.136283	0.999871	0.254888	0.370586	10.0436	8.11045	7.49736	7.47282	8.79151	7.55022	7.68363	7.62504	9.27055	8.53076	8.20175	8.00927	9.38593	8.62459	9.52502	9.47457	8.80169	7.19916
0.331764	-0.821124	G3I1H0	G3I1H0	G3I1H0_CRIGR	I79_017225	DNA replication licensing factor MCM3	0.298144	0.999871	-0.821124	-0.805205	6.87719	9.92278	7.07749	9.02918	9.40922	9.10477	6.71216	10.2051	8.16256	8.00882	8.52646	8.62571	9.07618	9.80765	8.114	6.7975	9.75048	7.39657
0.409848	-0.339885	G3I1H5	G3I1H5	G3I1H5_CRIGR	Lgmn	Legumain	0.368753	0.999871	-0.339885	-0.965023	10.9796	12.3677	13.247	11.6218	11.8387	11.8768	11.2967	12.0918	10.9291	11.5972	13.0251	11.4658	11.4608	11.1999	12.3731	10.6959	10.9555	12.9858
0.357382	-1.24024	G3I1J5	G3I1J5	G3I1J5_CRIGR	I79_017256	Phospholipase A1 member A	0.329266	0.999871	-1.24024	-0.858218	10.0353	10.4144	9.87928	11.1993	9.93582	9.90648	10.4082	10.5659	6.34671	10.5762	10.7887	10.2909	10.3702	10.5217	8.1135	7.72827	9.84141	7.19047
0.510045	-1.14213	G3I1J6	G3I1J6	G3I1J6_CRIGR	I79_017258	[Protein ADP-ribosylarginine] hydrolase	0.499423	0.999871	-1.14213	-1.16434	7.6452	9.26939	8.66985	10.3663	9.83995	7.72054	7.34537	9.22485	7.93022	7.73799	9.39677	7.81261	8.77738	9.25106	7.78112	9.97489	10.0812	7.80524
0.00419561	0.0171992	G3I1S2	G3HQ75;G3I1S2	G3I1S2_CRIGR	I79_017341	Murinoglobulin-1	0.00418706	0.999871	0.0171992	0.0128194	14.0061	11.5785	15.424	15.0775	12.0352	15.1811	14.408	12.5051	15.4323	14.232	12.7135	15.557	14.6971	10.6363	15.2043	14.0569	12.0804	15.4496
0.165045	-0.627875	G3I1S5	G3I1S5	G3I1S5_CRIGR	I79_017344	Glyceraldehyde-3-phosphate dehydrogenase	0.164841	0.999871	-0.627875	-0.43824	13.5809	15.8485	13.5081	14.6442	16.1478	12.864	13.5777	15.932	12.2627	14.0806	14.9559	12.6353	14.9929	15.9318	13.3585	15.1291	15.9767	12.9026
0.115491	0.733837	G3I1V3	G3I1V3	G3I1V3_CRIGR	I79_017372	Fibronectin	0.115354	0.999871	0.733837	0.317858	10.3947	7.25537	13.3933	7.68601	9.17712	13.4668	7.90458	11.6036	13.0232	7.37106	10.5276	12.7694	7.56892	8.71422	13.4796	7.80239	10.1675	13.05
0.0276981	-0.131842	G3I1V4	G3I1V4	G3I1V4_CRIGR	Atic	Bifunctional purine biosynthesis protein ATIC	0.0276177	0.999871	-0.131842	-0.0824981	10.5761	11.2847	11.3439	11.7114	11.555	7.89898	11.0959	11.4116	8.26238	11.3506	11.277	7.05854	11.4392	11.578	11.1492	11.5111	11.4146	12.5497
0.132841	0.404104	G3I1Y9	G3I1Y9	G3I1Y9_CRIGR	I79_017410	Sulfated glycoprotein 1	0.1328	0.999871	0.404104	0.360829	13.4301	12.1357	15.0832	13.9132	11.2848	13.5055	14.2596	11.7895	13.8667	14.3137	12.1381	13.4888	14.4859	11.1883	14.0696	13.5265	10.6815	15.0567
0.146825	0.362906	G3I1Z7	G3I1Z7	G3I1Z7_CRIGR	I79_017418	Developmentally-regulated GTP-binding protein 1	0.144052	0.999871	0.362906	0.394795	9.05818	7.534	6.69206	7.94037	8.57181	5.93766	7.67549	8.72002	7.14305	8.37932	7.16052	7.33472	9.19396	9.27831	9.22161	8.74519	9.81402	8.06677
0.396295	0.889446	G3I216	G3I216	G3I216_CRIGR	I79_017439	Triosephosphate isomerase	0.3692	0.999871	0.889446	0.937634	10.8321	11.2063	10.8642	7.93519	9.98766	10.9304	11.1412	9.96094	10.4195	11.0156	11.2441	10.3663	11.3916	10.3952	10.7032	10.5634	9.88994	10.817
0.0970088	0.375453	G3I220	G3I220	G3I220_CRIGR	I79_017443	Cytoskeleton-associated protein 4	0.0965789	0.999871	0.375453	0.270976	6.13159	9.44519	7.85865	7.54291	10.6384	7.1907	7.55683	10.44	8.50153	7.52097	9.41321	8.16634	9.81252	10.9641	8.78205	10.8248	9.92501	7.10752
0.198646	-0.715254	G3I230	G3I230	G3I230_CRIGR	Rexo2	Oligoribonuclease, mitochondrial	0.197751	0.999871	-0.715254	-0.516219	10.521	9.76004	10.3077	11.0842	10.3443	7.52412	7.85936	10.6406	8.30691	10.2636	10.0032	7.03993	9.91528	10.3239	9.54659	9.78279	10.5501	7.96643
0.299751	-0.664661	G3I255	G3I255	G3I255_CRIGR	I79_017480	L-lactate dehydrogenase	0.299441	0.999871	-0.664661	-0.737989	13.0247	14.038	13.039	14.2461	14.276	12.2605	13.0982	13.8834	11.807	13.1119	13.4662	12.771	14.0168	13.9824	12.4647	14.3634	14.0543	12.4297
0.0191921	0.0370235	G3I256	G3I256	G3I256_CRIGR	LOC100751672	L-lactate dehydrogenase C chain	0.0183116	0.999871	0.0370235	0.057679	13.228	12.2744	10.8531	11.9568	11.4177	11.7676	12.722	11.9395	10.5916	7.67021	11.2749	11.4781	11.7094	6.92831	12.1203	11.4294	10.4831	11.1855
0.323479	0.402537	G3I278	G3I278	G3I278_CRIGR	I79_017505	Laminin subunit beta-1	0.316223	0.999871	0.402537	0.787919	11.175	12.1769	12.2643	11.7855	11.4485	10.8628	12.0774	12.3158	10.9112	11.0516	12.3959	10.5004	11.5217	11.1281	11.5028	11.2158	11.3476	11.9801
0.040452	0.223184	G3I293	G3I293	G3I293_CRIGR	I79_017522	Protein Z-dependent protease inhibitor	0.0399913	0.999871	0.223184	0.118933	11.1566	7.32629	7.5945	12.3839	7.02219	10.6988	12.0224	8.53198	10.2201	11.9518	6.88266	10.6083	11.9479	7.27604	10.4984	11.6918	6.82164	10.4661
0.0531009	-0.14669	G3I2B6	G3I2B6	G3I2B6_CRIGR	I79_017545	Serine/threonine-protein phosphatase 2A 65 kDa regulatory subunit A alpha isoform (Fragment)	0.0531006	0.999871	-0.14669	-0.154213	9.71166	7.74278	10.8323	10.1399	8.06819	8.20247	7.30506	9.33318	9.33226	7.62921	9.23208	9.79196	6.47989	8.35956	8.92321	7.9658	7.66174	7.76877
0.416628	-0.945147	G3I2D3	G3I2D3	G3I2D3_CRIGR	I79_017563	40S ribosomal protein S20	0.397888	0.999871	-0.945147	-0.978678	9.54133	9.69558	7.61333	10.6973	10.7008	8.12421	8.69411	9.74307	8.24976	10.263	9.42513	7.66769	10.2966	10.0464	8.71204	10.3025	10.3609	6.9675
0.0572459	-0.17394	G3I2F2	G3I2F2	G3I2F2_CRIGR	I79_017595	Splicing factor 3B subunit 2	0.0565539	0.999871	-0.17394	-0.1656	7.65802	9.29528	8.06216	7.82958	9.74792	8.52462	7.57006	10.3013	7.70895	8.66639	8.10949	7.98461	10.4054	10.2986	8.59724	9.83154	10.0687	8.29129
0.0565283	-0.122127	G3I2H0	G3I2H0	G3I2H0_CRIGR	CgPICR_009535	Dipeptidyl peptidase 3	0.0551299	0.999871	-0.122127	-0.163635	7.84506	9.01705	9.85292	9.31372	9.39071	8.37775	9.82957	9.28709	7.59914	7.82828	9.11918	8.1718	9.28513	9.17335	8.4257	9.57047	10.1446	6.35365
0.0395631	0.125731	G3I2I1	G3I2I1	G3I2I1_CRIGR	Mcm4	DNA replication licensing factor MCM4	0.0390343	0.999871	0.125731	0.116422	7.43171	9.94277	8.85833	7.13395	9.96133	7.25805	7.17171	9.07004	8.48878	7.13172	8.32855	6.98849	9.58687	9.84032	8.11802	9.71505	9.65153	7.3818
0.691417	-1.91287	G3I2I9	G3I2I9	G3I2I9_CRIGR	Rpl3	60S ribosomal protein L3	0.650104	0.999871	-1.91287	-1.51848	11.1634	11.2437	7.63799	10.6936	11.7131	9.63306	7.10836	10.8674	8.32531	8.74512	9.30622	6.96818	11.3549	11.3931	8.64701	11.7845	11.5378	8.59723
0.199374	0.375104	G3I2K8	G3I2K8	G3I2K8_CRIGR	Rrm2	RRM2	0.188494	0.999871	0.375104	0.51788	7.28797	7.72994	9.18567	7.83027	9.41251	7.07865	8.53601	8.84585	8.06487	7.88996	8.45986	7.47662	8.20713	9.74079	8.44118	8.76638	8.79306	7.54775
0.440731	-1.32982	G3I2M1	G3I2M1	G3I2M1_CRIGR	Cct6a	Chaperonin containing TCP1 subunit 6A	0.396721	0.999871	-1.32982	-1.02699	11.5215	12.3214	11.0412	11.9681	12.6867	11.5657	11.5186	12.4196	8.29298	12.1652	11.5412	10.9453	12.1775	12.6308	11.006	12.4648	12.4977	10.7903
0.2152	-0.995116	G3I2N1	G3I2N1	G3I2N1_CRIGR	I79_017672	Phosphate carrier protein, mitochondrial	0.214924	0.999871	-0.995116	-0.553734	10.2058	11.9056	7.09382	11.8788	12.452	8.16515	9.58039	12.0202	7.91006	11.0269	10.4719	7.87529	11.8812	12.5157	8.14319	12.2695	12.5423	7.10634
0.250045	0.940538	G3I2N4	G3I2N4	G3I2N4_CRIGR	I79_017678	Lamina-associated polypeptide 2, isoforms alpha/zeta	0.243463	0.999871	0.940538	0.631027	6.14519	10.3883	10.088	7.89235	10.5611	6.08752	8.20146	10.5631	8.59804	6.96793	9.19009	7.79047	10.168	11.0275	7.99308	9.82214	10.4523	8.2254
0.668402	-1.10378	G3I2P8	G3I2P8	G3I2P8_CRIGR	I79_017691	Annexin	0.646528	0.999871	-1.10378	-1.47363	6.57313	8.50123	8.57828	9.26287	9.08455	7.95607	7.3187	6.79198	8.88147	7.75511	7.64803	7.32021	5.90206	8.72656	10.5361	8.13695	8.8639	8.31571
0.301798	-0.556745	G3I2Y1	G3I2Y1	G3I2Y1_CRIGR	CgPICR_005558	Aspartate aminotransferase	0.282846	0.999871	-0.556745	-0.742323	11.1502	9.46303	8.31379	9.74721	10.4699	9.68436	8.24288	10.6831	9.30527	7.14215	9.72135	6.88507	9.25835	10.6408	8.03982	9.98705	10.5895	8.232
0.180415	-0.481543	G3I306	G3I306	G3I306_CRIGR	Eif4g1	Eukaryotic translation initiation factor 4 gamma 1	0.179795	0.999871	-0.481543	-0.474232	6.40988	10.0171	8.97612	7.72066	10.4334	8.84678	7.93197	9.80086	7.82335	7.98133	7.6702	8.37025	8.98876	10.3239	8.2662	9.17337	10.2412	6.78261
0.16704	-0.725057	G3I334	G3I334	G3I334_CRIGR	I79_017834	Hydroxyacyl-coenzyme A dehydrogenase, mitochondrial	0.166392	0.999871	-0.725057	-0.442943	8.28016	10.5204	7.57536	10.8187	11.0527	7.11082	7.18345	10.7313	8.89225	9.80235	8.87937	7.15964	11.2254	11.1216	7.28939	11.3824	11.0749	8.42825
0.0257611	0.116424	G3I351	G3I351	G3I351_CRIGR	I79_017852	40S ribosomal protein S9	0.0257442	0.999871	0.116424	0.0768841	9.88241	11.0966	9.34341	7.84322	10.9218	7.31696	7.3367	10.755	8.33958	10.4661	9.42171	7.19675	9.19195	10.7592	8.33742	10.1382	11.4126	7.91407
0.145306	0.313059	G3I390	G3I390	G3I390_CRIGR	I79_017891	Actin-related protein 2/3 complex subunit	0.141548	0.999871	0.313059	0.391134	8.29345	9.12682	9.17517	7.44976	9.65378	7.59849	8.15548	9.28094	8.20478	9.32778	8.38685	6.27213	9.63194	8.18982	6.98266	9.70895	8.90884	8.89081
0.305283	-1.18684	G3I3C7	G3I3C7	G3I3C7_CRIGR	I79_017931	40S ribosomal protein S7	0.30378	0.999871	-1.18684	-0.749688	10.1642	11.648	8.9362	10.6087	11.9346	8.51596	7.99303	11.6278	7.87784	10.5771	9.21878	8.08114	10.5726	12.187	8.63295	10.8465	11.6583	8.15508
0.344221	-0.210796	G3I3G8	G3I3G8	G3I3G8_CRIGR	H671_3g9883	Transaldolase	0.333508	0.999871	-0.210796	-0.831062	10.6081	10.5555	9.96279	9.87871	10.0033	10.3005	9.52032	10.2689	9.76094	10.1621	10.2223	10.3991	9.8937	10.0444	9.44786	10.1333	9.542	9.63818
0.0494331	0.0741119	G3I3U5	G3I3U5	G3I3U5_CRIGR	I79_018113	Nidogen-1	0.0476422	0.999871	0.0741119	0.144066	12.1343	13.1941	12.4058	12.0899	12.1159	11.5674	12.1445	12.7514	11.0996	12.2367	13.4333	11.2114	11.8574	12.0439	12.1954	11.2673	12.0776	12.2643
0.881772	-1.06397	G3I3W0	G3I4M5;G3I3W0	G3I3W0_CRIGR	I79_018128	Calponin	0.793464	0.999871	-1.06397	-1.89304	6.75495	8.27774	9.77806	8.29461	8.81962	9.09515	7.02586	8.68041	7.31119	7.36122	8.38659	7.27369	8.31983	9.45293	8.58917	8.32065	9.40456	8.67744
0.331676	-1.40624	G3I3W6	G3I3W6	G3I3W6_CRIGR	Rpl27a	60S ribosomal protein L27a	0.325885	0.999871	-1.40624	-0.805023	11.3051	12.7851	9.62766	12.9469	13.3878	10.2906	11.7086	12.743	7.95505	12.646	10.6416	7.572	13.5199	12.8214	9.74538	14.1112	13.0422	7.79843
0.420531	-0.285667	G3I3X4;G3I4H6	G3I4H6;G3I3X4	G3I3X4_CRIGR;G3I4H6_CRIGR	CgPICR_016294;I79_018355	Fructose-bisphosphate aldolase	0.410692	0.999871	-0.285667	-0.986526	13.1281	13.2446	13.2763	13.4763	13.1895	12.9326	13.0287	13.2659	12.4469	13.6413	13.634	12.6224	13.2307	13.0799	12.5506	13.0251	12.9901	13.0217
0.00537839	-0.00619443	G3I3X4;G3I4H6;G3IK44	G3I4H6;G3IK44;G3I3X4;G3HJY5	G3I3X4_CRIGR;G3I4H6_CRIGR;G3IK44_CRIGR	Aldoc;CgPICR_016294;I79_018355	Fructose-bisphosphate aldolase	0.00515195	0.999871	-0.00619443	-0.0164114	12.9659	13.4031	12.8747	13.1373	12.8251	12.8249	13.5037	13.0094	12.2558	13.0531	13.067	12.3003	13.3713	12.758	12.9335	12.681	12.4974	12.5606
0.432326	-1.18503	G3I3Y6	G3I3Y6	G3I3Y6_CRIGR	I79_018157	Glutathione S-transferase	0.431091	0.999871	-1.18503	-1.01018	7.33084	10.6988	9.47779	11.3921	11.0433	8.57693	8.31634	10.6881	8.45278	10.9017	10.3527	8.14618	11.0162	10.3095	7.97734	11.5607	11.067	8.70878
0.289854	-0.590731	G3I403	G3I403	G3I403_CRIGR	I79_018174	Serine/threonine-protein phosphatase PP1-alpha catalytic subunit	0.289833	0.999871	-0.590731	-0.716963	7.14868	9.1454	8.28737	9.65301	8.47459	7.61719	6.88318	8.81239	8.27702	7.8963	8.09563	8.03345	9.53667	8.80258	7.89105	9.87652	10.1095	7.86171
0.555203	-1.26301	G3I432	G3I432	G3I432_CRIGR	LOC100772005	ATPase family AAA domain-containing protein 3	0.554017	0.999871	-1.26301	-1.25292	7.34217	8.70253	6.69965	9.77685	10.3268	8.0912	7.55194	9.62542	7.2284	7.368	7.71019	6.31373	10.0408	9.43066	7.187	9.8489	10.0523	8.09798
2.06588	2.29971	G3I437	G3I437	G3I437_CRIGR	I79_018184	Agrin	1.88577	0.999871	2.29971	4.80886	7.4524	9.14775	9.63672	7.90995	8.03026	7.21167	10.4644	10.3769	9.20969	7.56752	9.13593	7.84701	7.53106	8.18173	7.92538	9.30488	8.93094	8.56959
0.38121	-0.588677	G3I486	G3I486	G3I486_CRIGR	Hp1bp3	Heterochromatin protein 1-binding protein 3	0.346019	0.999871	-0.588677	-0.906992	6.99545	8.89668	8.21697	9.07859	9.3252	8.77816	7.45359	9.62217	8.34016	7.86038	7.49993	7.19233	8.79123	8.64508	8.04866	10.1436	8.58604	7.70223
0.0751722	-0.179955	G3I4H0	G3I4H0	G3I4H0_CRIGR	I79_018349	Coronin-1A	0.0750003	0.999871	-0.179955	-0.213933	8.88321	7.28183	9.26438	7.57082	8.97967	9.78469	7.61855	8.7051	9.47166	8.14427	9.45133	9.47173	9.51068	7.92662	8.78329	8.88159	8.11585	9.05112
0.67552	0.173992	G3I4H6	G3I4H6	G3I4H6_CRIGR	I79_018355	Fructose-bisphosphate aldolase	0.625681	0.999871	0.173992	1.4875	10.6693	10.9802	10.7706	11.1125	11.0592	10.7737	11.1923	11.2203	11.0548	11.3661	11.652	10.5481	10.8313	10.8668	10.3605	10.5556	10.5676	9.80846
0.873433	-1.35899	G3I4H6;G3IK44	G3I4H6;G3IH03;G3IK44	G3I4H6_CRIGR;G3IK44_CRIGR	Aldoc;I79_018355	Fructose-bisphosphate aldolase	0.840422	0.999871	-1.35899	-1.87642	7.60364	9.85741	8.66145	9.202	10.2307	8.90674	6.96874	9.03652	8.25724	7.32657	10.1497	7.95797	6.75976	9.35806	7.99359	8.74829	9.68182	8.46762
0.0198791	-0.0823269	G3I4N3	G3I4N3	G3I4N3_CRIGR	Kars1	Lysine--tRNA ligase	0.0192402	0.999871	-0.0823269	-0.0596996	7.98633	10.0005	7.49946	10.6858	10.3389	6.67661	9.33858	9.92067	8.19508	7.39271	6.90479	7.84774	9.82941	10.2793	8.12849	10.6799	10.1364	8.7627
0.411852	0.449765	G3I4W7	G3I4W7	G3I4W7_CRIGR	Ctsd	Cathepsin D	0.407268	0.999871	0.449765	0.969062	11.8741	10.617	10.2292	8.89092	9.84241	10.1191	9.55761	10.5128	10.1313	10.4158	10.6139	10.5272	11.1529	8.87401	10.1806	11.2054	10.1409	10.2137
0.110933	-0.249089	G3I4Z0	G3I4Z0	G3I4Z0_CRIGR	I79_018531	Signal transducing adapter molecule 2	0.110931	0.999871	-0.249089	-0.306408	13.519	12.6394	14.0344	14.0168	12.4673	14.3025	13.6966	12.2145	14.1282	14.1632	13.1653	13.9772	14.4058	10.3415	14.1692	13.62	11.9402	14.1453
0.254278	-0.751189	G3I518	G3I518	G3I518_CRIGR	Gfm1	Elongation factor G, mitochondrial	0.251929	0.999871	-0.751189	-0.640277	6.95619	10.0025	7.87783	8.71628	10.2591	7.89876	6.776	9.99801	7.84659	10.4489	10.3225	8.03002	6.74536	10.4982	8.12222	9.65544	10.3455	7.59166
0.051227	-0.10267	G3I539	G3I539	G3I539_CRIGR	I79_018582	Hsc70-interacting protein	0.0504245	0.999871	-0.10267	-0.149037	6.83775	8.89598	10.8751	9.22208	8.79796	9.98366	8.12059	9.4181	10.157	6.66063	9.10715	10.1572	9.53827	8.82455	9.15352	9.88338	8.80278	11.026
0.27842	-1.00945	G3I595	G3I595	G3I595_CRIGR	I79_018639	Histidine--tRNA ligase	0.277584	0.999871	-1.00945	-0.69251	11.1678	10.2101	9.9307	6.85828	9.36646	10.6528	6.85054	9.82003	7.17858	10.3872	10.162	10.3878	9.71403	9.96088	9.01639	9.80274	10.2463	9.77327
0.121635	-0.112467	G3I596	G3I596	G3I596_CRIGR	I79_018640	Histidyl-tRNA synthetase, cytoplasmic	0.115127	0.999871	-0.112467	-0.333184	10.959	8.42574	7.88575	9.7279	9.82269	9.52708	10.1408	9.58826	9.01121	7.71933	10.135	9.26957	9.71176	9.28177	8.69603	9.92826	9.45857	7.89973
0.314399	-1.16988	G3I5A4	G3I5A4	G3I5A4_CRIGR	Anxa5	Annexin	0.30797	0.999871	-1.16988	-0.768889	11.6804	12.0597	10.3642	11.8689	12.4354	9.7579	10.4656	12.2559	7.8311	11.8555	11.5477	8.57332	11.9073	12.5976	7.75804	12.6154	12.258	8.16598
0.00523983	-0.0294975	G3I5H3	G3I5H3	G3I5H3_CRIGR	I79_018721	Elongation factor 1-delta	0.00518753	0.999871	-0.0294975	-0.0159911	10.2996	12.0583	11.8922	11.2102	12.3419	7.24083	10.4168	11.8778	8.4098	11.1087	12.0407	7.93121	11.6017	12.1982	8.7859	11.229	12.4339	10.6788
0.832668	-2.85113	G3I5L3	G3I5L3	G3I5L3_CRIGR	Anxa1	Annexin	0.828429	0.999871	-2.85113	-1.79551	10.9988	11.0714	10.6741	10.7438	11.5552	14.6799	7.47721	10.9757	9.97259	11.0798	11.4962	10.0123	10.8973	11.2388	10.9868	11.0662	11.6272	11.3774
0.200293	-0.915361	G3I5N5	G3I5N5	G3I5N5_CRIGR	I79_018788	DNA topoisomerase 2	0.200244	0.999871	-0.915361	-0.519974	10.0108	11.5556	8.85262	10.9879	12.2198	7.92448	10.0719	11.1883	7.12579	10.3243	9.92259	8.60666	11.7097	11.7077	8.45718	11.91	11.8716	7.80057
0.10737	0.396598	G3I5N6	G3I5N6	G3I5N6_CRIGR	Igfbp4	Insulin-like growth factor-binding protein 4	0.105863	0.999871	0.396598	0.297405	10.9343	12.0801	15.306	11.2562	10.7431	13.0661	10.8715	11.0362	14.3475	11.567	12.0885	13.6205	10.6666	11.4188	14.1213	10.8419	11.8144	15.8312
0.0699494	0.293403	G3I5Q4	G3I5Q4	G3I5Q4_CRIGR	I79_018809	Heterogeneous nuclear ribonucleoprotein M	0.0694364	0.999871	0.293403	0.2	9.45406	10.1449	8.35046	7.94374	10.8398	6.82405	7.65271	10.4776	8.35752	7.12839	7.63219	8.59398	10.758	10.9979	7.89435	11.0838	10.8827	7.37055
0.040958	0.138652	G3I5Q9	G3I0B0;G3I5Q9	G3I5Q9_CRIGR	Rab11b	RAB11B, member RAS oncogene family	0.0408723	0.999871	0.138652	0.12036	11.8024	11.9811	10.1878	11.8897	11.7767	9.17992	11.8394	11.8101	9.61275	11.0172	12.1439	9.23024	11.5551	11.6035	8.4055	11.4458	11.8746	10.136
0.196315	-0.970006	G3I5R2	G3I5R2	G3I5R2_CRIGR	Rps28	40S ribosomal protein S28	0.196306	0.999871	-0.970006	-0.510889	7.11166	11.8437	9.54334	10.4618	12.4033	7.82199	8.17032	11.957	7.64972	10.5572	10.8496	7.33614	10.033	12.9432	8.35961	11.9182	12.2368	10.072
0.137745	0.374762	G3I5S7	G3I5S7	G3I5S7_CRIGR	I79_018833	Coatomer subunit delta	0.130064	0.999871	0.374762	0.372805	7.45871	9.59677	6.93833	8.66588	9.71053	6.41559	8.62581	9.08816	8.20232	8.00421	8.88007	8.05641	9.20004	9.30933	8.21076	8.49943	9.76586	7.60651
0.0345258	0.120334	G3I5W2	G3I5W2	G3I5W2_CRIGR	Tardbp	TAR DNA-binding protein 43	0.0344677	0.999871	0.120334	0.102116	7.34168	9.70987	8.65812	8.22274	9.89993	6.79069	7.67077	9.94969	7.6539	10.2463	8.23432	7.32917	8.73689	10.3277	7.90852	9.81531	10.0952	7.33358
0.528678	-0.80258	G3I5W3	G3I5W3	G3I5W3_CRIGR	I79_018871	TAR DNA-binding protein 43	0.509752	0.999871	-0.80258	-1.20095	9.36219	8.97198	7.29868	8.78889	9.84216	8.82763	7.28019	9.23788	8.53287	8.27926	8.7589	7.91256	9.49645	9.78023	6.11814	9.65822	9.52173	8.20703
0.228787	0.390651	G3I664	G3I664	G3I664_CRIGR	H671_4g12064	Procollagen C-endopeptidase enhancer 1	0.227652	0.999871	0.390651	0.584127	11.8996	13.3647	13.2113	12.9344	12.2033	11.1293	13.0109	12.7669	11.6611	12.3279	13.3386	11.2081	12.7686	12.2696	12.0248	12.4678	12.0673	12.8264
0.711318	0.880244	G3I692	G3I692	G3I692_CRIGR	Cndp2	CNDP2	0.709625	0.999871	0.880244	1.5573	7.5557	9.89039	10.5794	9.25859	9.88527	10.7089	11.3936	10.1116	10.9883	9.30125	10.0346	11.1625	9.73413	9.54356	9.27892	9.29643	9.91449	10.2896
0.293423	-0.612102	G3I6I6	G3I6I6;G3ICI3;G3H565;G3INA2;G3H588	G3I6I6_CRIGR	I79_019110	Tubulin alpha chain	0.29293	0.999871	-0.612102	-0.724559	12.39	13.2314	13.0255	11.9163	13.7242	12.2183	11.1381	13.2398	11.6446	10.8954	13.0464	12.0654	11.9241	13.6661	12.2711	12.4892	13.7332	11.8679
0.274764	-0.51797	G3I6J4	G3I6J4	G3I6J4_CRIGR	Arf3	ADP-ribosylation factor	0.27138	0.999871	-0.51797	-0.684655	9.69945	10.9373	9.86285	10.4142	10.3674	9.09157	8.52557	10.6228	9.17086	9.00187	10.2699	7.36274	9.2262	10.3104	9.11148	8.89079	10.3944	9.2409
0.0678224	-0.264607	G3I6J6	G3I6J6	G3I6J6_CRIGR	Fkbp11	Peptidylprolyl isomerase	0.067808	0.999871	-0.264607	-0.194291	7.41718	10.6148	8.16522	10.5104	10.7058	7.80644	7.98527	11.3121	8.93154	9.60413	6.2824	6.48548	10.6365	11.7405	9.20028	11.4935	11.0644	8.50553
0.358046	1.02793	G3I6K0	G3I6K0	G3I6K0_CRIGR	Ddx23	RNA helicase	0.33293	0.999871	1.02793	0.859584	6.97485	9.70175	9.55208	7.12353	10.3273	6.79397	9.67301	9.32026	8.33528	8.96798	7.35221	7.66409	9.59142	9.53015	9.23252	9.84561	9.82184	9.23205
0.14357	-0.642823	G3I6W8	G3I6W8;G3H7L4	G3I6W8_CRIGR	I79_019246	40S ribosomal protein S18	0.138831	0.999871	-0.642823	-0.386941	7.26952	10.2551	6.98195	11.8317	9.39556	6.59653	7.59016	9.92922	8.37599	10.544	8.97984	8.41783	11.091	10.6667	9.28102	11.4872	10.0183	8.17032
0.303987	-0.785422	G3I737	G3I737	G3I737_CRIGR	I79_019322	40S ribosomal protein S12	0.30367	0.999871	-0.785422	-0.746952	6.59131	9.67715	10.271	8.26388	10.5072	8.53667	6.89765	9.58138	8.47243	9.8261	9.68585	9.12204	7.35974	9.76791	9.10391	10.3247	9.92224	9.98245
0.098508	0.399141	G3I757	G3I757	G3I757_CRIGR	Arl3	ADP ribosylation factor like GTPase 3	0.097645	0.999871	0.399141	0.274825	8.36977	10.4246	9.27511	8.04861	11.1432	7.22012	9.34873	10.5574	7.70325	8.94604	10.3836	7.28033	10.2061	11.1058	9.78062	10.7708	10.8498	9.20204
0.0560069	-0.262107	G3I782	G3I782	G3I782_CRIGR	I79_019367	Heterogeneous nuclear ribonucleoprotein D0	0.0559796	0.999871	-0.262107	-0.162205	8.5417	10.7375	11.387	10.6411	11.2085	7.6847	7.20528	10.892	10.6506	10.806	10.0623	9.80322	10.6603	10.9333	10.4804	11.5025	10.7325	10.5342
0.0941078	0.330675	G3I782;G3I783	G3I339;G3I782;G3I783	G3I782_CRIGR;G3I783_CRIGR	I79_019367;I79_019368	Heterogeneous nuclear ribonucleoprotein D0	0.0925682	0.999871	0.330675	0.263505	7.62017	9.4725	8.49206	9.08104	10.4741	6.7674	8.60739	10.3701	8.33704	7.896	8.93449	7.48909	8.28013	10.4811	8.58535	9.13545	9.99948	7.44984
0.384039	-0.199712	G3I783	G3I783	G3I783_CRIGR	I79_019368	Heterogeneous nuclear ribonucleoprotein D-like	0.374026	0.999871	-0.199712	-0.91275	8.25434	7.74711	6.93057	8.441	8.67588	8.03774	8.06741	8.07358	8.4145	7.76199	8.27569	7.65172	7.66777	8.65523	7.09953	9.59948	9.32951	8.49344
0.464627	-0.953245	G3I7A8	G3I7A8	G3I7A8_CRIGR	I79_019395	Proteasome subunit alpha type-5 (Fragment)	0.412204	0.999871	-0.953245	-1.07458	10.9099	10.8455	10.4961	10.711	10.1616	10.7109	7.84619	10.2987	10.5788	10.1508	10.6197	10.3652	10.0916	10.677	11.1832	9.72706	10.6028	10.5828
0.834572	1.30807	G3I7D7;G3I8B3	G3I8B3;G3I7D7	G3I7D7_CRIGR;G3I8B3_CRIGR	I79_019424;I79_019776	RNA-binding protein FUS	0.754407	0.999871	1.30807	1.79927	7.43455	9.26878	11.9245	7.98461	10.0287	8.11568	10.5665	9.96831	9.51842	8.08249	8.30095	6.7628	7.29872	9.71008	7.98228	9.79175	9.97299	9.92052
0.00720012	0.0263246	G3I7L6	G3I7L6	G3I7L6_CRIGR	I79_019509	Desmocollin-1	0.00712403	0.999871	0.0263246	0.0219252	11.9547	11.301	11.7129	9.82433	10.2123	13.0319	10.0219	10.8784	12.2472	10.7567	10.6755	12.3062	11.1141	10.4506	12.0844	11.0772	11.6619	11.8786
0.0550903	-0.162539	G3I7L9	G3I7L9	G3I7L9_CRIGR	I79_019512	Eukaryotic translation initiation factor 3 subunit C	0.0532559	0.999871	-0.162539	-0.159688	7.2355	8.26968	7.61504	8.55259	10.5391	7.2938	8.16535	9.38312	8.34943	9.8165	7.53354	8.49854	6.86514	9.82989	8.34069	10.3102	9.40284	8.88307
0.362461	-1.17746	G3I7M2	G3I7M2	G3I7M2_CRIGR	Tufm	Elongation factor Tu	0.36123	0.999871	-1.17746	-0.868655	9.48685	10.5675	10.2221	10.5607	10.8424	8.08403	7.74531	10.7148	7.4946	10.0684	9.18562	6.16307	10.4796	11.0698	11.3669	10.3194	11.0016	5.83892
0.653056	-0.977221	G3I7M5	G3I7M5	G3I7M5_CRIGR	I79_019518	Calcium-transporting ATPase	0.644273	0.999871	-0.977221	-1.44374	8.74793	9.15451	7.58821	9.03993	9.55424	7.74923	7.08371	8.51142	7.8166	7.83996	8.70901	8.60443	8.00957	10.0012	7.84617	9.05302	9.61751	8.18402
0.645164	0.452229	G3I7Q1	G3I7Q1	G3I7Q1_CRIGR	I79_019548	Apolipoprotein A-I	0.645106	0.999871	0.452229	1.42837	14.1923	15.3934	15.1224	15.1032	14.3309	14.8321	15.6075	14.8426	15.1728	15.2185	15.2313	15.0191	15.1122	14.5931	15.2281	14.7454	14.2203	15.19
0.139929	-0.293594	G3I7Z8	G3I7Z8	G3I7Z8_CRIGR	Ipo7	Importin-7	0.138086	0.999871	-0.293594	-0.378116	6.6537	8.76078	8.43892	6.99317	8.9426	8.9597	8.58292	8.24518	7.18659	7.91156	7.91311	7.59029	7.34372	9.32577	7.77226	8.2388	9.05127	7.53937
0.356539	-0.311196	G3I873	G3I873	G3I873_CRIGR	I79_019736	Ubiquitinyl hydrolase 1	0.33807	0.999871	-0.311196	-0.856483	9.66291	7.97196	8.54109	7.79798	7.78903	8.24208	8.17793	7.68328	7.0343	8.61856	6.7507	7.51378	7.90392	7.81974	9.44285	8.61204	7.9145	8.15713
0.0672938	0.162854	G3I877	G3I877	G3I877_CRIGR	I79_019739	Stress-induced-phosphoprotein 1	0.0637034	0.999871	0.162854	0.192869	7.34992	10.9738	12.6947	9.97358	10.5451	10.4297	8.88973	10.8822	11.6651	10.0444	10.4755	11.0057	10.1874	10.7068	10.9263	8.98756	10.4713	11.966
0.121575	0.155318	G3I878	G3I878	G3I878_CRIGR	Fermt3	Fermitin family member 3	0.115965	0.999871	0.155318	0.333035	10.7804	11.3149	10.6981	11.8585	10.3522	10.8567	11.1142	11.4578	10.9613	10.5892	11.506	11.0065	11.234	10.401	11.4434	10.4436	9.78805	11.9667
1.09633	-3.75934	G3I8F5	G3I8F5;G3I8F6	G3I8F5_CRIGR	Krt13	KRT13	0.88083	0.999871	-3.75934	-2.33165	13.6626	12.8335	12.7882	14.5981	13.54	18.6786	12.2897	12.1615	11.0875	12.2157	15.2255	11.3165	11.6651	13.6296	13.7964	10.8975	14.774	15.2852
0.233181	-0.500319	G3I8F5;G3I8F7;G3I8F9;G3I8G0;G3I8G1	G3I8F5;G3I8F9;G3INZ7;G3I8G0;G3I8G1;G3I8F6;G3I8F7	G3I8F5_CRIGR;G3I8F7_CRIGR;G3I8F9_CRIGR;G3I8G0_CRIGR;G3I8G1_CRIGR	I79_019833;Krt13;Krt14;Krt17;Krt19	KRT13	0.213591	0.999871	-0.500319	-0.593884	15.3793	14.7359	13.7511	14.0345	14.0033	16.5304	14.3493	14.5214	14.1965	15.4487	14.5092	14.8107	15.2226	14.717	13.4433	14.2144	15.0749	14.7394
0.141298	1.92051	G3I8F5;G3I8F7;G3I8F9;G3I8G0;G3I8G1;G3IH97;G3IPN2	G3I8F5;G3I8F9;G3I8G0;G3IPN2;G3I8G1;G3I8F4;G3IPC7;G3I8F6;G3I8F3;G3IH97;G3HX38;G3I8F7;G3I8F1	G3I8F5_CRIGR;G3I8F7_CRIGR;G3I8F9_CRIGR;G3I8G0_CRIGR;G3I8G1_CRIGR;G3IH97_CRIGR;G3IPN2_CRIGR	CgPICR_000231;I79_019833;I79_025951;Krt13;Krt14;Krt17;Krt19	KRT13	0.141086	0.999871	1.92051	0.381437	17.9446	8.1348	17.9466	8.03369	7.87378	19.3488	15.4094	7.2815	18.3269	8.26847	5.99781	18.0766	11.0967	7.40098	18.296	7.43504	7.94978	18.151
0.556073	-0.896498	G3I8F5;G3I8F9;G3I8G0;G3I8G1	G3I8F5;G3I8F9;G3INZ7;G3I8G0;G3I8G1;G3I8F6	G3I8F5_CRIGR;G3I8F9_CRIGR;G3I8G0_CRIGR;G3I8G1_CRIGR	I79_019833;Krt13;Krt14;Krt17	KRT13	0.48128	0.999871	-0.896498	-1.25462	13.7757	12.9697	12.7036	12.8645	12.4703	14.7515	12.6096	12.2218	12.5654	14.0755	12.671	13.4223	14.3683	11.8435	11.8175	13.3019	12.9716	13.1788
0.0182925	0.0474532	G3I8F5;G3IPN2	G3I8F5;G3IPN2	G3I8F5_CRIGR;G3IPN2_CRIGR	I79_025951;Krt13	KRT13	0.0176679	0.999871	0.0474532	0.0550285	17.28	16.4639	15.6709	15.2134	15.3658	17.7087	15.6003	16.6457	16.1842	15.9496	16.1441	16.2448	16.598	15.2264	16.2633	16.976	16.5566	16.5328
0.395332	1.31838	G3I8F7;G3I8F9;G3I8G0	G3I8F9;G3I8G0;G3I8F6;G3I8F7	G3I8F7_CRIGR;G3I8F9_CRIGR;G3I8G0_CRIGR	Krt14;Krt17;Krt19	Keratin 19	0.378599	0.999871	1.31838	0.935683	18.4614	17.8264	18.6404	15.8483	15.7755	19.5599	17.9119	17.5609	19.6661	17.2035	17.9752	19.814	17.1976	16.2604	18.7015	18.3728	16.6076	19.4137
0.137314	-0.120585	G3I8F7;G3I8F9;G3I8G0;G3I8G1	G3I8F9;G3I8G0;G3I8G1;G3I8F7	G3I8F7_CRIGR;G3I8F9_CRIGR;G3I8G0_CRIGR;G3I8G1_CRIGR	I79_019833;Krt14;Krt17;Krt19	Keratin 19	0.13594	0.999871	-0.120585	-0.371756	15.2213	13.0509	13.3742	13.2261	13.0948	13.6988	13.7118	12.7919	13.1541	15.2929	12.7381	13.3432	15.2948	12.6842	12.9293	14.1587	13.3153	13.3092
0.274662	-0.581571	G3I8F7;G3I8G0	G3I8G0;G3I8F7	G3I8F7_CRIGR;G3I8G0_CRIGR	Krt17;Krt19	Keratin 19	0.272867	0.999871	-0.581571	-0.684436	11.8424	10.1978	8.187	9.16467	9.75343	10.9345	10.4187	9.57104	8.11815	12.7091	9.66705	10.6596	12.6678	9.34564	9.81263	11.1579	10.1383	9.8687
0.704149	2.64766	G3I8F7;G3IH97	G3IH97;G3I8F7	G3I8F7_CRIGR;G3IH97_CRIGR	CgPICR_000231;Krt19	Keratin 19	0.611852	0.999871	2.64766	1.54331	8.03918	12.2592	11.462	12.3748	7.48905	7.3931	11.5034	12.6691	11.0274	11.3235	13.2526	10.7663	11.5775	12.1512	8.69635	10.3479	13.2305	7.57182
0.0277259	0.0665251	G3I8F9	G3I8F9	G3I8F9_CRIGR	Krt14	Keratin 14	0.0271716	0.999871	0.0665251	0.0825784	18.1564	16.6036	17.0105	16.4769	15.8612	18.242	16.9797	16.2536	17.5462	17.8065	16.0245	17.6872	18.3167	16.0833	17.596	17.2338	16.4053	17.4878
0.231675	0.326536	G3I8F9;G3I8G0	G3I8F9;G3I8G0	G3I8F9_CRIGR;G3I8G0_CRIGR	Krt14;Krt17	Keratin 14	0.212742	0.999871	0.326536	0.590544	14.5666	13.1641	13.233	12.6101	12.396	14.1356	13.4875	13.2296	13.4043	14.2748	12.6366	13.7077	14.5145	12.5659	12.6429	13.696	13.2199	13.3912
0.232486	0.543973	G3I8F9;G3I8G0;G3I8G1	G3I8F9;G3INZ7;G3I8G0;G3I8G1	G3I8F9_CRIGR;G3I8G0_CRIGR;G3I8G1_CRIGR	I79_019833;Krt14;Krt17	Keratin 14	0.230293	0.999871	0.543973	0.592343	12.2667	10.1191	11.1778	10.2854	9.41798	11.9554	11.0298	10.2013	12.0596	12.2025	10.2367	12.1314	12.3196	8.89743	10.2534	11.4131	10.2641	12.2956
0.222836	1.95329	G3I8F9;G3I8G0;G3IPN2	G3I8F5;G3I8F9;G3I8G0;G3IPN2;G3I8G1;G3I8F4;G3IPC7;G3I8F6;G3I8F3;G3IH97;G3HX38;G3I8F7;G3I8F1	G3I8F9_CRIGR;G3I8G0_CRIGR;G3IPN2_CRIGR	I79_025951;Krt14;Krt17	Keratin 14	0.22145	0.999871	1.95329	0.570858	15.8	8.32447	14.6373	8.45855	7.22776	15.9146	14.1167	8.34988	14.9942	8.35462	7.4217	14.9185	12.6528	7.4815	14.9048	14.5023	7.32707	14.847
0.294119	0.341772	G3I8F9;G3I8G1	G3I8F9;G3I8G1	G3I8F9_CRIGR;G3I8G1_CRIGR	I79_019833;Krt14	Keratin 14	0.283889	0.999871	0.341772	0.726038	15.3055	14.4689	14.1481	13.4542	13.8469	14.8557	14.0243	14.38	14.7779	15.1825	13.9735	14.7344	15.5995	13.9617	14.2986	15.2507	14.5057	14.3734
0.108309	0.28534	G3I8G0	G3I8G0	G3I8G0_CRIGR	Krt17	Keratin 17	0.105675	0.999871	0.28534	0.299782	12.4214	11.2119	11.4073	10.2407	10.3899	12.853	11.7361	10.5927	12.0108	12.9193	10.7077	13.3293	12.859	9.57233	12.2807	11.7735	10.866	12.3315
0.0969834	0.360819	G3I8G0;G3I8G1	G3I8G0;G3I8G1	G3I8G0_CRIGR;G3I8G1_CRIGR	I79_019833;Krt17	Keratin 17	0.0967921	0.999871	0.360819	0.270911	12.6696	10.8396	10.9924	11.1034	8.87541	12.3533	11.89	9.42288	12.1017	12.2452	7.68048	12.0681	12.8362	9.59099	10.9719	11.8053	11.0388	11.4203
0.179271	0.123467	G3I8G1	G3I8G1	G3I8G1_CRIGR	I79_019833	Keratin, type I cytoskeletal 42	0.172951	0.999871	0.123467	0.471573	14.4199	13.6412	13.0839	13.3306	13.018	13.8353	13.6584	13.3037	13.5923	15.0227	12.9	13.8104	14.8779	12.7891	13.1754	13.7901	13.6034	13.0475
0.657926	-0.429995	G3I8R9	G3I8R9	BIP_CRIGR	HSPA5	Endoplasmic reticulum chaperone BiP	0.630903	0.999871	-0.429995	-1.45322	13.0721	13.3493	13.8847	13.2776	13.2434	12.799	12.3242	13.1662	12.5396	12.9656	13.5948	11.9326	13.5693	13.1346	12.5067	13.5322	13.1749	12.8455
0.0757131	-0.142063	G3I8S7	G3I8S7;G3H667	G3I8S7_CRIGR	I79_019955	Polyadenylate-binding protein	0.0731929	0.999871	-0.142063	-0.21537	10.2322	11.0214	10.8732	10.7878	11.5713	9.48077	10.222	10.9744	10.2172	10.7185	9.99033	9.61301	11.1748	11.2668	10.9148	11.4601	11.3592	10.0829
0.14238	-0.591918	G3I973	G3I973	G3I973_CRIGR	I79_020107	Hypoxia up-regulated 1	0.142321	0.999871	-0.591918	-0.38406	9.3392	11.0049	10.1803	11.4764	11.5441	8.12426	10.0689	11.4514	7.84873	11.1455	10.8517	7.79284	11.5447	11.3269	8.75421	11.7665	11.4737	9.65294
0.341259	-1.91181	G3I979	G3IFQ9;G3I979;G3IDG5;G3GXU5;G3I364	G3I979_CRIGR	I79_020113	40S ribosomal protein S25 (Fragment)	0.331995	0.999871	-1.91181	-0.824929	11.0709	13.7944	11.1197	13.494	14.507	10.5649	10.9792	14.3783	7.47293	12.8108	12.5631	8.29152	13.7486	14.3024	9.01732	13.842	14.5605	8.10802
1.0508	-0.439556	G3I9G7	G3I9G7	G3I9G7_CRIGR	I79_020214	Proteasome subunit alpha type	0.868922	0.999871	-0.439556	-2.23655	11.4329	10.8664	10.5997	11.004	10.3657	10.7997	10.3665	10.3089	10.1753	11.1349	10.5607	10.6496	10.6452	10.1231	10.7687	10.7969	10.5459	10.5788
0.180417	-0.36709	G3I9X8	G3I9X8	G3I9X8_CRIGR	I79_020389	Spectrin alpha chain, brain	NaN	NaN	0	NaN	10.5627	7.17877	9.20423	7.77035	8.57506	7.9502	6.33417	8.82359	8.03657	7.6732	7.51868	8.36337	8.04361	7.41252	9.11141	7.44202	9.63591	8.00578
0.38772	0.783024	G3IA32	G3IA32	G3IA32_CRIGR	Cops4	COP9 signalosome complex subunit 4	0.387011	0.999871	0.783024	0.920236	6.94514	9.44479	7.74252	7.76607	9.01682	6.82061	8.35237	9.74438	7.85584	8.37662	9.32097	8.68229	6.49807	9.59534	9.58213	7.82566	9.1347	8.68937
0.228782	-0.523619	G3IAG0	G3IAG0	G3IAG0_CRIGR	I79_020582	Xaa-Pro aminopeptidase 1	0.228461	0.999871	-0.523619	-0.584115	7.40815	9.30874	7.24485	7.25618	8.73082	9.23685	6.76974	9.08977	7.79349	7.3982	8.25107	7.86011	8.5539	9.02386	9.52495	9.23936	8.09966	8.1625
0.0299066	-0.156004	G3IAL6	G3IAL6	G3IAL6_CRIGR	I79_020641	Serum albumin	0.0298891	0.999871	-0.156004	-0.0888726	10.6321	13.9927	8.72587	14.1306	13.6651	10.3811	13.4522	14.2456	10.011	14.1739	15.0082	9.87435	12.4776	13.4024	12.3668	13.0927	14.1296	9.24772
0.586177	-0.338606	G3IAQ0	G3IAQ0	G3IAQ0_CRIGR	I79_020676	Phosphopyruvate hydratase	0.570315	0.999871	-0.338606	-1.31342	13.4863	14.1559	13.9284	13.4068	13.8846	13.5358	13.1189	13.6942	12.9983	13.062	13.8813	13.1435	13.5038	14.0586	13.5128	13.3773	13.6708	13.417
0.0429797	-0.230601	G3IAQ1	G3HMP4;G3HTQ7;G3IAQ1	G3IAQ1_CRIGR	I79_020677	60S ribosomal protein L7a	0.0421341	0.999871	-0.230601	-0.126049	8.28141	10.0778	8.38474	11.1297	11.2985	6.37315	9.21427	10.9322	7.9631	10.5049	9.42319	7.59603	11.0826	11.582	8.67511	11.4721	11.1549	7.58184
0.398964	-1.23147	G3IAS8	G3IAS8	G3IAS8_CRIGR	I79_020709	Heterogeneous nuclear ribonucleoprotein K	0.375563	0.999871	-1.23147	-0.943038	10.2219	11.1967	10.7674	9.83682	11.5597	10.2032	7.40072	11.5099	8.99477	10.6921	9.93148	9.79442	10.7568	11.7525	7.63896	11.0765	11.6698	9.99325
0.0169692	0.0495688	G3IAW0	G3IAW0	G3IAW0_CRIGR	I79_020742	Desmocollin-3	0.0164282	0.999871	0.0495688	0.0511204	12.2465	10.0817	9.97898	9.70284	8.79714	11.8378	10.8464	9.9992	9.6409	11.4755	10.2088	11.7756	11.2129	8.9347	10.5277	10.503	10.5101	10.783
0.495862	-1.28405	G3IB71	G3IB71	G3IB71_CRIGR	Qars1	Glutamine--tRNA ligase	0.495128	0.999871	-1.28405	-1.13639	7.73888	9.83643	8.56756	9.57373	10.6501	7.78232	7.34514	9.56957	7.23934	6.94253	7.36561	8.42958	9.75736	10.2422	9.71307	10.5754	9.61208	7.12518
0.00991629	-0.0236773	G3IBF1	G3IBF1	G3IBF1_CRIGR	I79_020971	Nucleophosmin	0.00980646	0.999871	-0.0236773	-0.0301049	6.99505	6.68166	13.0355	7.43757	8.87442	7.938	7.48514	9.38431	7.3095	7.88052	9.75402	10.5172	7.45688	9.04508	11.4059	7.29197	9.02884	11.5742
0.638563	0.732143	G3IBF4	G3IBF4	G3IBF4_CRIGR	I79_020974	Serine protease HTRA1	0.629187	0.999871	0.732143	1.41551	12.0361	14.171	12.5634	13.3746	11.9739	12.921	13.3808	14.0746	13.0105	13.9251	14.5005	14.0678	13.044	13.083	12.7975	12.6301	13.3749	13.3967
0.673708	-0.665264	G3IBG3	G3IBG3	G3IBG3_CRIGR	Uba1	E1 ubiquitin-activating enzyme	0.630491	0.999871	-0.665264	-1.48397	9.68987	10.5491	10.1615	10.2371	10.2381	10.8589	9.74547	10.4845	9.10836	10.112	10.0728	10.5303	10.2008	10.256	7.27496	10.1167	10.0617	8.35294
0.136347	0.160638	G3IBH0	G3IBH0	G3IBH0_CRIGR	Timp1	Metalloproteinase inhibitor 1	0.130635	0.999871	0.160638	0.369399	12.8289	13.683	12.9634	12.7948	12.3151	12.3551	13.0869	13.0239	11.8362	13.1914	13.6895	12.0419	12.8489	12.4263	13.0221	12.396	12.6343	13.2493
0.0796388	0.0983013	G3IBK2	G3IBK2	G3IBK2_CRIGR	I79_021027	Filamin-A	0.0793503	0.999871	0.0983013	0.225758	13.5334	14.5256	15.1958	13.827	14.11	14.7413	13.6658	14.4976	14.8098	13.7596	14.4444	14.7783	13.9447	14.0226	14.8949	13.8861	14.0843	14.8923
0.437186	-1.08089	G3IBN8	G3IBN8	G3IBN8_CRIGR	I79_021069	Keratin, type II cytoskeletal 6A	0.384282	0.999871	-1.08089	-1.01991	13.6606	14.1235	13.5186	13.4669	13.1474	16.4543	13.513	13.1556	13.1573	15.5241	13.6447	14.674	15.476	12.4976	13.5698	13.4737	13.5164	14.0603
0.145395	-0.390862	G3IBN8;G3IBN9;G3IBP2;G3IBP3;G3IIF5;G3IKD5;G3IKI7	G3IBP2;G3HP09;G3IBP3;G3IBN7;G3IBN9;G3IBP0;G3IIF5;G3IBN8;G3IKI7;G3IKD5	G3IBN8_CRIGR;G3IBN9_CRIGR;G3IBP2_CRIGR;G3IBP3_CRIGR;G3IIF5_CRIGR;G3IKD5_CRIGR;G3IKI7_CRIGR	I79_021069;I79_021070;I79_021073;I79_021074;I79_023623;I79_024335;I79_024390	Keratin, type II cytoskeletal 6A	0.136934	0.999871	-0.390862	-0.391349	15.6578	16.0044	16.2342	15.3327	15.0178	18.0697	15.7483	15.3311	16.1681	15.9442	14.517	15.7814	15.6765	14.9671	15.9914	15.8174	15.2658	15.9038
0.190958	-0.251706	G3IBN8;G3IBN9;G3IBP3;G3IIF5	G3IBP2;G3HP09;G3IBP3;G3IBN7;G3IBN9;G3IBP0;G3IIF5;G3IBN8;G3IKD5	G3IBN8_CRIGR;G3IBN9_CRIGR;G3IBP3_CRIGR;G3IIF5_CRIGR	I79_021069;I79_021070;I79_021074;I79_023623	Keratin, type II cytoskeletal 6A	0.190174	0.999871	-0.251706	-0.498602	7.80204	9.25773	6.88837	8.26944	8.762	9.61747	8.15534	8.50952	9.22894	8.65452	8.71784	7.95801	6.77989	9.49888	8.15905	7.97427	9.39262	7.73314
0.0621561	-0.157951	G3IBN8;G3IBN9;G3IBP3;G3IIF5;G3IKD4;G3IKD5;G3IKI6;G3IKI7	G3IIF3;G3IH98;G3IBP3;G3IBN6;G3IBN9;G3IKI6;G3IBP0;G3IIF5;G3IBN8;G3II08;G3IKD4;G3IKI7;G3IKD5	G3IBN8_CRIGR;G3IBN9_CRIGR;G3IBP3_CRIGR;G3IIF5_CRIGR;G3IKD4_CRIGR;G3IKD5_CRIGR;G3IKI6_CRIGR;G3IKI7_CRIGR	I79_021069;I79_021070;I79_021074;I79_023623;I79_024334;I79_024335;I79_024389;I79_024390	Keratin, type II cytoskeletal 6A	0.0594749	0.999871	-0.157951	-0.178984	18.2308	17.4652	17.1779	16.4459	16.5025	19.0004	17.0396	16.773	17.6624	17.5789	16.5343	17.6346	17.8473	15.8843	17.4921	17.7051	16.8756	17.4861
0.300434	-1.1863	G3IBN8;G3IBN9;G3IBP3;G3IKD4;G3IKD5	G3IBP3;G3IBN7;G3IBN9;G3IBN8;G3IKD4;G3IKD5	G3IBN8_CRIGR;G3IBN9_CRIGR;G3IBP3_CRIGR;G3IKD4_CRIGR;G3IKD5_CRIGR	I79_021069;I79_021070;I79_021074;I79_024334;I79_024335	Keratin, type II cytoskeletal 6A	0.300433	0.999871	-1.1863	-0.739435	11.3461	11.5624	11.7317	10.0634	11.1266	13.8773	8.41116	10.7957	12.3015	7.32003	10.4431	12.7089	8.19028	9.14662	11.9699	9.69957	7.66988	11.0961
0.0377579	-0.122659	G3IBN8;G3IBN9;G3IIF5;G3IKD4	G3IBN9;G3IIF5;G3IBN8;G3IKD4	G3IBN8_CRIGR;G3IBN9_CRIGR;G3IIF5_CRIGR;G3IKD4_CRIGR	I79_021069;I79_021070;I79_023623;I79_024334	Keratin, type II cytoskeletal 6A	0.0364683	0.999871	-0.122659	-0.111311	12.7909	12.8542	12.3393	11.6281	11.8758	14.8307	11.868	12.9966	13.102	13.7032	12.5722	13.2639	14.0701	11.8376	12.6151	12.0526	12.2376	13.1925
0.00348919	0.0113894	G3IBN8;G3IBN9;G3IKD4;G3IKI7	G3IBN9;G3IBN8;G3IKD4;G3IKI7	G3IBN8_CRIGR;G3IBN9_CRIGR;G3IKD4_CRIGR;G3IKI7_CRIGR	I79_021069;I79_021070;I79_024334;I79_024390	Keratin, type II cytoskeletal 6A	0.00348912	0.999871	0.0113894	0.0106696	17.8628	17.9693	17.5485	16.1777	17.6647	18.8093	16.0917	18.0603	18.5339	17.0392	17.9157	18.1079	17.7226	17.6667	18.2955	17.2601	18.3039	17.9039
0.0674042	-0.225119	G3IBN8;G3IBN9;G3IKD5;G3IKI7	G3IBN9;G3IBN8;G3IKI7;G3IKD5	G3IBN8_CRIGR;G3IBN9_CRIGR;G3IKD5_CRIGR;G3IKI7_CRIGR	I79_021069;I79_021070;I79_024335;I79_024390	Keratin, type II cytoskeletal 6A	0.0639016	0.999871	-0.225119	-0.193166	17.4247	16.9187	16.8129	15.8948	15.8318	19.2722	16.9605	16.2642	17.0987	17.2888	16.0738	17.028	17.496	15.9698	17.1981	17.559	16.4482	16.8462
0.0921258	0.14886	G3IBN9	G3IBN9	G3IBN9_CRIGR	I79_021070	Keratin, type II cytoskeletal 71	0.087651	0.999871	0.14886	0.258383	17.1319	15.7319	15.5929	15.1096	15.0331	16.7321	15.6058	15.6258	16.0897	16.4549	15.2612	16.0536	16.8047	15.157	15.9272	16.3307	15.7808	16.0075
0.097506	0.708678	G3IBN9;G3IBP2	G3IBP2;G3IBN9	G3IBN9_CRIGR;G3IBP2_CRIGR	I79_021070;I79_021073	Keratin, type II cytoskeletal 71	0.0960859	0.999871	0.708678	0.272253	6.46832	10.3989	11.8729	6.99231	6.5155	13.401	7.40414	9.52564	12.1051	7.27008	7.82137	12.1429	7.44395	8.49415	11.8857	9.54891	10.5308	12.3728
0.0821511	0.405529	G3IBN9;G3IBP3;G3IIF5;G3IKI6;G3IKI7	G3IIF3;G3IH98;G3IBP3;G3IBN6;G3IBN9;G3IKI6;G3IBP0;G3IIF5;G3II08;G3IKD4;G3IKI7	G3IBN9_CRIGR;G3IBP3_CRIGR;G3IIF5_CRIGR;G3IKI6_CRIGR;G3IKI7_CRIGR	I79_021070;I79_021074;I79_023623;I79_024389;I79_024390	Keratin, type II cytoskeletal 71	0.0788286	0.999871	0.405529	0.232372	8.14418	13.0489	8.48088	9.3827	8.28964	10.2941	9.53063	12.6723	6.98006	7.54628	10.8096	8.4358	9.64546	7.59245	9.53618	11.7525	7.27875	7.31896
0.0621828	-0.204636	G3IBN9;G3IBP3;G3IKD4;G3IKI6	G3IH98;G3IBP3;G3IBN6;G3IBN9;G3IKI6;G3IKD4	G3IBN9_CRIGR;G3IBP3_CRIGR;G3IKD4_CRIGR;G3IKI6_CRIGR	I79_021070;I79_021074;I79_024334;I79_024389	Keratin, type II cytoskeletal 71	0.0611038	0.999871	-0.204636	-0.179057	15.3348	11.5621	11.7938	12.6687	11.1551	14.5918	13.2211	11.4761	13.1045	13.5459	12.2284	13.465	14.3015	11.4677	12.7626	13.9751	11.847	13.9576
0.120714	-0.330261	G3IBN9;G3IIF5	G3IBN9;G3IIF5;G3IBP1	G3IBN9_CRIGR;G3IIF5_CRIGR	I79_021070;I79_023623	Keratin, type II cytoskeletal 71	0.119131	0.999871	-0.330261	-0.330895	15.2478	12.987	13.7809	12.8909	14.6787	15.7778	14.2238	13.1405	14.9922	14.9191	14.4603	14.1275	15.142	13.2553	13.6164	13.7428	15.4021	13.9946
0.0279898	0.0804621	G3IBN9;G3IKD4;G3IKI6	G3IBN9;G3IKI6;G3IKD4	G3IBN9_CRIGR;G3IKD4_CRIGR;G3IKI6_CRIGR	I79_021070;I79_024334;I79_024389	Keratin, type II cytoskeletal 71	0.0273077	0.999871	0.0804621	0.0833416	17.3753	14.3595	14.1326	13.8687	13.8987	16.4977	15.4532	14.0447	15.0087	16.2247	14.9212	15.7895	16.8798	14.1391	14.9252	16.3875	14.3781	15.6509
0.0485037	-0.150156	G3IBN9;G3IKI7	G3IBN9;G3IKI7	G3IBN9_CRIGR;G3IKI7_CRIGR	I79_021070;I79_024390	Keratin, type II cytoskeletal 71	0.0477165	0.999871	-0.150156	-0.141485	15.7878	13.1959	13.8778	13.3072	13.0407	15.9244	14.7393	12.9403	14.1423	14.8467	12.5161	14.1445	14.5428	13.0761	13.619	14.3116	13.5265	14.4132
0.0184307	0.0891937	G3IBP2	G3IBP2	G3IBP2_CRIGR	I79_021073	Keratin, type II cytoskeletal 73	0.0184253	0.999871	0.0891937	0.055436	19.4468	14.2098	17.9784	17.2127	15.1064	19.1798	18.0913	15.0791	18.5961	18.4222	14.4032	18.5162	18.9764	14.1184	17.9779	18.4927	15.0775	18.1809
0.0527464	0.148637	G3IBP3	G3IBP3	G3IBP3_CRIGR	I79_021074	Keratin, type II cytoskeletal 2 epidermal	0.0499972	0.999871	0.148637	0.153235	17.9073	16.5049	16.1698	15.3072	15.0833	18.0364	16.6703	16.2083	15.9941	16.4288	16.2566	15.9784	17.4243	15.4584	16.6047	17.4992	16.03	16.3978
0.0477027	-0.0873572	G3IBP3;G3IKI6	G3IBP3;G3IKI6	G3IBP3_CRIGR;G3IKI6_CRIGR	I79_021074;I79_024389	Keratin, type II cytoskeletal 2 epidermal	0.0464993	0.999871	-0.0873572	-0.139256	19.5191	17.1095	17.8651	18.4595	17.1425	19.0606	18.4934	17.6057	18.3015	19.1529	16.3424	18.2694	19.1806	17.2852	18.3441	18.7926	17.736	18.367
0.153571	-0.501387	G3IBQ9	G3IBQ9	G3IBQ9_CRIGR	Farsb	Phenylalanine--tRNA ligase beta subunit	0.153557	0.999871	-0.501387	-0.410985	8.22441	9.26943	6.90446	10.0047	10.0747	7.40916	7.03101	9.8809	9.07247	7.65916	8.59282	7.32375	9.74361	10.0348	9.14454	9.62842	9.7713	8.28922
0.0399058	-0.134928	G3IBY4	G3IBY4	G3IBY4_CRIGR	I79_021170	Plastin-3	0.039899	0.999871	-0.134928	-0.117391	11.0372	10.023	9.82462	7.82439	10.0458	10.532	7.76771	10.3228	9.90694	10.4895	9.99061	9.67018	9.81896	10.2783	10.3246	7.89607	11.0742	9.62263
0.315217	0.68022	G3IC54;G3IC97	G3IC97;G3IC54;G3I0C0;G3IBK4	G3IC54_CRIGR;G3IC97_CRIGR	CgPICR_000028;I79_021287	60S ribosomal protein L10	0.296434	0.999871	0.68022	0.770608	8.58973	9.51423	8.26425	9.39471	9.61219	7.03892	9.48415	9.83959	8.76275	6.76064	8.01876	8.72661	10.3781	9.62501	7.93261	10.3818	9.48628	8.51843
0.297862	-0.876183	G3IC97	G3IC97;G3HAA6	G3IC97_CRIGR	I79_021287	60S ribosomal protein L10-like	0.293275	0.999871	-0.876183	-0.733984	6.69616	9.98975	8.65393	9.85382	10.4922	8.25018	7.10573	10.498	8.36399	8.80159	9.26448	7.45448	10.5777	10.6756	9.0838	10.5037	10.0808	7.76053
0.0294543	-0.120288	G3IC99	G3IC99;G3H771;G3H2B7	G3IC99_CRIGR	I79_021290	Septin	0.0294534	0.999871	-0.120288	-0.0875694	9.24091	10.499	9.70517	10.4248	10.4255	7.5438	10.6446	9.96921	7.41942	7.85064	9.25265	7.30717	10.7361	10.6766	10.0382	10.5027	10.019	9.03598
0.105307	0.563767	G3ICD3	G3ICD3	G3ICD3_CRIGR	I79_021326	Lactadherin	0.104937	0.999871	0.563767	0.292174	10.6185	12.3622	10.3799	11.6255	11.1321	7.78968	12.2458	12.2609	7.73184	11.279	12.203	7.92102	11.1573	10.328	10.1118	10.7146	10.8417	12.6104
0.796351	0.402049	G3ICM8	G3ICM8	G3ICM8_CRIGR	Hbe1	Hemoglobin subunit epsilon 1	0.647668	0.999871	0.402049	1.72386	17.3454	18.864	18.2933	18.5663	17.8762	17.8623	18.4674	18.5078	18.5358	18.0539	18.9858	18.5965	18.2879	17.6131	17.8677	17.9869	17.8477	18.4459
0.123441	-0.296172	G3ID08	G3ID08	G3ID08_CRIGR	I79_021569	RNA helicase	0.122721	0.999871	-0.296172	-0.337668	6.34755	9.01753	7.32592	9.13844	9.44127	7.73186	8.51482	9.66849	7.23974	8.32094	7.02855	7.53223	8.61342	9.60238	8.65392	9.16183	9.7965	7.97652
0.669807	0.701507	G3ID97	G3ID97	G3ID97_CRIGR	H671_1g2173	Periostin	0.661697	0.999871	0.701507	1.47637	12.3882	12.9418	13.2221	13.0305	11.8442	11.9827	12.9992	12.4749	13.4879	13.162	13.1418	13.2691	13.0488	11.3848	12.7004	12.6461	11.6084	13.3097
0.217784	-0.396847	G3IDC2	G3IDC2	G3IDC2_CRIGR	I79_021698	Heat shock cognate 71 kDa protein	0.216498	0.999871	-0.396847	-0.55954	11.4844	12.1057	11.3556	12.4131	11.8015	10.5088	11.7499	11.4555	10.3275	12.5912	11.4301	10.4784	12.8264	11.7427	10.6955	13.2495	11.765	10.7501
0.210692	0.795757	G3IDD4	G3IDD4	G3IDD4_CRIGR	CgPICR_008684	Serpin H1	0.196033	0.999871	0.795757	0.543571	10.4732	11.3223	10.7784	11.5806	11.6631	7.33859	11.0818	11.497	10.3908	11.3007	10.8099	9.57489	11.6117	11.1819	8.92348	11.8919	11.3307	10.6962
0.226616	-0.971313	G3IDD9	G3IDD9	G3IDD9_CRIGR	I79_021716	40S ribosomal protein S3	0.22474	0.999871	-0.971313	-0.579292	11.0911	12.9553	10.8735	12.5604	13.1994	9.94878	11.552	12.8972	8.34544	12.9689	11.558	7.26325	13.5211	13.4291	10.0158	13.7608	13.3177	7.56461
0.102431	0.0898304	G3IDK4	G3IDK4	G3IDK4_CRIGR	I79_021787	Collagen alpha-1(II) chain	0.102357	0.999871	0.0898304	0.284856	11.5737	12.3069	12.2161	12.1762	11.4365	12.0926	11.6649	12.3877	11.922	12.9461	12.5179	11.7297	12.4964	10.9725	12.4524	12.3778	11.9118	12.1301
0.227095	-0.531341	G3IDL7	G3IDL7	G3IDL7_CRIGR	I79_021800	Heat shock cognate 71 kDa protein	0.224638	0.999871	-0.531341	-0.580361	13.2184	13.8657	13.7169	14.5288	14.2547	12.1566	13.2905	13.9264	12.1292	13.9859	13.9196	12.0192	14.3474	14.1582	12.4405	14.4661	14.1047	12.6978
0.0961734	-0.104969	G3IDM2	G3IDM2	G3IDM2_CRIGR	Cfl1	Cofilin-1	0.0903992	0.999871	-0.104969	-0.268828	12.4281	12.9182	13.2045	13.5588	12.9968	12.2297	12.8542	12.9156	12.7007	13.4539	13.1894	12.7644	13.1233	12.7813	12.2442	13.1234	12.5794	13.0944
0.301054	0.823352	G3IDN7	G3IDN7	G3IDN7_CRIGR	Fam3c	Protein FAM3C	0.276439	0.999871	0.823352	0.740747	10.5532	10.9693	11.6672	10.8752	7.6262	10.8656	10.9503	10.1081	10.7787	12.1126	10.1037	10.7209	11.543	8.54056	10.7685	11.069	8.51976	11.9256
0.278341	0.222681	G3IDN9;G3IH78	G3IDN9;G3IH78	G3IDN9_CRIGR;G3IH78_CRIGR	CgPICR_004104;I79_021822	Oligosaccharyltransferase complex subunit	0.273181	0.999871	0.222681	0.692341	5.88527	7.38255	8.25238	8.35307	8.45007	7.5924	8.07429	8.31902	8.67028	7.24518	7.11171	7.19395	7.99215	8.27927	8.56467	8.75534	8.62741	7.99685
0.124399	-0.260753	G3IDS2	G3IDS2	G3IDS2_CRIGR	I79_021855	F-actin-capping protein subunit alpha	0.124398	0.999871	-0.260753	-0.340039	10.9559	11.4214	10.4225	11.3066	11.3166	9.68121	10.7504	11.299	9.47281	9.39452	11.2665	10.222	11.5185	11.6073	10.443	11.5281	11.3535	10.3007
0.650507	-1.70862	G3IDT6	G3IDT6	G3IDT6_CRIGR	Pdia4	Protein disulfide-isomerase A4	0.548009	0.999871	-1.70862	-1.43878	9.76287	9.95808	10.9567	10.0644	10.5257	10.0854	6.88297	10.8035	7.86307	8.37804	10.5409	7.43996	10.0853	10.8664	8.35783	10.587	10.7009	7.89879
0.196935	-0.442318	G3IE21	G3IE21	G3IE21_CRIGR	I79_021963	Aldose reductase-related protein 2	0.181543	0.999871	-0.442318	-0.512308	9.92166	10.4405	8.70985	10.2157	10.1494	10.4585	10.1257	11.1501	8.22083	10.5624	10.3534	6.8103	10.3508	10.5361	7.50111	10.1344	10.1055	7.89533
0.126991	0.217086	G3IE79	G3IE79	G3IE79_CRIGR	I79_022023	Arginase-1	0.126872	0.999871	0.217086	0.346447	12.7925	11.8315	11.7118	11.6604	10.7089	12.3179	11.2182	11.5242	12.596	12.2763	10.5765	12.3897	12.3415	11.0536	12.0927	11.963	10.9819	12.2904
0.162488	0.413512	G3IE93	G3IE93	G3IE93_CRIGR	I79_022037	Xylosyltransferase 1	0.160426	0.999871	0.413512	0.432194	9.26246	10.3919	10.2802	12.0419	12.3295	10.6273	12.7039	13.042	10.4934	7.69601	6.24018	6.90034	9.79064	9.78372	10.3545	8.49722	6.93108	7.37218
0.441161	0.740173	G3IEB7	G3IEB7	G3IEB7_CRIGR	I79_022062	Out at first protein homolog	0.427831	0.999871	0.740173	1.02785	9.10474	10.134	10.6781	9.46201	9.71387	7.75441	10.0626	10.1183	8.96998	8.01062	10.1228	7.62788	9.12338	9.88317	7.94039	9.61693	9.61191	10.5694
0.059969	-0.30922	G3IEE6	G3IEE6	G3IEE6_CRIGR	I79_022093	Spermidine synthase	0.0598762	0.999871	-0.30922	-0.173037	7.2573	11.4212	10.72	10.5031	11.6022	7.09542	9.6129	11.338	7.3222	9.89863	10.9677	6.29572	10.6042	12.0202	8.16074	10.3874	11.5123	6.80389
0.269408	-1.13077	G3IEG2	G3IEG2	G3IEG2_CRIGR	I79_022109	Serpin B6	0.268671	0.999871	-1.13077	-0.673112	7.86015	10.3185	7.83137	10.8351	11.2364	7.20955	7.86623	10.7745	7.24805	8.95224	10.2262	7.28815	10.7565	11.239	8.05783	10.6708	11.2409	7.14285
0.318663	-0.824296	G3IEK1	G3IEK1	G3IEK1_CRIGR	Arpc2	Arp2/3 complex 34 kDa subunit	0.316458	0.999871	-0.824296	-0.777838	11.3173	10.5611	7.7025	8.16494	10.3956	9.56558	7.23155	10.1008	8.32084	9.30288	10.1656	7.83839	10.4031	10.2903	8.37017	10.2455	11.0685	7.77661
0.929758	-2.08732	G3IEU2	G3IEU2	G3IEU2_CRIGR	Park7	Protein deglycase	0.736028	0.999871	-2.08732	-1.98922	7.53256	10.0435	11.0356	11.0228	10.809	11.0497	7.3483	10.8773	8.3939	10.3764	9.67711	7.82613	10.5202	10.4035	8.06765	10.9615	10.7647	10.3536
0.76464	-0.740407	G3IEY9	G3IEY9	G3IEY9_CRIGR	I79_022299	14-3-3 protein theta	0.763708	0.999871	-0.740407	-1.66158	7.77187	9.27502	9.46204	8.24164	9.04052	9.23317	7.4463	8.45056	8.39725	8.74463	8.57835	8.21464	7.58675	7.96625	10.1194	7.26588	8.58994	8.81203
0.0298036	-0.0761922	G3IF40;G3IF44;G3IF46;Q9JJN7	G3IF39;G3IF44;G3IF40;G3IF46;Q9JJN7	G3IF40_CRIGR;G3IF44_CRIGR;G3IF46_CRIGR;Q9JJN7_CRIGR	CHO-CR;I79_022353;I79_022357;I79_022359	Carbonyl reductase (NADPH)	0.0291106	0.999871	-0.0761922	-0.0885759	8.04075	9.91215	8.51504	9.5538	9.4035	7.16452	7.92131	8.75959	9.21235	10.491	9.98376	8.77185	8.30971	10.2437	8.13857	8.94334	9.89637	8.36408
0.0348293	-0.166519	G3IF52	G3IF52	G3IF52_CRIGR	I79_022367	Nucleobindin-2	0.0348221	0.999871	-0.166519	-0.102981	6.92223	11.2137	12.4417	7.22672	8.57684	11.0207	8.22459	7.0705	11.0296	7.44667	7.26038	10.5029	6.54515	9.52415	10.97	7.40497	8.11763	12.4317
1.18544	-1.47547	G3IF62	G3IF62	G3IF62_CRIGR	I79_022378	Ras GTPase-activating-like protein IQGAP1	0.979003	0.999871	-1.47547	-2.52158	11.1117	10.7707	10.9268	11.235	11.0324	11.6663	9.76046	10.8316	8.91524	10.5818	11.1053	8.17372	10.9104	10.9154	11.3242	10.8986	11.2201	10.9611
0.162264	0.224599	G3IF80	G3IF80	G3IF80_CRIGR	I79_022400	Nucleolin	0.157319	0.999871	0.224599	0.431665	11.2806	12.6462	14.6186	12.5757	12.7322	11.2564	11.9608	12.5961	12.6812	11.8727	12.5401	11.4234	11.823	12.3754	12.4943	12.2679	12.5854	13.0773
0.105366	0.168287	G3IF93	G3ICM5;G3IF93	G3IF93_CRIGR	LOC100764904	HBB	0.104113	0.999871	0.168287	0.292324	16.618	16.824	17.1794	17.7349	16.0721	17.0605	17.6082	16.537	17.2271	17.4302	16.5075	17.3836	17.2359	15.7411	16.7597	16.9585	15.5796	17.4992
0.264832	0.231747	G3IFE7	G3IFE7	G3IFE7_CRIGR	Pgm2	Phosphoglucomutase-2	0.262222	0.999871	0.231747	0.663217	10.0485	10.5422	10.1018	10.6461	10.361	9.69169	10.5348	10.7797	10.0795	8.01274	10.4078	7.06076	10.0324	10.0623	10.7812	10.2353	9.62015	6.94185
0.615721	1.31009	G3IFH7	G3IFH7	G3IFH7_CRIGR	I79_022499	Ribonucloprotein	0.53148	0.999871	1.31009	1.37102	8.47108	9.10955	8.1663	7.37858	8.95047	5.71544	9.02093	8.32339	8.63044	9.66628	7.02205	6.67276	9.53565	9.11774	7.13049	10.3813	9.28705	8.08849
0.0649387	0.124929	G3IFX1	G3IFX1	G3IFX1_CRIGR	I79_022646	Succinate dehydrogenase [ubiquinone] flavoprotein subunit, mitochondrial	0.0643285	0.999871	0.124929	0.186519	6.55292	8.99767	6.96484	7.53725	8.83283	8.15693	7.56593	9.38986	7.94601	8.78601	8.39745	7.54947	8.72364	8.98846	7.95946	8.89573	9.38976	7.77594
0.00082603	0.00105762	G3IFZ1	G3IFZ1	G3IFZ1_CRIGR	I79_022667	Fibulin-1	0.000808036	0.999871	0.00105762	0.0025336	14.6549	14.6047	13.8727	14.6495	14.0121	14.4014	14.709	14.7493	13.6079	14.9646	15.1264	13.4044	14.9583	13.7648	13.7295	14.2293	14.1343	13.9052
0.0891401	0.166217	G3IFZ2	G3IFZ2	G3IFZ2_CRIGR	I79_022668	Fibulin-1	0.0889461	0.999871	0.166217	0.250638	11.5841	12.411	13.3798	12.1648	11.8067	13.2244	12.0396	12.0732	13.5818	11.9761	12.7284	12.8101	11.689	11.5626	13.5068	11.9143	11.9534	13.3713
0.843087	-0.853781	G3IG05	G3IG05	G3IG05_CRIGR	I79_022682	Annexin	0.82046	0.999871	-0.853781	-1.81613	13.1999	12.7301	11.2457	12.1447	12.9399	12.9825	11.3753	12.5959	11.5345	12.2498	12.2603	11.4052	12.5007	13.01	12.0284	12.7536	13.0477	11.5932
0.122279	0.370845	G3IG23	G3IG23	G3IG23_CRIGR	Aars1	Alanine--tRNA ligase	0.12187	0.999871	0.370845	0.334784	9.2872	9.66133	9.59269	7.60464	9.82884	7.9139	7.2044	10.1492	9.1063	8.16128	9.57839	8.25819	9.32176	10.7785	9.05282	8.77804	9.90276	7.97196
0.318163	1.50091	G3IGL0	G3IGL0	G3IGL0_CRIGR	I79_022927	Helix-destabilizing protein	0.285416	0.999871	1.50091	0.776789	12.967	12.3946	11.4562	12.2534	12.4505	6.56337	11.7684	12.0584	11.9432	11.4064	11.2526	8.12956	12.5581	12.5624	8.07218	12.6703	12.7003	7.48757
0.205747	-0.22037	G3IGQ3	G3IGQ3	G3IGQ3_CRIGR	I79_022974	Heat shock cognate 71 kDa protein	0.202039	0.999871	-0.22037	-0.532377	12.0506	12.5971	12.8956	12.8632	12.8464	11.7975	12.1615	12.7034	11.9811	12.0147	12.342	11.8695	13.0621	12.5696	12.2922	13.3257	12.69	11.5579
0.0154734	0.0343016	G3IH55	G3IH55	G3IH55_CRIGR	I79_023136	Polypyrimidine tract-binding protein 2	0.0154678	0.999871	0.0343016	0.0466898	8.95205	7.58448	6.58982	8.0875	8.66379	6.8376	6.98879	8.7102	7.99281	8.1244	7.72444	7.88416	9.97444	8.94441	8.17676	10.0377	9.39513	7.43813
0.248983	-0.164092	G3IH63	G3IH63	G3IH63_CRIGR	I79_023145	Myosin-9	0.236615	0.999871	-0.164092	-0.628702	10.6372	10.7334	10.7005	10.3234	10.3693	10.6347	10.0605	10.7622	10.0125	9.91926	9.92733	10.6702	9.60708	10.219	8.15602	10.087	10.4604	10.0131
0.312206	-0.853954	G3IH79	G3IH79	G3IH79_CRIGR	I79_023163	60S ribosomal protein L34	0.312079	0.999871	-0.853954	-0.764279	7.61889	9.14897	8.20052	7.58328	10.1335	9.89548	8.44729	9.62586	6.97724	7.05538	6.95319	7.3987	9.33452	9.5425	8.15846	9.77594	9.32547	9.6974
0.219344	0.631963	G3IH97	G3IH97	G3IH97_CRIGR	CgPICR_000231	KRT18	0.214091	0.999871	0.631963	0.56304	9.89531	7.4619	5.40846	10.172	8.80987	6.81065	9.95436	8.14112	9.59289	10.5608	8.04232	9.95424	10.5891	9.03793	8.81244	7.51503	10.7331	10.4577
0.0606769	0.260979	G3IHC7	G3IHC7	G3IHC7_CRIGR	Prmt1	PRMT1	0.0598153	0.999871	0.260979	0.174964	8.30119	11.1532	9.83375	10.665	11.1598	7.10642	9.98959	11.1963	8.52822	10.3467	10.3957	7.58237	10.9292	11.2869	8.24402	10.8904	11.2483	7.2116
0.275519	-0.611469	G3IHE5	G3IHE5;G3IKJ4	G3IHE5_CRIGR	LOC100771164	GTP-binding nuclear protein Ran	0.275392	0.999871	-0.611469	-0.686279	12.4477	13.783	13.1261	13.8719	14.2309	12.2517	12.9656	13.8988	11.6557	13.3377	12.9825	12.1419	13.8743	13.7372	12.4596	14.2388	13.9937	11.8918
0.0424935	-0.0741084	G3IHJ6	G3IHJ6	G3IHJ6_CRIGR	I79_023286	Vitamin D-binding protein	0.0424926	0.999871	-0.0741084	-0.124683	16.6159	16.32	17.0209	17.0317	15.9834	17.3663	17.1593	15.8719	17.1278	17.109	15.9733	17.0122	16.9634	15.032	17.416	16.5864	14.5331	17.1927
0.497619	-0.380096	G3IHY5	G3IHY5	G3IHY5_CRIGR	I79_023445	6-phosphogluconate dehydrogenase, decarboxylating	0.444534	0.999871	-0.380096	-1.13986	11.3589	11.8071	11.9474	11.9682	11.7272	12.0069	11.8784	11.8051	10.8785	11.3678	11.5798	11.387	11.8806	11.2563	11.5773	11.9699	11.7243	11.2209
0.174405	-0.314261	G3II07	G3II07	G3II07_CRIGR	Krt80	KRT80	0.174405	0.999871	-0.314261	-0.460227	11.5282	10.8207	10.1226	10.1867	10.5362	11.7732	9.56477	10.8435	11.1451	10.9154	11.1798	10.2247	10.2027	10.3636	10.9513	10.6527	11.5187	10.5442
0.4022	-1.22621	G3II12	G3II12	G3II12_CRIGR	I79_023473	Calcium-binding protein 39	0.397151	0.999871	-1.22621	-0.949583	9.12455	10.0539	7.47989	10.4408	9.78978	7.9026	6.34106	9.95465	8.15881	7.88859	10.4419	6.0388	9.79537	9.68554	7.31006	9.81048	9.1409	7.11358
0.534044	-0.573784	G3II47	G3II47	G3II47_CRIGR	Aco2	Aconitate hydratase, mitochondrial	0.480961	0.999871	-0.573784	-1.21148	7.37811	10.3071	9.62371	10.3954	10.9071	10.6714	9.19919	10.6679	10.3854	10.3744	9.50181	8.30463	10.1048	10.9303	11.1104	10.6854	10.692	9.04411
0.325967	0.39686	G3IID5	G3IID5	G3IID5_CRIGR	I79_023603	Chitinase	0.313718	0.999871	0.39686	0.793119	11.6545	11.8864	12.6181	10.9394	11.7308	12.4781	11.8084	12.5644	11.9661	12.0594	12.5706	12.3482	12.1189	11.4843	12.3707	11.508	11.7575	12.0829
0.297184	-0.69706	G3IID6	G3IID6	G3IID6_CRIGR	H671_1g2886	High mobility group protein B1	0.277619	0.999871	-0.69706	-0.732547	10.8013	11.7195	11.8335	11.3187	11.3152	10.4092	10.3869	11.8439	8.72104	10.4657	11.8171	9.66371	11.1994	11.0739	10.5061	11.0164	11.2652	11.2828
0.299228	0.799239	G3IIF1	G3IIF1;G3IMT7;G3IIE9;G3IIF2	G3IIF1_CRIGR	I79_023619	Keratin, type II cuticular Hb6	0.29922	0.999871	0.799239	0.736881	7.64254	11.623	10.6246	11.4852	9.87448	8.82734	11.825	11.4	9.35983	11.881	11.7171	8.89478	11.9672	10.0355	9.205	11.4282	10.5732	11.367
0.115739	-0.272904	G3IIF1;G3IIF3	G3IIF1;G3IMT7;G3IIF3;G3IIE9;G3IIF4;G3IIF2	G3IIF1_CRIGR;G3IIF3_CRIGR	I79_023619;I79_023621	Keratin, type II cuticular Hb6	0.115711	0.999871	-0.272904	-0.318479	13.747	16.0338	14.4992	13.7724	14.747	15.9268	13.3692	15.2099	15.0484	13.05	15.2739	14.7885	13.1427	14.563	14.8044	13.8227	15.3631	14.7958
0.311819	0.370419	G3IIF5	G3IIF5	G3IIF5_CRIGR	I79_023623	Keratin, type II cytoskeletal 5	0.300819	0.999871	0.370419	0.763465	17.9079	15.7371	15.7717	15.4438	15.1558	16.5634	16.2416	15.6471	16.3855	16.7788	15.2905	16.1321	16.815	14.9715	15.7155	16.1981	15.8964	16.11
0.473119	-1.02097	G3IIG7	G3IIG7	G3IIG7_CRIGR	I79_023638	Centromere-associated protein E	0.470187	0.999871	-1.02097	-1.09143	12.224	14.3408	15.7795	16.3354	14.2903	15.4209	13.1725	14.1476	15.6635	14.8931	14.7141	15.5468	13.5436	13.79	16.1615	14.4453	13.8031	15.9707
0.354181	0.662762	G3IJ29	G3IJ29	G3IJ29_CRIGR	EIF3D	Eukaryotic translation initiation factor 3 subunit D	0.351889	0.999871	0.662762	0.851627	7.56614	9.52644	8.98881	7.59273	9.28603	7.34454	7.81515	9.44908	8.94735	8.23562	7.74395	6.96505	8.02304	8.90187	8.32435	9.27384	9.55998	8.66556
0.116223	0.25365	G3IJD1	G3IJD1	G3IJD1_CRIGR	Ddx17	RNA helicase	0.115939	0.999871	0.25365	0.319691	6.75737	8.95038	6.82	7.3404	9.22227	7.44993	7.76143	9.27285	7.73927	7.14124	7.77981	8.52072	8.68437	9.14432	8.58714	9.36762	8.94035	8.70653
0.291923	1.41349	G3IK05	G3IK05	G3IK05_CRIGR	I79_024197	Lactadherin (Fragment)	0.291884	0.999871	1.41349	0.721368	10.1507	11.5909	10.8177	11.1482	9.93722	6.44628	12.4301	11.4091	7.933	12.0026	11.3003	6.97315	11.042	9.10568	10.7723	10.3675	10.1526	10.4534
0.423524	-1.01684	G3IK13	G3IK13	G3IK13_CRIGR	EIF3C	Eukaryotic translation initiation factor 3 subunit C	0.421539	0.999871	-1.01684	-0.992537	8.08251	10.0136	9.28174	10.1482	10.5376	8.00427	7.59794	9.80369	8.23791	8.90433	8.09891	7.5422	9.95192	10.8146	8.26506	10.1742	10.4025	7.67988
0.168258	-0.404106	G3IK44	G3IK44	G3IK44_CRIGR	Aldoc	Fructose-bisphosphate aldolase	0.158311	0.999871	-0.404106	-0.44581	6.65974	7.65238	8.61453	8.70539	8.04808	7.97161	6.15732	9.10756	8.24789	7.5156	8.99873	9.41022	6.92666	8.13511	7.91644	8.94339	8.20129	8.50317
0.1359	-0.929007	G3IKD5	G3IKD5	G3IKD5_CRIGR	I79_024335	Keratin, type II cytoskeletal 4	0.134803	0.999871	-0.929007	-0.368308	7.18861	10.0431	10.3748	7.68767	7.20017	13.5863	8.0475	6.31928	11.3203	6.89715	6.46986	6.62846	7.20378	7.30637	7.73147	7.62327	7.21997	11.0068
0.595696	-1.71348	G3IKE2	G3IKE2	G3IKE2_CRIGR	Rps15a	40S ribosomal protein S15a	0.563675	0.999871	-1.71348	-1.33199	11.6701	11.1627	7.92728	10.0876	11.7412	9.77473	7.16485	10.9873	8.31096	9.54177	9.87446	7.62315	10.7407	10.9361	8.99632	11.0476	11.6928	6.76778
0.0395931	-0.0483259	G3IKH9	G3IKH9	G3IKH9_CRIGR	I79_024382	Phosphoserine transaminase	0.03959	0.999871	-0.0483259	-0.116507	10.4097	10.7421	10.6088	10.8112	10.9673	10.0042	10.5722	11.0312	10.0343	11.2275	10.7897	10.3611	10.4146	10.9213	7.70144	10.6858	10.6227	10.2333
0.0586073	0.165527	G3IKI6	G3IKI6	G3IKI6_CRIGR	I79_024389	Keratin, type II cytoskeletal 1b	0.0579209	0.999871	0.165527	0.169322	19.2015	16.031	17.2652	16.8117	15.958	18.7452	17.5457	16.3413	18.1245	18.3433	16.5054	18.0913	18.531	15.496	18.0947	18.2114	16.1953	17.9301
0.0418117	0.103794	G3IKI7	G3IKI7	G3IKI7_CRIGR	I79_024390	Keratin, type II cytoskeletal 2 oral	0.0406849	0.999871	0.103794	0.122765	17.3144	15.1485	15.614	15.5228	14.2646	16.9278	16.2255	15.0229	15.7781	16.6833	14.1293	15.3594	16.6767	14.2999	15.4773	16.734	14.8548	15.5661
0.285472	-0.70215	G3IKQ6	G3IKQ6	G3IKQ6_CRIGR	Cstb	CSTB	0.281117	0.999871	-0.70215	-0.707611	7.24885	7.80648	7.50561	10.5288	9.6042	7.72795	9.50821	8.65015	7.5961	10.45	6.27185	6.30302	9.65122	8.55844	7.33313	10.2399	7.49939	7.50393
0.678695	-1.16239	G3IKS9	G3IKS9	G3IKS9_CRIGR	I79_024482	Glutaredoxin-3	0.67412	0.999871	-1.16239	-1.49368	7.15886	9.82904	6.646	10.0501	10.2653	8.67367	8.06007	9.68296	7.75889	7.00935	9.05621	6.85546	9.05659	10.232	7.21007	7.91183	9.57983	8.25229
0.44281	0.400918	G3IKX2	G3IKX2	G3IKX2_CRIGR	I79_024527	Pigment epithelium-derived factor	0.439969	0.999871	0.400918	1.03115	12.4206	13.7716	12.3391	13.1926	12.3939	12.5496	13.0872	13.6491	12.6026	13.0561	13.5617	12.44	13.2625	12.8229	12.3265	13.2324	13.0328	12.8424
0.15769	-0.371757	G3ILF3	G3INF7;G3ILF3	G3ILF3_CRIGR	LOC100750644	Glutathione S-transferase	0.146355	0.999871	-0.371757	-0.420807	9.18637	9.90792	9.36909	10.3947	10.6256	7.88399	9.18754	9.45832	9.14322	9.92108	9.83012	10.6131	9.40661	10.497	9.00506	10.3718	9.71454	8.12407
0.225657	0.288297	G3ILF9	G3ILF9	G3ILF9_CRIGR	I79_024724	Alpha-1,4 glucan phosphorylase	0.220537	0.999871	0.288297	0.577155	10.2009	9.76779	10.1488	9.85366	9.59939	9.00654	10.6331	9.43036	9.26106	10.0681	9.87857	9.49016	10.0108	8.80986	7.98536	9.76775	8.94363	9.86844
0.0945197	-0.462975	G3ILK7	G3ILK7	G3ILK7_CRIGR	I79_024775	Calsyntenin-1	0.0941422	0.999871	-0.462975	-0.264568	8.32777	10.0911	12.8592	11.6394	7.56203	11.7423	8.05441	9.7112	11.7891	7.43192	6.20121	11.2037	7.05641	7.28437	12.5991	9.36417	6.99518	12.8961
0.137782	0.183296	G3ILQ3	G3ILQ3	G3ILQ3_CRIGR	I79_024824	Bromodomain-containing protein 9	0.136788	0.999871	0.183296	0.372895	13.8628	13.9423	14.915	14.6697	13.5639	14.8256	14.9793	13.9915	14.6382	14.51	14.131	15.0679	14.306	12.5733	15.1633	13.9326	12.6556	14.7733
0.0345965	-0.200966	G3ILX7	G3H4K5;G3ILX7;G3HMB9	G3ILX7_CRIGR	I79_024903	Histone H2A (Fragment)	0.0344465	0.999871	-0.200966	-0.102317	9.54558	11.9384	7.84771	11.8824	11.8107	7.16736	10.3033	12.0359	7.91837	11.3455	10.1482	6.35141	11.5384	11.8996	7.95974	12.346	12.1962	8.4001
0.0452349	0.0811132	G3IM68	G3IM68	G3IM68_CRIGR	I79_025000	Zinc transporter ZIP8 (Fragment)	0.0450581	0.999871	0.0811132	0.132369	18.4297	18.9562	19.8261	19.5862	18.3311	19.92	19.4077	18.6861	19.9868	19.1457	18.818	19.6725	19.0355	17.9219	19.8463	18.7151	17.7632	19.8591
0.661381	-0.972559	G3IM75	G3IM75;G3H2T2;G3HVL6	G3IM75_CRIGR	LOC100768894	60S ribosomal protein L32	0.654382	0.999871	-0.972559	-1.45995	8.57491	8.7663	8.42593	9.53191	10.0873	8.31971	7.56576	8.47451	8.98102	8.26382	6.07026	7.08044	9.2786	9.41908	7.66952	9.05783	10.0565	7.93256
0.765111	-1.57977	G3IMD1	G3ILW3;G3IMD1	G3IMD1_CRIGR	I79_025070	S-(hydroxymethyl)glutathione dehydrogenase	0.667001	0.999871	-1.57977	-1.6625	9.23255	10.2095	10.5388	10.5424	9.49903	10.0755	7.48917	10.2595	7.62889	8.1523	9.49008	9.80463	10.457	9.08323	7.4605	9.74371	9.04349	7.92921
0.0568042	0.190464	G3IMT1	G3IMT1	G3IMT1_CRIGR	I79_025227	Collagen alpha-3(VI) chain	0.0566829	0.999871	0.190464	0.164391	7.2224	8.85956	10.001	9.79504	7.59711	9.84938	7.5517	9.73177	10.5294	9.58536	10.1158	9.92892	9.15002	9.07963	10.8056	7.05838	9.93067	10.3518
0.259688	-0.754949	G3IN18	G3IN18;G3H047	G3IN18_CRIGR	Rpl8	60S ribosomal protein L8	0.25967	0.999871	-0.754949	-0.652056	9.91363	11.4522	7.01418	10.367	11.8567	9.05906	9.54911	11.1664	8.30236	7.34135	9.10535	7.83845	10.6575	12.0492	8.96899	11.2797	11.5282	7.94637
0.140525	0.524043	G3INC5	G3INC5	G3INC5_CRIGR	LOC100768693	Cathepsin L1	0.138207	0.999871	0.524043	0.379562	7.69252	7.13508	12.5556	7.70582	9.15661	10.1721	10.1122	7.26407	11.2303	7.57629	10.3989	10.5982	6.95967	8.82091	11.3601	8.9655	8.41326	12.4359
0.336508	-1.08188	G3INU6	G3INU6	G3INU6_CRIGR	I79_025636	UDP-glucose 6-dehydrogenase	0.327834	0.999871	-1.08188	-0.815071	7.48946	11.1163	7.5006	10.167	10.2037	8.13472	6.82749	10.6238	7.8084	10.5974	11.5231	9.0083	10.4709	10.8979	7.70191	9.94726	10.8012	7.95058
0.00836452	0.0135657	G3IPN2	G3IPN2	G3IPN2_CRIGR	I79_025951	Keratin, type I cytoskeletal 10 (Fragment)	0.00833494	0.999871	0.0135657	0.0254377	20.4932	18.4133	17.1733	17.9338	17.7914	19.1165	18.8008	18.4033	17.6782	18.8616	18.5373	18.0119	19.2812	17.9956	18.035	19.2713	18.5541	18.1032
0.114076	0.373557	G3IPS2	G3IPS2	G3IPS2_CRIGR	I79_025997	Vesicle-fusing ATPase	0.111081	0.999871	0.373557	0.314311	9.01384	10.7069	9.8883	10.4286	10.8063	7.44166	10.1444	10.7243	8.92842	10.9202	9.58556	7.67898	11.1062	11.255	8.10498	11.5468	11.0725	7.70914
0.555043	-0.642906	G3IPU3	G3IPU3	G3IPU3_CRIGR	I79_026021	14-3-3 protein epsilon	0.511056	0.999871	-0.642906	-1.2526	11.0292	11.7216	10.6545	10.9106	11.5337	10.9656	10.2437	11.4089	9.82854	10.5186	11.2957	9.92657	11.1314	11.6378	11.0524	11.4215	11.6598	10.7668
0.036086	0.0603336	G3IPV6	G3IPV6	G3IPV6_CRIGR	I79_026038	26S proteasome non-ATPase regulatory subunit 3	0.0350731	0.999871	0.0603336	0.106561	7.81347	8.952	7.12287	8.30555	8.87266	7.11559	7.76416	8.55796	8.15268	7.42523	7.2595	8.1401	9.15621	8.81169	8.60516	9.41704	9.77715	8.02001
0.254873	-0.789812	G3IPX9	G3IPX9	G3IPX9_CRIGR	I79_026064	Vesicle-fusing ATPase	0.248844	0.999871	-0.789812	-0.641573	7.89622	9.67183	7.11191	9.09224	10.904	7.22364	7.08446	9.16881	8.59719	8.04724	8.79644	7.04092	8.30249	9.95508	8.35169	7.26399	10.1095	8.47573
0.265864	-0.703421	G3IQ06	G3IQ06	G3IQ06_CRIGR	I79_026091	Pigment epithelium-derived factor	0.243242	0.999871	-0.703421	-0.665451	9.91088	10.582	10.3369	10.1492	10.5383	9.95613	11.2682	9.60673	7.65855	9.39541	10.8688	6.84161	8.15496	7.3828	10.1645	10.0609	8.4256	11.2126
0.0352697	-0.162807	G3IQ27	G3IQ27	G3IQ27_CRIGR	I79_026115	Vesicle-fusing ATPase	0.0352696	0.999871	-0.162807	-0.104237	8.36017	10.9214	7.63964	9.24498	11.4521	7.6377	9.09402	11.28	7.47235	9.72805	9.23977	7.34061	10.3472	11.5931	7.56436	11.2629	11.5333	8.59302
0.651646	-0.725465	G3IQ56	G3IQ56	G3IQ56_CRIGR	I79_026147	ATP-dependent RNA helicase DHX8	0.576869	0.999871	-0.725465	-1.44099	8.60401	9.10875	7.1978	8.69371	8.50618	8.15418	6.89582	8.55152	7.73035	10.082	8.23003	7.32537	8.52475	8.71164	8.61962	8.44565	9.08171	8.18273
0.637156	-1.64381	G3IQ91	G3IQ91	G3IQ91_CRIGR	I79_026192	Vesicle-fusing ATPase	0.612631	0.999871	-1.64381	-1.41277	8.04602	9.30773	7.40505	9.70522	10.185	8.15924	6.16918	9.55582	7.39299	8.14238	8.93875	8.03696	9.33698	10.1773	8.04101	10.4601	10.6096	8.16323
0.22198	-0.294941	O70473	O70473;G3GYP7	AK1A1_CRIGR	AKR1A1	Aldo-keto reductase family 1 member A1	0.221807	0.999871	-0.294941	-0.568943	9.98859	11.0333	10.8518	11.3651	10.9259	10.1686	10.4727	11.2128	9.88937	10.8159	11.052	6.80948	10.4822	11.0325	8.14182	10.9924	11.0286	10.3594
0.573404	-1.63692	P12269	P12269	IMDH2_CRIGR	IMPDH2	Inosine-5'-monophosphate dehydrogenase 2	0.526194	0.999871	-1.63692	-1.28849	9.71522	10.0263	9.9234	9.66186	11.1359	9.67712	6.28419	10.2493	9.03071	10.6468	9.60634	6.08137	10.0969	10.9741	8.53279	10.1891	10.6742	7.4533
0.423842	-1.40827	P26636	P26636	SYSC_CRIGR	SARS1	Serine--tRNA ligase, cytoplasmic	0.398524	0.999871	-1.40827	-0.993175	9.27248	11.1355	7.54059	10.918	11.5535	9.59527	6.82299	11.2191	9.79999	10.2481	10.5237	7.25525	11.3364	11.6351	8.21799	11.4164	11.013	9.97717
0.653202	-1.04437	P55262	P55262	ADK_CRIGR	ADK	Adenosine kinase	0.546791	0.999871	-1.04437	-1.44402	8.58498	10.2102	9.30556	10.1527	9.96102	9.98318	9.8491	9.55834	7.55634	8.34489	9.89334	9.52428	9.89029	9.60509	7.74894	9.82131	9.26203	9.90145
0.475832	-1.07237	Q2MH30	Q2MH30	Q2MH30_CRIGR	DHFR	Dihydrofolate reductase	0.468784	0.999871	-1.07237	-1.0968	6.03353	10.1876	8.16357	9.15885	10.1803	8.19207	7.98494	9.53154	6.79769	7.77748	5.81065	7.62918	9.83932	9.84463	8.02427	9.78209	10.3756	9.18529
0.0883853	0.183567	Q9EPP7	Q9EPP7	Q9EPP7_CRIGR	ctsz	Cathepsin X	0.0870989	0.999871	0.183567	0.248675	10.5713	12.9566	11.8661	12.1842	12.5114	10.4779	11.8001	12.6206	11.3035	11.3177	13.2463	10.8532	11.9788	12.4792	11.0543	11.8011	12.0363	11.4697
0.184533	-0.813473	Q9Z2J2	Q9Z2J2	Q9Z2J2_CRIGR	APE	DNA-(apurinic or apyrimidinic site) endonuclease	0.182804	0.999871	-0.813473	-0.48378	10.0901	10.407	7.70068	10.8024	10.7277	6.65034	7.13911	10.4319	8.169	11.3491	6.78552	7.2186	11.1209	10.3605	8.11759	11.4974	10.6495	8.32428

## Sheet: XT2_BH_vs_XT2BH_DMSO
-LOG(P-value)'	Difference	Protein.Group	Protein.Ids	Protein.Names	Genes	First.Protein.Description	Welch's T-test p-value XT2BH_XT2BH_DMSO	Welch's T-test q-value XT2BH_XT2BH_DMSO	Welch's T-test Difference XT2BH_XT2BH_DMSO	Welch's T-test Test statistic XT2BH_XT2BH_DMSO	XT1WT_rep2.d	XT1WT_rep3	XT1WT_rep1	XT1BH_DMSO_rep2	XT1BH_DMSO_rep3.d	XT1BH_DMSO_rep1.d	XT1BH_rep2	XT1BH_rep3.d	XT1BH_rep1.d	XT2WT_rep2.d	XT2WT_rep3	XT2WT_rep1	XT2BH_DMSO_rep2	XT2BH_DMSO_rep3.d	XT2BH_DMSO_rep1.d	XT2BH_rep2	XT2BH_rep3.d	XT2BH_rep1.d
1.77298	-1.24924	C0SSX9	C0SSX9	C0SSX9_CRIGR	ilk	Integrin-linked protein kinase	1.67767	0.999738	-1.24924	-3.94658	9.26352	10.3371	10.4071	10.8353	10.0428	7.54066	10.8591	9.78723	9.35399	9.59814	9.66695	9.41242	10.5997	9.72871	10.3617	9.29019	8.98776	8.66441
0.599902	1.40014	F7J0L2	F7J0L2	F7J0L2_CRIGR	Srsf1	Serine/arginine-rich splicing factor 1 (Fragment)	0.525999	0.999738	1.40014	1.34019	10.5414	11.4861	12.1195	10.9293	10.0162	7.46568	10.0338	11.0761	11.1876	8.66216	10.6261	9.72915	9.43533	10.8528	7.37653	10.0833	10.931	10.8508
0.189255	-0.336194	G3GR61	G3GR61	G3GR61_CRIGR	LOC100760824	ATP synthase subunit gamma	0.188896	0.999738	-0.336194	-0.494682	8.10671	9.0925	6.66147	7.35555	9.20235	7.64813	8.52379	7.80687	8.73327	7.75049	6.79786	7.66071	10.0511	9.34537	8.51593	9.99519	8.39313	8.51548
2.1615	-0.616194	G3GR63	G3GR63	G3GR63_CRIGR	I79_000006	Inter-alpha-trypsin inhibitor heavy chain H2	2.00423	0.999738	-0.616194	-5.11824	11.853	13.296	12.5596	13.6635	13.1714	12.6632	12.4865	13.5579	12.5817	13.3416	13.7933	12.7642	13.2758	13.0906	13.3035	12.6654	12.412	12.7439
0.683931	-0.38646	G3GR73	G3ILV6;G3GR73	G3GR73_CRIGR	H671_3g8659	Rab GDP dissociation inhibitor	0.633054	0.999738	-0.38646	-1.50389	10.7829	11.4335	10.837	10.6861	11.0616	10.5155	10.0608	11.0063	10.5272	10.7942	10.9459	10.3499	10.7856	10.7624	11.1107	10.4954	10.9022	10.1018
0.0241833	-0.0314215	G3GR93	G3GR93	G3GR93_CRIGR	Gtpbp4	Nucleolar GTP-binding protein 1	0.0241344	0.999738	-0.0314215	-0.0722948	7.27644	8.69483	6.78347	7.33076	8.33178	7.20209	8.12252	7.77843	8.36453	8.72128	7.93289	7.82762	8.15458	8.2186	9.01977	9.03008	8.3928	7.87581
0.325816	-0.495236	G3GRE1	G3GRE1	G3GRE1_CRIGR	I79_000086	Proline--tRNA ligase (Fragment)	0.319809	0.999738	-0.495236	-0.792804	7.19776	8.7492	9.159	8.27448	9.74547	6.3052	6.7931	9.76914	7.42305	8.23621	8.28267	7.76252	8.91632	10.0558	9.20353	8.76198	9.86165	8.0663
1.23264	0.625407	G3GRH7	G3GRH7	G3GRH7_CRIGR	CgPICR_005179	TMOD2	0.931638	0.999738	0.625407	2.62441	12.8852	15.1339	14.7321	16.034	14.3491	13.7356	13.8738	15.2874	15.4372	15.953	15.5045	15.1277	14.4911	14.4438	14.4051	14.8286	14.8416	15.546
0.264525	0.861418	G3GRK8	G3HSD8;G3GRK8	G3GRK8_CRIGR	I79_000157	HECT-type E3 ubiquitin transferase	0.257261	0.999738	0.861418	0.662553	7.5748	9.93425	7.08928	8.28054	10.3487	6.42966	6.85279	9.93455	9.00441	8.16414	9.7697	7.06288	6.87704	10.667	7.87023	9.36365	10.4167	8.21821
0.414532	-1.16457	G3GRR8	G3GRR8	G3GRR8_CRIGR	I79_000212	60S ribosomal protein L13	0.369504	0.999738	-1.16457	-0.97446	9.51446	11.3368	7.33887	10.6855	11.8392	6.94592	7.28334	11.1233	8.57641	10.6835	10.3346	7.77769	11.3475	12.0896	11.686	11.4248	11.9901	8.21451
0.569892	-0.582958	G3GRX4	G3GRX4	G3GRX4_CRIGR	Cotl1	Coactosin like F-actin binding protein 1	0.556052	0.999738	-0.582958	-1.28163	11.0262	11.9713	10.7326	12.0919	12.1486	11.0827	12.6597	11.3245	10.3482	11.9527	11.9896	10.4687	12.0288	11.1897	11.3686	11.6756	10.4196	10.7429
0.352673	0.532852	G3GS73	G3GS73	G3GS73_CRIGR	I79_000386	Heterogeneous nuclear ribonucleoprotein A3-like 1	0.351372	0.999738	0.532852	0.848521	8.42735	10.3075	7.1147	8.74328	10.5561	7.84243	9.12397	9.83504	6.82561	7.56209	8.2758	7.8665	7.88376	9.26091	8.35913	8.95869	9.9022	8.24146
0.0502469	0.199976	G3GSB7	G3I4R0;G3HMP4;G3H7D6;G3I9S3;G3HTQ7;G3HYK9;G3HL76;G3I0F9;G3GSB7	G3GSB7_CRIGR	I79_000438	60S ribosomal protein L7a	0.0499016	0.999738	0.199976	0.146323	10.1432	11.0879	9.73045	11.5427	11.0866	8.45816	10.6775	10.6086	7.97784	11.678	10.0243	9.83218	10.7317	11.0622	8.53298	11.2849	11.5527	8.08922
0.0105079	0.0600335	G3GSB7;G3H7V4;G3IAQ1	G3I741;G3H9A3;G3HTI6;G3HTS2;G3GS29;G3IGC1;G3HMP4;G3H7V4;G3H7D6;G3HMK2;G3I0F9;G3I4G2;G3GSB7;G3HVW8;G3IAQ1	G3GSB7_CRIGR;G3H7V4_CRIGR;G3IAQ1_CRIGR	I79_000438;I79_006447;I79_020677	60S ribosomal protein L7a	0.0105058	0.999738	0.0600335	0.03188	9.27962	12.308	7.33682	12.6874	12.4315	10.2332	10.109	12.1326	8.75432	12.0717	10.1829	7.70724	12.4113	12.4105	8.53118	12.764	12.3168	8.45228
0.343234	-0.170482	G3GSF1	G3GSF1	G3GSF1_CRIGR	I79_000475	Inter-alpha-trypsin inhibitor heavy chain H4	0.324172	0.999738	-0.170482	-0.829019	14.4066	15.3726	14.1999	15.151	14.9438	14.1694	14.9264	15.2985	14.2525	14.8629	15.3414	14.2682	14.8786	14.6173	14.227	14.5457	14.2678	14.398
0.0945057	0.365462	G3GSH5	G3GSH5	G3GSH5_CRIGR	Ddx3x	RNA helicase	0.094504	0.999738	0.365462	0.264532	10.9239	10.7467	7.20464	10.6141	11.1012	6.31139	9.28091	10.6453	8.12874	10.117	9.70737	8.07498	11.1958	10.7571	8.04697	11.3465	11.3224	8.42736
0.521852	-0.470506	G3GSK4	G3GSK4;G3ILW0;G3HZH7	G3GSK4_CRIGR	I79_000619	Non-specific serine/threonine protein kinase	0.521715	0.999738	-0.470506	-1.18755	6.75315	9.30525	9.27157	8.85722	9.66176	6.34743	7.24943	9.58214	9.64952	7.36871	9.6893	8.23355	9.38309	10.1119	10.3271	9.24813	10.0162	9.14623
0.750376	0.496753	G3GSM5	G3GSM5	G3GSM5_CRIGR	Tfrc	Transferrin receptor protein 1	0.74975	0.999738	0.496753	1.63363	9.94479	10.0808	8.89926	10.6631	9.22253	8.30517	10.3168	9.99359	8.41324	7.59222	10.0008	9.91333	8.9576	9.65747	9.1534	9.97324	9.31016	9.97533
0.472165	0.743056	G3GSP0	G3GSP0	G3GSP0_CRIGR	Umps	Uridine 5'-monophosphate synthase	0.469384	0.999738	0.743056	1.08954	9.1094	7.92733	7.58078	10.1637	9.07737	7.79637	7.98336	9.20598	7.94897	8.62957	7.35631	8.02499	9.56867	8.87282	8.07157	10.5234	9.51891	8.69995
0.00667225	-0.0370375	G3GSU4	G3GTJ3;G3GSU4;G3GSD8	G3GSU4_CRIGR	I79_000715	Glyceraldehyde-3-phosphate dehydrogenase	0.00666852	0.999738	-0.0370375	-0.0203297	13.1462	15.8416	13.5253	15.3176	16.6987	12.0424	14.2783	16.0908	12.1461	15.2463	15.2355	12.3343	15.8007	16.9678	12.4675	16.1139	16.4135	12.5974
0.0473486	-0.108554	G3GSU4;G3HMD1	G3GUM6;G3HJW0;G3HMD1;G3GSU4	G3GSU4_CRIGR;G3HMD1_CRIGR	I79_000715;I79_011887	Glyceraldehyde-3-phosphate dehydrogenase	0.0469204	0.999738	-0.108554	-0.13827	11.5966	12.6024	11.2128	11.5579	12.5989	11.7436	11.0952	12.5315	11.4468	12.1061	11.6793	10.5376	12.2006	12.9364	11.4159	12.7082	12.7448	10.7742
0.257291	-1.01604	G3GT05	G3GT05	G3GT05_CRIGR	I79_000778	T-complex protein 1 subunit theta	0.239299	0.999738	-1.01604	-0.646843	11.0066	11.9774	11.5509	11.5098	12.2715	10.4487	10.8033	12.0566	10.9911	11.3499	11.7231	10.5052	11.7667	12.0046	10.6557	11.9452	12.0034	7.43031
0.0489984	0.12932	G3GT06	G3GT06	G3GT06_CRIGR	I79_000779	T-complex protein 1 subunit theta	0.0489845	0.999738	0.12932	0.142859	11.0352	11.1807	10.1829	10.1189	10.9815	9.50287	8.2713	11.058	8.2106	9.71665	10.3348	6.19084	10.3739	10.8989	8.70676	10.5131	10.944	8.91048
0.239344	-0.429402	G3GT56	G3GT56	G3GT56_CRIGR	Gart	Trifunctional purine biosynthetic protein adenosine-3	0.223216	0.999738	-0.429402	-0.607514	7.57954	10.2676	6.91385	9.5979	9.99694	8.59349	7.48972	9.53102	8.2049	10.2665	6.77333	7.92528	9.7444	10.0339	9.38668	10.0323	9.91362	7.93083
0.0113513	-0.0337664	G3GT78	G3GT78	G3GT78_CRIGR	I79_000853	Interleukin-1 receptor accessory protein	0.0110687	0.999738	-0.0337664	-0.0344067	10.4321	10.4328	11.1801	11.4815	10.5239	10.9303	10.3787	10.5084	11.0677	11.5558	10.7513	11.7545	10.6045	9.14553	12.226	10.1676	10.2552	11.4519
0.106403	0.498894	G3GTB7	G3GTB7	G3GTB7_CRIGR	Syncrip	Heterogeneous nuclear ribonucleoprotein Q	0.105236	0.999738	0.498894	0.294956	9.7232	10.5572	11.678	11.2461	11.2266	8.27586	7.90351	10.676	8.62245	8.13009	10.0356	9.1296	11.4828	10.9894	7.02698	11.5098	10.9984	8.48765
0.522892	1.42639	G3GTB7;G3HIP2	G3HIP2;G3GTB7	G3GTB7_CRIGR;G3HIP2_CRIGR	Hnrnpr;Syncrip	Heterogeneous nuclear ribonucleoprotein Q	0.449923	0.999738	1.42639	1.18959	9.88189	10.6168	11.5152	10.7878	10.99	7.821	10.2098	11.4565	8.22931	6.82455	9.60897	7.43429	10.3837	11.3436	7.37647	11.0127	11.3247	11.0455
0.0427219	-0.0736326	G3GTC7	G3GTC7	G3GTC7_CRIGR	I79_000906	NADP-dependent malic enzyme (Fragment)	0.0420701	0.999738	-0.0736326	-0.125325	10.7079	10.2448	9.18447	9.92731	9.81415	9.84788	10.558	10.6674	10.1414	10.884	10.6219	9.64443	10.0691	8.94127	8.33889	9.47139	9.18399	8.473
0.198243	-0.332443	G3GTJ6	G3GTJ6	G3GTJ6_CRIGR	I79_000981	Complement component C8 beta chain	0.19718	0.999738	-0.332443	-0.515298	9.34766	10.4583	7.46562	8.73234	9.79199	8.72385	6.6774	10.6658	8.51348	10.5793	10.9098	6.48144	7.62478	8.97777	8.10423	8.10494	8.66685	6.93767
0.00335779	0.0131992	G3GTK2	G3GTK2	G3GTK2_CRIGR	CgPICR_012647	60S ribosomal protein L12	0.00334525	0.999738	0.0131992	0.0102693	11.4094	12.8293	10.9952	12.5459	13.0905	9.79186	10.6992	12.7158	8.90838	12.1187	11.6309	9.74884	12.3167	12.989	10.361	12.8556	12.9779	9.87282
0.0690243	0.189041	G3GTK2;G3HV18	G3HV18;G3GTK2;G3GVM6	G3GTK2_CRIGR;G3HV18_CRIGR	CgPICR_012647;I79_014791	60S ribosomal protein L12	0.068999	0.999738	0.189041	0.197519	7.57619	10.7602	8.29677	7.94447	9.81907	7.20206	6.70618	10.0581	8.07437	8.33911	9.19779	7.46395	8.62908	10.2451	8.07341	9.31828	10.3061	7.8903
0.0549385	-0.0745138	G3GTP7;G3IP93	G3GTP7;G3IP93	G3GTP7_CRIGR;G3IP93_CRIGR	I79_001034;I79_025798	Vitronectin	0.0518816	0.999738	-0.0745138	-0.159271	14.7714	14.9569	14.2006	14.6716	13.8904	14.5868	14.3373	14.6696	14.1491	14.6848	14.9742	14.2469	14.5266	13.2034	14.6418	13.8958	14.1167	14.1358
0.180273	-0.323362	G3GTQ3;G3GWH9;G3HP52;G3HS34;G3I4H1;G3IE90;G3IKN8	G3GTQ3;G3HS34;G3GWH9;G3IE90;G3I4H1;G3IKN8;G3HP52	G3GTQ3_CRIGR;G3GWH9_CRIGR;G3HP52_CRIGR;G3HS34_CRIGR;G3I4H1_CRIGR;G3IE90_CRIGR;G3IKN8_CRIGR	H671_3g9054;I79_001040;I79_002104;I79_012556;I79_013660;I79_022034;I79_024441	Serine/threonine protein kinase NLK	0.173613	0.999738	-0.323362	-0.473903	7.96409	9.97961	8.2092	6.88499	9.46615	8.78663	9.20609	9.38461	7.55829	8.15208	7.05112	7.35234	9.02405	9.95198	9.27138	9.81122	9.61531	7.8508
0.0387966	0.102599	G3GTS6	G3GTS6	G3GTS6_CRIGR	I79_001065	26S proteasome non-ATPase regulatory subunit 11	0.0380741	0.999738	0.102599	0.114254	8.83545	9.48763	8.64389	9.0994	10.0184	8.03546	8.4055	9.58272	9.47257	9.42813	8.90524	5.5979	8.58041	9.76413	8.39488	9.88793	9.71845	7.44084
0.792197	0.977276	G3GTT2	G3GTT2	G3GTT2_CRIGR	LOC100763833	C-C motif chemokine	0.674644	0.999738	0.977276	1.71569	11.427	12.198	10.364	10.5618	8.62967	8.31295	12.2919	11.4423	8.98577	11.7169	11.9221	9.48452	9.74421	9.50503	11.2583	10.8579	11.2074	11.3741
0.0107754	-0.0224422	G3GTX7	G3GTX7;G3HI49	G3GTX7_CRIGR	I79_001117	Phosphopyruvate hydratase	0.010709	0.999738	-0.0224422	-0.032682	14.1481	13.2623	13.1846	13.9898	12.4513	13.2089	13.9812	12.8512	12.831	14.0604	13.2869	12.9167	13.7693	11.8476	12.9677	13.4238	12.0709	13.0226
0.100169	-0.320109	G3GU10	G3GU10	G3GU10_CRIGR	Mthfd1l	Formate--tetrahydrofolate ligase	0.099914	0.999738	-0.320109	-0.279078	7.41745	10.645	7.94584	7.92162	10.2902	7.99133	9.49221	10.4246	9.1463	8.78793	9.55677	8.30408	9.68869	10.4815	8.00334	9.83349	10.0716	7.30805
0.0716249	0.408214	G3GU30;G3H278	G3H278;G3GU30	G3GU30_CRIGR;G3H278_CRIGR	I79_001178;I79_004246	60S ribosomal protein L6	0.0715523	0.999738	0.408214	0.204483	10.0338	11.503	9.29006	11.6045	12.042	7.97352	9.47731	11.3566	7.44062	11.3628	10.0633	6.81464	11.799	12.1658	7.50743	12.3632	12.0745	8.25915
0.21728	0.198276	G3GU60	G3GU60	G3GU60_CRIGR	Pebp1	Phosphatidylethanolamine-binding protein 1	0.217028	0.999738	0.198276	0.558409	11.939	12.3504	12.6541	11.396	11.8558	11.8621	11.1053	11.8074	12.3429	11.4349	12.52	12.1783	11.5756	11.4486	12.2134	11.5963	11.7723	12.4638
0.00300142	0.00883993	G3GU76	G3GU76;G3HKG9;G3HDY7;G3HSW6	G3GU76_CRIGR	I79_001228	60S acidic ribosomal protein P0	0.00300028	0.999738	0.00883993	0.0091831	10.8685	11.8568	10.2154	11.3819	11.9903	10.1234	10.2739	11.5721	8.6864	10.8614	10.978	10.6946	11.1726	11.9255	9.70104	11.1872	12.0253	9.61307
0.424183	0.729347	G3GU92	G3GU92	G3GU92_CRIGR	Ssb	Lupus La protein-like	0.423544	0.999738	0.729347	0.993861	6.83108	10.7213	9.60549	9.69798	11.0081	7.55641	6.71173	10.4583	7.80056	9.76028	9.38757	6.54413	9.8534	9.94358	8.26538	10.5687	10.5811	9.1006
0.19738	-0.492901	G3GUC8	G3GUC8	G3GUC8_CRIGR	I79_001282	Obg-like ATPase 1	0.195402	0.999738	-0.492901	-0.513325	7.38368	10.8727	9.3383	10.3449	10.6246	8.06553	9.22272	10.4242	7.5048	7.69829	9.90288	6.08003	11.2916	10.1591	8.58344	9.6469	10.4049	8.50361
0.237601	-0.461477	G3GUI3	G3GUI3	G3GUI3_CRIGR	I79_001345	Peptidylprolyl isomerase	0.237582	0.999738	-0.461477	-0.603666	8.80035	7.76134	7.75647	9.58737	9.44829	7.00232	7.47365	9.55743	7.42275	9.15924	9.07475	7.46592	9.87134	8.49764	8.04914	9.00483	7.29001	8.73886
0.0185272	-0.091488	G3GUM9	G3GUM9	G3GUM9_CRIGR	Nop2	NOP2 nucleolar protein	0.018417	0.999738	-0.091488	-0.0557205	12.1434	10.7697	9.91837	11.6572	9.96236	7.03156	9.88504	9.94619	7.61775	10.9114	7.43896	7.9035	11.5839	9.73665	8.24996	11.8156	10.2049	7.27554
0.0645361	0.139576	G3GUP7	G3GUP7	G3GUP7_CRIGR	I79_001414	Ubiquitin carboxyl-terminal hydrolase	0.063973	0.999738	0.139576	0.185431	10.1003	8.71146	10.1158	8.05246	9.54655	6.952	7.93987	9.6906	7.97961	8.13212	9.41809	6.84659	8.27991	9.68939	7.57629	8.08237	9.4852	8.39675
0.12877	0.194545	G3GUQ6	G3GUQ6	G3GUQ6_CRIGR	I79_001428	Prohibitin-2	0.124829	0.999738	0.194545	0.350831	7.31494	8.83736	6.65649	8.16855	9.1257	8.4464	8.20033	9.35093	8.15172	6.78743	6.5637	6.25472	8.03842	9.54322	9.54905	9.30081	9.60901	8.80449
0.639861	0.627038	G3GUR0	G3GUR0	G3GUR0_CRIGR	C1s	Calcium-dependent serine proteinase	0.610735	0.999738	0.627038	1.41804	8.09946	7.80299	8.85631	8.1842	8.86236	7.91833	7.67235	7.35337	7.89102	7.33686	9.36889	8.28088	6.95439	7.14302	7.6994	7.13145	8.22849	8.31798
0.088778	0.130912	G3GUR1	G3GUR1	G3GUR1_CRIGR	C1r	Complement subcomponent C1r	0.0857911	0.999738	0.130912	0.249697	10.3489	10.722	11.715	10.871	10.8522	10.3721	11.8444	11.0752	8.59304	9.87983	11.6916	10.5718	10.3483	9.99294	10.6918	10.3671	9.69647	11.3623
0.304824	0.692556	G3GUS2;G3I6J4	G3I6J4;G3GUS2	G3GUS2_CRIGR;G3I6J4_CRIGR	Arf3;Arf4	ADP-ribosylation factor	0.286222	0.999738	0.692556	0.74872	11.916	10.1633	10.2295	10.4963	9.74184	12.16	11.3469	9.30516	11.9738	11.189	9.11616	10.5238	11.1626	9.7406	8.15816	10.1948	9.94079	11.0035
0.206679	-0.182935	G3GUU5	G3GUU5	G3GUU5_CRIGR	Tkt	Transketolase	0.200836	0.999738	-0.182935	-0.53449	11.6526	13.1696	12.1945	12.325	13.0752	12.3417	12.1718	13.1312	12.1785	12.2587	12.9653	12.2572	12.4628	13.4678	12.7045	12.722	12.9573	12.407
0.379148	1.13447	G3GUV4	G3GUV4	G3GUV4_CRIGR	I79_001478	Stromelysin-2	0.376251	0.999738	1.13447	0.902789	7.09446	8.0823	10.5888	8.38074	8.26037	9.15722	7.90112	8.37385	9.64803	7.38418	6.80672	9.71619	7.29089	7.74299	9.8033	9.25508	7.78251	11.203
0.422086	0.64813	G3GV47	G3GV47	G3GV47_CRIGR	Lrpprc	Leucine rich pentatricopeptide repeat containing	0.409432	0.999738	0.64813	0.98965	8.17993	8.77688	7.72904	8.16716	8.81848	7.76593	8.33002	9.15891	8.21947	7.61036	6.50762	7.07639	7.89676	9.53307	7.80739	9.72852	8.81678	8.63631
0.299293	-0.21516	G3GVB5	G3GVB5;G3GXC8	G3GVB5_CRIGR	I79_001650	Ras-related C3 botulinum toxin substrate 1	0.277987	0.999738	-0.21516	-0.737018	10.5461	12.7523	12.0097	13.105	12.3292	11.4711	11.9329	12.3884	11.039	11.657	12.1306	11.7415	12.4338	12.2003	12.4728	12.6309	12.1666	11.6638
0.207856	-0.0847403	G3GVD0	G3GVD0;G3I6E6	G3GVD0_CRIGR	Actb	ACTB	0.205151	0.999738	-0.0847403	-0.537157	16.502	16.4392	16.0176	16.603	16.3636	16.0471	16.3828	16.6286	15.6864	16.0932	16.9543	15.8613	16.385	16.0888	16.1773	16.3822	16.0757	15.9388
0.211	-0.0941855	G3GVD0;G3ID81;G3ID82	G3HQY2;G3GVD0;G3I4A0;G3GX23;G3I6E6;G3ID82;G3GX66;G3ID81;G3H5Q0	G3GVD0_CRIGR;G3ID81_CRIGR;G3ID82_CRIGR	Actb;I79_021654;LOC100766167	ACTB	0.210482	0.999738	-0.0941855	-0.544267	16.3073	16.2792	15.953	16.4163	15.9996	16.17	16.3601	16.2243	15.5037	15.3739	16.2495	15.6615	16.1574	15.7254	15.8116	15.9823	15.5977	15.8319
0.0231014	0.0650994	G3GVL0;G3I129	G3GVL0;G3I129	G3GVL0_CRIGR;G3I129_CRIGR	I79_001749;I79_017072	Ubiquitin	0.0229985	0.999738	0.0650994	0.0691393	15.1755	14.8355	12.2851	13.6526	14.0963	13.1642	12.5192	14.4107	11.8053	14.0269	13.5977	12.7189	13.8248	14.6047	12.6441	13.97	14.9343	12.3645
0.00838886	0.0268205	G3GVP4;G3HIC4	G3GVP4;G3HIC4	G3GVP4_CRIGR;G3HIC4_CRIGR	I79_001791;I79_010384	Protein transport protein Sec61 subunit alpha isoform 2	0.0083214	0.999738	0.0268205	0.0255111	9.5265	8.27193	7.93195	9.56428	10.247	6.9759	8.24057	7.52135	7.83231	7.4188	6.33548	8.46531	9.49478	10.3989	8.34897	10.2921	10.3259	7.70509
0.106378	-0.328339	G3GVX1	G3GVX1	G3GVX1_CRIGR	I79_001876	Ribosome-binding protein 1	0.106141	0.999738	-0.328339	-0.294893	7.75255	7.37531	7.84221	7.58117	8.82624	8.55546	8.67361	9.56453	8.0854	8.77116	7.28939	7.61602	9.24065	9.55984	6.85441	9.61777	7.79951	7.2526
0.0135817	-0.0180426	G3GVX2	G3GVX2	G3GVX2_CRIGR	Dstn	Destrin	0.0131026	0.999738	-0.0180426	-0.0410664	11.7661	11.3956	11.2274	11.2769	11.3889	10.7271	11.7548	11.1529	10.555	11.7585	11.7798	10.6257	12.1312	11.0141	10.7976	11.5907	11.1914	11.1066
0.141151	-0.503872	G3GW47	G3GW47	G3GW47_CRIGR	I79_001963	Arginine--tRNA ligase, cytoplasmic	0.136345	0.999738	-0.503872	-0.381082	9.19317	10.0554	9.80068	10.1058	10.2143	6.19542	8.40198	9.54561	7.60196	7.54939	8.82815	7.2113	9.68708	10.5716	8.71225	10.3413	10.3814	6.73669
0.0171915	0.108183	G3GWA7;G3IMV1	G3IMV1;G3GWA7	G3GWA7_CRIGR;G3IMV1_CRIGR	I79_002027;I79_025249	40S ribosomal protein S6 (Fragment)	0.0171761	0.999738	0.108183	0.0517778	10.4795	12.1053	8.32592	11.9983	12.6416	7.66847	6.77446	12.0648	7.58203	11.2954	10.3385	7.16107	12.1539	12.3653	8.10612	12.7712	12.3114	7.86727
0.0760331	-0.162125	G3GWB1	G3GWB1	G3GWB1_CRIGR	I79_002031	Hepatocyte growth factor activator	0.0756217	0.999738	-0.162125	-0.216219	11.6755	11.9064	13.1581	12.4845	11.4749	12.947	12.473	12.2647	12.9581	12.4709	12.3993	13.2499	12.5664	11.2777	13.3354	11.9596	11.6249	13.1087
0.303637	-0.260104	G3GWE9	G3GWE9	G3GWE9_CRIGR	I79_002071	Solute carrier family 2, facilitated glucose transporter member 9	0.302588	0.999738	-0.260104	-0.746211	11.7562	12.3313	12.0509	12.4754	11.8225	12.096	12.3013	12.2622	11.801	12.4141	12.0201	12.1127	12.0482	11.5473	12.3099	12.2144	11.6043	11.3063
0.29257	-0.47758	G3GWF4	G3GWF4	G3GWF4_CRIGR	I79_002075	Heat shock protein 105 kDa (Fragment)	0.281699	0.999738	-0.47758	-0.722744	8.52282	9.46098	10.4381	9.58258	9.57556	7.26257	8.25364	9.59322	9.25007	7.70176	8.87706	7.31414	8.89027	9.90839	9.54627	9.18941	9.86524	7.85754
0.835205	1.47384	G3GWG3;G3GZA1;G3GZL5;G3I609	G3GWG3;G3I609;G3GZA1;G3GZL5	G3GWG3_CRIGR;G3GZA1_CRIGR;G3GZL5_CRIGR;G3I609_CRIGR	I79_002087;I79_003161;I79_003300;I79_018920	High mobility group protein B1	0.733613	0.999738	1.47384	1.80053	10.7246	12.0174	12.5912	10.8551	11.2683	10.071	9.91605	11.6884	9.99093	10.9782	11.3913	7.11054	10.7135	10.6334	8.38064	11.0099	11.18	11.9592
0.133467	0.564994	G3GWH0;G3I3W6	G3I3W6;G3GWH0;G3HP66;G3HP46	G3GWH0_CRIGR;G3I3W6_CRIGR	LOC100756207;Rpl27a	60S ribosomal protein L27a	0.132971	0.999738	0.564994	0.362361	9.72199	11.5736	8.01142	11.1169	11.7721	7.52357	7.12761	11.9476	8.45288	10.0765	9.76725	6.88741	11.391	11.3133	7.69937	11.7482	11.5963	8.75414
0.0178724	-0.0693235	G3GWL7	G3GWL7	G3GWL7_CRIGR	Rsl1d1	Ribosomal L1 domain containing 1	0.0177638	0.999738	-0.0693235	-0.053789	7.23461	11.3437	9.16359	10.6473	11.9066	7.49416	7.50795	11.3193	8.03154	10.1175	9.67548	8.83184	11.0333	11.4023	8.97533	11.3118	11.5736	8.31751
0.290194	-0.309134	G3GWQ1	G3GWQ1	G3GWQ1_CRIGR	I79_002180	Vinculin	0.287995	0.999738	-0.309134	-0.717685	13.3256	13.6333	13.1533	13.8619	12.832	13.4414	13.8855	13.3275	13.1945	14.0083	13.5695	13.1679	13.7997	12.663	13.5262	13.3908	12.5163	13.1543
0.0817981	0.397081	G3GWR2	G3GWR2	G3GWR2_CRIGR	Vdac2	Voltage-dependent anion-selective channel protein 2	0.0817308	0.999738	0.397081	0.231444	11.8087	11.5379	9.2556	10.985	11.4878	9.23201	10.4521	11.0125	7.58509	10.4423	10.1412	6.07745	11.1579	11.2878	7.78949	11.8218	11.6832	7.92148
0.0576759	-0.0337823	G3GWR8	G3GWR8	G3GWR8_CRIGR	I79_002199	Proteasome subunit alpha type-7 (Fragment)	0.0562418	0.999738	-0.0337823	-0.166777	12.6288	12.439	11.9748	12.1053	12.0856	11.9049	11.9785	12.1455	11.7604	11.9962	12.2802	11.7541	12.2717	12.1474	11.9677	12.4159	12.0849	11.7845
0.198357	-0.15774	G3GWT2;G3HQP8	G3HMW8;G3GWT2;G3IEG6;G3HQP8;G3GRQ1;G3GZ08;G3HCL2;G3IG44	G3GWT2_CRIGR;G3HQP8_CRIGR	CgPICR_019487;Tubb1	Tubulin beta chain	0.190822	0.999738	-0.15774	-0.515557	12.7823	11.3794	12.2497	12.4893	12.006	11.9321	11.41	11.8101	8.8233	11.3744	11.7388	11.7268	12.2014	11.985	11.7679	12.3422	11.756	11.3828
0.0235253	-0.0381969	G3GWV2	G3GWV2	G3GWV2_CRIGR	I79_002236	Phosphopyruvate hydratase	0.022732	0.999738	-0.0381969	-0.0703764	11.3546	12.1268	11.0446	12.5784	11.0557	11.7612	11.8243	11.8163	10.5911	12.3075	12.0349	11.3883	12.3516	10.6635	11.0863	11.6828	11.0171	11.2869
0.110296	-0.386388	G3GWW0	G3GWW0	G3GWW0_CRIGR	I79_002245	Proteoglycan 4	0.110273	0.999738	-0.386388	-0.304803	9.15237	8.80461	7.98058	9.4866	8.84262	7.61071	10.3095	7.40188	8.13111	10.3784	8.04051	7.04018	10.2355	7.0503	8.75084	10.0177	7.64977	7.20994
0.261071	-0.389977	G3GWX6	G3GWX6	G3GWX6_CRIGR	Serpinb1	Leukocyte elastase inhibitor A	0.260423	0.999738	-0.389977	-0.655061	7.41678	9.15631	7.0764	7.87055	8.88623	9.23376	7.74222	8.49458	8.2522	8.79629	8.90446	6.71665	7.7995	9.20063	9.10937	8.21006	9.02863	7.70087
0.276181	0.832737	G3GX96	G3GX96	G3GX96_CRIGR	Arpc4	Actin-related protein 2/3 complex subunit 4	0.263765	0.999738	0.832737	0.687702	12.2288	11.218	10.8952	11.2967	11.1786	10.9738	11.0792	11.1266	8.97337	11.2141	11.4977	10.3016	11.2201	10.6093	7.6408	11.3066	10.9755	9.68634
0.196055	-0.82556	G3GXA9	G3GXA9	G3GXA9_CRIGR	I79_002399	Protein disulfide-isomerase	0.196052	0.999738	-0.82556	-0.510295	9.60073	6.98945	10.7748	8.33247	8.88044	10.232	8.32606	8.08241	10.2835	9.17683	7.42007	9.9971	7.97324	7.97875	11.429	6.96346	7.37823	10.5626
0.304755	0.398794	G3GXB0	G3GXB0	G3GXB0_CRIGR	Arhgdia	ARHGDIA	0.303798	0.999738	0.398794	0.748574	10.649	11.5039	10.5378	10.8626	11.8084	6.26742	10.6513	11.4738	8.70867	10.7838	11.2324	9.15567	10.859	11.738	10.603	10.7483	12.1576	11.4906
0.519038	-0.899472	G3GXD7	G3GXD7	G3GXD7_CRIGR	Fasn	Fatty acid synthase	0.462986	0.999738	-0.899472	-1.18202	11.0444	10.9738	10.7327	10.9428	11.0247	11.6668	10.6952	10.7694	8.80281	10.5751	9.79486	6.76622	10.5332	10.7012	11.2178	10.6867	10.6137	8.45343
0.133578	-0.326266	G3GXQ3	G3GXQ3	G3GXQ3_CRIGR	Hadha	Enoyl-CoA hydratase	0.132803	0.999738	-0.326266	-0.362633	6.61137	9.74915	7.83457	9.25627	9.98101	7.3272	7.6445	10.0081	6.62098	6.9425	9.09838	7.33668	9.61496	10.661	8.78906	9.52354	10.5178	8.04488
0.0115351	-0.0254291	G3GXQ4	G3GXQ4	G3GXQ4_CRIGR	I79_002546	Trifunctional enzyme subunit beta, mitochondrial	0.011464	0.999738	-0.0254291	-0.0349567	9.25682	10.3558	6.93152	9.74132	10.0325	8.74978	7.40194	9.8886	8.50634	9.95991	8.51477	7.5155	10.136	10.626	9.17847	10.2896	10.7678	8.80685
0.170229	0.500569	G3GXT2	G3GXT2	G3GXT2_CRIGR	I79_002575	CAD protein	0.167612	0.999738	0.500569	0.450444	7.25092	9.86624	8.73132	9.49566	10.0788	7.54706	9.2591	9.33581	8.16597	7.23428	7.79726	8.18264	6.9488	10.1937	8.32264	8.44012	10.1722	8.35448
0.194807	-0.440839	G3GXX4	G3GXX4	G3GXX4_CRIGR	I79_002619	Dolichyl-diphosphooligosaccharide--protein glycosyltransferase subunit 2	0.190482	0.999738	-0.440839	-0.507438	9.10149	9.39691	7.73958	7.69875	9.80565	7.30794	7.32754	9.4486	8.11238	8.07307	6.62746	8.49225	9.73963	9.07029	8.24789	7.0929	9.54664	9.09576
0.437666	-0.355131	G3GY17	G3GY17	G3GY17_CRIGR	I79_002670	Cullin-associated NEDD8-dissociated protein 1	0.434997	0.999738	-0.355131	-1.02087	9.82889	10.8542	10.2768	10.2996	10.7598	10.0295	10.1308	10.3528	9.04926	9.96962	10.1015	7.0372	10.541	10.5874	9.90756	9.73914	10.5299	9.70164
0.0427022	-0.0383952	G3GY22	G3IBI0;G3GY22	G3GY22_CRIGR	Rap1b	RAP1B, member of RAS oncogene family	0.0425193	0.999738	-0.0383952	-0.125269	13.4457	14.2684	13.2417	14.0017	13.2574	13.2211	13.9294	13.7694	12.7918	13.7753	13.8193	12.8023	13.4818	12.6507	13.1839	13.4402	12.8907	12.8703
0.00990043	-0.0516783	G3GY37;G3ILP4	G3GY37;G3ILP4	G3GY37_CRIGR;G3ILP4_CRIGR	CgPICR_004037;I79_002692	60S ribosomal protein L9	0.0097945	0.999738	-0.0516783	-0.0300572	9.93003	11.9172	7.08015	12.1322	12.187	8.15561	10.4706	11.7413	8.46113	11.6016	9.8286	7.82187	12.2352	11.7694	9.2524	12.7847	12.1573	8.15996
0.127168	0.577478	G3GY47	G3GY47	G3GY47_CRIGR	I79_002702	60S ribosomal protein L26	0.127167	0.999738	0.577478	0.346882	9.31724	11.5448	8.36788	10.9347	11.7101	7.6634	9.45089	10.8212	7.93922	10.4469	10.2829	7.28832	10.8817	11.2649	7.56709	11.4147	11.8938	8.13758
0.0259389	0.0996148	G3GY75	G3GY75	G3GY75_CRIGR	I79_002748	RNA helicase	0.0259176	0.999738	0.0996148	0.0774003	11.4295	11.6534	11.1075	11.1762	11.7261	10.0325	9.70475	11.4386	7.81338	10.4784	10.8981	7.58625	10.9169	11.8572	8.95034	11.6503	11.6199	8.75311
0.0148561	0.0473512	G3GY75;G3HYG2	G3GY75;G3HYG2	G3GY75_CRIGR;G3HYG2_CRIGR	Eif4a2;I79_002748	RNA helicase	0.0148257	0.999738	0.0473512	0.0448573	12.5475	12.3282	10.7369	12.2537	12.5312	11.1974	11.0613	12.2713	7.80254	11.4184	11.7654	10.8296	12.3564	12.5383	10.4283	12.5283	12.7338	10.203
0.137468	-0.342808	G3GY95	G3GY95	G3GY95_CRIGR	Eif5a	Eukaryotic translation initiation factor 5A	0.129357	0.999738	-0.342808	-0.372131	7.42089	9.69917	7.69917	9.6417	10.3725	7.54582	7.57279	10.1431	8.537	7.03929	7.26847	8.53195	9.17579	9.67478	8.97179	7.16994	10.109	9.51499
0.327319	1.19316	G3GYC6	G3GYC6	G3GYC6_CRIGR	I79_002801	Profilin-1	0.305696	0.999738	1.19316	0.795941	13.1491	9.66807	12.0274	13.4939	10.7257	12.0592	11.7356	11.9293	12.3272	13.6649	11.2377	12.5	13.6079	10.302	8.83245	12.8495	11.1478	12.3246
0.23407	-0.515105	G3GYC7	G3GYC7	G3GYC7_CRIGR	I79_002802	Phosphopyruvate hydratase	0.233915	0.999738	-0.515105	-0.595855	8.67044	7.58838	10.135	9.19363	7.08249	8.91476	7.08713	8.94309	9.97239	10.4017	7.93496	10.1964	10.5926	8.39041	9.5606	8.63179	8.2206	10.1459
0.162133	-0.367114	G3GYJ4	G3GYJ4	G3GYJ4_CRIGR	F2	Prothrombin	0.161991	0.999738	-0.367114	-0.431354	13.1191	13.5529	14.287	13.7471	13.3956	14.3151	13.616	13.3336	14.1094	12.9922	13.9078	14.3956	13.6363	12.307	14.4786	13.1516	12.0983	14.0707
0.113676	0.146743	G3GYK8	G3GYK8	G3GYK8_CRIGR	I79_002888	26S protease regulatory subunit 6A	0.111379	0.999738	0.146743	0.313307	8.69817	9.16954	7.84068	9.16085	9.95506	8.81298	7.47462	10.3002	8.72532	7.66325	10.3767	7.90801	9.19377	10.5527	9.52179	9.87512	10.31	9.52332
0.0411746	0.0497643	G3GYP9	G3GYP9	G3GYP9_CRIGR	I79_002954	Peroxiredoxin-1	0.0411742	0.999738	0.0497643	0.120971	13.6864	12.9863	13.0095	12.8758	13.0876	12.735	11.9469	12.9974	12.1066	12.9883	12.9271	11.9251	13.1772	13.2328	12.3393	13.2357	13.2816	12.3813
0.0489005	-0.362217	G3GYR9	G3GYR9;G3HRD4	G3GYR9_CRIGR	Rps8	40S ribosomal protein S8	0.0487181	0.999738	-0.362217	-0.142587	11.448	13.3999	11.0023	13.3268	13.7175	12.0279	11.789	13.0809	9.32449	12.8771	11.697	7.95673	13.52	13.6952	8.91096	13.6487	13.7107	7.68014
0.432114	0.617387	G3GYY6	G3GYY6	G3GYY6_CRIGR	Cat	Catalase	0.427113	0.999738	0.617387	1.00976	10.6202	9.67458	9.30689	9.97601	9.21108	10.4097	9.29349	10.2076	8.72235	8.37591	10.6631	7.23011	9.97765	9.144	8.2801	10.2905	9.05397	9.90947
0.206677	0.672482	G3GYZ1	G3GYZ1	G3GYZ1_CRIGR	I79_003042	CD44 antigen	0.204809	0.999738	0.672482	0.534487	9.35114	10.0204	9.62021	7.93781	9.48359	6.66938	11.1404	12.6646	9.89879	9.68017	11.0157	7.50489	6.35968	9.4595	9.38472	7.61803	9.98087	9.62245
0.0405406	-0.216144	G3GZ17;G3HSC9;G3HX34	G3GZ17;G3HSC9;G3HX34	G3GZ17_CRIGR;G3HSC9_CRIGR;G3HX34_CRIGR	I79_003068;I79_013759;I79_015550	60S ribosomal protein L7	0.0405321	0.999738	-0.216144	-0.119183	7.36744	11.6464	6.36816	11.5948	12.2048	7.16036	10.2966	11.7009	8.35135	10.2268	9.71052	7.93299	12.1094	12.1297	8.38408	12.1222	11.8258	8.02673
0.0684259	0.135902	G3GZ85	G3GZ85	G3GZ85_CRIGR	I79_003116	Staphylococcal nuclease domain-containing protein	0.068312	0.999738	0.135902	0.195913	9.85575	9.57027	7.53221	9.22308	9.28349	8.70461	6.86946	9.51975	8.10815	8.25594	7.10856	6.74495	9.98346	9.4757	8.20891	10.0466	9.51791	8.51128
0.0131718	0.0942666	G3GZ90	G3GZ90	G3GZ90_CRIGR	I79_003123	Calumenin	0.0129671	0.999738	0.0942666	0.0398449	6.98105	10.6423	12.9234	7.4069	7.34104	6.77409	8.43497	10.5283	11.8853	7.83049	5.9885	10.6521	6.8997	8.74049	10.9689	7.97379	6.0088	12.9093
0.85945	0.730215	G3GZB2	G3GZB2	G3GZB2_CRIGR	Asah1	Ceramidase	0.785092	0.999738	0.730215	1.8486	8.13614	7.64333	9.45889	8.65862	7.81735	7.29396	6.43455	7.20533	7.99016	7.0492	8.40099	6.7808	6.6923	7.3517	7.91748	7.70056	8.21355	8.23802
0.220654	-0.373374	G3GZD2	G3GZD2	G3GZD2_CRIGR	I79_003195	Phosphoglucomutase-1	0.218576	0.999738	-0.373374	-0.565975	7.27658	10.6965	10.2213	8.38501	9.623	6.69529	9.86156	10.4393	7.43131	8.13535	10.5506	9.53745	9.64941	9.71684	8.52957	9.32512	9.58609	7.86449
0.60916	-1.11901	G3GZE6	G3GZE6	G3GZE6_CRIGR	Actr3	Actin-related protein 3	0.547437	0.999738	-1.11901	-1.35824	11.3308	10.1504	10.6807	10.2408	9.80886	6.52453	10.8954	10.2826	7.84808	6.55556	9.85287	9.62177	10.3063	10.0335	10.9743	10.2955	9.87317	7.78824
0.201043	-0.270463	G3GZG6	G3GZG6	G3GZG6_CRIGR	I79_003225	Serotransferrin	0.193141	0.999738	-0.270463	-0.521685	15.3158	15.8801	15.7193	15.8689	15.1284	15.3875	15.7932	15.756	15.8664	15.8372	15.8015	15.8341	16.1728	15.0897	16.702	15.3295	15.7782	16.0454
0.158351	0.179321	G3GZL3	G3GZL3	G3GZL3_CRIGR	I79_003298	RING-type E3 ubiquitin transferase	0.155572	0.999738	0.179321	0.422381	14.2331	15.7988	15.6113	15.0761	15	15.3148	14.844	15.4079	15.5479	14.5066	15.4187	15.6221	14.7148	14.3723	15.5937	14.8093	14.9021	15.5074
0.190989	0.448063	G3GZL7	G3GZL7	G3GZL7_CRIGR	I79_003304	Calcyclin-binding protein	0.181281	0.999738	0.448063	0.498672	7.66244	9.7237	9.74195	9.15981	9.27699	7.60941	6.97105	9.25621	8.27108	9.58097	9.0977	7.83488	7.87746	8.61993	8.86627	9.89371	9.59885	7.2153
0.258116	-0.182329	G3GZP9	G3GZP9	G3GZP9_CRIGR	I79_003342	Apolipoprotein B-100	0.242087	0.999738	-0.182329	-0.648637	13.1184	14.7667	13.2954	14.2684	14.0051	13.7575	14.2985	14.4509	13.4001	13.3691	14.9447	14.1282	13.5854	12.7371	13.4814	13.2361	13.0877	12.933
0.214453	-0.341981	G3GZQ0	G3GZQ0	G3GZQ0_CRIGR	I79_003343	Apolipoprotein B-100	0.212579	0.999738	-0.341981	-0.552051	13.2244	13.0462	12.1622	14.2866	12.7273	12.5173	13.9506	13.0419	11.6987	12.7464	13.6624	13.1481	13.544	12.0027	12.0814	12.8878	12.0661	11.6482
0.238641	0.555652	G3GZQ9	G3GZQ9	G3GZQ9_CRIGR	I79_003354	DNA helicase	0.238617	0.999738	0.555652	0.605962	7.97007	7.95486	6.89122	8.27857	9.85141	8.81472	7.53939	9.29551	7.48317	6.2919	7.67592	8.85455	9.53565	10.0597	7.87464	10.5171	10.1674	8.45236
0.0510184	-0.12928	G3GZR1	G3GZR1	G3GZR1_CRIGR	I79_003356	Aspartate--tRNA ligase, cytoplasmic	0.049518	0.999738	-0.12928	-0.14846	10.3938	10.1403	10.8028	9.93791	9.96067	7.67648	9.76428	9.65341	8.13577	10.5918	6.46634	6.62012	9.87087	10.2278	9.05158	10.2232	10.5377	8.0015
0.0243291	0.0716756	G3GZW8	G3GZW8	G3GZW8_CRIGR	I79_003415	Phosphoglycerate mutase 1	0.0240321	0.999738	0.0716756	0.0727194	10.7476	12.47	11.7113	10.551	11.6182	12.6311	7.94972	11.9899	11.9385	8.28689	12.5217	11.5485	9.32709	12.0286	11.5936	10.1153	11.139	11.9099
0.193804	-0.507776	G3GZZ0	G3GZZ0	G3GZZ0_CRIGR	Got1	Aspartate aminotransferase	0.193171	0.999738	-0.507776	-0.505138	10.1453	10.3919	7.63849	10.8155	10.5024	9.75289	7.25954	10.3167	8.37958	10.1429	10.5801	9.73062	9.82967	10.7148	8.51657	9.72687	10.1636	7.64714
0.10501	0.584283	G3H018	G3HCE7;G3I6W8;G3H7L4;G3H018	G3H018_CRIGR	I79_003466	40S ribosomal protein S18	0.10401	0.999738	0.584283	0.291419	9.47908	12.327	10.1363	10.7924	12.3444	7.02062	8.75909	12.2137	7.77989	9.80492	10.5853	7.31601	11.4777	12.5801	7.15429	11.796	12.4136	8.75539
0.000588344	0.00184186	G3H037	G3H037	G3H037_CRIGR	I79_003485	U5 small nuclear ribonucleoprotein 200 kDa helicase	0.000569194	0.999738	0.00184186	0.00180506	9.35847	10.5269	10.308	10.8953	10.6479	7.24507	7.79211	10.2131	8.41902	9.46611	8.48423	7.24137	9.56599	10.2124	8.94743	10.4905	10.5688	7.67206
0.301045	0.644027	G3H065	G3H065	G3H065_CRIGR	I79_003540	N-acetyltransferase NAT13	0.297195	0.999738	0.644027	0.740729	7.52311	9.53122	7.33061	8.37182	9.07737	5.80223	7.93111	9.06862	9.33737	7.10956	8.00776	8.1115	8.31453	9.45058	7.75374	10.1749	9.49427	7.78179
0.0489535	-0.0900647	G3H092	G3H092	G3H092_CRIGR	Ccdc80	Coiled-coil domain containing 80	0.0471987	0.999738	-0.0900647	-0.142734	10.662	13.3062	11.4332	10.69	11.3541	9.75058	10.8399	12.7465	8.45337	11.0717	13.1027	6.39341	11.0746	11.6372	10.9067	10.0907	12.1382	11.1192
0.104743	0.0869493	G3H0C2	G3H0C2	G3H0C2_CRIGR	Psma4	Proteasome subunit alpha type	0.101765	0.999738	0.0869493	0.290741	12.22	12.0881	11.4664	11.7716	12.0482	11.7792	11.6611	11.9194	10.8633	11.7044	12.3071	10.7553	11.9814	11.7023	11.5444	12.1016	12.0984	11.2888
0.820545	1.07267	G3H0E4	G3H0E4	G3H0E4_CRIGR	I79_003599	Chondroitin sulfate proteoglycan 4	0.753545	0.999738	1.07267	1.77155	7.70281	9.89518	9.9951	8.4697	8.81848	7.38831	10.2416	9.59461	9.47617	8.43193	10.2888	6.62006	7.84013	8.7739	8.22401	8.71385	8.91336	10.4288
0.130865	0.683154	G3H0Q0	G3H0Q0	G3H0Q0_CRIGR	I79_003714	40S ribosomal protein S6	0.130792	0.999738	0.683154	0.355981	10.6762	12.7509	10.59	12.5889	12.407	11.0707	9.90044	11.6983	8.44554	11.2067	10.5474	7.67214	12.1754	12.5174	8.11583	13.0087	12.8236	9.02581
0.168242	0.313046	G3H0S7	G3H0S7	G3H0S7_CRIGR	I79_003745	Beta-2-microglobulin	0.164844	0.999738	0.313046	0.445773	10.0924	13.1935	11.6183	11.1323	10.8238	10.0949	10.7438	12.0052	10.7759	11.3463	12.5783	8.02874	10.3145	11.5334	10.9554	10.1268	12.215	11.4007
0.16259	0.0792939	G3H0U6	G3H0U6	G3H0U6_CRIGR	I79_003765	Protein disulfide-isomerase	0.161734	0.999738	0.0792939	0.432436	10.4575	11.3604	11.7059	10.9027	11.3604	11.2587	10.7066	11.3245	8.13973	10.9127	11.6779	10.8813	10.9731	11.4725	11.1713	11.0925	11.2819	11.4804
0.309924	-0.375651	G3H0Y9	G3I4G0;G3H0Y9	G3H0Y9_CRIGR	I79_003809	EH domain-containing protein 4	0.293537	0.999738	-0.375651	-0.759477	8.012	7.42921	9.58252	10.1936	8.16888	6.56484	10.2396	7.21804	7.92741	10.6787	9.22271	8.98743	8.89683	9.23567	8.57291	8.68396	9.22534	7.66915
0.0209982	0.0318619	G3H168	G3H168	G3H168_CRIGR	I79_003892	PDZ and LIM domain protein 7	0.02073	0.999738	0.0318619	0.0629852	7.79952	10.2448	9.62393	10.0007	10.3956	7.86816	7.35385	9.63121	8.88618	8.43141	9.60064	7.88436	9.88354	9.93639	8.61627	9.4448	9.99722	9.08977
0.635137	0.478468	G3H177	G3H177	G3H177_CRIGR	Lman2	LMAN2	0.626812	0.999738	0.478468	1.40884	10.9581	11.3982	11.4566	11.7352	11.6737	10.1863	10.9212	12.0521	10.3737	11.5757	11.2402	10.1008	11.2634	11.5738	10.6565	11.7712	11.9196	11.2383
0.0048005	-0.00804806	G3H1B1	G3H1B1	G3H1B1_CRIGR	I79_003936	GRAM domain-containing protein 3	0.00460649	0.999738	-0.00804806	-0.0146576	10.9635	12.3105	12.5338	9.83324	10.0457	13.7046	10.9539	11.3417	12.2303	10.9837	10.6901	12.2199	11.5139	10.8237	12.6268	11.4381	11.5411	11.9611
0.267549	0.425922	G3H1B3	G3H1B3	G3H1B3_CRIGR	I79_003938	Lamin-L(I)	0.267063	0.999738	0.425922	0.669095	9.51181	6.97918	7.74809	7.72394	9.59748	9.40634	7.81775	7.77169	7.43176	6.69332	6.67972	7.20912	7.53022	9.18951	8.36024	8.68013	9.55918	8.11842
0.029689	-0.0700542	G3H1D5	G3H1D5	G3H1D5_CRIGR	Scpep1	Carboxypeptidase	0.0295195	0.999738	-0.0700542	-0.0882457	7.54416	7.55894	9.11714	9.80118	8.99091	6.78076	8.93658	8.05162	7.06879	7.30003	9.23831	6.41514	8.92073	7.02604	8.97239	7.45649	8.17419	9.07832
0.0949655	0.254734	G3H1D7;G3I9W6	G3H1D7;G3I9W6	G3H1D7_CRIGR;G3I9W6_CRIGR	I79_003962;I79_020377	60S ribosomal protein L29	0.0947182	0.999738	0.254734	0.265718	7.6843	9.20858	7.59896	10.0405	9.33683	7.98956	8.61603	9.31102	7.48475	9.56856	8.05486	6.33824	9.96145	8.8771	7.8505	10.2731	9.42595	7.75423
0.201912	0.312169	G3H1F4	G3H1F4	G3H1F4_CRIGR	Rpl15	Ribosomal protein L15	0.187001	0.999738	0.312169	0.523664	10.5886	9.43528	7.13984	9.87067	9.77291	7.84867	9.50527	6.45499	8.00313	10.3106	8.31934	7.31169	9.75382	9.71776	9.43163	11.0099	9.84732	8.98252
0.0230457	-0.0703289	G3H1G7	G3H1G7	G3H1G7_CRIGR	PROSC	Pyridoxal phosphate homeostasis protein	0.0225858	0.999738	-0.0703289	-0.0689768	7.81717	8.26204	6.49383	9.25441	9.58023	8.36467	8.56956	9.16675	7.8883	7.14751	8.01975	6.35898	6.76271	9.89085	8.24649	7.65396	9.16693	7.86817
0.0529499	-0.069102	G3H1K9	G3H1K9	G3H1K9_CRIGR	I79_004057	Alpha-actinin-1	0.052293	0.999738	-0.069102	-0.153796	10.8767	11.0906	11.3984	10.9594	10.7601	11.5218	10.574	10.9496	11.1422	11.4782	11.4454	11.0557	11.2959	10.2867	11.5273	11.0203	10.5309	11.3514
0.318588	-0.186594	G3H1K9;G3HJB0	G3H1K9;G3I4K1;G3HJB0	G3H1K9_CRIGR;G3HJB0_CRIGR	I79_004057;I79_010752	Alpha-actinin-1	0.30945	0.999738	-0.186594	-0.777679	12.0714	11.8381	11.4829	11.4965	11.0724	12.0111	11.694	11.5966	11.0578	11.4663	11.832	11.0913	11.0875	10.928	11.3381	10.8555	10.6146	11.3236
0.0291406	-0.0254993	G3H1K9;G3HJB1	G3H1K9;G3HJB1	G3H1K9_CRIGR;G3HJB1_CRIGR	I79_004057;I79_010753	Alpha-actinin-1	0.0288921	0.999738	-0.0254993	-0.0866649	11.6639	11.628	11.0702	10.4405	10.544	11.1839	10.5396	11.5	10.5136	10.7169	11.9441	9.94579	10.345	10.9142	10.5763	10.1061	10.8958	10.7571
0.0463019	0.193331	G3H1M4	G3H1M4	G3H1M4_CRIGR	Eif2s1	Eukaryotic translation initiation factor 2 subunit 1	0.0463017	0.999738	0.193331	0.135351	10.6228	10.8217	9.91669	10.6325	11.3412	10.5583	10.4969	11.0269	7.39056	10.1634	9.78198	9.16672	10.7168	11.1774	7.95585	11.2225	11.091	8.11663
0.066851	0.146214	G3H1S2	G3H1S2	G3H1S2_CRIGR	I79_004104	UDP-glucose:glycoprotein glucosyltransferase 1	0.066277	0.999738	0.146214	0.191677	8.59388	8.3717	8.61595	9.0082	9.31594	8.33225	6.79052	8.97061	7.65618	7.69882	8.65985	6.33246	8.24673	9.26254	7.80307	8.8043	9.54542	7.40127
0.20201	0.635636	G3H1U2	G3HRU8;G3H1U2	G3H1U2_CRIGR	I79_004125	Heterogeneous nuclear ribonucleoprotein A3	0.195905	0.999738	0.635636	0.523887	10.8811	11.639	11.0465	11.3529	12.3959	7.68713	9.04507	11.5647	6.78677	10.8404	10.6716	7.05337	12.0365	11.6852	8.63079	11.9804	11.9593	10.3197
0.417367	-0.656002	G3H1V1;G3H621;G3I610	G3I610;G3H1V1;G3H621	G3H1V1_CRIGR;G3H621_CRIGR;G3I610_CRIGR	I79_004135;I79_005774;I79_018921	60S ribosomal protein L21	0.391833	0.999738	-0.656002	-0.980164	7.30122	9.30525	7.97306	9.17949	10.0794	7.10937	7.71588	9.17296	7.50823	8.04226	7.80192	6.39414	9.14978	9.69658	8.77705	7.5656	9.67771	8.4121
0.0325954	0.105758	G3H239	G3H239	G3H239_CRIGR	I79_004283	Sarcoplasmic/endoplasmic reticulum calcium ATPase 2	0.0320897	0.999738	0.105758	0.0965957	7.63778	9.08676	7.89496	9.524	10.785	8.3925	6.41232	9.95374	8.426	8.55857	6.43908	7.96459	9.77675	10.4932	8.61099	11.2383	9.97669	7.98321
0.280129	0.428247	G3H2C6	G3GYF0;G3HPM9;G3H2C6	G3H2C6_CRIGR	I79_004334	Voltage-dependent anion-selective channel protein 1	0.278314	0.999738	0.428247	0.696177	10.6566	10.2936	8.51533	9.16663	10.5438	9.67595	9.0996	10.311	8.75876	9.69327	9.25897	5.62774	9.74727	10.3676	8.70267	10.2646	10.5412	9.29649
0.49453	0.899927	G3H2D0;G3H627;G3HZP8;G3IML8	G3H2D0;G3IML8;G3H627;G3HZP8	G3H2D0_CRIGR;G3H627_CRIGR;G3HZP8_CRIGR;G3IML8_CRIGR	I79_004339;I79_005760;I79_016554;I79_025158	Serine/threonine-protein phosphatase	0.462909	0.999738	0.899927	1.13377	9.31815	9.47556	7.7714	9.35119	8.91735	8.44021	7.70233	8.58826	7.18765	10.0396	8.45134	6.99623	6.89592	9.3581	8.49973	8.98135	9.78982	8.68237
0.00880834	0.0378517	G3H2D6	G3H2D6	G3H2D6_CRIGR	I79_004346	GTP-binding protein SAR1b	0.00873395	0.999738	0.0378517	0.0267742	9.52919	10.6121	9.02773	11.2724	11.1712	8.64088	10.2016	11.1191	9.68055	11.1942	10.6175	7.82494	10.484	10.7903	8.27615	11.059	11.0592	7.54584
0.0630397	0.088088	G3H2E2	G3H2E2	G3H2E2_CRIGR	CgPICR_003913	HNRNPAB	0.0620479	0.999738	0.088088	0.181381	8.64349	10.3868	11.0315	10.2527	10.8978	7.94283	7.52042	11.167	9.26374	7.982	9.5253	9.13482	10.7382	11.0843	10.2385	11.1945	11.1937	9.93703
0.0473962	-0.206239	G3H2H5	G3H2H5	G3H2H5_CRIGR	Dlat	Acetyltransferase component of pyruvate dehydrogenase complex	0.0468809	0.999738	-0.206239	-0.138402	11.9365	11.531	8.25524	10.8465	11.7232	7.23992	8.43764	11.2299	8.24923	10.0126	10.0548	8.56566	10.8335	11.7683	9.0141	11.3796	11.778	7.83972
0.0570965	-0.126565	G3H2I6	G3H2I6	G3H2I6_CRIGR	I79_004399	Neural cell adhesion molecule 1	0.0568424	0.999738	-0.126565	-0.165191	10.2784	9.45949	11.2084	10.5214	10.2921	8.67023	9.41255	10.0285	10.0536	9.83693	9.59445	6.92359	10.5854	9.12282	11.1671	10.2171	9.33328	10.9453
0.208458	1.13	G3H2J8	G3H2J8	G3H2J8_CRIGR	I79_004411	Heterogeneous nuclear ribonucleoproteins A2/B1	0.198953	0.999738	1.13	0.538521	12.0276	13.2429	11.4535	12.9329	13.6479	10.3306	10.1135	13.2475	7.37762	12.241	12.3021	10.1515	13.2348	14.0438	7.83756	13.637	13.5936	11.2756
0.280864	-0.453555	G3H2N6	G3H2N6	G3H2N6_CRIGR	I79_004454	Programmed cell death 6-interacting protein	0.267875	0.999738	-0.453555	-0.697752	10.1944	9.42722	9.65745	9.83883	9.67987	10.4642	10.0872	9.76604	7.02377	9.34943	10.074	8.96513	10.0132	9.84183	9.15356	9.73291	9.88494	8.03003
0.143435	-0.516276	G3H2S5	G3H2S5	G3H2S5_CRIGR	H671_1g1349	RNA-binding protein 8A	0.142908	0.999738	-0.516276	-0.386613	12.4684	11.4131	8.48133	10.3764	10.4059	7.80827	12.3507	10.644	8.18887	10.7649	6.69504	8.2212	11.3505	10.5345	8.53665	10.692	10.6392	7.54157
0.012619	0.0845369	G3H2T4;G3H2U0;G3HDT0;G3HDT7;G3HDU3;G3HHM2;G3HPV1;G3HPV7;G3IB92;G3INX0	G3HDT0;G3H2U0;G3HDS4;G3H2T4;G3HPV7;G3HHM2;G3HDU3;G3IB92;G3HDT7;G3HPV1;G3HDV4;G3INX0	G3H2T4_CRIGR;G3H2U0_CRIGR;G3HDT0_CRIGR;G3HDT7_CRIGR;G3HDU3_CRIGR;G3HHM2_CRIGR;G3HPV1_CRIGR;G3HPV7_CRIGR;G3IB92_CRIGR;G3INX0_CRIGR	I79_008696;I79_010126;I79_012822;I79_012828;I79_025665;LOC100753502;LOC100758641;LOC100769330;LOC100773886;LOC100774845	Histone H2B	0.0126118	0.999738	0.0845369	0.0381961	16.4794	18.3434	14.149	18.5189	18.284	14.3089	17.2672	18.5162	12.6085	18.2055	17.3985	12.7472	18.5243	18.3524	13.5239	18.5604	18.1756	13.9181
0.0210363	0.145875	G3H2T4;G3H2U0;G3HDT0;G3HDT7;G3HDU3;G3HHM2;G3HPV1;G3IB92;G3INX0	G3HDT0;G3H2U0;G3H2T4;G3HHM2;G3HDU3;G3HJY9;G3IB92;G3HDT7;G3HPV1;G3HDV4;G3INX0	G3H2T4_CRIGR;G3H2U0_CRIGR;G3HDT0_CRIGR;G3HDT7_CRIGR;G3HDU3_CRIGR;G3HHM2_CRIGR;G3HPV1_CRIGR;G3IB92_CRIGR;G3INX0_CRIGR	I79_008696;I79_010126;I79_012822;I79_025665;LOC100753502;LOC100758641;LOC100769330;LOC100773886;LOC100774845	Histone H2B	0.0208597	0.999738	0.145875	0.063097	11.0517	12.6931	8.57523	12.7772	12.4879	10.0027	10.5339	13.1625	9.08539	11.1348	11.5327	7.48376	12.4897	11.5867	8.21935	12.6686	12.974	7.09078
0.0406642	-0.381907	G3H2T4;G3H2U0;G3HDT0;G3HDT7;G3HDU3;G3HPV1;G3HPV7;G3IB92;G3INX0	G3HDT0;G3H2U0;G3HDS4;G3H2T4;G3HPV7;G3HDU3;G3IB92;G3HDT7;G3HPV1;G3HDV4;G3INX0	G3H2T4_CRIGR;G3H2U0_CRIGR;G3HDT0_CRIGR;G3HDT7_CRIGR;G3HDU3_CRIGR;G3HPV1_CRIGR;G3HPV7_CRIGR;G3IB92_CRIGR;G3INX0_CRIGR	I79_008696;I79_012822;I79_012828;I79_025665;LOC100753502;LOC100758641;LOC100769330;LOC100773886;LOC100774845	Histone H2B	0.0406461	0.999738	-0.381907	-0.119532	11.5581	14.2951	10.3453	14.1884	14.5373	10.3866	12.4088	14.4754	9.42398	13.9052	13.3098	6.76052	14.2083	14.8044	8.03787	14.1933	14.4441	7.26754
0.0428834	-0.237126	G3H2T4;G3H2U0;G3HDT0;G3HDT7;G3HDU3;G3HPV1;G3IB92;G3INX0	G3HDT0;G3H2U0;G3H2T4;G3HDU3;G3HJY9;G3IB92;G3HDT7;G3HPV1;G3INX0	G3H2T4_CRIGR;G3H2U0_CRIGR;G3HDT0_CRIGR;G3HDT7_CRIGR;G3HDU3_CRIGR;G3HPV1_CRIGR;G3IB92_CRIGR;G3INX0_CRIGR	I79_008696;I79_012822;I79_025665;LOC100753502;LOC100758641;LOC100769330;LOC100773886;LOC100774845	Histone H2B	0.0424577	0.999738	-0.237126	-0.125778	11.0131	11.9606	10.1785	10.5705	11.8581	9.85427	10.7576	12.1454	7.73749	11.3961	10.0867	9.248	11.8433	11.5257	8.58355	11.784	12.1829	7.27418
0.359442	-0.929291	G3H309	G3H309	G3H309_CRIGR	Bhmt	Betaine--homocysteine S-methyltransferase	0.333184	0.999738	-0.929291	-0.862454	9.90229	11.02	7.42991	11.0988	10.3712	9.3448	10.7288	11.5754	7.34567	10.015	11.605	9.70313	10.5453	10.2503	9.38708	10.5157	9.73726	7.14186
0.164849	0.293363	G3H352	G3H352	G3H352_CRIGR	I79_004663	Cytoplasmic dynein 1 heavy chain 1 (Fragment)	0.164229	0.999738	0.293363	0.437776	9.80421	9.25038	8.99278	10.3251	10.0979	8.32222	7.88968	9.44161	7.19829	7.70809	8.80759	7.27152	8.20891	9.59309	8.51156	9.10283	9.94904	8.14179
0.0531649	0.101688	G3H354	G3H354	G3H354_CRIGR	I79_004665	Heat shock protein HSP 90-alpha	0.0531641	0.999738	0.101688	0.154389	13.0941	13.3053	13.1175	13.4019	13.5037	12.6574	12.5761	13.5047	12.0102	13.0353	12.9634	11.9874	13.7202	13.5257	12.2259	13.8926	13.5254	12.3588
1.04962	1.69436	G3H3B2	G3H3B2	G3H3B2_CRIGR	I79_004727	Cysteine-rich protein 2	0.847369	0.999738	1.69436	2.2341	8.9094	10.0803	10.9113	9.72622	9.24572	8.06779	10.4035	8.80317	10.4318	7.47344	7.02615	9.40829	6.68542	9.13416	8.54446	9.8397	9.50079	10.1066
0.440416	-0.963427	G3H3C0	G3H3C0;G3HK42	G3H3C0_CRIGR	CgPICR_015677	60S ribosomal protein L30	0.430446	0.999738	-0.963427	-1.02637	7.76185	9.76628	9.76712	9.54042	10.4641	8.90551	8.67842	9.62165	7.952	6.64407	9.56291	8.94668	9.14865	10.6309	10.7501	9.56717	10.3603	7.71197
0.330235	0.621373	G3H3C6	G3HQ80;G3H3C6	G3H3C6_CRIGR	I79_004741	Tubulin alpha chain	0.328529	0.999738	0.621373	0.80202	7.26278	9.86564	10.592	8.45901	9.47048	9.9458	7.47431	8.69488	7.36595	8.15311	9.58363	6.62019	8.06254	10.0009	8.36178	9.38127	10.2967	8.61132
0.0797747	0.19382	G3H3C6;G3I6I6	G3I6I6;G3H3C6;G3INA2;G3H588	G3H3C6_CRIGR;G3I6I6_CRIGR	I79_004741;I79_019110	Tubulin alpha chain	0.0795935	0.999738	0.19382	0.226116	12.2445	13.0259	12.3024	13.0071	13.3495	11.2605	12.3614	13.1917	10.9608	12.81	12.4642	11.4603	12.9026	13.0595	11.0091	12.9517	13.1725	11.4284
0.358961	-0.41149	G3H3G9	G3H3G9	G3H3G9_CRIGR	I79_004785	Septin-9	0.340946	0.999738	-0.41149	-0.861466	7.80324	8.93693	9.19303	10.2072	10.0639	6.20897	8.16767	9.66121	7.7501	8.12464	9.17969	8.81562	9.07235	9.75527	9.30934	9.56114	9.21834	8.123
0.784357	1.39438	G3H3I9	G3H3I9	G3H3I9_CRIGR	Csrp1	Cysteine and glycine-rich protein 1	0.780834	0.999738	1.39438	1.70027	9.16045	7.96574	12.4807	7.07167	9.48179	7.86428	8.20057	9.39813	8.66173	9.3339	9.78953	8.93299	10.145	8.56254	8.49699	9.9247	9.76719	11.6958
0.039868	-0.195558	G3H3P1	G3H3P1	G3H3P1_CRIGR	Rab18	Ras-related protein Rab-18	0.0398182	0.999738	-0.195558	-0.117284	11.4592	10.9445	8.29073	10.2135	10.9953	8.91736	10.6794	10.3112	7.14188	11.0966	10.2567	8.21981	11.6697	10.3012	7.92607	11.3171	10.7162	7.27685
0.162257	0.178001	G3H3Q1	G3H3Q1;G3IAX3	G3H3Q1_CRIGR	I79_004880	Pyruvate kinase	0.162233	0.999738	0.178001	0.431649	13.9946	14.2747	14.461	14.611	14.3782	13.8682	13.9915	14.4261	13.4275	14.0672	13.7724	13.3981	14.6141	14.3189	13.6105	14.7626	14.5069	13.8081
0.213265	0.354572	G3H3W4	G3H3W4	G3H3W4_CRIGR	I79_004954	Insulin-degrading enzyme	0.195391	0.999738	0.354572	0.549376	13.4385	9.98775	9.80641	9.76233	9.31108	10.5312	10.2798	9.923	9.69031	10.1387	9.37241	10.324	9.45973	9.68701	11.4975	10.5104	10.6064	10.5911
0.0541527	0.115094	G3H3X1	G3H3X1	G3H3X1_CRIGR	Aifm1	Apoptosis inducing factor mitochondria associated 1	0.0516315	0.999738	0.115094	0.15711	9.14806	9.1073	7.78282	8.90133	9.89393	7.44342	8.55453	9.55928	9.25704	8.02609	8.48228	6.55499	9.35333	9.56965	7.3496	8.82031	9.22971	8.56784
0.0105427	0.0739129	G3H3Y8;G3HJT6;G3HTS3	G3ILU1;G3H3Y8;G3H5A3;G3HTS3;G3HJT6	G3H3Y8_CRIGR;G3HJT6_CRIGR;G3HTS3_CRIGR	CgPICR_017082;I79_004981;I79_014301	60S ribosomal protein L32	0.0105421	0.999738	0.0739129	0.0319844	7.63926	7.29368	12.66	8.59489	7.67441	12.9554	7.54768	8.53456	8.56774	11.5524	8.37189	13.1634	7.06767	7.70851	12.3322	8.36055	6.77394	12.1956
0.0561889	-0.170656	G3H3Y8;G3HJT6;G3HTS3;G3IM75	G3I3F0;G3IM75;G3H3Y8;G3HTS3;G3HJT6	G3H3Y8_CRIGR;G3HJT6_CRIGR;G3HTS3_CRIGR;G3IM75_CRIGR	CgPICR_017082;I79_004981;I79_014301;LOC100768894	60S ribosomal protein L32	0.0554172	0.999738	-0.170656	-0.162704	8.2846	8.55701	8.524	8.84443	9.559	7.81824	9.24012	8.65884	8.4958	10.3417	6.91701	7.97553	10.0522	8.25873	9.6705	10.6995	9.17367	7.59621
0.68917	0.665521	G3H3Z5	G3H3Z5	G3H3Z5_CRIGR	Rpl37a	60S ribosomal protein L37a	0.650161	0.999738	0.665521	1.5141	10.0669	10.1705	8.91998	8.49626	7.33202	7.47792	6.99766	8.95027	9.40784	9.36242	6.93577	7.60276	7.74377	6.65459	7.86333	7.92238	7.8275	8.50838
0.2793	0.606699	G3H3Z6	G3H3Z6	G3H3Z6_CRIGR	I79_004989	Insulin-like growth factor-binding protein 2 (Fragment)	0.256209	0.999738	0.606699	0.694398	11.3786	12.866	14.4658	11.3337	11.9159	12.7451	11.6518	12.8126	14.7038	12.4003	12.8873	14.2167	12.3327	12.1453	12.7396	11.7381	12.66	14.6396
0.0685359	-0.194352	G3H451	G3H451	G3H451_CRIGR	Nop56	NOP56 ribonucleoprotein	0.0682698	0.999738	-0.194352	-0.196208	7.72096	10.3292	7.449	10.9437	10.6717	7.0628	11.0231	9.83432	8.4723	11.8	7.04053	7.8471	11.5759	9.76591	8.93344	10.8978	10.0035	8.79092
0.161586	0.54534	G3H453;G3I1I8	G3H453;G3I1I8	G3H453_CRIGR;G3I1I8_CRIGR	I79_005053;I79_017249	Small nuclear ribonucleoprotein-associated protein	0.158261	0.999738	0.54534	0.43006	9.24062	10.7796	8.56973	8.79693	10.9292	6.18778	9.77151	11.0125	8.02463	7.9085	9.11611	6.68339	10.4332	11.6083	7.8804	10.6794	11.5219	9.3566
0.0732379	-0.142182	G3H488	G3H488	G3H488_CRIGR	I79_005088	Cartilage oligomeric matrix protein	0.0731414	0.999738	-0.142182	-0.208787	9.87149	10.8446	11.403	10.6165	10.6498	11.5007	10.6233	10.624	12.3693	11.1642	10.9548	10.8593	10.3125	10.1384	11.5572	9.91552	10.1176	11.5485
0.232941	-0.458438	G3H488;G3HXA5	G3H488;G3HXA5	G3H488_CRIGR;G3HXA5_CRIGR	I79_005088;I79_015624	Cartilage oligomeric matrix protein	0.231555	0.999738	-0.458438	-0.593353	12.2457	14.2063	14.3554	13.0485	13.7444	14.1489	13.0383	13.8398	14.5403	12.5279	14.291	14.3929	13.0539	13.4265	14.6228	12.3037	13.0357	14.3886
0.158657	0.372814	G3H4D2	G3H4D2	G3H4D2_CRIGR	I79_005133	Glycosyltransferase 25 family member 1	0.154737	0.999738	0.372814	0.423107	6.86617	9.05595	7.41296	9.74351	9.19814	6.91427	8.14004	8.15187	7.37887	7.63191	7.48778	8.06387	8.06332	8.98022	7.56463	9.03461	9.6327	7.05931
0.331372	-0.437843	G3H4I1	G3H4I1	G3H4I1_CRIGR	H671_1g1639	Ras-related protein Rab-8A	0.323392	0.999738	-0.437843	-0.80439	7.8521	10.0293	8.88818	8.42796	9.37413	7.72297	9.33155	9.77326	7.18935	7.12511	9.53807	8.05149	9.71963	9.02689	8.11587	8.28197	9.08142	8.18547
0.498682	-1.83993	G3H4I1;G3H515	G3H4I1;G3HSB8;G3GXQ2;G3H515;G3H122;G3I2E9;G3HC04	G3H4I1_CRIGR;G3H515_CRIGR	H671_1g1639;Rab8b	Ras-related protein Rab-8A	0.4528	0.999738	-1.83993	-1.14195	13.655	13.1891	13.2495	13.4725	12.7	13.204	13.4002	11.757	7.32193	13.4067	12.6683	13.4847	13.6283	12.0671	13.6153	13.3168	12.1918	8.2824
0.423746	0.482127	G3H4S3	G3H4S3	G3H4S3_CRIGR	I79_005283	Heat shock 70 kDa protein 13	0.415474	0.999738	0.482127	0.992984	10.0941	11.2927	11.2834	10.4701	10.4368	7.82405	10.3096	10.8075	7.83098	8.93483	11.4868	10.3792	9.82807	10.0824	8.76805	10.4482	9.52646	10.1503
1.95147	2.10213	G3H4T5	G3H4T5	G3H4T5_CRIGR	I79_005296	Glypican-1	1.9491	0.999738	2.10213	4.45745	8.89455	10.538	11.4008	9.07733	9.72405	8.25094	12.462	12.9527	11.3924	7.2923	10.411	7.17405	9.75302	9.5435	8.68971	11.5108	10.8034	11.9784
0.0766894	0.211923	G3H4V0	G3H4V0	G3H4V0_CRIGR	Hdlbp	High density lipoprotein binding protein	0.0766009	0.999738	0.211923	0.217959	6.66644	9.44561	7.55511	9.73389	10.3322	7.11065	7.12874	10.2907	7.42107	6.77313	7.07506	6.74337	9.22735	10.7588	8.24733	10.2751	10.2536	8.34043
0.187671	0.239128	G3H4V1	G3H4V1	G3H4V1_CRIGR	I79_005314	Septin-2	0.17824	0.999738	0.239128	0.491031	9.25361	8.69075	7.10713	7.85846	9.11905	7.71602	8.2521	7.84675	8.79026	8.04288	8.86479	7.49043	8.54067	9.09855	8.77547	9.93012	8.81111	8.39084
0.0251294	0.0773805	G3H4X0	G3H4X0	G3H4X0_CRIGR	I79_005333	LanC-like protein 1 (Fragment)	0.0251153	0.999738	0.0773805	0.0750483	8.30447	9.39384	8.83067	9.74181	10.033	7.42388	8.68472	9.97272	7.44013	8.79659	8.92515	7.49574	9.71781	10.5705	8.19827	10.4087	10.2602	8.0498
0.0020738	0.00762622	G3H4Z5	G3H4Z5	G3H4Z5_CRIGR	H671_5g14786	C-1-tetrahydrofolate synthase, cytoplasmic	0.00207037	0.999738	0.00762622	0.00635169	10.3924	10.762	9.51407	9.96162	11.0954	9.86368	8.01064	10.5727	7.82882	9.50091	9.51359	7.93383	9.99558	11.0751	8.40399	10.518	10.9618	8.01777
0.252471	-0.917502	G3H4Z8	G3H4Z8	G3H4Z8_CRIGR	Hspa2	HSPA2	0.233524	0.999738	-0.917502	-0.636331	11.6054	11.4918	12.0161	11.7697	11.8937	11.8512	11.4048	11.9649	7.81951	10.7937	11.4908	7.10855	12.1062	11.449	10.9835	12.4146	11.5395	7.83198
0.167871	0.182751	G3H4Z8;G3HZE6;G3IDC2	G3HZE6;G3HZE7;G3IGQ4;G3H4Z8;G3IDC2;G3HZE5	G3H4Z8_CRIGR;G3HZE6_CRIGR;G3IDC2_CRIGR	Hspa2;I79_016447;I79_021698	HSPA2	0.167712	0.999738	0.182751	0.444901	11.8473	11.4973	11.032	11.9654	11.9495	11.8082	10.6588	11.7929	11.1069	11.8627	11.9766	10.5885	11.9511	11.695	10.9335	12.069	11.8886	11.1703
0.00870263	0.0201616	G3H4Z8;G3HZE6;G3IDL7;G3IGQ2	G3HZE6;G3HZE7;G3IGQ2;G3H4Z8;G3IDL7;G3HZE5	G3H4Z8_CRIGR;G3HZE6_CRIGR;G3IDL7_CRIGR;G3IGQ2_CRIGR	Hspa2;I79_016447;I79_021800;I79_022973	HSPA2	0.00869359	0.999738	0.0201616	0.026456	14.741	14.3179	13.7304	14.4162	14.4698	13.2482	14.0268	14.5558	12.5138	14.3506	14.6398	13.0892	14.2984	14.5293	12.7069	14.4871	14.2379	12.8702
0.0251772	-0.058815	G3H4Z8;G3IGQ3	G3H4Z8;G3IDL8;G3IGQ3	G3H4Z8_CRIGR;G3IGQ3_CRIGR	Hspa2;I79_022974	HSPA2	0.025177	0.999738	-0.058815	-0.0751874	11.1747	12.0543	11.694	11.3129	12.1687	10.6588	11.0185	12.1291	10.0836	11.444	12.1269	10.3359	12.062	12.2758	10.5299	11.7763	12.4035	10.5114
0.0437872	0.10388	G3H510	G3H510	G3H510_CRIGR	I79_005377	Talin-2	0.0437621	0.999738	0.10388	0.128315	11.6187	12.1099	12.8547	11.9206	11.0939	12.6474	11.7288	11.8613	13.2541	12.156	11.9329	12.9863	11.3728	11.0181	12.8008	11.2908	11.1821	13.0304
0.021367	0.0247545	G3H510;G3HN02	G3H510;G3HN02	G3H510_CRIGR;G3HN02_CRIGR	I79_005377;I79_012132	Talin-2	0.0212848	0.999738	0.0247545	0.0640662	11.9697	12.1608	12.5266	12.0894	10.8704	12.1731	12.5061	12.1983	12.7652	12.5712	12.2345	12.5611	11.9474	11.0812	12.0398	11.4256	11.5332	12.1837
0.173132	-0.233285	G3H533	G3H533	G3H533_CRIGR	Ppib	Peptidyl-prolyl cis-trans isomerase	0.172924	0.999738	-0.233285	-0.457248	12.4559	13.0966	12.2498	13.2529	12.2414	11.6587	12.805	12.6254	10.6294	12.8114	12.7209	10.4992	13.4062	12.1382	12.4479	13.0867	11.9574	12.2482
0.0751551	0.160599	G3H559	G3H559	G3H559_CRIGR	I79_005430	Alpha-mannosidase	0.0728506	0.999738	0.160599	0.213888	6.77059	7.35634	6.96725	8.23833	8.78783	8.72521	7.78799	7.89723	10.0995	7.43878	9.65025	8.48118	7.71935	7.65725	9.75204	7.96414	8.98044	8.66585
0.00266626	0.00700665	G3H576	G3H576	G3H576_CRIGR	I79_005451	Annexin	0.00257	0.999738	0.00700665	0.00816077	7.42564	8.80266	7.31025	8.09962	9.40003	7.81682	8.31525	9.13132	8.0432	8.62092	7.77444	8.1652	7.23092	9.98021	9.10426	8.91351	9.18612	8.23678
0.0505539	0.236473	G3H584	G3H584	G3H584_CRIGR	I79_005459	SPARC	0.0503872	0.999738	0.236473	0.147174	11.5149	12.2103	15.0229	11.3436	11.9843	13.4353	11.999	11.7291	14.1929	11.7802	12.5848	13.9912	12.7249	10.7188	14.1685	11.991	11.0955	15.235
0.232036	-0.161501	G3H5I7	G3H5I7	G3H5I7_CRIGR	I79_005569	Fibrinogen alpha chain	0.220563	0.999738	-0.161501	-0.591346	11.3113	12.0783	11.9171	12.0733	11.5556	11.8648	11.9781	12.6607	11.6056	12.1949	12.8508	11.5884	11.6872	10.9779	11.7855	11.423	11.1234	11.4197
0.158023	0.129706	G3H5I8	G3H5I8	G3H5I8_CRIGR	I79_005570	Fibrinogen beta chain	0.157063	0.999738	0.129706	0.4216	10.7125	12.3556	11.6594	11.7451	11.7011	12.042	11.6143	12.7561	11.2679	11.2986	13.0849	11.5211	11.77	10.9263	11.2541	11.0763	11.6474	11.6159
0.0371179	0.196407	G3H5K5;G3I8X0	G3H5K5;G3I8X0	G3H5K5_CRIGR;G3I8X0_CRIGR	I79_005588;I79_020002	60S ribosomal protein L19	0.037115	0.999738	0.196407	0.109495	7.09907	11.7157	8.57797	11.4287	12.3692	6.87742	8.37222	11.9041	8.01584	11.0342	10.509	7.49337	11.9307	12.2289	8.2181	12.2425	12.228	8.49641
0.0082281	0.0177237	G3H5K6	G3H5K6	G3H5K6_CRIGR	PDH-A1	Pyruvate dehydrogenase E1 component subunit alpha	0.00799636	0.999738	0.0177237	0.0250267	8.02449	11.6485	7.76047	8.9722	9.97559	7.39784	6.78292	8.26853	8.11535	9.11157	9.5846	8.56739	8.28104	10.3408	8.51997	8.71053	9.61796	8.86652
0.344381	-0.309932	G3H5V0	G3H5V0	G3H5V0_CRIGR	I79_005692	Importin subunit beta-1	0.3442	0.999738	-0.309932	-0.831393	10.4326	10.1256	10.7273	9.50634	10.1918	10.1657	9.3601	10.2956	7.98658	10.0304	10.3684	9.45134	9.57922	10.4555	10.3181	9.49252	10.3121	9.61842
0.276216	0.853513	G3H5W0	G3H5W0	G3H5W0_CRIGR	I79_005704	Proteasome subunit beta	0.263179	0.999738	0.853513	0.687777	9.83942	9.99128	8.12551	7.1117	9.0951	9.84016	9.85498	9.48011	9.23851	8.37856	9.76439	9.49594	5.90935	9.79274	8.45088	8.85865	9.78087	8.07398
0.0197959	0.0760298	G3H5W4	G3H5W4	G3H5W4_CRIGR	Rpl23	60S ribosomal protein L23	0.0195177	0.999738	0.0760298	0.0594552	9.28782	9.93058	7.48335	10.0415	10.9255	7.95268	7.932	9.77363	8.59743	9.24489	7.2521	6.69518	10.4667	10.6975	8.63286	11.6044	10.5202	7.90063
2.76672	1.21666	G3H5W5	G3H5W5	G3H5W5_CRIGR	I79_005710	LIM and SH3 domain protein 1	2.66318	0.999738	1.21666	7.47639	9.29217	10.2348	10.6634	9.58702	10.0105	8.23558	9.73621	9.77482	10.2256	9.49852	10.0236	10.2391	9.53585	9.19282	9.39597	10.6179	10.3566	10.8001
0.806531	-1.91741	G3H609	G3H609	G3H609_CRIGR	I79_005762	Glutathione-disulfide reductase	0.670686	0.999738	-1.91741	-1.74391	8.71534	10.9058	10.3635	10.6421	10.6715	9.26371	10.7274	11.0981	9.33703	9.58345	10.2298	10.6747	10.4631	10.636	11.1962	7.64738	7.89895	10.9968
0.0764149	0.407643	G3H665	G3H665	G3H665_CRIGR	I79_005816	Cadherin-5	0.0763774	0.999738	0.407643	0.217232	8.06676	7.66035	12.1741	8.6541	7.94091	11.2455	12.7236	11.4142	12.0555	8.09961	5.6722	12.0826	8.35863	7.27654	11.509	7.86004	8.29908	12.2079
0.0337384	0.17892	G3H668	G3H668	G3H668_CRIGR	Cdh11	Cadherin-11	0.0336965	0.999738	0.17892	0.0998665	6.84008	7.60928	10.898	9.10944	7.71722	10.78	7.7425	8.44686	11.44	8.50535	8.0445	11.1992	7.24695	7.66634	10.9626	7.3805	7.52415	11.508
0.00845027	-0.0218921	G3H6B2;G3IBJ0	G3H6B2;G3IBJ0	G3H6B2_CRIGR;G3IBJ0_CRIGR	I79_005867;I79_021011	Dynamin GTPase	0.00844882	0.999738	-0.0218921	-0.0256961	7.37989	9.30416	8.68189	8.65734	9.42422	8.01138	8.12072	8.06814	8.12871	8.06816	8.99319	8.66085	8.78372	9.35622	7.28302	9.59302	7.6466	8.11767
0.103668	0.132909	G3H6B5	G3H6B5	G3H6B5_CRIGR	Ilf3	Interleukin enhancer-binding factor 3	0.103346	0.999738	0.132909	0.288008	5.57062	9.77706	9.08928	9.45512	9.21398	7.65721	7.52392	9.53507	7.54766	8.22306	9.01557	8.1803	8.9129	9.74062	8.52458	9.73477	9.10094	8.74111
0.338139	0.317305	G3H6E1	G3H6E1	G3H6E1_CRIGR	Eif3g	Eukaryotic translation initiation factor 3 subunit G	0.323502	0.999738	0.317305	0.818458	7.34864	7.82984	10.1579	8.057	9.24744	7.03557	7.3114	8.40278	7.17109	4.82313	7.968	7.40462	8.5913	8.67357	7.59042	8.84103	8.69419	8.27197
0.0950597	0.265317	G3H6K1;G3H9H7	G3H6K1;G3H9H7	G3H6K1_CRIGR;G3H9H7_CRIGR	I79_005965;LOC100770709	Heterogeneous nuclear ribonucleoprotein G	0.0949873	0.999738	0.265317	0.26596	10.1959	10.8857	7.9887	9.33131	10.6112	7.4427	7.14834	10.5194	7.79352	10.5592	8.59272	8.13375	10.1289	11.1209	8.57453	10.6603	11.068	8.89187
0.0560214	-0.205033	G3H6M5	G3H6M5	G3H6M5_CRIGR	Fh	Fumarate hydratase, mitochondrial	0.0560179	0.999738	-0.205033	-0.162245	10.5694	10.511	8.97704	10.1032	10.0846	8.52877	7.60517	10.4286	7.19006	9.58512	10.1756	7.56627	10.0603	10.7056	7.71957	9.98348	10.3441	7.54279
0.0763823	0.331703	G3H6S8	G3H6S8	G3H6S8_CRIGR	I79_006047	Inorganic diphosphatase	0.075807	0.999738	0.331703	0.217145	10.4982	11.4231	10.4201	11.1822	11.495	7.46934	11.5451	11.6666	7.74541	10.1499	11.1387	8.51873	10.8389	12.0721	7.8703	11.3686	11.5763	8.83156
0.080567	0.244171	G3H6T5	G3H6T5	G3H6T5_CRIGR	I79_006054	Hexokinase	0.0804507	0.999738	0.244171	0.228205	8.13159	9.22745	8.2353	9.52138	9.97011	5.834	7.38048	10.0177	8.58152	7.39779	9.53535	6.94982	7.4627	10.1631	8.15875	7.4452	9.42794	9.64397
0.17955	-0.551212	G3H6U1	G3H6U1	G3H6U1_CRIGR	I79_006060	RNA helicase	0.172815	0.999738	-0.551212	-0.472221	9.51739	10.4593	7.31942	10.71	10.7817	7.91024	9.38585	10.7392	8.59324	10.3872	9.6897	7.3242	11.1731	10.7828	9.60778	11.4401	10.5776	7.89227
0.275604	0.871463	G3H6V7	G3H6V7	G3H6V7_CRIGR	I79_006077	Lipoprotein lipase	0.251166	0.999738	0.871463	0.686462	11.9693	13.7436	12.4396	13.0239	12.8713	10.2898	13.3715	13.3127	10.3445	12.4276	13.9301	10.3784	12.2953	12.2852	8.52091	11.7999	12.2589	11.657
0.12703	-0.254284	G3H6Z4	G3H6Z4	G3H6Z4_CRIGR	I79_006118	Alpha-1,4 glucan phosphorylase	0.126555	0.999738	-0.254284	-0.346542	6.86017	8.14677	7.62857	6.4582	8.29693	7.59483	8.17172	6.39588	8.19303	7.87541	7.78204	8.20901	7.32558	8.8873	7.87165	7.31325	8.91417	7.09426
0.123304	-0.101727	G3H6Z8	G3H6Z8	G3H6Z8_CRIGR	Apmap	Adipocyte plasma membrane-associated protein	0.120735	0.999738	-0.101727	-0.337326	12.9225	13.5271	13.1175	14.0862	12.8713	13.1983	13.4841	13.4271	12.8022	12.2146	14.0086	14.055	12.2957	11.9648	12.8681	12.3735	11.987	12.4628
0.147496	0.619385	G3H777;G3HMK1;G3I8W9	G3H777;G3I8W9;G3HMK1	G3H777_CRIGR;G3HMK1_CRIGR;G3I8W9_CRIGR	I79_006206;I79_011966;I79_020001	ADP/ATP translocase	0.146389	0.999738	0.619385	0.396412	11.8523	9.4257	6.96899	7.10284	10.9359	7.60916	8.41812	7.3003	7.47655	7.33937	7.23315	8.01524	7.63703	10.7472	8.60726	11.0812	10.6682	7.10019
0.411789	0.642783	G3H7B3	G3H7B3	G3H7B3_CRIGR	I79_006244	Galectin	0.386732	0.999738	0.642783	0.968936	10.7483	10.0637	9.99839	10.6328	10.6147	8.5739	10.3207	10.1458	9.36033	10.0339	9.76669	8.98297	10.2384	9.79045	8.23037	10.583	9.87972	9.72487
0.0117237	0.0793158	G3H7J9;G3HHK3	G3H7J9;G3HHK3	G3H7J9_CRIGR;G3HHK3_CRIGR	LOC100755951;Rpl31	60S ribosomal protein L31	0.0117199	0.999738	0.0793158	0.0355208	10.2693	12.1624	7.00724	11.4141	12.8216	8.36154	11.5051	12.3081	9.48511	11.2649	11.1092	8.51061	11.9945	12.6387	7.78757	12.1761	12.8431	7.63957
0.440681	-1.30184	G3H7K5	G3H7K5	G3H7K5_CRIGR	Cct5	T-complex protein 1 subunit epsilon	0.39627	0.999738	-1.30184	-1.02689	9.99741	11.148	9.90054	11.1972	11.3929	8.82577	9.79087	11.0615	6.77777	8.44203	10.8335	8.20819	10.6249	11.4872	11.6364	11.045	11.3017	7.49633
0.0129231	0.0725951	G3H7L1	G3H6R4;G3HQ39;G3I2N7;G3H7L1;G3HGD7;G3GRH2;G3GTY5;G3IGI0;G3HPU9;G3IAX7;G3HVZ4;G3GSH7;G3H3K6	G3H7L1_CRIGR	I79_006344	60S ribosomal protein L23a	0.0128321	0.999738	0.0725951	0.0391033	6.45389	10.7534	9.75292	12.0154	11.2285	7.79193	7.64693	11.5433	7.60148	11.3532	9.32824	7.20511	11.991	10.9572	8.39945	12.8792	11.0025	7.68376
0.0427668	-0.25571	G3H7M8	G3H7M8	G3H7M8_CRIGR	I79_006363	Heterogeneous nuclear ribonucleoprotein U	0.0423949	0.999738	-0.25571	-0.125451	11.5134	12.3481	10.5258	12.2581	12.8217	9.94409	11.0977	12.4248	8.37098	12.1187	11.1799	7.19887	12.4891	12.777	9.20635	12.9867	12.855	7.86359
0.353829	-0.38983	G3H7R4	G3H7R4	G3H7R4_CRIGR	Prdx3	Peroxiredoxin 3	0.347261	0.999738	-0.38983	-0.850903	7.09493	8.74569	7.4371	8.31467	8.58316	7.0379	7.8557	7.84317	7.9861	7.90506	7.93026	8.87797	7.99935	8.70831	8.80003	7.8106	8.87141	7.65619
0.00442751	0.00470543	G3H7S9	G3H7S9	G3H7S9_CRIGR	I79_006419	Inter-alpha-trypsin inhibitor heavy chain H5-like protein	0.00425369	0.999738	0.00470543	0.0135244	14.2931	14.8902	13.6345	14.9922	13.4049	13.5342	15.0231	14.5735	13.7638	14.7812	14.4132	13.4822	14.4236	13.2825	13.9696	13.9456	13.6953	14.0489
0.813248	0.3234	G3H7T9	G3H7T9	G3H7T9_CRIGR	I79_006430	HECT-type E3 ubiquitin transferase (Fragment)	0.770027	0.999738	0.3234	1.75715	12.9985	12.4729	11.9769	12.8063	11.4463	12.2403	12.7982	11.8856	12.0342	12.8446	11.0538	12.4288	11.7043	11.3845	11.599	12.1812	11.64	11.8368
0.693291	1.16396	G3H7U0	G3H7U0	G3H7U0_CRIGR	Hsd17b10	3-hydroxyacyl-CoA dehydrogenase type-2	0.628962	0.999738	1.16396	1.52213	9.12373	10.5838	6.94658	9.22363	9.4063	8.73492	7.75433	9.13327	8.49685	9.38484	6.43915	8.45188	7.20192	9.55167	7.81654	9.31968	9.88927	8.85307
0.0493518	0.10017	G3H7V4	G3H0N4;G3H7V4;G3I9S3;G3I3I5;G3HYK9;G3I0F9	G3H7V4_CRIGR	I79_006447	60S ribosomal protein L7a	0.048398	0.999738	0.10017	0.14384	6.77557	8.63337	9.18901	8.43324	9.14434	7.55101	8.4886	7.59198	8.83354	7.03198	7.42869	7.71388	10.0515	7.95519	8.71106	9.62049	8.91025	8.48752
0.161679	-0.3235	G3H7V9	G3H7V9	G3H7V9_CRIGR	Mcm2	DNA replication licensing factor MCM2	0.161666	0.999738	-0.3235	-0.430279	8.10772	9.62568	6.65861	7.82367	9.65726	7.11114	8.64309	9.11613	7.30845	9.57122	7.88799	7.73746	9.89942	9.7391	8.2553	9.53643	9.49167	7.89522
0.379307	0.543869	G3H7Y0	G3H7Y0	G3H7Y0_CRIGR	Copa	Coatomer subunit alpha	0.36187	0.999738	0.543869	0.903114	9.32335	9.34992	10.2655	10.3925	10.2078	8.18515	8.22468	9.99002	8.33238	7.43215	8.70906	7.76203	9.35308	9.5926	7.86656	9.57174	9.89155	8.98056
0.124846	0.182318	G3H7Z2	G3H7Z2	G3H7Z2_CRIGR	Tagln2	Transgelin	0.119825	0.999738	0.182318	0.341147	11.6955	12.9309	11.6834	11.8094	11.6812	11.2431	12.1717	12.0833	11.8731	12.7401	12.8261	11.4577	12.5096	12.7243	11.1315	12.2874	12.6435	11.9814
0.302109	0.493834	G3H8F4	G3H8F4	G3H8F4_CRIGR	CgPICR_013289	Dystroglycan 1	0.301336	0.999738	0.493834	0.742979	9.6525	11.3002	12.2805	8.5319	10.0699	11.4259	11.5259	11.403	10.7325	10.0553	11.1041	11.4121	10.8358	9.78794	11.241	10.5604	10.6635	12.1223
0.11335	-0.0665086	G3H8F9;G3IDS4	G3IDS4;G3H8F9;G3HDJ0	G3H8F9_CRIGR;G3IDS4_CRIGR	Rhoa;Rhoc	Ras homolog family member A	0.113336	0.999738	-0.0665086	-0.312488	7.46763	11.4554	11.7508	11.5179	11.4035	10.9249	10.4317	10.6661	11.1714	10.6171	10.9229	10.7361	11.0906	11.4553	11.5823	11.5935	11.0663	11.269
0.1323	-0.379039	G3H8M7	G3H8M7	G3H8M7_CRIGR	I79_006732	KH domain-containing, RNA-binding, signal transduction-associated protein 1	0.132252	0.999738	-0.379039	-0.359503	6.6139	10.9561	8.57129	9.6077	10.5712	8.25637	7.61418	10.5574	8.36247	9.07712	9.68635	6.97581	10.5867	11.2308	8.66441	10.1611	10.7936	8.39009
0.205032	-0.27335	G3H8N1	G3H8N1	G3H8N1_CRIGR	I79_006736	Plastin-2	0.204777	0.999738	-0.27335	-0.530756	12.044	12.7077	12.224	13.1426	12.2167	12.751	13.2027	12.4612	12.1808	12.6828	13.0325	12.5752	12.6789	11.4674	12.5558	12.0412	11.332	12.5089
0.447241	-0.391524	G3H8N1;G3IBY4	G3IBY4;G3H8N1	G3H8N1_CRIGR;G3IBY4_CRIGR	I79_006736;I79_021170	Plastin-2	0.427868	0.999738	-0.391524	-1.03999	10.994	10.9776	10.8969	11.0005	10.0035	11.0224	10.7505	10.5469	10.943	9.93986	11.1695	10.7845	10.3241	10.2445	10.8138	9.59486	9.90489	10.7082
0.529323	0.734198	G3H8N3	G3H8N3	G3H8N3_CRIGR	I79_006739	60S ribosomal protein L4	0.529323	0.999738	0.734198	1.20222	7.316	10.0316	8.64072	9.00421	10.4607	6.84242	8.13011	9.72129	8.36992	10.4459	8.8407	7.4996	9.41239	10.0421	8.5499	10.8223	10.0558	9.32889
0.00876825	-0.0490128	G3H8N3;G3HFG4	G3H8N3;G3HFG4;G3HTP4	G3H8N3_CRIGR;G3HFG4_CRIGR	CgPICR_006951;I79_006739	60S ribosomal protein L4	0.00876305	0.999738	-0.0490128	-0.0266535	8.78655	12.0697	9.36349	11.1992	12.7786	7.92505	9.96369	12.2159	7.27908	7.15525	10.3892	8.38617	11.8098	13.0164	8.85933	12.2	12.8578	8.48068
0.0729673	0.36944	G3H8N4	G3H8N4	G3H8N4_CRIGR	I79_006744	Lactase-like protein	0.0727921	0.999738	0.36944	0.208066	10.299	11.759	8.42512	12.2255	12.5508	7.73876	7.60366	11.8746	7.73935	11.6079	10.2617	7.41198	12.4119	11.7341	8.73005	12.9037	12.4785	8.60216
0.0382616	0.125688	G3H8T0;G3I2Y2	G3H8T0;G3I2Y2	G3H8T0_CRIGR;G3I2Y2_CRIGR	I79_017780;Sulf2	Extracellular sulfatase	0.038029	0.999738	0.125688	0.112739	14.8927	14.2237	14.3395	15.534	13.5965	14.6257	15.2424	13.7401	14.7754	15.6449	13.9526	14.9186	14.9953	12.1585	14.7106	14.9019	12.7853	14.5542
0.0475268	0.0588128	G3H8V1	G3H8V1	G3H8V1_CRIGR	Mmp9	Matrix metalloproteinase-9	0.047423	0.999738	0.0588128	0.138766	11.6708	12.5273	12.7893	12.5717	12.4151	11.0005	12.7988	12.6051	11.5419	12.0889	12.8652	11.3116	11.813	11.238	12.3673	11.7444	11.4678	12.3824
0.131101	0.322282	G3H8W5	G3H8W5	G3H8W5_CRIGR	I79_006852	6-phosphofructokinase	0.12971	0.999738	0.322282	0.35656	7.73187	7.46121	8.53317	9.55482	7.07704	8.6765	7.60883	8.31985	7.88834	7.91526	7.84449	8.75916	9.80002	7.22202	8.25358	9.68725	8.60154	7.95368
0.0231993	-0.0546538	G3H8Y5	G3H8Y5	G3H8Y5_CRIGR	I79_006834	Collagen alpha-1(VI) chain	0.0230357	0.999738	-0.0546538	-0.0694251	11.4606	11.7176	12.6285	11.4854	10.5946	12.8745	11.4073	11.5528	12.1679	10.8137	12.5312	12.186	11.6045	10.8669	13.0578	11.085	11.6448	12.6356
0.148287	0.356836	G3H935	G3H935	G3H935_CRIGR	I79_006897	Tyrosine--tRNA ligase	0.139865	0.999738	0.356836	0.398314	6.38906	8.38601	7.55066	7.10887	8.24373	6.87171	8.07401	8.85241	9.10968	8.20422	8.24763	6.12416	6.63366	8.41861	9.61418	8.96317	8.60417	8.16961
0.123725	0.39194	G3H937;G3HKD6	G3HKD6;G3H937	G3H937_CRIGR;G3HKD6_CRIGR	I79_006900;LOC100752761	Histone-binding protein RBBP4	0.121955	0.999738	0.39194	0.33837	9.12455	10.0701	10.674	9.13799	10.4773	6.3419	8.52998	9.53645	9.17555	8.67127	9.42537	7.76024	7.70484	9.82003	8.57459	10.0038	10.1428	7.12877
0.140125	-0.355009	G3H945	G3H945	G3H945_CRIGR	Eif3i	Eukaryotic translation initiation factor 3 subunit I	0.139837	0.999738	-0.355009	-0.378591	7.79273	9.8469	8.0431	10.5211	10.8563	7.97666	7.65912	9.99616	7.06862	8.73649	9.54889	7.41341	10.3485	11.052	8.64427	10.4983	10.001	8.48041
0.372304	-0.587512	G3H9B2	G3H9B2	G3H9B2_CRIGR	I79_006979	Myoferlin	0.371915	0.999738	-0.587512	-0.888818	8.43248	9.4379	8.22381	8.90678	9.14452	7.74494	8.28286	6.82089	8.74942	7.34895	7.39556	5.85481	7.6431	8.74845	9.12991	8.82032	7.79495	7.14366
0.0433393	0.062456	G3H9F5	G3H9F5	G3H9F5_CRIGR	Elp1	Elongator complex protein 1	0.0429991	0.999738	0.062456	0.127058	6.62242	9.17943	7.9966	7.39704	9.37461	7.29299	8.10498	8.70752	8.09328	8.06692	7.35628	8.44933	8.75587	9.09889	7.75284	8.49997	9.12536	8.16963
0.0349922	-0.12631	G3H9M6;G3I1S5	G3GUM6;G3I1S5;G3H9M6;G3HMD1;G3GSD8;G3GZ97	G3H9M6_CRIGR;G3I1S5_CRIGR	I79_007103;I79_017344	Glyceraldehyde-3-phosphate dehydrogenase	0.0347703	0.999738	-0.12631	-0.103446	11.8141	14.0487	12.2947	13.9515	14.4637	10.6229	12.757	14.135	10.9731	13.3111	12.8319	11.2549	13.8468	14.0177	11.7959	14.1981	13.9663	11.1171
0.220872	-0.560418	G3H9M9	G3H9M9	G3H9M9_CRIGR	I79_007106	Microtubule-associated protein RP/EB family member 2	0.219588	0.999738	-0.560418	-0.566463	6.51956	10.0207	10.7474	9.70019	9.67582	7.93362	10.3428	9.32359	8.85215	7.44635	9.96319	9.77734	10.3632	8.41675	8.71039	9.09686	7.07069	9.64153
0.158113	0.825056	G3H9Q6	G3H9Q6	G3H9Q6_CRIGR	Stc2	STC2	0.158098	0.999738	0.825056	0.421814	7.42738	7.12624	12.4788	8.67036	7.72853	10.1891	6.84797	7.96505	11.9155	8.08947	7.44819	10.7322	7.15404	7.99834	11.5879	8.82712	7.88942	12.4989
0.131227	-0.340332	G3H9T1	G3H9T1	G3H9T1_CRIGR	Ddost	Dolichyl-diphosphooligosaccharide--protein glycosyltransferase 48 kDa subunit	0.129034	0.999738	-0.340332	-0.35687	9.92667	9.39688	7.6502	9.31454	9.78737	9.21589	7.75414	9.4688	7.85838	8.08867	9.01661	6.19984	10.1057	9.58325	8.44369	9.69776	10.0026	7.41126
1.57722	-0.968785	G3H9U3	G3H9U3	G3H9U3_CRIGR	I79_007174	Splicing factor, proline-and glutamine-rich	1.4976	0.999738	-0.968785	-3.43263	7.75451	9.67401	7.79211	7.0628	9.16503	7.37037	8.36771	8.39857	9.0613	7.96744	7.99349	6.93274	8.66462	9.21185	9.02671	7.60678	8.40982	7.98023
0.116422	-0.421036	G3HA23	G3HA23	G3HA23_CRIGR	I79_007263	Malate dehydrogenase (Fragment)	0.112355	0.999738	-0.421036	-0.320189	10.992	10.7204	9.72367	9.92382	10.6187	9.58905	9.24674	10.2999	9.15485	10.0995	10.0959	7.178	10.1959	10.6576	8.94537	10.33	11.0779	7.12789
0.20122	-0.278831	G3HA91	G3HA91	G3HA91_CRIGR	Colec10	Collectin subfamily member 10	0.193179	0.999738	-0.278831	-0.522088	10.2271	10.9711	10.7934	11.3141	9.7724	11.31	11.6421	11.1083	11.2045	11.0984	11.4404	9.87733	11.1553	9.83395	11.4156	10.2665	10.3556	10.9462
0.14896	-0.357199	G3HAA1;G3HP71	G3HP71;G3H605;G3HAA1	G3HAA1_CRIGR;G3HP71_CRIGR	I79_007347;I79_012577	Heterogeneous nuclear ribonucleoprotein H3	0.146279	0.999738	-0.357199	-0.399933	7.24961	8.6209	8.42541	7.88633	10.5851	7.53085	7.32996	10.3962	8.46489	9.06307	6.84713	8.16134	9.65068	10.5329	8.95802	9.45348	10.6361	7.98048
0.0268351	0.179858	G3HAE2	G3HAE2	G3HAE2_CRIGR	I79_007391	ATP synthase subunit alpha, mitochondrial	0.026835	0.999738	0.179858	0.0799994	11.592	12.8013	12.3623	11.8452	13.044	10.0667	10.1901	12.6689	8.11708	11.294	11.1071	7.99013	12.3098	13.1906	8.04369	12.7787	13.1181	8.18691
0.126348	-0.302993	G3HAH3	G3HAH3	G3HAH3_CRIGR	Dhodh	Dihydroorotate dehydrogenase (quinone), mitochondrial	0.124715	0.999738	-0.302993	-0.34486	7.44939	8.06963	8.96676	7.86881	7.52024	8.05073	7.31957	8.61722	7.08667	8.89939	8.17419	7.76223	6.59516	8.58263	8.98668	7.29665	8.70166	7.25717
0.086856	-0.386461	G3HAI3	G3HAI3	G3HAI3_CRIGR	I79_007438	Follistatin-related protein 1	0.0857845	0.999738	-0.386461	-0.24469	8.94623	11.3367	13.6309	10.6545	10.2735	11.8706	10.5312	10.3742	12.2533	10.0915	11.5413	11.7368	10.366	10.1837	12.816	9.32083	9.48784	13.3977
0.00683456	-0.0919046	G3HAM0;G3HLD1	G3HAM0;G3HLD1	G3HAM0_CRIGR;G3HLD1_CRIGR	I79_007466;I79_011519	Dynein heavy chain 5, axonemal	0.00683434	0.999738	-0.0919046	-0.0208205	7.70428	17.4271	7.4087	18.2868	16.3186	6.8344	6.82744	17.3494	8.46555	7.6513	16.8997	7.01219	17.7425	16.7909	8.04865	17.4797	17.0337	7.79306
0.0598676	-0.275159	G3HAN5	G3IMG8;G3HAN5	G3HAN5_CRIGR	Eif2s2	Eukaryotic translation initiation factor 2 subunit 2	0.0595537	0.999738	-0.275159	-0.17276	7.3501	9.52736	10.4025	8.9123	10.6981	7.83496	8.77179	10.5318	8.56988	9.6063	9.9181	7.64379	10.6971	10.6059	7.78895	10.7801	10.6123	6.87401
0.23244	-0.266525	G3HAN8	G3HAN8	G3HAN8_CRIGR	Ahcy	AHCY	0.230731	0.999738	-0.266525	-0.592241	12.5175	12.4462	12.8782	13.4216	12.4304	12.67	13.1055	12.5963	12.3832	12.9663	12.4612	12.9308	12.9438	11.8962	13.0043	12.6918	11.8147	12.5382
0.0268742	0.109311	G3HAP7	G3HAP7	G3HAP7_CRIGR	Gss	Glutathione synthetase	0.0268486	0.999738	0.109311	0.080113	6.748	9.80874	9.29573	8.2657	9.67911	6.75435	7.40548	10.0192	8.30633	9.46422	10.2144	6.76289	7.37028	10.6102	7.75026	7.2326	10.3424	8.48368
2.46649	-1.32631	G3HAR2;G3I9G3	G3HAR2;G3I9G3	G3HAR2_CRIGR;G3I9G3_CRIGR	Cpne1;Cpne3	CPNE1	1.80463	0.999738	-1.32631	-6.2127	7.2596	6.5712	7.89062	7.39408	9.5004	7.34153	7.82071	9.22154	8.10283	7.78853	8.39886	6.25879	8.88225	9.2987	8.59814	7.47398	7.63768	7.68851
0.270244	-0.736018	G3HAR7	G3HAR7	G3HAR7_CRIGR	I79_007525	RNA-binding protein 39	0.265839	0.999738	-0.736018	-0.674916	7.49401	11.1926	10.4441	10.8456	11.4621	8.31469	7.47736	10.4478	7.95215	10.8225	9.52363	8.55007	10.7014	11.6529	9.58326	10.4545	11.1448	8.13013
0.764933	-1.49602	G3HB04	G3HB04	G3HB04_CRIGR	I79_007616	Protein disulfide-isomerase	0.740424	0.999738	-1.49602	-1.66215	8.76436	10.5645	11.2223	10.1117	11.4445	11.5532	11.2729	10.8228	7.53679	10.3043	12.0416	12.3589	11.0169	11.5515	12.72	10.607	11.3557	8.8378
0.352926	-0.937568	G3HB38	G3HB38	G3HB38_CRIGR	I79_007653	Putative ATP-dependent RNA helicase DDX47	0.340526	0.999738	-0.937568	-0.849042	8.6286	8.78126	6.38138	8.96587	9.72392	7.71005	8.53174	9.23862	7.95461	7.34508	7.65615	7.80104	9.4435	9.66534	7.98035	6.23363	9.50039	8.54247
0.055729	0.0810544	G3HB86	G3HB86	G3HB86_CRIGR	I79_007707	Retinoic acid receptor responder protein 2	0.0545125	0.999738	0.0810544	0.161442	9.03131	11.65	10.2775	10.4809	10.7299	8.01729	10.8337	11.1515	8.70571	10.1579	11.7546	12.3509	9.61208	10.1722	10.3815	9.43169	10.0137	10.9636
0.280951	-0.260465	G3HBD3	G3HBD3;G3HBD4	G3HBD3_CRIGR	LOC100765627	Nucleoside diphosphate kinase	0.280525	0.999738	-0.260465	-0.697939	11.4443	13.0338	13.0316	12.0744	12.4019	12.0105	11.6794	12.8742	12.2032	11.9837	12.9683	11.7096	12.0673	12.8215	12.9687	11.9058	12.7587	12.4117
0.0716051	0.183436	G3HBE8	G3HBE8	G3HBE8_CRIGR	Chad	CHAD	0.0689977	0.999738	0.183436	0.20443	8.68442	9.6665	8.0213	9.8558	8.28418	7.42398	8.42029	9.03559	7.05454	11.1684	9.50286	7.01247	10.0625	7.16579	8.43694	8.22213	8.66932	9.32413
0.0213188	0.184015	G3HBE9	G3HBE9	G3HBE9_CRIGR	I79_007777	Leucine-rich repeat-containing protein 59	0.0213188	0.999738	0.184015	0.0639251	11.1221	12.5701	7.5702	12.8214	13.0087	8.80016	10.8141	13.3571	8.61405	12.3481	11.5892	6.56382	12.6405	13.0814	6.76157	12.8249	13.2587	6.95189
0.072862	-0.259612	G3HBG5	G3HBG5	G3HBG5_CRIGR	I79_007793	26S protease regulatory subunit 4	0.0725943	0.999738	-0.259612	-0.207785	10.7076	10.5606	10.2688	10.557	10.9154	5.54748	9.37593	10.8714	8.72707	10.6321	10.4674	9.37575	10.4419	11.1477	8.55516	10.6335	10.8996	7.83282
0.592089	1.27868	G3HBG8;G3I5T9;G3IM13	G3HBG8;G3I5T9;G3IM13	G3HBG8_CRIGR;G3I5T9_CRIGR;G3IM13_CRIGR	I79_007796;I79_018847;I79_024941	Calmodulin	0.501375	0.999738	1.27868	1.32496	14.1764	11.8154	11.3868	12.8148	10.3134	11.4849	11.8542	10.2356	10.8433	12.2783	11.4951	11.5298	12.0797	9.69382	8.86866	11.5797	11.361	11.5375
0.23866	-0.451281	G3HBJ0	G3HBJ0	G3HBJ0_CRIGR	I79_007820	Histidine ammonia-lyase	0.234627	0.999738	-0.451281	-0.606004	10.5402	9.14688	8.35594	6.83629	6.86325	10.397	8.7693	8.377	10.174	8.63853	9.26429	7.26257	8.80573	7.8046	9.13916	9.28193	7.12179	7.99193
0.0870985	-0.398847	G3HBP8	G3I0G4;G3HIC1;G3HBP8;G3HCB4;G3HYV9	G3HBP8_CRIGR	Rps2	40S ribosomal protein S2	0.0851393	0.999738	-0.398847	-0.245323	11.3619	10.9545	9.44892	10.7741	11.3422	7.80041	7.15693	11.0544	7.98768	7.86184	8.9031	8.05549	10.6453	11.4653	8.91712	11.3187	11.4516	7.06085
0.114633	0.392019	G3HBP8;G3HUJ1	G3H5A6;G3I7G4;G3I535;G3HIC0;G3HBP8;G3HUJ1;G3H6Z3;G3HYV9	G3HBP8_CRIGR;G3HUJ1_CRIGR	CgPICR_013973;Rps2	40S ribosomal protein S2	0.111133	0.999738	0.392019	0.315707	10.3076	11.5017	9.88888	11.0179	11.8693	10.5266	9.25864	11.4023	8.11544	9.85033	10.6364	7.25801	11.2416	12.0012	8.30057	10.9622	11.7748	9.98249
0.287021	0.525252	G3HBR8	G3HBR8;G3IA42;G3IA41	G3HBR8_CRIGR	I79_007867	Hemoglobin subunit alpha	0.26284	0.999738	0.525252	0.710919	17.7725	18.5035	17.1735	18.4916	17.0592	15.951	18.9219	18.2963	17.9426	19.163	18.5091	17.7469	18.5793	17.066	16.09	18.0531	17.5623	17.6957
0.0564091	0.15535	G3HBX0	G3HBX0	G3HBX0_CRIGR	Gnptg	N-acetylglucosamine-1-phosphate transferase subunit gamma	0.0544854	0.999738	0.15535	0.163308	7.51504	9.52144	9.85427	10.446	9.22085	5.7989	6.58003	9.97065	9.30441	9.91679	10.3934	7.23913	10.4916	7.44078	8.70579	8.90179	8.50783	9.69456
0.219619	0.669852	G3HC01	G3HC01;G3IIZ5	G3HC01_CRIGR	I79_008041	Tropomyosin alpha-3 chain	0.215793	0.999738	0.669852	0.563655	11.9372	9.30173	8.01543	7.28043	7.63286	9.622	9.57346	9.05277	10.0279	10.234	9.604	8.56575	9.71865	8.1102	7.63139	7.36001	10.8427	9.26709
0.000548157	0.00202258	G3HC03	G3HC03	G3HC03_CRIGR	I79_008044	40S ribosomal protein S27	0.000537229	0.999738	0.00202258	0.00168184	8.51824	8.91194	8.52569	8.29313	10.369	8.38087	8.51169	9.56391	7.91065	7.29805	8.74774	7.41863	10.1118	9.65717	8.27527	10.6895	10.1221	7.23875
0.0592216	-0.197652	G3HC31	G3HC31	G3HC31_CRIGR	S100a6	Protein S100	0.0590539	0.999738	-0.197652	-0.170999	9.5052	11.1246	10.911	11.011	11.1561	7.22111	10.4861	10.4145	8.68289	7.62767	11.3679	6.78235	10.7998	11.092	8.77698	11.0102	10.8333	8.23242
0.147987	-0.244007	G3HC47	G3HC47	G3HC47_CRIGR	Gba	Glucosylceramidase	0.147659	0.999738	-0.244007	-0.397594	8.30772	10.3082	9.91501	10.4004	10.0696	7.28091	7.91123	9.86102	8.14025	7.13714	10.7725	8.49096	10.2656	9.14962	8.68567	9.66306	9.35455	8.35129
0.00607968	0.0221837	G3HC49	G3HC49	G3HC49_CRIGR	Thbs3	Thrombospondin-3	0.00607389	0.999738	0.0221837	0.0185366	6.29185	9.81155	11.0244	7.3722	9.43758	9.59131	7.98474	9.40837	7.85079	8.77046	7.70164	9.42706	7.74542	7.76341	10.1292	7.32139	8.07324	10.31
0.235912	-0.564167	G3HC77	G3HC77	G3HC77_CRIGR	I79_008082	Cell division cycle 5-related protein	0.225524	0.999738	-0.564167	-0.599932	6.78767	8.095	8.06577	7.03836	9.68954	7.22011	8.26838	9.12828	7.81887	7.83149	9.00027	7.70657	7.12544	10.0856	8.99286	8.90719	7.87438	7.72988
0.0511167	0.124445	G3HC84	G3HC84	G3HC84_CRIGR	I79_008088	Heat shock protein HSP 90-beta	0.0504895	0.999738	0.124445	0.148732	11.8102	13.0072	12.7105	13.1184	13.2966	11.8062	11.586	13.0964	11.3705	12.4561	12.3983	10.9159	13.0063	12.8522	11.6025	13.4165	13.2195	11.1982
0.248644	0.784124	G3HCB0	G3HCB0	G3HCB0_CRIGR	H671_2g5856	PC4 and SFRS1-interacting protein	0.248046	0.999738	0.784124	0.627958	6.95409	10.0453	10.1003	10.8893	10.0764	6.50577	7.68045	10.7687	7.43036	8.00794	9.43443	7.75875	7.38032	10.4543	7.90689	10.341	9.99896	7.75395
0.137738	0.646182	G3HCB3	G3HCB3	G3HCB3_CRIGR	Cdh6	Cadherin-6	0.137352	0.999738	0.646182	0.372789	7.45518	7.55649	11.7907	6.59578	7.88885	11.3132	7.56127	7.65955	11.878	7.10018	8.1423	11.4681	7.49708	7.18715	11.3448	7.84156	8.64731	11.4787
0.139356	-0.361938	G3HCK9	G3HCK9	G3HCK9_CRIGR	I79_008220	Far upstream element-binding protein 2	0.13933	0.999738	-0.361938	-0.376723	7.41693	8.80014	9.43483	9.22058	9.7972	7.42254	8.71383	9.33638	7.61301	8.94817	8.08446	8.82286	8.7837	9.86367	7.56906	7.7531	9.76556	7.61196
1.67376	-0.327717	G3HCL6	G3HCL6	G3HCL6_CRIGR	I79_008227	Complement C3	1.24724	0.999738	-0.327717	-3.68046	15.2481	16.3232	15.8739	16.0378	15.9932	15.8449	15.9766	16.6037	15.6171	15.8298	16.6946	15.6862	15.8277	15.8451	15.777	15.3389	15.4887	15.6391
0.0316788	0.116712	G3HCT4	G3HCT4	G3HCT4_CRIGR	Ddx5	Probable ATP-dependent RNA helicase DDX5	0.0312432	0.999738	0.116712	0.0939675	10.1141	10.3212	9.34925	10.7989	10.5165	8.66499	7.65583	9.79943	9.00773	10.2954	9.89988	7.27296	9.90076	10.9908	8.77347	11.1342	11.0034	7.87758
0.011825	0.0826103	G3HCT4;G3IJD1	G3HCT4;G3IJD1	G3HCT4_CRIGR;G3IJD1_CRIGR	Ddx17;Ddx5	Probable ATP-dependent RNA helicase DDX5	0.0118246	0.999738	0.0826103	0.0358239	11.3289	12.073	11.5274	11.7597	12.5406	6.52932	10.389	12.0916	8.7029	11.5935	10.7976	7.32145	12.3065	12.8273	7.6393	12.6141	12.623	7.78381
0.0653808	0.181785	G3HCU8	G3HCU8	G3HCU8_CRIGR	I79_008315	26S protease regulatory subunit 8	0.065294	0.999738	0.181785	0.187713	10.4984	10.0231	10.3155	8.31772	10.1725	8.91507	9.39451	10.1117	8.01457	10.1078	9.23232	7.24426	10.1685	9.62995	8.05298	10.1544	10.2388	8.00364
0.389796	0.466921	G3HCW9	G3HCW9	G3HCW9_CRIGR	CgPICR_020613	PRDX2	0.369443	0.999738	0.466921	0.924454	13.5684	11.8783	11.8713	11.5108	11.2087	13.1134	11.1011	11.9653	12.003	11.7069	11.673	12.2396	12.335	10.7785	11.8194	12.4066	11.6967	12.2303
0.103906	-0.161733	G3HCX7	G3HCX7	G3HCX7_CRIGR	Farsa	Phenylalanine--tRNA ligase alpha subunit	0.103542	0.999738	-0.161733	-0.288613	7.29763	6.93996	7.91571	8.35027	9.0084	8.29528	8.23194	9.50423	9.86161	8.71723	7.45459	7.89456	7.76231	8.22432	9.24402	7.75496	8.92492	8.06556
0.0616603	-0.0609783	G3HCX8	G3HCX8	G3HCX8_CRIGR	CgPICR_020604	Calreticulin	0.0583721	0.999738	-0.0609783	-0.177638	10.0036	11.1801	11.2008	11.1287	11.602	10.3536	7.39259	11.2811	9.83283	10.1314	11.5277	8.87353	11.4825	10.562	11.6404	11.1371	11.2991	11.0658
1.30563	-1.48655	G3HD12;G3HMJ0	G3HD12;G3HMJ0	G3HD12_CRIGR;G3HMJ0_CRIGR	I79_008384;Prkacb	cAMP-dependent protein kinase	1.30462	0.999738	-1.48655	-2.78681	7.63446	10.3369	9.01732	10.5212	10.4019	8.04176	6.93709	10.7343	8.52403	9.9854	7.46636	7.93874	10.4315	10.1835	9.22299	9.19253	8.30056	7.88521
0.563558	0.709514	G3HD18	G3INX6;G3HD18	G3HD18_CRIGR	CgPICR_020573	RNA helicase	0.503106	0.999738	0.709514	1.26925	6.7153	7.27218	9.13	7.93915	7.80377	7.29092	7.78599	7.39595	8.04422	8.64643	7.6562	7.35975	7.2732	7.72468	9.05094	8.41929	8.76444	8.99363
0.0900092	-0.332316	G3HD18;G3HZH3	G3HZH3;G3HD18	G3HD18_CRIGR;G3HZH3_CRIGR	CgPICR_020573;I79_016476	RNA helicase	0.0898976	0.999738	-0.332316	-0.252896	9.37885	10.2587	6.99821	10.0663	10.8028	8.56451	7.5927	10.4317	7.30633	9.91196	10.0647	7.81431	9.99589	10.8421	7.92882	9.45939	10.8591	7.45131
0.463586	0.795457	G3HD42	G3HD42	G3HD42_CRIGR	I79_008416	Serpin B5	0.443342	0.999738	0.795457	1.07252	12.8122	7.48366	7.87733	8.14991	8.0847	10.6332	7.11348	7.96264	7.78973	7.67957	7.3365	6.36409	9.25582	7.97772	7.00269	8.46046	9.5761	8.58604
0.0998858	-0.440203	G3HD67;G3I9Z3	G3HD67;G3I9Z3	G3HD67_CRIGR;G3I9Z3_CRIGR	LOC100759137;Prps2	Ribose-phosphate diphosphokinase	0.0998808	0.999738	-0.440203	-0.278354	7.78867	11.4727	7.19409	7.75069	11.8828	7.42196	7.8474	11.5509	7.25379	6.90736	10.8675	7.964	10.686	12.1954	8.30365	10.5697	11.483	7.81172
0.286573	0.296237	G3HD94	G3HD94	G3HD94_CRIGR	I79_008473	Non-specific serine/threonine protein kinase	0.276439	0.999738	0.296237	0.709964	15.4161	13.1757	13.1308	12.5031	12.7272	14.8317	13.1489	13.0837	13.9587	14.0002	12.9944	14.0685	13.9898	12.7087	13.4413	13.3592	14.0185	13.6508
0.12407	0.211998	G3HDE8	G3HDE8	G3HDE8_CRIGR	I79_008554	Phosphoenolpyruvate carboxykinase (GTP)	0.123518	0.999738	0.211998	0.339226	8.81833	9.46749	7.4243	7.79797	10.0856	6.65063	7.78063	9.16115	8.99207	8.74557	8.7419	8.33823	9.20871	10.1104	8.40441	8.70745	9.9878	9.6643
0.283688	1.1355	G3HDL6	G3HDL6	G3HDL6_CRIGR	I79_008601	Elongation factor 1-beta	0.270461	0.999738	1.1355	0.703798	11.5563	8.51425	12.1526	7.07777	7.68137	10.3325	8.78077	7.55633	9.9139	6.38429	10.2797	10.5186	7.59713	7.08653	11.7481	9.41006	9.18628	11.2419
0.282757	-0.429741	G3HDL6;G3I5H3	G3I5H3;G3HDL6	G3HDL6_CRIGR;G3I5H3_CRIGR	I79_008601;I79_018721	Elongation factor 1-beta	0.277027	0.999738	-0.429741	-0.701805	8.15393	8.87068	10.5883	8.99326	9.42495	8.89291	7.02196	9.3917	8.87685	9.22212	9.35464	9.365	8.49156	9.32678	9.55973	9.34733	9.07183	7.66969
0.429835	-0.24142	G3HDQ2	G3HDQ2	G3HDQ2_CRIGR	Mdh1	Malate dehydrogenase	0.416596	0.999738	-0.24142	-1.0052	10.5803	11.3395	11.4231	11.202	11.5736	11.2451	8.5572	11.2103	10.1404	10.6457	11.6697	10.8636	11.3418	10.8577	11.5536	11.2195	11.0177	10.7916
0.0906507	-0.235629	G3HDR3	G3HDR3	G3HDR3_CRIGR	I79_008649	T-complex protein 1 subunit delta	0.0886836	0.999738	-0.235629	-0.254561	7.58997	10.1923	11.1658	10.3567	10.812	7.8653	6.67529	9.93792	8.33046	8.52507	9.44842	10.6124	9.10869	10.3603	9.01444	9.42357	10.5856	7.76737
0.290423	1.63816	G3HDT6	G3HPV2;G3HDU4;G3INW9;G3H2T7;G3HPV6;G3HDV5;G3H2T8;G3H4Q1;G3HDS9;G3HDT6	G3HDT6_CRIGR	I79_008702	Histone H2A type 1	0.268472	0.999738	1.63816	0.718174	13.3884	14.9755	13.0848	13.6696	13.494	13.4667	12.6762	15.186	12.9557	14.088	13.9288	11.961	14.1253	14.5054	7.71472	14.1774	14.4979	12.5846
0.0236579	-0.0581508	G3HDT6;G3HPV5	G3HDU1;G3HDU9;G3HPV5;G3HDS7;G3HDT6	G3HDT6_CRIGR;G3HPV5_CRIGR	H1-5;I79_008702	Histone H2A type 1	0.0234297	0.999738	-0.0581508	-0.0707632	8.12324	10.0593	8.47295	9.70277	8.77434	7.05024	7.94984	10.1607	7.80511	7.89329	8.69806	8.62085	8.91899	9.09531	7.65898	8.4911	9.69223	7.3155
0.0466485	0.228062	G3HDT6;G3ILX7	G3HDU4;G3INW9;G3HZ14;G3H2T7;G3ILX7;G3HDV5;G3HPW0;G3HDS3;G3H3H8;G3H2T8;G3I968;G3H4Q1;G3HDS9;G3HDT6;G3HMB9	G3HDT6_CRIGR;G3ILX7_CRIGR	I79_008702;I79_024903	Histone H2A type 1	0.0466447	0.999738	0.228062	0.136318	14.2976	17.0904	14.3152	16.1308	17.4998	13.6611	14.8852	17.8644	7.92985	16.0583	15.7767	13.2568	16.6469	17.6194	13.6212	17.1116	17.5775	13.8826
0.310256	-0.0969976	G3HDZ3	G3HDZ3	G3HDZ3_CRIGR	Scin	Scinderin	0.304705	0.999738	-0.0969976	-0.760175	12.5772	13.8209	12.8994	13.3222	13.1168	12.8416	13.6228	13.7685	12.8744	13.2622	13.8258	13.0868	13.1078	13.1818	12.9452	13.0262	12.778	13.1395
0.0041971	-0.0173357	G3HE31	G3HE31	G3HE31_CRIGR	I79_008802	26S proteasome regulatory subunit 7	0.00419614	0.999738	-0.0173357	-0.0128239	9.89315	10.7603	9.93798	10.6424	10.8597	10.2045	10.584	10.3824	9.41328	9.82311	9.99938	7.31381	10.4377	10.905	7.92253	10.9492	10.4767	7.78724
0.0111013	0.0265425	G3HEB6	G3HEB6	G3HEB6_CRIGR	Tgfbr3	TGF-beta receptor type III	0.0108954	0.999738	0.0265425	0.0336584	8.0167	11.2473	9.73191	7.44391	10.512	9.71211	8.76816	11.0515	9.75657	7.0095	11.0725	9.6563	9.06592	9.4633	8.20159	7.56138	9.44962	9.79944
0.148517	0.323903	G3HEC7;G3HVI1;G3IJ85	G3HEC7;G3HVI1;G3IJ85	G3HEC7_CRIGR;G3HVI1_CRIGR;G3IJ85_CRIGR	I79_014970;LOC100760666;LOC100763486	UBE2D2B	0.14831	0.999738	0.323903	0.398868	11.4372	8.8176	8.47886	8.12854	8.67675	6.71952	7.88362	8.90799	8.26273	7.58517	9.41872	8.16079	7.14637	8.87679	8.58485	9.63412	8.42021	7.52539
0.886255	-0.619657	G3HEJ4	G3HEJ4	G3HEJ4_CRIGR	I79_008978	Neogenin	0.759084	0.999738	-0.619657	-1.90199	9.52716	10.6584	9.74696	10.5988	10.0849	9.95861	10.2193	10.3023	10.3764	10.515	11.0478	10.0702	10.5547	10.2687	10.2273	10.3335	9.54756	9.31072
0.00607773	-0.0402044	G3HEJ8	G3HEJ8;G3HMK1	G3HEJ8_CRIGR	I79_008982	ADP/ATP translocase	0.00605539	0.999738	-0.0402044	-0.0185307	12.3683	12.9868	7.91494	12.1283	13.3504	9.24898	11.0497	12.5205	7.94305	12.2451	11.0812	7.86281	12.233	13.0117	8.68186	12.9563	13.0051	7.84448
0.209186	-0.452001	G3HEP8	G3HEP8	G3HEP8_CRIGR	I79_009036	Armadillo repeat protein deleted in velo-cardio-facial syndrome-like	0.192948	0.999738	-0.452001	-0.540167	12.6272	12.8792	12.0925	11.7589	11.949	13.6294	11.5829	12.5676	12.9308	14.2298	12.3626	14.0539	14.5135	11.7185	12.5549	12.705	12.3027	12.4232
0.467048	-0.290848	G3HES2;G3HHR3;G3IBN9;G3IIF5;G3IKD4;G3IKI7	G3IIF1;G3IMT7;G3IIF3;G3IH98;G3IBN6;G3IBN9;G3IIF5;G3HLL7;G3IIF2;G3II08;G3IKD4;G3HES2;G3IKI7;G3HHR3	G3HES2_CRIGR;G3HHR3_CRIGR;G3IBN9_CRIGR;G3IIF5_CRIGR;G3IKD4_CRIGR;G3IKI7_CRIGR	I79_009066;I79_021070;I79_023623;I79_024334;I79_024390;Vim	Keratin, type II cytoskeletal 8	0.425704	0.999738	-0.290848	-1.07939	15.3586	15.1064	14.7499	14.5201	14.6947	16.7533	14.1129	14.9707	15.2518	15.6465	14.5	15.2257	15.8302	15.3228	14.9487	15.0593	15.2329	14.937
0.191828	0.999299	G3HES2;G3HHR3;G3IKI6	G3IH98;G3IKI6;G3I621;G3HES2;G3HHR3;G3IJR3	G3HES2_CRIGR;G3HHR3_CRIGR;G3IKI6_CRIGR	I79_009066;I79_024389;Vim	Keratin, type II cytoskeletal 8	0.184605	0.999738	0.999299	0.500601	10.4165	12.6138	10.0335	12.7111	12.9257	7.75479	11.2791	12.3848	6.52253	12.155	11.0242	8.96038	13.1448	13.5424	7.8867	13.5043	13.1598	10.9077
0.103743	-0.410516	G3HES2;G3IBN8;G3IIF5	G3IH98;G3IBN7;G3IIF5;G3IBN8;G3HES2	G3HES2_CRIGR;G3IBN8_CRIGR;G3IIF5_CRIGR	I79_009066;I79_021069;I79_023623	Keratin, type II cytoskeletal 8	0.100419	0.999738	-0.410516	-0.288198	12.4279	11.0372	11.795	12.2861	10.652	14.6807	12.1998	10.9617	11.7314	14.4131	10.5718	12.982	14.5794	10.1351	11.6586	11.8601	10.6557	12.6257
0.0979429	0.130502	G3HES2;G3IBN9;G3IBP3;G3IKD4;G3IKI6	G3IH98;G3IBP3;G3IKD3;G3IBN6;G3IBN9;G3IKI6;G3IKD4;G3HES2	G3HES2_CRIGR;G3IBN9_CRIGR;G3IBP3_CRIGR;G3IKD4_CRIGR;G3IKI6_CRIGR	I79_009066;I79_021070;I79_021074;I79_024334;I79_024389	Keratin, type II cytoskeletal 8	0.097329	0.999738	0.130502	0.273375	16.1121	15.9979	16.4828	15.8127	15.8747	17.1808	15.7407	16.2075	16.7614	16.2465	15.5353	16.7136	15.7972	15.5403	16.8004	15.6201	16.5448	16.3646
0.145783	0.25218	G3HET8;G3I3E3;G3IFU7;G3ILY1	G3IFU7;G3HET8;G3ILY1;G3I3E3	G3HET8_CRIGR;G3I3E3_CRIGR;G3IFU7_CRIGR;G3ILY1_CRIGR	I79_009086;I79_017948;I79_022620;I79_024907	Ubiquitin-conjugating enzyme E2 variant 1	0.144415	0.999738	0.25218	0.392285	7.98206	9.17486	8.10108	8.48659	9.7129	7.85097	8.62419	9.53014	8.09217	7.50856	8.65743	9.09955	9.7113	8.36334	7.96952	9.56593	8.29252	8.94223
0.0906921	-0.36714	G3HEV3	G3HEV3	G3HEV3_CRIGR	I79_009100	Latent-transforming growth factor beta-binding protein 1	0.0848846	0.999738	-0.36714	-0.254669	7.41057	7.89013	11.94	8.44904	8.29625	7.12659	7.74468	11.257	10.3733	7.29532	11.04	6.55925	9.89807	10.2551	10.2853	7.26515	9.83224	12.2397
0.819164	-1.81112	G3HEZ0	G3HEZ0	G3HEZ0_CRIGR	I79_009139	Stress-70 protein, mitochondrial	0.775579	0.999738	-1.81112	-1.76882	9.58365	10.8117	9.90215	9.76034	11.1641	13.3789	7.31001	10.8558	8.06356	10.1928	11.0091	7.90107	11.7865	11.1285	12.9234	10.8055	11.2082	8.3914
0.352593	-0.72986	G3HEZ1	G3HEZ1	G3HEZ1_CRIGR	I79_009142	Eukaryotic peptide chain release factor subunit 1	0.31521	0.999738	-0.72986	-0.848356	9.8741	10.1679	7.80674	9.91497	10.2935	7.54504	9.05944	9.60154	8.50984	10.189	9.42618	8.02076	10.0439	10.1213	10.3415	10.2218	10.3656	7.72968
0.00991483	0.045598	G3HF46	G3HF46	G3HF46_CRIGR	I79_009199	Polypyrimidine tract-binding protein 1	0.00991407	0.999738	0.045598	0.0301005	8.94013	10.2657	8.22004	10.2348	10.9058	7.27446	8.08253	10.6903	8.01174	10.3424	9.16408	7.85746	10.3167	11.1862	7.56972	10.6668	10.9059	7.63679
0.241702	0.714043	G3HFF0	G3HFF0	G3HFF0_CRIGR	I79_009336	Solute carrier family 2, facilitated glucose transporter member 1 (Fragment)	0.237367	0.999738	0.714043	0.612712	7.68582	8.02702	7.23801	8.56516	9.70669	6.71849	8.82845	8.81727	8.58257	8.13182	9.38547	7.01431	7.21071	10.1593	7.19232	9.56478	9.47985	7.65983
0.0022652	0.0160236	G3HFG4	G3HFG4	G3HFG4_CRIGR	CgPICR_006951	60S ribosomal protein L4	0.00225859	0.999738	0.0160236	0.00693639	6.69301	11.9387	9.58763	9.46805	11.9687	9.0907	9.20879	11.2111	7.0051	9.68404	9.42941	7.13811	11.4124	12.2192	7.54241	11.9131	12.4933	6.81566
0.881869	-0.429732	G3HFH4	G3HFH4	G3HFH4_CRIGR	I79_009314	Receptor protein-tyrosine kinase	0.777896	0.999738	-0.429732	-1.89323	9.32971	10.1601	9.50629	9.8009	9.45207	9.75584	10.6261	10.2988	8.96796	10.0004	10.6525	9.31738	9.2599	8.95031	9.67574	8.91629	8.69835	8.98212
0.015207	0.0596379	G3HFI6	G3HFI6	G3HFI6_CRIGR	I79_009344	ATP-dependent RNA helicase DDX1	0.0149545	0.999738	0.0596379	0.0458995	9.42332	10.2392	8.11563	8.05657	10.4591	7.62757	7.76178	10.0759	8.32722	7.56597	8.3325	7.47115	9.41345	10.4567	8.2574	10.3764	10.7512	7.17886
0.544108	-0.411048	G3HFJ5	G3HFJ5	G3HFJ5_CRIGR	Srpra	SRP receptor subunit alpha	0.512671	0.999738	-0.411048	-1.2312	6.84976	7.77105	8.41947	7.27579	8.92803	6.92769	8.54772	6.82712	7.9991	7.8063	7.99541	7.7084	8.88341	8.4299	8.87864	7.72395	8.63842	8.59643
0.155863	0.375223	G3HFL6	G3HFL6	G3HFL6_CRIGR	I79_009378	ATP-binding cassette sub-family G member 3	0.150975	0.999738	0.375223	0.416456	8.13207	8.89914	7.23145	9.02916	8.93934	5.56006	7.40446	9.80188	8.63697	6.93927	6.70532	7.08821	9.2639	9.18685	8.0677	9.98383	10.0725	7.58778
0.854931	-0.603364	G3HFM4	G3HFM4	G3HFM4_CRIGR	Flnb	Filamin-B	0.851855	0.999738	-0.603364	-1.83963	10.3778	11.0398	11.2589	9.83805	10.8925	10.848	11.0154	11.1777	11.6717	7.64458	10.8667	10.8976	10.5404	10.9027	11.3869	9.90434	10.5621	10.5534
0.84215	-0.394315	G3HFM4;G3IBK2	G3GZ94;G3HFM4;G3IBK2	G3HFM4_CRIGR;G3IBK2_CRIGR	Flnb;I79_021027	Filamin-B	0.676295	0.999738	-0.394315	-1.81428	7.38751	11.3066	10.4563	11.2924	11.1674	10.7962	10.7312	11.3354	9.8087	9.65496	11.7439	10.4918	10.9786	11.4088	10.6595	10.601	10.6357	10.6273
0.00909159	-0.0533522	G3HFR3	G3HFR3	G3HFR3_CRIGR	I79_009427	Transmembrane emp24 domain-containing protein 10	0.00908421	0.999738	-0.0533522	-0.0276265	11.1882	11.0539	7.50936	10.5417	10.8942	7.79288	7.75419	11.2499	8.95738	10.1194	10.0281	8.27868	11.0262	11.2239	7.27497	11.0816	11.374	6.90935
0.0268701	0.061072	G3HFZ7	G3HFZ7	G3HFZ7_CRIGR	Serpind1	Heparin cofactor 2	0.0259642	0.999738	0.061072	0.0801011	11.0998	11.9057	11.8708	11.7452	12.875	11.5963	11.6993	12.8386	11.1701	11.4857	12.5711	11.442	11.5016	11.6157	9.42481	10.5998	10.6735	11.452
0.100718	-0.0840352	G3HG25	G3HG25	G3HG25_CRIGR	I79_009544	Laminin subunit gamma-1	0.0951402	0.999738	-0.0840352	-0.280482	11.2777	12.4215	12.5668	11.6189	11.7718	11.1536	12.0733	12.5382	11.8822	11.1421	12.5694	10.6615	11.7682	11.6392	11.8679	11.22	11.5833	12.2199
0.47212	-0.99004	G3HG83	G3HG83	G3HG83_CRIGR	Cct3	T-complex protein 1 subunit gamma	0.42549	0.999738	-0.99004	-1.08945	10.583	11.33	10.6187	11.1226	11.4802	8.73842	11.4517	11.2929	10.1651	10.3448	10.6698	10.4273	10.989	11.8664	11.4966	11.0981	11.5485	8.73519
0.0154197	-0.0297867	G3HG95	G3HG95	G3HG95_CRIGR	I79_009616	Lamin-A/C	0.0152893	0.999738	-0.0297867	-0.0465308	13.3837	11.8879	11.0228	11.6239	12.3331	11.8039	10.8471	12.0852	10.807	11.3451	11.0435	10.5573	12.2802	12.7163	11.4898	12.4983	12.8109	11.0877
0.288826	-0.267926	G3HGA3	G3HGA3	G3HGA3_CRIGR	I79_009624	Rho guanine nucleotide exchange factor 2	0.288166	0.999738	-0.267926	-0.714771	8.08199	8.602	7.58297	8.02103	8.89051	7.34288	7.71931	9.13894	7.38233	6.60344	7.70325	6.03595	9.25424	8.49601	9.20566	9.15941	8.80431	8.18841
0.0907137	0.388508	G3HGD7;G3HQ39;G3IGI0	G3HVK3;G3HQ39;G3I2N7;G3HGD7;G3GTY5;G3IGI0	G3HGD7_CRIGR;G3HQ39_CRIGR;G3IGI0_CRIGR	I79_009661;I79_012931;I79_022895	60S ribosomal protein L23a	0.0906992	0.999738	0.388508	0.254725	11.4964	12.7522	12.3908	13.986	13.4059	11.1799	12.478	13.6255	10.1487	13.0745	11.8755	9.70702	14.0069	13.4763	10.4621	14.7557	13.2301	11.1251
0.294257	0.388159	G3HGH4	G3HGH4	G3HGH4_CRIGR	Snrpd1	Small nuclear ribonucleoprotein Sm D1	0.292104	0.999738	0.388159	0.726331	9.6853	8.9816	7.87839	7.81824	8.70719	7.77556	8.8124	9.60387	9.24662	6.84877	8.11537	8.58255	8.07689	9.37145	9.32513	9.93519	8.83779	9.16496
0.0390274	-0.0819238	G3HGP6	G3HGP6	G3HGP6_CRIGR	I79_009786	T-complex protein 1 subunit alpha	0.0378982	0.999738	-0.0819238	-0.114908	10.4857	11.5302	11.1046	11.8519	11.7186	10.6945	10.9555	11.3623	8.54179	10.8455	10.8547	7.67222	11.7875	11.4609	10.8187	12.1575	11.6663	9.99749
0.263044	-0.268276	G3HGQ1	G3HGQ1	G3HGQ1_CRIGR	I79_009791	Cation-independent mannose-6-phosphate receptor	0.255909	0.999738	-0.268276	-0.659342	10.9562	11.2949	11.5118	11.4707	10.8232	11.8185	12.034	11.5587	11.5071	11.5328	11.6974	11.2637	11.5447	10.919	11.4839	11.4126	10.3381	11.3921
0.151106	-0.416705	G3HGV7	G3HGV7	G3HGV7_CRIGR	RTCB	RNA-splicing ligase RtcB homolog	0.14548	0.999738	-0.416705	-0.405082	7.35404	9.90991	7.10012	9.92022	10.4001	8.44831	7.78049	10.5142	9.11774	9.76651	7.99454	7.97918	10.3303	10.6869	9.34211	10.5005	10.7917	7.81695
0.220017	-0.258489	G3HGW6	G3HGW6	G3HGW6_CRIGR	I79_009858	Laminin subunit alpha-5	0.21541	0.999738	-0.258489	-0.564547	10.1695	11.1621	10.9585	10.5419	10.5706	10.62	11.2717	11.419	9.57433	10.6028	11.68	10.205	10.9565	10.4324	11.2294	10.0988	10.3567	11.3873
0.104363	0.27789	G3HGW7;G3HH76;G3IGL4	G3HH76;G3IGL4;G3HGW7	G3HGW7_CRIGR;G3HH76_CRIGR;G3IGL4_CRIGR	I79_022932;LOC100768921;Rps21	40S ribosomal protein S21	0.10401	0.999738	0.27789	0.289775	6.78741	10.5156	8.64772	9.60438	11.0457	7.63069	9.1806	10.2641	7.92312	10.7091	10.1582	8.78016	9.98822	10.7081	8.65881	11.0695	10.5179	8.60145
0.101261	0.241342	G3HGY8	G3HH39;G3HGY8	G3HGY8_CRIGR	Eef1a2	Elongation factor 1-alpha	0.101124	0.999738	0.241342	0.28187	15.6367	16.3217	15.2704	15.7197	16.338	14.6476	14.6568	16.2375	13.7881	15.5367	15.3528	13.9438	15.5957	16.0755	14.2006	15.9492	16.3816	14.2649
0.25464	-0.328644	G3HH14	G3HH14	G3HH14_CRIGR	Ldhb	L-lactate dehydrogenase	0.251948	0.999738	-0.328644	-0.641066	11.464	12.2343	11.6516	12.1985	11.0716	11.5566	12.1554	11.2408	11.3692	11.2982	12.0572	11.8315	11.8543	10.9926	11.9142	11.5518	10.435	11.7884
0.0547395	-0.164674	G3HH14;G3I255	G3HH14;G3I255	G3HH14_CRIGR;G3I255_CRIGR	I79_017480;Ldhb	L-lactate dehydrogenase	0.0544432	0.999738	-0.164674	-0.158724	10.6228	11.8873	11.8007	12.2366	11.908	10.2392	11.6927	12.0814	8.81018	11.5553	11.631	9.29267	11.7633	11.876	9.32431	11.6403	11.2206	9.60864
0.116723	0.207294	G3HH30	G3HH30	G3HH30_CRIGR	Akr1b1	Aldo-keto reductase family 1 member B	0.116596	0.999738	0.207294	0.320942	9.97149	11.4228	10.4271	11.3245	11.7381	6.17051	8.17841	11.4594	8.40375	10.8761	11.3054	6.25287	11.0562	11.6347	9.98403	11.3134	11.7097	10.2736
0.123872	-0.424407	G3HH30;G3IE21	G3IE21;G3GR82;G3HH30	G3HH30_CRIGR;G3IE21_CRIGR	Akr1b1;I79_021963	Aldo-keto reductase family 1 member B	0.12319	0.999738	-0.424407	-0.338734	7.9274	10.4269	10.0847	7.79609	9.97192	7.87118	9.1642	9.47128	8.88168	8.05569	8.72722	9.92413	9.00576	10.8017	8.25074	10.0775	9.76864	6.93887
0.136434	0.312412	G3HH39	G3HH39;G3HWX4	G3HH39_CRIGR	I79_009935	Elongation factor 1-alpha 1	0.136408	0.999738	0.312412	0.369611	13.9171	14.642	13.7567	14.3227	14.732	13.3732	13.2633	14.5688	12.2979	13.578	13.603	12.6764	14.1567	14.565	12.5585	14.6501	14.6604	12.907
0.660477	-0.591405	G3HH44;G3I5H2	G3I5H2;G3HH44	G3HH44_CRIGR;G3I5H2_CRIGR	I79_009940;I79_018720	Glutathione transferase	0.651818	0.999738	-0.591405	-1.45819	12.7362	13.032	11.585	13.0633	11.7769	11.3973	13.5743	12.7096	12.2382	13.3361	13.2915	12.1425	13.0696	12.2118	12.6658	12.5365	11.4476	12.1888
0.0103918	-0.0264479	G3HH71	G3HBR9;G3HH71	G3HH71_CRIGR	I79_009968	Putative RNA-binding protein Luc7-like 2	0.0103889	0.999738	-0.0264479	-0.0315318	11.3792	7.92558	10.2442	11.143	8.37057	9.4665	7.9188	8.52754	7.35845	9.68848	7.40523	7.29951	9.50525	7.72672	7.85299	9.45588	8.20361	7.34612
0.239313	0.953092	G3HHA3	G3HHA3	G3HHA3_CRIGR	I79_010001	40S ribosomal protein S24	0.23712	0.999738	0.953092	0.607446	7.21702	10.6218	7.26762	7.57579	10.2025	7.46456	8.00421	9.66895	8.02432	7.6513	8.64893	6.42026	5.78998	10.1584	8.39566	9.51627	10.3942	7.29289
0.218742	-0.327738	G3HHG3	G3HHG3	G3HHG3_CRIGR	I79_010066	Complement component C7	0.218725	0.999738	-0.327738	-0.56169	9.38257	12.1239	10.1259	10.9316	11.7567	10.1427	9.18487	12.1586	8.17809	9.75512	12.559	8.88853	9.91436	11.1664	9.98117	9.38809	10.8142	9.87642
0.599218	2.6953	G3HHM2	G3HDU8;G3HTU9;G3H2T7;G3HHB8;G3HV32;G3GSR4;G3HHM2;G3HDS3;G3HDS5;G3HPV9;G3HV67;G3IID7;G3HDT2	G3HHM2_CRIGR	I79_010126	Histone H3.1t	0.517139	0.999738	2.6953	1.33886	13.6815	13.507	7.68386	13.1035	13.7935	11.2996	11.7937	13.7639	9.58764	12.7652	11.4528	8.06592	13.5914	13.5939	7.67227	13.9229	13.9107	15.1099
0.0529268	0.298425	G3HHR3	G3HHR3	G3HHR3_CRIGR	Vim	Vimentin	0.0528745	0.999738	0.298425	0.153733	11.6881	14.1356	11.3751	14.1775	14.6417	10.274	12.2214	13.6552	9.97506	13.8169	12.7993	9.30464	14.6335	14.8534	10.3842	15.0505	14.6898	11.026
0.122428	-0.288298	G3HHV4	G3HHV4	G3HHV4_CRIGR	I79_010214	Thrombospondin-1	0.122077	0.999738	-0.288298	-0.335154	11.8668	12.9738	13.774	13.2276	12.1066	13.7762	13.1272	12.9529	13.6041	12.9394	13.2669	13.4954	12.7043	12.0146	13.8831	12.2735	11.6107	13.8529
0.305702	-0.222013	G3HHX2	G3HHX2	G3HHX2_CRIGR	I79_010233	Ovule protein	0.304387	0.999738	-0.222013	-0.750572	12.406	13.6626	13.4346	13.2088	13.2841	12.927	12.8722	13.6271	13.7522	13.1048	14.026	13.7706	13.1521	12.9854	13.6126	12.7928	12.8059	13.4854
0.489149	1.01216	G3HHZ1	G3HHZ1	G3HHZ1_CRIGR	I79_010252	Alpha-1-acid glycoprotein 1	0.455023	0.999738	1.01216	1.12314	10.0941	13.8985	12.6257	12.3641	13.7338	13.0883	8.53303	13.5306	13.0715	11.1208	15.0683	12.9352	11.5783	12.0566	12.8034	11.8763	14.7062	12.8921
0.341595	-0.404805	G3HHZ4	G3HHZ4	G3HHZ4_CRIGR	I79_010256	Protein AMBP	0.340279	0.999738	-0.404805	-0.825624	11.8342	13.2328	13.0347	13.8107	13.2005	12.7471	6.85454	13.3701	12.5387	13.1088	13.1349	12.2742	13.638	12.577	13.3179	13.2398	12.028	13.0505
0.814415	-0.71967	G3HHZ9	G3HHZ9	G3HHZ9_CRIGR	Alad	Delta-aminolevulinic acid dehydratase	0.721311	0.999738	-0.71967	-1.75945	10.1598	10.8928	9.5287	9.50923	9.88466	10.5285	9.21881	9.76052	9.96316	10.6282	10.5584	10.567	10.1823	9.47542	10.7908	9.24992	9.30936	9.73023
0.918389	1.30879	G3HI96	G3HI96	G3HI96_CRIGR	Coro1c	Coronin	0.915789	0.999738	1.30879	1.96635	7.24905	8.11972	7.00051	9.31927	8.59099	9.12846	7.06062	7.8027	7.42718	7.562	8.16248	7.41757	9.13322	7.89138	7.49316	10.2985	8.76219	9.38341
0.459214	0.755163	G3HIC5	G3HIC5	G3HIC5_CRIGR	Ruvbl1	RuvB-like helicase	0.428582	0.999738	0.755163	1.06383	11.2552	10.6492	10.0888	8.19432	10.9422	8.74596	7.51159	10.7668	8.05593	11.1807	10.6008	8.58677	10.1736	11.0422	8.80193	11.2198	10.8111	10.2523
0.0707624	-0.181704	G3HID0	G3HID0	G3HID0_CRIGR	Rpn1	Dolichyl-diphosphooligosaccharide--protein glycosyltransferase subunit 1	0.07024	0.999738	-0.181704	-0.202176	10.6562	10.3103	7.59029	10.1298	10.3205	7.78697	7.86573	9.97295	8.75125	8.34208	9.29056	8.05498	9.78717	10.502	8.71358	10.1095	10.3235	8.02468
0.195377	0.685561	G3HID1	G3HID1	G3HID1_CRIGR	Rab7a	RAB7A	0.19054	0.999738	0.685561	0.508743	11.7153	11.6224	9.83339	11.4226	11.8946	10.2089	11.3211	11.7667	8.62812	11.5216	11.5483	9.67468	11.4793	11.9527	8.19751	11.8285	11.9265	9.9312
0.281666	0.362975	G3HIL0	G3HIL0	G3HIL0_CRIGR	CgPICR_005523	Triosephosphate isomerase	0.28159	0.999738	0.362975	0.69947	10.3362	12.5982	11.8613	10.0349	11.5057	11.6376	10.2783	12.0936	11.6534	10.5678	12.5149	11.0909	10.0998	11.3159	10.9125	10.4039	11.6439	11.3694
0.73628	1.04308	G3HIM4	G3HIM4	G3HIM4_CRIGR	CgPICR_007293	Cell division control protein 42 homolog	0.702925	0.999738	1.04308	1.60606	7.71676	10.891	9.95942	9.59434	9.77044	9.07673	10.0108	9.59554	8.77864	8.58107	10.1997	7.99008	7.78195	9.12421	7.26302	8.62335	9.75333	8.92172
0.706812	-0.803762	G3HIP2	G3HIP2	G3HIP2_CRIGR	Hnrnpr	HNRNPR	0.695917	0.999738	-0.803762	-1.5485	7.53095	9.39454	7.5768	9.37047	9.97384	6.22724	7.24879	9.31392	8.42256	8.23194	8.84525	7.45511	9.95915	9.66228	10.7175	9.76275	9.68066	8.4842
0.171567	0.377516	G3HIQ1	G3IED5;G3I5N9;G3I792;G3HIQ1;G3HLP7	G3HIQ1_CRIGR	CgPICR_002732	Peptidyl-prolyl cis-trans isomerase	0.170019	0.999738	0.377516	0.453581	13.8024	14.1767	12.5561	14.2451	13.9841	12.3464	13.2591	13.9062	12.3359	13.7534	14.1448	11.7927	13.8444	13.7388	11.7579	13.9233	14.0213	12.5291
0.642733	0.635668	G3HIQ3;G3HXH6	G3HXH6;G3HIQ3	G3HIQ3_CRIGR;G3HXH6_CRIGR	I79_010528;LOC100758384	Activated RNA polymerase II transcriptional coactivator p15	0.625237	0.999738	0.635668	1.42363	10.2166	11.5914	12.4847	10.6515	10.9844	7.99242	10.0518	11.2177	8.24096	10.6074	9.98937	9.80679	10.5817	10.8352	9.62051	10.6652	10.8042	11.475
0.427103	-0.910744	G3HIS0	G3HIS0	G3HIS0_CRIGR	Psmd6	26S proteasome non-ATPase regulatory subunit 6	0.423758	0.999738	-0.910744	-0.999719	8.32511	10.2879	8.1616	10.5286	10.5343	7.16801	9.7395	10.2687	7.52021	6.91036	9.51683	6.74983	9.73265	10.57	8.62444	9.3091	9.57743	7.30828
0.161128	0.407871	G3HIX6	G3HIX6	G3HIX6_CRIGR	Wars1	Tryptophan--tRNA ligase, cytoplasmic	0.157832	0.999738	0.407871	0.428974	7.5093	10.2304	7.72476	8.83016	10.4245	7.16744	8.45371	10.1442	7.65228	8.13017	9.4817	7.09941	7.26232	10.0425	9.22181	9.50584	9.91125	8.3332
0.0266321	0.0766335	G3HIY3	G3HTC5;G3HIY3	G3HIY3_CRIGR	Rps23	40S ribosomal protein S23	0.026632	0.999738	0.0766335	0.0794112	7.78173	10.6972	10.6027	7.76537	10.591	5.72315	8.45706	9.88598	8.33445	9.91381	9.00118	7.98579	10.1523	9.97707	8.0152	9.8401	10.3971	8.13736
0.0968389	0.314308	G3HIY6	G3HIY6	G3HIY6_CRIGR	CgPICR_017184	40S ribosomal protein S19	0.0957467	0.999738	0.314308	0.27054	7.78177	10.9871	11.1431	10.5246	11.1999	8.6418	9.13984	11.1609	9.22555	9.22021	9.4278	8.47036	10.5949	11.6562	8.35835	11.2016	11.105	9.24577
0.889336	-0.542251	G3HJ13	G3HJ13	G3HJ13_CRIGR	I79_010647	LIM and senescent cell antigen-like-containing domain protein	0.883015	0.999738	-0.542251	-1.90814	10.2918	10.4896	10.8672	11.0334	10.3319	10.8139	11.2732	10.5908	10.4301	10.6684	10.9773	10.2615	10.7479	10.2957	10.9101	10.0101	9.79293	10.5238
0.0287379	-0.122257	G3HJ68;G3HRW8	G3HJ68;G3HRW8	G3HJ68_CRIGR;G3HRW8_CRIGR	I79_010702;I79_013592	Heterogeneous nuclear ribonucleoprotein M	0.0286537	0.999738	-0.122257	-0.0855028	9.92223	11.001	7.8084	10.7358	11.2147	7.37982	8.54964	11.0602	9.08164	9.43571	9.60311	7.02931	9.828	11.5737	7.7177	9.76137	11.0389	7.95239
0.0452038	0.171862	G3HJ89	G3HJ89	G3HJ89_CRIGR	I79_010729	Clathrin heavy chain	0.0451731	0.999738	0.171862	0.132282	10.2768	10.6387	10.9427	10.4149	10.5991	7.18582	9.64028	10.1092	9.07256	10.7221	9.7995	7.76617	9.95472	10.3894	7.30314	10.1851	10.3291	7.64875
0.319113	0.446592	G3HJB0	G3HJB0	G3HJB0_CRIGR	I79_010752	Alpha-actinin-4 (Fragment)	0.312921	0.999738	0.446592	0.778782	10.7513	9.5708	10.41	10.9052	8.90976	10.8042	10.1572	9.48144	8.21383	7.8541	9.98018	10.1248	9.55496	8.5778	9.45623	9.21103	9.11237	10.6054
0.656004	-1.81749	G3HJB1	G3HJB1	G3HJB1_CRIGR	I79_010753	Alpha-actinin-4	0.599631	0.999738	-1.81749	-1.44948	12.0665	8.89139	7.57256	11.272	7.92517	11.6844	11.3791	10.5834	11.2123	10.8431	10.9614	6.64268	11.2166	10.1325	11.8497	9.7454	10.9441	7.05691
0.0396077	-0.116149	G3HJB6	G3HJB6	G3HJB6_CRIGR	I79_010758	Ras and Rab interactor-like protein	0.0392393	0.999738	-0.116149	-0.116549	7.04324	9.75501	9.07258	9.8013	10.6409	7.6197	9.08561	10.8308	7.89905	7.15023	9.40232	8.21905	10.2488	10.2637	8.59491	10.2786	10.5441	7.9364
0.0109429	0.0512889	G3HJD8;G3I5Y2	G3HJD8;G3I5Y2	G3HJD8_CRIGR;G3I5Y2_CRIGR	I79_010782;I79_018893	40S ribosomal protein S16	0.0109374	0.999738	0.0512889	0.0331839	10.6537	11.8213	9.18268	11.7261	12.2562	7.66381	10.0738	11.3476	6.67794	10.9097	10.6951	6.03468	11.3191	12.2739	8.78122	11.9637	12.0043	8.56012
0.378983	-0.485598	G3HJG5	G3HJG5	G3HJG5_CRIGR	I79_010810	Lumican	0.377929	0.999738	-0.485598	-0.902452	13.9922	13.4517	14.4523	14.7071	13.6991	14.482	14.7368	14.133	14.7227	14.4796	14.5098	14.643	14.2251	13.5618	14.7781	13.6966	13.0003	14.4113
0.357998	0.675459	G3HJG6	G3HJG6	G3HJG6_CRIGR	Dcn	Decorin	0.332592	0.999738	0.675459	0.859485	10.3289	10.3607	11.2946	12.1487	11.0967	10.4686	13.4719	12.3634	11.2136	10.9293	11.1054	9.90514	11.4691	10.6952	10.6822	12.2338	10.1486	12.4905
0.0738098	0.319177	G3HJM2	G3HJM2	G3HJM2_CRIGR	I79_010870	Glycyl-tRNA synthetase	0.0725853	0.999738	0.319177	0.21031	7.40678	10.5087	8.94586	10.8501	11.2582	6.86853	7.26253	11.1591	8.74651	9.51609	10.4562	8.40761	10.4883	11.3274	7.03608	10.2321	11.0814	8.49577
0.0441352	-0.174663	G3HJP6	G3HJP6	G3HJP6_CRIGR	Phb	Prohibitin	0.0440796	0.999738	-0.174663	-0.129291	10.5404	10.9414	7.84473	10.1423	11.2878	6.97557	7.97548	10.6571	8.97778	9.915	10.0452	7.97007	11.0718	11.3393	8.55746	10.9806	11.3444	8.11954
0.064731	0.168055	G3HJR4	G3HJR4	G3HJR4_CRIGR	I79_010913	Collagen alpha-1(I) chain	0.0632377	0.999738	0.168055	0.185958	12.6684	12.0959	13.2659	13.1493	12.1682	13.2069	12.4345	12.0519	13.4775	12.9188	13.3628	13.3351	12.9948	10.896	13.5428	12.4501	12.0585	13.4291
0.0539024	-0.292921	G3HK00	G3HK00	G3HK00_CRIGR	I79_011006	Guanine nucleotide-binding protein subunit beta-2-like 1	0.0534402	0.999738	-0.292921	-0.156421	11.444	12.0687	6.96699	11.8979	12.1274	8.08399	11.1717	11.668	9.23189	9.02627	10.5612	8.00504	11.5262	12.0839	8.67046	11.9609	12.0644	7.37648
0.495304	-0.402088	G3HK56;G3I7Y3	G3HK56;G3I7Y3	G3HK56_CRIGR;G3I7Y3_CRIGR	I79_011073;LOC100772093	Lysosome-associated membrane glycoprotein 1	0.493147	0.999738	-0.402088	-1.13529	11.4875	12.0023	11.691	12.2362	11.1142	12.7512	12.5762	11.4817	11.2979	12.3667	11.6045	11.4878	11.9694	11.101	11.2321	11.4147	10.6231	11.0583
0.0458136	-0.11667	G3HK90	G3HK90	G3HK90_CRIGR	I79_011108	14-3-3 protein eta	0.0441016	0.999738	-0.11667	-0.133987	7.61412	9.54032	9.56273	7.64295	9.79555	9.66351	7.73028	8.99903	8.59286	7.20926	9.22549	9.2346	8.79021	9.38591	9.79997	10.2948	9.72974	7.60156
1.28076	0.363022	G3HK90;G3HKZ1;G3HLS2;G3HYQ1;G3IEY9	G3HYQ1;G3HK90;G3HW33;G3HKZ1;G3H132;G3HLS2;G3IEY9	G3HK90_CRIGR;G3HKZ1_CRIGR;G3HLS2_CRIGR;G3HYQ1_CRIGR;G3IEY9_CRIGR	I79_011108;I79_011666;I79_016192;I79_022299;Ywhaz	14-3-3 protein eta	1.03878	0.999738	0.363022	2.73101	14.377	12.7592	13.2285	13.4324	13.1254	14.1276	12.7899	12.6805	12.7127	12.7944	13.0164	12.6285	13.1184	12.7648	13.1658	13.3599	13.3205	13.4576
0.096773	0.379515	G3HKB0	G3HKB0	G3HKB0_CRIGR	I79_011130	Peptidyl-prolyl cis-trans isomerase	0.0966623	0.999738	0.379515	0.27037	9.2438	11.4366	10.4572	10.143	9.83032	10.3039	10.1969	10.6484	9.97006	10.3945	11.4909	10.3403	10.9105	8.93666	7.72801	7.47321	10.7898	10.4507
0.0489471	-0.172761	G3HKF2	G3HKF2	G3HKF2_CRIGR	I79_011172	C1q and tumor necrosis factor related protein 3	0.0487616	0.999738	-0.172761	-0.142717	9.57083	11.6279	11.1826	7.53161	10.9549	11.1417	7.33931	11.7663	10.5235	7.63389	11.1703	10.288	8.06257	9.7956	10.587	7.53597	9.58608	10.8048
0.00380282	-0.0175066	G3HKG8	G3HKG8	G3HKG8_CRIGR	RPS3A	40S ribosomal protein S3a	0.00379939	0.999738	-0.0175066	-0.0116244	11.5271	12.0181	10.2001	11.9283	11.7972	6.9721	12.0119	12.0258	7.61044	11.5513	10.5929	6.82261	11.7317	11.7329	8.73808	11.7583	11.9286	8.4633
1.02156	-0.461053	G3HKH7	G3HKH7	G3HKH7_CRIGR	I79_011203	Partitioning defective 3-like	0.974045	0.999738	-0.461053	-2.17612	13.2837	14.1674	13.643	14.2319	13.5896	14.2354	14.2026	14.2915	13.0347	13.8808	14.3807	13.5898	13.8826	13.3358	13.852	13.3197	12.999	13.3684
0.0577932	-0.235038	G3HKJ2	G3HKJ2	G3HKJ2_CRIGR	I79_011219	Vitamin K-dependent protein C	0.0575177	0.999738	-0.235038	-0.167098	11.3816	11.5238	13.1346	12.3564	10.8122	13.1931	11.7099	11.4172	12.528	10.7553	11.4847	13.0702	11.6536	9.67049	13.5514	11.4446	9.89067	12.8351
0.0827973	-0.135072	G3HKN1	G3HKN1;G3HXJ7;G3H1C4	G3HKN1_CRIGR	I79_011260	Protein SET	NaN	NaN	0	NaN	9.27935	7.9417	9.58542	8.53701	8.21795	8.542	7.0929	7.7532	7.63279	8.39224	6.91198	8.08961	7.98178	7.21723	8.25391	6.7239	8.30626	8.01754
0.535923	1.06618	G3HKQ7	G3HKQ7	G3HKQ7_CRIGR	I79_011286	Microtubule-associated protein	0.535877	0.999738	1.06618	1.21516	7.668	9.514	10.0424	7.03747	9.78023	6.47077	7.83248	7.4926	8.40306	7.36937	6.26464	6.90009	9.34909	9.01285	7.32183	10.2553	10.2264	8.40058
0.0054946	0.00831763	G3HKZ1	G3HKZ1	G3HKZ1_CRIGR	Ywhaz	14-3-3 protein zeta/delta	0.00525766	0.999738	0.00831763	0.0167638	13.1792	11.8997	12.1135	11.6343	11.5993	13.17	11.6957	11.6183	12.0809	11.9496	12.0602	12.0087	11.9635	10.7497	12.3334	11.511	11.6128	11.9478
0.0323172	0.188901	G3HL13	G3HL13	G3HL13_CRIGR	I79_011398	60 kDa heat shock protein, mitochondrial	0.0323168	0.999738	0.188901	0.0957986	11.0474	12.5742	10.7114	11.8273	12.4941	10.5907	11.3815	12.5743	11.6144	11.4877	12.082	11.0569	12.0166	12.5386	8.14888	12.4609	12.5276	8.28237
0.24559	0.116778	G3HL18;G3HUC0	G3HL18;G3HUC0	G3HL18_CRIGR;G3HUC0_CRIGR	I79_011403;I79_014528	Anionic trypsin-2	0.245524	0.999738	0.116778	0.621261	13.6127	14.4891	14.6786	14.6668	13.0891	13.8736	14.3203	14.982	14.777	14.7886	12.7632	14.3083	14.3521	14.3479	14.759	14.6117	14.8228	14.3748
0.167809	-0.238746	G3HLL4	G3HLL4	G3HLL4_CRIGR	Eftud2	116 kDa U5 small nuclear ribonucleoprotein component	0.159188	0.999738	-0.238746	-0.444753	6.66671	9.45605	7.38416	7.95373	8.12216	8.12006	7.04057	7.06181	7.7821	7.71064	6.4541	6.82298	7.7782	7.972	8.34738	7.54591	8.77484	7.06059
0.305811	0.973986	G3HLL4;G3HSL4	G3HLL4;G3HSL4	G3HLL4_CRIGR;G3HSL4_CRIGR	Eftud2;I79_013848	116 kDa U5 small nuclear ribonucleoprotein component	0.284749	0.999738	0.973986	0.750805	12.2444	10.5021	9.79645	11.0931	10.9108	10.0983	11.6435	10.524	7.81429	11.4182	11.1924	9.01257	11.0626	11.3103	7.49041	11.6718	10.8122	10.3013
0.642904	-1.10649	G3HLM0	G3HLM0	G3HLM0_CRIGR	Dcakd	DCAKD	0.621043	0.999738	-1.10649	-1.42397	6.97719	8.80532	7.19657	6.44319	9.27795	6.8768	6.88316	8.83744	6.95486	8.12841	7.97779	6.75083	9.49545	10.421	8.98997	9.24599	9.11872	7.22225
0.386813	0.699029	G3HLM2	G3HLM2	G3HLM2_CRIGR	I79_011612	Glycylpeptide N-tetradecanoyltransferase	0.386097	0.999738	0.699029	0.918393	7.60321	9.47465	9.11533	9.39686	9.99043	7.80606	8.87983	9.94393	8.14474	8.08286	7.93705	7.1263	9.81433	9.01281	7.85356	10.5527	9.38621	8.83891
0.684889	-0.635087	G3HLS2	G3HLS2	G3HLS2_CRIGR	I79_011666	14-3-3 protein beta/alpha	0.653032	0.999738	-0.635087	-1.50575	11.4067	10.8857	11.3759	11.5927	10.6182	11.4494	10.9684	10.4808	11.0094	11.3015	11.3548	10.9257	11.0918	11.0224	11.6997	9.91068	10.9967	11.0012
2.28234	3.68905	G3HLT3	G3HLT3	G3HLT3_CRIGR	Sdc4	Syndecan	1.746	0.999738	3.68905	5.53136	7.36294	7.07643	8.79373	8.92729	8.48667	7.04715	14.4319	13.7589	11.6068	7.22368	6.44295	8.011	8.20786	7.67813	7.4261	11.8656	10.2313	12.2823
0.284138	0.474529	G3HLU9	G3HLU9	G3HLU9_CRIGR	I79_011694	Junction plakoglobin	0.262914	0.999738	0.474529	0.704761	14.9018	12.3205	12.4192	11.847	11.6579	13.8007	12.1232	12.2158	13.2326	13.2289	12.1766	13.397	13.6667	11.4196	12.4046	13.2269	12.6378	13.0498
0.596375	-0.811161	G3HLV6	G3HLV6	G3HLV6_CRIGR	I79_011700	ATP citrate synthase	0.5865	0.999738	-0.811161	-1.33331	8.27328	8.70329	8.34467	9.2463	9.39202	8.09731	8.42666	9.34867	7.82467	8.76145	8.19828	6.75426	9.06577	9.48093	8.2542	7.8345	9.07817	7.45475
0.0220391	-0.0609778	G3HLW5	G3HLW5	G3HLW5_CRIGR	Rab5c	RAB5C	0.0216693	0.999738	-0.0609778	-0.0660343	12.0364	9.84905	9.60943	10.2685	9.71655	9.23907	9.13442	10.4571	8.80747	7.83878	10.4622	8.49078	10.1281	9.16917	8.57948	10.0676	10.0059	7.62037
0.113728	0.214963	G3HM03	G3HM03	G3HM03_CRIGR	I79_011747	Synaptic vesicle membrane protein VAT-1-like	0.111715	0.999738	0.214963	0.313439	12.4106	11.9804	11.7064	12.7603	11.8103	11.0927	11.2307	12.1566	9.50785	12.0285	11.4416	10.4445	12.3423	11.4734	11.1969	12.5887	12.361	10.7077
0.196317	-0.791286	G3HM62;G3ID92	G3HM62;G3ID92	G3HM62_CRIGR;G3ID92_CRIGR	Brd3;I79_011810	Bromodomain containing 4	0.187627	0.999738	-0.791286	-0.510894	7.12314	9.96371	12.5592	8.01414	7.37379	6.46195	7.35592	7.25696	7.86123	8.28661	7.15191	7.38345	7.24083	7.88105	11.8369	7.12639	9.10738	8.35119
0.214724	-0.462343	G3HMA7	G3HMA7	G3HMA7_CRIGR	I79_011858	Synaptobrevin-like YKT6	0.208317	0.999738	-0.462343	-0.552662	7.50452	10.6079	10.6624	8.62171	9.85663	8.28399	6.47933	10.0842	9.95926	6.55184	10.335	10.3101	9.11977	10.206	8.99352	7.67303	9.01379	10.2454
0.0270791	-0.0577119	G3HMD1	G3GUM6;G3I044;G3HMD1;G3HJV9	G3HMD1_CRIGR	I79_011887	Glyceraldehyde-3-phosphate dehydrogenase	0.0270759	0.999738	-0.0577119	-0.0807065	12.7944	12.5342	7.62581	11.4493	11.3124	12.1323	12.3709	11.6606	11.0984	12.5458	11.8317	10.8873	13.21	12.5067	11.4337	13.0707	12.5169	11.3897
0.12624	0.463966	G3HMG1;G3HUU8	G3HUU8;G3HMG1	G3HMG1_CRIGR;G3HUU8_CRIGR	I79_011923;LOC100762057	40S ribosomal protein S13	0.126212	0.999738	0.463966	0.344593	7.96962	11.2077	7.57388	8.7435	11.9261	7.27247	8.01031	11.1041	8.70524	9.43204	9.41324	6.77876	9.95932	11.5417	8.15739	10.4306	11.9118	8.70788
0.226914	0.968083	G3HMG4	G3HMG4	G3HMG4_CRIGR	I79_011926	Amyloid-beta A4 protein	0.225747	0.999738	0.968083	0.579957	11.1396	10.0734	12.7098	10.6366	8.50637	11.7977	12.1855	10.8446	11.4305	11.1229	10.6434	10.6037	10.3715	7.82142	12.3504	10.925	9.48188	13.0407
0.592442	-1.21242	G3HMI3	G3HMI3	G3HMI3_CRIGR	I79_011946	Semaphorin-3C	0.562608	0.999738	-1.21242	-1.32564	9.63876	9.72918	7.88023	8.05279	9.7863	8.59389	9.7874	10.4349	8.96197	7.64062	9.42539	7.43482	9.55286	9.65725	8.28191	6.60749	9.37742	7.86984
0.0745564	0.291052	G3HMJ8;G3IFR0	G3HMJ8;G3IFR0	G3HMJ8_CRIGR;G3IFR0_CRIGR	CgPICR_021945;I79_022583	60S ribosomal protein L7	0.0745344	0.999738	0.291052	0.212297	8.15254	11.4683	7.93516	10.4999	11.2362	6.67478	7.79137	10.799	8.81903	6.67267	9.45536	6.22556	10.4855	11.3492	8.20755	11.0315	11.5571	8.32678
0.434829	-4.6821	G3HMS7	G3HMS7	G3HMS7_CRIGR	I79_012049	Monocarboxylate transporter 10	0.383675	0.999738	-4.6821	-1.0152	8.06039	21.0825	20.8876	7.01582	19.7417	21.2434	20.198	20.7809	20.5365	7.49241	19.6302	20.839	20.6877	19.4298	21.6469	6.7801	20.1319	20.8061
0.206083	0.769524	G3HMS8	G3HQJ1;G3IJU4;G3HMS8	G3HMS8_CRIGR	LOC100769775	60S ribosomal protein L17	0.204595	0.999738	0.769524	0.53314	13.2499	12.0561	9.25049	11.5281	12.6072	7.50022	6.67286	11.8003	9.09855	11.0954	10.4275	8.02304	11.5915	12.0473	8.3732	12.2747	12.3333	9.71258
0.0101664	0.039382	G3HMU4	G3HMU4	G3HMU4_CRIGR	I79_012085	Chloride intracellular channel protein	0.0101397	0.999738	0.039382	0.0308558	10.2167	10.5631	8.36289	11.327	10.9538	7.27983	10.7047	10.8471	8.29895	11.0723	10.3565	7.80573	10.9021	10.5067	8.31775	11.0745	10.7985	7.97165
0.147265	0.580508	G3HMV2	G3HXF6;G3HMV2	G3HMV2_CRIGR	Eloa	60S ribosomal protein L11	0.145994	0.999738	0.580508	0.395855	10.5439	12.0034	10.4281	11.1542	12.4046	9.95688	9.57489	11.8599	7.59659	10.8346	10.8403	8.13879	11.779	12.3055	8.48232	12.2157	12.351	9.74168
0.289582	0.535727	G3HMV7	G3HMV7	G3HMV7_CRIGR	Fuca1	Alpha-L-fucosidase	0.284975	0.999738	0.535727	0.716383	9.71954	11.7657	11.0886	11.4051	11.1432	10.4359	11.2367	11.4404	8.23798	9.60076	12.0514	10.0991	10.5801	10.8438	8.85873	10.6297	9.91201	11.348
0.0209533	0.156717	G3HMW2	G3HPI0;G3HMW2	G3HMW2_CRIGR	I79_012089	40S ribosomal protein S4	0.0209485	0.999738	0.156717	0.0628536	11.0492	12.865	7.86585	12.6919	13.0976	8.00835	10.5597	12.9364	8.37862	12.0729	10.9576	7.68889	12.7392	13.1098	7.80877	13.1687	13.2151	7.74425
0.00195194	-0.0118915	G3HMW2;G3I0H2	G3HPI0;G3I0H2;G3HMW2	G3HMW2_CRIGR;G3I0H2_CRIGR	I79_012089;I79_016857	40S ribosomal protein S4	0.0019515	0.999738	-0.0118915	-0.00597927	11.8365	11.6288	7.90905	11.2351	12.0804	9.34357	8.06846	11.5202	8.18861	11.1818	10.6735	7.76241	11.7917	12.7378	7.99675	12.1009	12.2827	8.10701
1.88463	1.67254	G3HMW7	G3HMW7	G3HMW7_CRIGR	I79_012096	Inositol monophosphatase 2	1.58353	0.999738	1.67254	4.26103	11.234	9.84069	8.24002	8.5477	8.73346	10.138	9.46468	8.13546	7.73756	10.4845	6.72815	9.87131	7.07469	8.12005	8.15568	9.7869	9.23575	9.3454
0.0437217	0.128974	G3HMX8	G3HMX8	G3HMX8_CRIGR	I79_012108	Uncharacterized protein C5orf34-like	0.0433954	0.999738	0.128974	0.128132	7.93279	12.2408	12.9261	8.62916	11.8804	12.8678	12.6341	11.5435	12.7704	8.00325	12.4772	12.9251	12.4291	10.2555	12.9457	12.0344	10.991	12.9918
0.0263469	-0.0402857	G3HN02	G3HN02	G3HN02_CRIGR	I79_012132	Talin-1	0.0263401	0.999738	-0.0402857	-0.0785841	13.3868	14.2398	14.265	13.5895	13.1165	14.2042	13.6542	13.8392	14.1325	13.7444	14.0212	14.2525	13.727	12.9668	14.255	13.4602	13.0903	14.2775
0.115816	0.253006	G3HN14	G3HN14	G3HN14_CRIGR	I79_012144	GPI ethanolamine phosphate transferase 3	0.115523	0.999738	0.253006	0.318673	11.9349	10.2718	12.1206	10.0469	10.1041	11.3042	8.37136	10.1953	11.0436	11.2718	10.5463	10.8855	9.56933	10.0433	11.2703	9.64767	10.2806	11.7136
0.672253	0.296697	G3HN77	G3HN77	G3HN77_CRIGR	I79_012213	Polyadenylate-binding protein 4	0.61201	0.999738	0.296697	1.48113	8.74424	10.2489	7.91321	8.87336	9.83254	9.29414	8.05257	9.47229	7.28	9.0234	7.15175	6.55412	9.5666	9.39898	8.94998	9.66554	9.4448	9.69531
0.177635	0.239575	G3HN77;G3I8S7	G3HN77;G3I8S7	G3HN77_CRIGR;G3I8S7_CRIGR	I79_012213;I79_019955	Polyadenylate-binding protein 4	0.177515	0.999738	0.239575	0.467765	8.07834	8.51909	8.37818	8.2876	9.00387	9.18631	7.29839	8.20245	7.41434	8.58866	7.88018	7.95364	7.58917	8.71996	8.49528	8.57333	7.8227	9.1271
0.280791	0.441314	G3HN81	G3HN81	G3HN81_CRIGR	Ppie	Peptidyl-prolyl cis-trans isomerase E	0.272763	0.999738	0.441314	0.697596	11.5765	12.3798	11.7945	11.8524	11.0068	11.6927	11.8358	12.1375	12.1044	12.819	12.0524	11.901	12.423	10.5457	11.1635	11.7475	11.3238	12.3848
0.284538	0.121899	G3HN88	G3GUF9;G3HN88	G3HN88_CRIGR	Cap1	Adenylyl cyclase-associated protein	0.281151	0.999738	0.121899	0.705615	10.4919	11.7725	11.6381	11.7823	11.6874	10.6954	11.6024	12.0911	11.0833	11.7632	11.8059	11.2371	11.2535	10.9117	11.1245	11.2003	10.9837	11.4715
0.0109544	0.0342229	G3HNG2;G3HNG3;G3HNG5	G3HNG7;G3HNG2;G3HNG5;G3HNG3	G3HNG2_CRIGR;G3HNG3_CRIGR;G3HNG5_CRIGR	I79_012300;I79_012301;I79_012303	Acyl-coenzyme A thioesterase 2, mitochondrial	0.0108446	0.999738	0.0342229	0.0332184	7.31785	9.80364	7.81861	10.5942	9.90811	8.52342	6.85998	9.8769	7.48889	7.19797	9.7288	7.81645	10.4114	9.93671	8.53998	10.8014	10.2202	7.96916
0.125819	0.305389	G3HNJ3	G3HNJ3	G3HNJ3_CRIGR	Clu	Clusterin	0.125813	0.999738	0.305389	0.343552	10.6431	10.7659	12.2365	12.3682	10.1463	10.5657	12.2278	10.9316	11.1142	11.5104	11.8956	10.6973	11.0699	9.20754	11.1601	10.721	9.74265	11.8899
0.15495	0.631469	G3HNJ6;G3HVH8	G3HVH8;G3HNJ6;G3HFK6;G3HH97	G3HNJ6_CRIGR;G3HVH8_CRIGR	I79_012334;I79_014966	60S ribosomal protein L5	0.154861	0.999738	0.631469	0.414278	10.1554	10.7653	9.58898	10.8207	11.4665	9.33046	7.54362	10.2555	9.16707	10.8669	9.51722	8.36868	11.461	10.9728	7.87651	12.1005	11.391	8.71326
0.100788	0.164221	G3HNK4	G3HNK4	G3HNK4_CRIGR	Dpysl2	Dihydropyrimidinase-related protein 2	0.100715	0.999738	0.164221	0.280661	5.7973	8.64485	9.19882	9.54457	8.2223	8.97591	8.05778	9.37495	7.89687	9.24884	8.94437	6.7161	8.62498	7.34466	8.37999	8.15616	9.0871	7.59903
0.0216024	0.0795286	G3HNP4	G3HNP4	G3HNP4_CRIGR	I79_012386	rRNA 2'-O-methyltransferase fibrillarin	0.021471	0.999738	0.0795286	0.0647559	7.46015	10.7086	8.84937	10.9488	10.9367	7.10468	7.90139	10.0391	7.93549	10.1675	8.59807	8.98484	10.2662	10.3567	8.15336	10.6414	10.6918	7.68174
0.000230003	-0.000369072	G3HNT9	G3HNT9	G3HNT9_CRIGR	I79_012433	Proteasome subunit beta type-1	0.000229243	0.999738	-0.000369072	-0.000705948	12.1604	12.2997	10.8497	11.6054	11.7442	11.7324	11.8396	11.9738	10.2771	12.5878	12.0705	10.6165	12.3182	11.5782	11.2188	11.876	12.3145	10.9235
0.208752	-0.342597	G3HNV4	G3HNV4	G3HNV4_CRIGR	I79_012448	Triosephosphate isomerase	0.206754	0.999738	-0.342597	-0.539185	11.3013	11.083	10.8716	10.4789	9.22275	11.3024	12.0949	10.215	9.85712	11.3235	10.2168	10.4779	11.3677	9.59537	10.7107	10.8844	9.61123	10.1504
0.113499	-0.186113	G3HNV4;G3I216	G3I216;G3HNV4	G3HNV4_CRIGR;G3I216_CRIGR	I79_012448;I79_017439	Triosephosphate isomerase	0.113403	0.999738	-0.186113	-0.312863	12.3047	12.7718	10.9336	11.3971	10.9215	7.14033	11.2831	12.0981	10.5981	12.6092	12.5832	8.66185	11.9819	10.6817	10.9403	11.5706	11.3346	10.1404
0.123893	0.113572	G3HNY5	G3HNY5	G3HNY5_CRIGR	I79_012486	Phosphoglycerate kinase	0.12222	0.999738	0.113572	0.338786	12.3054	13.4262	12.025	12.7584	12.8072	11.7264	12.8241	12.679	11.7659	12.632	12.9413	11.5229	12.1741	12.5554	11.9389	12.5486	12.6847	11.7758
0.251212	-0.970272	G3HNY5;G3HX39	G3HNY5;G3HX39	G3HNY5_CRIGR;G3HX39_CRIGR	I79_012486;I79_015556	Phosphoglycerate kinase	0.241293	0.999738	-0.970272	-0.63358	9.63082	7.23602	9.94302	8.3149	7.68959	7.23261	8.96464	8.36039	7.70814	8.67613	7.99188	6.76493	10.3872	8.16776	8.95887	10.9377	6.44131	7.22397
0.0228929	-0.028794	G3HP24	G3HP24	G3HP24_CRIGR	Iars1	Isoleucine--tRNA ligase	0.0219426	0.999738	-0.028794	-0.0685306	15.302	14.7819	15.1201	16.0578	14.9332	15.5475	15.4635	14.8636	15.6909	15.6628	14.2844	15.436	15.3597	14.5292	15.913	15.321	14.9987	15.3958
0.00870859	-0.0369876	G3HP49	G3HP49	G3HP49_CRIGR	Clec3b	C-type lectin domain family 3 member B	0.00866616	0.999738	-0.0369876	-0.026474	11.8537	12.4584	14.2443	11.7468	11.3097	13.9058	12.1128	11.9032	14.3807	13.0202	12.4342	14.3047	12.5698	10.8396	14.7079	12.1659	11.5377	14.3028
0.964439	1.50012	G3HP69	G3HP69	G3HP69_CRIGR	Canx	Calnexin	0.797873	0.999738	1.50012	2.05935	7.06483	8.16614	7.53908	7.16143	9.58332	6.06351	6.16075	9.39802	6.69272	8.09646	9.23848	7.26599	7.14185	9.2351	7.10924	9.049	9.24632	9.69123
0.144572	0.486143	G3HP71	G3HP71;G3H605;G3HKT3	G3HP71_CRIGR	I79_012577	Heterogeneous nuclear ribonucleoprotein H (Fragment)	0.144086	0.999738	0.486143	0.389362	9.48655	10.2224	9.38652	10.5168	11.1122	7.05343	8.98804	10.7737	8.94771	8.02297	10.5455	8.38939	10.2798	10.6405	8.12211	10.6805	11.5301	8.29024
0.228621	-0.163174	G3HP75	G3HP75	G3HP75_CRIGR	Phgdh	D-3-phosphoglycerate dehydrogenase	0.228451	0.999738	-0.163174	-0.583758	11.4956	11.7809	10.9235	11.9363	11.7278	11.1842	11.2555	11.6928	11.1165	11.4645	11.755	11.5673	11.5214	11.8508	11.1971	11.4725	11.6473	10.96
0.137558	-0.330967	G3HPJ3	G3HPJ3	G3HPJ3_CRIGR	I79_012707	Alpha-amylase	0.136972	0.999738	-0.330967	-0.372349	9.63875	11.4101	12.515	11.2029	11.0736	12.5425	10.5514	11.3343	12.4537	9.96556	11.982	12.6574	11.1717	10.5862	12.4488	9.99185	10.8434	12.3786
0.21374	0.163019	G3HPP2	G3HPP2	G3HPP2_CRIGR	I79_012757	4-trimethylaminobutyraldehyde dehydrogenase	0.207928	0.999738	0.163019	0.550445	12.1123	10.8031	10.2848	10.9697	10.59	10.3439	10.637	10.722	10.245	11.4306	10.6798	11.1384	10.7676	10.0532	10.8891	10.5226	10.6772	10.9992
0.0207089	0.0704284	G3HPQ0	G3HPQ0	G3HPQ0_CRIGR	LOC100763310	Splicing factor U2AF subunit	0.0202506	0.999738	0.0704284	0.0621366	10.0272	9.49673	8.52523	10.8903	10.8002	7.35941	6.67896	9.94603	6.94434	10.2706	8.97361	7.63234	11.099	10.5101	7.80424	10.4964	10.2548	8.87345
0.127032	-0.772338	G3HPV7	G3HDT9;G3HDS1;G3HPV6;G3HDU7;G3HPV7;G3H2T6	G3HPV7_CRIGR	I79_012828	Histone H4	0.12389	0.999738	-0.772338	-0.346549	16.4081	16.877	12.1577	16.4773	17.3112	14.4562	14.0175	17.1011	8.67213	15.8072	15.2979	10.5217	16.8512	17.2283	13.9837	16.9539	17.49	11.3024
0.722394	0.67869	G3HPZ5	G3HPZ5	G3HPZ5_CRIGR	I79_012882	Macrophage-capping protein	0.688125	0.999738	0.67869	1.57892	9.92428	9.03858	9.08604	8.81208	8.98725	7.4718	6.92198	8.32848	8.54825	8.70748	8.83322	7.0506	8.85254	8.76088	7.70279	9.5291	9.04899	8.7742
0.37643	0.601944	G3HQ45	G3HQ45	G3HQ45_CRIGR	Eif2s3	Protein-synthesizing GTPase	0.376287	0.999738	0.601944	0.897245	8.06147	9.30581	8.30938	9.26426	10.0572	7.9096	8.80745	10.1617	7.67962	8.07237	9.31862	6.79175	8.95939	9.57082	7.90331	9.7505	9.98823	8.50062
0.36422	0.640715	G3HQ74	G3HQ74	G3HQ74_CRIGR	I79_012968	Folate gamma-glutamyl hydrolase	0.324825	0.999738	0.640715	0.872264	11.2621	11.173	10.1369	10.4953	10.8376	7.40046	11.3719	10.9034	9.15346	10.8504	11.8317	9.88383	10.8289	9.97305	8.33842	10.4955	10.2334	10.3336
0.0772981	0.305469	G3HQD5	G3HQD5	G3HQD5_CRIGR	I79_013032	Peptidyl-glycine alpha-amidating monooxygenase B	0.0733131	0.999738	0.305469	0.219572	7.89979	7.47293	11.6991	7.97393	7.6968	8.62406	8.22975	8.44178	7.58565	8.38799	6.54312	9.58816	8.27104	8.31082	9.27096	7.46271	7.68189	11.6246
0.486784	-1.34267	G3HQH7	G3HQH7	G3HQH7_CRIGR	I79_013079	Olfactomedin-like protein 3	0.46875	0.999738	-1.34267	-1.11847	10.2406	10.3539	10.4276	11.9402	9.82095	8.13941	8.64225	9.65776	8.44686	10.7623	9.50147	10.7831	10.3567	8.361	8.80786	6.34871	7.31942	9.82944
0.0092271	-0.01756	G3HQK5	G3HQK5;G3IJB9	G3HQK5_CRIGR	Uap1	UDP-N-acetylglucosamine pyrophosphorylase 1	0.0091342	0.999738	-0.01756	-0.028034	10.95	9.77611	10.7887	10.291	9.92102	6.83924	9.70218	9.74873	7.89501	9.57809	9.14004	10.0252	9.75679	10.2546	8.48975	10.0035	9.60423	8.84067
0.288333	-0.488931	G3HQL6	G3HQL6	G3HQL6_CRIGR	I79_013121	Thioredoxin reductase 1, cytoplasmic	0.287939	0.999738	-0.488931	-0.71372	7.5838	11.2471	11.4005	11.0605	11.7261	10.2768	9.28721	11.3314	8.18012	10.5011	11.59	9.04856	10.2716	11.8511	11.0033	10.8616	11.2424	9.55518
0.110919	-0.187226	G3HQM6	G3HQM6	G3HQM6_CRIGR	Hsp90b1	Endoplasmin	0.109616	0.999738	-0.187226	-0.306371	12.912	13.9941	13.7804	13.9646	14.2448	12.8354	12.8204	14.1475	12.3074	13.3073	13.4994	11.815	14.1971	13.9986	13.1104	14.1685	14.0139	12.562
0.346058	0.582848	G3HQN8	G3HQN8	G3HQN8_CRIGR	I79_013143	Corneodesmosin	0.311259	0.999738	0.582848	0.834862	13.5107	12.0476	12.0573	11.6035	11.2094	13.6409	11.8435	11.4711	12.6825	12.5748	11.2128	12.9529	13.2527	10.8631	12.1463	12.8726	12.6057	12.5323
0.0428811	-0.0794026	G3HQP8	G3HQP8;G3HCL2;G3IG44	G3HQP8_CRIGR	CgPICR_019487	Tubulin beta chain	0.0428809	0.999738	-0.0794026	-0.125772	11.6314	12.8677	12.0961	12.3578	12.8568	12.1508	12.1605	12.3211	11.4694	12.6488	12.2896	11.4624	12.8976	13.0838	11.6563	13.0805	12.7169	11.6021
0.0337604	0.0787271	G3HQQ9	G3HQQ9	G3HQQ9_CRIGR	I79_013165	ATP-binding cassette sub-family F member 1	0.0336031	0.999738	0.0787271	0.0999293	10.0485	8.67408	10.422	10.1237	9.92554	6.4233	7.92733	9.72358	8.12656	6.98648	8.70147	7.44608	10.3148	9.76027	8.69415	10.7331	9.71356	8.55871
0.270633	-0.311949	G3HQX0	G3HQX0;G3H215	G3HQX0_CRIGR	I79_013226	40S ribosomal protein SA	0.269782	0.999738	-0.311949	-0.675755	11.2799	10.813	10.3392	10.3775	10.6838	10.0034	9.46628	10.6153	9.70372	11.5765	10.3893	9.27963	10.3359	11.1172	11.3049	10.9846	10.9369	9.90061
0.0135299	-0.0292552	G3HQZ8	G3HQZ8	G3HQZ8_CRIGR	I79_013257	Cytoplasmic aconitate hydratase	0.0129023	0.999738	-0.0292552	-0.0409121	8.19532	10.108	10.4524	10.1061	9.88677	8.60826	8.32235	10.8552	8.21847	7.71035	10.5737	10.0217	10.5394	9.9733	8.23083	9.23483	9.81495	9.60595
0.285971	-1.09002	G3HR08	G3HR08	G3HR08_CRIGR	I79_013268	Cytosol aminopeptidase	0.279995	0.999738	-1.09002	-0.708678	8.99268	12.9341	9.41412	9.58361	11.7186	6.50309	10.1179	11.3821	8.58357	8.1901	11.1543	7.6276	10.7693	11.8742	9.08606	10.4993	11.0673	6.89281
0.205257	0.400521	G3HR96	G3HR96	G3HR96_CRIGR	I79_013360	Bleomycin hydrolase	0.204763	0.999738	0.400521	0.531267	11.6968	11.2796	11.1597	10.5323	10.377	12.0139	10.0488	10.2543	11.4195	9.80123	10.5133	11.5621	10.2457	9.6313	11.3011	9.69964	11.0318	11.6481
0.189554	0.52034	G3HRD3	G3HRD3	G3HRD3_CRIGR	I79_013398	Protein arginine N-methyltransferase 5	0.178563	0.999738	0.52034	0.495371	7.39618	8.81717	8.12471	8.48048	9.81451	7.61109	8.66586	9.61785	8.63294	7.40814	8.93451	7.77309	6.79094	10.1548	9.27504	9.30149	9.75537	8.72489
0.462598	-0.702136	G3HRD9	G3HRD9	G3HRD9_CRIGR	Psmb5	Proteasome subunit beta	0.455938	0.999738	-0.702136	-1.07055	9.6384	10.5454	7.53829	9.78904	10.4157	8.02759	10.5218	10.489	8.75945	10.52	10.4619	7.13213	10.2304	10.7355	8.95204	9.37306	9.88073	8.55779
0.670161	-0.913706	G3HRF0	G3HRF0	G3HRF0_CRIGR	I79_013417	Polyadenylate-binding protein 2	0.640206	0.999738	-0.913706	-1.47706	8.94898	7.65508	7.49986	8.62092	8.85442	7.43797	7.76432	8.43184	8.70806	8.35723	7.21657	7.85056	8.55305	9.63544	9.2584	7.1755	8.70334	8.82692
0.0611354	0.309093	G3HRI0	G3HRI0	G3HRI0_CRIGR	I79_013452	Plasma protease C1 inhibitor	0.0605574	0.999738	0.309093	0.176211	14.324	11.3696	12.0112	14.3789	10.1018	12.1623	14.7028	11.4097	12.0347	15.4648	11.3379	12.4059	15.3084	10.424	11.7739	14.7654	11.7689	11.8992
0.226557	-0.829242	G3HRK0	G3HRK0	G3HRK0_CRIGR	Pa2g4	PA2G4	0.211976	0.999738	-0.829242	-0.579161	11.5218	11.8856	11.5336	11.1005	11.9843	7.44598	10.0497	11.7898	7.0011	10.9598	10.7644	7.37182	11.3505	11.9722	10.6189	11.6941	12.0232	7.73649
0.655952	0.877846	G3HRM8	G3HRM8	G3HRM8_CRIGR	I79_013472	Nascent polypeptide-associated complex subunit alpha, muscle-specific form	0.585814	0.999738	0.877846	1.44938	8.7209	9.76194	8.49612	8.83072	9.03916	7.04172	9.02683	8.89741	8.02207	9.06323	8.03372	8.45018	7.05223	8.68252	8.8299	9.0369	9.43643	8.72485
0.102829	0.258218	G3HRN0	G3HRN0	G3HRN0_CRIGR	I79_013474	ATP synthase subunit beta	0.102814	0.999738	0.258218	0.285871	11.6463	11.5525	12.0654	11.0939	11.8708	10.6663	9.33813	11.4681	10.0839	10.8969	10.7119	9.25064	11.5803	11.6521	9.74436	11.7213	12.0697	9.96047
0.0663015	-0.316734	G3HRP3	G3HRP3	G3HRP3_CRIGR	I79_013489	Citrate synthase	0.0661897	0.999738	-0.316734	-0.190197	11.9882	11.3715	7.72674	10.8076	11.168	8.79722	6.6591	11.3098	7.7754	6.85679	9.76648	6.29433	11.2521	11.8571	8.35668	11.7133	11.1439	7.65844
0.366476	0.658866	G3HRQ4	G3HRQ4	G3HRQ4_CRIGR	I79_013501	Myosin light polypeptide 6	0.366416	0.999738	0.658866	0.876889	9.92876	7.68244	10.1347	6.88756	9.05872	10.0413	7.96773	9.34129	9.75204	9.04698	9.47241	8.97212	8.62568	7.57521	9.37378	8.26097	9.15659	10.1337
0.102464	0.328424	G3HRR5	G3HRR5	G3HRR5_CRIGR	I79_013537	ELAV-like protein	0.102037	0.999738	0.328424	0.284939	7.42716	10.1214	7.98689	8.3759	10.7489	8.05066	8.32592	10.5909	8.06012	9.97526	9.48771	7.12469	9.33447	10.975	7.83135	10.0068	10.7624	8.35686
0.0515725	-0.0492004	G3HRZ3	G3HRZ3	G3HRZ3_CRIGR	Ppard	PPARD	0.0501519	0.999738	-0.0492004	-0.149993	14.7755	15.0271	14.3929	15.746	13.8625	14.5413	15.4812	14.8893	14.7653	15.3712	13.6762	14.3436	14.8694	13.9211	14.753	14.6462	14.1995	14.5502
0.0803293	0.399773	G3HS06	G3HS06	G3HS06_CRIGR	I79_013631	40S ribosomal protein S10	0.0790341	0.999738	0.399773	0.227578	8.45862	10.7343	8.04025	7.94448	10.8677	7.02649	6.28925	10.7379	9.01872	8.38906	9.16798	6.8197	6.30097	11.5135	8.38671	8.96316	10.7525	7.68482
0.00618523	-0.0300035	G3HS40	G3HS40	G3HS40_CRIGR	I79_013666	H-2 class II histocompatibility antigen gamma chain	0.00609068	0.999738	-0.0300035	-0.0188562	11.2912	11.9429	8.72846	11.9361	12.1497	7.47594	9.67565	11.8734	7.97124	11.1818	10.3205	7.67092	12.3251	11.6634	9.68597	12.9239	12.1924	8.46809
0.0541188	0.18744	G3HS88	G3HS88	G3HS88_CRIGR	I79_013714	Ubiquitin-conjugating enzyme E2 N (Fragment)	0.053517	0.999738	0.18744	0.157017	10.7091	11.8771	9.24972	10.8211	11.6486	9.56828	9.75282	11.8132	7.45672	10.5803	11.096	8.66573	11.352	12.4691	9.05963	11.6268	11.9482	9.86802
0.269655	0.407283	G3HSA2	G3HSA2	G3HSA2_CRIGR	I79_013731	Myb-binding protein 1A	0.247223	0.999738	0.407283	0.673645	9.76763	9.54144	9.61955	9.76839	9.99033	8.33892	8.67438	9.18789	7.26564	6.65967	7.79244	7.30085	10.1403	9.84603	8.22873	9.97781	9.60035	9.85871
2.4079	-0.150235	G3HSE4	G3HSE4	G3HSE4_CRIGR	Psma1	Proteasome subunit alpha type	1.70149	0.999738	-0.150235	-5.98874	12.2621	12.2234	11.1181	12.287	12.037	11.3327	12.6087	11.9291	11.8684	12.4449	12.1863	12.0054	12.0558	12.0407	12.035	11.9367	11.8526	11.8916
0.13429	0.469227	G3HSF3	G3HSF3	G3HSF3_CRIGR	Psma2	Proteasome subunit alpha type	0.131507	0.999738	0.469227	0.364374	10.574	11.4962	9.41198	7.51969	10.5316	9.77968	8.70747	10.6387	8.70244	8.16377	11.1504	9.32031	10.0524	10.624	7.00319	8.5435	10.708	9.83569
0.0520851	0.177445	G3HSH4	G3HSH4	G3HSH4_CRIGR	I79_013806	60S ribosomal protein L24	0.0519391	0.999738	0.177445	0.151409	6.89438	10.2835	8.07447	10.1161	10.137	7.10527	7.05644	10.1169	7.71756	10.2765	9.20045	7.04684	10.1611	10.166	7.94978	11.0343	9.86232	7.91255
0.0867436	0.11639	G3HSL4	G3HSL4	G3HSL4_CRIGR	I79_013848	Elongation factor 2	0.0867347	0.999738	0.11639	0.244397	12.664	12.9721	12.6279	12.6482	13.12	12.0694	11.6484	12.8181	10.8186	12.0056	12.3447	11.2595	12.7555	12.7095	11.7038	12.792	12.8785	11.8474
0.387664	-1.10231	G3HSW8	G3HSW8	G3HSW8_CRIGR	I79_013967	Translocon-associated protein subunit delta	0.377311	0.999738	-1.10231	-0.920123	9.21579	10.0529	9.06751	10.1034	10.5209	7.94435	7.58887	10.2948	7.72686	7.93715	9.11025	7.09871	10.2233	10.4544	8.47273	7.89765	10.6301	7.31579
0.166815	-0.489582	G3HSZ4	G3H3V5;G3HKC5;G3HSZ4	G3HSZ4_CRIGR	I79_013994	Splicing factor, arginine/serine-rich 7 (Fragment)	0.16248	0.999738	-0.489582	-0.442414	8.36849	11.3739	9.50811	9.98884	11.0237	7.06626	7.96192	11.1413	8.25912	7.36746	9.34481	7.36977	9.92485	11.0089	9.23974	10.5593	10.5361	7.60939
0.0546431	0.0580044	G3HTA2	G3HTA2	G3HTA2_CRIGR	I79_014124	Lactotransferrin	0.0543969	0.999738	0.0580044	0.158459	9.64945	11.1732	10.8684	10.268	10.5161	10.4288	10.4783	11.9548	10.2833	10.7873	12.18	10.2448	10.95	10.8428	10.2358	10.1632	10.924	11.1154
0.104783	0.208378	G3HTE5	G3HTE5	G3HTE5_CRIGR	I79_014170	Lysosomal alpha-glucosidase	0.101839	0.999738	0.208378	0.290844	9.99232	10.0034	10.8257	10.7029	10.1539	5.89932	10.7096	9.98158	9.67439	10.3631	10.2235	9.11699	9.64193	8.26503	10.485	9.83461	9.07709	10.1054
0.159058	-0.416275	G3HTF7	G3HTF7	G3HTF7_CRIGR	I79_014182	Myosin-Ic	0.15809	0.999738	-0.416275	-0.42406	6.99352	10.3469	9.55393	8.27281	10.5701	7.96616	8.23488	10.394	7.48255	8.79784	7.63406	7.26168	10.2199	10.667	8.71194	10.1232	10.3389	7.88801
0.139587	-0.383819	G3HTJ2	G3HTJ2	G3HTJ2_CRIGR	I79_014218	Septin-7 (Fragment)	0.133865	0.999738	-0.383819	-0.377285	7.83959	9.73935	9.78766	10.5331	9.69326	7.74147	8.46864	10.0724	9.46993	9.70811	8.62806	6.8625	10.3872	9.18269	9.42868	10.784	9.53593	7.52722
0.204354	-0.341197	G3HTM9	G3HTM9	G3HTM9_CRIGR	LOC100758579	Eukaryotic translation initiation factor 4C	0.204098	0.999738	-0.341197	-0.529216	7.63212	6.89585	9.62543	9.74708	9.69527	6.59149	7.92428	8.64158	8.08929	8.58799	9.07732	8.31849	10.3256	9.05689	9.02615	9.70593	9.50809	8.17106
0.0353935	-0.13358	G3HTP6	G3HTP6	G3HTP6_CRIGR	I79_014274	Phosphopyruvate hydratase	0.0353901	0.999738	-0.13358	-0.10459	6.7563	11.0488	12.1385	7.99513	9.61363	11.8154	9.63329	10.4922	12.1937	7.69998	11.3347	12.0304	9.28788	9.48355	12.0358	8.87838	9.59877	11.9293
0.610884	0.239151	G3HTP6;G3IAQ0	G3IAQ0;G3GWV3;G3I9N7;G3I0W1;G3HTP6	G3HTP6_CRIGR;G3IAQ0_CRIGR	I79_014274;I79_020676	Phosphopyruvate hydratase	0.54952	0.999738	0.239151	1.3616	12.0363	12.4485	12.9869	12.906	12.2458	12.1801	12.5551	12.4195	12.1135	13.2443	12.4665	12.0814	12.4231	11.8515	12.1299	12.4548	12.2563	12.4108
0.161732	0.316343	G3HTU8	G3HTU8	G3HTU8_CRIGR	I79_014328	Galactokinase	0.154449	0.999738	0.316343	0.430405	8.93312	10.85	8.36593	10.3426	10.0904	7.32812	9.78272	10.1431	8.36759	10.246	10.2648	9.68026	9.98617	9.87524	7.86596	9.7292	9.89159	9.05561
0.834638	-0.340262	G3HU28	G3HU28	G3HU28_CRIGR	I79_014432	F-actin-capping protein subunit beta	0.829618	0.999738	-0.340262	-1.7994	11.6746	10.6561	9.96556	10.693	10.1447	7.70953	10.9779	10.634	6.9483	10.1694	10.1886	9.61901	10.9835	10.585	10.9145	10.7741	10.3276	10.3606
0.0644401	0.227606	G3HU51	G3IHC0;G3HU51	G3HU51_CRIGR	LOC100761102	Isocitrate dehydrogenase [NADP]	0.0640585	0.999738	0.227606	0.185172	12.0754	11.6679	7.71136	11.9452	10.9527	7.53014	8.73895	11.2272	8.72571	10.6686	11.6245	8.1196	10.746	11.0536	7.94093	10.9673	10.7666	8.68942
0.167536	0.654862	G3HV18	G3HV18	G3HV18_CRIGR	I79_014791	60S ribosomal protein L12	0.162425	0.999738	0.654862	0.444112	9.2961	11.2173	9.87909	10.5807	10.9854	8.3274	6.78802	10.6379	8.96136	7.5187	10.1754	7.71251	10.8211	10.2324	6.58448	10.4638	10.5639	8.57495
0.232698	-0.534784	G3HV39	G3H8Y6;G3H6Y9;G3HV39	G3HV39_CRIGR	I79_014816	Poly(RC)-binding protein 2	0.230051	0.999738	-0.534784	-0.592815	10.6715	11.5291	11.0211	11.5274	11.8719	10.1309	9.05561	11.4634	10.4196	10.4116	10.9328	10.3698	11.2951	12.2174	10.4308	11.4422	11.5946	9.30212
0.208744	-0.544203	G3HV39;G3HXL1	G3H8Y6;G3HXL1;G3HV39;G3IHV9	G3HV39_CRIGR;G3HXL1_CRIGR	I79_014816;Pcbp1	Poly(RC)-binding protein 2	0.20744	0.999738	-0.544203	-0.539168	7.73475	8.99055	9.3738	9.08582	10.9838	9.75651	6.76806	10.4095	7.90957	7.87913	10.2048	9.45085	10.1717	11.1579	9.03677	10.6865	10.0275	8.01966
0.36481	0.51025	G3HV97	G3HV97	G3HV97_CRIGR	I79_014877	Ribose-phosphate diphosphokinase	0.337981	0.999738	0.51025	0.873475	8.05396	8.43268	8.13724	7.08703	9.04347	7.48121	6.57748	9.07296	8.49901	7.55341	7.02407	7.71795	7.38891	9.28755	8.12335	8.61456	9.15361	8.56239
0.449036	-0.582654	G3HVF7	G3HVF7	G3HVF7_CRIGR	I79_014944	Dihydropyrimidinase	0.438824	0.999738	-0.582654	-1.04357	9.58974	10.902	7.46259	10.6842	10.6177	10.9353	10.5125	10.9103	10.7015	7.58183	11.2304	10.6512	10.5552	10.4853	11.439	10.2468	9.43452	11.0502
0.0704022	-0.302088	G3HW36	G3HW36	G3HW36_CRIGR	Shmt2	Serine hydroxymethyltransferase	0.070068	0.999738	-0.302088	-0.201212	9.29474	11.5227	7.5702	10.5731	11.7651	7.3006	9.10969	11.4891	7.54272	9.4953	10.7872	7.83429	11.0054	12.1623	9.04451	11.2557	11.9676	8.08258
0.199285	0.200886	G3HWB8	G3HWB8	G3HWB8_CRIGR	I79_015272	Superoxide dismutase	NaN	NaN	0	NaN	7.97611	7.84005	7.87386	8.84193	8.149	8.99201	7.7399	6.27196	7.63171	8.45044	8.84007	7.59728	6.67731	7.65248	7.9645	7.61857	7.66664	7.61174
0.0604937	0.0340331	G3HWC3	G3HWC3	G3HWC3_CRIGR	CgPICR_011481	EZR	0.0594403	0.999738	0.0340331	0.174465	11.4684	11.8806	11.8013	12.0541	11.7333	11.3498	10.7981	12.1876	11.062	10.3677	11.6868	10.9521	11.4341	11.9119	11.3757	11.6817	11.7245	11.4176
0.0838659	-0.125512	G3HWE4	G3HWE4	G3HWE4_CRIGR	I79_015301	Nidogen-1	0.082046	0.999738	-0.125512	-0.236872	10.8325	12.132	12.8399	11.0031	11.2363	11.1722	12.0707	11.882	10.5002	10.6884	12.4943	11.6528	11.3869	11.2406	12.0446	10.7399	11.2302	12.3254
0.354861	-0.129878	G3HWE9	G3I6I6;G3HWE9;G3GR79;G3HN36	G3HWE9_CRIGR	I79_015306	Tubulin alpha chain	0.343639	0.999738	-0.129878	-0.853028	14.6415	14.0687	14.1073	13.9553	13.8109	14.2452	14.4288	14.0878	13.9891	13.4675	13.9541	13.9788	13.7734	13.5746	14.0319	13.5421	13.647	13.8011
0.0883212	0.258052	G3HWJ2	G3HWJ2	G3HWJ2_CRIGR	I79_015375	Plectin-1	0.0878814	0.999738	0.258052	0.248508	8.8177	9.31524	7.25717	10.0652	10.5022	7.34801	7.7458	9.7047	7.30238	7.86276	9.44589	6.3922	9.5039	10.2269	8.08658	10.1312	10.5639	7.89641
0.344831	1.12439	G3HWJ3	G3HWJ3	G3HWJ3_CRIGR	I79_015376	Plectin	0.315972	0.999738	1.12439	0.832325	11.608	11.3431	9.63729	11.3315	11.4794	11.3034	10.4628	11.2901	10.5322	11.9885	10.4448	10.8911	11.1192	12.0225	7.73625	11.4374	12.0144	10.7994
0.0278553	0.0915796	G3HWP7	G3HWP7	G3HWP7_CRIGR	I79_015425	FACT complex subunit	0.027807	0.999738	0.0915796	0.0829528	7.57457	9.74831	9.43771	10.0422	10.6116	7.90081	8.93564	10.3948	7.96455	6.6635	9.4439	7.98283	10.0551	10.2928	8.04513	10.4175	10.38	7.87014
0.0242771	-0.107366	G3HWP9	G3HWP9	G3HWP9_CRIGR	H671_1g2253	Heterogeneous nuclear ribonucleoprotein C-like 1-like isoform 5	0.0241914	0.999738	-0.107366	-0.0725681	9.82842	11.674	8.91352	10.9233	12.1118	7.79054	9.85338	11.6115	8.00361	10.9569	10.2442	7.66843	11.2197	12.2244	9.12371	11.6131	12.188	8.44452
0.0713727	0.364651	G3HX34	G3IIG4;G3HX34	G3HX34_CRIGR	I79_015550	60S ribosomal protein L7	0.0713335	0.999738	0.364651	0.203809	11.2969	11.682	9.05363	13.0524	11.6795	7.10811	6.99958	11.28	8.40108	12.2257	8.98655	8.3652	11.2272	11.4283	7.36892	11.7943	11.3513	7.97266
0.282848	-0.0933867	G3HX39	G3HNY4;G3HX39	G3HX39_CRIGR	I79_015556	Phosphoglycerate kinase	0.276073	0.999738	-0.0933867	-0.702	11.0995	12.1326	11.7045	11.9521	12.2934	11.7511	11.422	11.9942	11.6865	10.7085	12.0342	11.047	12.0604	11.9944	11.8318	12.0575	11.6625	11.8865
0.166899	-0.212262	G3HX84	G3HX84	G3HX84_CRIGR	I79_015603	Gelsolin	0.16525	0.999738	-0.212262	-0.442612	14.854	15.5226	15.4476	15.5733	14.9919	15.542	15.6918	15.673	15.4411	15.4897	15.6819	15.5031	15.388	14.7214	15.6401	15.1975	14.2902	15.625
0.123498	-0.361259	G3HXA5	G3HXA5	G3HXA5_CRIGR	I79_015624	Thrombospondin-4 (Fragment)	0.123361	0.999738	-0.361259	-0.337807	10.3439	10.9973	12.3002	11.7175	10.7072	12.0016	11.5551	10.6521	12.24	10.7136	10.9308	12.3931	11.2998	10.0965	12.5517	10.4232	9.91216	12.529
1.08345	0.360929	G3HXD9	G3HXD9	G3HXD9_CRIGR	Imp4	IMP U3 small nucleolar ribonucleoprotein 4	0.966419	0.999738	0.360929	2.30463	12.2538	12.9742	11.7493	11.6584	11.2411	12.7349	11.5622	12.0205	12.2196	12.3929	12.404	12.0746	12.0157	11.752	11.5277	12.0275	12.2568	12.0939
0.151647	-0.205823	G3HXL1	G3HXL1	G3HXL1_CRIGR	Pcbp1	PCBP1	0.150903	0.999738	-0.205823	-0.406379	10.5526	11.7851	11.9108	11.0186	12.3786	11.1632	9.87337	11.9098	11.3239	11.1796	11.7961	11.048	11.214	12.5665	11.6285	11.4165	12.2022	11.1728
0.0367784	-0.0808314	G3HXU0	G3HXU0	G3HXU0_CRIGR	Ttll12	Tubulin tyrosine ligase like 12	0.0359783	0.999738	-0.0808314	-0.10853	8.19082	8.52222	8.15374	7.37739	9.21548	7.07752	7.87099	8.44163	9.07813	7.24371	8.4469	7.17999	9.05352	9.79784	7.54085	8.89776	9.18881	8.06314
0.300979	0.514023	G3HXZ8	G3HXZ8	G3HXZ8_CRIGR	I79_015914	Insulin	0.288044	0.999738	0.514023	0.740588	18.7342	19.7893	17.8031	19.1368	18.3776	17.1406	19.2241	19.423	18.6814	19.8865	19.303	18.3206	19.1852	18.7598	17.1266	18.5721	19.4647	18.5768
0.256432	0.841627	G3HY08	G3HY08	G3HY08_CRIGR	Mif	MIF	0.248971	0.999738	0.841627	0.644973	9.07083	11.2873	10.8755	11.1789	11.5337	8.18434	8.06973	11.3876	7.20108	11.2947	11.4499	7.5616	10.5438	11.7583	7.87654	11.4536	11.5927	9.65722
0.0256789	-0.0843013	G3HY23	G3HY23	G3HY23_CRIGR	I79_015922	Small nuclear ribonucleoprotein Sm D3	0.0253931	0.999738	-0.0843013	-0.0766453	10.9019	11.3642	9.30381	10.4827	11.0855	8.15064	9.71932	11.7266	8.20908	10.7601	9.02314	8.33563	10.9655	11.8127	9.77605	11.2646	12.0666	8.97022
0.076222	0.132328	G3HYB7	G3HYB7	G3HYB7_CRIGR	H671_8g19533	T-complex protein 1 subunit eta	0.0762034	0.999738	0.132328	0.21672	10.6663	11.8158	11.0965	11.0671	11.9157	10.7131	10.5175	11.3549	7.60947	11.1743	10.8012	9.47841	11.2521	11.5007	10.1389	11.5223	11.5588	10.2076
0.387075	-0.344298	G3HYG2	G3HYG2	G3HYG2_CRIGR	Eif4a2	RNA helicase	0.377866	0.999738	-0.344298	-0.918926	10.0657	10.3128	9.89423	10.7558	10.6827	6.79444	10.2762	10.3384	8.17699	9.44701	9.28046	7.7376	10.732	10.083	10.6196	10.663	10.1709	9.5679
0.0679156	-0.226656	G3HYG6	G3HYG6	G3HYG6_CRIGR	H671_4g12667	Alpha-2-HS-glycoprotein	0.0679121	0.999738	-0.226656	-0.194542	15.4622	15.6369	16.9676	15.5448	14.8831	17.3806	14.9372	15.9877	17.232	16.2331	15.6989	17.3549	15.8055	14.9032	17.6629	15.2403	14.8957	17.5555
0.106011	0.187148	G3HYH7	G3HYH7	G3HYH7_CRIGR	I79_016110	60S ribosomal protein L28	0.103264	0.999738	0.187148	0.293963	7.30112	10.434	8.05351	7.46333	10.4507	5.92746	7.27433	10.5589	7.9763	9.69194	8.03018	7.21279	9.97331	9.94921	9.11232	10.0734	10.7326	8.79031
0.0980339	-0.487571	G3HYI7	G3HYI7	G3HYI7_CRIGR	I79_016120	Splicing factor U2AF subunit	0.0980333	0.999738	-0.487571	-0.273609	11.1962	11.479	11.1644	12.8061	11.9119	6.904	7.9136	11.5657	8.29688	11.4655	7.59749	7.47707	13.2488	11.4127	8.8819	12.7052	10.9854	8.39008
0.0153825	0.0106875	G3HYJ9	G3HYJ9	G3HYJ9_CRIGR	I79_016134	Moesin	0.0146431	0.999738	0.0106875	0.0464202	11.1248	11.9145	11.7312	11.6475	11.3325	10.9535	11.5862	11.8519	10.4898	11.365	11.437	11.0276	11.3379	11.9404	11.2128	11.5876	11.5218	11.4137
0.0127186	-0.0190385	G3HYM2	G3HYM2	G3HYM2_CRIGR	I79_016163	Coagulation factor V	0.0126444	0.999738	-0.0190385	-0.0384932	11.9312	12.4102	12.5584	12.6793	12.201	12.6423	13.0397	12.5846	12.3123	12.8355	12.9912	12.2782	12.2385	11.1533	12.4423	12.057	11.3693	12.3508
0.42457	1.36529	G3HYQ1	G3HYQ1;G3HW33	G3HYQ1_CRIGR	I79_016192	14-3-3 protein sigma	0.414655	0.999738	1.36529	0.994637	14.4253	10.583	7.10451	8.06473	8.86132	12.3948	10.2448	9.97354	7.92829	8.10686	10.0017	9.05596	9.22672	6.64523	8.00524	9.12334	11.4135	7.43624
0.0482402	-0.133925	G3HZ42	G3HZ42	G3HZ42_CRIGR	Cct2	T-complex protein 1 subunit beta	0.0482163	0.999738	-0.133925	-0.140752	9.6314	10.639	9.85923	9.83548	10.4152	7.63576	10.2312	10.6367	7.42312	9.79788	9.86923	8.19097	10.1603	10.3863	8.35486	10.0497	10.3429	8.10706
0.436604	-0.476117	G3HZ55	G3HZ55	G3HZ55_CRIGR	Itgb1	Integrin beta	0.426768	0.999738	-0.476117	-1.01875	10.4795	10.1087	9.12801	11.247	9.98864	8.28215	11.1004	10.4309	7.78699	8.06735	10.9117	8.96791	10.5922	9.76183	9.90403	10.148	9.8316	8.85004
0.710591	0.69573	G3HZ57	G3HZ57	G3HZ57_CRIGR	Nrp1	Neuropilin	0.702739	0.999738	0.69573	1.55588	8.40429	9.63273	10.4806	9.34929	9.62995	9.42033	10.1456	10.3524	9.93301	7.19439	10.2186	10.2821	9.2655	8.82047	8.30231	9.16774	9.11655	10.1912
0.382489	-0.288741	G3HZE0	G3HZE0	G3HZE0_CRIGR	I79_016439	Complement factor B	0.376698	0.999738	-0.288741	-0.909596	15.9531	16.9589	15.6214	16.0185	15.701	15.6722	16.5187	16.6146	15.5665	16.793	16.8027	15.3393	16.6932	15.8005	16.1429	16.197	15.9948	15.5785
0.0770471	-0.0692396	G3HZE6	G3HZE6;G3HZE5	G3HZE6_CRIGR	I79_016447	Heat shock 70 kDa protein 1A/1B	0.0769944	0.999738	-0.0692396	-0.218907	12.2031	11.5814	11.8093	11.7846	11.0025	12.0912	11.6895	11.5237	11.6512	11.0721	11.5249	11.6863	11.2195	10.7952	11.6075	10.9462	10.9064	11.5619
0.0946806	0.167435	G3HZF4	G3HZF4	G3HZF4_CRIGR	Clic1	Chloride intracellular channel protein	0.0946728	0.999738	0.167435	0.264983	10.6968	10.0728	11.2449	10.7258	9.44828	10.5011	10.9994	10.048	10.1683	10.9933	9.98165	10.3232	10.5476	9.20864	10.5946	10.8558	9.42117	10.5762
0.0671263	-0.175352	G3HZH3	G3HZH3;G3INP0	G3HZH3_CRIGR	I79_016476	RNA helicase	0.0657162	0.999738	-0.175352	-0.192419	7.9863	8.38275	6.54126	7.55158	9.13106	7.87227	5.82195	8.26744	8.26816	7.49967	7.05866	7.94648	7.27689	8.31043	8.70318	6.32539	8.52456	8.91448
0.00138369	-0.00667858	G3HZI1;G3I071	G3I071;G3HZI1	G3HZI1_CRIGR;G3I071_CRIGR	LOC100753244;Rpl35	60S ribosomal protein L35	0.00138368	0.999738	-0.00667858	-0.00424133	7.87971	11.1132	6.90689	9.68699	11.1783	8.35812	8.49018	11.5152	9.08925	7.13299	9.5406	6.19753	10.3083	11.4026	7.64052	10.3538	11.3447	7.6329
0.279631	1.59341	G3HZN5	G3HZN5	G3HZN5_CRIGR	CgPICR_018273	E3 ubiquitin-protein ligase Praja1	0.278534	0.999738	1.59341	0.695108	7.18367	7.08925	8.7533	7.62597	7.41255	7.28801	7.46603	7.87064	12.5185	6.62049	6.99573	7.37103	6.27076	7.18574	11.9786	10.111	7.5293	12.5751
0.0345725	-0.308372	G3HZV0	G3HZV0	G3HZV0_CRIGR	H671_1g3430	Ribosomal protein	0.0344424	0.999738	-0.308372	-0.102249	11.3247	12.8155	7.23073	12.3611	13.0141	7.44551	10.2057	13.0576	7.62651	11.4903	10.7979	7.79417	12.2352	13.5246	7.42856	12.7128	13.5288	6.02165
0.439348	1.39377	G3HZW3	G3HZW3	G3HZW3_CRIGR	I79_016627	60S ribosomal protein L18	0.390316	0.999738	1.39377	1.02423	11.9027	12.3472	10.8869	11.8945	12.6022	6.71491	11.3518	12.2035	9.52025	11.8848	10.4368	7.18793	12.1973	12.6919	8.45809	12.5981	12.9022	12.0283
0.00488687	-0.00902462	G3HZY1	G3HZY1	G3HZY1_CRIGR	I79_016646	RuvB-like helicase	0.00487576	0.999738	-0.00902462	-0.0149198	9.31909	9.36039	7.77857	9.21219	9.81879	8.21233	8.80484	10.0094	8.0249	9.67017	9.49209	6.91906	8.90559	9.75385	8.44153	9.74307	9.18276	8.14806
0.178641	0.461226	G3HZY5	G3HZY5	G3HZY5_CRIGR	Snrnp70	U1 small nuclear ribonucleoprotein 70 kDa	0.170072	0.999738	0.461226	0.470108	7.33319	9.99669	8.32363	10.5819	9.71664	7.2761	7.90806	9.60695	7.00267	8.32448	8.23619	8.3944	10.9602	10.4288	7.96542	10.6311	10.526	9.58103
0.0748256	0.345753	G3I003	G3I003;G3H9W5;G3HE86	G3I003_CRIGR	I79_016670	60S ribosomal protein L13a	0.0745802	0.999738	0.345753	0.213012	10.6898	11.6864	9.62183	11.0263	12.1288	7.28126	7.2492	11.4033	7.98092	9.92124	9.34764	7.94498	11.2279	11.5908	8.38364	12.0413	11.9864	8.21182
0.0300135	-0.175861	G3I004	G3HL66;G3I004	G3I004_CRIGR	Rps11	40S ribosomal protein S11	0.0298912	0.999738	-0.175861	-0.0891804	11.2566	11.7366	8.31003	11.6805	12.0776	8.88535	7.2951	11.95	7.37155	11.4705	10.2552	6.21114	12.0394	12.2352	8.52893	12.3964	12.2429	7.63657
0.0592684	0.0788234	G3I027	G3I027	G3I027_CRIGR	Trap1	Heat shock protein 75 kDa, mitochondrial	0.0573232	0.999738	0.0788234	0.171127	11.574	11.3362	12.5731	10.3098	11.8049	11.1086	9.77794	11.5848	10.6448	9.98155	10.6077	10.2887	10.7961	11.9188	12.1892	11.3931	11.7562	11.9913
0.00405893	-0.0171277	G3I064	G3I064	G3I064_CRIGR	I79_016741	Neutral alpha-glucosidase AB	0.00405268	0.999738	-0.0171277	-0.0124037	9.61078	10.365	7.10676	10.4064	10.733	8.00651	9.41579	10.5428	7.67355	10.3869	9.95299	8.99414	10.702	10.4927	7.91713	10.7701	10.7055	7.58483
0.0581006	0.198764	G3I072	G3I072	G3I072_CRIGR	I79_016749	Elongation factor 1-gamma	0.0580239	0.999738	0.198764	0.167938	10.6216	11.3185	9.68538	10.2427	11.5889	7.08351	9.83214	11.2724	8.82338	10.4842	10.1497	6.90885	11.0879	11.9993	8.98022	11.5659	11.7571	9.34074
0.0118305	0.0348644	G3I073	G3IE48;G3I073	G3I073_CRIGR	I79_016750	Elongation factor 1-gamma	0.0116366	0.999738	0.0348644	0.0358402	11.7843	13.4771	12.7994	13.9214	13.7729	11.8099	12.2552	13.7109	10.9553	13.1467	12.5281	10.7466	13.5565	13.4539	12.0779	14.1719	13.6227	11.3982
0.0764089	-0.25628	G3I0C8	G3I0C8	G3I0C8_CRIGR	Acat1	Acetyl-CoA acetyltransferase 1	0.0740138	0.999738	-0.25628	-0.217216	10.1412	10.6137	7.50422	9.0274	10.475	8.439	7.2912	9.95762	8.70483	8.05884	8.67278	9.58467	9.2316	10.2137	8.60981	9.63194	10.6455	7.00882
0.588115	1.17817	G3I0D8	G3I0D8	G3I0D8_CRIGR	LOC100773531	NADH-cytochrome b5 reductase	0.52304	0.999738	1.17817	1.3172	7.11613	9.04989	7.52115	9.30806	9.65188	8.38407	7.40275	8.83735	8.28022	8.06538	7.11184	7.43898	6.9405	7.60174	7.8325	6.94459	9.67991	9.28475
0.0629573	0.390956	G3I0H2	G3I0H2;G3HUW8;G3IF49	G3I0H2_CRIGR	I79_016857	40S ribosomal protein S4	0.0628193	0.999738	0.390956	0.181157	10.8085	12.6522	9.61709	11.8813	12.9214	7.23961	10.2664	12.6049	7.42294	11.5044	11.5457	6.55478	12.246	12.9916	7.68508	12.5597	12.9241	8.61174
0.508298	1.23844	G3I0Q0	G3I0Q0	G3I0Q0_CRIGR	I79_016939	Non-muscle caldesmon	0.441683	0.999738	1.23844	1.1609	9.78187	10.3957	10.6828	9.78659	9.31243	7.22919	9.60731	9.54969	11.35	9.97923	10.0104	11.0082	8.44677	8.53441	8.05474	7.58432	9.99132	11.1756
0.0594815	-0.12175	G3I0Q1	G3HRK1;G3I583;G3INF1;G3I0Q1	G3I0Q1_CRIGR	Rps26	40S ribosomal protein S26	0.0594626	0.999738	-0.12175	-0.171708	8.47854	7.60013	7.00441	8.61371	9.93779	8.50737	6.89985	10.1913	7.90167	8.9195	7.9007	7.35363	8.78841	10.5402	9.32136	10.2523	9.45503	8.57738
0.0700181	0.117096	G3I0U2	G3I0U2	G3I0U2_CRIGR	I79_016983	Carboxypeptidase B	0.0676843	0.999738	0.117096	0.200184	9.23335	10.799	9.64574	7.84719	10.4023	9.07669	7.89811	10.8103	8.0876	7.85478	11.5517	8.34547	9.43575	8.83466	8.72237	8.13275	10.0008	9.21047
0.0872541	-0.210683	G3I0U6	G3I0U6	G3I0U6_CRIGR	I79_016988	Ceruloplasmin	0.087244	0.999738	-0.210683	-0.245728	11.1331	10.113	11.2892	10.4946	9.74934	11.0983	10.9573	9.46572	11.5938	11.6059	11.0359	10.9457	11.0857	9.34564	11.2984	10.6854	9.2157	11.1966
0.223743	1.06558	G3I100	G3HSB4;G3I100;G3HCC0	G3I100_CRIGR	I79_017043	60S ribosomal protein L27	0.217269	0.999738	1.06558	0.572883	8.90632	11.92	9.3447	11.3229	12.9014	9.66603	8.44682	12.1375	7.83887	11.5486	10.4958	7.6752	12.0797	12.8175	7.55872	12.6382	12.866	10.1484
0.123098	-0.223368	G3I150	G3I150	G3I150_CRIGR	I79_017096	Pescadillo-like	0.121807	0.999738	-0.223368	-0.336817	7.66126	10.299	7.8808	9.06696	10.1171	7.73982	8.84494	9.87151	8.81254	8.17625	8.19999	7.08629	9.59783	10.2217	8.93756	10.2091	9.54659	8.33129
0.202128	-0.413122	G3I179	G3I179	G3I179_CRIGR	Psmd14	26S proteasome non-ATPase regulatory subunit 14	0.198983	0.999738	-0.413122	-0.524154	9.68364	10.1204	8.19222	9.5672	10.11	6.87775	8.68082	9.69506	9.0992	7.88297	6.31217	9.29829	9.76809	9.97305	8.60913	9.27788	10.0475	7.7855
0.0320761	-0.251748	G3I196	G3I196	G3I196_CRIGR	I79_017147	60S ribosomal protein L14	0.0319798	0.999738	-0.251748	-0.0951074	14.4541	14.7521	7.24186	13.1555	13.7087	7.76698	13.7758	13.6603	8.69353	13.3678	12.0745	7.35056	13.1086	13.7818	8.51357	13.6402	13.5899	7.41857
0.397418	-0.686703	G3I1E1;G3IPY4	G3IPY4;G3I1E1	G3I1E1_CRIGR;G3IPY4_CRIGR	I79_017194;I79_026069	60S ribosomal protein L18a	0.372298	0.999738	-0.686703	-0.939907	10.0436	8.11045	7.49736	7.47282	8.79151	7.55022	7.68363	7.62504	9.27055	8.53076	8.20175	8.00927	9.38593	8.62459	9.52502	9.47457	8.80169	7.19916
0.423229	-1.01776	G3I1H0	G3I1H0	G3I1H0_CRIGR	I79_017225	DNA replication licensing factor MCM3	0.406233	0.999738	-1.01776	-0.991945	6.87719	9.92278	7.07749	9.02918	9.40922	9.10477	6.71216	10.2051	8.16256	8.00882	8.52646	8.62571	9.07618	9.80765	8.114	6.7975	9.75048	7.39657
0.0566424	-0.132232	G3I1H5	G3I1H5	G3I1H5_CRIGR	Lgmn	Legumain	0.0552771	0.999738	-0.132232	-0.163947	10.9796	12.3677	13.247	11.6218	11.8387	11.8768	11.2967	12.0918	10.9291	11.5972	13.0251	11.4658	11.4608	11.1999	12.3731	10.6959	10.9555	12.9858
0.558918	-1.41509	G3I1J5	G3I1J5	G3I1J5_CRIGR	I79_017256	Phospholipase A1 member A	0.558772	0.999738	-1.41509	-1.26018	10.0353	10.4144	9.87928	11.1993	9.93582	9.90648	10.4082	10.5659	6.34671	10.5762	10.7887	10.2909	10.3702	10.5217	8.1135	7.72827	9.84141	7.19047
0.327519	0.683931	G3I1J6	G3I1J6	G3I1J6_CRIGR	I79_017258	[Protein ADP-ribosylarginine] hydrolase	0.318463	0.999738	0.683931	0.796357	7.6452	9.26939	8.66985	10.3663	9.83995	7.72054	7.34537	9.22485	7.93022	7.73799	9.39677	7.81261	8.77738	9.25106	7.78112	9.97489	10.0812	7.80524
0.070099	0.349706	G3I1S2	G3HQ75;G3I1S2	G3I1S2_CRIGR	I79_017341	Murinoglobulin-1	0.0694464	0.999738	0.349706	0.200401	14.0061	11.5785	15.424	15.0775	12.0352	15.1811	14.408	12.5051	15.4323	14.232	12.7135	15.557	14.6971	10.6363	15.2043	14.0569	12.0804	15.4496
0.0258883	-0.0915893	G3I1S5	G3I1S5	G3I1S5_CRIGR	I79_017344	Glyceraldehyde-3-phosphate dehydrogenase	0.0258262	0.999738	-0.0915893	-0.0772535	13.5809	15.8485	13.5081	14.6442	16.1478	12.864	13.5777	15.932	12.2627	14.0806	14.9559	12.6353	14.9929	15.9318	13.3585	15.1291	15.9767	12.9026
0.0615861	0.419047	G3I1V3	G3I1V3	G3I1V3_CRIGR	I79_017372	Fibronectin	0.0614614	0.999738	0.419047	0.177436	10.3947	7.25537	13.3933	7.68601	9.17712	13.4668	7.90458	11.6036	13.0232	7.37106	10.5276	12.7694	7.56892	8.71422	13.4796	7.80239	10.1675	13.05
0.494812	0.436347	G3I1V4	G3I1V4	G3I1V4_CRIGR	Atic	Bifunctional purine biosynthesis protein ATIC	0.450443	0.999738	0.436347	1.13432	10.5761	11.2847	11.3439	11.7114	11.555	7.89898	11.0959	11.4116	8.26238	11.3506	11.277	7.05854	11.4392	11.578	11.1492	11.5111	11.4146	12.5497
0.0326888	-0.159697	G3I1Y9	G3I1Y9	G3I1Y9_CRIGR	I79_017410	Sulfated glycoprotein 1	0.0325983	0.999738	-0.159697	-0.0968633	13.4301	12.1357	15.0832	13.9132	11.2848	13.5055	14.2596	11.7895	13.8667	14.3137	12.1381	13.4888	14.4859	11.1883	14.0696	13.5265	10.6815	15.0567
0.281497	-0.355968	G3I1Z7	G3I1Z7	G3I1Z7_CRIGR	I79_017418	Developmentally-regulated GTP-binding protein 1	0.254497	0.999738	-0.355968	-0.699107	9.05818	7.534	6.69206	7.94037	8.57181	5.93766	7.67549	8.72002	7.14305	8.37932	7.16052	7.33472	9.19396	9.27831	9.22161	8.74519	9.81402	8.06677
0.430325	-0.406549	G3I216	G3I216	G3I216_CRIGR	I79_017439	Triosephosphate isomerase	0.430082	0.999738	-0.406549	-1.00618	10.8321	11.2063	10.8642	7.93519	9.98766	10.9304	11.1412	9.96094	10.4195	11.0156	11.2441	10.3663	11.3916	10.3952	10.7032	10.5634	9.88994	10.817
0.166376	-0.567112	G3I220	G3I220	G3I220_CRIGR	I79_017443	Cytoskeleton-associated protein 4	0.162743	0.999738	-0.567112	-0.44138	6.13159	9.44519	7.85865	7.54291	10.6384	7.1907	7.55683	10.44	8.50153	7.52097	9.41321	8.16634	9.81252	10.9641	8.78205	10.8248	9.92501	7.10752
0.245312	-0.495456	G3I230	G3I230	G3I230_CRIGR	Rexo2	Oligoribonuclease, mitochondrial	0.229222	0.999738	-0.495456	-0.62065	10.521	9.76004	10.3077	11.0842	10.3443	7.52412	7.85936	10.6406	8.30691	10.2636	10.0032	7.03993	9.91528	10.3239	9.54659	9.78279	10.5501	7.96643
0.0559792	0.127815	G3I255	G3I255	G3I255_CRIGR	I79_017480	L-lactate dehydrogenase	0.0558878	0.999738	0.127815	0.162129	13.0247	14.038	13.039	14.2461	14.276	12.2605	13.0982	13.8834	11.807	13.1119	13.4662	12.771	14.0168	13.9824	12.4647	14.3634	14.0543	12.4297
0.174924	0.780006	G3I256	G3I256	G3I256_CRIGR	LOC100751672	L-lactate dehydrogenase C chain	0.162661	0.999738	0.780006	0.46144	13.228	12.2744	10.8531	11.9568	11.4177	11.7676	12.722	11.9395	10.5916	7.67021	11.2749	11.4781	11.7094	6.92831	12.1203	11.4294	10.4831	11.1855
0.185164	0.130272	G3I278	G3I278	G3I278_CRIGR	I79_017505	Laminin subunit beta-1	0.18054	0.999738	0.130272	0.48524	11.175	12.1769	12.2643	11.7855	11.4485	10.8628	12.0774	12.3158	10.9112	11.0516	12.3959	10.5004	11.5217	11.1281	11.5028	11.2158	11.3476	11.9801
0.0419281	-0.247574	G3I293	G3I293	G3I293_CRIGR	I79_017522	Protein Z-dependent protease inhibitor	0.0419191	0.999738	-0.247574	-0.123092	11.1566	7.32629	7.5945	12.3839	7.02219	10.6988	12.0224	8.53198	10.2201	11.9518	6.88266	10.6083	11.9479	7.27604	10.4984	11.6918	6.82164	10.4661
0.0567124	-0.122118	G3I2B6	G3I2B6	G3I2B6_CRIGR	I79_017545	Serine/threonine-protein phosphatase 2A 65 kDa regulatory subunit A alpha isoform (Fragment)	0.053385	0.999738	-0.122118	-0.164139	9.71166	7.74278	10.8323	10.1399	8.06819	8.20247	7.30506	9.33318	9.33226	7.62921	9.23208	9.79196	6.47989	8.35956	8.92321	7.9658	7.66174	7.76877
0.143857	-0.474706	G3I2D3	G3I2D3	G3I2D3_CRIGR	I79_017563	40S ribosomal protein S20	0.138826	0.999738	-0.474706	-0.387634	9.54133	9.69558	7.61333	10.6973	10.7008	8.12421	8.69411	9.74307	8.24976	10.263	9.42513	7.66769	10.2966	10.0464	8.71204	10.3025	10.3609	6.9675
0.173278	-0.369914	G3I2F2	G3I2F2	G3I2F2_CRIGR	I79_017595	Splicing factor 3B subunit 2	0.173242	0.999738	-0.369914	-0.45759	7.65802	9.29528	8.06216	7.82958	9.74792	8.52462	7.57006	10.3013	7.70895	8.66639	8.10949	7.98461	10.4054	10.2986	8.59724	9.83154	10.0687	8.29129
0.0792049	-0.27181	G3I2H0	G3I2H0	G3I2H0_CRIGR	CgPICR_009535	Dipeptidyl peptidase 3	0.0750108	0.999738	-0.27181	-0.224613	7.84506	9.01705	9.85292	9.31372	9.39071	8.37775	9.82957	9.28709	7.59914	7.82828	9.11918	8.1718	9.28513	9.17335	8.4257	9.57047	10.1446	6.35365
0.101943	-0.265611	G3I2I1	G3I2I1	G3I2I1_CRIGR	Mcm4	DNA replication licensing factor MCM4	0.101086	0.999738	-0.265611	-0.28361	7.43171	9.94277	8.85833	7.13395	9.96133	7.25805	7.17171	9.07004	8.48878	7.13172	8.32855	6.98849	9.58687	9.84032	8.11802	9.71505	9.65153	7.3818
0.0435647	0.174826	G3I2I9	G3I2I9	G3I2I9_CRIGR	Rpl3	60S ribosomal protein L3	0.0435254	0.999738	0.174826	0.127691	11.1634	11.2437	7.63799	10.6936	11.7131	9.63306	7.10836	10.8674	8.32531	8.74512	9.30622	6.96818	11.3549	11.3931	8.64701	11.7845	11.5378	8.59723
0.272055	-0.427304	G3I2K8	G3I2K8	G3I2K8_CRIGR	Rrm2	RRM2	0.271428	0.999738	-0.427304	-0.678821	7.28797	7.72994	9.18567	7.83027	9.41251	7.07865	8.53601	8.84585	8.06487	7.88996	8.45986	7.47662	8.20713	9.74079	8.44118	8.76638	8.79306	7.54775
0.00906634	-0.0204716	G3I2M1	G3I2M1	G3I2M1_CRIGR	Cct6a	Chaperonin containing TCP1 subunit 6A	0.00905363	0.999738	-0.0204716	-0.0275505	11.5215	12.3214	11.0412	11.9681	12.6867	11.5657	11.5186	12.4196	8.29298	12.1652	11.5412	10.9453	12.1775	12.6308	11.006	12.4648	12.4977	10.7903
0.0312819	-0.207311	G3I2N1	G3I2N1	G3I2N1_CRIGR	I79_017672	Phosphate carrier protein, mitochondrial	0.0311547	0.999738	-0.207311	-0.092828	10.2058	11.9056	7.09382	11.8788	12.452	8.16515	9.58039	12.0202	7.91006	11.0269	10.4719	7.87529	11.8812	12.5157	8.14319	12.2695	12.5423	7.10634
0.0718008	-0.229563	G3I2N4	G3I2N4	G3I2N4_CRIGR	I79_017678	Lamina-associated polypeptide 2, isoforms alpha/zeta	0.071365	0.999738	-0.229563	-0.204953	6.14519	10.3883	10.088	7.89235	10.5611	6.08752	8.20146	10.5631	8.59804	6.96793	9.19009	7.79047	10.168	11.0275	7.99308	9.82214	10.4523	8.2254
0.0122357	0.0506121	G3I2P8	G3I2P8	G3I2P8_CRIGR	I79_017691	Annexin	0.0115927	0.999738	0.0506121	0.0370512	6.57313	8.50123	8.57828	9.26287	9.08455	7.95607	7.3187	6.79198	8.88147	7.75511	7.64803	7.32021	5.90206	8.72656	10.5361	8.13695	8.8639	8.31571
0.10089	0.289849	G3I2Y1	G3I2Y1	G3I2Y1_CRIGR	CgPICR_005558	Aspartate aminotransferase	0.100863	0.999738	0.289849	0.280922	11.1502	9.46303	8.31379	9.74721	10.4699	9.68436	8.24288	10.6831	9.30527	7.14215	9.72135	6.88507	9.25835	10.6408	8.03982	9.98705	10.5895	8.232
0.144023	-0.460552	G3I306	G3I306	G3I306_CRIGR	Eif4g1	Eukaryotic translation initiation factor 4 gamma 1	0.141406	0.999738	-0.460552	-0.388035	6.40988	10.0171	8.97612	7.72066	10.4334	8.84678	7.93197	9.80086	7.82335	7.98133	7.6702	8.37025	8.98876	10.3239	8.2662	9.17337	10.2412	6.78261
0.092915	0.416385	G3I334	G3I334	G3I334_CRIGR	I79_017834	Hydroxyacyl-coenzyme A dehydrogenase, mitochondrial	0.0922786	0.999738	0.416385	0.260425	8.28016	10.5204	7.57536	10.8187	11.0527	7.11082	7.18345	10.7313	8.89225	9.80235	8.87937	7.15964	11.2254	11.1216	7.28939	11.3824	11.0749	8.42825
0.11442	0.392121	G3I351	G3I351	G3I351_CRIGR	I79_017852	40S ribosomal protein S9	0.11339	0.999738	0.392121	0.315173	9.88241	11.0966	9.34341	7.84322	10.9218	7.31696	7.3367	10.755	8.33958	10.4661	9.42171	7.19675	9.19195	10.7592	8.33742	10.1382	11.4126	7.91407
0.482611	0.901396	G3I390	G3I390	G3I390_CRIGR	I79_017891	Actin-related protein 2/3 complex subunit	0.440621	0.999738	0.901396	1.11022	8.29345	9.12682	9.17517	7.44976	9.65378	7.59849	8.15548	9.28094	8.20478	9.32778	8.38685	6.27213	9.63194	8.18982	6.98266	9.70895	8.90884	8.89081
0.0572282	-0.244234	G3I3C7	G3I3C7	G3I3C7_CRIGR	I79_017931	40S ribosomal protein S7	0.0572248	0.999738	-0.244234	-0.165552	10.1642	11.648	8.9362	10.6087	11.9346	8.51596	7.99303	11.6278	7.87784	10.5771	9.21878	8.08114	10.5726	12.187	8.63295	10.8465	11.6583	8.15508
0.0317872	-0.0241534	G3I3G8	G3I3G8	G3I3G8_CRIGR	H671_3g9883	Transaldolase	0.0317862	0.999738	-0.0241534	-0.0942787	10.6081	10.5555	9.96279	9.87871	10.0033	10.3005	9.52032	10.2689	9.76094	10.1621	10.2223	10.3991	9.8937	10.0444	9.44786	10.1333	9.542	9.63818
0.19411	-0.162493	G3I3U5	G3I3U5	G3I3U5_CRIGR	I79_018113	Nidogen-1	0.18335	0.999738	-0.162493	-0.50584	12.1343	13.1941	12.4058	12.0899	12.1159	11.5674	12.1445	12.7514	11.0996	12.2367	13.4333	11.2114	11.8574	12.0439	12.1954	11.2673	12.0776	12.2643
0.00955954	0.0135721	G3I3W0	G3I4M5;G3I3W0	G3I3W0_CRIGR	I79_018128	Calponin	0.00955674	0.999738	0.0135721	0.0290333	6.75495	8.27774	9.77806	8.29461	8.81962	9.09515	7.02586	8.68041	7.31119	7.36122	8.38659	7.27369	8.31983	9.45293	8.58917	8.32065	9.40456	8.67744
0.0576477	-0.378275	G3I3W6	G3I3W6	G3I3W6_CRIGR	Rpl27a	60S ribosomal protein L27a	0.0567887	0.999738	-0.378275	-0.1667	11.3051	12.7851	9.62766	12.9469	13.3878	10.2906	11.7086	12.743	7.95505	12.646	10.6416	7.572	13.5199	12.8214	9.74538	14.1112	13.0422	7.79843
0.101914	0.0585597	G3I3X4;G3I4H6	G3I4H6;G3I3X4	G3I3X4_CRIGR;G3I4H6_CRIGR	CgPICR_016294;I79_018355	Fructose-bisphosphate aldolase	0.0951308	0.999738	0.0585597	0.283536	13.1281	13.2446	13.2763	13.4763	13.1895	12.9326	13.0287	13.2659	12.4469	13.6413	13.634	12.6224	13.2307	13.0799	12.5506	13.0251	12.9901	13.0217
1.09111	-0.441288	G3I3X4;G3I4H6;G3IK44	G3I4H6;G3IK44;G3I3X4;G3HJY5	G3I3X4_CRIGR;G3I4H6_CRIGR;G3IK44_CRIGR	Aldoc;CgPICR_016294;I79_018355	Fructose-bisphosphate aldolase	0.895347	0.999738	-0.441288	-2.32068	12.9659	13.4031	12.8747	13.1373	12.8251	12.8249	13.5037	13.0094	12.2558	13.0531	13.067	12.3003	13.3713	12.758	12.9335	12.681	12.4974	12.5606
0.206004	0.677787	G3I3Y6	G3I3Y6	G3I3Y6_CRIGR	I79_018157	Glutathione S-transferase	0.20597	0.999738	0.677787	0.53296	7.33084	10.6988	9.47779	11.3921	11.0433	8.57693	8.31634	10.6881	8.45278	10.9017	10.3527	8.14618	11.0162	10.3095	7.97734	11.5607	11.067	8.70878
0.248908	0.539146	G3I403	G3I403	G3I403_CRIGR	I79_018174	Serine/threonine-protein phosphatase PP1-alpha catalytic subunit	0.2453	0.999738	0.539146	0.628536	7.14868	9.1454	8.28737	9.65301	8.47459	7.61719	6.88318	8.81239	8.27702	7.8963	8.09563	8.03345	9.53667	8.80258	7.89105	9.87652	10.1095	7.86171
0.156939	0.446918	G3I432	G3I432	G3I432_CRIGR	LOC100772005	ATPase family AAA domain-containing protein 3	0.155618	0.999738	0.446918	0.41902	7.34217	8.70253	6.69965	9.77685	10.3268	8.0912	7.55194	9.62542	7.2284	7.368	7.71019	6.31373	10.0408	9.43066	7.187	9.8489	10.0523	8.09798
1.68595	1.05575	G3I437	G3I437	G3I437_CRIGR	I79_018184	Agrin	1.67595	0.999738	1.05575	3.71252	7.4524	9.14775	9.63672	7.90995	8.03026	7.21167	10.4644	10.3769	9.20969	7.56752	9.13593	7.84701	7.53106	8.18173	7.92538	9.30488	8.93094	8.56959
0.157956	0.315621	G3I486	G3I486	G3I486_CRIGR	Hp1bp3	Heterochromatin protein 1-binding protein 3	0.149824	0.999738	0.315621	0.421441	6.99545	8.89668	8.21697	9.07859	9.3252	8.77816	7.45359	9.62217	8.34016	7.86038	7.49993	7.19233	8.79123	8.64508	8.04866	10.1436	8.58604	7.70223
0.0359092	-0.057344	G3I4H0	G3I4H0	G3I4H0_CRIGR	I79_018349	Coronin-1A	0.035483	0.999738	-0.057344	-0.106059	8.88321	7.28183	9.26438	7.57082	8.97967	9.78469	7.61855	8.7051	9.47166	8.14427	9.45133	9.47173	9.51068	7.92662	8.78329	8.88159	8.11585	9.05112
0.556062	-0.375668	G3I4H6	G3I4H6	G3I4H6_CRIGR	I79_018355	Fructose-bisphosphate aldolase	0.540268	0.999738	-0.375668	-1.2546	10.6693	10.9802	10.7706	11.1125	11.0592	10.7737	11.1923	11.2203	11.0548	11.3661	11.652	10.5481	10.8313	10.8668	10.3605	10.5556	10.5676	9.80846
0.483448	0.928775	G3I4H6;G3IK44	G3I4H6;G3IH03;G3IK44	G3I4H6_CRIGR;G3IK44_CRIGR	Aldoc;I79_018355	Fructose-bisphosphate aldolase	0.456356	0.999738	0.928775	1.11188	7.60364	9.85741	8.66145	9.202	10.2307	8.90674	6.96874	9.03652	8.25724	7.32657	10.1497	7.95797	6.75976	9.35806	7.99359	8.74829	9.68182	8.46762
0.198072	0.447235	G3I4N3	G3I4N3	G3I4N3_CRIGR	Kars1	Lysine--tRNA ligase	0.197741	0.999738	0.447235	0.514907	7.98633	10.0005	7.49946	10.6858	10.3389	6.67661	9.33858	9.92067	8.19508	7.39271	6.90479	7.84774	9.82941	10.2793	8.12849	10.6799	10.1364	8.7627
0.238578	0.450824	G3I4W7	G3I4W7	G3I4W7_CRIGR	Ctsd	Cathepsin D	0.231147	0.999738	0.450824	0.605823	11.8741	10.617	10.2292	8.89092	9.84241	10.1191	9.55761	10.5128	10.1313	10.4158	10.6139	10.5272	11.1529	8.87401	10.1806	11.2054	10.1409	10.2137
0.0618848	0.262995	G3I4Z0	G3I4Z0	G3I4Z0_CRIGR	I79_018531	Signal transducing adapter molecule 2	0.0604621	0.999738	0.262995	0.178248	13.519	12.6394	14.0344	14.0168	12.4673	14.3025	13.6966	12.2145	14.1282	14.1632	13.1653	13.9772	14.4058	10.3415	14.1692	13.62	11.9402	14.1453
0.20935	0.742279	G3I518	G3I518	G3I518_CRIGR	Gfm1	Elongation factor G, mitochondrial	0.207925	0.999738	0.742279	0.540538	6.95619	10.0025	7.87783	8.71628	10.2591	7.89876	6.776	9.99801	7.84659	10.4489	10.3225	8.03002	6.74536	10.4982	8.12222	9.65544	10.3455	7.59166
0.470209	0.731942	G3I539	G3I539	G3I539_CRIGR	I79_018582	Hsc70-interacting protein	0.426871	0.999738	0.731942	1.08566	6.83775	8.89598	10.8751	9.22208	8.79796	9.98366	8.12059	9.4181	10.157	6.66063	9.10715	10.1572	9.53827	8.82455	9.15352	9.88338	8.80278	11.026
0.51417	0.376991	G3I595	G3I595	G3I595_CRIGR	I79_018639	Histidine--tRNA ligase	0.48985	0.999738	0.376991	1.17245	11.1678	10.2101	9.9307	6.85828	9.36646	10.6528	6.85054	9.82003	7.17858	10.3872	10.162	10.3878	9.71403	9.96088	9.01639	9.80274	10.2463	9.77327
0.0690263	-0.134333	G3I596	G3I596	G3I596_CRIGR	I79_018640	Histidyl-tRNA synthetase, cytoplasmic	0.0672478	0.999738	-0.134333	-0.197525	10.959	8.42574	7.88575	9.7279	9.82269	9.52708	10.1408	9.58826	9.01121	7.71933	10.135	9.26957	9.71176	9.28177	8.69603	9.92826	9.45857	7.89973
0.0424251	0.258788	G3I5A4	G3I5A4	G3I5A4_CRIGR	Anxa5	Annexin	0.0424162	0.999738	0.258788	0.124491	11.6804	12.0597	10.3642	11.8689	12.4354	9.7579	10.4656	12.2559	7.8311	11.8555	11.5477	8.57332	11.9073	12.5976	7.75804	12.6154	12.258	8.16598
0.191149	0.585331	G3I5H3	G3I5H3	G3I5H3_CRIGR	I79_018721	Elongation factor 1-delta	0.185117	0.999738	0.585331	0.499042	10.2996	12.0583	11.8922	11.2102	12.3419	7.24083	10.4168	11.8778	8.4098	11.1087	12.0407	7.93121	11.6017	12.1982	8.7859	11.229	12.4339	10.6788
0.757571	0.315994	G3I5L3	G3I5L3	G3I5L3_CRIGR	Anxa1	Annexin	0.726144	0.999738	0.315994	1.64772	10.9988	11.0714	10.6741	10.7438	11.5552	14.6799	7.47721	10.9757	9.97259	11.0798	11.4962	10.0123	10.8973	11.2388	10.9868	11.0662	11.6272	11.3774
0.0186143	-0.0974984	G3I5N5	G3I5N5	G3I5N5_CRIGR	I79_018788	DNA topoisomerase 2	0.0185556	0.999738	-0.0974984	-0.0559771	10.0108	11.5556	8.85262	10.9879	12.2198	7.92448	10.0719	11.1883	7.12579	10.3243	9.92259	8.60666	11.7097	11.7077	8.45718	11.91	11.8716	7.80057
0.153324	0.76029	G3I5N6	G3I5N6	G3I5N6_CRIGR	Igfbp4	Insulin-like growth factor-binding protein 4	0.151751	0.999738	0.76029	0.410394	10.9343	12.0801	15.306	11.2562	10.7431	13.0661	10.8715	11.0362	14.3475	11.567	12.0885	13.6205	10.6666	11.4188	14.1213	10.8419	11.8144	15.8312
0.0222745	-0.104383	G3I5Q4	G3I5Q4	G3I5Q4_CRIGR	I79_018809	Heterogeneous nuclear ribonucleoprotein M	0.0222255	0.999738	-0.104383	-0.0667229	9.45406	10.1449	8.35046	7.94374	10.8398	6.82405	7.65271	10.4776	8.35752	7.12839	7.63219	8.59398	10.758	10.9979	7.89435	11.0838	10.8827	7.37055
0.206661	0.630762	G3I5Q9	G3I0B0;G3I5Q9	G3I5Q9_CRIGR	Rab11b	RAB11B, member RAS oncogene family	0.199962	0.999738	0.630762	0.53445	11.8024	11.9811	10.1878	11.8897	11.7767	9.17992	11.8394	11.8101	9.61275	11.0172	12.1439	9.23024	11.5551	11.6035	8.4055	11.4458	11.8746	10.136
0.255384	0.96374	G3I5R2	G3I5R2	G3I5R2_CRIGR	Rps28	40S ribosomal protein S28	0.246554	0.999738	0.96374	0.642688	7.11166	11.8437	9.54334	10.4618	12.4033	7.82199	8.17032	11.957	7.64972	10.5572	10.8496	7.33614	10.033	12.9432	8.35961	11.9182	12.2368	10.072
0.146584	-0.282772	G3I5S7	G3I5S7	G3I5S7_CRIGR	I79_018833	Coatomer subunit delta	0.14344	0.999738	-0.282772	-0.394216	7.45871	9.59677	6.93833	8.66588	9.71053	6.41559	8.62581	9.08816	8.20232	8.00421	8.88007	8.05641	9.20004	9.30933	8.21076	8.49943	9.76586	7.60651
0.0268433	0.0903258	G3I5W2	G3I5W2	G3I5W2_CRIGR	Tardbp	TAR DNA-binding protein 43	0.0267696	0.999738	0.0903258	0.0800233	7.34168	9.70987	8.65812	8.22274	9.89993	6.79069	7.67077	9.94969	7.6539	10.2463	8.23432	7.32917	8.73689	10.3277	7.90852	9.81531	10.0952	7.33358
0.202662	0.664054	G3I5W3	G3I5W3	G3I5W3_CRIGR	I79_018871	TAR DNA-binding protein 43	0.193332	0.999738	0.664054	0.52537	9.36219	8.97198	7.29868	8.78889	9.84216	8.82763	7.28019	9.23788	8.53287	8.27926	8.7589	7.91256	9.49645	9.78023	6.11814	9.65822	9.52173	8.20703
0.116828	0.0995022	G3I664	G3I664	G3I664_CRIGR	H671_4g12064	Procollagen C-endopeptidase enhancer 1	0.116828	0.999738	0.0995022	0.321204	11.8996	13.3647	13.2113	12.9344	12.2033	11.1293	13.0109	12.7669	11.6611	12.3279	13.3386	11.2081	12.7686	12.2696	12.0248	12.4678	12.0673	12.8264
0.421645	0.314638	G3I692	G3I692	G3I692_CRIGR	Cndp2	CNDP2	0.39747	0.999738	0.314638	0.988765	7.5557	9.89039	10.5794	9.25859	9.88527	10.7089	11.3936	10.1116	10.9883	9.30125	10.0346	11.1625	9.73413	9.54356	9.27892	9.29643	9.91449	10.2896
[truncated: 175 more rows]
