# Supplementary material for: Xylosyltransferase engineering to manipulate proteoglycans in mammalian cells
Source: Nat Chem Biol. 2026 Jan 20;22(4):612–21. doi: 10.1038/s41589-025-02113-w (PMC13038410; doi:10.1038/s41589-025-02113-w)
Supplement: Supplementary file 11 — In vitro enzymatic conversion data for Fig. 1c. [file 41589_2025_2113_MOESM11_ESM.xls]

## Sheet: Sheet1
	Enzyme	UDP-sugar	glycosylation%	glycosylation%	glycosylation%	Average	SD
			Replicate 1	Replicate 2	Replicate 3
1	WT	UDP-Xyl	100	96	95	97	2.64575
	WT	UDP-Glc	0	0	0	0	0
	WT	UDP-6Az-Glc	0	0	0	0	0
2	392A	UDP-Xyl	0	0	0	0	0
	392A	UDP-Glc	0	0	0	0	0
	392A	UDP-6Az-Glc	0	0	0	0	0
3	392N	UDP-Xyl	0	0	0	0	0
	392N	UDP-Glc	0	0	0	0	0
	392N	UDP-6Az-Glc	0	0	0	0	0
4	392V	UDP-Xyl	0	0	0	0	0
	392V	UDP-Glc	0	0	0	0	0
	392V	UDP-6Az-Glc	0	0	0	0	0
5	392H	UDP-Xyl	5	3	6	4.66667	1.52753
	392H	UDP-Glc	0	0	0	0	0
	392H	UDP-6Az-Glc	0	0	0	0	0
6	392G	UDP-Xyl	0	0	0	0	0
	392G	UDP-Glc	0	0	0	0	0
	392G	UDP-6Az-Glc	0	0	0	0	0
7	L525A	UDP-Xyl	95	93	98	95.3333	2.51661
	L525A	UDP-Glc	7	9	11	9	2
	L525A	UDP-6Az-Glc	0	0	0	0	0
8	L525G	UDP-Xyl	17	15	18	16.6667	1.52753
	L525G	UDP-Glc	0	0	0	0	0
	L525G	UDP-6Az-Glc	0	0	0	0	0
9	L526A	UDP-Xyl	83	86	92	87	4.58258
	L526A	UDP-Glc	85	87	81	84.3333	3.05505
	L526A	UDP-6Az-Glc	100	88	90	92.6667	6.4291
10	L526V	UDP-Xyl	100	96	92	96	4
	L526V	UDP-Glc	9	11	12	10.6667	1.52753
	L526V	UDP-6Az-Glc	0	0	0	0	0
11	L526G	UDP-Xyl	9	7	12	9.33333	2.51661
	L526G	UDP-Glc	9	12	10	10.3333	1.52753
	L526G	UDP-6Az-Glc	70	82	75	75.6667	6.02771
12	L525AL526A	UDP-Xyl	0	0	0	0	0
	L525AL526A	UDP-Glc	0	0	0	0	0
	L525AL526A	UDP-6Az-Glc	0	0	0	0	0
13	L525AL526H	UDP-Xyl	0	0	0	0	0
	L525AL526H	UDP-Glc	0	0	0	0	0
	L525AL526H	UDP-6Az-Glc	0	0	0	0	0
14	L525AL526V	UDP-Xyl	0	0	0	0	0
	L525AL526V	UDP-Glc	0	0	0	0	0
	L525AL526V	UDP-6Az-Glc	0	0	0	0	0
15	L525AL526G	UDP-Xyl	0	0	0	0	0
	L525AL526G	UDP-Glc	0	0	0	0	0
	L525AL526G	UDP-6Az-Glc	0	0	0	0	0
16	W392AL525A	UDP-Xyl	0	0	0	0	0
	W392AL525A	UDP-Glc	0	0	0	0	0
	W392AL525A	UDP-6Az-Glc	0	0	0	0	0
17	W392AL526A	UDP-Xyl	0	0	0	0	0
	W392AL526A	UDP-Glc	0	0	0	0	0
	W392AL526A	UDP-6Az-Glc	0	0	0	0	0
