# Supplementary material for: Xylosyltransferase engineering to manipulate proteoglycans in mammalian cells
Source: Nat Chem Biol. 2026 Jan 20;22(4):612–21. doi: 10.1038/s41589-025-02113-w (PMC13038410; doi:10.1038/s41589-025-02113-w)
Supplement: Supplementary file 12 — In vitro enzymatic kinetics data for Fig. 1d. [file 41589_2025_2113_MOESM12_ESM.xlsx]

## Sheet: BHXT1+6AzGlc
BH-XT1
UDP-6Az-Glc	rate (nM/s)	rate (nM/s)	rate (nM/s)
concentration (mM)	Replicate 1	Replicate 2	Replicate 3
3.125	0	0	0
6.25	0	0	0
12.5	0.368519	0.203704	0.168519
25	0.812963	0.903704	0.690741
50	1.54259	1.37037	1.3463
100	1.67037	1.87037	1.82593
200	2.05556	2.03704	1.85185
400	2.05556	2.22222	2.01852
