# Supplementary material for: Xylosyltransferase engineering to manipulate proteoglycans in mammalian cells
Source: Nat Chem Biol. 2026 Jan 20;22(4):612–21. doi: 10.1038/s41589-025-02113-w (PMC13038410; doi:10.1038/s41589-025-02113-w)
Supplement: Supplementary file 13 — Peptide substrate preference data for Fig. 2a. [file 41589_2025_2113_MOESM13_ESM.xlsx]

## Sheet: Sheet1
	Q	E	E	E	G	S	G	G	G	Q	G	G	WT
	X-5	X-4	X-3	X-2	X-1	X	X+1	X+2	X+3	X+4	X+5	X+6	Positions
D	0.970605	0.288334	0.555276	0.801899	0.195408	0.019072	0.255956	1.13367	0.627681	0.903975	1.17681	1.31858	Single mugation of amino acids at each position
E	1.0353	0.855745	0.714296	0.789685	0.171455	0.080284	0.205057	1.02071	0.701079	0.863426	1.87949	1.41675
N	1.73296	1.59957	0.930786	0.848379	0.394318	0.0689643	0.568481	2.02333	1.08329	1.06373	1.90512	3.59145
Q	1.42681	1.48189	1.20476	1.56958	0.394851	0.103233	0.371602	0.933613	0.789987	1.65274	1.82518	3.36541
H	0.450536	0.397904	0.61204	0.39099	0.273023	0.0681263	0.376385	0.527666	0.339497	0.986392	0.870487	1.1901
K	0.774248	0.764528	0.879012	0.402355	0.401672	0.0758156	0.423484	0.604971	0.336662	1.12065	0.763192	1.53647
R	0.337786	0.258565	0.255613	0.242102	0.183225	0.152651	0.186111	0.250372	0.181314	0.376127	0.345919	0.34535
S	0.737528	0.435064	0.788218	0.369827	0.242149	0.795596	0.164401	0.438921	0.293007	0.81185	0.907032	0.727107
T	0.403521	0.3402	0.331276	0.283748	0.204964	0.0997812	0.172475	0.368797	0.197484	0.392148	0.455732	0.749901
C	0.977886	0.565081	0.924695	0.796095	0.414557	0.0675992	0.403529	0.982998	0.575869	0.764922	1.68444	1.45965
P	0.87594	1.0233	1.8722	0.609194	0.419884	0.101843	0.442157	0.388958	0.826196	4.14851	2.25354	2.43825
G	0.623789	0.396059	0.460246	0.386278	1.08989	0.10909	1.20706	0.840834	1.07767	0.474409	0.85679	0.69288
A	0.512896	0.242782	0.435187	0.253942	0.324374	0.135838	0.393169	1.30906	0.437719	0.784314	1.05113	0.78278
V	1.01811	0.835051	0.455043	0.226596	0.160772	0.096631	0.158484	0.4136	0.200964	0.408809	0.733288	0.612989
I	1.47945	0.944075	1.76375	0.631892	0.300214	0.0661555	0.329943	0.719521	0.601713	0.903722	2.85673	1.68599
L	1.20262	0.891073	0.916904	0.884048	0.319073	0.0941895	0.592802	0.719431	0.520923	1.19962	2.95728	2.1524
M	1.52267	0.782027	0.77641	0.536991	0.501597	0.0597413	0.883953	1.09945	0.803875	0.910753	1.49215	2.81245
Y	0.651012	0.389501	1.10313	0.519466	0.214469	0.0900612	0.169229	0.736174	0.299781	0.347842	1.06531	0.78402
F	0.303603	0.298383	1.3304	0.436759	0.293112	0.0561334	0.471071	2.39715	0.334263	0.6948	1.55931	0.628429
W	0.512213	0.395813	1.23456	0.935737	0.200802	0.0708428	0.198263	1.80943	0.717471	1.2325	1.01171	0.851635
