# Supplementary material for: Xylosyltransferase engineering to manipulate proteoglycans in mammalian cells
Source: Nat Chem Biol. 2026 Jan 20;22(4):612–21. doi: 10.1038/s41589-025-02113-w (PMC13038410; doi:10.1038/s41589-025-02113-w)
Supplement: Supplementary file 14 — Glycoproteomics evaluation data for Fig. 2e. [file 41589_2025_2113_MOESM14_ESM.xlsx]

## Sheet: Information
HexNAc(1) 118.0643 was used as a custom modification for Itag-reacted 6AzGlc.

## Sheet: Summary
Summary:
	1) Input data file: C:\Users\byonic-user\Desktop\Glycoproteomics data Byonic\IQ3057_Zhen\IQ3057_Decorin_in_solutionr.raw
	2) Protein database: C:\Users\byonic-user\Desktop\Byonic outputs\IQ3057_Zhen\focused\in sol_focused\objs\in solution_focused_with_decoys.fasta
	3) Parameter file: C:\Users\byonic-user\Desktop\Byonic outputs\IQ3057_Zhen\Decorin_in_sol_glycanMod\objs\params.prf
	4) Date/Time: 21 July 2023 11:37:39 BST
	5) RunTime: 33 minutes, 58 seconds; on 2 cores
Summary Statistics:
	1) Reporting 196 forward and 143 reverse proteins
	2) 1744 unique forward peptides
	3) 13350 spectra matched to forward peptides
	4) Estimated spectrum-level FDR on true proteins is 0.4%
Recorded protein search configuration:
Num	Rule	Value
0	Protein database	C:\Users\byonic-user\Desktop\Byonic outputs\IQ3057_Zhen\focused\in sol_focused\objs\in solution_focused_with_decoys.fasta
1	Spectrum-level FDR	Auto cut
2	Cleavage residues	RK
3	Digest cutter	C-terminal cutter
4	Peptide termini	Semi specific
5	Maximum number of missed cleavages	2
6	Precursor tolerance	10.0 ppm
7	Fragment tolerance	frag:hcd 20.0 ppm, frag:etd 0.2 Da
8	Fragment tolerance version	2
9	Charges applied to charge-unassigned spectra:	2,3,4
10	Precursor mass max	10000.0
11	N-glycan search	None
12	O-glycan search	None
13	Off by x isotopes	-2,-1,0,+1,+2
14	Contaminants added	false
15	Decoys added	false
16	%Additional parameters:
17	Disulfide Enable	false
18	Trisulfide Enable	false
19	DSS Crosslink Enable	false
20	Custom Crosslink Enable	false
21	Wildcard Enable	0
22	Combyne cut off score	Auto
23	Protein FDR cutoff	No Cutoff
24	Focused DB created	false
25	Export mzIdentML	false
26	Score version	2
27	precursor_assignment_flags	2
28	po_NumberMonosReturn	1
29	Lock mass list	None
30	%Modification searches:
31	common_modifications_max	2
32	rare_modifications_max	1
33	%Fixed and variable modifications:
34	Carbamidomethyl / +57.021464 @ C | fixed
35	Deamidated / +0.984016 @ N | common1
36	Oxidation / +15.994915 @ M | common1
37	% Custom modification text below
38	%Glycan modifications:
39	HexNAc(1) 118.0643 @ OGlycan | common3
40	HexNAc(1) 117.0573 @ OGlycan | common3
41	HexNAc(1) 119.0713 @ OGlycan | common3
42	% Custom modification text below
43	Show all N-glycopeptides	0
44	%Addition parameters:
45	Product Version	PMI-Byonic-Demo:v4.6.1
46	Registered to	Benjamin Schumann Francis Crick Institute

## Sheet: Spectra
Query #:z	Protein Rank	Peptide < ProteinMetrics Confidential >	Glycans NHFAGNa	Modification Type(s)	Observed m/z	z	Observed (M+H)	Calc. mass (M+H)	Off-by-x error	Mass error (ppm)	Starting position	Cleavage	Score	Delta	Delta Mod	|Log Prob|	# of unique peptides	Protein Name	Protein DB number	Comment	Scan #	Scan Time
02594:2	1	A.GPFQQR.G			366.693	2	732.379	732.379	0	-0.3	17	NRagged	301.11	226.13	226.13	1.84	419	>>sp|P07585|PGS2_HUMAN Decorin OS=Homo sapiens OX=9606 GN=DCN PE=1 SV=1	337	iq3057_decorin_in_solutionr.ScanId;v=1;d1=6558.6558.2	controllerType=0 controllerNumber=1 scan=6558	28.5454
02685:2	1	A.GPFQQR.G			366.693	2	732.378	732.379	0	-0.7	17	NRagged	319.11	302.14	302.14	2.13	419	>>sp|P07585|PGS2_HUMAN Decorin OS=Homo sapiens OX=9606 GN=DCN PE=1 SV=1	337	iq3057_decorin_in_solutionr.ScanId;v=1;d1=6661.6661.2	controllerType=0 controllerNumber=1 scan=6661	28.7392
02682:2	1	A.GPFQQR.G			366.693	2	732.378	732.379	0	-0.7	17	NRagged	351.54	275.84	275.84	2.13	419	>>sp|P07585|PGS2_HUMAN Decorin OS=Homo sapiens OX=9606 GN=DCN PE=1 SV=1	337	iq3057_decorin_in_solutionr.ScanId;v=1;d1=6658.6658.2	controllerType=0 controllerNumber=1 scan=6658	28.7352
02588:2	1	A.GPFQQR.G			366.693	2	732.379	732.379	0	0	17	NRagged	353.62	279.95	279.95	2.13	419	>>sp|P07585|PGS2_HUMAN Decorin OS=Homo sapiens OX=9606 GN=DCN PE=1 SV=1	337	iq3057_decorin_in_solutionr.ScanId;v=1;d1=6551.6551.2	controllerType=0 controllerNumber=1 scan=6551	28.5286
02697:2	1	A.GPFQQR.G			366.693	2	732.379	732.379	0	0.1	17	NRagged	356.4	288.89	288.89	2.11	419	>>sp|P07585|PGS2_HUMAN Decorin OS=Homo sapiens OX=9606 GN=DCN PE=1 SV=1	337	iq3057_decorin_in_solutionr.ScanId;v=1;d1=6674.6674.2	controllerType=0 controllerNumber=1 scan=6674	28.7612
02593:2	1	A.GPFQQR.G			366.693	2	732.379	732.379	0	-0.3	17	NRagged	366.42	289.58	289.58	2.11	419	>>sp|P07585|PGS2_HUMAN Decorin OS=Homo sapiens OX=9606 GN=DCN PE=1 SV=1	337	iq3057_decorin_in_solutionr.ScanId;v=1;d1=6557.6557.2	controllerType=0 controllerNumber=1 scan=6557	28.5411
40659:3	1	G.PFQQRGLFDFM[+15.995]LEDEASGIGPEVPDDR.D		M[+16]	1027.81	3	3081.41	3081.43	0	-5.7	18	NRagged	103.03	103.03	103.03	1.22	419	>>sp|P07585|PGS2_HUMAN Decorin OS=Homo sapiens OX=9606 GN=DCN PE=1 SV=1	337	iq3057_decorin_in_solutionr.ScanId;v=1;d1=46588.46588.3	controllerType=0 controllerNumber=1 scan=46588	88.5452
40633:4	1	G.PFQQRGLFDFM[+15.995]LEDEASGIGPEVPDDR.D		M[+16]	771.107	4	3081.41	3081.43	0	-6.8	18	NRagged	163.66	163.66	163.66	0.84	419	>>sp|P07585|PGS2_HUMAN Decorin OS=Homo sapiens OX=9606 GN=DCN PE=1 SV=1	337	iq3057_decorin_in_solutionr.ScanId;v=1;d1=46561.46561.4	controllerType=0 controllerNumber=1 scan=46561	88.5087
40646:3	1	G.PFQQRGLFDFM[+15.995]LEDEASGIGPEVPDDR.D		M[+16]	1027.81	3	3081.41	3081.43	0	-5.7	18	NRagged	185.41	185.41	185.41	1.64	419	>>sp|P07585|PGS2_HUMAN Decorin OS=Homo sapiens OX=9606 GN=DCN PE=1 SV=1	337	iq3057_decorin_in_solutionr.ScanId;v=1;d1=46575.46575.3	controllerType=0 controllerNumber=1 scan=46575	88.5294
40610:4	1	G.PFQQRGLFDFM[+15.995]LEDEASGIGPEVPDDR.D		M[+16]	771.107	4	3081.41	3081.43	0	-6.8	18	NRagged	187.59	187.59	187.59	1.21	419	>>sp|P07585|PGS2_HUMAN Decorin OS=Homo sapiens OX=9606 GN=DCN PE=1 SV=1	337	iq3057_decorin_in_solutionr.ScanId;v=1;d1=46538.46538.4	controllerType=0 controllerNumber=1 scan=46538	88.4795
40640:4	1	G.PFQQRGLFDFM[+15.995]LEDEASGIGPEVPDDR.D		M[+16]	771.107	4	3081.41	3081.43	0	-6	18	NRagged	192.11	192.11	192.11	1.24	419	>>sp|P07585|PGS2_HUMAN Decorin OS=Homo sapiens OX=9606 GN=DCN PE=1 SV=1	337	iq3057_decorin_in_solutionr.ScanId;v=1;d1=46569.46569.4	controllerType=0 controllerNumber=1 scan=46569	88.5223
40613:3	1	G.PFQQRGLFDFM[+15.995]LEDEASGIGPEVPDDR.D		M[+16]	1027.81	3	3081.4	3081.43	0	-7	18	NRagged	200.26	200.26	200.26	1.31	419	>>sp|P07585|PGS2_HUMAN Decorin OS=Homo sapiens OX=9606 GN=DCN PE=1 SV=1	337	iq3057_decorin_in_solutionr.ScanId;v=1;d1=46541.46541.3	controllerType=0 controllerNumber=1 scan=46541	88.483
50970:5	1	G.PFQQRGLFDFM[+15.995]LEDEASGIGPEVPDDRDFEPSLGPVC[+57.021]PFR.C		C[+57], M[+16]	917.627	5	4584.1	4583.13	1	-6	18	NRagged	308.89	308.89	308.89	2.47	419	>>sp|P07585|PGS2_HUMAN Decorin OS=Homo sapiens OX=9606 GN=DCN PE=1 SV=1	337	iq3057_decorin_in_solutionr.ScanId;v=1;d1=57246.57246.5	controllerType=0 controllerNumber=1 scan=57246	103.527
53065:1	1	R.GLFDF.M			598.288	1	598.288	598.287	0	0.6	23	CRagged	198.45	198.45	198.45	0.77	419	>>sp|P07585|PGS2_HUMAN Decorin OS=Homo sapiens OX=9606 GN=DCN PE=1 SV=1	337	iq3057_decorin_in_solutionr.ScanId;v=1;d1=59401.59401.3	controllerType=0 controllerNumber=1 scan=59401	106.526
52065:3	1	R.GLFDFMLEDEAS[+203.079][+118.064]GIGPEVPDDR.D	HexNAc(1) 118.0643	S[+118][+203]	910.75	3	2730.23	2730.24	0	-0.2	23	Specific	149.01	115.12	115.12	1.56	419	>>sp|P07585|PGS2_HUMAN Decorin OS=Homo sapiens OX=9606 GN=DCN PE=1 SV=1	337	iq3057_decorin_in_solutionr.ScanId;v=1;d1=58373.58373.3	controllerType=0 controllerNumber=1 scan=58373	105.107
52052:3	1	R.GLFDFMLEDEAS[+203.079][+118.064]GIGPEVPDDR.D	HexNAc(1) 118.0643	S[+118][+203]	910.75	3	2730.23	2730.24	0	-0.2	23	Specific	291	291	291	2.13	419	>>sp|P07585|PGS2_HUMAN Decorin OS=Homo sapiens OX=9606 GN=DCN PE=1 SV=1	337	iq3057_decorin_in_solutionr.ScanId;v=1;d1=58360.58360.3	controllerType=0 controllerNumber=1 scan=58360	105.091
44856:3	1	R.GLFDFM[+15.995]LEDEAS[+203.079][+118.064]GIGPEVPDDR.D	HexNAc(1) 118.0643	M[+16], S[+118][+203]	916.081	3	2746.23	2746.23	0	-0.4	23	Specific	374.38	374.38	374.38	2.7	419	>>sp|P07585|PGS2_HUMAN Decorin OS=Homo sapiens OX=9606 GN=DCN PE=1 SV=1	337	iq3057_decorin_in_solutionr.ScanId;v=1;d1=50908.50908.3	controllerType=0 controllerNumber=1 scan=50908	94.4643
45086:3	1	R.GLFDFM[+15.995]LEDEAS[+203.079][+118.064]GIGPEVPDDR.D	HexNAc(1) 118.0643	M[+16], S[+118][+203]	916.081	3	2746.23	2746.23	0	-0.5	23	Specific	385.45	371.41	371.41	2.77	419	>>sp|P07585|PGS2_HUMAN Decorin OS=Homo sapiens OX=9606 GN=DCN PE=1 SV=1	337	iq3057_decorin_in_solutionr.ScanId;v=1;d1=51144.51144.3	controllerType=0 controllerNumber=1 scan=51144	94.79
44881:3	1	R.GLFDFM[+15.995]LEDEAS[+203.079][+118.064]GIGPEVPDDR.D	HexNAc(1) 118.0643	M[+16], S[+118][+203]	916.082	3	2746.23	2746.23	0	0.4	23	Specific	455.29	455.29	455.29	5.18	419	>>sp|P07585|PGS2_HUMAN Decorin OS=Homo sapiens OX=9606 GN=DCN PE=1 SV=1	337	iq3057_decorin_in_solutionr.ScanId;v=1;d1=50934.50934.3	controllerType=0 controllerNumber=1 scan=50934	94.5027
45062:3	1	R.GLFDFM[+15.995]LEDEAS[+203.079][+118.064]GIGPEVPDDR.D	HexNAc(1) 118.0643	M[+16], S[+118][+203]	916.081	3	2746.23	2746.23	0	-0.5	23	Specific	459.05	422.72	422.72	5.11	419	>>sp|P07585|PGS2_HUMAN Decorin OS=Homo sapiens OX=9606 GN=DCN PE=1 SV=1	337	iq3057_decorin_in_solutionr.ScanId;v=1;d1=51120.51120.3	controllerType=0 controllerNumber=1 scan=51120	94.7576
44846:3	1	R.GLFDFM[+15.995]LEDEAS[+203.079][+118.064]GIGPEVPDDR.D	HexNAc(1) 118.0643	M[+16], S[+118][+203]	916.081	3	2746.23	2746.23	0	-0.4	23	Specific	466.26	466.26	466.26	5.24	419	>>sp|P07585|PGS2_HUMAN Decorin OS=Homo sapiens OX=9606 GN=DCN PE=1 SV=1	337	iq3057_decorin_in_solutionr.ScanId;v=1;d1=50898.50898.3	controllerType=0 controllerNumber=1 scan=50898	94.4522
45095:3	1	R.GLFDFM[+15.995]LEDEAS[+203.079][+118.064]GIGPEVPDDR.D	HexNAc(1) 118.0643	M[+16], S[+118][+203]	916.081	3	2746.23	2746.23	0	-0.4	23	Specific	469.3	469.3	469.3	5.24	419	>>sp|P07585|PGS2_HUMAN Decorin OS=Homo sapiens OX=9606 GN=DCN PE=1 SV=1	337	iq3057_decorin_in_solutionr.ScanId;v=1;d1=51154.51154.3	controllerType=0 controllerNumber=1 scan=51154	94.8063
51042:5	1	R.GLFDFM[+15.995]LEDEAS[+203.079][+117.057]GIGPEVPDDRDFEPSLGPVC[+57.021]PFR.C	HexNAc(1) 117.0573	C[+57], M[+16], S[+117][+203]	849.997	5	4245.96	4246.93	-1	7.9	23	Specific	69.01	69.01	52.13	0.46	419	>>sp|P07585|PGS2_HUMAN Decorin OS=Homo sapiens OX=9606 GN=DCN PE=1 SV=1	337	iq3057_decorin_in_solutionr.ScanId;v=1;d1=57321.57321.5	controllerType=0 controllerNumber=1 scan=57321	103.636
50947:5	1	R.GLFDFM[+15.995]LEDEAS[+203.079][+117.057]GIGPEVPDDRDFEPSLGPVC[+57.021]PFR.C	HexNAc(1) 117.0573	C[+57], M[+16], S[+117][+203]	849.997	5	4245.96	4246.93	-1	7.8	23	Specific	154.96	154.96	130.83	0.79	419	>>sp|P07585|PGS2_HUMAN Decorin OS=Homo sapiens OX=9606 GN=DCN PE=1 SV=1	337	iq3057_decorin_in_solutionr.ScanId;v=1;d1=57223.57223.5	controllerType=0 controllerNumber=1 scan=57223	103.497
50944:5	1	R.GLFDFM[+15.995]LEDEAS[+203.079][+117.057]GIGPEVPDDRDFEPSLGPVC[+57.021]PFR.C	HexNAc(1) 117.0573	C[+57], M[+16], S[+117][+203]	849.997	5	4245.96	4246.93	-1	7.8	23	Specific	242.42	242.42	8.52	1.71	419	>>sp|P07585|PGS2_HUMAN Decorin OS=Homo sapiens OX=9606 GN=DCN PE=1 SV=1	337	iq3057_decorin_in_solutionr.ScanId;v=1;d1=57220.57220.5	controllerType=0 controllerNumber=1 scan=57220	103.493
51296:5	1	R.GLFDFM[+15.995]LEDEAS[+203.079][+117.057]GIGPEVPDDRDFEPSLGPVC[+57.021]PFR.C	HexNAc(1) 117.0573	C[+57], M[+16], S[+117][+203]	849.997	5	4245.96	4246.93	-1	8	23	Specific	377.47	377.47	8.52	2.75	419	>>sp|P07585|PGS2_HUMAN Decorin OS=Homo sapiens OX=9606 GN=DCN PE=1 SV=1	337	iq3057_decorin_in_solutionr.ScanId;v=1;d1=57582.57582.5	controllerType=0 controllerNumber=1 scan=57582	104.002
51218:4	1	R.GLFDFM[+15.995]LEDEAS[+203.079][+117.057]GIGPEVPDDRDFEPSLGPVC[+57.021]PFR.C	HexNAc(1) 117.0573	C[+57], M[+16], S[+117][+203]	1062.24	4	4245.95	4246.93	-1	7.6	23	Specific	411.18	411.18	8.52	4.94	419	>>sp|P07585|PGS2_HUMAN Decorin OS=Homo sapiens OX=9606 GN=DCN PE=1 SV=1	337	iq3057_decorin_in_solutionr.ScanId;v=1;d1=57502.57502.4	controllerType=0 controllerNumber=1 scan=57502	103.889
51254:5	1	R.GLFDFM[+15.995]LEDEAS[+203.079][+117.057]GIGPEVPDDRDFEPSLGPVC[+57.021]PFR.C	HexNAc(1) 117.0573	C[+57], M[+16], S[+117][+203]	849.996	5	4245.95	4246.93	-1	7.1	23	Specific	419.93	419.93	8.52	3.07	419	>>sp|P07585|PGS2_HUMAN Decorin OS=Homo sapiens OX=9606 GN=DCN PE=1 SV=1	337	iq3057_decorin_in_solutionr.ScanId;v=1;d1=57539.57539.5	controllerType=0 controllerNumber=1 scan=57539	103.944
51040:5	1	R.GLFDFM[+15.995]LEDEAS[+203.079][+117.057]GIGPEVPDDRDFEPSLGPVC[+57.021]PFR.C	HexNAc(1) 117.0573	C[+57], M[+16], S[+117][+203]	849.997	5	4245.96	4246.93	-1	7.9	23	Specific	447.81	447.81	8.52	4.45	419	>>sp|P07585|PGS2_HUMAN Decorin OS=Homo sapiens OX=9606 GN=DCN PE=1 SV=1	337	iq3057_decorin_in_solutionr.ScanId;v=1;d1=57319.57319.5	controllerType=0 controllerNumber=1 scan=57319	103.63
51008:5	1	R.GLFDFM[+15.995]LEDEAS[+203.079][+117.057]GIGPEVPDDRDFEPSLGPVC[+57.021]PFR.C	HexNAc(1) 117.0573	C[+57], M[+16], S[+117][+203]	849.997	5	4245.95	4246.93	-1	7.6	23	Specific	457.08	457.08	8.52	4.3	419	>>sp|P07585|PGS2_HUMAN Decorin OS=Homo sapiens OX=9606 GN=DCN PE=1 SV=1	337	iq3057_decorin_in_solutionr.ScanId;v=1;d1=57286.57286.5	controllerType=0 controllerNumber=1 scan=57286	103.585
50891:4	1	R.GLFDFM[+15.995]LEDEAS[+203.079][+117.057]GIGPEVPDDRDFEPSLGPVC[+57.021]PFR.C	HexNAc(1) 117.0573	C[+57], M[+16], S[+117][+203]	1062.24	4	4245.95	4246.93	-1	7.6	23	Specific	525.53	525.53	8.52	6	419	>>sp|P07585|PGS2_HUMAN Decorin OS=Homo sapiens OX=9606 GN=DCN PE=1 SV=1	337	iq3057_decorin_in_solutionr.ScanId;v=1;d1=57165.57165.4	controllerType=0 controllerNumber=1 scan=57165	103.413
36218:2	1	L.FDFMLEDEASGIGPEVPDDR.D			1119.99	2	2238.97	2238.99	0	-8.5	25	NRagged	49.56	49.56	49.56	1.09	419	>>sp|P07585|PGS2_HUMAN Decorin OS=Homo sapiens OX=9606 GN=DCN PE=1 SV=1	337	iq3057_decorin_in_solutionr.ScanId;v=1;d1=41924.41924.2	controllerType=0 controllerNumber=1 scan=41924	81.8412
13549:3	1	F.MLEDEASGIGPEVPDDR.D			610.606	3	1829.8	1829.82	0	-9.6	28	NRagged	215.14	215.14	215.14	0.67	419	>>sp|P07585|PGS2_HUMAN Decorin OS=Homo sapiens OX=9606 GN=DCN PE=1 SV=1	337	iq3057_decorin_in_solutionr.ScanId;v=1;d1=18173.18173.3	controllerType=0 controllerNumber=1 scan=18173	46.8454
15632:3	1	M.LEDEAS[+203.079][+118.064]GIGPEVPDDR.D	HexNAc(1) 118.0643	S[+118][+203]	673.98	3	2019.93	2019.93	0	0.1	29	NRagged	155.33	155.33	155.33	0.78	419	>>sp|P07585|PGS2_HUMAN Decorin OS=Homo sapiens OX=9606 GN=DCN PE=1 SV=1	337	iq3057_decorin_in_solutionr.ScanId;v=1;d1=20479.20479.3	controllerType=0 controllerNumber=1 scan=20479	50.6985
15643:3	1	M.LEDEAS[+203.079][+118.064]GIGPEVPDDR.D	HexNAc(1) 118.0643	S[+118][+203]	673.98	3	2019.93	2019.93	0	0.1	29	NRagged	179.44	179.44	179.44	1.41	419	>>sp|P07585|PGS2_HUMAN Decorin OS=Homo sapiens OX=9606 GN=DCN PE=1 SV=1	337	iq3057_decorin_in_solutionr.ScanId;v=1;d1=20490.20490.3	controllerType=0 controllerNumber=1 scan=20490	50.7129
15641:3	1	M.LEDEAS[+203.079][+118.064]GIGPEVPDDR.D	HexNAc(1) 118.0643	S[+118][+203]	673.98	3	2019.93	2019.93	0	0.1	29	NRagged	197.61	197.61	197.61	1.5	419	>>sp|P07585|PGS2_HUMAN Decorin OS=Homo sapiens OX=9606 GN=DCN PE=1 SV=1	337	iq3057_decorin_in_solutionr.ScanId;v=1;d1=20488.20488.3	controllerType=0 controllerNumber=1 scan=20488	50.7108
15629:3	1	M.LEDEAS[+203.079][+118.064]GIGPEVPDDR.D	HexNAc(1) 118.0643	S[+118][+203]	673.98	3	2019.93	2019.93	0	0.1	29	NRagged	277.12	245.85	245.85	1.7	419	>>sp|P07585|PGS2_HUMAN Decorin OS=Homo sapiens OX=9606 GN=DCN PE=1 SV=1	337	iq3057_decorin_in_solutionr.ScanId;v=1;d1=20476.20476.3	controllerType=0 controllerNumber=1 scan=20476	50.6951
15661:3	1	M.LEDEAS[+203.079][+118.064]GIGPEVPDDR.D	HexNAc(1) 118.0643	S[+118][+203]	673.979	3	2019.92	2019.93	0	-1	29	NRagged	312.75	312.75	312.75	1.76	419	>>sp|P07585|PGS2_HUMAN Decorin OS=Homo sapiens OX=9606 GN=DCN PE=1 SV=1	337	iq3057_decorin_in_solutionr.ScanId;v=1;d1=20509.20509.3	controllerType=0 controllerNumber=1 scan=20509	50.7438
12800:3	1	L.EDEAS[+203.079][+118.064]GIGPEVPDDR.D	HexNAc(1) 118.0643	S[+118][+203]	636.286	3	1906.84	1906.84	0	0.5	30	NRagged	276.6	276.6	276.6	1.73	419	>>sp|P07585|PGS2_HUMAN Decorin OS=Homo sapiens OX=9606 GN=DCN PE=1 SV=1	337	iq3057_decorin_in_solutionr.ScanId;v=1;d1=17397.17397.3	controllerType=0 controllerNumber=1 scan=17397	45.6252
12782:3	1	L.EDEAS[+203.079][+118.064]GIGPEVPDDR.D	HexNAc(1) 118.0643	S[+118][+203]	636.286	3	1906.84	1906.84	0	0.5	30	NRagged	306.32	298.12	298.12	1.73	419	>>sp|P07585|PGS2_HUMAN Decorin OS=Homo sapiens OX=9606 GN=DCN PE=1 SV=1	337	iq3057_decorin_in_solutionr.ScanId;v=1;d1=17379.17379.3	controllerType=0 controllerNumber=1 scan=17379	45.6022
12746:3	1	L.EDEAS[+203.079][+118.064]GIGPEVPDDR.D	HexNAc(1) 118.0643	S[+118][+203]	636.285	3	1906.84	1906.84	0	0.2	30	NRagged	323.84	323.84	323.84	2.08	419	>>sp|P07585|PGS2_HUMAN Decorin OS=Homo sapiens OX=9606 GN=DCN PE=1 SV=1	337	iq3057_decorin_in_solutionr.ScanId;v=1;d1=17342.17342.3	controllerType=0 controllerNumber=1 scan=17342	45.5483
12803:3	1	L.EDEAS[+203.079][+118.064]GIGPEVPDDR.D	HexNAc(1) 118.0643	S[+118][+203]	636.286	3	1906.84	1906.84	0	0.5	30	NRagged	334.96	324.98	324.98	2.11	419	>>sp|P07585|PGS2_HUMAN Decorin OS=Homo sapiens OX=9606 GN=DCN PE=1 SV=1	337	iq3057_decorin_in_solutionr.ScanId;v=1;d1=17400.17400.3	controllerType=0 controllerNumber=1 scan=17400	45.631
12785:3	1	L.EDEAS[+203.079][+118.064]GIGPEVPDDR.D	HexNAc(1) 118.0643	S[+118][+203]	636.286	3	1906.84	1906.84	0	0.5	30	NRagged	347.62	324.31	324.31	2.12	419	>>sp|P07585|PGS2_HUMAN Decorin OS=Homo sapiens OX=9606 GN=DCN PE=1 SV=1	337	iq3057_decorin_in_solutionr.ScanId;v=1;d1=17382.17382.3	controllerType=0 controllerNumber=1 scan=17382	45.6058
12749:3	1	L.EDEAS[+203.079][+118.064]GIGPEVPDDR.D	HexNAc(1) 118.0643	S[+118][+203]	636.285	3	1906.84	1906.84	0	0.2	30	NRagged	376.83	363.78	363.78	2.48	419	>>sp|P07585|PGS2_HUMAN Decorin OS=Homo sapiens OX=9606 GN=DCN PE=1 SV=1	337	iq3057_decorin_in_solutionr.ScanId;v=1;d1=17345.17345.3	controllerType=0 controllerNumber=1 scan=17345	45.5519
19211:2	1	E.DEASGIGPEVPDDR.D			728.831	2	1456.65	1456.65	0	-0.1	31	NRagged	324.58	324.58	324.58	3.87	419	>>sp|P07585|PGS2_HUMAN Decorin OS=Homo sapiens OX=9606 GN=DCN PE=1 SV=1	337	iq3057_decorin_in_solutionr.ScanId;v=1;d1=24280.24280.2	controllerType=0 controllerNumber=1 scan=24280	56.5112
20260:2	1	E.DEASGIGPEVPDDR.D			728.831	2	1456.65	1456.65	0	-0.6	31	NRagged	599.07	599.07	599.07	8.06	419	>>sp|P07585|PGS2_HUMAN Decorin OS=Homo sapiens OX=9606 GN=DCN PE=1 SV=1	337	iq3057_decorin_in_solutionr.ScanId;v=1;d1=25359.25359.2	controllerType=0 controllerNumber=1 scan=25359	58.0386
19585:2	1	E.DEASGIGPEVPDDR.D			728.832	2	1456.66	1456.65	0	0.8	31	NRagged	670.38	565.73	565.73	10.14	419	>>sp|P07585|PGS2_HUMAN Decorin OS=Homo sapiens OX=9606 GN=DCN PE=1 SV=1	337	iq3057_decorin_in_solutionr.ScanId;v=1;d1=24665.24665.2	controllerType=0 controllerNumber=1 scan=24665	57.0587
23266:2	1	E.DEASGIGPEVPDDR.D			728.831	2	1456.65	1456.65	0	-0.7	31	NRagged	777.84	710.85	710.85	12.06	419	>>sp|P07585|PGS2_HUMAN Decorin OS=Homo sapiens OX=9606 GN=DCN PE=1 SV=1	337	iq3057_decorin_in_solutionr.ScanId;v=1;d1=28453.28453.2	controllerType=0 controllerNumber=1 scan=28453	62.4066
18873:2	1	E.DEASGIGPEVPDDR.D			728.831	2	1456.66	1456.65	0	0.1	31	NRagged	784.94	756.88	756.88	12.06	419	>>sp|P07585|PGS2_HUMAN Decorin OS=Homo sapiens OX=9606 GN=DCN PE=1 SV=1	337	iq3057_decorin_in_solutionr.ScanId;v=1;d1=23930.23930.2	controllerType=0 controllerNumber=1 scan=23930	56.0176
19371:2	1	E.DEASGIGPEVPDDR.D			728.831	2	1456.65	1456.65	0	-0.1	31	NRagged	786.06	747.17	747.17	12.06	419	>>sp|P07585|PGS2_HUMAN Decorin OS=Homo sapiens OX=9606 GN=DCN PE=1 SV=1	337	iq3057_decorin_in_solutionr.ScanId;v=1;d1=24445.24445.2	controllerType=0 controllerNumber=1 scan=24445	56.7477
23545:2	1	E.DEASGIGPEVPDDR.D			728.832	2	1456.66	1456.65	0	0.7	31	NRagged	786.74	727.39	727.39	12.14	419	>>sp|P07585|PGS2_HUMAN Decorin OS=Homo sapiens OX=9606 GN=DCN PE=1 SV=1	337	iq3057_decorin_in_solutionr.ScanId;v=1;d1=28745.28745.2	controllerType=0 controllerNumber=1 scan=28745	62.8356
19193:2	1	E.DEASGIGPEVPDDR.D			728.831	2	1456.65	1456.65	0	-0.1	31	NRagged	789.66	745.18	745.18	12.06	419	>>sp|P07585|PGS2_HUMAN Decorin OS=Homo sapiens OX=9606 GN=DCN PE=1 SV=1	337	iq3057_decorin_in_solutionr.ScanId;v=1;d1=24262.24262.2	controllerType=0 controllerNumber=1 scan=24262	56.4882
19021:2	1	E.DEASGIGPEVPDDR.D			728.831	2	1456.65	1456.65	0	-0.1	31	NRagged	790.49	743.91	743.91	12.06	419	>>sp|P07585|PGS2_HUMAN Decorin OS=Homo sapiens OX=9606 GN=DCN PE=1 SV=1	337	iq3057_decorin_in_solutionr.ScanId;v=1;d1=24084.24084.2	controllerType=0 controllerNumber=1 scan=24084	56.2372
18847:2	1	E.DEASGIGPEVPDDR.D			728.831	2	1456.65	1456.65	0	-0.7	31	NRagged	792.39	746.47	746.47	12.06	419	>>sp|P07585|PGS2_HUMAN Decorin OS=Homo sapiens OX=9606 GN=DCN PE=1 SV=1	337	iq3057_decorin_in_solutionr.ScanId;v=1;d1=23902.23902.2	controllerType=0 controllerNumber=1 scan=23902	55.9726
23519:2	1	E.DEASGIGPEVPDDR.D			728.831	2	1456.65	1456.65	0	-0.5	31	NRagged	805.28	680.43	680.43	13.06	419	>>sp|P07585|PGS2_HUMAN Decorin OS=Homo sapiens OX=9606 GN=DCN PE=1 SV=1	337	iq3057_decorin_in_solutionr.ScanId;v=1;d1=28718.28718.2	controllerType=0 controllerNumber=1 scan=28718	62.796
19035:2	1	E.DEASGIGPEVPDDR.D			728.831	2	1456.66	1456.65	0	0	31	NRagged	824.84	751.94	751.94	13.06	419	>>sp|P07585|PGS2_HUMAN Decorin OS=Homo sapiens OX=9606 GN=DCN PE=1 SV=1	337	iq3057_decorin_in_solutionr.ScanId;v=1;d1=24099.24099.2	controllerType=0 controllerNumber=1 scan=24099	56.2597
19362:2	1	E.DEASGIGPEVPDDR.D			728.831	2	1456.65	1456.65	0	-0.1	31	NRagged	829.83	774.69	774.69	13.06	419	>>sp|P07585|PGS2_HUMAN Decorin OS=Homo sapiens OX=9606 GN=DCN PE=1 SV=1	337	iq3057_decorin_in_solutionr.ScanId;v=1;d1=24436.24436.2	controllerType=0 controllerNumber=1 scan=24436	56.7364
23448:2	1	E.DEASGIGPEVPDDR.D			728.832	2	1456.66	1456.65	0	0.7	31	NRagged	831.64	772.21	772.21	13.14	419	>>sp|P07585|PGS2_HUMAN Decorin OS=Homo sapiens OX=9606 GN=DCN PE=1 SV=1	337	iq3057_decorin_in_solutionr.ScanId;v=1;d1=28645.28645.2	controllerType=0 controllerNumber=1 scan=28645	62.6933
19016:2	1	E.DEASGIGPEVPDDR.D			728.831	2	1456.65	1456.65	0	-0.1	31	NRagged	833.68	773.75	773.75	13.06	419	>>sp|P07585|PGS2_HUMAN Decorin OS=Homo sapiens OX=9606 GN=DCN PE=1 SV=1	337	iq3057_decorin_in_solutionr.ScanId;v=1;d1=24079.24079.2	controllerType=0 controllerNumber=1 scan=24079	56.2305
19396:2	1	E.DEASGIGPEVPDDR.D			728.831	2	1456.65	1456.65	0	-0.1	31	NRagged	845.62	792.22	792.22	13.06	419	>>sp|P07585|PGS2_HUMAN Decorin OS=Homo sapiens OX=9606 GN=DCN PE=1 SV=1	337	iq3057_decorin_in_solutionr.ScanId;v=1;d1=24471.24471.2	controllerType=0 controllerNumber=1 scan=24471	56.7867
19192:2	1	E.DEASGIGPEVPDDR.D			728.831	2	1456.65	1456.65	0	-0.1	31	NRagged	849.71	816.39	816.39	13.06	419	>>sp|P07585|PGS2_HUMAN Decorin OS=Homo sapiens OX=9606 GN=DCN PE=1 SV=1	337	iq3057_decorin_in_solutionr.ScanId;v=1;d1=24261.24261.2	controllerType=0 controllerNumber=1 scan=24261	56.4871
22403:3	1	E.DEAS[+203.079][+118.064]GIGPEVPDDR.D	HexNAc(1) 118.0643	S[+118][+203]	593.27	3	1777.8	1777.8	0	-1	31	NRagged	77.7	77.7	77.7	0.38	419	>>sp|P07585|PGS2_HUMAN Decorin OS=Homo sapiens OX=9606 GN=DCN PE=1 SV=1	337	iq3057_decorin_in_solutionr.ScanId;v=1;d1=27564.27564.2	controllerType=0 controllerNumber=1 scan=27564	61.1066
19694:3	1	E.DEAS[+203.079][+118.064]GIGPEVPDDR.D	HexNAc(1) 118.0643	S[+118][+203]	593.271	3	1777.8	1777.8	0	-0.5	31	NRagged	95.19	70.4	70.4	0.49	419	>>sp|P07585|PGS2_HUMAN Decorin OS=Homo sapiens OX=9606 GN=DCN PE=1 SV=1	337	iq3057_decorin_in_solutionr.ScanId;v=1;d1=24777.24777.3	controllerType=0 controllerNumber=1 scan=24777	57.215
23621:3	1	E.DEAS[+203.079][+118.064]GIGPEVPDDR.D	HexNAc(1) 118.0643	S[+118][+203]	593.271	3	1777.8	1777.8	0	-0.7	31	NRagged	96.23	96.23	96.23	0.32	419	>>sp|P07585|PGS2_HUMAN Decorin OS=Homo sapiens OX=9606 GN=DCN PE=1 SV=1	337	iq3057_decorin_in_solutionr.ScanId;v=1;d1=28823.28823.3	controllerType=0 controllerNumber=1 scan=28823	62.9492
22967:3	1	E.DEAS[+203.079][+118.064]GIGPEVPDDR.D	HexNAc(1) 118.0643	S[+118][+203]	593.271	3	1777.8	1777.8	0	-0.3	31	NRagged	102.32	102.32	102.32	0.42	419	>>sp|P07585|PGS2_HUMAN Decorin OS=Homo sapiens OX=9606 GN=DCN PE=1 SV=1	337	iq3057_decorin_in_solutionr.ScanId;v=1;d1=28144.28144.3	controllerType=0 controllerNumber=1 scan=28144	61.9301
19940:3	1	E.DEAS[+203.079][+118.064]GIGPEVPDDR.D	HexNAc(1) 118.0643	S[+118][+203]	593.271	3	1777.8	1777.8	0	-0.2	31	NRagged	119.92	119.92	119.92	0.42	419	>>sp|P07585|PGS2_HUMAN Decorin OS=Homo sapiens OX=9606 GN=DCN PE=1 SV=1	337	iq3057_decorin_in_solutionr.ScanId;v=1;d1=25030.25030.3	controllerType=0 controllerNumber=1 scan=25030	57.5689
14901:3	1	E.DEAS[+203.079][+118.064]GIGPEVPDDR.D	HexNAc(1) 118.0643	S[+118][+203]	593.271	3	1777.8	1777.8	0	-0.4	31	NRagged	130.96	130.96	130.96	0.5	419	>>sp|P07585|PGS2_HUMAN Decorin OS=Homo sapiens OX=9606 GN=DCN PE=1 SV=1	337	iq3057_decorin_in_solutionr.ScanId;v=1;d1=19648.19648.3	controllerType=0 controllerNumber=1 scan=19648	49.2602
20636:3	1	E.DEAS[+203.079][+118.064]GIGPEVPDDR.D	HexNAc(1) 118.0643	S[+118][+203]	593.27	3	1777.8	1777.8	0	-1.7	31	NRagged	134.62	134.62	134.62	0.46	419	>>sp|P07585|PGS2_HUMAN Decorin OS=Homo sapiens OX=9606 GN=DCN PE=1 SV=1	337	iq3057_decorin_in_solutionr.ScanId;v=1;d1=25746.25746.3	controllerType=0 controllerNumber=1 scan=25746	58.5821
14187:3	1	E.DEAS[+203.079][+118.064]GIGPEVPDDR.D	HexNAc(1) 118.0643	S[+118][+203]	593.271	3	1777.8	1777.8	0	-0.7	31	NRagged	138.06	134.44	134.44	0.94	419	>>sp|P07585|PGS2_HUMAN Decorin OS=Homo sapiens OX=9606 GN=DCN PE=1 SV=1	337	iq3057_decorin_in_solutionr.ScanId;v=1;d1=18898.18898.3	controllerType=0 controllerNumber=1 scan=18898	48.1318
19648:3	1	E.DEAS[+203.079][+118.064]GIGPEVPDDR.D	HexNAc(1) 118.0643	S[+118][+203]	593.271	3	1777.8	1777.8	0	-0.2	31	NRagged	140.43	97.45	97.45	0.42	419	>>sp|P07585|PGS2_HUMAN Decorin OS=Homo sapiens OX=9606 GN=DCN PE=1 SV=1	337	iq3057_decorin_in_solutionr.ScanId;v=1;d1=24730.24730.3	controllerType=0 controllerNumber=1 scan=24730	57.1505
13599:3	1	E.DEAS[+203.079][+118.064]GIGPEVPDDR.D	HexNAc(1) 118.0643	S[+118][+203]	593.271	3	1777.8	1777.8	0	-0.7	31	NRagged	140.6	137.84	137.84	0.78	419	>>sp|P07585|PGS2_HUMAN Decorin OS=Homo sapiens OX=9606 GN=DCN PE=1 SV=1	337	iq3057_decorin_in_solutionr.ScanId;v=1;d1=18225.18225.3	controllerType=0 controllerNumber=1 scan=18225	46.9219
17576:3	1	E.DEAS[+203.079][+118.064]GIGPEVPDDR.D	HexNAc(1) 118.0643	S[+118][+203]	593.271	3	1777.8	1777.8	0	-0.3	31	NRagged	141.12	141.12	141.12	0.48	419	>>sp|P07585|PGS2_HUMAN Decorin OS=Homo sapiens OX=9606 GN=DCN PE=1 SV=1	337	iq3057_decorin_in_solutionr.ScanId;v=1;d1=22549.22549.3	controllerType=0 controllerNumber=1 scan=22549	53.939
19725:3	1	E.DEAS[+203.079][+118.064]GIGPEVPDDR.D	HexNAc(1) 118.0643	S[+118][+203]	593.271	3	1777.8	1777.8	0	-0.3	31	NRagged	154.44	100.02	100.02	0.51	419	>>sp|P07585|PGS2_HUMAN Decorin OS=Homo sapiens OX=9606 GN=DCN PE=1 SV=1	337	iq3057_decorin_in_solutionr.ScanId;v=1;d1=24809.24809.3	controllerType=0 controllerNumber=1 scan=24809	57.2597
19243:3	1	E.DEAS[+203.079][+118.064]GIGPEVPDDR.D	HexNAc(1) 118.0643	S[+118][+203]	593.271	3	1777.8	1777.8	0	-0.2	31	NRagged	154.59	154.59	154.59	1.19	419	>>sp|P07585|PGS2_HUMAN Decorin OS=Homo sapiens OX=9606 GN=DCN PE=1 SV=1	337	iq3057_decorin_in_solutionr.ScanId;v=1;d1=24313.24313.3	controllerType=0 controllerNumber=1 scan=24313	56.562
17578:3	1	E.DEAS[+203.079][+118.064]GIGPEVPDDR.D	HexNAc(1) 118.0643	S[+118][+203]	593.271	3	1777.8	1777.8	0	-0.3	31	NRagged	156.09	134.02	134.02	0.78	419	>>sp|P07585|PGS2_HUMAN Decorin OS=Homo sapiens OX=9606 GN=DCN PE=1 SV=1	337	iq3057_decorin_in_solutionr.ScanId;v=1;d1=22551.22551.3	controllerType=0 controllerNumber=1 scan=22551	53.9417
19515:3	1	E.DEAS[+203.079][+118.064]GIGPEVPDDR.D	HexNAc(1) 118.0643	S[+118][+203]	593.27	3	1777.8	1777.8	0	-1.2	31	NRagged	166.47	147.55	147.55	0.44	419	>>sp|P07585|PGS2_HUMAN Decorin OS=Homo sapiens OX=9606 GN=DCN PE=1 SV=1	337	iq3057_decorin_in_solutionr.ScanId;v=1;d1=24593.24593.3	controllerType=0 controllerNumber=1 scan=24593	56.9578
19001:3	1	E.DEAS[+203.079][+118.064]GIGPEVPDDR.D	HexNAc(1) 118.0643	S[+118][+203]	593.271	3	1777.8	1777.8	0	-0.8	31	NRagged	167.75	167.75	167.75	1.36	419	>>sp|P07585|PGS2_HUMAN Decorin OS=Homo sapiens OX=9606 GN=DCN PE=1 SV=1	337	iq3057_decorin_in_solutionr.ScanId;v=1;d1=24063.24063.3	controllerType=0 controllerNumber=1 scan=24063	56.2074
19691:3	1	E.DEAS[+203.079][+118.064]GIGPEVPDDR.D	HexNAc(1) 118.0643	S[+118][+203]	593.271	3	1777.8	1777.8	0	-0.5	31	NRagged	168.71	168.71	168.71	1.63	419	>>sp|P07585|PGS2_HUMAN Decorin OS=Homo sapiens OX=9606 GN=DCN PE=1 SV=1	337	iq3057_decorin_in_solutionr.ScanId;v=1;d1=24774.24774.3	controllerType=0 controllerNumber=1 scan=24774	57.2107
19518:3	1	E.DEAS[+203.079][+118.064]GIGPEVPDDR.D	HexNAc(1) 118.0643	S[+118][+203]	593.27	3	1777.8	1777.8	0	-1.2	31	NRagged	177.11	115.02	115.02	0.42	419	>>sp|P07585|PGS2_HUMAN Decorin OS=Homo sapiens OX=9606 GN=DCN PE=1 SV=1	337	iq3057_decorin_in_solutionr.ScanId;v=1;d1=24596.24596.3	controllerType=0 controllerNumber=1 scan=24596	56.9611
15404:3	1	E.DEAS[+203.079][+118.064]GIGPEVPDDR.D	HexNAc(1) 118.0643	S[+118][+203]	593.27	3	1777.8	1777.8	0	-1.3	31	NRagged	180.35	165.21	165.21	1.28	419	>>sp|P07585|PGS2_HUMAN Decorin OS=Homo sapiens OX=9606 GN=DCN PE=1 SV=1	337	iq3057_decorin_in_solutionr.ScanId;v=1;d1=20241.20241.3	controllerType=0 controllerNumber=1 scan=20241	50.3521
13785:3	1	E.DEAS[+203.079][+118.064]GIGPEVPDDR.D	HexNAc(1) 118.0643	S[+118][+203]	593.271	3	1777.8	1777.8	0	0.5	31	NRagged	181.23	168.28	168.28	1.65	419	>>sp|P07585|PGS2_HUMAN Decorin OS=Homo sapiens OX=9606 GN=DCN PE=1 SV=1	337	iq3057_decorin_in_solutionr.ScanId;v=1;d1=18418.18418.3	controllerType=0 controllerNumber=1 scan=18418	47.2043
17112:3	1	E.DEAS[+203.079][+118.064]GIGPEVPDDR.D	HexNAc(1) 118.0643	S[+118][+203]	593.271	3	1777.8	1777.8	0	-0.3	31	NRagged	190.47	187.24	187.24	0.79	419	>>sp|P07585|PGS2_HUMAN Decorin OS=Homo sapiens OX=9606 GN=DCN PE=1 SV=1	337	iq3057_decorin_in_solutionr.ScanId;v=1;d1=22001.22001.3	controllerType=0 controllerNumber=1 scan=22001	52.8932
16616:3	1	E.DEAS[+203.079][+118.064]GIGPEVPDDR.D	HexNAc(1) 118.0643	S[+118][+203]	593.271	3	1777.8	1777.8	0	0	31	NRagged	191.88	140.08	140.08	1.19	419	>>sp|P07585|PGS2_HUMAN Decorin OS=Homo sapiens OX=9606 GN=DCN PE=1 SV=1	337	iq3057_decorin_in_solutionr.ScanId;v=1;d1=21491.21491.3	controllerType=0 controllerNumber=1 scan=21491	52.1715
17722:3	1	E.DEAS[+203.079][+118.064]GIGPEVPDDR.D	HexNAc(1) 118.0643	S[+118][+203]	593.271	3	1777.8	1777.8	0	-0.2	31	NRagged	194.63	163.8	163.8	0.92	419	>>sp|P07585|PGS2_HUMAN Decorin OS=Homo sapiens OX=9606 GN=DCN PE=1 SV=1	337	iq3057_decorin_in_solutionr.ScanId;v=1;d1=22699.22699.3	controllerType=0 controllerNumber=1 scan=22699	54.1462
19645:3	1	E.DEAS[+203.079][+118.064]GIGPEVPDDR.D	HexNAc(1) 118.0643	S[+118][+203]	593.271	3	1777.8	1777.8	0	-0.2	31	NRagged	198.54	198.54	198.54	1.64	419	>>sp|P07585|PGS2_HUMAN Decorin OS=Homo sapiens OX=9606 GN=DCN PE=1 SV=1	337	iq3057_decorin_in_solutionr.ScanId;v=1;d1=24727.24727.3	controllerType=0 controllerNumber=1 scan=24727	57.1463
12569:2	1	E.DEAS[+203.079][+118.064]GIGPEVPDDR.D	HexNAc(1) 118.0643	S[+118][+203]	889.403	2	1777.8	1777.8	0	-0.2	31	NRagged	199.94	37.2	37.2	0.13	419	>>sp|P07585|PGS2_HUMAN Decorin OS=Homo sapiens OX=9606 GN=DCN PE=1 SV=1	337	iq3057_decorin_in_solutionr.ScanId;v=1;d1=17160.17160.2	controllerType=0 controllerNumber=1 scan=17160	45.2913
15597:3	1	E.DEAS[+203.079][+118.064]GIGPEVPDDR.D	HexNAc(1) 118.0643	S[+118][+203]	593.271	3	1777.8	1777.8	0	-0.7	31	NRagged	200.23	200.23	200.23	1.43	419	>>sp|P07585|PGS2_HUMAN Decorin OS=Homo sapiens OX=9606 GN=DCN PE=1 SV=1	337	iq3057_decorin_in_solutionr.ScanId;v=1;d1=20442.20442.3	controllerType=0 controllerNumber=1 scan=20442	50.6427
19003:3	1	E.DEAS[+203.079][+118.064]GIGPEVPDDR.D	HexNAc(1) 118.0643	S[+118][+203]	593.271	3	1777.8	1777.8	0	-0.8	31	NRagged	201.75	137.87	137.87	0.78	419	>>sp|P07585|PGS2_HUMAN Decorin OS=Homo sapiens OX=9606 GN=DCN PE=1 SV=1	337	iq3057_decorin_in_solutionr.ScanId;v=1;d1=24065.24065.3	controllerType=0 controllerNumber=1 scan=24065	56.21
17761:3	1	E.DEAS[+203.079][+118.064]GIGPEVPDDR.D	HexNAc(1) 118.0643	S[+118][+203]	593.27	3	1777.8	1777.8	0	-1.8	31	NRagged	202.15	181.84	181.84	0.73	419	>>sp|P07585|PGS2_HUMAN Decorin OS=Homo sapiens OX=9606 GN=DCN PE=1 SV=1	337	iq3057_decorin_in_solutionr.ScanId;v=1;d1=22739.22739.3	controllerType=0 controllerNumber=1 scan=22739	54.2049
17645:3	1	E.DEAS[+203.079][+118.064]GIGPEVPDDR.D	HexNAc(1) 118.0643	S[+118][+203]	593.271	3	1777.8	1777.8	0	-0.4	31	NRagged	202.55	157.88	157.88	0.51	419	>>sp|P07585|PGS2_HUMAN Decorin OS=Homo sapiens OX=9606 GN=DCN PE=1 SV=1	337	iq3057_decorin_in_solutionr.ScanId;v=1;d1=22620.22620.3	controllerType=0 controllerNumber=1 scan=22620	54.0373
15341:3	1	E.DEAS[+203.079][+118.064]GIGPEVPDDR.D	HexNAc(1) 118.0643	S[+118][+203]	593.27	3	1777.8	1777.8	0	-1.2	31	NRagged	202.6	170.92	170.92	1.07	419	>>sp|P07585|PGS2_HUMAN Decorin OS=Homo sapiens OX=9606 GN=DCN PE=1 SV=1	337	iq3057_decorin_in_solutionr.ScanId;v=1;d1=20172.20172.3	controllerType=0 controllerNumber=1 scan=20172	50.2422
12891:2	1	E.DEAS[+203.079][+118.064]GIGPEVPDDR.D	HexNAc(1) 118.0643	S[+118][+203]	889.403	2	1777.8	1777.8	0	-0.5	31	NRagged	204.69	15.66	15.66	0.07	419	>>sp|P07585|PGS2_HUMAN Decorin OS=Homo sapiens OX=9606 GN=DCN PE=1 SV=1	337	iq3057_decorin_in_solutionr.ScanId;v=1;d1=17491.17491.2	controllerType=0 controllerNumber=1 scan=17491	45.7675
19943:3	1	E.DEAS[+203.079][+118.064]GIGPEVPDDR.D	HexNAc(1) 118.0643	S[+118][+203]	593.271	3	1777.8	1777.8	0	-0.2	31	NRagged	204.79	123.23	123.23	1.22	419	>>sp|P07585|PGS2_HUMAN Decorin OS=Homo sapiens OX=9606 GN=DCN PE=1 SV=1	337	iq3057_decorin_in_solutionr.ScanId;v=1;d1=25033.25033.3	controllerType=0 controllerNumber=1 scan=25033	57.5738
18953:3	1	E.DEAS[+203.079][+118.064]GIGPEVPDDR.D	HexNAc(1) 118.0643	S[+118][+203]	593.271	3	1777.8	1777.8	0	-0.9	31	NRagged	204.9	135.58	135.58	0.5	419	>>sp|P07585|PGS2_HUMAN Decorin OS=Homo sapiens OX=9606 GN=DCN PE=1 SV=1	337	iq3057_decorin_in_solutionr.ScanId;v=1;d1=24013.24013.3	controllerType=0 controllerNumber=1 scan=24013	56.1347
16613:3	1	E.DEAS[+203.079][+118.064]GIGPEVPDDR.D	HexNAc(1) 118.0643	S[+118][+203]	593.271	3	1777.8	1777.8	0	0	31	NRagged	208.71	184.88	184.88	1.64	419	>>sp|P07585|PGS2_HUMAN Decorin OS=Homo sapiens OX=9606 GN=DCN PE=1 SV=1	337	iq3057_decorin_in_solutionr.ScanId;v=1;d1=21488.21488.3	controllerType=0 controllerNumber=1 scan=21488	52.1679
13188:2	1	E.DEAS[+203.079][+118.064]GIGPEVPDDR.D	HexNAc(1) 118.0643	S[+118][+203]	889.403	2	1777.8	1777.8	0	-0.5	31	NRagged	210.05	58.4	58.4	0.31	419	>>sp|P07585|PGS2_HUMAN Decorin OS=Homo sapiens OX=9606 GN=DCN PE=1 SV=1	337	iq3057_decorin_in_solutionr.ScanId;v=1;d1=17802.17802.2	controllerType=0 controllerNumber=1 scan=17802	46.2729
18084:3	1	E.DEAS[+203.079][+118.064]GIGPEVPDDR.D	HexNAc(1) 118.0643	S[+118][+203]	593.271	3	1777.8	1777.8	0	-0.2	31	NRagged	212.06	212.06	212.06	1.64	419	>>sp|P07585|PGS2_HUMAN Decorin OS=Homo sapiens OX=9606 GN=DCN PE=1 SV=1	337	iq3057_decorin_in_solutionr.ScanId;v=1;d1=23071.23071.3	controllerType=0 controllerNumber=1 scan=23071	54.6715
13222:2	1	E.DEAS[+203.079][+118.064]GIGPEVPDDR.D	HexNAc(1) 118.0643	S[+118][+203]	889.402	2	1777.8	1777.8	0	-0.7	31	NRagged	215.88	40.93	40.93	0.31	419	>>sp|P07585|PGS2_HUMAN Decorin OS=Homo sapiens OX=9606 GN=DCN PE=1 SV=1	337	iq3057_decorin_in_solutionr.ScanId;v=1;d1=17837.17837.2	controllerType=0 controllerNumber=1 scan=17837	46.322
16936:3	1	E.DEAS[+203.079][+118.064]GIGPEVPDDR.D	HexNAc(1) 118.0643	S[+118][+203]	593.271	3	1777.8	1777.8	0	-0.2	31	NRagged	216.2	196.31	196.31	1.64	419	>>sp|P07585|PGS2_HUMAN Decorin OS=Homo sapiens OX=9606 GN=DCN PE=1 SV=1	337	iq3057_decorin_in_solutionr.ScanId;v=1;d1=21820.21820.3	controllerType=0 controllerNumber=1 scan=21820	52.6293
17138:3	1	E.DEAS[+203.079][+118.064]GIGPEVPDDR.D	HexNAc(1) 118.0643	S[+118][+203]	593.271	3	1777.8	1777.8	0	-0.3	31	NRagged	217.52	112.72	112.72	1.07	419	>>sp|P07585|PGS2_HUMAN Decorin OS=Homo sapiens OX=9606 GN=DCN PE=1 SV=1	337	iq3057_decorin_in_solutionr.ScanId;v=1;d1=22028.22028.3	controllerType=0 controllerNumber=1 scan=22028	52.9309
16291:3	1	E.DEAS[+203.079][+118.064]GIGPEVPDDR.D	HexNAc(1) 118.0643	S[+118][+203]	593.271	3	1777.8	1777.8	0	-0.3	31	NRagged	219.46	143.62	143.62	1.31	419	>>sp|P07585|PGS2_HUMAN Decorin OS=Homo sapiens OX=9606 GN=DCN PE=1 SV=1	337	iq3057_decorin_in_solutionr.ScanId;v=1;d1=21157.21157.3	controllerType=0 controllerNumber=1 scan=21157	51.6986
16358:3	1	E.DEAS[+203.079][+118.064]GIGPEVPDDR.D	HexNAc(1) 118.0643	S[+118][+203]	593.271	3	1777.8	1777.8	0	-0.3	31	NRagged	220.13	197.29	197.29	1.65	419	>>sp|P07585|PGS2_HUMAN Decorin OS=Homo sapiens OX=9606 GN=DCN PE=1 SV=1	337	iq3057_decorin_in_solutionr.ScanId;v=1;d1=21226.21226.3	controllerType=0 controllerNumber=1 scan=21226	51.8007
17405:3	1	E.DEAS[+203.079][+118.064]GIGPEVPDDR.D	HexNAc(1) 118.0643	S[+118][+203]	593.271	3	1777.8	1777.8	0	-0.1	31	NRagged	221	170.05	170.05	1.67	419	>>sp|P07585|PGS2_HUMAN Decorin OS=Homo sapiens OX=9606 GN=DCN PE=1 SV=1	337	iq3057_decorin_in_solutionr.ScanId;v=1;d1=22372.22372.3	controllerType=0 controllerNumber=1 scan=22372	53.6769
13218:3	1	E.DEAS[+203.079][+118.064]GIGPEVPDDR.D	HexNAc(1) 118.0643	S[+118][+203]	593.271	3	1777.8	1777.8	0	0.5	31	NRagged	221.11	109.34	109.34	1.65	419	>>sp|P07585|PGS2_HUMAN Decorin OS=Homo sapiens OX=9606 GN=DCN PE=1 SV=1	337	iq3057_decorin_in_solutionr.ScanId;v=1;d1=17832.17832.3	controllerType=0 controllerNumber=1 scan=17832	46.3124
13032:2	1	E.DEAS[+203.079][+118.064]GIGPEVPDDR.D	HexNAc(1) 118.0643	S[+118][+203]	889.402	2	1777.8	1777.8	0	-1.1	31	NRagged	227.8	60.83	60.83	0.79	419	>>sp|P07585|PGS2_HUMAN Decorin OS=Homo sapiens OX=9606 GN=DCN PE=1 SV=1	337	iq3057_decorin_in_solutionr.ScanId;v=1;d1=17640.17640.2	controllerType=0 controllerNumber=1 scan=17640	46.012
15780:3	1	E.DEAS[+203.079][+118.064]GIGPEVPDDR.D	HexNAc(1) 118.0643	S[+118][+203]	593.27	3	1777.8	1777.8	0	-1.1	31	NRagged	228.04	202.76	202.76	1.65	419	>>sp|P07585|PGS2_HUMAN Decorin OS=Homo sapiens OX=9606 GN=DCN PE=1 SV=1	337	iq3057_decorin_in_solutionr.ScanId;v=1;d1=20631.20631.3	controllerType=0 controllerNumber=1 scan=20631	50.9255
17114:3	1	E.DEAS[+203.079][+118.064]GIGPEVPDDR.D	HexNAc(1) 118.0643	S[+118][+203]	593.271	3	1777.8	1777.8	0	-0.3	31	NRagged	231.48	189.3	189.3	1.65	419	>>sp|P07585|PGS2_HUMAN Decorin OS=Homo sapiens OX=9606 GN=DCN PE=1 SV=1	337	iq3057_decorin_in_solutionr.ScanId;v=1;d1=22003.22003.3	controllerType=0 controllerNumber=1 scan=22003	52.8964
17764:3	1	E.DEAS[+203.079][+118.064]GIGPEVPDDR.D	HexNAc(1) 118.0643	S[+118][+203]	593.27	3	1777.8	1777.8	0	-1.8	31	NRagged	233.23	160.95	160.95	1.65	419	>>sp|P07585|PGS2_HUMAN Decorin OS=Homo sapiens OX=9606 GN=DCN PE=1 SV=1	337	iq3057_decorin_in_solutionr.ScanId;v=1;d1=22742.22742.3	controllerType=0 controllerNumber=1 scan=22742	54.2105
17402:3	1	E.DEAS[+203.079][+118.064]GIGPEVPDDR.D	HexNAc(1) 118.0643	S[+118][+203]	593.271	3	1777.8	1777.8	0	-0.1	31	NRagged	236.95	202.24	202.24	1.68	419	>>sp|P07585|PGS2_HUMAN Decorin OS=Homo sapiens OX=9606 GN=DCN PE=1 SV=1	337	iq3057_decorin_in_solutionr.ScanId;v=1;d1=22369.22369.3	controllerType=0 controllerNumber=1 scan=22369	53.6726
18046:3	1	E.DEAS[+203.079][+118.064]GIGPEVPDDR.D	HexNAc(1) 118.0643	S[+118][+203]	593.271	3	1777.8	1777.8	0	0.5	31	NRagged	238.61	207.04	207.04	1.68	419	>>sp|P07585|PGS2_HUMAN Decorin OS=Homo sapiens OX=9606 GN=DCN PE=1 SV=1	337	iq3057_decorin_in_solutionr.ScanId;v=1;d1=23032.23032.3	controllerType=0 controllerNumber=1 scan=23032	54.6192
17974:3	1	E.DEAS[+203.079][+118.064]GIGPEVPDDR.D	HexNAc(1) 118.0643	S[+118][+203]	593.271	3	1777.8	1777.8	0	0.2	31	NRagged	240.62	224.76	224.76	1.72	419	>>sp|P07585|PGS2_HUMAN Decorin OS=Homo sapiens OX=9606 GN=DCN PE=1 SV=1	337	iq3057_decorin_in_solutionr.ScanId;v=1;d1=22958.22958.3	controllerType=0 controllerNumber=1 scan=22958	54.518
16934:3	1	E.DEAS[+203.079][+118.064]GIGPEVPDDR.D	HexNAc(1) 118.0643	S[+118][+203]	593.271	3	1777.8	1777.8	0	-0.2	31	NRagged	241.6	241.6	241.6	1.67	419	>>sp|P07585|PGS2_HUMAN Decorin OS=Homo sapiens OX=9606 GN=DCN PE=1 SV=1	337	iq3057_decorin_in_solutionr.ScanId;v=1;d1=21818.21818.3	controllerType=0 controllerNumber=1 scan=21818	52.6277
12542:2	1	E.DEAS[+203.079][+118.064]GIGPEVPDDR.D	HexNAc(1) 118.0643	S[+118][+203]	889.403	2	1777.8	1777.8	0	-0.2	31	NRagged	242.95	66.47	66.47	1.23	419	>>sp|P07585|PGS2_HUMAN Decorin OS=Homo sapiens OX=9606 GN=DCN PE=1 SV=1	337	iq3057_decorin_in_solutionr.ScanId;v=1;d1=17132.17132.2	controllerType=0 controllerNumber=1 scan=17132	45.2477
15806:3	1	E.DEAS[+203.079][+118.064]GIGPEVPDDR.D	HexNAc(1) 118.0643	S[+118][+203]	593.271	3	1777.8	1777.8	0	-0.1	31	NRagged	244.17	206.71	206.71	1.72	419	>>sp|P07585|PGS2_HUMAN Decorin OS=Homo sapiens OX=9606 GN=DCN PE=1 SV=1	337	iq3057_decorin_in_solutionr.ScanId;v=1;d1=20658.20658.3	controllerType=0 controllerNumber=1 scan=20658	50.963
16080:3	1	E.DEAS[+203.079][+118.064]GIGPEVPDDR.D	HexNAc(1) 118.0643	S[+118][+203]	593.271	3	1777.8	1777.8	0	-0.5	31	NRagged	246	191.4	191.4	1.69	419	>>sp|P07585|PGS2_HUMAN Decorin OS=Homo sapiens OX=9606 GN=DCN PE=1 SV=1	337	iq3057_decorin_in_solutionr.ScanId;v=1;d1=20940.20940.3	controllerType=0 controllerNumber=1 scan=20940	51.3804
15607:3	1	E.DEAS[+203.079][+118.064]GIGPEVPDDR.D	HexNAc(1) 118.0643	S[+118][+203]	593.271	3	1777.8	1777.8	0	-0.9	31	NRagged	246.07	183.39	183.39	1.66	419	>>sp|P07585|PGS2_HUMAN Decorin OS=Homo sapiens OX=9606 GN=DCN PE=1 SV=1	337	iq3057_decorin_in_solutionr.ScanId;v=1;d1=20453.20453.3	controllerType=0 controllerNumber=1 scan=20453	50.6611
16323:3	1	E.DEAS[+203.079][+118.064]GIGPEVPDDR.D	HexNAc(1) 118.0643	S[+118][+203]	593.271	3	1777.8	1777.8	0	0.3	31	NRagged	247.95	175.04	175.04	1.65	419	>>sp|P07585|PGS2_HUMAN Decorin OS=Homo sapiens OX=9606 GN=DCN PE=1 SV=1	337	iq3057_decorin_in_solutionr.ScanId;v=1;d1=21190.21190.3	controllerType=0 controllerNumber=1 scan=21190	51.7485
16579:3	1	E.DEAS[+203.079][+118.064]GIGPEVPDDR.D	HexNAc(1) 118.0643	S[+118][+203]	593.271	3	1777.8	1777.8	0	-0.1	31	NRagged	248.19	184.46	184.46	1.66	419	>>sp|P07585|PGS2_HUMAN Decorin OS=Homo sapiens OX=9606 GN=DCN PE=1 SV=1	337	iq3057_decorin_in_solutionr.ScanId;v=1;d1=21453.21453.3	controllerType=0 controllerNumber=1 scan=21453	52.1207
16684:3	1	E.DEAS[+203.079][+118.064]GIGPEVPDDR.D	HexNAc(1) 118.0643	S[+118][+203]	593.271	3	1777.8	1777.8	0	0	31	NRagged	248.91	201	201	1.65	419	>>sp|P07585|PGS2_HUMAN Decorin OS=Homo sapiens OX=9606 GN=DCN PE=1 SV=1	337	iq3057_decorin_in_solutionr.ScanId;v=1;d1=21561.21561.3	controllerType=0 controllerNumber=1 scan=21561	52.2713
12915:2	1	E.DEAS[+203.079][+118.064]GIGPEVPDDR.D	HexNAc(1) 118.0643	S[+118][+203]	889.403	2	1777.8	1777.8	0	-0.6	31	NRagged	249.13	44.67	44.67	1.12	419	>>sp|P07585|PGS2_HUMAN Decorin OS=Homo sapiens OX=9606 GN=DCN PE=1 SV=1	337	iq3057_decorin_in_solutionr.ScanId;v=1;d1=17516.17516.2	controllerType=0 controllerNumber=1 scan=17516	45.8061
14553:3	1	E.DEAS[+203.079][+118.064]GIGPEVPDDR.D	HexNAc(1) 118.0643	S[+118][+203]	593.271	3	1777.8	1777.8	0	-0.5	31	NRagged	249.38	177.34	177.34	1.76	419	>>sp|P07585|PGS2_HUMAN Decorin OS=Homo sapiens OX=9606 GN=DCN PE=1 SV=1	337	iq3057_decorin_in_solutionr.ScanId;v=1;d1=19278.19278.3	controllerType=0 controllerNumber=1 scan=19278	48.6873
16361:3	1	E.DEAS[+203.079][+118.064]GIGPEVPDDR.D	HexNAc(1) 118.0643	S[+118][+203]	593.271	3	1777.8	1777.8	0	-0.3	31	NRagged	252.55	154.74	154.74	1.67	419	>>sp|P07585|PGS2_HUMAN Decorin OS=Homo sapiens OX=9606 GN=DCN PE=1 SV=1	337	iq3057_decorin_in_solutionr.ScanId;v=1;d1=21229.21229.3	controllerType=0 controllerNumber=1 scan=21229	51.805
13388:3	1	E.DEAS[+203.079][+118.064]GIGPEVPDDR.D	HexNAc(1) 118.0643	S[+118][+203]	593.271	3	1777.8	1777.8	0	-0.6	31	NRagged	254.7	191.33	191.33	1.71	419	>>sp|P07585|PGS2_HUMAN Decorin OS=Homo sapiens OX=9606 GN=DCN PE=1 SV=1	337	iq3057_decorin_in_solutionr.ScanId;v=1;d1=18008.18008.3	controllerType=0 controllerNumber=1 scan=18008	46.5803
13920:3	1	E.DEAS[+203.079][+118.064]GIGPEVPDDR.D	HexNAc(1) 118.0643	S[+118][+203]	593.271	3	1777.8	1777.8	0	0	31	NRagged	255.75	255.75	255.75	1.75	419	>>sp|P07585|PGS2_HUMAN Decorin OS=Homo sapiens OX=9606 GN=DCN PE=1 SV=1	337	iq3057_decorin_in_solutionr.ScanId;v=1;d1=18564.18564.3	controllerType=0 controllerNumber=1 scan=18564	47.4342
16899:3	1	E.DEAS[+203.079][+118.064]GIGPEVPDDR.D	HexNAc(1) 118.0643	S[+118][+203]	593.271	3	1777.8	1777.8	0	-0.2	31	NRagged	257.79	164.36	164.36	1.65	419	>>sp|P07585|PGS2_HUMAN Decorin OS=Homo sapiens OX=9606 GN=DCN PE=1 SV=1	337	iq3057_decorin_in_solutionr.ScanId;v=1;d1=21782.21782.3	controllerType=0 controllerNumber=1 scan=21782	52.5792
13596:3	1	E.DEAS[+203.079][+118.064]GIGPEVPDDR.D	HexNAc(1) 118.0643	S[+118][+203]	593.271	3	1777.8	1777.8	0	-0.7	31	NRagged	257.96	231.24	231.24	1.8	419	>>sp|P07585|PGS2_HUMAN Decorin OS=Homo sapiens OX=9606 GN=DCN PE=1 SV=1	337	iq3057_decorin_in_solutionr.ScanId;v=1;d1=18222.18222.3	controllerType=0 controllerNumber=1 scan=18222	46.9183
13186:3	1	E.DEAS[+203.079][+118.064]GIGPEVPDDR.D	HexNAc(1) 118.0643	S[+118][+203]	593.271	3	1777.8	1777.8	0	0.5	31	NRagged	260.36	260.36	260.36	1.89	419	>>sp|P07585|PGS2_HUMAN Decorin OS=Homo sapiens OX=9606 GN=DCN PE=1 SV=1	337	iq3057_decorin_in_solutionr.ScanId;v=1;d1=17800.17800.3	controllerType=0 controllerNumber=1 scan=17800	46.2693
14077:3	1	E.DEAS[+203.079][+118.064]GIGPEVPDDR.D	HexNAc(1) 118.0643	S[+118][+203]	593.27	3	1777.8	1777.8	0	-1.1	31	NRagged	261.07	183.47	183.47	1.67	419	>>sp|P07585|PGS2_HUMAN Decorin OS=Homo sapiens OX=9606 GN=DCN PE=1 SV=1	337	iq3057_decorin_in_solutionr.ScanId;v=1;d1=18774.18774.3	controllerType=0 controllerNumber=1 scan=18774	47.9113
16288:3	1	E.DEAS[+203.079][+118.064]GIGPEVPDDR.D	HexNAc(1) 118.0643	S[+118][+203]	593.271	3	1777.8	1777.8	0	-0.3	31	NRagged	262.79	213.26	213.26	1.69	419	>>sp|P07585|PGS2_HUMAN Decorin OS=Homo sapiens OX=9606 GN=DCN PE=1 SV=1	337	iq3057_decorin_in_solutionr.ScanId;v=1;d1=21154.21154.3	controllerType=0 controllerNumber=1 scan=21154	51.695
14003:3	1	E.DEAS[+203.079][+118.064]GIGPEVPDDR.D	HexNAc(1) 118.0643	S[+118][+203]	593.271	3	1777.8	1777.8	0	-0.7	31	NRagged	262.84	187.59	187.59	1.71	419	>>sp|P07585|PGS2_HUMAN Decorin OS=Homo sapiens OX=9606 GN=DCN PE=1 SV=1	337	iq3057_decorin_in_solutionr.ScanId;v=1;d1=18676.18676.3	controllerType=0 controllerNumber=1 scan=18676	47.6929
13915:3	1	E.DEAS[+203.079][+118.064]GIGPEVPDDR.D	HexNAc(1) 118.0643	S[+118][+203]	593.271	3	1777.8	1777.8	0	-0.1	31	NRagged	264.25	184.16	184.16	1.69	419	>>sp|P07585|PGS2_HUMAN Decorin OS=Homo sapiens OX=9606 GN=DCN PE=1 SV=1	337	iq3057_decorin_in_solutionr.ScanId;v=1;d1=18558.18558.3	controllerType=0 controllerNumber=1 scan=18558	47.4252
16121:3	1	E.DEAS[+203.079][+118.064]GIGPEVPDDR.D	HexNAc(1) 118.0643	S[+118][+203]	593.27	3	1777.8	1777.8	0	-1.1	31	NRagged	266.05	165.84	165.84	1.65	419	>>sp|P07585|PGS2_HUMAN Decorin OS=Homo sapiens OX=9606 GN=DCN PE=1 SV=1	337	iq3057_decorin_in_solutionr.ScanId;v=1;d1=20982.20982.3	controllerType=0 controllerNumber=1 scan=20982	51.4419
15842:3	1	E.DEAS[+203.079][+118.064]GIGPEVPDDR.D	HexNAc(1) 118.0643	S[+118][+203]	593.271	3	1777.8	1777.8	0	-0.4	31	NRagged	266.94	154.22	154.22	1.65	419	>>sp|P07585|PGS2_HUMAN Decorin OS=Homo sapiens OX=9606 GN=DCN PE=1 SV=1	337	iq3057_decorin_in_solutionr.ScanId;v=1;d1=20695.20695.3	controllerType=0 controllerNumber=1 scan=20695	51.0147
13927:3	1	E.DEAS[+203.079][+118.064]GIGPEVPDDR.D	HexNAc(1) 118.0643	S[+118][+203]	593.271	3	1777.8	1777.8	0	0.3	31	NRagged	267.28	218.41	218.41	1.72	419	>>sp|P07585|PGS2_HUMAN Decorin OS=Homo sapiens OX=9606 GN=DCN PE=1 SV=1	337	iq3057_decorin_in_solutionr.ScanId;v=1;d1=18572.18572.3	controllerType=0 controllerNumber=1 scan=18572	47.4479
15809:3	1	E.DEAS[+203.079][+118.064]GIGPEVPDDR.D	HexNAc(1) 118.0643	S[+118][+203]	593.271	3	1777.8	1777.8	0	-0.1	31	NRagged	267.72	197.51	197.51	1.66	419	>>sp|P07585|PGS2_HUMAN Decorin OS=Homo sapiens OX=9606 GN=DCN PE=1 SV=1	337	iq3057_decorin_in_solutionr.ScanId;v=1;d1=20661.20661.3	controllerType=0 controllerNumber=1 scan=20661	50.968
15575:3	1	E.DEAS[+203.079][+118.064]GIGPEVPDDR.D	HexNAc(1) 118.0643	S[+118][+203]	593.271	3	1777.8	1777.8	0	-0.7	31	NRagged	273.26	185.31	185.31	1.71	419	>>sp|P07585|PGS2_HUMAN Decorin OS=Homo sapiens OX=9606 GN=DCN PE=1 SV=1	337	iq3057_decorin_in_solutionr.ScanId;v=1;d1=20420.20420.3	controllerType=0 controllerNumber=1 scan=20420	50.6118
16326:3	1	E.DEAS[+203.079][+118.064]GIGPEVPDDR.D	HexNAc(1) 118.0643	S[+118][+203]	593.271	3	1777.8	1777.8	0	0.3	31	NRagged	273.57	150.91	150.91	1.66	419	>>sp|P07585|PGS2_HUMAN Decorin OS=Homo sapiens OX=9606 GN=DCN PE=1 SV=1	337	iq3057_decorin_in_solutionr.ScanId;v=1;d1=21193.21193.3	controllerType=0 controllerNumber=1 scan=21193	51.7527
18086:3	1	E.DEAS[+203.079][+118.064]GIGPEVPDDR.D	HexNAc(1) 118.0643	S[+118][+203]	593.271	3	1777.8	1777.8	0	-0.2	31	NRagged	273.92	154.09	154.09	1.64	419	>>sp|P07585|PGS2_HUMAN Decorin OS=Homo sapiens OX=9606 GN=DCN PE=1 SV=1	337	iq3057_decorin_in_solutionr.ScanId;v=1;d1=23073.23073.3	controllerType=0 controllerNumber=1 scan=23073	54.6746
13975:3	1	E.DEAS[+203.079][+118.064]GIGPEVPDDR.D	HexNAc(1) 118.0643	S[+118][+203]	593.27	3	1777.8	1777.8	0	-1.9	31	NRagged	273.92	207.51	207.51	1.67	419	>>sp|P07585|PGS2_HUMAN Decorin OS=Homo sapiens OX=9606 GN=DCN PE=1 SV=1	337	iq3057_decorin_in_solutionr.ScanId;v=1;d1=18643.18643.3	controllerType=0 controllerNumber=1 scan=18643	47.631
15610:3	1	E.DEAS[+203.079][+118.064]GIGPEVPDDR.D	HexNAc(1) 118.0643	S[+118][+203]	593.271	3	1777.8	1777.8	0	-0.9	31	NRagged	274.39	192.19	192.19	1.69	419	>>sp|P07585|PGS2_HUMAN Decorin OS=Homo sapiens OX=9606 GN=DCN PE=1 SV=1	337	iq3057_decorin_in_solutionr.ScanId;v=1;d1=20456.20456.3	controllerType=0 controllerNumber=1 scan=20456	50.6654
13990:3	1	E.DEAS[+203.079][+118.064]GIGPEVPDDR.D	HexNAc(1) 118.0643	S[+118][+203]	593.271	3	1777.8	1777.8	0	0.6	31	NRagged	274.68	227.52	227.52	1.74	419	>>sp|P07585|PGS2_HUMAN Decorin OS=Homo sapiens OX=9606 GN=DCN PE=1 SV=1	337	iq3057_decorin_in_solutionr.ScanId;v=1;d1=18660.18660.3	controllerType=0 controllerNumber=1 scan=18660	47.6608
15839:3	1	E.DEAS[+203.079][+118.064]GIGPEVPDDR.D	HexNAc(1) 118.0643	S[+118][+203]	593.271	3	1777.8	1777.8	0	-0.4	31	NRagged	275.29	209.88	209.88	1.69	419	>>sp|P07585|PGS2_HUMAN Decorin OS=Homo sapiens OX=9606 GN=DCN PE=1 SV=1	337	iq3057_decorin_in_solutionr.ScanId;v=1;d1=20692.20692.3	controllerType=0 controllerNumber=1 scan=20692	51.0104
16077:3	1	E.DEAS[+203.079][+118.064]GIGPEVPDDR.D	HexNAc(1) 118.0643	S[+118][+203]	593.271	3	1777.8	1777.8	0	-0.5	31	NRagged	276.15	276.15	276.15	1.76	419	>>sp|P07585|PGS2_HUMAN Decorin OS=Homo sapiens OX=9606 GN=DCN PE=1 SV=1	337	iq3057_decorin_in_solutionr.ScanId;v=1;d1=20937.20937.3	controllerType=0 controllerNumber=1 scan=20937	51.3778
15573:3	1	E.DEAS[+203.079][+118.064]GIGPEVPDDR.D	HexNAc(1) 118.0643	S[+118][+203]	593.271	3	1777.8	1777.8	0	-0.7	31	NRagged	277.02	195.93	195.93	1.68	419	>>sp|P07585|PGS2_HUMAN Decorin OS=Homo sapiens OX=9606 GN=DCN PE=1 SV=1	337	iq3057_decorin_in_solutionr.ScanId;v=1;d1=20418.20418.3	controllerType=0 controllerNumber=1 scan=20418	50.6103
16117:3	1	E.DEAS[+203.079][+118.064]GIGPEVPDDR.D	HexNAc(1) 118.0643	S[+118][+203]	593.27	3	1777.8	1777.8	0	-1.1	31	NRagged	277.12	202.01	202.01	1.67	419	>>sp|P07585|PGS2_HUMAN Decorin OS=Homo sapiens OX=9606 GN=DCN PE=1 SV=1	337	iq3057_decorin_in_solutionr.ScanId;v=1;d1=20978.20978.3	controllerType=0 controllerNumber=1 scan=20978	51.4351
17725:3	1	E.DEAS[+203.079][+118.064]GIGPEVPDDR.D	HexNAc(1) 118.0643	S[+118][+203]	593.271	3	1777.8	1777.8	0	-0.2	31	NRagged	277.24	179.65	179.65	1.68	419	>>sp|P07585|PGS2_HUMAN Decorin OS=Homo sapiens OX=9606 GN=DCN PE=1 SV=1	337	iq3057_decorin_in_solutionr.ScanId;v=1;d1=22702.22702.3	controllerType=0 controllerNumber=1 scan=22702	54.1499
16869:3	1	E.DEAS[+203.079][+118.064]GIGPEVPDDR.D	HexNAc(1) 118.0643	S[+118][+203]	593.271	3	1777.8	1777.8	0	-0.2	31	NRagged	278.26	278.26	278.26	1.71	419	>>sp|P07585|PGS2_HUMAN Decorin OS=Homo sapiens OX=9606 GN=DCN PE=1 SV=1	337	iq3057_decorin_in_solutionr.ScanId;v=1;d1=21751.21751.3	controllerType=0 controllerNumber=1 scan=21751	52.5357
16871:3	1	E.DEAS[+203.079][+118.064]GIGPEVPDDR.D	HexNAc(1) 118.0643	S[+118][+203]	593.271	3	1777.8	1777.8	0	-0.2	31	NRagged	278.49	124.08	124.08	1.65	419	>>sp|P07585|PGS2_HUMAN Decorin OS=Homo sapiens OX=9606 GN=DCN PE=1 SV=1	337	iq3057_decorin_in_solutionr.ScanId;v=1;d1=21753.21753.3	controllerType=0 controllerNumber=1 scan=21753	52.539
16582:3	1	E.DEAS[+203.079][+118.064]GIGPEVPDDR.D	HexNAc(1) 118.0643	S[+118][+203]	593.271	3	1777.8	1777.8	0	-0.1	31	NRagged	279.35	168.79	168.79	1.68	419	>>sp|P07585|PGS2_HUMAN Decorin OS=Homo sapiens OX=9606 GN=DCN PE=1 SV=1	337	iq3057_decorin_in_solutionr.ScanId;v=1;d1=21456.21456.3	controllerType=0 controllerNumber=1 scan=21456	52.1243
14724:3	1	E.DEAS[+203.079][+118.064]GIGPEVPDDR.D	HexNAc(1) 118.0643	S[+118][+203]	593.271	3	1777.8	1777.8	0	-0.4	31	NRagged	279.54	204.7	204.7	1.72	419	>>sp|P07585|PGS2_HUMAN Decorin OS=Homo sapiens OX=9606 GN=DCN PE=1 SV=1	337	iq3057_decorin_in_solutionr.ScanId;v=1;d1=19464.19464.3	controllerType=0 controllerNumber=1 scan=19464	48.9868
14176:3	1	E.DEAS[+203.079][+118.064]GIGPEVPDDR.D	HexNAc(1) 118.0643	S[+118][+203]	593.271	3	1777.8	1777.8	0	-0.7	31	NRagged	279.62	214.59	214.59	1.73	419	>>sp|P07585|PGS2_HUMAN Decorin OS=Homo sapiens OX=9606 GN=DCN PE=1 SV=1	337	iq3057_decorin_in_solutionr.ScanId;v=1;d1=18887.18887.3	controllerType=0 controllerNumber=1 scan=18887	48.1155
13021:3	1	E.DEAS[+203.079][+118.064]GIGPEVPDDR.D	HexNAc(1) 118.0643	S[+118][+203]	593.271	3	1777.8	1777.8	0	-0.1	31	NRagged	281.51	281.51	281.51	1.79	419	>>sp|P07585|PGS2_HUMAN Decorin OS=Homo sapiens OX=9606 GN=DCN PE=1 SV=1	337	iq3057_decorin_in_solutionr.ScanId;v=1;d1=17628.17628.3	controllerType=0 controllerNumber=1 scan=17628	45.9926
16052:3	1	E.DEAS[+203.079][+118.064]GIGPEVPDDR.D	HexNAc(1) 118.0643	S[+118][+203]	593.271	3	1777.8	1777.8	0	-0.5	31	NRagged	282.98	240.8	240.8	1.77	419	>>sp|P07585|PGS2_HUMAN Decorin OS=Homo sapiens OX=9606 GN=DCN PE=1 SV=1	337	iq3057_decorin_in_solutionr.ScanId;v=1;d1=20911.20911.3	controllerType=0 controllerNumber=1 scan=20911	51.3357
15598:3	1	E.DEAS[+203.079][+118.064]GIGPEVPDDR.D	HexNAc(1) 118.0643	S[+118][+203]	593.271	3	1777.8	1777.8	0	-0.7	31	NRagged	285.27	204.62	204.62	1.7	419	>>sp|P07585|PGS2_HUMAN Decorin OS=Homo sapiens OX=9606 GN=DCN PE=1 SV=1	337	iq3057_decorin_in_solutionr.ScanId;v=1;d1=20443.20443.3	controllerType=0 controllerNumber=1 scan=20443	50.6453
16902:3	1	E.DEAS[+203.079][+118.064]GIGPEVPDDR.D	HexNAc(1) 118.0643	S[+118][+203]	593.271	3	1777.8	1777.8	0	-0.2	31	NRagged	286.71	195.08	195.08	1.72	419	>>sp|P07585|PGS2_HUMAN Decorin OS=Homo sapiens OX=9606 GN=DCN PE=1 SV=1	337	iq3057_decorin_in_solutionr.ScanId;v=1;d1=21785.21785.3	controllerType=0 controllerNumber=1 scan=21785	52.5828
12673:3	1	E.DEAS[+203.079][+118.064]GIGPEVPDDR.D	HexNAc(1) 118.0643	S[+118][+203]	593.271	3	1777.8	1777.8	0	-0.2	31	NRagged	286.91	230.9	230.9	1.83	419	>>sp|P07585|PGS2_HUMAN Decorin OS=Homo sapiens OX=9606 GN=DCN PE=1 SV=1	337	iq3057_decorin_in_solutionr.ScanId;v=1;d1=17267.17267.3	controllerType=0 controllerNumber=1 scan=17267	45.446
18049:3	1	E.DEAS[+203.079][+118.064]GIGPEVPDDR.D	HexNAc(1) 118.0643	S[+118][+203]	593.271	3	1777.8	1777.8	0	0.5	31	NRagged	288.83	144.84	144.84	1.66	419	>>sp|P07585|PGS2_HUMAN Decorin OS=Homo sapiens OX=9606 GN=DCN PE=1 SV=1	337	iq3057_decorin_in_solutionr.ScanId;v=1;d1=23035.23035.3	controllerType=0 controllerNumber=1 scan=23035	54.6229
16054:3	1	E.DEAS[+203.079][+118.064]GIGPEVPDDR.D	HexNAc(1) 118.0643	S[+118][+203]	593.271	3	1777.8	1777.8	0	-0.5	31	NRagged	289.22	179.55	179.55	1.73	419	>>sp|P07585|PGS2_HUMAN Decorin OS=Homo sapiens OX=9606 GN=DCN PE=1 SV=1	337	iq3057_decorin_in_solutionr.ScanId;v=1;d1=20913.20913.3	controllerType=0 controllerNumber=1 scan=20913	51.3384
17648:3	1	E.DEAS[+203.079][+118.064]GIGPEVPDDR.D	HexNAc(1) 118.0643	S[+118][+203]	593.271	3	1777.8	1777.8	0	-0.4	31	NRagged	289.55	186.68	186.68	1.67	419	>>sp|P07585|PGS2_HUMAN Decorin OS=Homo sapiens OX=9606 GN=DCN PE=1 SV=1	337	iq3057_decorin_in_solutionr.ScanId;v=1;d1=22623.22623.3	controllerType=0 controllerNumber=1 scan=22623	54.0421
14339:3	1	E.DEAS[+203.079][+118.064]GIGPEVPDDR.D	HexNAc(1) 118.0643	S[+118][+203]	593.271	3	1777.8	1777.8	0	-0.4	31	NRagged	293.4	232.34	232.34	1.83	419	>>sp|P07585|PGS2_HUMAN Decorin OS=Homo sapiens OX=9606 GN=DCN PE=1 SV=1	337	iq3057_decorin_in_solutionr.ScanId;v=1;d1=19058.19058.3	controllerType=0 controllerNumber=1 scan=19058	48.374
15777:3	1	E.DEAS[+203.079][+118.064]GIGPEVPDDR.D	HexNAc(1) 118.0643	S[+118][+203]	593.27	3	1777.8	1777.8	0	-1.1	31	NRagged	295.75	225.87	225.87	1.69	419	>>sp|P07585|PGS2_HUMAN Decorin OS=Homo sapiens OX=9606 GN=DCN PE=1 SV=1	337	iq3057_decorin_in_solutionr.ScanId;v=1;d1=20628.20628.3	controllerType=0 controllerNumber=1 scan=20628	50.9206
14087:3	1	E.DEAS[+203.079][+118.064]GIGPEVPDDR.D	HexNAc(1) 118.0643	S[+118][+203]	593.271	3	1777.8	1777.8	0	0.6	31	NRagged	297.15	224.02	224.02	1.79	419	>>sp|P07585|PGS2_HUMAN Decorin OS=Homo sapiens OX=9606 GN=DCN PE=1 SV=1	337	iq3057_decorin_in_solutionr.ScanId;v=1;d1=18786.18786.3	controllerType=0 controllerNumber=1 scan=18786	47.9333
17976:3	1	E.DEAS[+203.079][+118.064]GIGPEVPDDR.D	HexNAc(1) 118.0643	S[+118][+203]	593.271	3	1777.8	1777.8	0	0.2	31	NRagged	297.3	194.76	194.76	1.7	419	>>sp|P07585|PGS2_HUMAN Decorin OS=Homo sapiens OX=9606 GN=DCN PE=1 SV=1	337	iq3057_decorin_in_solutionr.ScanId;v=1;d1=22960.22960.3	controllerType=0 controllerNumber=1 scan=22960	54.5206
13031:3	1	E.DEAS[+203.079][+118.064]GIGPEVPDDR.D	HexNAc(1) 118.0643	S[+118][+203]	593.271	3	1777.8	1777.8	0	-0.1	31	NRagged	298.32	147.86	147.86	1.66	419	>>sp|P07585|PGS2_HUMAN Decorin OS=Homo sapiens OX=9606 GN=DCN PE=1 SV=1	337	iq3057_decorin_in_solutionr.ScanId;v=1;d1=17638.17638.3	controllerType=0 controllerNumber=1 scan=17638	46.0088
14388:3	1	E.DEAS[+203.079][+118.064]GIGPEVPDDR.D	HexNAc(1) 118.0643	S[+118][+203]	593.271	3	1777.8	1777.8	0	-0.4	31	NRagged	298.69	298.69	298.69	1.81	419	>>sp|P07585|PGS2_HUMAN Decorin OS=Homo sapiens OX=9606 GN=DCN PE=1 SV=1	337	iq3057_decorin_in_solutionr.ScanId;v=1;d1=19108.19108.3	controllerType=0 controllerNumber=1 scan=19108	48.4424
13998:3	1	E.DEAS[+203.079][+118.064]GIGPEVPDDR.D	HexNAc(1) 118.0643	S[+118][+203]	593.271	3	1777.8	1777.8	0	-0.7	31	NRagged	302.47	241.75	241.75	1.81	419	>>sp|P07585|PGS2_HUMAN Decorin OS=Homo sapiens OX=9606 GN=DCN PE=1 SV=1	337	iq3057_decorin_in_solutionr.ScanId;v=1;d1=18670.18670.3	controllerType=0 controllerNumber=1 scan=18670	47.682
16687:3	1	E.DEAS[+203.079][+118.064]GIGPEVPDDR.D	HexNAc(1) 118.0643	S[+118][+203]	593.271	3	1777.8	1777.8	0	0	31	NRagged	303.15	194.37	194.37	1.72	419	>>sp|P07585|PGS2_HUMAN Decorin OS=Homo sapiens OX=9606 GN=DCN PE=1 SV=1	337	iq3057_decorin_in_solutionr.ScanId;v=1;d1=21564.21564.3	controllerType=0 controllerNumber=1 scan=21564	52.2749
15407:3	1	E.DEAS[+203.079][+118.064]GIGPEVPDDR.D	HexNAc(1) 118.0643	S[+118][+203]	593.27	3	1777.8	1777.8	0	-1.3	31	NRagged	303.19	226.86	226.86	1.76	419	>>sp|P07585|PGS2_HUMAN Decorin OS=Homo sapiens OX=9606 GN=DCN PE=1 SV=1	337	iq3057_decorin_in_solutionr.ScanId;v=1;d1=20244.20244.3	controllerType=0 controllerNumber=1 scan=20244	50.3556
14336:3	1	E.DEAS[+203.079][+118.064]GIGPEVPDDR.D	HexNAc(1) 118.0643	S[+118][+203]	593.271	3	1777.8	1777.8	0	-0.4	31	NRagged	304.13	211.2	211.2	1.77	419	>>sp|P07585|PGS2_HUMAN Decorin OS=Homo sapiens OX=9606 GN=DCN PE=1 SV=1	337	iq3057_decorin_in_solutionr.ScanId;v=1;d1=19055.19055.3	controllerType=0 controllerNumber=1 scan=19055	48.3703
13788:3	1	E.DEAS[+203.079][+118.064]GIGPEVPDDR.D	HexNAc(1) 118.0643	S[+118][+203]	593.271	3	1777.8	1777.8	0	0.5	31	NRagged	307.74	166.1	166.1	1.71	419	>>sp|P07585|PGS2_HUMAN Decorin OS=Homo sapiens OX=9606 GN=DCN PE=1 SV=1	337	iq3057_decorin_in_solutionr.ScanId;v=1;d1=18421.18421.3	controllerType=0 controllerNumber=1 scan=18421	47.2076
13588:3	1	E.DEAS[+203.079][+118.064]GIGPEVPDDR.D	HexNAc(1) 118.0643	S[+118][+203]	593.271	3	1777.8	1777.8	0	-0.7	31	NRagged	308.02	243.18	243.18	1.81	419	>>sp|P07585|PGS2_HUMAN Decorin OS=Homo sapiens OX=9606 GN=DCN PE=1 SV=1	337	iq3057_decorin_in_solutionr.ScanId;v=1;d1=18214.18214.3	controllerType=0 controllerNumber=1 scan=18214	46.9056
13418:3	1	E.DEAS[+203.079][+118.064]GIGPEVPDDR.D	HexNAc(1) 118.0643	S[+118][+203]	593.271	3	1777.8	1777.8	0	0.3	31	NRagged	308.67	245.13	245.13	1.87	419	>>sp|P07585|PGS2_HUMAN Decorin OS=Homo sapiens OX=9606 GN=DCN PE=1 SV=1	337	iq3057_decorin_in_solutionr.ScanId;v=1;d1=18039.18039.3	controllerType=0 controllerNumber=1 scan=18039	46.6519
14726:3	1	E.DEAS[+203.079][+118.064]GIGPEVPDDR.D	HexNAc(1) 118.0643	S[+118][+203]	593.271	3	1777.8	1777.8	0	-0.4	31	NRagged	311.03	236.1	236.1	1.79	419	>>sp|P07585|PGS2_HUMAN Decorin OS=Homo sapiens OX=9606 GN=DCN PE=1 SV=1	337	iq3057_decorin_in_solutionr.ScanId;v=1;d1=19466.19466.3	controllerType=0 controllerNumber=1 scan=19466	48.9894
12880:3	1	E.DEAS[+203.079][+118.064]GIGPEVPDDR.D	HexNAc(1) 118.0643	S[+118][+203]	593.271	3	1777.8	1777.8	0	0.4	31	NRagged	311.03	246.87	246.87	2.06	419	>>sp|P07585|PGS2_HUMAN Decorin OS=Homo sapiens OX=9606 GN=DCN PE=1 SV=1	337	iq3057_decorin_in_solutionr.ScanId;v=1;d1=17480.17480.3	controllerType=0 controllerNumber=1 scan=17480	45.7531
12707:3	1	E.DEAS[+203.079][+118.064]GIGPEVPDDR.D	HexNAc(1) 118.0643	S[+118][+203]	593.271	3	1777.8	1777.8	0	0.2	31	NRagged	312.14	224.7	224.7	1.79	419	>>sp|P07585|PGS2_HUMAN Decorin OS=Homo sapiens OX=9606 GN=DCN PE=1 SV=1	337	iq3057_decorin_in_solutionr.ScanId;v=1;d1=17302.17302.3	controllerType=0 controllerNumber=1 scan=17302	45.495
12511:3	1	E.DEAS[+203.079][+118.064]GIGPEVPDDR.D	HexNAc(1) 118.0643	S[+118][+203]	593.271	3	1777.8	1777.8	0	-0.3	31	NRagged	318.14	245.51	245.51	2	419	>>sp|P07585|PGS2_HUMAN Decorin OS=Homo sapiens OX=9606 GN=DCN PE=1 SV=1	337	iq3057_decorin_in_solutionr.ScanId;v=1;d1=17100.17100.3	controllerType=0 controllerNumber=1 scan=17100	45.2005
12710:3	1	E.DEAS[+203.079][+118.064]GIGPEVPDDR.D	HexNAc(1) 118.0643	S[+118][+203]	593.271	3	1777.8	1777.8	0	0.2	31	NRagged	322.19	258.74	258.74	1.81	419	>>sp|P07585|PGS2_HUMAN Decorin OS=Homo sapiens OX=9606 GN=DCN PE=1 SV=1	337	iq3057_decorin_in_solutionr.ScanId;v=1;d1=17305.17305.3	controllerType=0 controllerNumber=1 scan=17305	45.4979
14708:3	1	E.DEAS[+203.079][+118.064]GIGPEVPDDR.D	HexNAc(1) 118.0643	S[+118][+203]	593.271	3	1777.8	1777.8	0	-0.4	31	NRagged	322.93	243.48	243.48	1.88	419	>>sp|P07585|PGS2_HUMAN Decorin OS=Homo sapiens OX=9606 GN=DCN PE=1 SV=1	337	iq3057_decorin_in_solutionr.ScanId;v=1;d1=19448.19448.3	controllerType=0 controllerNumber=1 scan=19448	48.9652
14191:3	1	E.DEAS[+203.079][+118.064]GIGPEVPDDR.D	HexNAc(1) 118.0643	S[+118][+203]	593.271	3	1777.8	1777.8	0	-0.5	31	NRagged	323.41	281.88	281.88	2.09	419	>>sp|P07585|PGS2_HUMAN Decorin OS=Homo sapiens OX=9606 GN=DCN PE=1 SV=1	337	iq3057_decorin_in_solutionr.ScanId;v=1;d1=18903.18903.3	controllerType=0 controllerNumber=1 scan=18903	48.1412
12914:3	1	E.DEAS[+203.079][+118.064]GIGPEVPDDR.D	HexNAc(1) 118.0643	S[+118][+203]	593.271	3	1777.8	1777.8	0	-0.3	31	NRagged	333.69	318.74	318.74	2.11	419	>>sp|P07585|PGS2_HUMAN Decorin OS=Homo sapiens OX=9606 GN=DCN PE=1 SV=1	337	iq3057_decorin_in_solutionr.ScanId;v=1;d1=17515.17515.3	controllerType=0 controllerNumber=1 scan=17515	45.8018
14539:3	1	E.DEAS[+203.079][+118.064]GIGPEVPDDR.D	HexNAc(1) 118.0643	S[+118][+203]	593.271	3	1777.8	1777.8	0	-0.5	31	NRagged	335.9	255.69	255.69	2.05	419	>>sp|P07585|PGS2_HUMAN Decorin OS=Homo sapiens OX=9606 GN=DCN PE=1 SV=1	337	iq3057_decorin_in_solutionr.ScanId;v=1;d1=19264.19264.3	controllerType=0 controllerNumber=1 scan=19264	48.6666
12879:3	1	E.DEAS[+203.079][+118.064]GIGPEVPDDR.D	HexNAc(1) 118.0643	S[+118][+203]	593.271	3	1777.8	1777.8	0	0.4	31	NRagged	337.04	321.67	321.67	2.12	419	>>sp|P07585|PGS2_HUMAN Decorin OS=Homo sapiens OX=9606 GN=DCN PE=1 SV=1	337	iq3057_decorin_in_solutionr.ScanId;v=1;d1=17479.17479.3	controllerType=0 controllerNumber=1 scan=17479	45.7487
13618:3	1	E.DEAS[+203.079][+118.064]GIGPEVPDDR.D	HexNAc(1) 118.0643	S[+118][+203]	593.271	3	1777.8	1777.8	0	-0.4	31	NRagged	337.04	263.24	263.24	2.08	419	>>sp|P07585|PGS2_HUMAN Decorin OS=Homo sapiens OX=9606 GN=DCN PE=1 SV=1	337	iq3057_decorin_in_solutionr.ScanId;v=1;d1=18245.18245.3	controllerType=0 controllerNumber=1 scan=18245	46.9519
13406:2	1	E.DEAS[+203.079][+118.064]GIGPEVPDDR.D	HexNAc(1) 118.0643	S[+118][+203]	889.402	2	1777.8	1777.8	0	-0.9	31	NRagged	337.97	177.72	177.72	1.66	419	>>sp|P07585|PGS2_HUMAN Decorin OS=Homo sapiens OX=9606 GN=DCN PE=1 SV=1	337	iq3057_decorin_in_solutionr.ScanId;v=1;d1=18026.18026.2	controllerType=0 controllerNumber=1 scan=18026	46.6049
18956:3	1	E.DEAS[+203.079][+118.064]GIGPEVPDDR.D	HexNAc(1) 118.0643	S[+118][+203]	593.271	3	1777.8	1777.8	0	-0.9	31	NRagged	338.01	224.99	224.99	1.8	419	>>sp|P07585|PGS2_HUMAN Decorin OS=Homo sapiens OX=9606 GN=DCN PE=1 SV=1	337	iq3057_decorin_in_solutionr.ScanId;v=1;d1=24016.24016.3	controllerType=0 controllerNumber=1 scan=24016	56.1382
14080:3	1	E.DEAS[+203.079][+118.064]GIGPEVPDDR.D	HexNAc(1) 118.0643	S[+118][+203]	593.27	3	1777.8	1777.8	0	-1.1	31	NRagged	338.36	234.07	234.07	1.71	419	>>sp|P07585|PGS2_HUMAN Decorin OS=Homo sapiens OX=9606 GN=DCN PE=1 SV=1	337	iq3057_decorin_in_solutionr.ScanId;v=1;d1=18777.18777.3	controllerType=0 controllerNumber=1 scan=18777	47.9147
14373:3	1	E.DEAS[+203.079][+118.064]GIGPEVPDDR.D	HexNAc(1) 118.0643	S[+118][+203]	593.271	3	1777.8	1777.8	0	-0.4	31	NRagged	339.41	270.42	270.42	2.12	419	>>sp|P07585|PGS2_HUMAN Decorin OS=Homo sapiens OX=9606 GN=DCN PE=1 SV=1	337	iq3057_decorin_in_solutionr.ScanId;v=1;d1=19093.19093.3	controllerType=0 controllerNumber=1 scan=19093	48.4244
12502:3	1	E.DEAS[+203.079][+118.064]GIGPEVPDDR.D	HexNAc(1) 118.0643	S[+118][+203]	593.271	3	1777.8	1777.8	0	-0.3	31	NRagged	342.35	320.08	320.08	2.11	419	>>sp|P07585|PGS2_HUMAN Decorin OS=Homo sapiens OX=9606 GN=DCN PE=1 SV=1	337	iq3057_decorin_in_solutionr.ScanId;v=1;d1=17091.17091.3	controllerType=0 controllerNumber=1 scan=17091	45.1893
13815:3	1	E.DEAS[+203.079][+118.064]GIGPEVPDDR.D	HexNAc(1) 118.0643	S[+118][+203]	593.271	3	1777.8	1777.8	0	0	31	NRagged	342.66	295.02	295.02	2.11	419	>>sp|P07585|PGS2_HUMAN Decorin OS=Homo sapiens OX=9606 GN=DCN PE=1 SV=1	337	iq3057_decorin_in_solutionr.ScanId;v=1;d1=18449.18449.3	controllerType=0 controllerNumber=1 scan=18449	47.2513
13780:3	1	E.DEAS[+203.079][+118.064]GIGPEVPDDR.D	HexNAc(1) 118.0643	S[+118][+203]	593.271	3	1777.8	1777.8	0	0.5	31	NRagged	344.81	237.16	237.16	2.03	419	>>sp|P07585|PGS2_HUMAN Decorin OS=Homo sapiens OX=9606 GN=DCN PE=1 SV=1	337	iq3057_decorin_in_solutionr.ScanId;v=1;d1=18413.18413.3	controllerType=0 controllerNumber=1 scan=18413	47.1972
13386:3	1	E.DEAS[+203.079][+118.064]GIGPEVPDDR.D	HexNAc(1) 118.0643	S[+118][+203]	593.271	3	1777.8	1777.8	0	-0.6	31	NRagged	344.95	332.68	332.68	2.13	419	>>sp|P07585|PGS2_HUMAN Decorin OS=Homo sapiens OX=9606 GN=DCN PE=1 SV=1	337	iq3057_decorin_in_solutionr.ScanId;v=1;d1=18006.18006.3	controllerType=0 controllerNumber=1 scan=18006	46.5748
14729:3	1	E.DEAS[+203.079][+118.064]GIGPEVPDDR.D	HexNAc(1) 118.0643	S[+118][+203]	593.271	3	1777.8	1777.8	0	-0.1	31	NRagged	345.43	323.06	323.06	2.11	419	>>sp|P07585|PGS2_HUMAN Decorin OS=Homo sapiens OX=9606 GN=DCN PE=1 SV=1	337	iq3057_decorin_in_solutionr.ScanId;v=1;d1=19470.19470.3	controllerType=0 controllerNumber=1 scan=19470	48.998
13392:3	1	E.DEAS[+203.079][+118.064]GIGPEVPDDR.D	HexNAc(1) 118.0643	S[+118][+203]	593.271	3	1777.8	1777.8	0	-0.6	31	NRagged	348.63	220.11	220.11	1.88	419	>>sp|P07585|PGS2_HUMAN Decorin OS=Homo sapiens OX=9606 GN=DCN PE=1 SV=1	337	iq3057_decorin_in_solutionr.ScanId;v=1;d1=18012.18012.3	controllerType=0 controllerNumber=1 scan=18012	46.5865
13194:2	1	E.DEAS[+203.079][+118.064]GIGPEVPDDR.D	HexNAc(1) 118.0643	S[+118][+203]	889.403	2	1777.8	1777.8	0	-0.5	31	NRagged	348.65	167.41	167.41	1.69	419	>>sp|P07585|PGS2_HUMAN Decorin OS=Homo sapiens OX=9606 GN=DCN PE=1 SV=1	337	iq3057_decorin_in_solutionr.ScanId;v=1;d1=17808.17808.2	controllerType=0 controllerNumber=1 scan=17808	46.2791
13777:3	1	E.DEAS[+203.079][+118.064]GIGPEVPDDR.D	HexNAc(1) 118.0643	S[+118][+203]	593.271	3	1777.8	1777.8	0	0.5	31	NRagged	349.01	285.3	285.3	2.11	419	>>sp|P07585|PGS2_HUMAN Decorin OS=Homo sapiens OX=9606 GN=DCN PE=1 SV=1	337	iq3057_decorin_in_solutionr.ScanId;v=1;d1=18410.18410.3	controllerType=0 controllerNumber=1 scan=18410	47.1931
14090:3	1	E.DEAS[+203.079][+118.064]GIGPEVPDDR.D	HexNAc(1) 118.0643	S[+118][+203]	593.271	3	1777.8	1777.8	0	0.6	31	NRagged	349.44	256.02	256.02	2.12	419	>>sp|P07585|PGS2_HUMAN Decorin OS=Homo sapiens OX=9606 GN=DCN PE=1 SV=1	337	iq3057_decorin_in_solutionr.ScanId;v=1;d1=18789.18789.3	controllerType=0 controllerNumber=1 scan=18789	47.9368
12670:3	1	E.DEAS[+203.079][+118.064]GIGPEVPDDR.D	HexNAc(1) 118.0643	S[+118][+203]	593.271	3	1777.8	1777.8	0	-0.2	31	NRagged	352.78	274.2	274.2	2.12	419	>>sp|P07585|PGS2_HUMAN Decorin OS=Homo sapiens OX=9606 GN=DCN PE=1 SV=1	337	iq3057_decorin_in_solutionr.ScanId;v=1;d1=17264.17264.3	controllerType=0 controllerNumber=1 scan=17264	45.4372
13020:3	1	E.DEAS[+203.079][+118.064]GIGPEVPDDR.D	HexNAc(1) 118.0643	S[+118][+203]	593.271	3	1777.8	1777.8	0	-0.1	31	NRagged	353.27	292.44	292.44	2.11	419	>>sp|P07585|PGS2_HUMAN Decorin OS=Homo sapiens OX=9606 GN=DCN PE=1 SV=1	337	iq3057_decorin_in_solutionr.ScanId;v=1;d1=17627.17627.3	controllerType=0 controllerNumber=1 scan=17627	45.9882
13929:3	1	E.DEAS[+203.079][+118.064]GIGPEVPDDR.D	HexNAc(1) 118.0643	S[+118][+203]	593.271	3	1777.8	1777.8	0	0.3	31	NRagged	353.52	266.95	266.95	2.13	419	>>sp|P07585|PGS2_HUMAN Decorin OS=Homo sapiens OX=9606 GN=DCN PE=1 SV=1	337	iq3057_decorin_in_solutionr.ScanId;v=1;d1=18574.18574.3	controllerType=0 controllerNumber=1 scan=18574	47.4537
14001:3	1	E.DEAS[+203.079][+118.064]GIGPEVPDDR.D	HexNAc(1) 118.0643	S[+118][+203]	593.271	3	1777.8	1777.8	0	-0.7	31	NRagged	353.91	238.77	238.77	2.09	419	>>sp|P07585|PGS2_HUMAN Decorin OS=Homo sapiens OX=9606 GN=DCN PE=1 SV=1	337	iq3057_decorin_in_solutionr.ScanId;v=1;d1=18673.18673.3	controllerType=0 controllerNumber=1 scan=18673	47.6854
14711:3	1	E.DEAS[+203.079][+118.064]GIGPEVPDDR.D	HexNAc(1) 118.0643	S[+118][+203]	593.271	3	1777.8	1777.8	0	-0.4	31	NRagged	354.05	258.49	258.49	1.99	419	>>sp|P07585|PGS2_HUMAN Decorin OS=Homo sapiens OX=9606 GN=DCN PE=1 SV=1	337	iq3057_decorin_in_solutionr.ScanId;v=1;d1=19451.19451.3	controllerType=0 controllerNumber=1 scan=19451	48.9688
14391:3	1	E.DEAS[+203.079][+118.064]GIGPEVPDDR.D	HexNAc(1) 118.0643	S[+118][+203]	593.271	3	1777.8	1777.8	0	-0.4	31	NRagged	355.22	235.73	235.73	1.77	419	>>sp|P07585|PGS2_HUMAN Decorin OS=Homo sapiens OX=9606 GN=DCN PE=1 SV=1	337	iq3057_decorin_in_solutionr.ScanId;v=1;d1=19111.19111.3	controllerType=0 controllerNumber=1 scan=19111	48.4467
13591:3	1	E.DEAS[+203.079][+118.064]GIGPEVPDDR.D	HexNAc(1) 118.0643	S[+118][+203]	593.271	3	1777.8	1777.8	0	-0.7	31	NRagged	356.6	256.41	256.41	2.09	419	>>sp|P07585|PGS2_HUMAN Decorin OS=Homo sapiens OX=9606 GN=DCN PE=1 SV=1	337	iq3057_decorin_in_solutionr.ScanId;v=1;d1=18217.18217.3	controllerType=0 controllerNumber=1 scan=18217	46.9122
13184:3	1	E.DEAS[+203.079][+118.064]GIGPEVPDDR.D	HexNAc(1) 118.0643	S[+118][+203]	593.271	3	1777.8	1777.8	0	0.5	31	NRagged	359.89	339.87	339.87	2.13	419	>>sp|P07585|PGS2_HUMAN Decorin OS=Homo sapiens OX=9606 GN=DCN PE=1 SV=1	337	iq3057_decorin_in_solutionr.ScanId;v=1;d1=17798.17798.3	controllerType=0 controllerNumber=1 scan=17798	46.2639
12470:3	1	E.DEAS[+203.079][+118.064]GIGPEVPDDR.D	HexNAc(1) 118.0643	S[+118][+203]	593.271	3	1777.8	1777.8	0	0.2	31	NRagged	361.18	287.45	287.45	2.1	419	>>sp|P07585|PGS2_HUMAN Decorin OS=Homo sapiens OX=9606 GN=DCN PE=1 SV=1	337	iq3057_decorin_in_solutionr.ScanId;v=1;d1=17058.17058.3	controllerType=0 controllerNumber=1 scan=17058	45.1426
14732:3	1	E.DEAS[+203.079][+118.064]GIGPEVPDDR.D	HexNAc(1) 118.0643	S[+118][+203]	593.271	3	1777.8	1777.8	0	-0.1	31	NRagged	361.66	254.62	254.62	1.85	419	>>sp|P07585|PGS2_HUMAN Decorin OS=Homo sapiens OX=9606 GN=DCN PE=1 SV=1	337	iq3057_decorin_in_solutionr.ScanId;v=1;d1=19473.19473.3	controllerType=0 controllerNumber=1 scan=19473	49.002
14376:3	1	E.DEAS[+203.079][+118.064]GIGPEVPDDR.D	HexNAc(1) 118.0643	S[+118][+203]	593.271	3	1777.8	1777.8	0	-0.4	31	NRagged	362.55	239.86	239.86	1.93	419	>>sp|P07585|PGS2_HUMAN Decorin OS=Homo sapiens OX=9606 GN=DCN PE=1 SV=1	337	iq3057_decorin_in_solutionr.ScanId;v=1;d1=19096.19096.3	controllerType=0 controllerNumber=1 scan=19096	48.4278
13621:3	1	E.DEAS[+203.079][+118.064]GIGPEVPDDR.D	HexNAc(1) 118.0643	S[+118][+203]	593.271	3	1777.8	1777.8	0	-0.4	31	NRagged	367.26	278.17	278.17	2.12	419	>>sp|P07585|PGS2_HUMAN Decorin OS=Homo sapiens OX=9606 GN=DCN PE=1 SV=1	337	iq3057_decorin_in_solutionr.ScanId;v=1;d1=18248.18248.3	controllerType=0 controllerNumber=1 scan=18248	46.9553
14193:3	1	E.DEAS[+203.079][+118.064]GIGPEVPDDR.D	HexNAc(1) 118.0643	S[+118][+203]	593.271	3	1777.8	1777.8	0	-0.5	31	NRagged	367.51	261.49	261.49	2.12	419	>>sp|P07585|PGS2_HUMAN Decorin OS=Homo sapiens OX=9606 GN=DCN PE=1 SV=1	337	iq3057_decorin_in_solutionr.ScanId;v=1;d1=18905.18905.3	controllerType=0 controllerNumber=1 scan=18905	48.144
14179:3	1	E.DEAS[+203.079][+118.064]GIGPEVPDDR.D	HexNAc(1) 118.0643	S[+118][+203]	593.271	3	1777.8	1777.8	0	-0.7	31	NRagged	367.75	253.03	253.03	1.95	419	>>sp|P07585|PGS2_HUMAN Decorin OS=Homo sapiens OX=9606 GN=DCN PE=1 SV=1	337	iq3057_decorin_in_solutionr.ScanId;v=1;d1=18890.18890.3	controllerType=0 controllerNumber=1 scan=18890	48.119
13923:3	1	E.DEAS[+203.079][+118.064]GIGPEVPDDR.D	HexNAc(1) 118.0643	S[+118][+203]	593.271	3	1777.8	1777.8	0	0	31	NRagged	370.57	251.43	251.43	2.08	419	>>sp|P07585|PGS2_HUMAN Decorin OS=Homo sapiens OX=9606 GN=DCN PE=1 SV=1	337	iq3057_decorin_in_solutionr.ScanId;v=1;d1=18567.18567.3	controllerType=0 controllerNumber=1 scan=18567	47.4408
13024:3	1	E.DEAS[+203.079][+118.064]GIGPEVPDDR.D	HexNAc(1) 118.0643	S[+118][+203]	593.271	3	1777.8	1777.8	0	-0.1	31	NRagged	372.97	266.21	266.21	2.1	419	>>sp|P07585|PGS2_HUMAN Decorin OS=Homo sapiens OX=9606 GN=DCN PE=1 SV=1	337	iq3057_decorin_in_solutionr.ScanId;v=1;d1=17631.17631.3	controllerType=0 controllerNumber=1 scan=17631	45.9992
13991:3	1	E.DEAS[+203.079][+118.064]GIGPEVPDDR.D	HexNAc(1) 118.0643	S[+118][+203]	593.271	3	1777.8	1777.8	0	0.6	31	NRagged	376.46	265.53	265.53	2.12	419	>>sp|P07585|PGS2_HUMAN Decorin OS=Homo sapiens OX=9606 GN=DCN PE=1 SV=1	337	iq3057_decorin_in_solutionr.ScanId;v=1;d1=18661.18661.3	controllerType=0 controllerNumber=1 scan=18661	47.6635
13023:3	1	E.DEAS[+203.079][+118.064]GIGPEVPDDR.D	HexNAc(1) 118.0643	S[+118][+203]	593.271	3	1777.8	1777.8	0	-0.1	31	NRagged	379.05	268.91	268.91	2.47	419	>>sp|P07585|PGS2_HUMAN Decorin OS=Homo sapiens OX=9606 GN=DCN PE=1 SV=1	337	iq3057_decorin_in_solutionr.ScanId;v=1;d1=17630.17630.3	controllerType=0 controllerNumber=1 scan=17630	45.9968
12672:3	1	E.DEAS[+203.079][+118.064]GIGPEVPDDR.D	HexNAc(1) 118.0643	S[+118][+203]	593.271	3	1777.8	1777.8	0	-0.2	31	NRagged	382.12	265.33	265.33	2.26	419	>>sp|P07585|PGS2_HUMAN Decorin OS=Homo sapiens OX=9606 GN=DCN PE=1 SV=1	337	iq3057_decorin_in_solutionr.ScanId;v=1;d1=17266.17266.3	controllerType=0 controllerNumber=1 scan=17266	45.4436
13189:3	1	E.DEAS[+203.079][+118.064]GIGPEVPDDR.D	HexNAc(1) 118.0643	S[+118][+203]	593.271	3	1777.8	1777.8	0	0.5	31	NRagged	383.72	285.52	285.52	2.11	419	>>sp|P07585|PGS2_HUMAN Decorin OS=Homo sapiens OX=9606 GN=DCN PE=1 SV=1	337	iq3057_decorin_in_solutionr.ScanId;v=1;d1=17803.17803.3	controllerType=0 controllerNumber=1 scan=17803	46.2731
13870:2	1	E.DEAS[+203.079][+118.064]GIGPEVPDDR.D	HexNAc(1) 118.0643	S[+118][+203]	889.402	2	1777.8	1777.8	0	-0.9	31	NRagged	383.95	206.3	206.3	1.72	419	>>sp|P07585|PGS2_HUMAN Decorin OS=Homo sapiens OX=9606 GN=DCN PE=1 SV=1	337	iq3057_decorin_in_solutionr.ScanId;v=1;d1=18505.18505.2	controllerType=0 controllerNumber=1 scan=18505	47.3278
14541:3	1	E.DEAS[+203.079][+118.064]GIGPEVPDDR.D	HexNAc(1) 118.0643	S[+118][+203]	593.271	3	1777.8	1777.8	0	-0.5	31	NRagged	384.19	273.47	273.47	2.12	419	>>sp|P07585|PGS2_HUMAN Decorin OS=Homo sapiens OX=9606 GN=DCN PE=1 SV=1	337	iq3057_decorin_in_solutionr.ScanId;v=1;d1=19266.19266.3	controllerType=0 controllerNumber=1 scan=19266	48.6726
12676:3	1	E.DEAS[+203.079][+118.064]GIGPEVPDDR.D	HexNAc(1) 118.0643	S[+118][+203]	593.271	3	1777.8	1777.8	0	-0.2	31	NRagged	384.42	251.24	251.24	2.11	419	>>sp|P07585|PGS2_HUMAN Decorin OS=Homo sapiens OX=9606 GN=DCN PE=1 SV=1	337	iq3057_decorin_in_solutionr.ScanId;v=1;d1=17270.17270.3	controllerType=0 controllerNumber=1 scan=17270	45.4485
14189:3	1	E.DEAS[+203.079][+118.064]GIGPEVPDDR.D	HexNAc(1) 118.0643	S[+118][+203]	593.271	3	1777.8	1777.8	0	-0.7	31	NRagged	385.15	272.77	272.77	2.52	419	>>sp|P07585|PGS2_HUMAN Decorin OS=Homo sapiens OX=9606 GN=DCN PE=1 SV=1	337	iq3057_decorin_in_solutionr.ScanId;v=1;d1=18900.18900.3	controllerType=0 controllerNumber=1 scan=18900	48.1338
12514:3	1	E.DEAS[+203.079][+118.064]GIGPEVPDDR.D	HexNAc(1) 118.0643	S[+118][+203]	593.271	3	1777.8	1777.8	0	-0.3	31	NRagged	396.5	286.74	286.74	2.12	419	>>sp|P07585|PGS2_HUMAN Decorin OS=Homo sapiens OX=9606 GN=DCN PE=1 SV=1	337	iq3057_decorin_in_solutionr.ScanId;v=1;d1=17103.17103.3	controllerType=0 controllerNumber=1 scan=17103	45.2041
12505:3	1	E.DEAS[+203.079][+118.064]GIGPEVPDDR.D	HexNAc(1) 118.0643	S[+118][+203]	593.271	3	1777.8	1777.8	0	-0.3	31	NRagged	397.91	298.31	298.31	2.12	419	>>sp|P07585|PGS2_HUMAN Decorin OS=Homo sapiens OX=9606 GN=DCN PE=1 SV=1	337	iq3057_decorin_in_solutionr.ScanId;v=1;d1=17094.17094.3	controllerType=0 controllerNumber=1 scan=17094	45.1927
12882:3	1	E.DEAS[+203.079][+118.064]GIGPEVPDDR.D	HexNAc(1) 118.0643	S[+118][+203]	593.271	3	1777.8	1777.8	0	0.4	31	NRagged	398.65	291.92	291.92	2.12	419	>>sp|P07585|PGS2_HUMAN Decorin OS=Homo sapiens OX=9606 GN=DCN PE=1 SV=1	337	iq3057_decorin_in_solutionr.ScanId;v=1;d1=17482.17482.3	controllerType=0 controllerNumber=1 scan=17482	45.7554
13389:3	1	E.DEAS[+203.079][+118.064]GIGPEVPDDR.D	HexNAc(1) 118.0643	S[+118][+203]	593.271	3	1777.8	1777.8	0	-0.6	31	NRagged	400.94	264.91	264.91	2.13	419	>>sp|P07585|PGS2_HUMAN Decorin OS=Homo sapiens OX=9606 GN=DCN PE=1 SV=1	337	iq3057_decorin_in_solutionr.ScanId;v=1;d1=18009.18009.3	controllerType=0 controllerNumber=1 scan=18009	46.5814
13979:3	1	E.DEAS[+203.079][+118.064]GIGPEVPDDR.D	HexNAc(1) 118.0643	S[+118][+203]	593.27	3	1777.8	1777.8	0	-1.9	31	NRagged	402.2	313.72	313.72	2.11	419	>>sp|P07585|PGS2_HUMAN Decorin OS=Homo sapiens OX=9606 GN=DCN PE=1 SV=1	337	iq3057_decorin_in_solutionr.ScanId;v=1;d1=18647.18647.3	controllerType=0 controllerNumber=1 scan=18647	47.6358
12473:3	1	E.DEAS[+203.079][+118.064]GIGPEVPDDR.D	HexNAc(1) 118.0643	S[+118][+203]	593.271	3	1777.8	1777.8	0	0.2	31	NRagged	402.91	284.64	284.64	2.12	419	>>sp|P07585|PGS2_HUMAN Decorin OS=Homo sapiens OX=9606 GN=DCN PE=1 SV=1	337	iq3057_decorin_in_solutionr.ScanId;v=1;d1=17061.17061.3	controllerType=0 controllerNumber=1 scan=17061	45.1468
13187:3	1	E.DEAS[+203.079][+118.064]GIGPEVPDDR.D	HexNAc(1) 118.0643	S[+118][+203]	593.271	3	1777.8	1777.8	0	0.5	31	NRagged	406.16	287.32	287.32	2.13	419	>>sp|P07585|PGS2_HUMAN Decorin OS=Homo sapiens OX=9606 GN=DCN PE=1 SV=1	337	iq3057_decorin_in_solutionr.ScanId;v=1;d1=17801.17801.3	controllerType=0 controllerNumber=1 scan=17801	46.2705
14556:3	1	E.DEAS[+203.079][+118.064]GIGPEVPDDR.D	HexNAc(1) 118.0643	S[+118][+203]	593.271	3	1777.8	1777.8	0	-0.5	31	NRagged	414.16	269.01	269.01	2.57	419	>>sp|P07585|PGS2_HUMAN Decorin OS=Homo sapiens OX=9606 GN=DCN PE=1 SV=1	337	iq3057_decorin_in_solutionr.ScanId;v=1;d1=19281.19281.3	controllerType=0 controllerNumber=1 scan=19281	48.6915
14005:3	1	E.DEAS[+203.079][+118.064]GIGPEVPDDR.D	HexNAc(1) 118.0643	S[+118][+203]	593.271	3	1777.8	1777.8	0	-0.7	31	NRagged	423.66	266.21	266.21	2.44	419	>>sp|P07585|PGS2_HUMAN Decorin OS=Homo sapiens OX=9606 GN=DCN PE=1 SV=1	337	iq3057_decorin_in_solutionr.ScanId;v=1;d1=18678.18678.3	controllerType=0 controllerNumber=1 scan=18678	47.6954
12917:3	1	E.DEAS[+203.079][+118.064]GIGPEVPDDR.D	HexNAc(1) 118.0643	S[+118][+203]	593.271	3	1777.8	1777.8	0	-0.3	31	NRagged	424.6	286.06	286.06	2.13	419	>>sp|P07585|PGS2_HUMAN Decorin OS=Homo sapiens OX=9606 GN=DCN PE=1 SV=1	337	iq3057_decorin_in_solutionr.ScanId;v=1;d1=17518.17518.3	controllerType=0 controllerNumber=1 scan=17518	45.8085
13818:3	1	E.DEAS[+203.079][+118.064]GIGPEVPDDR.D	HexNAc(1) 118.0643	S[+118][+203]	593.271	3	1777.8	1777.8	0	0	31	NRagged	440.2	261.25	261.25	2.54	419	>>sp|P07585|PGS2_HUMAN Decorin OS=Homo sapiens OX=9606 GN=DCN PE=1 SV=1	337	iq3057_decorin_in_solutionr.ScanId;v=1;d1=18452.18452.3	controllerType=0 controllerNumber=1 scan=18452	47.2549
12884:3	1	E.DEAS[+203.079][+118.064]GIGPEVPDDR.D	HexNAc(1) 118.0643	S[+118][+203]	593.271	3	1777.8	1777.8	0	0.4	31	NRagged	442.89	308.97	308.97	2.69	419	>>sp|P07585|PGS2_HUMAN Decorin OS=Homo sapiens OX=9606 GN=DCN PE=1 SV=1	337	iq3057_decorin_in_solutionr.ScanId;v=1;d1=17484.17484.3	controllerType=0 controllerNumber=1 scan=17484	45.758
13918:3	1	E.DEAS[+203.079][+118.064]GIGPEVPDDR.D	HexNAc(1) 118.0643	S[+118][+203]	593.271	3	1777.8	1777.8	0	-0.1	31	NRagged	466.22	300.46	300.46	2.6	419	>>sp|P07585|PGS2_HUMAN Decorin OS=Homo sapiens OX=9606 GN=DCN PE=1 SV=1	337	iq3057_decorin_in_solutionr.ScanId;v=1;d1=18561.18561.3	controllerType=0 controllerNumber=1 scan=18561	47.4288
13421:3	1	E.DEAS[+203.079][+118.064]GIGPEVPDDR.D	HexNAc(1) 118.0643	S[+118][+203]	593.271	3	1777.8	1777.8	0	0.3	31	NRagged	484.78	295.45	295.45	2.56	419	>>sp|P07585|PGS2_HUMAN Decorin OS=Homo sapiens OX=9606 GN=DCN PE=1 SV=1	337	iq3057_decorin_in_solutionr.ScanId;v=1;d1=18042.18042.3	controllerType=0 controllerNumber=1 scan=18042	46.6573
45122:3	1	E.DEASGIGPEVPDDRDFEPSLGPVC[+57.021]PFR.C		C[+57]	986.79	3	2958.36	2958.36	0	-0.8	31	NRagged	773.04	773.04	773.04	12.57	419	>>sp|P07585|PGS2_HUMAN Decorin OS=Homo sapiens OX=9606 GN=DCN PE=1 SV=1	337	iq3057_decorin_in_solutionr.ScanId;v=1;d1=51181.51181.3	controllerType=0 controllerNumber=1 scan=51181	94.8419
45210:3	1	E.DEASGIGPEVPDDRDFEPSLGPVC[+57.021]PFR.C		C[+57]	986.791	3	2958.36	2958.36	0	0.3	31	NRagged	1177.61	1177.61	1177.61	20.64	419	>>sp|P07585|PGS2_HUMAN Decorin OS=Homo sapiens OX=9606 GN=DCN PE=1 SV=1	337	iq3057_decorin_in_solutionr.ScanId;v=1;d1=51272.51272.3	controllerType=0 controllerNumber=1 scan=51272	94.972
45233:3	1	E.DEASGIGPEVPDDRDFEPSLGPVC[+57.021]PFR.C		C[+57]	986.79	3	2958.36	2958.36	0	-0.7	31	NRagged	1198.54	1198.54	1198.54	20.57	419	>>sp|P07585|PGS2_HUMAN Decorin OS=Homo sapiens OX=9606 GN=DCN PE=1 SV=1	337	iq3057_decorin_in_solutionr.ScanId;v=1;d1=51296.51296.3	controllerType=0 controllerNumber=1 scan=51296	95.0054
38725:4	1	E.DEAS[+203.079][+117.057]GIGPEVPDDRDFEPSLGPVC[+57.021]PFR.C	HexNAc(1) 117.0573	C[+57], S[+117][+203]	820.379	4	3278.5	3278.49	0	0.3	31	NRagged	45.59	45.59	45.59	0.44	419	>>sp|P07585|PGS2_HUMAN Decorin OS=Homo sapiens OX=9606 GN=DCN PE=1 SV=1	337	iq3057_decorin_in_solutionr.ScanId;v=1;d1=44553.44553.4	controllerType=0 controllerNumber=1 scan=44553	85.5877
39981:4	1	E.DEAS[+203.079][+118.064]GIGPEVPDDRDFEPSLGPVC[+57.021]PFR.C	HexNAc(1) 118.0643	C[+57], S[+118][+203]	820.631	4	3279.5	3279.5	0	0.1	31	NRagged	60.58	60.58	60.58	0.66	419	>>sp|P07585|PGS2_HUMAN Decorin OS=Homo sapiens OX=9606 GN=DCN PE=1 SV=1	337	iq3057_decorin_in_solutionr.ScanId;v=1;d1=45891.45891.4	controllerType=0 controllerNumber=1 scan=45891	87.6084
39936:3	1	E.DEAS[+203.079][+118.064]GIGPEVPDDRDFEPSLGPVC[+57.021]PFR.C	HexNAc(1) 118.0643	C[+57], S[+118][+203]	1093.84	3	3279.5	3279.5	0	-0.8	31	NRagged	77.96	77.96	77.96	1.03	419	>>sp|P07585|PGS2_HUMAN Decorin OS=Homo sapiens OX=9606 GN=DCN PE=1 SV=1	337	iq3057_decorin_in_solutionr.ScanId;v=1;d1=45845.45845.3	controllerType=0 controllerNumber=1 scan=45845	87.5468
38160:4	1	E.DEAS[+203.079][+119.071]GIGPEVPDDRDFEPSLGPVC[+57.021]PFR.C	HexNAc(1) 119.0713	C[+57], S[+119][+203]	820.882	4	3280.5	3280.51	0	-1.1	31	NRagged	94.91	94.91	94.91	0.64	419	>>sp|P07585|PGS2_HUMAN Decorin OS=Homo sapiens OX=9606 GN=DCN PE=1 SV=1	337	iq3057_decorin_in_solutionr.ScanId;v=1;d1=43928.43928.4	controllerType=0 controllerNumber=1 scan=43928	84.5958
38719:4	1	E.DEAS[+203.079][+117.057]GIGPEVPDDRDFEPSLGPVC[+57.021]PFR.C	HexNAc(1) 117.0573	C[+57], S[+117][+203]	820.379	4	3278.5	3278.49	0	0.3	31	NRagged	95.81	95.81	95.81	1.25	419	>>sp|P07585|PGS2_HUMAN Decorin OS=Homo sapiens OX=9606 GN=DCN PE=1 SV=1	337	iq3057_decorin_in_solutionr.ScanId;v=1;d1=44547.44547.4	controllerType=0 controllerNumber=1 scan=44547	85.5803
38801:4	1	E.DEAS[+203.079][+118.064]GIGPEVPDDRDFEPSLGPVC[+57.021]PFR.C	HexNAc(1) 118.0643	C[+57], S[+118][+203]	820.631	4	3279.5	3279.5	0	0.2	31	NRagged	117.16	117.16	117.16	1.23	419	>>sp|P07585|PGS2_HUMAN Decorin OS=Homo sapiens OX=9606 GN=DCN PE=1 SV=1	337	iq3057_decorin_in_solutionr.ScanId;v=1;d1=44642.44642.2	controllerType=0 controllerNumber=1 scan=44642	85.7489
38167:4	1	E.DEAS[+203.079][+119.071]GIGPEVPDDRDFEPSLGPVC[+57.021]PFR.C	HexNAc(1) 119.0713	C[+57], S[+119][+203]	820.881	4	3280.5	3280.51	0	-2	31	NRagged	118.91	118.91	118.91	0.82	419	>>sp|P07585|PGS2_HUMAN Decorin OS=Homo sapiens OX=9606 GN=DCN PE=1 SV=1	337	iq3057_decorin_in_solutionr.ScanId;v=1;d1=43936.43936.4	controllerType=0 controllerNumber=1 scan=43936	84.6091
38143:4	1	E.DEAS[+203.079][+118.064]GIGPEVPDDRDFEPSLGPVC[+57.021]PFR.C	HexNAc(1) 118.0643	C[+57], S[+118][+203]	820.63	4	3279.5	3279.5	0	-0.3	31	NRagged	126.9	126.9	126.9	1.33	419	>>sp|P07585|PGS2_HUMAN Decorin OS=Homo sapiens OX=9606 GN=DCN PE=1 SV=1	337	iq3057_decorin_in_solutionr.ScanId;v=1;d1=43910.43910.4	controllerType=0 controllerNumber=1 scan=43910	84.5686
38783:4	1	E.DEAS[+203.079][+117.057]GIGPEVPDDRDFEPSLGPVC[+57.021]PFR.C	HexNAc(1) 117.0573	C[+57], S[+117][+203]	820.379	4	3278.5	3278.49	0	0.5	31	NRagged	138.02	138.02	138.02	1.37	419	>>sp|P07585|PGS2_HUMAN Decorin OS=Homo sapiens OX=9606 GN=DCN PE=1 SV=1	337	iq3057_decorin_in_solutionr.ScanId;v=1;d1=44622.44622.2	controllerType=0 controllerNumber=1 scan=44622	85.7156
39960:4	1	E.DEAS[+203.079][+118.064]GIGPEVPDDRDFEPSLGPVC[+57.021]PFR.C	HexNAc(1) 118.0643	C[+57], S[+118][+203]	820.631	4	3279.5	3279.5	0	0.1	31	NRagged	164.41	164.41	164.41	1.57	419	>>sp|P07585|PGS2_HUMAN Decorin OS=Homo sapiens OX=9606 GN=DCN PE=1 SV=1	337	iq3057_decorin_in_solutionr.ScanId;v=1;d1=45870.45870.4	controllerType=0 controllerNumber=1 scan=45870	87.5836
38377:4	1	E.DEAS[+203.079][+118.064]GIGPEVPDDRDFEPSLGPVC[+57.021]PFR.C	HexNAc(1) 118.0643	C[+57], S[+118][+203]	820.63	4	3279.5	3279.5	0	-1.4	31	NRagged	183.06	183.06	183.06	1.64	419	>>sp|P07585|PGS2_HUMAN Decorin OS=Homo sapiens OX=9606 GN=DCN PE=1 SV=1	337	iq3057_decorin_in_solutionr.ScanId;v=1;d1=44157.44157.4	controllerType=0 controllerNumber=1 scan=44157	84.9234
39938:4	1	E.DEAS[+203.079][+118.064]GIGPEVPDDRDFEPSLGPVC[+57.021]PFR.C	HexNAc(1) 118.0643	C[+57], S[+118][+203]	820.63	4	3279.5	3279.5	0	-0.4	31	NRagged	184.14	184.14	184.14	1.65	419	>>sp|P07585|PGS2_HUMAN Decorin OS=Homo sapiens OX=9606 GN=DCN PE=1 SV=1	337	iq3057_decorin_in_solutionr.ScanId;v=1;d1=45847.45847.4	controllerType=0 controllerNumber=1 scan=45847	87.5491
36711:4	1	E.DEASGIGPEVPDDRDFEPS[+203.079][+117.057]LGPVC[+57.021]PFR.C	HexNAc(1) 117.0573	C[+57], S[+117][+203]	820.384	4	3278.52	3278.49	0	6.5	31	NRagged	209.42	209.42	209.42	0.79	419	>>sp|P07585|PGS2_HUMAN Decorin OS=Homo sapiens OX=9606 GN=DCN PE=1 SV=1	337	iq3057_decorin_in_solutionr.ScanId;v=1;d1=42431.42431.4	controllerType=0 controllerNumber=1 scan=42431	82.5242
38618:4	1	E.DEAS[+203.079][+118.064]GIGPEVPDDRDFEPSLGPVC[+57.021]PFR.C	HexNAc(1) 118.0643	C[+57], S[+118][+203]	820.63	4	3279.5	3279.5	0	-0.8	31	NRagged	224.76	224.76	224.76	1.92	419	>>sp|P07585|PGS2_HUMAN Decorin OS=Homo sapiens OX=9606 GN=DCN PE=1 SV=1	337	iq3057_decorin_in_solutionr.ScanId;v=1;d1=44428.44428.4	controllerType=0 controllerNumber=1 scan=44428	85.3688
38620:4	1	E.DEAS[+203.079][+118.064]GIGPEVPDDRDFEPSLGPVC[+57.021]PFR.C	HexNAc(1) 118.0643	C[+57], S[+118][+203]	820.63	4	3279.5	3279.5	0	-0.8	31	NRagged	245.23	245.23	232.08	2	419	>>sp|P07585|PGS2_HUMAN Decorin OS=Homo sapiens OX=9606 GN=DCN PE=1 SV=1	337	iq3057_decorin_in_solutionr.ScanId;v=1;d1=44430.44430.4	controllerType=0 controllerNumber=1 scan=44430	85.3712
38523:4	1	E.DEAS[+203.079][+118.064]GIGPEVPDDRDFEPSLGPVC[+57.021]PFR.C	HexNAc(1) 118.0643	C[+57], S[+118][+203]	820.631	4	3279.5	3279.5	0	-0.2	31	NRagged	259.92	259.92	259.92	2	419	>>sp|P07585|PGS2_HUMAN Decorin OS=Homo sapiens OX=9606 GN=DCN PE=1 SV=1	337	iq3057_decorin_in_solutionr.ScanId;v=1;d1=44316.44316.4	controllerType=0 controllerNumber=1 scan=44316	85.1684
38819:4	1	E.DEAS[+203.079][+118.064]GIGPEVPDDRDFEPSLGPVC[+57.021]PFR.C	HexNAc(1) 118.0643	C[+57], S[+118][+203]	820.63	4	3279.5	3279.5	0	-0.6	31	NRagged	279.58	279.58	279.58	2.11	419	>>sp|P07585|PGS2_HUMAN Decorin OS=Homo sapiens OX=9606 GN=DCN PE=1 SV=1	337	iq3057_decorin_in_solutionr.ScanId;v=1;d1=44662.44662.4	controllerType=0 controllerNumber=1 scan=44662	85.7815
38626:4	1	E.DEAS[+203.079][+118.064]GIGPEVPDDRDFEPSLGPVC[+57.021]PFR.C	HexNAc(1) 118.0643	C[+57], S[+118][+203]	820.63	4	3279.5	3279.5	0	-0.4	31	NRagged	298.15	298.15	298.15	2.12	419	>>sp|P07585|PGS2_HUMAN Decorin OS=Homo sapiens OX=9606 GN=DCN PE=1 SV=1	337	iq3057_decorin_in_solutionr.ScanId;v=1;d1=44437.44437.4	controllerType=0 controllerNumber=1 scan=44437	85.3835
38538:4	1	E.DEAS[+203.079][+118.064]GIGPEVPDDRDFEPSLGPVC[+57.021]PFR.C	HexNAc(1) 118.0643	C[+57], S[+118][+203]	820.63	4	3279.5	3279.5	0	-0.7	31	NRagged	306.48	306.48	282.19	2.45	419	>>sp|P07585|PGS2_HUMAN Decorin OS=Homo sapiens OX=9606 GN=DCN PE=1 SV=1	337	iq3057_decorin_in_solutionr.ScanId;v=1;d1=44332.44332.4	controllerType=0 controllerNumber=1 scan=44332	85.1918
36762:4	1	E.DEAS[+203.079][+117.057]GIGPEVPDDRDFEPSLGPVC[+57.021]PFR.C	HexNAc(1) 117.0573	C[+57], S[+117][+203]	820.385	4	3278.52	3278.49	0	6.7	31	NRagged	320.11	320.11	320.11	1.76	419	>>sp|P07585|PGS2_HUMAN Decorin OS=Homo sapiens OX=9606 GN=DCN PE=1 SV=1	337	iq3057_decorin_in_solutionr.ScanId;v=1;d1=42483.42483.4	controllerType=0 controllerNumber=1 scan=42483	82.5937
38533:4	1	E.DEAS[+203.079][+118.064]GIGPEVPDDRDFEPSLGPVC[+57.021]PFR.C	HexNAc(1) 118.0643	C[+57], S[+118][+203]	820.631	4	3279.5	3279.5	0	-0.2	31	NRagged	361.06	361.06	361.06	2.75	419	>>sp|P07585|PGS2_HUMAN Decorin OS=Homo sapiens OX=9606 GN=DCN PE=1 SV=1	337	iq3057_decorin_in_solutionr.ScanId;v=1;d1=44326.44326.4	controllerType=0 controllerNumber=1 scan=44326	85.18
39921:3	1	E.DEAS[+203.079][+118.064]GIGPEVPDDRDFEPSLGPVC[+57.021]PFR.C	HexNAc(1) 118.0643	C[+57], S[+118][+203]	1093.84	3	3279.5	3279.5	0	-0.8	31	NRagged	384.77	372.58	71.77	2.68	419	>>sp|P07585|PGS2_HUMAN Decorin OS=Homo sapiens OX=9606 GN=DCN PE=1 SV=1	337	iq3057_decorin_in_solutionr.ScanId;v=1;d1=45830.45830.3	controllerType=0 controllerNumber=1 scan=45830	87.5288
39979:4	1	E.DEAS[+203.079][+118.064]GIGPEVPDDRDFEPSLGPVC[+57.021]PFR.C	HexNAc(1) 118.0643	C[+57], S[+118][+203]	820.631	4	3279.5	3279.5	0	0.1	31	NRagged	465.38	465.38	57.13	6.03	419	>>sp|P07585|PGS2_HUMAN Decorin OS=Homo sapiens OX=9606 GN=DCN PE=1 SV=1	337	iq3057_decorin_in_solutionr.ScanId;v=1;d1=45889.45889.4	controllerType=0 controllerNumber=1 scan=45889	87.6064
38543:3	1	E.DEAS[+203.079][+118.064]GIGPEVPDDRDFEPSLGPVC[+57.021]PFR.C	HexNAc(1) 118.0643	C[+57], S[+118][+203]	1093.84	3	3279.5	3279.5	0	-1.2	31	NRagged	472.49	472.49	95.31	4.24	419	>>sp|P07585|PGS2_HUMAN Decorin OS=Homo sapiens OX=9606 GN=DCN PE=1 SV=1	337	iq3057_decorin_in_solutionr.ScanId;v=1;d1=44337.44337.3	controllerType=0 controllerNumber=1 scan=44337	85.1974
38519:3	1	E.DEASGIGPEVPDDRDFEPS[+203.079][+119.071]LGPVC[+57.021]PFR.C	HexNAc(1) 119.0713	C[+57], S[+119][+203]	1094.17	3	3280.5	3280.51	0	-1.2	31	NRagged	508.73	496.27	12.56	3.18	419	>>sp|P07585|PGS2_HUMAN Decorin OS=Homo sapiens OX=9606 GN=DCN PE=1 SV=1	337	iq3057_decorin_in_solutionr.ScanId;v=1;d1=44311.44311.3	controllerType=0 controllerNumber=1 scan=44311	85.1592
38530:4	1	E.DEAS[+203.079][+118.064]GIGPEVPDDRDFEPSLGPVC[+57.021]PFR.C	HexNAc(1) 118.0643	C[+57], S[+118][+203]	820.631	4	3279.5	3279.5	0	-0.2	31	NRagged	522.14	522.14	76.04	5.73	419	>>sp|P07585|PGS2_HUMAN Decorin OS=Homo sapiens OX=9606 GN=DCN PE=1 SV=1	337	iq3057_decorin_in_solutionr.ScanId;v=1;d1=44323.44323.4	controllerType=0 controllerNumber=1 scan=44323	85.1765
38617:4	1	E.DEAS[+203.079][+118.064]GIGPEVPDDRDFEPSLGPVC[+57.021]PFR.C	HexNAc(1) 118.0643	C[+57], S[+118][+203]	820.63	4	3279.5	3279.5	0	-0.8	31	NRagged	559.64	559.64	74.11	6.68	419	>>sp|P07585|PGS2_HUMAN Decorin OS=Homo sapiens OX=9606 GN=DCN PE=1 SV=1	337	iq3057_decorin_in_solutionr.ScanId;v=1;d1=44427.44427.4	controllerType=0 controllerNumber=1 scan=44427	85.3677
38615:4	1	E.DEAS[+203.079][+118.064]GIGPEVPDDRDFEPSLGPVC[+57.021]PFR.C	HexNAc(1) 118.0643	C[+57], S[+118][+203]	820.63	4	3279.5	3279.5	0	-0.8	31	NRagged	593.32	593.32	76.94	8.07	419	>>sp|P07585|PGS2_HUMAN Decorin OS=Homo sapiens OX=9606 GN=DCN PE=1 SV=1	337	iq3057_decorin_in_solutionr.ScanId;v=1;d1=44425.44425.4	controllerType=0 controllerNumber=1 scan=44425	85.3621
38535:4	1	E.DEAS[+203.079][+118.064]GIGPEVPDDRDFEPSLGPVC[+57.021]PFR.C	HexNAc(1) 118.0643	C[+57], S[+118][+203]	820.63	4	3279.5	3279.5	0	-0.7	31	NRagged	603.02	603.02	89.69	9.07	419	>>sp|P07585|PGS2_HUMAN Decorin OS=Homo sapiens OX=9606 GN=DCN PE=1 SV=1	337	iq3057_decorin_in_solutionr.ScanId;v=1;d1=44329.44329.4	controllerType=0 controllerNumber=1 scan=44329	85.1851
38520:4	1	E.DEAS[+203.079][+118.064]GIGPEVPDDRDFEPSLGPVC[+57.021]PFR.C	HexNAc(1) 118.0643	C[+57], S[+118][+203]	820.631	4	3279.5	3279.5	0	-0.2	31	NRagged	619.23	619.23	81.89	9.07	419	>>sp|P07585|PGS2_HUMAN Decorin OS=Homo sapiens OX=9606 GN=DCN PE=1 SV=1	337	iq3057_decorin_in_solutionr.ScanId;v=1;d1=44313.44313.4	controllerType=0 controllerNumber=1 scan=44313	85.1617
38623:4	1	E.DEAS[+203.079][+118.064]GIGPEVPDDRDFEPSLGPVC[+57.021]PFR.C	HexNAc(1) 118.0643	C[+57], S[+118][+203]	820.63	4	3279.5	3279.5	0	-0.4	31	NRagged	621.24	621.24	86.4	9.07	419	>>sp|P07585|PGS2_HUMAN Decorin OS=Homo sapiens OX=9606 GN=DCN PE=1 SV=1	337	iq3057_decorin_in_solutionr.ScanId;v=1;d1=44434.44434.4	controllerType=0 controllerNumber=1 scan=44434	85.3769
38536:3	1	E.DEAS[+203.079][+118.064]GIGPEVPDDRDFEPSLGPVC[+57.021]PFR.C	HexNAc(1) 118.0643	C[+57], S[+118][+203]	1093.84	3	3279.5	3279.5	0	-1.2	31	NRagged	622.04	593.65	110.67	6.99	419	>>sp|P07585|PGS2_HUMAN Decorin OS=Homo sapiens OX=9606 GN=DCN PE=1 SV=1	337	iq3057_decorin_in_solutionr.ScanId;v=1;d1=44330.44330.3	controllerType=0 controllerNumber=1 scan=44330	85.1895
38211:4	1	E.DEASGIGPEVPDDRDFEPS[+203.079][+117.057]LGPVC[+57.021]PFR.C	HexNAc(1) 117.0573	C[+57], S[+117][+203]	820.38	4	3278.5	3278.49	0	1.1	31	NRagged	632.58	632.58	10.88	9.14	419	>>sp|P07585|PGS2_HUMAN Decorin OS=Homo sapiens OX=9606 GN=DCN PE=1 SV=1	337	iq3057_decorin_in_solutionr.ScanId;v=1;d1=43982.43982.4	controllerType=0 controllerNumber=1 scan=43982	84.6727
38723:4	1	E.DEASGIGPEVPDDRDFEPS[+203.079][+117.057]LGPVC[+57.021]PFR.C	HexNAc(1) 117.0573	C[+57], S[+117][+203]	820.379	4	3278.5	3278.49	0	0.3	31	NRagged	654.24	654.24	16.46	10.14	419	>>sp|P07585|PGS2_HUMAN Decorin OS=Homo sapiens OX=9606 GN=DCN PE=1 SV=1	337	iq3057_decorin_in_solutionr.ScanId;v=1;d1=44551.44551.4	controllerType=0 controllerNumber=1 scan=44551	85.585
38157:4	1	E.DEASGIGPEVPDDRDFEPS[+203.079][+119.071]LGPVC[+57.021]PFR.C	HexNAc(1) 119.0713	C[+57], S[+119][+203]	820.882	4	3280.5	3280.51	0	-1.1	31	NRagged	656.31	656.31	11.41	10.07	419	>>sp|P07585|PGS2_HUMAN Decorin OS=Homo sapiens OX=9606 GN=DCN PE=1 SV=1	337	iq3057_decorin_in_solutionr.ScanId;v=1;d1=43925.43925.4	controllerType=0 controllerNumber=1 scan=43925	84.5908
38555:3	1	E.DEAS[+203.079][+118.064]GIGPEVPDDRDFEPSLGPVC[+57.021]PFR.C	HexNAc(1) 118.0643	C[+57], S[+118][+203]	1093.84	3	3279.5	3279.5	0	-0.6	31	NRagged	675.18	630.53	108.13	8.48	419	>>sp|P07585|PGS2_HUMAN Decorin OS=Homo sapiens OX=9606 GN=DCN PE=1 SV=1	337	iq3057_decorin_in_solutionr.ScanId;v=1;d1=44352.44352.3	controllerType=0 controllerNumber=1 scan=44352	85.2266
38716:4	1	E.DEASGIGPEVPDDRDFEPS[+203.079][+117.057]LGPVC[+57.021]PFR.C	HexNAc(1) 117.0573	C[+57], S[+117][+203]	820.379	4	3278.5	3278.49	0	0.3	31	NRagged	687.52	687.52	8.3	10.14	419	>>sp|P07585|PGS2_HUMAN Decorin OS=Homo sapiens OX=9606 GN=DCN PE=1 SV=1	337	iq3057_decorin_in_solutionr.ScanId;v=1;d1=44544.44544.4	controllerType=0 controllerNumber=1 scan=44544	85.5735
38164:4	1	E.DEASGIGPEVPDDRDFEPS[+203.079][+119.071]LGPVC[+57.021]PFR.C	HexNAc(1) 119.0713	C[+57], S[+119][+203]	820.881	4	3280.5	3280.51	0	-2	31	NRagged	703.35	703.35	16.9	10.62	419	>>sp|P07585|PGS2_HUMAN Decorin OS=Homo sapiens OX=9606 GN=DCN PE=1 SV=1	337	iq3057_decorin_in_solutionr.ScanId;v=1;d1=43933.43933.4	controllerType=0 controllerNumber=1 scan=43933	84.6058
38799:4	1	E.DEAS[+203.079][+118.064]GIGPEVPDDRDFEPSLGPVC[+57.021]PFR.C	HexNAc(1) 118.0643	C[+57], S[+118][+203]	820.631	4	3279.5	3279.5	0	0.2	31	NRagged	723.15	723.15	76.61	11.07	419	>>sp|P07585|PGS2_HUMAN Decorin OS=Homo sapiens OX=9606 GN=DCN PE=1 SV=1	337	iq3057_decorin_in_solutionr.ScanId;v=1;d1=44640.44640.2	controllerType=0 controllerNumber=1 scan=44640	85.7474
38781:4	1	E.DEASGIGPEVPDDRDFEPS[+203.079][+117.057]LGPVC[+57.021]PFR.C	HexNAc(1) 117.0573	C[+57], S[+117][+203]	820.379	4	3278.5	3278.49	0	0.5	31	NRagged	726.68	726.68	9.99	11.14	419	>>sp|P07585|PGS2_HUMAN Decorin OS=Homo sapiens OX=9606 GN=DCN PE=1 SV=1	337	iq3057_decorin_in_solutionr.ScanId;v=1;d1=44620.44620.2	controllerType=0 controllerNumber=1 scan=44620	85.7125
38140:4	1	E.DEAS[+203.079][+118.064]GIGPEVPDDRDFEPSLGPVC[+57.021]PFR.C	HexNAc(1) 118.0643	C[+57], S[+118][+203]	820.63	4	3279.5	3279.5	0	-0.3	31	NRagged	763.35	763.35	80.63	12.07	419	>>sp|P07585|PGS2_HUMAN Decorin OS=Homo sapiens OX=9606 GN=DCN PE=1 SV=1	337	iq3057_decorin_in_solutionr.ScanId;v=1;d1=43907.43907.4	controllerType=0 controllerNumber=1 scan=43907	84.5653
38374:4	1	E.DEAS[+203.079][+118.064]GIGPEVPDDRDFEPSLGPVC[+57.021]PFR.C	HexNAc(1) 118.0643	C[+57], S[+118][+203]	820.63	4	3279.5	3279.5	0	-1.4	31	NRagged	767.23	767.23	77.37	11.62	419	>>sp|P07585|PGS2_HUMAN Decorin OS=Homo sapiens OX=9606 GN=DCN PE=1 SV=1	337	iq3057_decorin_in_solutionr.ScanId;v=1;d1=44154.44154.4	controllerType=0 controllerNumber=1 scan=44154	84.9199
39957:4	1	E.DEAS[+203.079][+118.064]GIGPEVPDDRDFEPSLGPVC[+57.021]PFR.C	HexNAc(1) 118.0643	C[+57], S[+118][+203]	820.631	4	3279.5	3279.5	0	0.1	31	NRagged	778.91	778.91	66.3	12.07	419	>>sp|P07585|PGS2_HUMAN Decorin OS=Homo sapiens OX=9606 GN=DCN PE=1 SV=1	337	iq3057_decorin_in_solutionr.ScanId;v=1;d1=45867.45867.4	controllerType=0 controllerNumber=1 scan=45867	87.5802
39935:4	1	E.DEAS[+203.079][+118.064]GIGPEVPDDRDFEPSLGPVC[+57.021]PFR.C	HexNAc(1) 118.0643	C[+57], S[+118][+203]	820.63	4	3279.5	3279.5	0	-0.4	31	NRagged	789.58	789.58	80.59	12.07	419	>>sp|P07585|PGS2_HUMAN Decorin OS=Homo sapiens OX=9606 GN=DCN PE=1 SV=1	337	iq3057_decorin_in_solutionr.ScanId;v=1;d1=45844.45844.4	controllerType=0 controllerNumber=1 scan=45844	87.5457
38816:4	1	E.DEAS[+203.079][+118.064]GIGPEVPDDRDFEPSLGPVC[+57.021]PFR.C	HexNAc(1) 118.0643	C[+57], S[+118][+203]	820.63	4	3279.5	3279.5	0	-0.6	31	NRagged	811.53	811.53	73.89	13.07	419	>>sp|P07585|PGS2_HUMAN Decorin OS=Homo sapiens OX=9606 GN=DCN PE=1 SV=1	337	iq3057_decorin_in_solutionr.ScanId;v=1;d1=44659.44659.4	controllerType=0 controllerNumber=1 scan=44659	85.7779
49100:4	1	E.DEAS[+203.079][+118.064]GIGPEVPDDRDFEPS[+203.079][+119.071]LGPVC[+57.021]PFR.C	HexNAc(1) 118.0643,HexNAc(1) 119.0713	C[+57], S[+118][+119][+203]*2	901.166	4	3601.64	3601.65	0	-2.4	31	NRagged	234.4	234.4	0	1.71	419	>>sp|P07585|PGS2_HUMAN Decorin OS=Homo sapiens OX=9606 GN=DCN PE=1 SV=1	337	iq3057_decorin_in_solutionr.ScanId;v=1;d1=55279.55279.4	controllerType=0 controllerNumber=1 scan=55279	100.607
48817:3	1	E.DEAS[+203.079][+119.071]GIGPEVPDDRDFEPS[+203.079][+119.071]LGPVC[+57.021]PFR.C	HexNAc(1) 119.0713,HexNAc(1) 119.0713	C[+57], S[+119]*2[+203]*2	1201.55	3	3602.64	3602.66	0	-4.5	31	NRagged	560.34	560.34	560.34	6.05	419	>>sp|P07585|PGS2_HUMAN Decorin OS=Homo sapiens OX=9606 GN=DCN PE=1 SV=1	337	iq3057_decorin_in_solutionr.ScanId;v=1;d1=54985.54985.3	controllerType=0 controllerNumber=1 scan=54985	100.188
49295:3	1	E.DEAS[+203.079][+119.071]GIGPEVPDDRDFEPS[+203.079][+119.071]LGPVC[+57.021]PFR.C	HexNAc(1) 119.0713,HexNAc(1) 119.0713	C[+57], S[+119]*2[+203]*2	1201.55	3	3602.64	3602.66	0	-4.8	31	NRagged	571.1	571.1	571.1	6.05	419	>>sp|P07585|PGS2_HUMAN Decorin OS=Homo sapiens OX=9606 GN=DCN PE=1 SV=1	337	iq3057_decorin_in_solutionr.ScanId;v=1;d1=55480.55480.3	controllerType=0 controllerNumber=1 scan=55480	100.886
49044:3	1	E.DEAS[+203.079][+119.071]GIGPEVPDDRDFEPS[+203.079][+119.071]LGPVC[+57.021]PFR.C	HexNAc(1) 119.0713,HexNAc(1) 119.0713	C[+57], S[+119]*2[+203]*2	1201.55	3	3602.64	3602.66	0	-4.9	31	NRagged	574.04	574.04	574.04	6.05	419	>>sp|P07585|PGS2_HUMAN Decorin OS=Homo sapiens OX=9606 GN=DCN PE=1 SV=1	337	iq3057_decorin_in_solutionr.ScanId;v=1;d1=55222.55222.3	controllerType=0 controllerNumber=1 scan=55222	100.527
49261:3	1	E.DEAS[+203.079][+119.071]GIGPEVPDDRDFEPS[+203.079][+119.071]LGPVC[+57.021]PFR.C	HexNAc(1) 119.0713,HexNAc(1) 119.0713	C[+57], S[+119]*2[+203]*2	1201.55	3	3602.65	3602.66	0	-3.5	31	NRagged	602.9	602.9	602.9	8.29	419	>>sp|P07585|PGS2_HUMAN Decorin OS=Homo sapiens OX=9606 GN=DCN PE=1 SV=1	337	iq3057_decorin_in_solutionr.ScanId;v=1;d1=55445.55445.3	controllerType=0 controllerNumber=1 scan=55445	100.834
49258:3	1	E.DEAS[+203.079][+119.071]GIGPEVPDDRDFEPS[+203.079][+119.071]LGPVC[+57.021]PFR.C	HexNAc(1) 119.0713,HexNAc(1) 119.0713	C[+57], S[+119]*2[+203]*2	1201.55	3	3602.65	3602.66	0	-3.5	31	NRagged	727.31	727.31	727.31	10.29	419	>>sp|P07585|PGS2_HUMAN Decorin OS=Homo sapiens OX=9606 GN=DCN PE=1 SV=1	337	iq3057_decorin_in_solutionr.ScanId;v=1;d1=55442.55442.3	controllerType=0 controllerNumber=1 scan=55442	100.83
48980:4	1	E.DEAS[+203.079][+119.071]GIGPEVPDDRDFEPS[+203.079][+119.071]LGPVC[+57.021]PFR.C	HexNAc(1) 119.0713,HexNAc(1) 119.0713	C[+57], S[+119]*2[+203]*2	901.416	4	3602.64	3602.66	0	-5	31	NRagged	733.89	733.89	733.89	9.97	419	>>sp|P07585|PGS2_HUMAN Decorin OS=Homo sapiens OX=9606 GN=DCN PE=1 SV=1	337	iq3057_decorin_in_solutionr.ScanId;v=1;d1=55155.55155.2	controllerType=0 controllerNumber=1 scan=55155	100.43
49001:4	1	E.DEAS[+203.079][+119.071]GIGPEVPDDRDFEPS[+203.079][+119.071]LGPVC[+57.021]PFR.C	HexNAc(1) 119.0713,HexNAc(1) 119.0713	C[+57], S[+119]*2[+203]*2	901.416	4	3602.64	3602.66	0	-4.9	31	NRagged	756.32	756.32	756.32	10.97	419	>>sp|P07585|PGS2_HUMAN Decorin OS=Homo sapiens OX=9606 GN=DCN PE=1 SV=1	337	iq3057_decorin_in_solutionr.ScanId;v=1;d1=55177.55177.4	controllerType=0 controllerNumber=1 scan=55177	100.461
49042:3	1	E.DEAS[+203.079][+119.071]GIGPEVPDDRDFEPS[+203.079][+119.071]LGPVC[+57.021]PFR.C	HexNAc(1) 119.0713,HexNAc(1) 119.0713	C[+57], S[+119]*2[+203]*2	1201.55	3	3602.64	3602.66	0	-4.9	31	NRagged	772.19	772.19	772.19	11.17	419	>>sp|P07585|PGS2_HUMAN Decorin OS=Homo sapiens OX=9606 GN=DCN PE=1 SV=1	337	iq3057_decorin_in_solutionr.ScanId;v=1;d1=55220.55220.3	controllerType=0 controllerNumber=1 scan=55220	100.525
48804:3	1	E.DEAS[+203.079][+119.071]GIGPEVPDDRDFEPS[+203.079][+119.071]LGPVC[+57.021]PFR.C	HexNAc(1) 119.0713,HexNAc(1) 119.0713	C[+57], S[+119]*2[+203]*2	1201.55	3	3602.64	3602.66	0	-4.5	31	NRagged	782.4	782.4	782.4	11.17	419	>>sp|P07585|PGS2_HUMAN Decorin OS=Homo sapiens OX=9606 GN=DCN PE=1 SV=1	337	iq3057_decorin_in_solutionr.ScanId;v=1;d1=54972.54972.3	controllerType=0 controllerNumber=1 scan=54972	100.171
48879:3	1	E.DEAS[+203.079][+119.071]GIGPEVPDDRDFEPS[+203.079][+119.071]LGPVC[+57.021]PFR.C	HexNAc(1) 119.0713,HexNAc(1) 119.0713	C[+57], S[+119]*2[+203]*2	1201.55	3	3602.64	3602.66	0	-5.8	31	NRagged	947.85	947.85	947.85	14.47	419	>>sp|P07585|PGS2_HUMAN Decorin OS=Homo sapiens OX=9606 GN=DCN PE=1 SV=1	337	iq3057_decorin_in_solutionr.ScanId;v=1;d1=55049.55049.3	controllerType=0 controllerNumber=1 scan=55049	100.28
31607:5	1	E.DEAS[+203.079][+118.064]GIGPEVPDDRDFEPSLGPVC[+57.021]PFRC[+57.021]QC[+57.021]HLR.V	HexNAc(1) 118.0643	C[+57]*3, S[+118][+203]	827.577	5	4133.86	4133.87	0	-1.6	31	NRagged	316.88	316.88	21.23	1.73	419	>>sp|P07585|PGS2_HUMAN Decorin OS=Homo sapiens OX=9606 GN=DCN PE=1 SV=1	337	iq3057_decorin_in_solutionr.ScanId;v=1;d1=37163.37163.5	controllerType=0 controllerNumber=1 scan=37163	75.1239
10977:3	1	D.EAS[+203.079][+118.064]GIGPEVPDDR.D	HexNAc(1) 118.0643	S[+118][+203]	554.928	3	1662.77	1662.77	0	-0.6	32	NRagged	101.69	101.69	101.69	0.42	419	>>sp|P07585|PGS2_HUMAN Decorin OS=Homo sapiens OX=9606 GN=DCN PE=1 SV=1	337	iq3057_decorin_in_solutionr.ScanId;v=1;d1=15521.15521.3	controllerType=0 controllerNumber=1 scan=15521	42.9017
11088:3	1	D.EAS[+203.079][+118.064]GIGPEVPDDR.D	HexNAc(1) 118.0643	S[+118][+203]	554.928	3	1662.77	1662.77	0	-0.6	32	NRagged	120.48	120.48	120.48	0.43	419	>>sp|P07585|PGS2_HUMAN Decorin OS=Homo sapiens OX=9606 GN=DCN PE=1 SV=1	337	iq3057_decorin_in_solutionr.ScanId;v=1;d1=15635.15635.3	controllerType=0 controllerNumber=1 scan=15635	43.0674
11091:3	1	D.EAS[+203.079][+118.064]GIGPEVPDDR.D	HexNAc(1) 118.0643	S[+118][+203]	554.928	3	1662.77	1662.77	0	-0.6	32	NRagged	144.02	101.36	101.36	0.42	419	>>sp|P07585|PGS2_HUMAN Decorin OS=Homo sapiens OX=9606 GN=DCN PE=1 SV=1	337	iq3057_decorin_in_solutionr.ScanId;v=1;d1=15638.15638.3	controllerType=0 controllerNumber=1 scan=15638	43.0721
11010:3	1	D.EAS[+203.079][+118.064]GIGPEVPDDR.D	HexNAc(1) 118.0643	S[+118][+203]	554.929	3	1662.77	1662.77	0	0.1	32	NRagged	148.22	148.22	148.22	0.75	419	>>sp|P07585|PGS2_HUMAN Decorin OS=Homo sapiens OX=9606 GN=DCN PE=1 SV=1	337	iq3057_decorin_in_solutionr.ScanId;v=1;d1=15555.15555.3	controllerType=0 controllerNumber=1 scan=15555	42.9511
10770:3	1	D.EAS[+203.079][+118.064]GIGPEVPDDR.D	HexNAc(1) 118.0643	S[+118][+203]	554.929	3	1662.77	1662.77	0	0.1	32	NRagged	154.95	154.95	154.95	0.88	419	>>sp|P07585|PGS2_HUMAN Decorin OS=Homo sapiens OX=9606 GN=DCN PE=1 SV=1	337	iq3057_decorin_in_solutionr.ScanId;v=1;d1=15308.15308.3	controllerType=0 controllerNumber=1 scan=15308	42.6028
09733:2	1	D.EAS[+203.079][+118.064]GIGPEVPDDR.D	HexNAc(1) 118.0643	S[+118][+203]	831.889	2	1662.77	1662.77	0	-0.9	32	NRagged	170.35	170.35	170.35	0.66	419	>>sp|P07585|PGS2_HUMAN Decorin OS=Homo sapiens OX=9606 GN=DCN PE=1 SV=1	337	iq3057_decorin_in_solutionr.ScanId;v=1;d1=14234.14234.2	controllerType=0 controllerNumber=1 scan=14234	41.033
10301:3	1	D.EAS[+203.079][+118.064]GIGPEVPDDR.D	HexNAc(1) 118.0643	S[+118][+203]	554.929	3	1662.77	1662.77	0	-0.3	32	NRagged	173.09	173.09	173.09	0.82	419	>>sp|P07585|PGS2_HUMAN Decorin OS=Homo sapiens OX=9606 GN=DCN PE=1 SV=1	337	iq3057_decorin_in_solutionr.ScanId;v=1;d1=14826.14826.3	controllerType=0 controllerNumber=1 scan=14826	41.9152
11740:3	1	D.EAS[+203.079][+118.064]GIGPEVPDDR.D	HexNAc(1) 118.0643	S[+118][+203]	554.929	3	1662.77	1662.77	0	-0.1	32	NRagged	177.3	106.54	106.54	0.56	419	>>sp|P07585|PGS2_HUMAN Decorin OS=Homo sapiens OX=9606 GN=DCN PE=1 SV=1	337	iq3057_decorin_in_solutionr.ScanId;v=1;d1=16306.16306.3	controllerType=0 controllerNumber=1 scan=16306	44.0583
10237:3	1	D.EAS[+203.079][+118.064]GIGPEVPDDR.D	HexNAc(1) 118.0643	S[+118][+203]	554.929	3	1662.77	1662.77	0	-0.3	32	NRagged	183.46	183.46	183.46	1.02	419	>>sp|P07585|PGS2_HUMAN Decorin OS=Homo sapiens OX=9606 GN=DCN PE=1 SV=1	337	iq3057_decorin_in_solutionr.ScanId;v=1;d1=14760.14760.3	controllerType=0 controllerNumber=1 scan=14760	41.8178
11703:3	1	D.EAS[+203.079][+118.064]GIGPEVPDDR.D	HexNAc(1) 118.0643	S[+118][+203]	554.929	3	1662.77	1662.77	0	0.1	32	NRagged	186.94	91.37	91.37	0.79	419	>>sp|P07585|PGS2_HUMAN Decorin OS=Homo sapiens OX=9606 GN=DCN PE=1 SV=1	337	iq3057_decorin_in_solutionr.ScanId;v=1;d1=16268.16268.3	controllerType=0 controllerNumber=1 scan=16268	44.0013
10980:3	1	D.EAS[+203.079][+118.064]GIGPEVPDDR.D	HexNAc(1) 118.0643	S[+118][+203]	554.928	3	1662.77	1662.77	0	-0.6	32	NRagged	203.16	159.76	159.76	1.31	419	>>sp|P07585|PGS2_HUMAN Decorin OS=Homo sapiens OX=9606 GN=DCN PE=1 SV=1	337	iq3057_decorin_in_solutionr.ScanId;v=1;d1=15524.15524.3	controllerType=0 controllerNumber=1 scan=15524	42.9053
10043:3	1	D.EAS[+203.079][+118.064]GIGPEVPDDR.D	HexNAc(1) 118.0643	S[+118][+203]	554.929	3	1662.77	1662.77	0	-0.1	32	NRagged	203.31	199.15	199.15	1.02	419	>>sp|P07585|PGS2_HUMAN Decorin OS=Homo sapiens OX=9606 GN=DCN PE=1 SV=1	337	iq3057_decorin_in_solutionr.ScanId;v=1;d1=14560.14560.3	controllerType=0 controllerNumber=1 scan=14560	41.5199
09537:2	1	D.EAS[+203.079][+118.064]GIGPEVPDDR.D	HexNAc(1) 118.0643	S[+118][+203]	831.89	2	1662.77	1662.77	0	0.1	32	NRagged	210.59	94.17	94.17	0.19	419	>>sp|P07585|PGS2_HUMAN Decorin OS=Homo sapiens OX=9606 GN=DCN PE=1 SV=1	337	iq3057_decorin_in_solutionr.ScanId;v=1;d1=14032.14032.2	controllerType=0 controllerNumber=1 scan=14032	40.7389
10304:3	1	D.EAS[+203.079][+118.064]GIGPEVPDDR.D	HexNAc(1) 118.0643	S[+118][+203]	554.929	3	1662.77	1662.77	0	-0.3	32	NRagged	219.18	185.26	185.26	1.42	419	>>sp|P07585|PGS2_HUMAN Decorin OS=Homo sapiens OX=9606 GN=DCN PE=1 SV=1	337	iq3057_decorin_in_solutionr.ScanId;v=1;d1=14829.14829.3	controllerType=0 controllerNumber=1 scan=14829	41.9188
10057:3	1	D.EAS[+203.079][+118.064]GIGPEVPDDR.D	HexNAc(1) 118.0643	S[+118][+203]	554.928	3	1662.77	1662.77	0	-0.4	32	NRagged	221.65	221.65	221.65	1.66	419	>>sp|P07585|PGS2_HUMAN Decorin OS=Homo sapiens OX=9606 GN=DCN PE=1 SV=1	337	iq3057_decorin_in_solutionr.ScanId;v=1;d1=14575.14575.3	controllerType=0 controllerNumber=1 scan=14575	41.5459
09563:2	1	D.EAS[+203.079][+118.064]GIGPEVPDDR.D	HexNAc(1) 118.0643	S[+118][+203]	831.889	2	1662.77	1662.77	0	-0.7	32	NRagged	223.17	89.84	89.84	0.9	419	>>sp|P07585|PGS2_HUMAN Decorin OS=Homo sapiens OX=9606 GN=DCN PE=1 SV=1	337	iq3057_decorin_in_solutionr.ScanId;v=1;d1=14059.14059.2	controllerType=0 controllerNumber=1 scan=14059	40.7776
10270:3	1	D.EAS[+203.079][+118.064]GIGPEVPDDR.D	HexNAc(1) 118.0643	S[+118][+203]	554.929	3	1662.77	1662.77	0	-0.3	32	NRagged	237.01	237.01	237.01	1.66	419	>>sp|P07585|PGS2_HUMAN Decorin OS=Homo sapiens OX=9606 GN=DCN PE=1 SV=1	337	iq3057_decorin_in_solutionr.ScanId;v=1;d1=14794.14794.3	controllerType=0 controllerNumber=1 scan=14794	41.8689
11013:3	1	D.EAS[+203.079][+118.064]GIGPEVPDDR.D	HexNAc(1) 118.0643	S[+118][+203]	554.929	3	1662.77	1662.77	0	0.1	32	NRagged	245.08	187.03	187.03	1.69	419	>>sp|P07585|PGS2_HUMAN Decorin OS=Homo sapiens OX=9606 GN=DCN PE=1 SV=1	337	iq3057_decorin_in_solutionr.ScanId;v=1;d1=15558.15558.3	controllerType=0 controllerNumber=1 scan=15558	42.9554
10023:3	1	D.EAS[+203.079][+118.064]GIGPEVPDDR.D	HexNAc(1) 118.0643	S[+118][+203]	554.929	3	1662.77	1662.77	0	-0.1	32	NRagged	247.23	247.23	247.23	1.65	419	>>sp|P07585|PGS2_HUMAN Decorin OS=Homo sapiens OX=9606 GN=DCN PE=1 SV=1	337	iq3057_decorin_in_solutionr.ScanId;v=1;d1=14540.14540.3	controllerType=0 controllerNumber=1 scan=14540	41.4952
09746:2	1	D.EAS[+203.079][+118.064]GIGPEVPDDR.D	HexNAc(1) 118.0643	S[+118][+203]	831.889	2	1662.77	1662.77	0	-0.1	32	NRagged	248.41	104.48	104.48	1.3	419	>>sp|P07585|PGS2_HUMAN Decorin OS=Homo sapiens OX=9606 GN=DCN PE=1 SV=1	337	iq3057_decorin_in_solutionr.ScanId;v=1;d1=14248.14248.2	controllerType=0 controllerNumber=1 scan=14248	41.0543
10687:3	1	D.EAS[+203.079][+118.064]GIGPEVPDDR.D	HexNAc(1) 118.0643	S[+118][+203]	554.929	3	1662.77	1662.77	0	-0.1	32	NRagged	255.24	255.24	255.24	1.69	419	>>sp|P07585|PGS2_HUMAN Decorin OS=Homo sapiens OX=9606 GN=DCN PE=1 SV=1	337	iq3057_decorin_in_solutionr.ScanId;v=1;d1=15223.15223.3	controllerType=0 controllerNumber=1 scan=15223	42.4831
10273:3	1	D.EAS[+203.079][+118.064]GIGPEVPDDR.D	HexNAc(1) 118.0643	S[+118][+203]	554.929	3	1662.77	1662.77	0	-0.3	32	NRagged	258.69	161.04	161.04	1.68	419	>>sp|P07585|PGS2_HUMAN Decorin OS=Homo sapiens OX=9606 GN=DCN PE=1 SV=1	337	iq3057_decorin_in_solutionr.ScanId;v=1;d1=14797.14797.3	controllerType=0 controllerNumber=1 scan=14797	41.8731
09725:2	1	D.EAS[+203.079][+118.064]GIGPEVPDDR.D	HexNAc(1) 118.0643	S[+118][+203]	831.889	2	1662.77	1662.77	0	-0.9	32	NRagged	263.99	147.16	147.16	1.64	419	>>sp|P07585|PGS2_HUMAN Decorin OS=Homo sapiens OX=9606 GN=DCN PE=1 SV=1	337	iq3057_decorin_in_solutionr.ScanId;v=1;d1=14226.14226.2	controllerType=0 controllerNumber=1 scan=14226	41.0235
10239:3	1	D.EAS[+203.079][+118.064]GIGPEVPDDR.D	HexNAc(1) 118.0643	S[+118][+203]	554.929	3	1662.77	1662.77	0	-0.3	32	NRagged	268.97	184.14	184.14	1.69	419	>>sp|P07585|PGS2_HUMAN Decorin OS=Homo sapiens OX=9606 GN=DCN PE=1 SV=1	337	iq3057_decorin_in_solutionr.ScanId;v=1;d1=14762.14762.3	controllerType=0 controllerNumber=1 scan=14762	41.8205
10529:3	1	D.EAS[+203.079][+118.064]GIGPEVPDDR.D	HexNAc(1) 118.0643	S[+118][+203]	554.929	3	1662.77	1662.77	0	-0.3	32	NRagged	274.37	274.37	274.37	1.76	419	>>sp|P07585|PGS2_HUMAN Decorin OS=Homo sapiens OX=9606 GN=DCN PE=1 SV=1	337	iq3057_decorin_in_solutionr.ScanId;v=1;d1=15060.15060.3	controllerType=0 controllerNumber=1 scan=15060	42.2505
09852:3	1	D.EAS[+203.079][+118.064]GIGPEVPDDR.D	HexNAc(1) 118.0643	S[+118][+203]	554.928	3	1662.77	1662.77	0	-0.6	32	NRagged	286.85	286.85	286.85	1.72	419	>>sp|P07585|PGS2_HUMAN Decorin OS=Homo sapiens OX=9606 GN=DCN PE=1 SV=1	337	iq3057_decorin_in_solutionr.ScanId;v=1;d1=14362.14362.3	controllerType=0 controllerNumber=1 scan=14362	41.2307
10466:3	1	D.EAS[+203.079][+118.064]GIGPEVPDDR.D	HexNAc(1) 118.0643	S[+118][+203]	554.929	3	1662.77	1662.77	0	-0.1	32	NRagged	298.2	298.2	298.2	1.72	419	>>sp|P07585|PGS2_HUMAN Decorin OS=Homo sapiens OX=9606 GN=DCN PE=1 SV=1	337	iq3057_decorin_in_solutionr.ScanId;v=1;d1=14996.14996.3	controllerType=0 controllerNumber=1 scan=14996	42.1626
09694:3	1	D.EAS[+203.079][+118.064]GIGPEVPDDR.D	HexNAc(1) 118.0643	S[+118][+203]	554.929	3	1662.77	1662.77	0	-0.2	32	NRagged	299.23	299.23	299.23	1.98	419	>>sp|P07585|PGS2_HUMAN Decorin OS=Homo sapiens OX=9606 GN=DCN PE=1 SV=1	337	iq3057_decorin_in_solutionr.ScanId;v=1;d1=14194.14194.3	controllerType=0 controllerNumber=1 scan=14194	40.9793
09690:3	1	D.EAS[+203.079][+118.064]GIGPEVPDDR.D	HexNAc(1) 118.0643	S[+118][+203]	554.929	3	1662.77	1662.77	0	-0.2	32	NRagged	310.51	310.51	310.51	2.11	419	>>sp|P07585|PGS2_HUMAN Decorin OS=Homo sapiens OX=9606 GN=DCN PE=1 SV=1	337	iq3057_decorin_in_solutionr.ScanId;v=1;d1=14190.14190.3	controllerType=0 controllerNumber=1 scan=14190	40.9702
09509:3	1	D.EAS[+203.079][+118.064]GIGPEVPDDR.D	HexNAc(1) 118.0643	S[+118][+203]	554.928	3	1662.77	1662.77	0	-0.6	32	NRagged	313.57	313.57	313.57	2.11	419	>>sp|P07585|PGS2_HUMAN Decorin OS=Homo sapiens OX=9606 GN=DCN PE=1 SV=1	337	iq3057_decorin_in_solutionr.ScanId;v=1;d1=14003.14003.3	controllerType=0 controllerNumber=1 scan=14003	40.696
10690:3	1	D.EAS[+203.079][+118.064]GIGPEVPDDR.D	HexNAc(1) 118.0643	S[+118][+203]	554.929	3	1662.77	1662.77	0	-0.1	32	NRagged	316.55	197.29	197.29	1.79	419	>>sp|P07585|PGS2_HUMAN Decorin OS=Homo sapiens OX=9606 GN=DCN PE=1 SV=1	337	iq3057_decorin_in_solutionr.ScanId;v=1;d1=15226.15226.3	controllerType=0 controllerNumber=1 scan=15226	42.4867
09527:3	1	D.EAS[+203.079][+118.064]GIGPEVPDDR.D	HexNAc(1) 118.0643	S[+118][+203]	554.929	3	1662.77	1662.77	0	0.1	32	NRagged	319.41	319.41	319.41	2.09	419	>>sp|P07585|PGS2_HUMAN Decorin OS=Homo sapiens OX=9606 GN=DCN PE=1 SV=1	337	iq3057_decorin_in_solutionr.ScanId;v=1;d1=14022.14022.3	controllerType=0 controllerNumber=1 scan=14022	40.7267
09840:3	1	D.EAS[+203.079][+118.064]GIGPEVPDDR.D	HexNAc(1) 118.0643	S[+118][+203]	554.928	3	1662.77	1662.77	0	-0.6	32	NRagged	323.42	323.42	323.42	2.1	419	>>sp|P07585|PGS2_HUMAN Decorin OS=Homo sapiens OX=9606 GN=DCN PE=1 SV=1	337	iq3057_decorin_in_solutionr.ScanId;v=1;d1=14350.14350.3	controllerType=0 controllerNumber=1 scan=14350	41.2132
10728:3	1	D.EAS[+203.079][+118.064]GIGPEVPDDR.D	HexNAc(1) 118.0643	S[+118][+203]	554.928	3	1662.77	1662.77	0	-0.4	32	NRagged	324.16	205.97	205.97	1.73	419	>>sp|P07585|PGS2_HUMAN Decorin OS=Homo sapiens OX=9606 GN=DCN PE=1 SV=1	337	iq3057_decorin_in_solutionr.ScanId;v=1;d1=15265.15265.3	controllerType=0 controllerNumber=1 scan=15265	42.5415
09501:3	1	D.EAS[+203.079][+118.064]GIGPEVPDDR.D	HexNAc(1) 118.0643	S[+118][+203]	554.928	3	1662.77	1662.77	0	-0.6	32	NRagged	326.19	326.19	326.19	2.1	419	>>sp|P07585|PGS2_HUMAN Decorin OS=Homo sapiens OX=9606 GN=DCN PE=1 SV=1	337	iq3057_decorin_in_solutionr.ScanId;v=1;d1=13995.13995.3	controllerType=0 controllerNumber=1 scan=13995	40.6851
10504:3	1	D.EAS[+203.079][+118.064]GIGPEVPDDR.D	HexNAc(1) 118.0643	S[+118][+203]	554.929	3	1662.77	1662.77	0	-0.3	32	NRagged	330.56	330.56	330.56	2.09	419	>>sp|P07585|PGS2_HUMAN Decorin OS=Homo sapiens OX=9606 GN=DCN PE=1 SV=1	337	iq3057_decorin_in_solutionr.ScanId;v=1;d1=15035.15035.3	controllerType=0 controllerNumber=1 scan=15035	42.2202
10060:3	1	D.EAS[+203.079][+118.064]GIGPEVPDDR.D	HexNAc(1) 118.0643	S[+118][+203]	554.928	3	1662.77	1662.77	0	-0.4	32	NRagged	334.25	221.22	221.22	1.8	419	>>sp|P07585|PGS2_HUMAN Decorin OS=Homo sapiens OX=9606 GN=DCN PE=1 SV=1	337	iq3057_decorin_in_solutionr.ScanId;v=1;d1=14578.14578.3	controllerType=0 controllerNumber=1 scan=14578	41.5494
09856:3	1	D.EAS[+203.079][+118.064]GIGPEVPDDR.D	HexNAc(1) 118.0643	S[+118][+203]	554.928	3	1662.77	1662.77	0	-0.7	32	NRagged	335.16	335.16	335.16	2.09	419	>>sp|P07585|PGS2_HUMAN Decorin OS=Homo sapiens OX=9606 GN=DCN PE=1 SV=1	337	iq3057_decorin_in_solutionr.ScanId;v=1;d1=14367.14367.3	controllerType=0 controllerNumber=1 scan=14367	41.2406
10026:3	1	D.EAS[+203.079][+118.064]GIGPEVPDDR.D	HexNAc(1) 118.0643	S[+118][+203]	554.929	3	1662.77	1662.77	0	-0.1	32	NRagged	338.12	233.65	233.65	1.8	419	>>sp|P07585|PGS2_HUMAN Decorin OS=Homo sapiens OX=9606 GN=DCN PE=1 SV=1	337	iq3057_decorin_in_solutionr.ScanId;v=1;d1=14543.14543.3	controllerType=0 controllerNumber=1 scan=14543	41.4987
10507:3	1	D.EAS[+203.079][+118.064]GIGPEVPDDR.D	HexNAc(1) 118.0643	S[+118][+203]	554.929	3	1662.77	1662.77	0	-0.3	32	NRagged	343.57	262.78	262.78	2.11	419	>>sp|P07585|PGS2_HUMAN Decorin OS=Homo sapiens OX=9606 GN=DCN PE=1 SV=1	337	iq3057_decorin_in_solutionr.ScanId;v=1;d1=15038.15038.3	controllerType=0 controllerNumber=1 scan=15038	42.2237
10725:3	1	D.EAS[+203.079][+118.064]GIGPEVPDDR.D	HexNAc(1) 118.0643	S[+118][+203]	554.928	3	1662.77	1662.77	0	-0.4	32	NRagged	346.63	292.06	292.06	2.03	419	>>sp|P07585|PGS2_HUMAN Decorin OS=Homo sapiens OX=9606 GN=DCN PE=1 SV=1	337	iq3057_decorin_in_solutionr.ScanId;v=1;d1=15262.15262.3	controllerType=0 controllerNumber=1 scan=15262	42.5372
09723:3	1	D.EAS[+203.079][+118.064]GIGPEVPDDR.D	HexNAc(1) 118.0643	S[+118][+203]	554.928	3	1662.77	1662.77	0	-0.7	32	NRagged	349.28	349.28	349.28	2.13	419	>>sp|P07585|PGS2_HUMAN Decorin OS=Homo sapiens OX=9606 GN=DCN PE=1 SV=1	337	iq3057_decorin_in_solutionr.ScanId;v=1;d1=14224.14224.3	controllerType=0 controllerNumber=1 scan=14224	41.018
10469:3	1	D.EAS[+203.079][+118.064]GIGPEVPDDR.D	HexNAc(1) 118.0643	S[+118][+203]	554.929	3	1662.77	1662.77	0	-0.1	32	NRagged	354.52	259.96	259.96	2.09	419	>>sp|P07585|PGS2_HUMAN Decorin OS=Homo sapiens OX=9606 GN=DCN PE=1 SV=1	337	iq3057_decorin_in_solutionr.ScanId;v=1;d1=14999.14999.3	controllerType=0 controllerNumber=1 scan=14999	42.1662
10532:3	1	D.EAS[+203.079][+118.064]GIGPEVPDDR.D	HexNAc(1) 118.0643	S[+118][+203]	554.929	3	1662.77	1662.77	0	-0.3	32	NRagged	386.17	267.08	267.08	2.12	419	>>sp|P07585|PGS2_HUMAN Decorin OS=Homo sapiens OX=9606 GN=DCN PE=1 SV=1	337	iq3057_decorin_in_solutionr.ScanId;v=1;d1=15063.15063.3	controllerType=0 controllerNumber=1 scan=15063	42.254
09504:3	1	D.EAS[+203.079][+118.064]GIGPEVPDDR.D	HexNAc(1) 118.0643	S[+118][+203]	554.928	3	1662.77	1662.77	0	-0.6	32	NRagged	387.21	265.53	265.53	2.52	419	>>sp|P07585|PGS2_HUMAN Decorin OS=Homo sapiens OX=9606 GN=DCN PE=1 SV=1	337	iq3057_decorin_in_solutionr.ScanId;v=1;d1=13998.13998.3	controllerType=0 controllerNumber=1 scan=13998	40.6898
09697:3	1	D.EAS[+203.079][+118.064]GIGPEVPDDR.D	HexNAc(1) 118.0643	S[+118][+203]	554.929	3	1662.77	1662.77	0	-0.2	32	NRagged	391.96	259.53	259.53	2.11	419	>>sp|P07585|PGS2_HUMAN Decorin OS=Homo sapiens OX=9606 GN=DCN PE=1 SV=1	337	iq3057_decorin_in_solutionr.ScanId;v=1;d1=14197.14197.3	controllerType=0 controllerNumber=1 scan=14197	40.9817
09859:3	1	D.EAS[+203.079][+118.064]GIGPEVPDDR.D	HexNAc(1) 118.0643	S[+118][+203]	554.928	3	1662.77	1662.77	0	-0.7	32	NRagged	393.84	324.04	324.04	2.36	419	>>sp|P07585|PGS2_HUMAN Decorin OS=Homo sapiens OX=9606 GN=DCN PE=1 SV=1	337	iq3057_decorin_in_solutionr.ScanId;v=1;d1=14370.14370.3	controllerType=0 controllerNumber=1 scan=14370	41.244
09726:3	1	D.EAS[+203.079][+118.064]GIGPEVPDDR.D	HexNAc(1) 118.0643	S[+118][+203]	554.928	3	1662.77	1662.77	0	-0.7	32	NRagged	399.53	241.96	241.96	2.11	419	>>sp|P07585|PGS2_HUMAN Decorin OS=Homo sapiens OX=9606 GN=DCN PE=1 SV=1	337	iq3057_decorin_in_solutionr.ScanId;v=1;d1=14227.14227.3	controllerType=0 controllerNumber=1 scan=14227	41.0246
10046:3	1	D.EAS[+203.079][+118.064]GIGPEVPDDR.D	HexNAc(1) 118.0643	S[+118][+203]	554.929	3	1662.77	1662.77	0	-0.1	32	NRagged	401.35	241.45	241.45	2.09	419	>>sp|P07585|PGS2_HUMAN Decorin OS=Homo sapiens OX=9606 GN=DCN PE=1 SV=1	337	iq3057_decorin_in_solutionr.ScanId;v=1;d1=14563.14563.3	controllerType=0 controllerNumber=1 scan=14563	41.5242
09693:3	1	D.EAS[+203.079][+118.064]GIGPEVPDDR.D	HexNAc(1) 118.0643	S[+118][+203]	554.929	3	1662.77	1662.77	0	-0.2	32	NRagged	414.23	307.38	307.38	2.43	419	>>sp|P07585|PGS2_HUMAN Decorin OS=Homo sapiens OX=9606 GN=DCN PE=1 SV=1	337	iq3057_decorin_in_solutionr.ScanId;v=1;d1=14193.14193.3	controllerType=0 controllerNumber=1 scan=14193	40.9769
09530:3	1	D.EAS[+203.079][+118.064]GIGPEVPDDR.D	HexNAc(1) 118.0643	S[+118][+203]	554.929	3	1662.77	1662.77	0	0.1	32	NRagged	416.9	284.93	284.93	2.13	419	>>sp|P07585|PGS2_HUMAN Decorin OS=Homo sapiens OX=9606 GN=DCN PE=1 SV=1	337	iq3057_decorin_in_solutionr.ScanId;v=1;d1=14025.14025.3	controllerType=0 controllerNumber=1 scan=14025	40.7302
09843:3	1	D.EAS[+203.079][+118.064]GIGPEVPDDR.D	HexNAc(1) 118.0643	S[+118][+203]	554.928	3	1662.77	1662.77	0	-0.6	32	NRagged	428.27	277.59	277.59	2.42	419	>>sp|P07585|PGS2_HUMAN Decorin OS=Homo sapiens OX=9606 GN=DCN PE=1 SV=1	337	iq3057_decorin_in_solutionr.ScanId;v=1;d1=14353.14353.3	controllerType=0 controllerNumber=1 scan=14353	41.2198
09512:3	1	D.EAS[+203.079][+118.064]GIGPEVPDDR.D	HexNAc(1) 118.0643	S[+118][+203]	554.928	3	1662.77	1662.77	0	-0.6	32	NRagged	431.47	271.83	271.83	2.44	419	>>sp|P07585|PGS2_HUMAN Decorin OS=Homo sapiens OX=9606 GN=DCN PE=1 SV=1	337	iq3057_decorin_in_solutionr.ScanId;v=1;d1=14006.14006.3	controllerType=0 controllerNumber=1 scan=14006	40.6999
09854:3	1	D.EAS[+203.079][+118.064]GIGPEVPDDR.D	HexNAc(1) 118.0643	S[+118][+203]	554.928	3	1662.77	1662.77	0	-0.6	32	NRagged	437.64	294.38	294.38	2.12	419	>>sp|P07585|PGS2_HUMAN Decorin OS=Homo sapiens OX=9606 GN=DCN PE=1 SV=1	337	iq3057_decorin_in_solutionr.ScanId;v=1;d1=14364.14364.3	controllerType=0 controllerNumber=1 scan=14364	41.2332
36043:4	1	D.EAS[+203.079][+118.064]GIGPEVPDDRDFEPSLGPVC[+57.021]PFR.C	HexNAc(1) 118.0643	C[+57], S[+118][+203]	791.875	4	3164.48	3164.47	0	0.6	32	NRagged	185.72	185.72	163.43	1.64	419	>>sp|P07585|PGS2_HUMAN Decorin OS=Homo sapiens OX=9606 GN=DCN PE=1 SV=1	337	iq3057_decorin_in_solutionr.ScanId;v=1;d1=41745.41745.4	controllerType=0 controllerNumber=1 scan=41745	81.6052
36051:3	1	D.EAS[+203.079][+118.064]GIGPEVPDDRDFEPSLGPVC[+57.021]PFR.C	HexNAc(1) 118.0643	C[+57], S[+118][+203]	1055.5	3	3164.47	3164.47	0	0.1	32	NRagged	243.01	202.38	55.22	1.66	419	>>sp|P07585|PGS2_HUMAN Decorin OS=Homo sapiens OX=9606 GN=DCN PE=1 SV=1	337	iq3057_decorin_in_solutionr.ScanId;v=1;d1=41753.41753.3	controllerType=0 controllerNumber=1 scan=41753	81.6144
36031:4	1	D.EAS[+203.079][+118.064]GIGPEVPDDRDFEPSLGPVC[+57.021]PFR.C	HexNAc(1) 118.0643	C[+57], S[+118][+203]	791.874	4	3164.47	3164.47	0	0.2	32	NRagged	272.43	272.43	231.77	2.11	419	>>sp|P07585|PGS2_HUMAN Decorin OS=Homo sapiens OX=9606 GN=DCN PE=1 SV=1	337	iq3057_decorin_in_solutionr.ScanId;v=1;d1=41732.41732.4	controllerType=0 controllerNumber=1 scan=41732	81.585
36011:4	1	D.EAS[+203.079][+118.064]GIGPEVPDDRDFEPSLGPVC[+57.021]PFR.C	HexNAc(1) 118.0643	C[+57], S[+118][+203]	791.874	4	3164.47	3164.47	0	0.2	32	NRagged	317.44	317.44	317.44	2.13	419	>>sp|P07585|PGS2_HUMAN Decorin OS=Homo sapiens OX=9606 GN=DCN PE=1 SV=1	337	iq3057_decorin_in_solutionr.ScanId;v=1;d1=41712.41712.4	controllerType=0 controllerNumber=1 scan=41712	81.5605
36028:4	1	D.EAS[+203.079][+118.064]GIGPEVPDDRDFEPSLGPVC[+57.021]PFR.C	HexNAc(1) 118.0643	C[+57], S[+118][+203]	791.874	4	3164.47	3164.47	0	0.2	32	NRagged	682.57	682.57	77.13	9.83	419	>>sp|P07585|PGS2_HUMAN Decorin OS=Homo sapiens OX=9606 GN=DCN PE=1 SV=1	337	iq3057_decorin_in_solutionr.ScanId;v=1;d1=41729.41729.4	controllerType=0 controllerNumber=1 scan=41729	81.5814
36008:4	1	D.EAS[+203.079][+118.064]GIGPEVPDDRDFEPSLGPVC[+57.021]PFR.C	HexNAc(1) 118.0643	C[+57], S[+118][+203]	791.874	4	3164.47	3164.47	0	0.2	32	NRagged	749.41	749.41	79.32	10.83	419	>>sp|P07585|PGS2_HUMAN Decorin OS=Homo sapiens OX=9606 GN=DCN PE=1 SV=1	337	iq3057_decorin_in_solutionr.ScanId;v=1;d1=41709.41709.4	controllerType=0 controllerNumber=1 scan=41709	81.5568
36041:4	1	D.EAS[+203.079][+118.064]GIGPEVPDDRDFEPSLGPVC[+57.021]PFR.C	HexNAc(1) 118.0643	C[+57], S[+118][+203]	791.875	4	3164.48	3164.47	0	0.6	32	NRagged	788.57	788.57	79.81	11.83	419	>>sp|P07585|PGS2_HUMAN Decorin OS=Homo sapiens OX=9606 GN=DCN PE=1 SV=1	337	iq3057_decorin_in_solutionr.ScanId;v=1;d1=41743.41743.4	controllerType=0 controllerNumber=1 scan=41743	81.5992
08716:3	1	E.AS[+203.079][+118.064]GIGPEVPDDR.D	HexNAc(1) 118.0643	S[+118][+203]	511.914	3	1533.73	1533.73	0	-0.4	33	NRagged	221.15	221.15	221.15	1.67	419	>>sp|P07585|PGS2_HUMAN Decorin OS=Homo sapiens OX=9606 GN=DCN PE=1 SV=1	337	iq3057_decorin_in_solutionr.ScanId;v=1;d1=13105.13105.3	controllerType=0 controllerNumber=1 scan=13105	39.1304
08779:3	1	E.AS[+203.079][+118.064]GIGPEVPDDR.D	HexNAc(1) 118.0643	S[+118][+203]	511.914	3	1533.73	1533.73	0	-0.5	33	NRagged	233.87	233.87	233.87	1.67	419	>>sp|P07585|PGS2_HUMAN Decorin OS=Homo sapiens OX=9606 GN=DCN PE=1 SV=1	337	iq3057_decorin_in_solutionr.ScanId;v=1;d1=13170.13170.3	controllerType=0 controllerNumber=1 scan=13170	39.223
08743:3	1	E.AS[+203.079][+118.064]GIGPEVPDDR.D	HexNAc(1) 118.0643	S[+118][+203]	511.914	3	1533.73	1533.73	0	-0.9	33	NRagged	244.48	244.48	244.48	1.71	419	>>sp|P07585|PGS2_HUMAN Decorin OS=Homo sapiens OX=9606 GN=DCN PE=1 SV=1	337	iq3057_decorin_in_solutionr.ScanId;v=1;d1=13133.13133.3	controllerType=0 controllerNumber=1 scan=13133	39.1709
08719:3	1	E.AS[+203.079][+118.064]GIGPEVPDDR.D	HexNAc(1) 118.0643	S[+118][+203]	511.914	3	1533.73	1533.73	0	-0.4	33	NRagged	360.47	290.4	290.4	1.77	419	>>sp|P07585|PGS2_HUMAN Decorin OS=Homo sapiens OX=9606 GN=DCN PE=1 SV=1	337	iq3057_decorin_in_solutionr.ScanId;v=1;d1=13108.13108.3	controllerType=0 controllerNumber=1 scan=13108	39.134
08746:3	1	E.AS[+203.079][+118.064]GIGPEVPDDR.D	HexNAc(1) 118.0643	S[+118][+203]	511.914	3	1533.73	1533.73	0	-0.9	33	NRagged	360.89	290.43	290.43	1.87	419	>>sp|P07585|PGS2_HUMAN Decorin OS=Homo sapiens OX=9606 GN=DCN PE=1 SV=1	337	iq3057_decorin_in_solutionr.ScanId;v=1;d1=13136.13136.3	controllerType=0 controllerNumber=1 scan=13136	39.1758
08782:3	1	E.AS[+203.079][+118.064]GIGPEVPDDR.D	HexNAc(1) 118.0643	S[+118][+203]	511.914	3	1533.73	1533.73	0	-0.5	33	NRagged	381.17	313.28	313.28	2.39	419	>>sp|P07585|PGS2_HUMAN Decorin OS=Homo sapiens OX=9606 GN=DCN PE=1 SV=1	337	iq3057_decorin_in_solutionr.ScanId;v=1;d1=13173.13173.3	controllerType=0 controllerNumber=1 scan=13173	39.2268
08910:3	1	A.S[+203.079][+118.064]GIGPEVPDDR.D	HexNAc(1) 118.0643	S[+118][+203]	488.235	3	1462.69	1462.69	0	-0.3	34	NRagged	165.55	116.68	116.68	0.77	419	>>sp|P07585|PGS2_HUMAN Decorin OS=Homo sapiens OX=9606 GN=DCN PE=1 SV=1	337	iq3057_decorin_in_solutionr.ScanId;v=1;d1=13335.13335.3	controllerType=0 controllerNumber=1 scan=13335	39.5662
08895:3	1	A.S[+203.079][+118.064]GIGPEVPDDR.D	HexNAc(1) 118.0643	S[+118][+203]	488.236	3	1462.69	1462.69	0	0.5	34	NRagged	166.85	89.25	89.25	0.78	419	>>sp|P07585|PGS2_HUMAN Decorin OS=Homo sapiens OX=9606 GN=DCN PE=1 SV=1	337	iq3057_decorin_in_solutionr.ScanId;v=1;d1=13318.13318.3	controllerType=0 controllerNumber=1 scan=13318	39.5372
08904:3	1	A.S[+203.079][+118.064]GIGPEVPDDR.D	HexNAc(1) 118.0643	S[+118][+203]	488.235	3	1462.69	1462.69	0	-0.4	34	NRagged	169.04	90.33	90.33	0.41	419	>>sp|P07585|PGS2_HUMAN Decorin OS=Homo sapiens OX=9606 GN=DCN PE=1 SV=1	337	iq3057_decorin_in_solutionr.ScanId;v=1;d1=13328.13328.3	controllerType=0 controllerNumber=1 scan=13328	39.5531
08913:3	1	A.S[+203.079][+118.064]GIGPEVPDDR.D	HexNAc(1) 118.0643	S[+118][+203]	488.235	3	1462.69	1462.69	0	-0.3	34	NRagged	396.81	264.69	264.69	2.13	419	>>sp|P07585|PGS2_HUMAN Decorin OS=Homo sapiens OX=9606 GN=DCN PE=1 SV=1	337	iq3057_decorin_in_solutionr.ScanId;v=1;d1=13338.13338.3	controllerType=0 controllerNumber=1 scan=13338	39.5697
13952:2	1	S.GIGPEVPDDR.D			527.762	2	1054.52	1054.52	0	-0.2	35	NRagged	509.51	399.77	399.77	4.61	419	>>sp|P07585|PGS2_HUMAN Decorin OS=Homo sapiens OX=9606 GN=DCN PE=1 SV=1	337	iq3057_decorin_in_solutionr.ScanId;v=1;d1=18604.18604.2	controllerType=0 controllerNumber=1 scan=18604	47.5141
11992:2	1	G.IGPEVPDDR.D			499.251	2	997.495	997.495	0	-0.3	36	NRagged	517.69	327.59	327.59	2.71	419	>>sp|P07585|PGS2_HUMAN Decorin OS=Homo sapiens OX=9606 GN=DCN PE=1 SV=1	337	iq3057_decorin_in_solutionr.ScanId;v=1;d1=16566.16566.2	controllerType=0 controllerNumber=1 scan=16566	44.4345
12023:2	1	G.IGPEVPDDR.D			499.251	2	997.495	997.495	0	-0.4	36	NRagged	536.56	329.23	329.23	2.77	419	>>sp|P07585|PGS2_HUMAN Decorin OS=Homo sapiens OX=9606 GN=DCN PE=1 SV=1	337	iq3057_decorin_in_solutionr.ScanId;v=1;d1=16598.16598.2	controllerType=0 controllerNumber=1 scan=16598	44.4812
12054:2	1	G.IGPEVPDDR.D			499.251	2	997.494	997.495	0	-0.5	36	NRagged	547.71	342.45	342.45	5.02	419	>>sp|P07585|PGS2_HUMAN Decorin OS=Homo sapiens OX=9606 GN=DCN PE=1 SV=1	337	iq3057_decorin_in_solutionr.ScanId;v=1;d1=16630.16630.2	controllerType=0 controllerNumber=1 scan=16630	44.5275
09713:2	1	I.GPEVPDDR.D			442.709	2	884.411	884.411	0	0.1	37	NRagged	392.45	265.55	265.55	2.1	419	>>sp|P07585|PGS2_HUMAN Decorin OS=Homo sapiens OX=9606 GN=DCN PE=1 SV=1	337	iq3057_decorin_in_solutionr.ScanId;v=1;d1=14213.14213.2	controllerType=0 controllerNumber=1 scan=14213	41.0037
39903:2	1	I.GPEVPDDR.D			442.709	2	884.411	884.411	0	0.3	37	NRagged	417.16	325.64	325.64	2.68	419	>>sp|P07585|PGS2_HUMAN Decorin OS=Homo sapiens OX=9606 GN=DCN PE=1 SV=1	337	iq3057_decorin_in_solutionr.ScanId;v=1;d1=45811.45811.2	controllerType=0 controllerNumber=1 scan=45811	87.5001
39807:2	1	I.GPEVPDDR.D			442.709	2	884.411	884.411	0	0.1	37	NRagged	449.42	369.59	369.59	2.76	419	>>sp|P07585|PGS2_HUMAN Decorin OS=Homo sapiens OX=9606 GN=DCN PE=1 SV=1	337	iq3057_decorin_in_solutionr.ScanId;v=1;d1=45712.45712.2	controllerType=0 controllerNumber=1 scan=45712	87.3609
13604:2	1	I.GPEVPDDR.D			442.709	2	884.41	884.411	0	-0.4	37	NRagged	485.58	393.55	393.55	5.65	419	>>sp|P07585|PGS2_HUMAN Decorin OS=Homo sapiens OX=9606 GN=DCN PE=1 SV=1	337	iq3057_decorin_in_solutionr.ScanId;v=1;d1=18230.18230.2	controllerType=0 controllerNumber=1 scan=18230	46.928
12979:2	1	I.GPEVPDDR.D			442.709	2	884.41	884.411	0	-0.5	37	NRagged	496.88	405.33	405.33	4.6	419	>>sp|P07585|PGS2_HUMAN Decorin OS=Homo sapiens OX=9606 GN=DCN PE=1 SV=1	337	iq3057_decorin_in_solutionr.ScanId;v=1;d1=17582.17582.2	controllerType=0 controllerNumber=1 scan=17582	45.9118
12972:2	1	I.GPEVPDDR.D			442.709	2	884.41	884.411	0	-0.5	37	NRagged	508.18	432.17	432.17	5.86	419	>>sp|P07585|PGS2_HUMAN Decorin OS=Homo sapiens OX=9606 GN=DCN PE=1 SV=1	337	iq3057_decorin_in_solutionr.ScanId;v=1;d1=17575.17575.2	controllerType=0 controllerNumber=1 scan=17575	45.9005
12961:2	1	I.GPEVPDDR.D			442.709	2	884.411	884.411	0	-0.2	37	NRagged	514.43	417.79	417.79	4.81	419	>>sp|P07585|PGS2_HUMAN Decorin OS=Homo sapiens OX=9606 GN=DCN PE=1 SV=1	337	iq3057_decorin_in_solutionr.ScanId;v=1;d1=17563.17563.2	controllerType=0 controllerNumber=1 scan=17563	45.8771
39901:2	1	G.PEVPDDR.D			414.198	2	827.389	827.389	0	-0.2	38	NRagged	377.17	278.39	278.39	2.11	419	>>sp|P07585|PGS2_HUMAN Decorin OS=Homo sapiens OX=9606 GN=DCN PE=1 SV=1	337	iq3057_decorin_in_solutionr.ScanId;v=1;d1=45809.45809.2	controllerType=0 controllerNumber=1 scan=45809	87.4964
39833:2	1	G.PEVPDDR.D			414.198	2	827.389	827.389	0	-0.3	38	NRagged	404.82	286.67	286.67	2.1	419	>>sp|P07585|PGS2_HUMAN Decorin OS=Homo sapiens OX=9606 GN=DCN PE=1 SV=1	337	iq3057_decorin_in_solutionr.ScanId;v=1;d1=45739.45739.2	controllerType=0 controllerNumber=1 scan=45739	87.3981
39812:2	1	G.PEVPDDR.D			414.198	2	827.389	827.389	0	0.1	38	NRagged	437.22	278.85	278.85	2.48	419	>>sp|P07585|PGS2_HUMAN Decorin OS=Homo sapiens OX=9606 GN=DCN PE=1 SV=1	337	iq3057_decorin_in_solutionr.ScanId;v=1;d1=45717.45717.2	controllerType=0 controllerNumber=1 scan=45717	87.3662
12984:2	1	G.PEVPDDR.D			414.198	2	827.39	827.389	0	0.2	38	NRagged	489.83	282.2	282.2	2.65	419	>>sp|P07585|PGS2_HUMAN Decorin OS=Homo sapiens OX=9606 GN=DCN PE=1 SV=1	337	iq3057_decorin_in_solutionr.ScanId;v=1;d1=17588.17588.2	controllerType=0 controllerNumber=1 scan=17588	45.9241
13009:2	1	G.PEVPDDR.D			414.198	2	827.389	827.389	0	-0.6	38	NRagged	504.19	278.52	278.52	2.7	419	>>sp|P07585|PGS2_HUMAN Decorin OS=Homo sapiens OX=9606 GN=DCN PE=1 SV=1	337	iq3057_decorin_in_solutionr.ScanId;v=1;d1=17615.17615.2	controllerType=0 controllerNumber=1 scan=17615	45.9706
35086:3	1	V.PDDRDFEPSLGPVC[+57.021]PFR.C		C[+57]	668.648	3	2003.93	2003.93	0	0.9	41	NRagged	474.94	474.94	474.94	5.71	419	>>sp|P07585|PGS2_HUMAN Decorin OS=Homo sapiens OX=9606 GN=DCN PE=1 SV=1	337	iq3057_decorin_in_solutionr.ScanId;v=1;d1=40759.40759.3	controllerType=0 controllerNumber=1 scan=40759	80.2358
35041:3	1	V.PDDRDFEPSLGPVC[+57.021]PFR.C		C[+57]	668.648	3	2003.93	2003.93	0	0.2	41	NRagged	577.5	577.5	577.5	6.63	419	>>sp|P07585|PGS2_HUMAN Decorin OS=Homo sapiens OX=9606 GN=DCN PE=1 SV=1	337	iq3057_decorin_in_solutionr.ScanId;v=1;d1=40713.40713.3	controllerType=0 controllerNumber=1 scan=40713	80.1712
35001:3	1	V.PDDRDFEPSLGPVC[+57.021]PFR.C		C[+57]	668.647	3	2003.93	2003.93	0	-0.1	41	NRagged	689.46	689.46	689.46	9.68	419	>>sp|P07585|PGS2_HUMAN Decorin OS=Homo sapiens OX=9606 GN=DCN PE=1 SV=1	337	iq3057_decorin_in_solutionr.ScanId;v=1;d1=40672.40672.3	controllerType=0 controllerNumber=1 scan=40672	80.1158
37304:3	1	P.DDRDFEPSLGPVC[+57.021]PFR.C		C[+57]	636.296	3	1906.87	1906.88	0	-1	42	NRagged	603.97	603.97	603.97	8.68	419	>>sp|P07585|PGS2_HUMAN Decorin OS=Homo sapiens OX=9606 GN=DCN PE=1 SV=1	337	iq3057_decorin_in_solutionr.ScanId;v=1;d1=43040.43040.3	controllerType=0 controllerNumber=1 scan=43040	83.3576
37261:3	1	P.DDRDFEPSLGPVC[+57.021]PFR.C		C[+57]	636.296	3	1906.87	1906.88	0	-0.7	42	NRagged	659.93	659.93	659.93	9.68	419	>>sp|P07585|PGS2_HUMAN Decorin OS=Homo sapiens OX=9606 GN=DCN PE=1 SV=1	337	iq3057_decorin_in_solutionr.ScanId;v=1;d1=42996.42996.3	controllerType=0 controllerNumber=1 scan=42996	83.2984
37242:3	1	P.DDRDFEPSLGPVC[+57.021]PFR.C		C[+57]	636.296	3	1906.87	1906.88	0	-0.8	42	NRagged	702.64	664.49	664.49	10.68	419	>>sp|P07585|PGS2_HUMAN Decorin OS=Homo sapiens OX=9606 GN=DCN PE=1 SV=1	337	iq3057_decorin_in_solutionr.ScanId;v=1;d1=42976.42976.3	controllerType=0 controllerNumber=1 scan=42976	83.2691
42968:2	1	R.DFEPSLGPVC[+57.021]PFR.C		C[+57]	760.864	2	1520.72	1520.72	0	0.5	45	Specific	192	192	192	1.69	419	>>sp|P07585|PGS2_HUMAN Decorin OS=Homo sapiens OX=9606 GN=DCN PE=1 SV=1	337	iq3057_decorin_in_solutionr.ScanId;v=1;d1=48964.48964.3	controllerType=0 controllerNumber=1 scan=48964	91.7134
42898:2	1	R.DFEPSLGPVC[+57.021]PFR.C		C[+57]	760.864	2	1520.72	1520.72	0	0.6	45	Specific	324.32	324.32	324.32	2.76	419	>>sp|P07585|PGS2_HUMAN Decorin OS=Homo sapiens OX=9606 GN=DCN PE=1 SV=1	337	iq3057_decorin_in_solutionr.ScanId;v=1;d1=48892.48892.2	controllerType=0 controllerNumber=1 scan=48892	91.6176
42698:2	1	R.DFEPSLGPVC[+57.021]PFR.C		C[+57]	760.864	2	1520.72	1520.72	0	0.8	45	Specific	361.97	361.55	361.55	5.51	419	>>sp|P07585|PGS2_HUMAN Decorin OS=Homo sapiens OX=9606 GN=DCN PE=1 SV=1	337	iq3057_decorin_in_solutionr.ScanId;v=1;d1=48687.48687.2	controllerType=0 controllerNumber=1 scan=48687	91.3441
44356:2	1	R.DFEPSLGPVC[+57.021]PFR.C		C[+57]	760.863	2	1520.72	1520.72	0	-0.5	45	Specific	366.45	253.62	253.62	2.52	419	>>sp|P07585|PGS2_HUMAN Decorin OS=Homo sapiens OX=9606 GN=DCN PE=1 SV=1	337	iq3057_decorin_in_solutionr.ScanId;v=1;d1=50393.50393.3	controllerType=0 controllerNumber=1 scan=50393	93.7406
42553:2	1	R.DFEPSLGPVC[+57.021]PFR.C		C[+57]	760.864	2	1520.72	1520.72	0	0.4	45	Specific	455.43	441.75	441.75	6.67	419	>>sp|P07585|PGS2_HUMAN Decorin OS=Homo sapiens OX=9606 GN=DCN PE=1 SV=1	337	iq3057_decorin_in_solutionr.ScanId;v=1;d1=48535.48535.2	controllerType=0 controllerNumber=1 scan=48535	91.1272
42982:2	1	R.DFEPSLGPVC[+57.021]PFR.C		C[+57]	760.864	2	1520.72	1520.72	0	0.7	45	Specific	513.51	448.9	448.9	7.07	419	>>sp|P07585|PGS2_HUMAN Decorin OS=Homo sapiens OX=9606 GN=DCN PE=1 SV=1	337	iq3057_decorin_in_solutionr.ScanId;v=1;d1=48979.48979.3	controllerType=0 controllerNumber=1 scan=48979	91.7357
42942:2	1	R.DFEPSLGPVC[+57.021]PFR.C		C[+57]	760.864	2	1520.72	1520.72	0	0.5	45	Specific	539.74	456.73	456.73	7.56	419	>>sp|P07585|PGS2_HUMAN Decorin OS=Homo sapiens OX=9606 GN=DCN PE=1 SV=1	337	iq3057_decorin_in_solutionr.ScanId;v=1;d1=48938.48938.3	controllerType=0 controllerNumber=1 scan=48938	91.6785
43069:2	1	R.DFEPSLGPVC[+57.021]PFR.C		C[+57]	760.865	2	1520.72	1520.72	0	1	45	Specific	559	505.6	505.6	7.45	419	>>sp|P07585|PGS2_HUMAN Decorin OS=Homo sapiens OX=9606 GN=DCN PE=1 SV=1	337	iq3057_decorin_in_solutionr.ScanId;v=1;d1=49068.49068.2	controllerType=0 controllerNumber=1 scan=49068	91.8529
42870:2	1	R.DFEPSLGPVC[+57.021]PFR.C		C[+57]	760.864	2	1520.72	1520.72	0	0.6	45	Specific	653.51	555.5	555.5	10.85	419	>>sp|P07585|PGS2_HUMAN Decorin OS=Homo sapiens OX=9606 GN=DCN PE=1 SV=1	337	iq3057_decorin_in_solutionr.ScanId;v=1;d1=48864.48864.2	controllerType=0 controllerNumber=1 scan=48864	91.5844
43055:2	1	R.DFEPSLGPVC[+57.021]PFR.C		C[+57]	760.865	2	1520.72	1520.72	0	1	45	Specific	683.41	624.33	624.33	10.85	419	>>sp|P07585|PGS2_HUMAN Decorin OS=Homo sapiens OX=9606 GN=DCN PE=1 SV=1	337	iq3057_decorin_in_solutionr.ScanId;v=1;d1=49054.49054.2	controllerType=0 controllerNumber=1 scan=49054	91.8369
42372:2	1	R.DFEPSLGPVC[+57.021]PFR.C		C[+57]	760.865	2	1520.72	1520.72	0	1	45	Specific	734.37	622.78	622.78	11.85	419	>>sp|P07585|PGS2_HUMAN Decorin OS=Homo sapiens OX=9606 GN=DCN PE=1 SV=1	337	iq3057_decorin_in_solutionr.ScanId;v=1;d1=48348.48348.2	controllerType=0 controllerNumber=1 scan=48348	90.8707
42696:2	1	R.DFEPSLGPVC[+57.021]PFR.C		C[+57]	760.864	2	1520.72	1520.72	0	0.8	45	Specific	759	647.7	647.7	12.85	419	>>sp|P07585|PGS2_HUMAN Decorin OS=Homo sapiens OX=9606 GN=DCN PE=1 SV=1	337	iq3057_decorin_in_solutionr.ScanId;v=1;d1=48685.48685.2	controllerType=0 controllerNumber=1 scan=48685	91.3425
46220:2	1	R.DFEPSLGPVC[+57.021]PFR.C		C[+57]	760.864	2	1520.72	1520.72	0	0	45	Specific	760.94	644.19	644.19	12.78	419	>>sp|P07585|PGS2_HUMAN Decorin OS=Homo sapiens OX=9606 GN=DCN PE=1 SV=1	337	iq3057_decorin_in_solutionr.ScanId;v=1;d1=52313.52313.2	controllerType=0 controllerNumber=1 scan=52313	96.4391
42551:2	1	R.DFEPSLGPVC[+57.021]PFR.C		C[+57]	760.864	2	1520.72	1520.72	0	0.4	45	Specific	772.23	654.53	654.53	12.85	419	>>sp|P07585|PGS2_HUMAN Decorin OS=Homo sapiens OX=9606 GN=DCN PE=1 SV=1	337	iq3057_decorin_in_solutionr.ScanId;v=1;d1=48533.48533.2	controllerType=0 controllerNumber=1 scan=48533	91.1248
42868:2	1	R.DFEPSLGPVC[+57.021]PFR.C		C[+57]	760.864	2	1520.72	1520.72	0	0.6	45	Specific	780.62	691.26	691.26	12.85	419	>>sp|P07585|PGS2_HUMAN Decorin OS=Homo sapiens OX=9606 GN=DCN PE=1 SV=1	337	iq3057_decorin_in_solutionr.ScanId;v=1;d1=48862.48862.2	controllerType=0 controllerNumber=1 scan=48862	91.5783
42370:2	1	R.DFEPSLGPVC[+57.021]PFR.C		C[+57]	760.865	2	1520.72	1520.72	0	1	45	Specific	786.44	720.06	720.06	12.85	419	>>sp|P07585|PGS2_HUMAN Decorin OS=Homo sapiens OX=9606 GN=DCN PE=1 SV=1	337	iq3057_decorin_in_solutionr.ScanId;v=1;d1=48346.48346.2	controllerType=0 controllerNumber=1 scan=48346	90.8684
42404:2	1	R.DFEPSLGPVC[+57.021]PFR.C		C[+57]	760.864	2	1520.72	1520.72	0	0.3	45	Specific	797	729.03	729.03	12.85	419	>>sp|P07585|PGS2_HUMAN Decorin OS=Homo sapiens OX=9606 GN=DCN PE=1 SV=1	337	iq3057_decorin_in_solutionr.ScanId;v=1;d1=48381.48381.2	controllerType=0 controllerNumber=1 scan=48381	90.9132
46243:2	1	R.DFEPSLGPVC[+57.021]PFR.C		C[+57]	760.864	2	1520.72	1520.72	0	0.7	45	Specific	802.01	684.1	684.1	13.85	419	>>sp|P07585|PGS2_HUMAN Decorin OS=Homo sapiens OX=9606 GN=DCN PE=1 SV=1	337	iq3057_decorin_in_solutionr.ScanId;v=1;d1=52337.52337.2	controllerType=0 controllerNumber=1 scan=52337	96.4737
42549:2	1	R.DFEPSLGPVC[+57.021]PFR.C		C[+57]	760.864	2	1520.72	1520.72	0	0.4	45	Specific	802.57	734.85	734.85	13.85	419	>>sp|P07585|PGS2_HUMAN Decorin OS=Homo sapiens OX=9606 GN=DCN PE=1 SV=1	337	iq3057_decorin_in_solutionr.ScanId;v=1;d1=48531.48531.2	controllerType=0 controllerNumber=1 scan=48531	91.1193
42694:2	1	R.DFEPSLGPVC[+57.021]PFR.C		C[+57]	760.864	2	1520.72	1520.72	0	0.8	45	Specific	818.95	732.65	732.65	13.85	419	>>sp|P07585|PGS2_HUMAN Decorin OS=Homo sapiens OX=9606 GN=DCN PE=1 SV=1	337	iq3057_decorin_in_solutionr.ScanId;v=1;d1=48683.48683.2	controllerType=0 controllerNumber=1 scan=48683	91.3362
46217:2	1	R.DFEPSLGPVC[+57.021]PFR.C		C[+57]	760.864	2	1520.72	1520.72	0	0	45	Specific	832.88	717.04	717.04	13.78	419	>>sp|P07585|PGS2_HUMAN Decorin OS=Homo sapiens OX=9606 GN=DCN PE=1 SV=1	337	iq3057_decorin_in_solutionr.ScanId;v=1;d1=52310.52310.2	controllerType=0 controllerNumber=1 scan=52310	96.4355
42099:2	1	R.DFEPSLGPVC[+57.021]PFRC[+57.021]Q.C		C[+57]*2	904.907	2	1808.81	1808.81	0	-1.2	45	CRagged	427.08	427.08	427.08	4.91	419	>>sp|P07585|PGS2_HUMAN Decorin OS=Homo sapiens OX=9606 GN=DCN PE=1 SV=1	337	iq3057_decorin_in_solutionr.ScanId;v=1;d1=48067.48067.2	controllerType=0 controllerNumber=1 scan=48067	90.4936
36281:2	1	D.FEPSLGPVC[+57.021]PFR.C		C[+57]	703.35	2	1405.69	1405.69	0	-0.4	46	NRagged	344.4	319.02	319.02	2.13	419	>>sp|P07585|PGS2_HUMAN Decorin OS=Homo sapiens OX=9606 GN=DCN PE=1 SV=1	337	iq3057_decorin_in_solutionr.ScanId;v=1;d1=41989.41989.2	controllerType=0 controllerNumber=1 scan=41989	81.9295
36294:2	1	D.FEPSLGPVC[+57.021]PFR.C		C[+57]	703.35	2	1405.69	1405.69	0	-0.4	46	NRagged	377.98	359.39	359.39	2.13	419	>>sp|P07585|PGS2_HUMAN Decorin OS=Homo sapiens OX=9606 GN=DCN PE=1 SV=1	337	iq3057_decorin_in_solutionr.ScanId;v=1;d1=42002.42002.2	controllerType=0 controllerNumber=1 scan=42002	81.9454
36247:2	1	D.FEPSLGPVC[+57.021]PFR.C		C[+57]	703.35	2	1405.69	1405.69	0	-0.2	46	NRagged	483.53	451.88	451.88	4.81	419	>>sp|P07585|PGS2_HUMAN Decorin OS=Homo sapiens OX=9606 GN=DCN PE=1 SV=1	337	iq3057_decorin_in_solutionr.ScanId;v=1;d1=41954.41954.2	controllerType=0 controllerNumber=1 scan=41954	81.8818
28874:2	1	F.EPSLGPVC[+57.021]PFR.C		C[+57]	629.816	2	1258.62	1258.62	0	-0.1	47	NRagged	401.24	376.57	376.57	4.9	419	>>sp|P07585|PGS2_HUMAN Decorin OS=Homo sapiens OX=9606 GN=DCN PE=1 SV=1	337	iq3057_decorin_in_solutionr.ScanId;v=1;d1=34350.34350.2	controllerType=0 controllerNumber=1 scan=34350	71.2154
28885:2	1	F.EPSLGPVC[+57.021]PFR.C		C[+57]	629.816	2	1258.62	1258.62	0	-0.1	47	NRagged	467.83	346.67	346.67	4.66	419	>>sp|P07585|PGS2_HUMAN Decorin OS=Homo sapiens OX=9606 GN=DCN PE=1 SV=1	337	iq3057_decorin_in_solutionr.ScanId;v=1;d1=34361.34361.2	controllerType=0 controllerNumber=1 scan=34361	71.2306
42545:2	1	F.EPSLGPVC[+57.021]PFR.C		C[+57]	629.816	2	1258.62	1258.62	0	-0.4	47	NRagged	642.69	550.79	550.79	8.92	419	>>sp|P07585|PGS2_HUMAN Decorin OS=Homo sapiens OX=9606 GN=DCN PE=1 SV=1	337	iq3057_decorin_in_solutionr.ScanId;v=1;d1=48526.48526.2	controllerType=0 controllerNumber=1 scan=48526	91.1125
42557:2	1	F.EPSLGPVC[+57.021]PFR.C		C[+57]	629.816	2	1258.62	1258.62	0	-0.8	47	NRagged	646.78	542.01	542.01	8.92	419	>>sp|P07585|PGS2_HUMAN Decorin OS=Homo sapiens OX=9606 GN=DCN PE=1 SV=1	337	iq3057_decorin_in_solutionr.ScanId;v=1;d1=48539.48539.2	controllerType=0 controllerNumber=1 scan=48539	91.1318
42535:2	1	F.EPSLGPVC[+57.021]PFR.C		C[+57]	629.816	2	1258.62	1258.62	0	-0.1	47	NRagged	658.51	561.75	561.75	9.92	419	>>sp|P07585|PGS2_HUMAN Decorin OS=Homo sapiens OX=9606 GN=DCN PE=1 SV=1	337	iq3057_decorin_in_solutionr.ScanId;v=1;d1=48515.48515.2	controllerType=0 controllerNumber=1 scan=48515	91.0951
42681:2	1	E.PSLGPVC[+57.021]PFR.C		C[+57]	565.294	2	1129.58	1129.58	0	-0.5	48	NRagged	681.49	575.77	575.77	9.64	419	>>sp|P07585|PGS2_HUMAN Decorin OS=Homo sapiens OX=9606 GN=DCN PE=1 SV=1	337	iq3057_decorin_in_solutionr.ScanId;v=1;d1=48669.48669.2	controllerType=0 controllerNumber=1 scan=48669	91.3162
42471:2	1	E.PSLGPVC[+57.021]PFR.C		C[+57]	565.295	2	1129.58	1129.58	0	0.5	48	NRagged	726.34	599.78	599.78	10.71	419	>>sp|P07585|PGS2_HUMAN Decorin OS=Homo sapiens OX=9606 GN=DCN PE=1 SV=1	337	iq3057_decorin_in_solutionr.ScanId;v=1;d1=48449.48449.2	controllerType=0 controllerNumber=1 scan=48449	91.0052
42495:2	1	E.PSLGPVC[+57.021]PFR.C		C[+57]	565.294	2	1129.58	1129.58	0	-0.5	48	NRagged	744.39	609.37	609.37	10.64	419	>>sp|P07585|PGS2_HUMAN Decorin OS=Homo sapiens OX=9606 GN=DCN PE=1 SV=1	337	iq3057_decorin_in_solutionr.ScanId;v=1;d1=48474.48474.2	controllerType=0 controllerNumber=1 scan=48474	91.0398
42519:2	1	E.PSLGPVC[+57.021]PFR.C		C[+57]	565.295	2	1129.58	1129.58	0	-0.3	48	NRagged	753.91	616.91	616.91	11.64	419	>>sp|P07585|PGS2_HUMAN Decorin OS=Homo sapiens OX=9606 GN=DCN PE=1 SV=1	337	iq3057_decorin_in_solutionr.ScanId;v=1;d1=48499.48499.2	controllerType=0 controllerNumber=1 scan=48499	91.0754
42711:2	1	E.PSLGPVC[+57.021]PFR.C		C[+57]	565.295	2	1129.58	1129.58	0	0.1	48	NRagged	761.77	632.58	632.58	11.64	419	>>sp|P07585|PGS2_HUMAN Decorin OS=Homo sapiens OX=9606 GN=DCN PE=1 SV=1	337	iq3057_decorin_in_solutionr.ScanId;v=1;d1=48700.48700.2	controllerType=0 controllerNumber=1 scan=48700	91.3596
42672:2	1	E.PSLGPVC[+57.021]PFR.C		C[+57]	565.294	2	1129.58	1129.58	0	-0.5	48	NRagged	765.58	637.94	637.94	11.64	419	>>sp|P07585|PGS2_HUMAN Decorin OS=Homo sapiens OX=9606 GN=DCN PE=1 SV=1	337	iq3057_decorin_in_solutionr.ScanId;v=1;d1=48660.48660.2	controllerType=0 controllerNumber=1 scan=48660	91.3052
23200:2	1	P.SLGPVC[+57.021]PFR.C		C[+57]	516.768	2	1032.53	1032.53	0	0	49	NRagged	366.46	186.54	186.54	2.08	419	>>sp|P07585|PGS2_HUMAN Decorin OS=Homo sapiens OX=9606 GN=DCN PE=1 SV=1	337	iq3057_decorin_in_solutionr.ScanId;v=1;d1=28384.28384.2	controllerType=0 controllerNumber=1 scan=28384	62.3082
23179:2	1	P.SLGPVC[+57.021]PFR.C		C[+57]	516.768	2	1032.53	1032.53	0	0	49	NRagged	479.54	247.99	247.99	2.61	419	>>sp|P07585|PGS2_HUMAN Decorin OS=Homo sapiens OX=9606 GN=DCN PE=1 SV=1	337	iq3057_decorin_in_solutionr.ScanId;v=1;d1=28363.28363.2	controllerType=0 controllerNumber=1 scan=28363	62.2812
23147:2	1	P.SLGPVC[+57.021]PFR.C		C[+57]	516.768	2	1032.53	1032.53	0	-0.5	49	NRagged	500.04	245.69	245.69	4.2	419	>>sp|P07585|PGS2_HUMAN Decorin OS=Homo sapiens OX=9606 GN=DCN PE=1 SV=1	337	iq3057_decorin_in_solutionr.ScanId;v=1;d1=28330.28330.2	controllerType=0 controllerNumber=1 scan=28330	62.2338
21262:2	1	S.LGPVC[+57.021]PFR.C		C[+57]	473.252	2	945.497	945.497	0	0.1	50	NRagged	310.53	193.62	193.62	1.81	419	>>sp|P07585|PGS2_HUMAN Decorin OS=Homo sapiens OX=9606 GN=DCN PE=1 SV=1	337	iq3057_decorin_in_solutionr.ScanId;v=1;d1=26391.26391.2	controllerType=0 controllerNumber=1 scan=26391	59.4915
21241:2	1	S.LGPVC[+57.021]PFR.C		C[+57]	473.252	2	945.497	945.497	0	0.1	50	NRagged	339.34	187.24	187.24	1.8	419	>>sp|P07585|PGS2_HUMAN Decorin OS=Homo sapiens OX=9606 GN=DCN PE=1 SV=1	337	iq3057_decorin_in_solutionr.ScanId;v=1;d1=26370.26370.2	controllerType=0 controllerNumber=1 scan=26370	59.4644
21177:2	1	S.LGPVC[+57.021]PFR.C		C[+57]	473.252	2	945.497	945.497	0	-0.5	50	NRagged	382.54	249.57	249.57	2.09	419	>>sp|P07585|PGS2_HUMAN Decorin OS=Homo sapiens OX=9606 GN=DCN PE=1 SV=1	337	iq3057_decorin_in_solutionr.ScanId;v=1;d1=26304.26304.2	controllerType=0 controllerNumber=1 scan=26304	59.3763
21209:2	1	S.LGPVC[+57.021]PFR.C		C[+57]	473.252	2	945.497	945.497	0	-0.3	50	NRagged	393.93	229.45	229.45	2.09	419	>>sp|P07585|PGS2_HUMAN Decorin OS=Homo sapiens OX=9606 GN=DCN PE=1 SV=1	337	iq3057_decorin_in_solutionr.ScanId;v=1;d1=26337.26337.2	controllerType=0 controllerNumber=1 scan=26337	59.4207
10825:2	1	L.GPVC[+57.021]PFR.C		C[+57]	416.71	2	832.413	832.413	0	-0.3	51	NRagged	376.06	341.31	341.31	2.13	419	>>sp|P07585|PGS2_HUMAN Decorin OS=Homo sapiens OX=9606 GN=DCN PE=1 SV=1	337	iq3057_decorin_in_solutionr.ScanId;v=1;d1=15365.15365.2	controllerType=0 controllerNumber=1 scan=15365	42.6838
10769:2	1	L.GPVC[+57.021]PFR.C		C[+57]	416.71	2	832.414	832.413	0	0.2	51	NRagged	405.48	366.8	366.8	2.69	419	>>sp|P07585|PGS2_HUMAN Decorin OS=Homo sapiens OX=9606 GN=DCN PE=1 SV=1	337	iq3057_decorin_in_solutionr.ScanId;v=1;d1=15307.15307.2	controllerType=0 controllerNumber=1 scan=15307	42.6016
10795:2	1	L.GPVC[+57.021]PFR.C		C[+57]	416.71	2	832.413	832.413	0	-0.4	51	NRagged	405.71	353.8	353.8	2.49	419	>>sp|P07585|PGS2_HUMAN Decorin OS=Homo sapiens OX=9606 GN=DCN PE=1 SV=1	337	iq3057_decorin_in_solutionr.ScanId;v=1;d1=15334.15334.2	controllerType=0 controllerNumber=1 scan=15334	42.6406
19085:3	1	H.LRVVQC[+57.021]SDLGLDK.V		C[+57]	501.605	3	1502.8	1502.8	0	0	62	NRagged	369.77	369.77	369.77	4.54	419	>>sp|P07585|PGS2_HUMAN Decorin OS=Homo sapiens OX=9606 GN=DCN PE=1 SV=1	337	iq3057_decorin_in_solutionr.ScanId;v=1;d1=24150.24150.3	controllerType=0 controllerNumber=1 scan=24150	56.3321
19100:3	1	H.LRVVQC[+57.021]SDLGLDK.V		C[+57]	501.605	3	1502.8	1502.8	0	-0.1	62	NRagged	452.11	452.11	452.11	5.7	419	>>sp|P07585|PGS2_HUMAN Decorin OS=Homo sapiens OX=9606 GN=DCN PE=1 SV=1	337	iq3057_decorin_in_solutionr.ScanId;v=1;d1=24166.24166.3	controllerType=0 controllerNumber=1 scan=24166	56.3563
19072:3	1	H.LRVVQC[+57.021]SDLGLDK.V		C[+57]	501.605	3	1502.8	1502.8	0	0	62	NRagged	454.35	454.35	454.35	5.7	419	>>sp|P07585|PGS2_HUMAN Decorin OS=Homo sapiens OX=9606 GN=DCN PE=1 SV=1	337	iq3057_decorin_in_solutionr.ScanId;v=1;d1=24137.24137.3	controllerType=0 controllerNumber=1 scan=24137	56.3151
19186:2	1	H.LRVVQC[+57.021]SDLGLDK.V		C[+57]	751.903	2	1502.8	1502.8	0	-0.5	62	NRagged	478.89	367	367	2.71	419	>>sp|P07585|PGS2_HUMAN Decorin OS=Homo sapiens OX=9606 GN=DCN PE=1 SV=1	337	iq3057_decorin_in_solutionr.ScanId;v=1;d1=24254.24254.2	controllerType=0 controllerNumber=1 scan=24254	56.474
18889:3	1	H.LRVVQC[+57.021]SDLGLDK.V		C[+57]	501.604	3	1502.8	1502.8	0	-0.3	62	NRagged	511.76	511.76	511.76	6.1	419	>>sp|P07585|PGS2_HUMAN Decorin OS=Homo sapiens OX=9606 GN=DCN PE=1 SV=1	337	iq3057_decorin_in_solutionr.ScanId;v=1;d1=23946.23946.3	controllerType=0 controllerNumber=1 scan=23946	56.0371
18877:3	1	H.LRVVQC[+57.021]SDLGLDK.V		C[+57]	501.604	3	1502.8	1502.8	0	-0.3	62	NRagged	571.34	571.34	571.34	6.75	419	>>sp|P07585|PGS2_HUMAN Decorin OS=Homo sapiens OX=9606 GN=DCN PE=1 SV=1	337	iq3057_decorin_in_solutionr.ScanId;v=1;d1=23934.23934.3	controllerType=0 controllerNumber=1 scan=23934	56.0224
18900:3	1	H.LRVVQC[+57.021]SDLGLDK.V		C[+57]	501.605	3	1502.8	1502.8	0	-0.3	62	NRagged	588.97	588.97	588.97	7.88	419	>>sp|P07585|PGS2_HUMAN Decorin OS=Homo sapiens OX=9606 GN=DCN PE=1 SV=1	337	iq3057_decorin_in_solutionr.ScanId;v=1;d1=23958.23958.3	controllerType=0 controllerNumber=1 scan=23958	56.0563
18964:2	1	H.LRVVQC[+57.021]SDLGLDK.V		C[+57]	751.903	2	1502.8	1502.8	0	-0.9	62	NRagged	709.66	563.11	563.11	10.65	419	>>sp|P07585|PGS2_HUMAN Decorin OS=Homo sapiens OX=9606 GN=DCN PE=1 SV=1	337	iq3057_decorin_in_solutionr.ScanId;v=1;d1=24025.24025.2	controllerType=0 controllerNumber=1 scan=24025	56.1552
18942:2	1	H.LRVVQC[+57.021]SDLGLDK.V		C[+57]	751.903	2	1502.8	1502.8	0	-1	62	NRagged	710.62	566.54	566.54	10.19	419	>>sp|P07585|PGS2_HUMAN Decorin OS=Homo sapiens OX=9606 GN=DCN PE=1 SV=1	337	iq3057_decorin_in_solutionr.ScanId;v=1;d1=24002.24002.2	controllerType=0 controllerNumber=1 scan=24002	56.1197
18923:2	1	H.LRVVQC[+57.021]SDLGLDK.V		C[+57]	751.903	2	1502.8	1502.8	0	-0.2	62	NRagged	718.66	560.47	560.47	9.59	419	>>sp|P07585|PGS2_HUMAN Decorin OS=Homo sapiens OX=9606 GN=DCN PE=1 SV=1	337	iq3057_decorin_in_solutionr.ScanId;v=1;d1=23982.23982.2	controllerType=0 controllerNumber=1 scan=23982	56.0902
20922:4	1	H.LRVVQC[+57.021]SDLGLDKVPK.D		C[+57]	457.51	4	1827.02	1827.02	0	0.2	62	NRagged	619.84	619.84	619.84	8.64	419	>>sp|P07585|PGS2_HUMAN Decorin OS=Homo sapiens OX=9606 GN=DCN PE=1 SV=1	337	iq3057_decorin_in_solutionr.ScanId;v=1;d1=26042.26042.4	controllerType=0 controllerNumber=1 scan=26042	59.0102
20987:4	1	H.LRVVQC[+57.021]SDLGLDKVPK.D		C[+57]	457.509	4	1827.02	1827.02	0	-0.4	62	NRagged	637.89	637.89	637.89	8.64	419	>>sp|P07585|PGS2_HUMAN Decorin OS=Homo sapiens OX=9606 GN=DCN PE=1 SV=1	337	iq3057_decorin_in_solutionr.ScanId;v=1;d1=26109.26109.4	controllerType=0 controllerNumber=1 scan=26109	59.1058
20949:4	1	H.LRVVQC[+57.021]SDLGLDKVPK.D		C[+57]	457.509	4	1827.02	1827.02	0	-0.1	62	NRagged	669.07	669.07	669.07	9.64	419	>>sp|P07585|PGS2_HUMAN Decorin OS=Homo sapiens OX=9606 GN=DCN PE=1 SV=1	337	iq3057_decorin_in_solutionr.ScanId;v=1;d1=26070.26070.4	controllerType=0 controllerNumber=1 scan=26070	59.0514
21022:3	1	H.LRVVQC[+57.021]SDLGLDKVPK.D		C[+57]	609.677	3	1827.02	1827.02	0	-0.2	62	NRagged	794.57	736.22	736.22	11.41	419	>>sp|P07585|PGS2_HUMAN Decorin OS=Homo sapiens OX=9606 GN=DCN PE=1 SV=1	337	iq3057_decorin_in_solutionr.ScanId;v=1;d1=26145.26145.3	controllerType=0 controllerNumber=1 scan=26145	59.1564
21061:3	1	H.LRVVQC[+57.021]SDLGLDKVPK.D		C[+57]	609.677	3	1827.01	1827.02	0	-0.5	62	NRagged	829.42	745.06	745.06	12.41	419	>>sp|P07585|PGS2_HUMAN Decorin OS=Homo sapiens OX=9606 GN=DCN PE=1 SV=1	337	iq3057_decorin_in_solutionr.ScanId;v=1;d1=26185.26185.3	controllerType=0 controllerNumber=1 scan=26185	59.2116
20994:3	1	H.LRVVQC[+57.021]SDLGLDKVPK.D		C[+57]	609.677	3	1827.02	1827.02	0	-0.4	62	NRagged	857.68	781.4	781.4	13.41	419	>>sp|P07585|PGS2_HUMAN Decorin OS=Homo sapiens OX=9606 GN=DCN PE=1 SV=1	337	iq3057_decorin_in_solutionr.ScanId;v=1;d1=26116.26116.3	controllerType=0 controllerNumber=1 scan=26116	59.1146
11541:3	1	L.RVVQC[+57.021]SDLGLDK.V		C[+57]	463.91	3	1389.72	1389.72	0	0.1	63	NRagged	414.16	367.72	367.72	2.76	419	>>sp|P07585|PGS2_HUMAN Decorin OS=Homo sapiens OX=9606 GN=DCN PE=1 SV=1	337	iq3057_decorin_in_solutionr.ScanId;v=1;d1=16102.16102.3	controllerType=0 controllerNumber=1 scan=16102	43.7588
11669:2	1	L.RVVQC[+57.021]SDLGLDK.V		C[+57]	695.361	2	1389.71	1389.72	0	-0.3	63	NRagged	432.88	220.53	220.53	1.79	419	>>sp|P07585|PGS2_HUMAN Decorin OS=Homo sapiens OX=9606 GN=DCN PE=1 SV=1	337	iq3057_decorin_in_solutionr.ScanId;v=1;d1=16233.16233.2	controllerType=0 controllerNumber=1 scan=16233	43.9487
11508:3	1	L.RVVQC[+57.021]SDLGLDK.V		C[+57]	463.91	3	1389.72	1389.72	0	-0.2	63	NRagged	495.57	412.93	412.93	5.93	419	>>sp|P07585|PGS2_HUMAN Decorin OS=Homo sapiens OX=9606 GN=DCN PE=1 SV=1	337	iq3057_decorin_in_solutionr.ScanId;v=1;d1=16068.16068.3	controllerType=0 controllerNumber=1 scan=16068	43.7079
11653:2	1	L.RVVQC[+57.021]SDLGLDK.V		C[+57]	695.361	2	1389.71	1389.72	0	-0.3	63	NRagged	528.06	255.84	255.84	2.64	419	>>sp|P07585|PGS2_HUMAN Decorin OS=Homo sapiens OX=9606 GN=DCN PE=1 SV=1	337	iq3057_decorin_in_solutionr.ScanId;v=1;d1=16217.16217.2	controllerType=0 controllerNumber=1 scan=16217	43.9268
11689:2	1	L.RVVQC[+57.021]SDLGLDK.V		C[+57]	695.362	2	1389.72	1389.72	0	0.3	63	NRagged	544.95	269.73	269.73	2.74	419	>>sp|P07585|PGS2_HUMAN Decorin OS=Homo sapiens OX=9606 GN=DCN PE=1 SV=1	337	iq3057_decorin_in_solutionr.ScanId;v=1;d1=16254.16254.2	controllerType=0 controllerNumber=1 scan=16254	43.9816
11451:2	1	L.RVVQC[+57.021]SDLGLDK.V		C[+57]	695.361	2	1389.71	1389.72	0	-0.4	63	NRagged	716.87	435.97	435.97	9.22	419	>>sp|P07585|PGS2_HUMAN Decorin OS=Homo sapiens OX=9606 GN=DCN PE=1 SV=1	337	iq3057_decorin_in_solutionr.ScanId;v=1;d1=16009.16009.2	controllerType=0 controllerNumber=1 scan=16009	43.6179
11472:2	1	L.RVVQC[+57.021]SDLGLDK.V		C[+57]	695.361	2	1389.71	1389.72	0	-0.5	63	NRagged	768.03	461.81	461.81	10.2	419	>>sp|P07585|PGS2_HUMAN Decorin OS=Homo sapiens OX=9606 GN=DCN PE=1 SV=1	337	iq3057_decorin_in_solutionr.ScanId;v=1;d1=16031.16031.2	controllerType=0 controllerNumber=1 scan=16031	43.6494
11444:2	1	L.RVVQC[+57.021]SDLGLDK.V		C[+57]	695.361	2	1389.71	1389.72	0	-0.4	63	NRagged	769.35	473.62	473.62	10.43	419	>>sp|P07585|PGS2_HUMAN Decorin OS=Homo sapiens OX=9606 GN=DCN PE=1 SV=1	337	iq3057_decorin_in_solutionr.ScanId;v=1;d1=16002.16002.2	controllerType=0 controllerNumber=1 scan=16002	43.6079
15023:3	1	L.RVVQC[+57.021]SDLGLDKVPK.D		C[+57]	571.982	3	1713.93	1713.93	0	-0.7	63	NRagged	811.2	811.2	811.2	12.45	419	>>sp|P07585|PGS2_HUMAN Decorin OS=Homo sapiens OX=9606 GN=DCN PE=1 SV=1	337	iq3057_decorin_in_solutionr.ScanId;v=1;d1=19802.19802.3	controllerType=0 controllerNumber=1 scan=19802	49.5811
15009:3	1	L.RVVQC[+57.021]SDLGLDKVPK.D		C[+57]	571.982	3	1713.93	1713.93	0	0.1	63	NRagged	824.61	824.61	824.61	12.45	419	>>sp|P07585|PGS2_HUMAN Decorin OS=Homo sapiens OX=9606 GN=DCN PE=1 SV=1	337	iq3057_decorin_in_solutionr.ScanId;v=1;d1=19784.19784.3	controllerType=0 controllerNumber=1 scan=19784	49.5435
14996:3	1	L.RVVQC[+57.021]SDLGLDKVPK.D		C[+57]	571.982	3	1713.93	1713.93	0	-0.6	63	NRagged	857.32	857.32	857.32	13.45	419	>>sp|P07585|PGS2_HUMAN Decorin OS=Homo sapiens OX=9606 GN=DCN PE=1 SV=1	337	iq3057_decorin_in_solutionr.ScanId;v=1;d1=19768.19768.3	controllerType=0 controllerNumber=1 scan=19768	49.5125
16043:2	1	R.VVQC[+57.021]SDLGLDK.V		C[+57]	617.311	2	1233.61	1233.61	0	-0.4	64	Specific	67.96	20.5	20.5	0.47	419	>>sp|P07585|PGS2_HUMAN Decorin OS=Homo sapiens OX=9606 GN=DCN PE=1 SV=1	337	iq3057_decorin_in_solutionr.ScanId;v=1;d1=20902.20902.2	controllerType=0 controllerNumber=1 scan=20902	51.3228
16093:2	1	R.VVQC[+57.021]SDLGLDK.V		C[+57]	617.311	2	1233.61	1233.61	0	-0.5	64	Specific	76.37	29.48	29.48	0.33	419	>>sp|P07585|PGS2_HUMAN Decorin OS=Homo sapiens OX=9606 GN=DCN PE=1 SV=1	337	iq3057_decorin_in_solutionr.ScanId;v=1;d1=20953.20953.2	controllerType=0 controllerNumber=1 scan=20953	51.3969
17004:2	1	R.VVQC[+57.021]SDLGLDK.V		C[+57]	617.311	2	1233.61	1233.61	0	0.2	64	Specific	94.42	70.18	70.18	0.81	419	>>sp|P07585|PGS2_HUMAN Decorin OS=Homo sapiens OX=9606 GN=DCN PE=1 SV=1	337	iq3057_decorin_in_solutionr.ScanId;v=1;d1=21890.21890.2	controllerType=0 controllerNumber=1 scan=21890	52.7279
15285:2	1	R.VVQC[+57.021]SDLGLDK.V		C[+57]	617.311	2	1233.61	1233.61	0	-0.2	64	Specific	308.36	308.36	308.36	4.55	419	>>sp|P07585|PGS2_HUMAN Decorin OS=Homo sapiens OX=9606 GN=DCN PE=1 SV=1	337	iq3057_decorin_in_solutionr.ScanId;v=1;d1=20110.20110.2	controllerType=0 controllerNumber=1 scan=20110	50.1433
15166:2	1	R.VVQC[+57.021]SDLGLDK.V		C[+57]	617.311	2	1233.61	1233.61	0	0.2	64	Specific	319.87	319.87	319.87	4.55	419	>>sp|P07585|PGS2_HUMAN Decorin OS=Homo sapiens OX=9606 GN=DCN PE=1 SV=1	337	iq3057_decorin_in_solutionr.ScanId;v=1;d1=19981.19981.2	controllerType=0 controllerNumber=1 scan=19981	49.9446
15417:2	1	R.VVQC[+57.021]SDLGLDK.V		C[+57]	617.311	2	1233.61	1233.61	0	-0.2	64	Specific	345.48	345.48	345.48	4.81	419	>>sp|P07585|PGS2_HUMAN Decorin OS=Homo sapiens OX=9606 GN=DCN PE=1 SV=1	337	iq3057_decorin_in_solutionr.ScanId;v=1;d1=20254.20254.2	controllerType=0 controllerNumber=1 scan=20254	50.3702
08995:2	1	R.VVQC[+57.021]SDLGLDK.V		C[+57]	617.31	2	1233.61	1233.61	0	-1.2	64	Specific	424	424	424	5.83	419	>>sp|P07585|PGS2_HUMAN Decorin OS=Homo sapiens OX=9606 GN=DCN PE=1 SV=1	337	iq3057_decorin_in_solutionr.ScanId;v=1;d1=13426.13426.2	controllerType=0 controllerNumber=1 scan=13426	39.7062
17549:2	1	R.VVQC[+57.021]SDLGLDK.V		C[+57]	617.311	2	1233.61	1233.61	0	-0.1	64	Specific	424.56	419.34	419.34	6.28	419	>>sp|P07585|PGS2_HUMAN Decorin OS=Homo sapiens OX=9606 GN=DCN PE=1 SV=1	337	iq3057_decorin_in_solutionr.ScanId;v=1;d1=22521.22521.2	controllerType=0 controllerNumber=1 scan=22521	53.894
17545:2	1	R.VVQC[+57.021]SDLGLDK.V		C[+57]	617.311	2	1233.61	1233.61	0	-0.1	64	Specific	451.75	396.08	396.08	6.46	419	>>sp|P07585|PGS2_HUMAN Decorin OS=Homo sapiens OX=9606 GN=DCN PE=1 SV=1	337	iq3057_decorin_in_solutionr.ScanId;v=1;d1=22517.22517.2	controllerType=0 controllerNumber=1 scan=22517	53.8891
18082:2	1	R.VVQC[+57.021]SDLGLDK.V		C[+57]	617.311	2	1233.61	1233.61	0	-0.3	64	Specific	453.93	453.93	453.93	6.46	419	>>sp|P07585|PGS2_HUMAN Decorin OS=Homo sapiens OX=9606 GN=DCN PE=1 SV=1	337	iq3057_decorin_in_solutionr.ScanId;v=1;d1=23069.23069.2	controllerType=0 controllerNumber=1 scan=23069	54.6684
08994:2	1	R.VVQC[+57.021]SDLGLDK.V		C[+57]	617.31	2	1233.61	1233.61	0	-1.2	64	Specific	454.34	454.34	454.34	6	419	>>sp|P07585|PGS2_HUMAN Decorin OS=Homo sapiens OX=9606 GN=DCN PE=1 SV=1	337	iq3057_decorin_in_solutionr.ScanId;v=1;d1=13425.13425.2	controllerType=0 controllerNumber=1 scan=13425	39.7043
17033:2	1	R.VVQC[+57.021]SDLGLDK.V		C[+57]	617.311	2	1233.61	1233.61	0	-0.5	64	Specific	454.73	454.73	454.73	6.46	419	>>sp|P07585|PGS2_HUMAN Decorin OS=Homo sapiens OX=9606 GN=DCN PE=1 SV=1	337	iq3057_decorin_in_solutionr.ScanId;v=1;d1=21920.21920.2	controllerType=0 controllerNumber=1 scan=21920	52.7716
17001:2	1	R.VVQC[+57.021]SDLGLDK.V		C[+57]	617.311	2	1233.61	1233.61	0	0.2	64	Specific	485.14	445.11	445.11	6.65	419	>>sp|P07585|PGS2_HUMAN Decorin OS=Homo sapiens OX=9606 GN=DCN PE=1 SV=1	337	iq3057_decorin_in_solutionr.ScanId;v=1;d1=21887.21887.2	controllerType=0 controllerNumber=1 scan=21887	52.7233
17513:2	1	R.VVQC[+57.021]SDLGLDK.V		C[+57]	617.31	2	1233.61	1233.61	0	-0.7	64	Specific	485.6	441.97	441.97	6.65	419	>>sp|P07585|PGS2_HUMAN Decorin OS=Homo sapiens OX=9606 GN=DCN PE=1 SV=1	337	iq3057_decorin_in_solutionr.ScanId;v=1;d1=22484.22484.2	controllerType=0 controllerNumber=1 scan=22484	53.8398
08955:2	1	R.VVQC[+57.021]SDLGLDK.V		C[+57]	617.311	2	1233.61	1233.61	0	0.3	64	Specific	487.29	452.15	452.15	6.72	419	>>sp|P07585|PGS2_HUMAN Decorin OS=Homo sapiens OX=9606 GN=DCN PE=1 SV=1	337	iq3057_decorin_in_solutionr.ScanId;v=1;d1=13384.13384.2	controllerType=0 controllerNumber=1 scan=13384	39.6434
16090:2	1	R.VVQC[+57.021]SDLGLDK.V		C[+57]	617.311	2	1233.61	1233.61	0	-0.5	64	Specific	487.48	388.91	388.91	6.65	419	>>sp|P07585|PGS2_HUMAN Decorin OS=Homo sapiens OX=9606 GN=DCN PE=1 SV=1	337	iq3057_decorin_in_solutionr.ScanId;v=1;d1=20950.20950.2	controllerType=0 controllerNumber=1 scan=20950	51.3935
15841:2	1	R.VVQC[+57.021]SDLGLDK.V		C[+57]	617.311	2	1233.61	1233.61	0	-0.2	64	Specific	494.2	494.2	494.2	6.65	419	>>sp|P07585|PGS2_HUMAN Decorin OS=Homo sapiens OX=9606 GN=DCN PE=1 SV=1	337	iq3057_decorin_in_solutionr.ScanId;v=1;d1=20694.20694.2	controllerType=0 controllerNumber=1 scan=20694	51.0136
15092:2	1	R.VVQC[+57.021]SDLGLDK.V		C[+57]	617.311	2	1233.61	1233.61	0	-0.5	64	Specific	500.17	496.2	496.2	6.86	419	>>sp|P07585|PGS2_HUMAN Decorin OS=Homo sapiens OX=9606 GN=DCN PE=1 SV=1	337	iq3057_decorin_in_solutionr.ScanId;v=1;d1=19889.19889.2	controllerType=0 controllerNumber=1 scan=19889	49.7595
16924:2	1	R.VVQC[+57.021]SDLGLDK.V		C[+57]	617.311	2	1233.61	1233.61	0	-0.3	64	Specific	514.29	463.95	463.95	6.86	419	>>sp|P07585|PGS2_HUMAN Decorin OS=Homo sapiens OX=9606 GN=DCN PE=1 SV=1	337	iq3057_decorin_in_solutionr.ScanId;v=1;d1=21808.21808.2	controllerType=0 controllerNumber=1 scan=21808	52.6146
16456:2	1	R.VVQC[+57.021]SDLGLDK.V		C[+57]	617.311	2	1233.61	1233.61	0	0.4	64	Specific	521.82	508.52	508.52	7.42	419	>>sp|P07585|PGS2_HUMAN Decorin OS=Homo sapiens OX=9606 GN=DCN PE=1 SV=1	337	iq3057_decorin_in_solutionr.ScanId;v=1;d1=21327.21327.2	controllerType=0 controllerNumber=1 scan=21327	51.9478
15282:2	1	R.VVQC[+57.021]SDLGLDK.V		C[+57]	617.311	2	1233.61	1233.61	0	-0.2	64	Specific	528.97	524.78	524.78	7.35	419	>>sp|P07585|PGS2_HUMAN Decorin OS=Homo sapiens OX=9606 GN=DCN PE=1 SV=1	337	iq3057_decorin_in_solutionr.ScanId;v=1;d1=20107.20107.2	controllerType=0 controllerNumber=1 scan=20107	50.1391
16818:2	1	R.VVQC[+57.021]SDLGLDK.V		C[+57]	617.311	2	1233.61	1233.61	0	0.2	64	Specific	531.92	512.02	512.02	7.35	419	>>sp|P07585|PGS2_HUMAN Decorin OS=Homo sapiens OX=9606 GN=DCN PE=1 SV=1	337	iq3057_decorin_in_solutionr.ScanId;v=1;d1=21699.21699.2	controllerType=0 controllerNumber=1 scan=21699	52.4612
16608:2	1	R.VVQC[+57.021]SDLGLDK.V		C[+57]	617.311	2	1233.61	1233.61	0	0.2	64	Specific	532.66	532.66	532.66	7.35	419	>>sp|P07585|PGS2_HUMAN Decorin OS=Homo sapiens OX=9606 GN=DCN PE=1 SV=1	337	iq3057_decorin_in_solutionr.ScanId;v=1;d1=21483.21483.2	controllerType=0 controllerNumber=1 scan=21483	52.1622
23377:2	1	R.VVQC[+57.021]SDLGLDK.V		C[+57]	617.31	2	1233.61	1233.61	0	-0.7	64	Specific	535.56	457.56	457.56	7.35	419	>>sp|P07585|PGS2_HUMAN Decorin OS=Homo sapiens OX=9606 GN=DCN PE=1 SV=1	337	iq3057_decorin_in_solutionr.ScanId;v=1;d1=28572.28572.2	controllerType=0 controllerNumber=1 scan=28572	62.5882
16302:2	1	R.VVQC[+57.021]SDLGLDK.V		C[+57]	617.311	2	1233.61	1233.61	0	-0.3	64	Specific	546.26	542.5	542.5	7.24	419	>>sp|P07585|PGS2_HUMAN Decorin OS=Homo sapiens OX=9606 GN=DCN PE=1 SV=1	337	iq3057_decorin_in_solutionr.ScanId;v=1;d1=21168.21168.2	controllerType=0 controllerNumber=1 scan=21168	51.7155
16280:2	1	R.VVQC[+57.021]SDLGLDK.V		C[+57]	617.311	2	1233.61	1233.61	0	-0.3	64	Specific	550.7	546.72	546.72	7.24	419	>>sp|P07585|PGS2_HUMAN Decorin OS=Homo sapiens OX=9606 GN=DCN PE=1 SV=1	337	iq3057_decorin_in_solutionr.ScanId;v=1;d1=21146.21146.2	controllerType=0 controllerNumber=1 scan=21146	51.6844
15112:2	1	R.VVQC[+57.021]SDLGLDK.V		C[+57]	617.311	2	1233.61	1233.61	0	-0.3	64	Specific	551.6	546.92	546.92	7.24	419	>>sp|P07585|PGS2_HUMAN Decorin OS=Homo sapiens OX=9606 GN=DCN PE=1 SV=1	337	iq3057_decorin_in_solutionr.ScanId;v=1;d1=19915.19915.2	controllerType=0 controllerNumber=1 scan=19915	49.8125
15088:2	1	R.VVQC[+57.021]SDLGLDK.V		C[+57]	617.311	2	1233.61	1233.61	0	-0.5	64	Specific	551.88	543.87	543.87	7.24	419	>>sp|P07585|PGS2_HUMAN Decorin OS=Homo sapiens OX=9606 GN=DCN PE=1 SV=1	337	iq3057_decorin_in_solutionr.ScanId;v=1;d1=19885.19885.2	controllerType=0 controllerNumber=1 scan=19885	49.7549
15165:2	1	R.VVQC[+57.021]SDLGLDK.V		C[+57]	617.311	2	1233.61	1233.61	0	0.2	64	Specific	555.4	552.37	552.37	7.24	419	>>sp|P07585|PGS2_HUMAN Decorin OS=Homo sapiens OX=9606 GN=DCN PE=1 SV=1	337	iq3057_decorin_in_solutionr.ScanId;v=1;d1=19980.19980.2	controllerType=0 controllerNumber=1 scan=19980	49.9435
16758:2	1	R.VVQC[+57.021]SDLGLDK.V		C[+57]	617.311	2	1233.61	1233.61	0	0.2	64	Specific	561.75	497.61	497.61	7.51	419	>>sp|P07585|PGS2_HUMAN Decorin OS=Homo sapiens OX=9606 GN=DCN PE=1 SV=1	337	iq3057_decorin_in_solutionr.ScanId;v=1;d1=21637.21637.2	controllerType=0 controllerNumber=1 scan=21637	52.3753
16783:2	1	R.VVQC[+57.021]SDLGLDK.V		C[+57]	617.311	2	1233.61	1233.61	0	0.2	64	Specific	568.93	515.14	515.14	7.51	419	>>sp|P07585|PGS2_HUMAN Decorin OS=Homo sapiens OX=9606 GN=DCN PE=1 SV=1	337	iq3057_decorin_in_solutionr.ScanId;v=1;d1=21663.21663.2	controllerType=0 controllerNumber=1 scan=21663	52.4108
15083:2	1	R.VVQC[+57.021]SDLGLDK.V		C[+57]	617.31	2	1233.61	1233.61	0	-0.8	64	Specific	569.89	544.62	544.62	7.51	419	>>sp|P07585|PGS2_HUMAN Decorin OS=Homo sapiens OX=9606 GN=DCN PE=1 SV=1	337	iq3057_decorin_in_solutionr.ScanId;v=1;d1=19879.19879.2	controllerType=0 controllerNumber=1 scan=19879	49.7441
16068:2	1	R.VVQC[+57.021]SDLGLDK.V		C[+57]	617.311	2	1233.61	1233.61	0	-0.5	64	Specific	572.01	493.15	493.15	7.51	419	>>sp|P07585|PGS2_HUMAN Decorin OS=Homo sapiens OX=9606 GN=DCN PE=1 SV=1	337	iq3057_decorin_in_solutionr.ScanId;v=1;d1=20928.20928.2	controllerType=0 controllerNumber=1 scan=20928	51.3629
15405:2	1	R.VVQC[+57.021]SDLGLDK.V		C[+57]	617.311	2	1233.61	1233.61	0	-0.2	64	Specific	573.66	533.79	533.79	7.51	419	>>sp|P07585|PGS2_HUMAN Decorin OS=Homo sapiens OX=9606 GN=DCN PE=1 SV=1	337	iq3057_decorin_in_solutionr.ScanId;v=1;d1=20242.20242.2	controllerType=0 controllerNumber=1 scan=20242	50.3533
15164:2	1	R.VVQC[+57.021]SDLGLDK.V		C[+57]	617.311	2	1233.61	1233.61	0	0.2	64	Specific	575.29	533.23	533.23	7.51	419	>>sp|P07585|PGS2_HUMAN Decorin OS=Homo sapiens OX=9606 GN=DCN PE=1 SV=1	337	iq3057_decorin_in_solutionr.ScanId;v=1;d1=19979.19979.2	controllerType=0 controllerNumber=1 scan=19979	49.9391
15831:2	1	R.VVQC[+57.021]SDLGLDK.V		C[+57]	617.311	2	1233.61	1233.61	0	-0.2	64	Specific	578.58	545.98	545.98	7.51	419	>>sp|P07585|PGS2_HUMAN Decorin OS=Homo sapiens OX=9606 GN=DCN PE=1 SV=1	337	iq3057_decorin_in_solutionr.ScanId;v=1;d1=20684.20684.2	controllerType=0 controllerNumber=1 scan=20684	51.0003
15568:2	1	R.VVQC[+57.021]SDLGLDK.V		C[+57]	617.31	2	1233.61	1233.61	0	-0.7	64	Specific	585.1	546.72	546.72	8.64	419	>>sp|P07585|PGS2_HUMAN Decorin OS=Homo sapiens OX=9606 GN=DCN PE=1 SV=1	337	iq3057_decorin_in_solutionr.ScanId;v=1;d1=20413.20413.2	controllerType=0 controllerNumber=1 scan=20413	50.6025
15281:2	1	R.VVQC[+57.021]SDLGLDK.V		C[+57]	617.311	2	1233.61	1233.61	0	-0.2	64	Specific	588.75	570.32	570.32	8.64	419	>>sp|P07585|PGS2_HUMAN Decorin OS=Homo sapiens OX=9606 GN=DCN PE=1 SV=1	337	iq3057_decorin_in_solutionr.ScanId;v=1;d1=20106.20106.2	controllerType=0 controllerNumber=1 scan=20106	50.1348
16040:2	1	R.VVQC[+57.021]SDLGLDK.V		C[+57]	617.311	2	1233.61	1233.61	0	-0.4	64	Specific	590.61	590.61	590.61	8.64	419	>>sp|P07585|PGS2_HUMAN Decorin OS=Homo sapiens OX=9606 GN=DCN PE=1 SV=1	337	iq3057_decorin_in_solutionr.ScanId;v=1;d1=20899.20899.2	controllerType=0 controllerNumber=1 scan=20899	51.3179
16253:2	1	R.VVQC[+57.021]SDLGLDK.V		C[+57]	617.311	2	1233.61	1233.61	0	0.2	64	Specific	593.13	566.09	566.09	8.64	419	>>sp|P07585|PGS2_HUMAN Decorin OS=Homo sapiens OX=9606 GN=DCN PE=1 SV=1	337	iq3057_decorin_in_solutionr.ScanId;v=1;d1=21118.21118.2	controllerType=0 controllerNumber=1 scan=21118	51.6405
15868:2	1	R.VVQC[+57.021]SDLGLDK.V		C[+57]	617.311	2	1233.61	1233.61	0	0	64	Specific	597.75	587.69	587.69	8.64	419	>>sp|P07585|PGS2_HUMAN Decorin OS=Homo sapiens OX=9606 GN=DCN PE=1 SV=1	337	iq3057_decorin_in_solutionr.ScanId;v=1;d1=20722.20722.2	controllerType=0 controllerNumber=1 scan=20722	51.0563
23339:2	1	R.VVQC[+57.021]SDLGLDK.V		C[+57]	617.311	2	1233.61	1233.61	0	-0.1	64	Specific	600.44	528.5	528.5	9.64	419	>>sp|P07585|PGS2_HUMAN Decorin OS=Homo sapiens OX=9606 GN=DCN PE=1 SV=1	337	iq3057_decorin_in_solutionr.ScanId;v=1;d1=28533.28533.2	controllerType=0 controllerNumber=1 scan=28533	62.5348
23354:2	1	R.VVQC[+57.021]SDLGLDK.V		C[+57]	617.31	2	1233.61	1233.61	0	-0.7	64	Specific	608.37	554.28	554.28	9.64	419	>>sp|P07585|PGS2_HUMAN Decorin OS=Homo sapiens OX=9606 GN=DCN PE=1 SV=1	337	iq3057_decorin_in_solutionr.ScanId;v=1;d1=28549.28549.2	controllerType=0 controllerNumber=1 scan=28549	62.5583
15403:2	1	R.VVQC[+57.021]SDLGLDK.V		C[+57]	617.311	2	1233.61	1233.61	0	-0.2	64	Specific	617.96	589.1	589.1	9.64	419	>>sp|P07585|PGS2_HUMAN Decorin OS=Homo sapiens OX=9606 GN=DCN PE=1 SV=1	337	iq3057_decorin_in_solutionr.ScanId;v=1;d1=20240.20240.2	controllerType=0 controllerNumber=1 scan=20240	50.3478
15599:2	1	R.VVQC[+57.021]SDLGLDK.V		C[+57]	617.31	2	1233.61	1233.61	0	-0.8	64	Specific	628.46	609.7	609.7	9.64	419	>>sp|P07585|PGS2_HUMAN Decorin OS=Homo sapiens OX=9606 GN=DCN PE=1 SV=1	337	iq3057_decorin_in_solutionr.ScanId;v=1;d1=20445.20445.2	controllerType=0 controllerNumber=1 scan=20445	50.6485
15565:2	1	R.VVQC[+57.021]SDLGLDK.V		C[+57]	617.31	2	1233.61	1233.61	0	-0.7	64	Specific	635.3	575	575	9.64	419	>>sp|P07585|PGS2_HUMAN Decorin OS=Homo sapiens OX=9606 GN=DCN PE=1 SV=1	337	iq3057_decorin_in_solutionr.ScanId;v=1;d1=20410.20410.2	controllerType=0 controllerNumber=1 scan=20410	50.5953
24517:2	1	R.VVQC[+57.021]SDLGLDKV.P		C[+57]	666.845	2	1332.68	1332.68	0	0	64	CRagged	407.78	407.78	407.78	4.16	419	>>sp|P07585|PGS2_HUMAN Decorin OS=Homo sapiens OX=9606 GN=DCN PE=1 SV=1	337	iq3057_decorin_in_solutionr.ScanId;v=1;d1=29745.29745.2	controllerType=0 controllerNumber=1 scan=29745	64.262
24483:2	1	R.VVQC[+57.021]SDLGLDKV.P		C[+57]	666.845	2	1332.68	1332.68	0	0.1	64	CRagged	444.25	444.25	444.25	5.59	419	>>sp|P07585|PGS2_HUMAN Decorin OS=Homo sapiens OX=9606 GN=DCN PE=1 SV=1	337	iq3057_decorin_in_solutionr.ScanId;v=1;d1=29710.29710.2	controllerType=0 controllerNumber=1 scan=29710	64.2131
13474:3	1	R.VVQC[+57.021]SDLGLDKVPK.D		C[+57]	519.948	3	1557.83	1557.83	0	-1	64	Specific	274.2	258.7	258.7	2.07	419	>>sp|P07585|PGS2_HUMAN Decorin OS=Homo sapiens OX=9606 GN=DCN PE=1 SV=1	337	iq3057_decorin_in_solutionr.ScanId;v=1;d1=18096.18096.3	controllerType=0 controllerNumber=1 scan=18096	46.7347
18375:2	1	R.VVQC[+57.021]SDLGLDKVPK.D		C[+57]	779.419	2	1557.83	1557.83	0	-0.2	64	Specific	496.01	358.09	358.09	5.15	419	>>sp|P07585|PGS2_HUMAN Decorin OS=Homo sapiens OX=9606 GN=DCN PE=1 SV=1	337	iq3057_decorin_in_solutionr.ScanId;v=1;d1=23391.23391.2	controllerType=0 controllerNumber=1 scan=23391	55.1805
19578:3	1	R.VVQC[+57.021]SDLGLDKVPK.D		C[+57]	519.948	3	1557.83	1557.83	0	0.4	64	Specific	509.3	469.54	469.54	6.89	419	>>sp|P07585|PGS2_HUMAN Decorin OS=Homo sapiens OX=9606 GN=DCN PE=1 SV=1	337	iq3057_decorin_in_solutionr.ScanId;v=1;d1=24658.24658.3	controllerType=0 controllerNumber=1 scan=24658	57.0492
19543:3	1	R.VVQC[+57.021]SDLGLDKVPK.D		C[+57]	519.948	3	1557.83	1557.83	0	-0.9	64	Specific	582.03	515.96	515.96	8.59	419	>>sp|P07585|PGS2_HUMAN Decorin OS=Homo sapiens OX=9606 GN=DCN PE=1 SV=1	337	iq3057_decorin_in_solutionr.ScanId;v=1;d1=24622.24622.3	controllerType=0 controllerNumber=1 scan=24622	56.9982
19503:3	1	R.VVQC[+57.021]SDLGLDKVPK.D		C[+57]	519.948	3	1557.83	1557.83	0	0	64	Specific	591.25	540.2	540.2	8.59	419	>>sp|P07585|PGS2_HUMAN Decorin OS=Homo sapiens OX=9606 GN=DCN PE=1 SV=1	337	iq3057_decorin_in_solutionr.ScanId;v=1;d1=24581.24581.3	controllerType=0 controllerNumber=1 scan=24581	56.9416
19074:3	1	R.VVQC[+57.021]SDLGLDKVPK.D		C[+57]	519.948	3	1557.83	1557.83	0	-0.2	64	Specific	610.29	535.12	535.12	9.59	419	>>sp|P07585|PGS2_HUMAN Decorin OS=Homo sapiens OX=9606 GN=DCN PE=1 SV=1	337	iq3057_decorin_in_solutionr.ScanId;v=1;d1=24139.24139.3	controllerType=0 controllerNumber=1 scan=24139	56.3174
18343:3	1	R.VVQC[+57.021]SDLGLDKVPK.D		C[+57]	519.948	3	1557.83	1557.83	0	-0.1	64	Specific	632.51	592.81	592.81	9.59	419	>>sp|P07585|PGS2_HUMAN Decorin OS=Homo sapiens OX=9606 GN=DCN PE=1 SV=1	337	iq3057_decorin_in_solutionr.ScanId;v=1;d1=23355.23355.3	controllerType=0 controllerNumber=1 scan=23355	55.1211
19066:3	1	R.VVQC[+57.021]SDLGLDKVPK.D		C[+57]	519.948	3	1557.83	1557.83	0	-0.1	64	Specific	634.46	477.86	477.86	9.59	419	>>sp|P07585|PGS2_HUMAN Decorin OS=Homo sapiens OX=9606 GN=DCN PE=1 SV=1	337	iq3057_decorin_in_solutionr.ScanId;v=1;d1=24130.24130.3	controllerType=0 controllerNumber=1 scan=24130	56.3023
18717:3	1	R.VVQC[+57.021]SDLGLDKVPK.D		C[+57]	519.948	3	1557.83	1557.83	0	-0.2	64	Specific	635.3	547.01	547.01	9.59	419	>>sp|P07585|PGS2_HUMAN Decorin OS=Homo sapiens OX=9606 GN=DCN PE=1 SV=1	337	iq3057_decorin_in_solutionr.ScanId;v=1;d1=23764.23764.3	controllerType=0 controllerNumber=1 scan=23764	55.7656
18460:3	1	R.VVQC[+57.021]SDLGLDKVPK.D		C[+57]	519.948	3	1557.83	1557.83	0	-0.7	64	Specific	655.91	610.52	610.52	10.59	419	>>sp|P07585|PGS2_HUMAN Decorin OS=Homo sapiens OX=9606 GN=DCN PE=1 SV=1	337	iq3057_decorin_in_solutionr.ScanId;v=1;d1=23485.23485.3	controllerType=0 controllerNumber=1 scan=23485	55.3309
18374:2	1	R.VVQC[+57.021]SDLGLDKVPK.D		C[+57]	779.419	2	1557.83	1557.83	0	-0.2	64	Specific	670.94	526.03	526.03	10.36	419	>>sp|P07585|PGS2_HUMAN Decorin OS=Homo sapiens OX=9606 GN=DCN PE=1 SV=1	337	iq3057_decorin_in_solutionr.ScanId;v=1;d1=23390.23390.2	controllerType=0 controllerNumber=1 scan=23390	55.1762
18591:3	1	R.VVQC[+57.021]SDLGLDKVPK.D		C[+57]	519.948	3	1557.83	1557.83	0	-0.7	64	Specific	675.39	549.76	549.76	10.59	419	>>sp|P07585|PGS2_HUMAN Decorin OS=Homo sapiens OX=9606 GN=DCN PE=1 SV=1	337	iq3057_decorin_in_solutionr.ScanId;v=1;d1=23627.23627.3	controllerType=0 controllerNumber=1 scan=23627	55.5486
18898:3	1	R.VVQC[+57.021]SDLGLDKVPK.D		C[+57]	519.948	3	1557.83	1557.83	0	-0.4	64	Specific	675.86	601.01	601.01	10.59	419	>>sp|P07585|PGS2_HUMAN Decorin OS=Homo sapiens OX=9606 GN=DCN PE=1 SV=1	337	iq3057_decorin_in_solutionr.ScanId;v=1;d1=23956.23956.3	controllerType=0 controllerNumber=1 scan=23956	56.0533
18871:3	1	R.VVQC[+57.021]SDLGLDKVPK.D		C[+57]	519.948	3	1557.83	1557.83	0	-0.2	64	Specific	680.27	580.78	580.78	10.59	419	>>sp|P07585|PGS2_HUMAN Decorin OS=Homo sapiens OX=9606 GN=DCN PE=1 SV=1	337	iq3057_decorin_in_solutionr.ScanId;v=1;d1=23928.23928.3	controllerType=0 controllerNumber=1 scan=23928	56.0117
18596:3	1	R.VVQC[+57.021]SDLGLDKVPK.D		C[+57]	519.948	3	1557.83	1557.83	0	-0.7	64	Specific	685.77	566.73	566.73	10.59	419	>>sp|P07585|PGS2_HUMAN Decorin OS=Homo sapiens OX=9606 GN=DCN PE=1 SV=1	337	iq3057_decorin_in_solutionr.ScanId;v=1;d1=23633.23633.3	controllerType=0 controllerNumber=1 scan=23633	55.5598
18730:3	1	R.VVQC[+57.021]SDLGLDKVPK.D		C[+57]	519.948	3	1557.83	1557.83	0	-0.2	64	Specific	687.29	615.51	615.51	10.59	419	>>sp|P07585|PGS2_HUMAN Decorin OS=Homo sapiens OX=9606 GN=DCN PE=1 SV=1	337	iq3057_decorin_in_solutionr.ScanId;v=1;d1=23778.23778.3	controllerType=0 controllerNumber=1 scan=23778	55.789
19040:3	1	R.VVQC[+57.021]SDLGLDKVPK.D		C[+57]	519.948	3	1557.83	1557.83	0	-0.1	64	Specific	687.96	629.44	629.44	10.59	419	>>sp|P07585|PGS2_HUMAN Decorin OS=Homo sapiens OX=9606 GN=DCN PE=1 SV=1	337	iq3057_decorin_in_solutionr.ScanId;v=1;d1=24104.24104.3	controllerType=0 controllerNumber=1 scan=24104	56.2687
16537:3	1	R.VVQC[+57.021]SDLGLDKVPK.D		C[+57]	519.948	3	1557.83	1557.83	0	-0.4	64	Specific	689.49	559.54	559.54	10.59	419	>>sp|P07585|PGS2_HUMAN Decorin OS=Homo sapiens OX=9606 GN=DCN PE=1 SV=1	337	iq3057_decorin_in_solutionr.ScanId;v=1;d1=21410.21410.3	controllerType=0 controllerNumber=1 scan=21410	52.0629
18275:2	1	R.VVQC[+57.021]SDLGLDKVPK.D		C[+57]	779.418	2	1557.83	1557.83	0	-0.6	64	Specific	691.68	508.36	508.36	10.36	419	>>sp|P07585|PGS2_HUMAN Decorin OS=Homo sapiens OX=9606 GN=DCN PE=1 SV=1	337	iq3057_decorin_in_solutionr.ScanId;v=1;d1=23278.23278.2	controllerType=0 controllerNumber=1 scan=23278	54.9912
18243:3	1	R.VVQC[+57.021]SDLGLDKVPK.D		C[+57]	519.948	3	1557.83	1557.83	0	-0.7	64	Specific	698.22	592.96	592.96	10.59	419	>>sp|P07585|PGS2_HUMAN Decorin OS=Homo sapiens OX=9606 GN=DCN PE=1 SV=1	337	iq3057_decorin_in_solutionr.ScanId;v=1;d1=23239.23239.3	controllerType=0 controllerNumber=1 scan=23239	54.9155
18378:2	1	R.VVQC[+57.021]SDLGLDKVPK.D		C[+57]	779.419	2	1557.83	1557.83	0	-0.3	64	Specific	699.88	526.72	526.72	10.36	419	>>sp|P07585|PGS2_HUMAN Decorin OS=Homo sapiens OX=9606 GN=DCN PE=1 SV=1	337	iq3057_decorin_in_solutionr.ScanId;v=1;d1=23395.23395.2	controllerType=0 controllerNumber=1 scan=23395	55.1861
18865:3	1	R.VVQC[+57.021]SDLGLDKVPK.D		C[+57]	519.948	3	1557.83	1557.83	0	-0.7	64	Specific	700.47	535.37	535.37	11.59	419	>>sp|P07585|PGS2_HUMAN Decorin OS=Homo sapiens OX=9606 GN=DCN PE=1 SV=1	337	iq3057_decorin_in_solutionr.ScanId;v=1;d1=23921.23921.3	controllerType=0 controllerNumber=1 scan=23921	56.0018
16478:3	1	R.VVQC[+57.021]SDLGLDKVPK.D		C[+57]	519.948	3	1557.83	1557.83	0	0	64	Specific	701.31	579.26	579.26	11.59	419	>>sp|P07585|PGS2_HUMAN Decorin OS=Homo sapiens OX=9606 GN=DCN PE=1 SV=1	337	iq3057_decorin_in_solutionr.ScanId;v=1;d1=21349.21349.3	controllerType=0 controllerNumber=1 scan=21349	51.9762
16511:3	1	R.VVQC[+57.021]SDLGLDKVPK.D		C[+57]	519.948	3	1557.83	1557.83	0	0.3	64	Specific	702.68	543.55	543.55	11.66	419	>>sp|P07585|PGS2_HUMAN Decorin OS=Homo sapiens OX=9606 GN=DCN PE=1 SV=1	337	iq3057_decorin_in_solutionr.ScanId;v=1;d1=21383.21383.3	controllerType=0 controllerNumber=1 scan=21383	52.0254
18248:3	1	R.VVQC[+57.021]SDLGLDKVPK.D		C[+57]	519.948	3	1557.83	1557.83	0	-0.8	64	Specific	710.07	663.79	663.79	11.59	419	>>sp|P07585|PGS2_HUMAN Decorin OS=Homo sapiens OX=9606 GN=DCN PE=1 SV=1	337	iq3057_decorin_in_solutionr.ScanId;v=1;d1=23245.23245.3	controllerType=0 controllerNumber=1 scan=23245	54.9266
18587:3	1	R.VVQC[+57.021]SDLGLDKVPK.D		C[+57]	519.948	3	1557.83	1557.83	0	-0.7	64	Specific	718.99	601.18	601.18	11.59	419	>>sp|P07585|PGS2_HUMAN Decorin OS=Homo sapiens OX=9606 GN=DCN PE=1 SV=1	337	iq3057_decorin_in_solutionr.ScanId;v=1;d1=23623.23623.3	controllerType=0 controllerNumber=1 scan=23623	55.5408
18268:2	1	R.VVQC[+57.021]SDLGLDKVPK.D		C[+57]	779.418	2	1557.83	1557.83	0	-0.6	64	Specific	720.34	550.58	550.58	11.36	419	>>sp|P07585|PGS2_HUMAN Decorin OS=Homo sapiens OX=9606 GN=DCN PE=1 SV=1	337	iq3057_decorin_in_solutionr.ScanId;v=1;d1=23271.23271.2	controllerType=0 controllerNumber=1 scan=23271	54.9832
18355:3	1	R.VVQC[+57.021]SDLGLDKVPK.D		C[+57]	519.948	3	1557.83	1557.83	0	-0.1	64	Specific	721.23	671.63	671.63	11.59	419	>>sp|P07585|PGS2_HUMAN Decorin OS=Homo sapiens OX=9606 GN=DCN PE=1 SV=1	337	iq3057_decorin_in_solutionr.ScanId;v=1;d1=23368.23368.3	controllerType=0 controllerNumber=1 scan=23368	55.138
18663:2	1	R.VVQC[+57.021]SDLGLDKVPK.D		C[+57]	779.419	2	1557.83	1557.83	0	0.3	64	Specific	725.79	531.98	531.98	11.43	419	>>sp|P07585|PGS2_HUMAN Decorin OS=Homo sapiens OX=9606 GN=DCN PE=1 SV=1	337	iq3057_decorin_in_solutionr.ScanId;v=1;d1=23706.23706.2	controllerType=0 controllerNumber=1 scan=23706	55.6749
18459:3	1	R.VVQC[+57.021]SDLGLDKVPK.D		C[+57]	519.948	3	1557.83	1557.83	0	-0.7	64	Specific	726.68	696.12	696.12	11.59	419	>>sp|P07585|PGS2_HUMAN Decorin OS=Homo sapiens OX=9606 GN=DCN PE=1 SV=1	337	iq3057_decorin_in_solutionr.ScanId;v=1;d1=23484.23484.3	controllerType=0 controllerNumber=1 scan=23484	55.3266
18262:2	1	R.VVQC[+57.021]SDLGLDKVPK.D		C[+57]	779.418	2	1557.83	1557.83	0	-0.6	64	Specific	728.88	569.47	569.47	11.36	419	>>sp|P07585|PGS2_HUMAN Decorin OS=Homo sapiens OX=9606 GN=DCN PE=1 SV=1	337	iq3057_decorin_in_solutionr.ScanId;v=1;d1=23264.23264.2	controllerType=0 controllerNumber=1 scan=23264	54.9708
18710:3	1	R.VVQC[+57.021]SDLGLDKVPK.D		C[+57]	519.948	3	1557.83	1557.83	0	-0.2	64	Specific	732.39	582.09	582.09	11.59	419	>>sp|P07585|PGS2_HUMAN Decorin OS=Homo sapiens OX=9606 GN=DCN PE=1 SV=1	337	iq3057_decorin_in_solutionr.ScanId;v=1;d1=23757.23757.3	controllerType=0 controllerNumber=1 scan=23757	55.7568
24435:3	1	R.VVQC[+57.021]SDLGLDKVPK.D		C[+57]	519.948	3	1557.83	1557.83	0	-0.3	64	Specific	733.58	565.79	565.79	11.59	419	>>sp|P07585|PGS2_HUMAN Decorin OS=Homo sapiens OX=9606 GN=DCN PE=1 SV=1	337	iq3057_decorin_in_solutionr.ScanId;v=1;d1=29661.29661.3	controllerType=0 controllerNumber=1 scan=29661	64.1484
18238:3	1	R.VVQC[+57.021]SDLGLDKVPK.D		C[+57]	519.948	3	1557.83	1557.83	0	-0.7	64	Specific	733.93	686.31	686.31	11.59	419	>>sp|P07585|PGS2_HUMAN Decorin OS=Homo sapiens OX=9606 GN=DCN PE=1 SV=1	337	iq3057_decorin_in_solutionr.ScanId;v=1;d1=23233.23233.3	controllerType=0 controllerNumber=1 scan=23233	54.9045
24402:3	1	R.VVQC[+57.021]SDLGLDKVPK.D		C[+57]	519.948	3	1557.83	1557.83	0	-0.6	64	Specific	735.26	586.28	586.28	11.59	419	>>sp|P07585|PGS2_HUMAN Decorin OS=Homo sapiens OX=9606 GN=DCN PE=1 SV=1	337	iq3057_decorin_in_solutionr.ScanId;v=1;d1=29627.29627.3	controllerType=0 controllerNumber=1 scan=29627	64.1011
18342:3	1	R.VVQC[+57.021]SDLGLDKVPK.D		C[+57]	519.948	3	1557.83	1557.83	0	-0.1	64	Specific	746.56	709.83	709.83	11.59	419	>>sp|P07585|PGS2_HUMAN Decorin OS=Homo sapiens OX=9606 GN=DCN PE=1 SV=1	337	iq3057_decorin_in_solutionr.ScanId;v=1;d1=23354.23354.3	controllerType=0 controllerNumber=1 scan=23354	55.1168
24376:3	1	R.VVQC[+57.021]SDLGLDKVPK.D		C[+57]	519.948	3	1557.83	1557.83	0	0	64	Specific	750.67	581.85	581.85	12.59	419	>>sp|P07585|PGS2_HUMAN Decorin OS=Homo sapiens OX=9606 GN=DCN PE=1 SV=1	337	iq3057_decorin_in_solutionr.ScanId;v=1;d1=29600.29600.3	controllerType=0 controllerNumber=1 scan=29600	64.0627
18513:2	1	R.VVQC[+57.021]SDLGLDKVPK.D		C[+57]	779.418	2	1557.83	1557.83	0	-0.6	64	Specific	752.78	566.81	566.81	12.36	419	>>sp|P07585|PGS2_HUMAN Decorin OS=Homo sapiens OX=9606 GN=DCN PE=1 SV=1	337	iq3057_decorin_in_solutionr.ScanId;v=1;d1=23542.23542.2	controllerType=0 controllerNumber=1 scan=23542	55.4184
18505:2	1	R.VVQC[+57.021]SDLGLDKVPK.D		C[+57]	779.418	2	1557.83	1557.83	0	-0.7	64	Specific	766.95	585.35	585.35	12.36	419	>>sp|P07585|PGS2_HUMAN Decorin OS=Homo sapiens OX=9606 GN=DCN PE=1 SV=1	337	iq3057_decorin_in_solutionr.ScanId;v=1;d1=23533.23533.2	controllerType=0 controllerNumber=1 scan=23533	55.4032
18491:2	1	R.VVQC[+57.021]SDLGLDKVPK.D		C[+57]	779.418	2	1557.83	1557.83	0	-0.6	64	Specific	775.62	595.02	595.02	12.36	419	>>sp|P07585|PGS2_HUMAN Decorin OS=Homo sapiens OX=9606 GN=DCN PE=1 SV=1	337	iq3057_decorin_in_solutionr.ScanId;v=1;d1=23518.23518.2	controllerType=0 controllerNumber=1 scan=23518	55.3816
18638:2	1	R.VVQC[+57.021]SDLGLDKVPK.D		C[+57]	779.418	2	1557.83	1557.83	0	-0.9	64	Specific	780.32	571.45	571.45	12.36	419	>>sp|P07585|PGS2_HUMAN Decorin OS=Homo sapiens OX=9606 GN=DCN PE=1 SV=1	337	iq3057_decorin_in_solutionr.ScanId;v=1;d1=23679.23679.2	controllerType=0 controllerNumber=1 scan=23679	55.6328
18652:2	1	R.VVQC[+57.021]SDLGLDKVPK.D		C[+57]	779.42	2	1557.83	1557.83	0	0.9	64	Specific	791.44	599.03	599.03	12.43	419	>>sp|P07585|PGS2_HUMAN Decorin OS=Homo sapiens OX=9606 GN=DCN PE=1 SV=1	337	iq3057_decorin_in_solutionr.ScanId;v=1;d1=23694.23694.2	controllerType=0 controllerNumber=1 scan=23694	55.6562
38960:4	1	R.VVQC[+57.021]SDLGLDKVPKDLPPDTTLLDLQN[+0.984]NK.I		C[+57], N[+1]	809.928	4	3236.69	3236.67	0	6	64	Specific	270.1	270.1	20.21	2.09	419	>>sp|P07585|PGS2_HUMAN Decorin OS=Homo sapiens OX=9606 GN=DCN PE=1 SV=1	337	iq3057_decorin_in_solutionr.ScanId;v=1;d1=44825.44825.4	controllerType=0 controllerNumber=1 scan=44825	86.0681
38765:4	1	R.VVQC[+57.021]SDLGLDKVPKDLPPDTTLLDLQN[+0.984]NK.I		C[+57], N[+1]	809.928	4	3236.69	3236.67	0	5.5	64	Specific	277.81	277.81	22.27	2.09	419	>>sp|P07585|PGS2_HUMAN Decorin OS=Homo sapiens OX=9606 GN=DCN PE=1 SV=1	337	iq3057_decorin_in_solutionr.ScanId;v=1;d1=44601.44601.4	controllerType=0 controllerNumber=1 scan=44601	85.6767
15151:2	1	V.VQC[+57.021]SDLGLDK.V		C[+57]	567.777	2	1134.55	1134.55	0	0.2	65	NRagged	448.41	334.33	334.33	4.26	419	>>sp|P07585|PGS2_HUMAN Decorin OS=Homo sapiens OX=9606 GN=DCN PE=1 SV=1	337	iq3057_decorin_in_solutionr.ScanId;v=1;d1=19964.19964.2	controllerType=0 controllerNumber=1 scan=19964	49.9154
15146:2	1	V.VQC[+57.021]SDLGLDK.V		C[+57]	567.777	2	1134.55	1134.55	0	0.1	65	NRagged	460.62	321.65	321.65	2.64	419	>>sp|P07585|PGS2_HUMAN Decorin OS=Homo sapiens OX=9606 GN=DCN PE=1 SV=1	337	iq3057_decorin_in_solutionr.ScanId;v=1;d1=19958.19958.2	controllerType=0 controllerNumber=1 scan=19958	49.9041
12783:2	1	V.VQC[+57.021]SDLGLDK.V		C[+57]	567.777	2	1134.55	1134.55	0	0	65	NRagged	465.33	335.06	335.06	2.72	419	>>sp|P07585|PGS2_HUMAN Decorin OS=Homo sapiens OX=9606 GN=DCN PE=1 SV=1	337	iq3057_decorin_in_solutionr.ScanId;v=1;d1=17380.17380.2	controllerType=0 controllerNumber=1 scan=17380	45.6033
12824:2	1	V.VQC[+57.021]SDLGLDK.V		C[+57]	567.776	2	1134.55	1134.55	0	-0.3	65	NRagged	488.68	360.08	360.08	4.98	419	>>sp|P07585|PGS2_HUMAN Decorin OS=Homo sapiens OX=9606 GN=DCN PE=1 SV=1	337	iq3057_decorin_in_solutionr.ScanId;v=1;d1=17422.17422.2	controllerType=0 controllerNumber=1 scan=17422	45.6638
15185:2	1	V.VQC[+57.021]SDLGLDK.V		C[+57]	567.776	2	1134.55	1134.55	0	-0.3	65	NRagged	492.86	330.98	330.98	2.73	419	>>sp|P07585|PGS2_HUMAN Decorin OS=Homo sapiens OX=9606 GN=DCN PE=1 SV=1	337	iq3057_decorin_in_solutionr.ScanId;v=1;d1=20002.20002.2	controllerType=0 controllerNumber=1 scan=20002	49.9802
12813:2	1	V.VQC[+57.021]SDLGLDK.V		C[+57]	567.776	2	1134.55	1134.55	0	-0.3	65	NRagged	539.21	400.27	400.27	6.36	419	>>sp|P07585|PGS2_HUMAN Decorin OS=Homo sapiens OX=9606 GN=DCN PE=1 SV=1	337	iq3057_decorin_in_solutionr.ScanId;v=1;d1=17411.17411.2	controllerType=0 controllerNumber=1 scan=17411	45.6485
12841:2	1	V.VQC[+57.021]SDLGLDK.V		C[+57]	567.777	2	1134.55	1134.55	0	-0.1	65	NRagged	557.1	406.08	406.08	5.12	419	>>sp|P07585|PGS2_HUMAN Decorin OS=Homo sapiens OX=9606 GN=DCN PE=1 SV=1	337	iq3057_decorin_in_solutionr.ScanId;v=1;d1=17440.17440.2	controllerType=0 controllerNumber=1 scan=17440	45.6885
16998:3	1	V.VQC[+57.021]SDLGLDKVPK.D		C[+57]	486.926	3	1458.76	1458.76	0	0	65	NRagged	460.8	379.04	379.04	3.79	419	>>sp|P07585|PGS2_HUMAN Decorin OS=Homo sapiens OX=9606 GN=DCN PE=1 SV=1	337	iq3057_decorin_in_solutionr.ScanId;v=1;d1=21884.21884.3	controllerType=0 controllerNumber=1 scan=21884	52.7199
18377:3	1	V.VQC[+57.021]SDLGLDKVPK.D		C[+57]	486.926	3	1458.76	1458.76	0	0.1	65	NRagged	464.34	464.34	464.34	5.83	419	>>sp|P07585|PGS2_HUMAN Decorin OS=Homo sapiens OX=9606 GN=DCN PE=1 SV=1	337	iq3057_decorin_in_solutionr.ScanId;v=1;d1=23393.23393.3	controllerType=0 controllerNumber=1 scan=23393	55.1835
18372:3	1	V.VQC[+57.021]SDLGLDKVPK.D		C[+57]	486.926	3	1458.76	1458.76	0	0	65	NRagged	472.43	452.83	452.83	4.78	419	>>sp|P07585|PGS2_HUMAN Decorin OS=Homo sapiens OX=9606 GN=DCN PE=1 SV=1	337	iq3057_decorin_in_solutionr.ScanId;v=1;d1=23387.23387.3	controllerType=0 controllerNumber=1 scan=23387	55.1718
16962:3	1	V.VQC[+57.021]SDLGLDKVPK.D		C[+57]	486.926	3	1458.76	1458.76	0	0.4	65	NRagged	498.68	440.34	440.34	4.7	419	>>sp|P07585|PGS2_HUMAN Decorin OS=Homo sapiens OX=9606 GN=DCN PE=1 SV=1	337	iq3057_decorin_in_solutionr.ScanId;v=1;d1=21847.21847.3	controllerType=0 controllerNumber=1 scan=21847	52.6672
16757:3	1	V.VQC[+57.021]SDLGLDKVPK.D		C[+57]	486.925	3	1458.76	1458.76	0	0	65	NRagged	555.59	492.89	492.89	6.48	419	>>sp|P07585|PGS2_HUMAN Decorin OS=Homo sapiens OX=9606 GN=DCN PE=1 SV=1	337	iq3057_decorin_in_solutionr.ScanId;v=1;d1=21636.21636.3	controllerType=0 controllerNumber=1 scan=21636	52.3742
18337:3	1	V.VQC[+57.021]SDLGLDKVPK.D		C[+57]	486.925	3	1458.76	1458.76	0	-0.3	65	NRagged	570.09	489.31	489.31	6.75	419	>>sp|P07585|PGS2_HUMAN Decorin OS=Homo sapiens OX=9606 GN=DCN PE=1 SV=1	337	iq3057_decorin_in_solutionr.ScanId;v=1;d1=23348.23348.3	controllerType=0 controllerNumber=1 scan=23348	55.1064
16853:2	1	V.VQC[+57.021]SDLGLDKVPK.D		C[+57]	729.885	2	1458.76	1458.76	0	0.1	65	NRagged	633.04	467.4	467.4	7.53	419	>>sp|P07585|PGS2_HUMAN Decorin OS=Homo sapiens OX=9606 GN=DCN PE=1 SV=1	337	iq3057_decorin_in_solutionr.ScanId;v=1;d1=21735.21735.2	controllerType=0 controllerNumber=1 scan=21735	52.514
16743:3	1	V.VQC[+57.021]SDLGLDKVPK.D		C[+57]	486.925	3	1458.76	1458.76	0	0	65	NRagged	677.04	578.45	578.45	9.88	419	>>sp|P07585|PGS2_HUMAN Decorin OS=Homo sapiens OX=9606 GN=DCN PE=1 SV=1	337	iq3057_decorin_in_solutionr.ScanId;v=1;d1=21622.21622.3	controllerType=0 controllerNumber=1 scan=21622	52.3559
16768:3	1	V.VQC[+57.021]SDLGLDKVPK.D		C[+57]	486.926	3	1458.76	1458.76	0	0.3	65	NRagged	695.8	593.43	593.43	9.95	419	>>sp|P07585|PGS2_HUMAN Decorin OS=Homo sapiens OX=9606 GN=DCN PE=1 SV=1	337	iq3057_decorin_in_solutionr.ScanId;v=1;d1=21648.21648.3	controllerType=0 controllerNumber=1 scan=21648	52.3934
16789:2	1	V.VQC[+57.021]SDLGLDKVPK.D		C[+57]	729.885	2	1458.76	1458.76	0	0.4	65	NRagged	719.26	499.04	499.04	9.67	419	>>sp|P07585|PGS2_HUMAN Decorin OS=Homo sapiens OX=9606 GN=DCN PE=1 SV=1	337	iq3057_decorin_in_solutionr.ScanId;v=1;d1=21669.21669.2	controllerType=0 controllerNumber=1 scan=21669	52.418
16820:2	1	V.VQC[+57.021]SDLGLDKVPK.D		C[+57]	729.885	2	1458.76	1458.76	0	0.2	65	NRagged	742.41	565.34	565.34	10.65	419	>>sp|P07585|PGS2_HUMAN Decorin OS=Homo sapiens OX=9606 GN=DCN PE=1 SV=1	337	iq3057_decorin_in_solutionr.ScanId;v=1;d1=21701.21701.2	controllerType=0 controllerNumber=1 scan=21701	52.4637
15248:2	1	V.QC[+57.021]SDLGLDK.V		C[+57]	518.242	2	1035.48	1035.48	0	-0.1	66	NRagged	584.8	475.59	475.59	6.17	419	>>sp|P07585|PGS2_HUMAN Decorin OS=Homo sapiens OX=9606 GN=DCN PE=1 SV=1	337	iq3057_decorin_in_solutionr.ScanId;v=1;d1=20069.20069.2	controllerType=0 controllerNumber=1 scan=20069	50.0775
15124:2	1	V.QC[+57.021]SDLGLDK.V		C[+57]	518.242	2	1035.48	1035.48	0	0	66	NRagged	647.13	558.27	558.27	8.64	419	>>sp|P07585|PGS2_HUMAN Decorin OS=Homo sapiens OX=9606 GN=DCN PE=1 SV=1	337	iq3057_decorin_in_solutionr.ScanId;v=1;d1=19930.19930.2	controllerType=0 controllerNumber=1 scan=19930	49.8424
15140:2	1	V.QC[+57.021]SDLGLDK.V		C[+57]	518.242	2	1035.48	1035.48	0	0	66	NRagged	656.86	547.88	547.88	9.64	419	>>sp|P07585|PGS2_HUMAN Decorin OS=Homo sapiens OX=9606 GN=DCN PE=1 SV=1	337	iq3057_decorin_in_solutionr.ScanId;v=1;d1=19950.19950.2	controllerType=0 controllerNumber=1 scan=19950	49.8858
15135:2	1	V.QC[+57.021]SDLGLDK.V		C[+57]	518.242	2	1035.48	1035.48	0	-0.5	66	NRagged	663.74	517.65	517.65	9.64	419	>>sp|P07585|PGS2_HUMAN Decorin OS=Homo sapiens OX=9606 GN=DCN PE=1 SV=1	337	iq3057_decorin_in_solutionr.ScanId;v=1;d1=19944.19944.2	controllerType=0 controllerNumber=1 scan=19944	49.8715
15236:2	1	V.QC[+57.021]SDLGLDK.V		C[+57]	518.242	2	1035.48	1035.48	0	-0.1	66	NRagged	670.54	526.08	526.08	9.64	419	>>sp|P07585|PGS2_HUMAN Decorin OS=Homo sapiens OX=9606 GN=DCN PE=1 SV=1	337	iq3057_decorin_in_solutionr.ScanId;v=1;d1=20057.20057.2	controllerType=0 controllerNumber=1 scan=20057	50.0627
14386:3	1	V.QC[+57.021]SDLGLDKVPK.D		C[+57]	453.903	3	1359.69	1359.69	0	-0.2	66	NRagged	498.78	403.06	403.06	4.63	419	>>sp|P07585|PGS2_HUMAN Decorin OS=Homo sapiens OX=9606 GN=DCN PE=1 SV=1	337	iq3057_decorin_in_solutionr.ScanId;v=1;d1=19106.19106.3	controllerType=0 controllerNumber=1 scan=19106	48.4401
18297:2	1	V.QC[+57.021]SDLGLDKVPK.D		C[+57]	680.351	2	1359.69	1359.69	0	0.2	66	NRagged	717.81	586.07	586.07	10.51	419	>>sp|P07585|PGS2_HUMAN Decorin OS=Homo sapiens OX=9606 GN=DCN PE=1 SV=1	337	iq3057_decorin_in_solutionr.ScanId;v=1;d1=23303.23303.2	controllerType=0 controllerNumber=1 scan=23303	55.0332
18408:2	1	V.QC[+57.021]SDLGLDKVPK.D		C[+57]	680.35	2	1359.69	1359.69	0	-1	66	NRagged	754.68	590.01	590.01	11.05	419	>>sp|P07585|PGS2_HUMAN Decorin OS=Homo sapiens OX=9606 GN=DCN PE=1 SV=1	337	iq3057_decorin_in_solutionr.ScanId;v=1;d1=23429.23429.2	controllerType=0 controllerNumber=1 scan=23429	55.2466
18350:3	1	V.QC[+57.021]SDLGLDKVPK.D		C[+57]	453.903	3	1359.69	1359.69	0	0.7	66	NRagged	784.41	702.95	702.95	11.81	419	>>sp|P07585|PGS2_HUMAN Decorin OS=Homo sapiens OX=9606 GN=DCN PE=1 SV=1	337	iq3057_decorin_in_solutionr.ScanId;v=1;d1=23362.23362.3	controllerType=0 controllerNumber=1 scan=23362	55.1299
18291:2	1	V.QC[+57.021]SDLGLDKVPK.D		C[+57]	680.351	2	1359.69	1359.69	0	0.2	66	NRagged	786.52	651.84	651.84	11.51	419	>>sp|P07585|PGS2_HUMAN Decorin OS=Homo sapiens OX=9606 GN=DCN PE=1 SV=1	337	iq3057_decorin_in_solutionr.ScanId;v=1;d1=23297.23297.2	controllerType=0 controllerNumber=1 scan=23297	55.0264
18358:3	1	V.QC[+57.021]SDLGLDKVPK.D		C[+57]	453.902	3	1359.69	1359.69	0	-0.5	66	NRagged	794.99	705.93	705.93	11.74	419	>>sp|P07585|PGS2_HUMAN Decorin OS=Homo sapiens OX=9606 GN=DCN PE=1 SV=1	337	iq3057_decorin_in_solutionr.ScanId;v=1;d1=23371.23371.3	controllerType=0 controllerNumber=1 scan=23371	55.1453
18425:2	1	V.QC[+57.021]SDLGLDKVPK.D		C[+57]	680.35	2	1359.69	1359.69	0	-1.5	66	NRagged	810.73	632.25	632.25	12.05	419	>>sp|P07585|PGS2_HUMAN Decorin OS=Homo sapiens OX=9606 GN=DCN PE=1 SV=1	337	iq3057_decorin_in_solutionr.ScanId;v=1;d1=23447.23447.2	controllerType=0 controllerNumber=1 scan=23447	55.2729
18310:3	1	V.QC[+57.021]SDLGLDKVPK.D		C[+57]	453.903	3	1359.69	1359.69	0	0.1	66	NRagged	813.1	714.74	714.74	12.74	419	>>sp|P07585|PGS2_HUMAN Decorin OS=Homo sapiens OX=9606 GN=DCN PE=1 SV=1	337	iq3057_decorin_in_solutionr.ScanId;v=1;d1=23318.23318.3	controllerType=0 controllerNumber=1 scan=23318	55.0589
18311:2	1	V.QC[+57.021]SDLGLDKVPK.D		C[+57]	680.35	2	1359.69	1359.69	0	-0.7	66	NRagged	822.62	652.87	652.87	12.51	419	>>sp|P07585|PGS2_HUMAN Decorin OS=Homo sapiens OX=9606 GN=DCN PE=1 SV=1	337	iq3057_decorin_in_solutionr.ScanId;v=1;d1=23319.23319.2	controllerType=0 controllerNumber=1 scan=23319	55.0603
18357:2	1	Q.C[+57.021]SDLGLDKVPK.D		C[+57]	616.321	2	1231.64	1231.64	0	0.1	67	NRagged	452.31	328.73	328.73	2.54	419	>>sp|P07585|PGS2_HUMAN Decorin OS=Homo sapiens OX=9606 GN=DCN PE=1 SV=1	337	iq3057_decorin_in_solutionr.ScanId;v=1;d1=23370.23370.2	controllerType=0 controllerNumber=1 scan=23370	55.1435
14395:2	1	Q.C[+57.021]SDLGLDKVPK.D		C[+57]	616.321	2	1231.63	1231.64	0	-0.2	67	NRagged	479.59	377.21	377.21	2.75	419	>>sp|P07585|PGS2_HUMAN Decorin OS=Homo sapiens OX=9606 GN=DCN PE=1 SV=1	337	iq3057_decorin_in_solutionr.ScanId;v=1;d1=19115.19115.2	controllerType=0 controllerNumber=1 scan=19115	48.4524
18367:2	1	Q.C[+57.021]SDLGLDKVPK.D		C[+57]	616.321	2	1231.64	1231.64	0	0	67	NRagged	505.09	385.3	385.3	4.68	419	>>sp|P07585|PGS2_HUMAN Decorin OS=Homo sapiens OX=9606 GN=DCN PE=1 SV=1	337	iq3057_decorin_in_solutionr.ScanId;v=1;d1=23381.23381.2	controllerType=0 controllerNumber=1 scan=23381	55.1607
14431:2	1	Q.C[+57.021]SDLGLDKVPK.D		C[+57]	616.322	2	1231.64	1231.64	0	0.5	67	NRagged	575.54	438.86	438.86	6.45	419	>>sp|P07585|PGS2_HUMAN Decorin OS=Homo sapiens OX=9606 GN=DCN PE=1 SV=1	337	iq3057_decorin_in_solutionr.ScanId;v=1;d1=19152.19152.2	controllerType=0 controllerNumber=1 scan=19152	48.5032
14380:2	1	Q.C[+57.021]SDLGLDKVPK.D		C[+57]	616.321	2	1231.63	1231.64	0	-0.2	67	NRagged	672.66	527.05	527.05	8.45	419	>>sp|P07585|PGS2_HUMAN Decorin OS=Homo sapiens OX=9606 GN=DCN PE=1 SV=1	337	iq3057_decorin_in_solutionr.ScanId;v=1;d1=19100.19100.2	controllerType=0 controllerNumber=1 scan=19100	48.4328
14198:2	1	Q.C[+57.021]SDLGLDKVPK.D		C[+57]	616.321	2	1231.63	1231.64	0	-0.3	67	NRagged	797.6	617.01	617.01	11.51	419	>>sp|P07585|PGS2_HUMAN Decorin OS=Homo sapiens OX=9606 GN=DCN PE=1 SV=1	337	iq3057_decorin_in_solutionr.ScanId;v=1;d1=18910.18910.2	controllerType=0 controllerNumber=1 scan=18910	48.1502
14212:2	1	Q.C[+57.021]SDLGLDKVPK.D		C[+57]	616.321	2	1231.63	1231.64	0	-0.1	67	NRagged	809.95	634.11	634.11	12.51	419	>>sp|P07585|PGS2_HUMAN Decorin OS=Homo sapiens OX=9606 GN=DCN PE=1 SV=1	337	iq3057_decorin_in_solutionr.ScanId;v=1;d1=18925.18925.2	controllerType=0 controllerNumber=1 scan=18925	48.1725
14206:2	1	Q.C[+57.021]SDLGLDKVPK.D		C[+57]	616.321	2	1231.63	1231.64	0	-0.1	67	NRagged	859.09	676.01	676.01	13.51	419	>>sp|P07585|PGS2_HUMAN Decorin OS=Homo sapiens OX=9606 GN=DCN PE=1 SV=1	337	iq3057_decorin_in_solutionr.ScanId;v=1;d1=18919.18919.2	controllerType=0 controllerNumber=1 scan=18919	48.1652
19404:3	1	Q.C[+57.021]S[+203.079][+119.071]DLGLDKVPK.D	HexNAc(1) 119.0713	C[+57], S[+119][+203]	518.604	3	1553.8	1553.79	0	8.2	67	NRagged	249.31	249.31	249.31	1.65	419	>>sp|P07585|PGS2_HUMAN Decorin OS=Homo sapiens OX=9606 GN=DCN PE=1 SV=1	337	iq3057_decorin_in_solutionr.ScanId;v=1;d1=24479.24479.3	controllerType=0 controllerNumber=1 scan=24479	56.7962
19365:3	1	Q.C[+57.021]S[+203.079][+119.071]DLGLDKVPK.D	HexNAc(1) 119.0713	C[+57], S[+119][+203]	518.605	3	1553.8	1553.79	0	8.5	67	NRagged	282.91	277.83	277.83	1.68	419	>>sp|P07585|PGS2_HUMAN Decorin OS=Homo sapiens OX=9606 GN=DCN PE=1 SV=1	337	iq3057_decorin_in_solutionr.ScanId;v=1;d1=24439.24439.3	controllerType=0 controllerNumber=1 scan=24439	56.74
19394:3	1	Q.C[+57.021]S[+203.079][+119.071]DLGLDKVPK.D	HexNAc(1) 119.0713	C[+57], S[+119][+203]	518.604	3	1553.8	1553.79	0	8.2	67	NRagged	286.35	286.35	286.35	1.69	419	>>sp|P07585|PGS2_HUMAN Decorin OS=Homo sapiens OX=9606 GN=DCN PE=1 SV=1	337	iq3057_decorin_in_solutionr.ScanId;v=1;d1=24469.24469.3	controllerType=0 controllerNumber=1 scan=24469	56.7836
20459:3	1	Q.C[+57.021]S[+203.079][+119.071]DLGLDKVPK.D	HexNAc(1) 119.0713	C[+57], S[+119][+203]	518.604	3	1553.8	1553.79	0	8	67	NRagged	330.47	330.47	330.47	1.72	419	>>sp|P07585|PGS2_HUMAN Decorin OS=Homo sapiens OX=9606 GN=DCN PE=1 SV=1	337	iq3057_decorin_in_solutionr.ScanId;v=1;d1=25564.25564.3	controllerType=0 controllerNumber=1 scan=25564	58.3271
20429:3	1	Q.C[+57.021]S[+203.079][+119.071]DLGLDKVPK.D	HexNAc(1) 119.0713	C[+57], S[+119][+203]	518.605	3	1553.8	1553.79	0	8.5	67	NRagged	354.95	354.95	354.95	1.94	419	>>sp|P07585|PGS2_HUMAN Decorin OS=Homo sapiens OX=9606 GN=DCN PE=1 SV=1	337	iq3057_decorin_in_solutionr.ScanId;v=1;d1=25533.25533.3	controllerType=0 controllerNumber=1 scan=25533	58.2837
13932:2	1	C.SDLGLDKVPK.D			536.306	2	1071.6	1071.6	0	-0.5	68	NRagged	768.77	575.63	575.63	11.22	419	>>sp|P07585|PGS2_HUMAN Decorin OS=Homo sapiens OX=9606 GN=DCN PE=1 SV=1	337	iq3057_decorin_in_solutionr.ScanId;v=1;d1=18578.18578.2	controllerType=0 controllerNumber=1 scan=18578	47.4623
14009:2	1	C.SDLGLDKVPK.D			536.306	2	1071.6	1071.6	0	-0.1	68	NRagged	774.5	589.13	589.13	11.22	419	>>sp|P07585|PGS2_HUMAN Decorin OS=Homo sapiens OX=9606 GN=DCN PE=1 SV=1	337	iq3057_decorin_in_solutionr.ScanId;v=1;d1=18684.18684.2	controllerType=0 controllerNumber=1 scan=18684	47.7075
13941:2	1	C.SDLGLDKVPK.D			536.306	2	1071.6	1071.6	0	-0.1	68	NRagged	775.6	578.7	578.7	11.22	419	>>sp|P07585|PGS2_HUMAN Decorin OS=Homo sapiens OX=9606 GN=DCN PE=1 SV=1	337	iq3057_decorin_in_solutionr.ScanId;v=1;d1=18589.18589.2	controllerType=0 controllerNumber=1 scan=18589	47.4833
13946:2	1	C.SDLGLDKVPK.D			536.306	2	1071.6	1071.6	0	0.4	68	NRagged	786.15	596.25	596.25	11.29	419	>>sp|P07585|PGS2_HUMAN Decorin OS=Homo sapiens OX=9606 GN=DCN PE=1 SV=1	337	iq3057_decorin_in_solutionr.ScanId;v=1;d1=18595.18595.2	controllerType=0 controllerNumber=1 scan=18595	47.4944
38361:3	1	C.SDLGLDKVPKDLPPDT[+203.079][+119.071]T[+203.079][+118.064]LLDLQNNK.I	HexNAc(1) 119.0713,HexNAc(1) 118.0643	T[+118][+119][+203]*2	1131.58	3	3392.74	3392.76	0	-4.7	68	NRagged	48.79	48.79	0	1.64	419	>>sp|P07585|PGS2_HUMAN Decorin OS=Homo sapiens OX=9606 GN=DCN PE=1 SV=1	337	iq3057_decorin_in_solutionr.ScanId;v=1;d1=44139.44139.3	controllerType=0 controllerNumber=1 scan=44139	84.8909
38373:3	1	C.SDLGLDKVPKDLPPDT[+203.079][+118.064]T[+203.079][+119.071]LLDLQNNK.I	HexNAc(1) 118.0643,HexNAc(1) 119.0713	T[+118][+119][+203]*2	1131.59	3	3392.74	3392.76	0	-4.6	68	NRagged	52.89	52.89	0	1.64	419	>>sp|P07585|PGS2_HUMAN Decorin OS=Homo sapiens OX=9606 GN=DCN PE=1 SV=1	337	iq3057_decorin_in_solutionr.ScanId;v=1;d1=44153.44153.3	controllerType=0 controllerNumber=1 scan=44153	84.9186
39278:3	1	C.SDLGLDKVPKDLPPDT[+203.079][+119.071]T[+203.079][+118.064]LLDLQNNK.I	HexNAc(1) 119.0713,HexNAc(1) 118.0643	T[+118][+119][+203]*2	1131.59	3	3392.74	3392.76	0	-3.8	68	NRagged	128.06	128.06	0	1.65	419	>>sp|P07585|PGS2_HUMAN Decorin OS=Homo sapiens OX=9606 GN=DCN PE=1 SV=1	337	iq3057_decorin_in_solutionr.ScanId;v=1;d1=45167.45167.3	controllerType=0 controllerNumber=1 scan=45167	86.5858
39155:3	1	C.SDLGLDKVPKDLPPDT[+203.079][+119.071]T[+203.079][+118.064]LLDLQNNK.I	HexNAc(1) 119.0713,HexNAc(1) 118.0643	T[+118][+119][+203]*2	1131.59	3	3392.74	3392.76	0	-4.3	68	NRagged	140.06	140.06	0	1.65	419	>>sp|P07585|PGS2_HUMAN Decorin OS=Homo sapiens OX=9606 GN=DCN PE=1 SV=1	337	iq3057_decorin_in_solutionr.ScanId;v=1;d1=45037.45037.3	controllerType=0 controllerNumber=1 scan=45037	86.3967
39309:3	1	C.SDLGLDKVPKDLPPDT[+203.079][+118.064]T[+203.079][+119.071]LLDLQNNK.I	HexNAc(1) 118.0643,HexNAc(1) 119.0713	T[+118][+119][+203]*2	1131.59	3	3392.74	3392.76	0	-3.8	68	NRagged	215.85	215.85	0	1.68	419	>>sp|P07585|PGS2_HUMAN Decorin OS=Homo sapiens OX=9606 GN=DCN PE=1 SV=1	337	iq3057_decorin_in_solutionr.ScanId;v=1;d1=45199.45199.3	controllerType=0 controllerNumber=1 scan=45199	86.6328
39520:3	1	C.SDLGLDKVPKDLPPDT[+203.079][+119.071]T[+203.079][+118.064]LLDLQNNK.I	HexNAc(1) 119.0713,HexNAc(1) 118.0643	T[+118][+119][+203]*2	1131.58	3	3392.74	3392.76	0	-4.9	68	NRagged	247.61	247.61	0	2.09	419	>>sp|P07585|PGS2_HUMAN Decorin OS=Homo sapiens OX=9606 GN=DCN PE=1 SV=1	337	iq3057_decorin_in_solutionr.ScanId;v=1;d1=45417.45417.3	controllerType=0 controllerNumber=1 scan=45417	86.9344
16047:2	1	S.DLGLDKVPK.D			492.79	2	984.572	984.572	0	-0.4	69	NRagged	596.88	35.89	35.89	4.01	419	>>sp|P07585|PGS2_HUMAN Decorin OS=Homo sapiens OX=9606 GN=DCN PE=1 SV=1	337	iq3057_decorin_in_solutionr.ScanId;v=1;d1=20906.20906.2	controllerType=0 controllerNumber=1 scan=20906	51.3284
16013:2	1	S.DLGLDKVPK.D			492.79	2	984.572	984.572	0	0	69	NRagged	658.24	71.55	71.55	5.42	419	>>sp|P07585|PGS2_HUMAN Decorin OS=Homo sapiens OX=9606 GN=DCN PE=1 SV=1	337	iq3057_decorin_in_solutionr.ScanId;v=1;d1=20871.20871.2	controllerType=0 controllerNumber=1 scan=20871	51.2761
08970:2	1	D.LGLDKVPK.D			435.276	2	869.545	869.545	0	0	70	NRagged	552	334.8	334.8	4.62	419	>>sp|P07585|PGS2_HUMAN Decorin OS=Homo sapiens OX=9606 GN=DCN PE=1 SV=1	337	iq3057_decorin_in_solutionr.ScanId;v=1;d1=13399.13399.2	controllerType=0 controllerNumber=1 scan=13399	39.6634
08946:2	1	D.LGLDKVPK.D			435.276	2	869.545	869.545	0	0	70	NRagged	598.03	353.59	353.59	6	419	>>sp|P07585|PGS2_HUMAN Decorin OS=Homo sapiens OX=9606 GN=DCN PE=1 SV=1	337	iq3057_decorin_in_solutionr.ScanId;v=1;d1=13375.13375.2	controllerType=0 controllerNumber=1 scan=13375	39.6313
08973:2	1	D.LGLDKVPK.D			435.276	2	869.545	869.545	0	-0.2	70	NRagged	599.17	359.71	359.71	6	419	>>sp|P07585|PGS2_HUMAN Decorin OS=Homo sapiens OX=9606 GN=DCN PE=1 SV=1	337	iq3057_decorin_in_solutionr.ScanId;v=1;d1=13403.13403.2	controllerType=0 controllerNumber=1 scan=13403	39.6722
16810:2	1	G.LDKVPK.D			350.224	2	699.44	699.44	0	0.1	72	NRagged	437.98	93.91	93.91	1.67	419	>>sp|P07585|PGS2_HUMAN Decorin OS=Homo sapiens OX=9606 GN=DCN PE=1 SV=1	337	iq3057_decorin_in_solutionr.ScanId;v=1;d1=21691.21691.2	controllerType=0 controllerNumber=1 scan=21691	52.4507
16784:2	1	G.LDKVPK.D			350.224	2	699.44	699.44	0	0.1	72	NRagged	445.72	95.99	95.99	1.66	419	>>sp|P07585|PGS2_HUMAN Decorin OS=Homo sapiens OX=9606 GN=DCN PE=1 SV=1	337	iq3057_decorin_in_solutionr.ScanId;v=1;d1=21664.21664.2	controllerType=0 controllerNumber=1 scan=21664	52.412
16764:2	1	G.LDKVPK.D			350.224	2	699.44	699.44	0	-0.1	72	NRagged	448.26	101.72	101.72	1.7	419	>>sp|P07585|PGS2_HUMAN Decorin OS=Homo sapiens OX=9606 GN=DCN PE=1 SV=1	337	iq3057_decorin_in_solutionr.ScanId;v=1;d1=21643.21643.2	controllerType=0 controllerNumber=1 scan=21643	52.3824
29295:2	1	K.VPKDLPPDTTLLDLQNNK.I			1011.05	2	2021.09	2021.09	0	-0.3	75	Specific	555.99	438.49	438.49	7.57	419	>>sp|P07585|PGS2_HUMAN Decorin OS=Homo sapiens OX=9606 GN=DCN PE=1 SV=1	337	iq3057_decorin_in_solutionr.ScanId;v=1;d1=34783.34783.2	controllerType=0 controllerNumber=1 scan=34783	71.8188
30249:3	1	K.VPKDLPPDTTLLDLQNNK.I			674.369	3	2021.09	2021.09	0	0	75	Specific	563.94	563.94	563.94	8.07	419	>>sp|P07585|PGS2_HUMAN Decorin OS=Homo sapiens OX=9606 GN=DCN PE=1 SV=1	337	iq3057_decorin_in_solutionr.ScanId;v=1;d1=35767.35767.3	controllerType=0 controllerNumber=1 scan=35767	73.1968
29627:3	1	K.VPKDLPPDTTLLDLQNNK.I			674.369	3	2021.09	2021.09	0	-0.1	75	Specific	572.53	572.53	572.53	8.07	419	>>sp|P07585|PGS2_HUMAN Decorin OS=Homo sapiens OX=9606 GN=DCN PE=1 SV=1	337	iq3057_decorin_in_solutionr.ScanId;v=1;d1=35124.35124.3	controllerType=0 controllerNumber=1 scan=35124	72.2914
29213:3	1	K.VPKDLPPDTTLLDLQNNK.I			674.369	3	2021.09	2021.09	0	0.3	75	Specific	628.77	628.77	628.77	10.26	419	>>sp|P07585|PGS2_HUMAN Decorin OS=Homo sapiens OX=9606 GN=DCN PE=1 SV=1	337	iq3057_decorin_in_solutionr.ScanId;v=1;d1=34698.34698.3	controllerType=0 controllerNumber=1 scan=34698	71.6964
29613:2	1	K.VPKDLPPDTTLLDLQNNK.I			1011.05	2	2021.09	2021.09	0	0.1	75	Specific	641.28	535.74	535.74	9.96	419	>>sp|P07585|PGS2_HUMAN Decorin OS=Homo sapiens OX=9606 GN=DCN PE=1 SV=1	337	iq3057_decorin_in_solutionr.ScanId;v=1;d1=35110.35110.2	controllerType=0 controllerNumber=1 scan=35110	72.275
28901:3	1	K.VPKDLPPDTTLLDLQNNK.I			674.369	3	2021.09	2021.09	0	0.1	75	Specific	641.39	641.39	641.39	10.19	419	>>sp|P07585|PGS2_HUMAN Decorin OS=Homo sapiens OX=9606 GN=DCN PE=1 SV=1	337	iq3057_decorin_in_solutionr.ScanId;v=1;d1=34378.34378.3	controllerType=0 controllerNumber=1 scan=34378	71.2574
29416:3	1	K.VPKDLPPDTTLLDLQNNK.I			674.369	3	2021.09	2021.09	0	0.3	75	Specific	641.53	641.53	641.53	10.26	419	>>sp|P07585|PGS2_HUMAN Decorin OS=Homo sapiens OX=9606 GN=DCN PE=1 SV=1	337	iq3057_decorin_in_solutionr.ScanId;v=1;d1=34907.34907.3	controllerType=0 controllerNumber=1 scan=34907	71.9919
29326:2	1	K.VPKDLPPDTTLLDLQNNK.I			1011.05	2	2021.09	2021.09	0	0.5	75	Specific	668.71	579.32	579.32	11.03	419	>>sp|P07585|PGS2_HUMAN Decorin OS=Homo sapiens OX=9606 GN=DCN PE=1 SV=1	337	iq3057_decorin_in_solutionr.ScanId;v=1;d1=34815.34815.2	controllerType=0 controllerNumber=1 scan=34815	71.864
29612:2	1	K.VPKDLPPDTTLLDLQNNK.I			1011.05	2	2021.09	2021.09	0	0.1	75	Specific	676.85	558.38	558.38	10.96	419	>>sp|P07585|PGS2_HUMAN Decorin OS=Homo sapiens OX=9606 GN=DCN PE=1 SV=1	337	iq3057_decorin_in_solutionr.ScanId;v=1;d1=35109.35109.2	controllerType=0 controllerNumber=1 scan=35109	72.2737
29992:3	1	K.VPKDLPPDTTLLDLQNNK.I			674.369	3	2021.09	2021.09	0	0	75	Specific	684.01	684.01	684.01	11.19	419	>>sp|P07585|PGS2_HUMAN Decorin OS=Homo sapiens OX=9606 GN=DCN PE=1 SV=1	337	iq3057_decorin_in_solutionr.ScanId;v=1;d1=35503.35503.3	controllerType=0 controllerNumber=1 scan=35503	72.832
29798:3	1	K.VPKDLPPDTTLLDLQNNK.I			674.369	3	2021.09	2021.09	0	0.1	75	Specific	691.16	691.16	691.16	11.19	419	>>sp|P07585|PGS2_HUMAN Decorin OS=Homo sapiens OX=9606 GN=DCN PE=1 SV=1	337	iq3057_decorin_in_solutionr.ScanId;v=1;d1=35302.35302.3	controllerType=0 controllerNumber=1 scan=35302	72.5429
29790:3	1	K.VPKDLPPDTTLLDLQNNK.I			674.369	3	2021.09	2021.09	0	0.1	75	Specific	693.61	693.61	693.61	11.19	419	>>sp|P07585|PGS2_HUMAN Decorin OS=Homo sapiens OX=9606 GN=DCN PE=1 SV=1	337	iq3057_decorin_in_solutionr.ScanId;v=1;d1=35294.35294.3	controllerType=0 controllerNumber=1 scan=35294	72.5323
29648:3	1	K.VPKDLPPDTTLLDLQNNK.I			674.369	3	2021.09	2021.09	0	-0.1	75	Specific	699.55	699.55	699.55	11.19	419	>>sp|P07585|PGS2_HUMAN Decorin OS=Homo sapiens OX=9606 GN=DCN PE=1 SV=1	337	iq3057_decorin_in_solutionr.ScanId;v=1;d1=35146.35146.3	controllerType=0 controllerNumber=1 scan=35146	72.323
29288:2	1	K.VPKDLPPDTTLLDLQNNK.I			1011.05	2	2021.09	2021.09	0	-0.3	75	Specific	704.77	556.57	556.57	11.96	419	>>sp|P07585|PGS2_HUMAN Decorin OS=Homo sapiens OX=9606 GN=DCN PE=1 SV=1	337	iq3057_decorin_in_solutionr.ScanId;v=1;d1=34776.34776.2	controllerType=0 controllerNumber=1 scan=34776	71.8107
30032:3	1	K.VPKDLPPDTTLLDLQNNK.I			674.369	3	2021.09	2021.09	0	0.6	75	Specific	709.79	709.79	709.79	12.26	419	>>sp|P07585|PGS2_HUMAN Decorin OS=Homo sapiens OX=9606 GN=DCN PE=1 SV=1	337	iq3057_decorin_in_solutionr.ScanId;v=1;d1=35544.35544.3	controllerType=0 controllerNumber=1 scan=35544	72.8876
29014:3	1	K.VPKDLPPDTTLLDLQNNK.I			674.369	3	2021.09	2021.09	0	-0.2	75	Specific	717.63	717.63	717.63	12.19	419	>>sp|P07585|PGS2_HUMAN Decorin OS=Homo sapiens OX=9606 GN=DCN PE=1 SV=1	337	iq3057_decorin_in_solutionr.ScanId;v=1;d1=34494.34494.3	controllerType=0 controllerNumber=1 scan=34494	71.4159
28977:3	1	K.VPKDLPPDTTLLDLQNNK.I			674.369	3	2021.09	2021.09	0	-0.1	75	Specific	727.23	727.23	727.23	12.19	419	>>sp|P07585|PGS2_HUMAN Decorin OS=Homo sapiens OX=9606 GN=DCN PE=1 SV=1	337	iq3057_decorin_in_solutionr.ScanId;v=1;d1=34456.34456.3	controllerType=0 controllerNumber=1 scan=34456	71.3637
30067:3	1	K.VPKDLPPDTTLLDLQNNK.I			674.369	3	2021.09	2021.09	0	0	75	Specific	735.85	651.32	651.32	12.19	419	>>sp|P07585|PGS2_HUMAN Decorin OS=Homo sapiens OX=9606 GN=DCN PE=1 SV=1	337	iq3057_decorin_in_solutionr.ScanId;v=1;d1=35580.35580.3	controllerType=0 controllerNumber=1 scan=35580	72.9373
29181:3	1	K.VPKDLPPDTTLLDLQNNK.I			674.369	3	2021.09	2021.09	0	0.3	75	Specific	750.5	750.5	750.5	13.26	419	>>sp|P07585|PGS2_HUMAN Decorin OS=Homo sapiens OX=9606 GN=DCN PE=1 SV=1	337	iq3057_decorin_in_solutionr.ScanId;v=1;d1=34666.34666.3	controllerType=0 controllerNumber=1 scan=34666	71.6563
29219:3	1	K.VPKDLPPDTTLLDLQNNK.I			674.369	3	2021.09	2021.09	0	0.1	75	Specific	778.04	778.04	778.04	13.19	419	>>sp|P07585|PGS2_HUMAN Decorin OS=Homo sapiens OX=9606 GN=DCN PE=1 SV=1	337	iq3057_decorin_in_solutionr.ScanId;v=1;d1=34705.34705.3	controllerType=0 controllerNumber=1 scan=34705	71.7097
29610:3	1	K.VPKDLPPDTTLLDLQNNK.I			674.369	3	2021.09	2021.09	0	-0.1	75	Specific	778.27	778.27	778.27	13.19	419	>>sp|P07585|PGS2_HUMAN Decorin OS=Homo sapiens OX=9606 GN=DCN PE=1 SV=1	337	iq3057_decorin_in_solutionr.ScanId;v=1;d1=35107.35107.3	controllerType=0 controllerNumber=1 scan=35107	72.2714
29434:3	1	K.VPKDLPPDTTLLDLQNNK.I			674.369	3	2021.09	2021.09	0	0	75	Specific	787.25	787.25	787.25	13.19	419	>>sp|P07585|PGS2_HUMAN Decorin OS=Homo sapiens OX=9606 GN=DCN PE=1 SV=1	337	iq3057_decorin_in_solutionr.ScanId;v=1;d1=34926.34926.3	controllerType=0 controllerNumber=1 scan=34926	72.0197
29829:3	1	K.VPKDLPPDTTLLDLQNNK.I			674.368	3	2021.09	2021.09	0	-0.5	75	Specific	793.08	793.08	793.08	13.19	419	>>sp|P07585|PGS2_HUMAN Decorin OS=Homo sapiens OX=9606 GN=DCN PE=1 SV=1	337	iq3057_decorin_in_solutionr.ScanId;v=1;d1=35335.35335.3	controllerType=0 controllerNumber=1 scan=35335	72.5935
29392:3	1	K.VPKDLPPDTTLLDLQNNK.I			674.369	3	2021.09	2021.09	0	0.3	75	Specific	809.71	809.71	809.71	14.26	419	>>sp|P07585|PGS2_HUMAN Decorin OS=Homo sapiens OX=9606 GN=DCN PE=1 SV=1	337	iq3057_decorin_in_solutionr.ScanId;v=1;d1=34883.34883.3	controllerType=0 controllerNumber=1 scan=34883	71.9587
33528:4	1	K.VPKDLPPDTTLLDLQNNKITEIK.D			652.117	4	2605.45	2605.44	0	0.2	75	Specific	891.6	863.44	863.44	14.82	419	>>sp|P07585|PGS2_HUMAN Decorin OS=Homo sapiens OX=9606 GN=DCN PE=1 SV=1	337	iq3057_decorin_in_solutionr.ScanId;v=1;d1=39156.39156.4	controllerType=0 controllerNumber=1 scan=39156	77.9814
33115:4	1	K.VPKDLPPDTTLLDLQNNKITEIK.D			652.117	4	2605.44	2605.44	0	0	75	Specific	905.1	905.1	905.1	15.82	419	>>sp|P07585|PGS2_HUMAN Decorin OS=Homo sapiens OX=9606 GN=DCN PE=1 SV=1	337	iq3057_decorin_in_solutionr.ScanId;v=1;d1=38732.38732.4	controllerType=0 controllerNumber=1 scan=38732	77.3578
32913:4	1	K.VPKDLPPDTTLLDLQNNKITEIK.D			652.117	4	2605.45	2605.44	0	0.1	75	Specific	951.83	937.83	937.83	16.82	419	>>sp|P07585|PGS2_HUMAN Decorin OS=Homo sapiens OX=9606 GN=DCN PE=1 SV=1	337	iq3057_decorin_in_solutionr.ScanId;v=1;d1=38524.38524.4	controllerType=0 controllerNumber=1 scan=38524	77.0628
33090:4	1	K.VPKDLPPDTTLLDLQNNKITEIK.D			652.116	4	2605.44	2605.44	0	-0.3	75	Specific	976.24	956	956	16.82	419	>>sp|P07585|PGS2_HUMAN Decorin OS=Homo sapiens OX=9606 GN=DCN PE=1 SV=1	337	iq3057_decorin_in_solutionr.ScanId;v=1;d1=38706.38706.4	controllerType=0 controllerNumber=1 scan=38706	77.3178
33196:4	1	K.VPKDLPPDTTLLDLQNNKITEIK.D			652.117	4	2605.44	2605.44	0	0	75	Specific	978.73	950.96	950.96	16.82	419	>>sp|P07585|PGS2_HUMAN Decorin OS=Homo sapiens OX=9606 GN=DCN PE=1 SV=1	337	iq3057_decorin_in_solutionr.ScanId;v=1;d1=38815.38815.4	controllerType=0 controllerNumber=1 scan=38815	77.4724
32851:4	1	K.VPKDLPPDTTLLDLQNNKITEIK.D			652.117	4	2605.44	2605.44	0	-0.1	75	Specific	1028.89	998.35	998.35	17.82	419	>>sp|P07585|PGS2_HUMAN Decorin OS=Homo sapiens OX=9606 GN=DCN PE=1 SV=1	337	iq3057_decorin_in_solutionr.ScanId;v=1;d1=38460.38460.4	controllerType=0 controllerNumber=1 scan=38460	76.976
32882:4	1	K.VPKDLPPDTTLLDLQNNKITEIK.D			652.117	4	2605.45	2605.44	0	0.8	75	Specific	1033.43	999.3	999.3	17.89	419	>>sp|P07585|PGS2_HUMAN Decorin OS=Homo sapiens OX=9606 GN=DCN PE=1 SV=1	337	iq3057_decorin_in_solutionr.ScanId;v=1;d1=38492.38492.4	controllerType=0 controllerNumber=1 scan=38492	77.0202
26782:3	1	P.KDLPPDTTLLDLQNNK.I			608.995	3	1824.97	1824.97	0	-0.3	77	NRagged	43.81	43.81	43.81	0.42	419	>>sp|P07585|PGS2_HUMAN Decorin OS=Homo sapiens OX=9606 GN=DCN PE=1 SV=1	337	iq3057_decorin_in_solutionr.ScanId;v=1;d1=32198.32198.2	controllerType=0 controllerNumber=1 scan=32198	68.1633
26333:3	1	P.KDLPPDTTLLDLQNNK.I			608.995	3	1824.97	1824.97	0	-0.7	77	NRagged	344.63	344.63	344.63	2.49	419	>>sp|P07585|PGS2_HUMAN Decorin OS=Homo sapiens OX=9606 GN=DCN PE=1 SV=1	337	iq3057_decorin_in_solutionr.ScanId;v=1;d1=31736.31736.3	controllerType=0 controllerNumber=1 scan=31736	67.518
26142:3	1	P.KDLPPDTTLLDLQNNK.I			608.995	3	1824.97	1824.97	0	-0.6	77	NRagged	522.73	522.73	522.73	6.58	419	>>sp|P07585|PGS2_HUMAN Decorin OS=Homo sapiens OX=9606 GN=DCN PE=1 SV=1	337	iq3057_decorin_in_solutionr.ScanId;v=1;d1=31539.31539.3	controllerType=0 controllerNumber=1 scan=31539	67.2345
27062:3	1	P.KDLPPDTTLLDLQNNK.I			608.995	3	1824.97	1824.97	0	0.3	77	NRagged	544	544	544	6.54	419	>>sp|P07585|PGS2_HUMAN Decorin OS=Homo sapiens OX=9606 GN=DCN PE=1 SV=1	337	iq3057_decorin_in_solutionr.ScanId;v=1;d1=32486.32486.3	controllerType=0 controllerNumber=1 scan=32486	68.5693
27036:3	1	P.KDLPPDTTLLDLQNNK.I			608.995	3	1824.97	1824.97	0	-0.2	77	NRagged	566.29	566.29	566.29	6.74	419	>>sp|P07585|PGS2_HUMAN Decorin OS=Homo sapiens OX=9606 GN=DCN PE=1 SV=1	337	iq3057_decorin_in_solutionr.ScanId;v=1;d1=32459.32459.3	controllerType=0 controllerNumber=1 scan=32459	68.5305
26812:3	1	P.KDLPPDTTLLDLQNNK.I			608.995	3	1824.97	1824.97	0	0.3	77	NRagged	592.12	592.12	592.12	7.94	419	>>sp|P07585|PGS2_HUMAN Decorin OS=Homo sapiens OX=9606 GN=DCN PE=1 SV=1	337	iq3057_decorin_in_solutionr.ScanId;v=1;d1=32229.32229.3	controllerType=0 controllerNumber=1 scan=32229	68.2076
26131:3	1	P.KDLPPDTTLLDLQNNK.I			608.995	3	1824.97	1824.97	0	-0.6	77	NRagged	606.47	606.47	606.47	8.87	419	>>sp|P07585|PGS2_HUMAN Decorin OS=Homo sapiens OX=9606 GN=DCN PE=1 SV=1	337	iq3057_decorin_in_solutionr.ScanId;v=1;d1=31528.31528.3	controllerType=0 controllerNumber=1 scan=31528	67.2202
26777:3	1	P.KDLPPDTTLLDLQNNK.I			608.995	3	1824.97	1824.97	0	-0.3	77	NRagged	611.47	611.47	611.47	8.87	419	>>sp|P07585|PGS2_HUMAN Decorin OS=Homo sapiens OX=9606 GN=DCN PE=1 SV=1	337	iq3057_decorin_in_solutionr.ScanId;v=1;d1=32193.32193.3	controllerType=0 controllerNumber=1 scan=32193	68.1576
26855:3	1	P.KDLPPDTTLLDLQNNK.I			608.995	3	1824.97	1824.97	0	0.4	77	NRagged	624.37	624.37	624.37	8.94	419	>>sp|P07585|PGS2_HUMAN Decorin OS=Homo sapiens OX=9606 GN=DCN PE=1 SV=1	337	iq3057_decorin_in_solutionr.ScanId;v=1;d1=32273.32273.3	controllerType=0 controllerNumber=1 scan=32273	68.2673
26080:3	1	P.KDLPPDTTLLDLQNNK.I			608.994	3	1824.97	1824.97	0	-1	77	NRagged	631.07	631.07	631.07	8.87	419	>>sp|P07585|PGS2_HUMAN Decorin OS=Homo sapiens OX=9606 GN=DCN PE=1 SV=1	337	iq3057_decorin_in_solutionr.ScanId;v=1;d1=31475.31475.3	controllerType=0 controllerNumber=1 scan=31475	67.1451
26360:3	1	P.KDLPPDTTLLDLQNNK.I			608.995	3	1824.97	1824.97	0	-0.4	77	NRagged	636.07	633.46	633.46	8.87	419	>>sp|P07585|PGS2_HUMAN Decorin OS=Homo sapiens OX=9606 GN=DCN PE=1 SV=1	337	iq3057_decorin_in_solutionr.ScanId;v=1;d1=31764.31764.3	controllerType=0 controllerNumber=1 scan=31764	67.5567
26320:3	1	P.KDLPPDTTLLDLQNNK.I			608.995	3	1824.97	1824.97	0	-0.7	77	NRagged	664.72	664.72	664.72	9.87	419	>>sp|P07585|PGS2_HUMAN Decorin OS=Homo sapiens OX=9606 GN=DCN PE=1 SV=1	337	iq3057_decorin_in_solutionr.ScanId;v=1;d1=31723.31723.3	controllerType=0 controllerNumber=1 scan=31723	67.5007
52343:2	1	K.DLPPDTTLLDLQN.N			727.873	2	1454.74	1454.74	0	0.7	78	CRagged	435.52	312.24	312.24	2.65	419	>>sp|P07585|PGS2_HUMAN Decorin OS=Homo sapiens OX=9606 GN=DCN PE=1 SV=1	337	iq3057_decorin_in_solutionr.ScanId;v=1;d1=58659.58659.2	controllerType=0 controllerNumber=1 scan=58659	105.513
51527:2	1	K.DLPPDTTLLDLQN.N			727.873	2	1454.74	1454.74	0	0.5	78	CRagged	481.56	424.46	424.46	4.43	419	>>sp|P07585|PGS2_HUMAN Decorin OS=Homo sapiens OX=9606 GN=DCN PE=1 SV=1	337	iq3057_decorin_in_solutionr.ScanId;v=1;d1=57819.57819.2	controllerType=0 controllerNumber=1 scan=57819	104.328
52359:2	1	K.DLPPDTTLLDLQN.N			727.873	2	1454.74	1454.74	0	0.4	78	CRagged	503.01	351.39	351.39	2.76	419	>>sp|P07585|PGS2_HUMAN Decorin OS=Homo sapiens OX=9606 GN=DCN PE=1 SV=1	337	iq3057_decorin_in_solutionr.ScanId;v=1;d1=58676.58676.2	controllerType=0 controllerNumber=1 scan=58676	105.539
52123:2	1	K.DLPPDTTLLDLQN.N			727.872	2	1454.74	1454.74	0	-0.4	78	CRagged	503.56	359.2	359.2	2.75	419	>>sp|P07585|PGS2_HUMAN Decorin OS=Homo sapiens OX=9606 GN=DCN PE=1 SV=1	337	iq3057_decorin_in_solutionr.ScanId;v=1;d1=58433.58433.2	controllerType=0 controllerNumber=1 scan=58433	105.197
51915:2	1	K.DLPPDTTLLDLQN.N			727.872	2	1454.74	1454.74	0	-0.1	78	CRagged	517.23	376.14	376.14	3.45	419	>>sp|P07585|PGS2_HUMAN Decorin OS=Homo sapiens OX=9606 GN=DCN PE=1 SV=1	337	iq3057_decorin_in_solutionr.ScanId;v=1;d1=58219.58219.2	controllerType=0 controllerNumber=1 scan=58219	104.885
52327:2	1	K.DLPPDTTLLDLQN.N			727.873	2	1454.74	1454.74	0	0.7	78	CRagged	524.02	353.06	353.06	3.86	419	>>sp|P07585|PGS2_HUMAN Decorin OS=Homo sapiens OX=9606 GN=DCN PE=1 SV=1	337	iq3057_decorin_in_solutionr.ScanId;v=1;d1=58643.58643.2	controllerType=0 controllerNumber=1 scan=58643	105.494
51725:2	1	K.DLPPDTTLLDLQN.N			727.873	2	1454.74	1454.74	0	1.1	78	CRagged	537.69	401.82	401.82	6.39	419	>>sp|P07585|PGS2_HUMAN Decorin OS=Homo sapiens OX=9606 GN=DCN PE=1 SV=1	337	iq3057_decorin_in_solutionr.ScanId;v=1;d1=58023.58023.2	controllerType=0 controllerNumber=1 scan=58023	104.609
51516:2	1	K.DLPPDTTLLDLQN.N			727.873	2	1454.74	1454.74	0	0.5	78	CRagged	569.71	408.5	408.5	5.29	419	>>sp|P07585|PGS2_HUMAN Decorin OS=Homo sapiens OX=9606 GN=DCN PE=1 SV=1	337	iq3057_decorin_in_solutionr.ScanId;v=1;d1=57808.57808.2	controllerType=0 controllerNumber=1 scan=57808	104.314
52114:2	1	K.DLPPDTTLLDLQN.N			727.872	2	1454.74	1454.74	0	-0.4	78	CRagged	582.04	429.19	429.19	7.6	419	>>sp|P07585|PGS2_HUMAN Decorin OS=Homo sapiens OX=9606 GN=DCN PE=1 SV=1	337	iq3057_decorin_in_solutionr.ScanId;v=1;d1=58424.58424.2	controllerType=0 controllerNumber=1 scan=58424	105.185
52145:2	1	K.DLPPDTTLLDLQN.N			727.872	2	1454.74	1454.74	0	-0.6	78	CRagged	591.96	435.51	435.51	7.6	419	>>sp|P07585|PGS2_HUMAN Decorin OS=Homo sapiens OX=9606 GN=DCN PE=1 SV=1	337	iq3057_decorin_in_solutionr.ScanId;v=1;d1=58456.58456.2	controllerType=0 controllerNumber=1 scan=58456	105.233
51902:2	1	K.DLPPDTTLLDLQN.N			727.872	2	1454.74	1454.74	0	-0.1	78	CRagged	605.15	462.52	462.52	8.6	419	>>sp|P07585|PGS2_HUMAN Decorin OS=Homo sapiens OX=9606 GN=DCN PE=1 SV=1	337	iq3057_decorin_in_solutionr.ScanId;v=1;d1=58206.58206.2	controllerType=0 controllerNumber=1 scan=58206	104.87
51550:2	1	K.DLPPDTTLLDLQN.N			727.872	2	1454.74	1454.74	0	0.3	78	CRagged	606.67	458.05	458.05	8.67	419	>>sp|P07585|PGS2_HUMAN Decorin OS=Homo sapiens OX=9606 GN=DCN PE=1 SV=1	337	iq3057_decorin_in_solutionr.ScanId;v=1;d1=57843.57843.2	controllerType=0 controllerNumber=1 scan=57843	104.362
51746:2	1	K.DLPPDTTLLDLQN.N			727.872	2	1454.74	1454.74	0	0.2	78	CRagged	621.12	460.42	460.42	8.6	419	>>sp|P07585|PGS2_HUMAN Decorin OS=Homo sapiens OX=9606 GN=DCN PE=1 SV=1	337	iq3057_decorin_in_solutionr.ScanId;v=1;d1=58045.58045.2	controllerType=0 controllerNumber=1 scan=58045	104.64
51716:2	1	K.DLPPDTTLLDLQN.N			727.873	2	1454.74	1454.74	0	1.1	78	CRagged	627.76	566.87	566.87	8.67	419	>>sp|P07585|PGS2_HUMAN Decorin OS=Homo sapiens OX=9606 GN=DCN PE=1 SV=1	337	iq3057_decorin_in_solutionr.ScanId;v=1;d1=58014.58014.2	controllerType=0 controllerNumber=1 scan=58014	104.598
50283:2	1	K.DLPPDTTLLDLQNNK.I			848.941	2	1696.87	1696.88	0	-0.3	78	Specific	135.73	87.97	87.97	1.03	419	>>sp|P07585|PGS2_HUMAN Decorin OS=Homo sapiens OX=9606 GN=DCN PE=1 SV=1	337	iq3057_decorin_in_solutionr.ScanId;v=1;d1=56534.56534.2	controllerType=0 controllerNumber=1 scan=56534	102.507
40463:2	1	K.DLPPDTTLLDLQNNK.I			848.94	2	1696.87	1696.88	0	-1.5	78	Specific	172.32	106.32	106.32	1.64	419	>>sp|P07585|PGS2_HUMAN Decorin OS=Homo sapiens OX=9606 GN=DCN PE=1 SV=1	337	iq3057_decorin_in_solutionr.ScanId;v=1;d1=46386.46386.2	controllerType=0 controllerNumber=1 scan=46386	88.2738
46385:2	1	K.DLPPDTTLLDLQNNK.I			848.942	2	1696.88	1696.88	0	0.5	78	Specific	200.82	160.5	160.5	1.65	419	>>sp|P07585|PGS2_HUMAN Decorin OS=Homo sapiens OX=9606 GN=DCN PE=1 SV=1	337	iq3057_decorin_in_solutionr.ScanId;v=1;d1=52482.52482.2	controllerType=0 controllerNumber=1 scan=52482	96.6674
63363:2	1	K.DLPPDTTLLDLQNNK.I			848.942	2	1696.88	1696.88	0	0.4	78	Specific	231.01	231.01	231.01	2.07	419	>>sp|P07585|PGS2_HUMAN Decorin OS=Homo sapiens OX=9606 GN=DCN PE=1 SV=1	337	iq3057_decorin_in_solutionr.ScanId;v=1;d1=70149.70149.2	controllerType=0 controllerNumber=1 scan=70149	122.857
61527:2	1	K.DLPPDTTLLDLQNNK.I			848.942	2	1696.88	1696.88	0	1.2	78	Specific	231.97	231.97	231.97	2.07	419	>>sp|P07585|PGS2_HUMAN Decorin OS=Homo sapiens OX=9606 GN=DCN PE=1 SV=1	337	iq3057_decorin_in_solutionr.ScanId;v=1;d1=68208.68208.2	controllerType=0 controllerNumber=1 scan=68208	119.67
29892:2	1	K.DLPPDTTLLDLQNNK.I			848.941	2	1696.88	1696.88	0	0	78	Specific	280.92	177.38	177.38	2.1	419	>>sp|P07585|PGS2_HUMAN Decorin OS=Homo sapiens OX=9606 GN=DCN PE=1 SV=1	337	iq3057_decorin_in_solutionr.ScanId;v=1;d1=35400.35400.2	controllerType=0 controllerNumber=1 scan=35400	72.6856
54445:2	1	K.DLPPDTTLLDLQNNK.I			848.941	2	1696.87	1696.88	0	-0.5	78	Specific	287.32	287.32	287.32	2.11	419	>>sp|P07585|PGS2_HUMAN Decorin OS=Homo sapiens OX=9606 GN=DCN PE=1 SV=1	337	iq3057_decorin_in_solutionr.ScanId;v=1;d1=60825.60825.2	controllerType=0 controllerNumber=1 scan=60825	108.532
60986:2	1	K.DLPPDTTLLDLQNNK.I			848.941	2	1696.88	1696.88	0	0.2	78	Specific	290.98	285.54	285.54	2.13	419	>>sp|P07585|PGS2_HUMAN Decorin OS=Homo sapiens OX=9606 GN=DCN PE=1 SV=1	337	iq3057_decorin_in_solutionr.ScanId;v=1;d1=67644.67644.2	controllerType=0 controllerNumber=1 scan=67644	118.799
30295:2	1	K.DLPPDTTLLDLQNNK.I			848.941	2	1696.88	1696.88	0	0.1	78	Specific	296.47	214.49	214.49	2.13	419	>>sp|P07585|PGS2_HUMAN Decorin OS=Homo sapiens OX=9606 GN=DCN PE=1 SV=1	337	iq3057_decorin_in_solutionr.ScanId;v=1;d1=35814.35814.2	controllerType=0 controllerNumber=1 scan=35814	73.259
30011:2	1	K.DLPPDTTLLDLQNNK.I			848.942	2	1696.88	1696.88	0	0.3	78	Specific	306.62	279.37	279.37	2.59	419	>>sp|P07585|PGS2_HUMAN Decorin OS=Homo sapiens OX=9606 GN=DCN PE=1 SV=1	337	iq3057_decorin_in_solutionr.ScanId;v=1;d1=35522.35522.2	controllerType=0 controllerNumber=1 scan=35522	72.8557
29923:2	1	K.DLPPDTTLLDLQNNK.I			848.941	2	1696.87	1696.88	0	-0.4	78	Specific	310.31	280.87	280.87	2.6	419	>>sp|P07585|PGS2_HUMAN Decorin OS=Homo sapiens OX=9606 GN=DCN PE=1 SV=1	337	iq3057_decorin_in_solutionr.ScanId;v=1;d1=35432.35432.2	controllerType=0 controllerNumber=1 scan=35432	72.731
30436:2	1	K.DLPPDTTLLDLQNNK.I			848.94	2	1696.87	1696.88	0	-1	78	Specific	312.27	260.7	260.7	2.67	419	>>sp|P07585|PGS2_HUMAN Decorin OS=Homo sapiens OX=9606 GN=DCN PE=1 SV=1	337	iq3057_decorin_in_solutionr.ScanId;v=1;d1=35959.35959.2	controllerType=0 controllerNumber=1 scan=35959	73.4563
58292:2	1	K.DLPPDTTLLDLQNNK.I			848.941	2	1696.87	1696.88	0	-0.4	78	Specific	316.73	316.73	316.73	2.6	419	>>sp|P07585|PGS2_HUMAN Decorin OS=Homo sapiens OX=9606 GN=DCN PE=1 SV=1	337	iq3057_decorin_in_solutionr.ScanId;v=1;d1=64849.64849.2	controllerType=0 controllerNumber=1 scan=64849	114.588
56728:2	1	K.DLPPDTTLLDLQNNK.I			848.942	2	1696.88	1696.88	0	0.4	78	Specific	334.25	334.25	334.25	2.5	419	>>sp|P07585|PGS2_HUMAN Decorin OS=Homo sapiens OX=9606 GN=DCN PE=1 SV=1	337	iq3057_decorin_in_solutionr.ScanId;v=1;d1=63229.63229.2	controllerType=0 controllerNumber=1 scan=63229	112.189
29347:3	1	K.DLPPDTTLLDLQNNK.I			566.296	3	1696.87	1696.88	0	-0.6	78	Specific	335.91	335.91	335.91	2.55	419	>>sp|P07585|PGS2_HUMAN Decorin OS=Homo sapiens OX=9606 GN=DCN PE=1 SV=1	337	iq3057_decorin_in_solutionr.ScanId;v=1;d1=34836.34836.3	controllerType=0 controllerNumber=1 scan=34836	71.8911
56734:2	1	K.DLPPDTTLLDLQNNK.I			848.942	2	1696.88	1696.88	0	0.4	78	Specific	345.86	345.86	345.86	2.69	419	>>sp|P07585|PGS2_HUMAN Decorin OS=Homo sapiens OX=9606 GN=DCN PE=1 SV=1	337	iq3057_decorin_in_solutionr.ScanId;v=1;d1=63235.63235.2	controllerType=0 controllerNumber=1 scan=63235	112.198
63706:2	1	K.DLPPDTTLLDLQNNK.I			848.942	2	1696.88	1696.88	0	0.8	78	Specific	347.83	347.83	347.83	2.76	419	>>sp|P07585|PGS2_HUMAN Decorin OS=Homo sapiens OX=9606 GN=DCN PE=1 SV=1	337	iq3057_decorin_in_solutionr.ScanId;v=1;d1=70538.70538.2	controllerType=0 controllerNumber=1 scan=70538	123.57
38741:2	1	K.DLPPDTTLLDLQNNK.I			848.941	2	1696.87	1696.88	0	-0.3	78	Specific	348.99	348.99	348.99	4.75	419	>>sp|P07585|PGS2_HUMAN Decorin OS=Homo sapiens OX=9606 GN=DCN PE=1 SV=1	337	iq3057_decorin_in_solutionr.ScanId;v=1;d1=44572.44572.2	controllerType=0 controllerNumber=1 scan=44572	85.623
29588:3	1	K.DLPPDTTLLDLQNNK.I			566.296	3	1696.87	1696.88	0	-0.9	78	Specific	358.13	329.94	329.94	2.61	419	>>sp|P07585|PGS2_HUMAN Decorin OS=Homo sapiens OX=9606 GN=DCN PE=1 SV=1	337	iq3057_decorin_in_solutionr.ScanId;v=1;d1=35084.35084.3	controllerType=0 controllerNumber=1 scan=35084	72.236
39834:2	1	K.DLPPDTTLLDLQNNK.I			848.941	2	1696.87	1696.88	0	-0.5	78	Specific	359.66	359.66	359.66	4.75	419	>>sp|P07585|PGS2_HUMAN Decorin OS=Homo sapiens OX=9606 GN=DCN PE=1 SV=1	337	iq3057_decorin_in_solutionr.ScanId;v=1;d1=45740.45740.2	controllerType=0 controllerNumber=1 scan=45740	87.3993
58284:2	1	K.DLPPDTTLLDLQNNK.I			848.941	2	1696.87	1696.88	0	-0.4	78	Specific	362.05	356.07	356.07	2.72	419	>>sp|P07585|PGS2_HUMAN Decorin OS=Homo sapiens OX=9606 GN=DCN PE=1 SV=1	337	iq3057_decorin_in_solutionr.ScanId;v=1;d1=64841.64841.2	controllerType=0 controllerNumber=1 scan=64841	114.578
39041:2	1	K.DLPPDTTLLDLQNNK.I			848.941	2	1696.88	1696.88	0	0.1	78	Specific	367.61	367.61	367.61	5.25	419	>>sp|P07585|PGS2_HUMAN Decorin OS=Homo sapiens OX=9606 GN=DCN PE=1 SV=1	337	iq3057_decorin_in_solutionr.ScanId;v=1;d1=44913.44913.2	controllerType=0 controllerNumber=1 scan=44913	86.2038
39312:2	1	K.DLPPDTTLLDLQNNK.I			848.942	2	1696.88	1696.88	0	0.6	78	Specific	370.67	370.67	370.67	5.32	419	>>sp|P07585|PGS2_HUMAN Decorin OS=Homo sapiens OX=9606 GN=DCN PE=1 SV=1	337	iq3057_decorin_in_solutionr.ScanId;v=1;d1=45202.45202.2	controllerType=0 controllerNumber=1 scan=45202	86.6363
61324:2	1	K.DLPPDTTLLDLQNNK.I			848.942	2	1696.88	1696.88	0	0.4	78	Specific	379.03	359.86	359.86	2.73	419	>>sp|P07585|PGS2_HUMAN Decorin OS=Homo sapiens OX=9606 GN=DCN PE=1 SV=1	337	iq3057_decorin_in_solutionr.ScanId;v=1;d1=67996.67996.2	controllerType=0 controllerNumber=1 scan=67996	119.343
38750:2	1	K.DLPPDTTLLDLQNNK.I			848.941	2	1696.88	1696.88	0	0	78	Specific	379.16	379.16	379.16	5.25	419	>>sp|P07585|PGS2_HUMAN Decorin OS=Homo sapiens OX=9606 GN=DCN PE=1 SV=1	337	iq3057_decorin_in_solutionr.ScanId;v=1;d1=44582.44582.2	controllerType=0 controllerNumber=1 scan=44582	85.6354
29284:3	1	K.DLPPDTTLLDLQNNK.I			566.297	3	1696.88	1696.88	0	0.4	78	Specific	380.77	362.88	362.88	2.76	419	>>sp|P07585|PGS2_HUMAN Decorin OS=Homo sapiens OX=9606 GN=DCN PE=1 SV=1	337	iq3057_decorin_in_solutionr.ScanId;v=1;d1=34771.34771.3	controllerType=0 controllerNumber=1 scan=34771	71.8001
38932:2	1	K.DLPPDTTLLDLQNNK.I			848.941	2	1696.87	1696.88	0	-0.2	78	Specific	381.13	381.13	381.13	6.14	419	>>sp|P07585|PGS2_HUMAN Decorin OS=Homo sapiens OX=9606 GN=DCN PE=1 SV=1	337	iq3057_decorin_in_solutionr.ScanId;v=1;d1=44792.44792.2	controllerType=0 controllerNumber=1 scan=44792	86.0077
54433:2	1	K.DLPPDTTLLDLQNNK.I			848.941	2	1696.87	1696.88	0	-0.5	78	Specific	381.38	367.31	367.31	2.81	419	>>sp|P07585|PGS2_HUMAN Decorin OS=Homo sapiens OX=9606 GN=DCN PE=1 SV=1	337	iq3057_decorin_in_solutionr.ScanId;v=1;d1=60813.60813.2	controllerType=0 controllerNumber=1 scan=60813	108.517
40006:2	1	K.DLPPDTTLLDLQNNK.I			848.941	2	1696.88	1696.88	0	0.1	78	Specific	382.79	382.79	382.79	6.14	419	>>sp|P07585|PGS2_HUMAN Decorin OS=Homo sapiens OX=9606 GN=DCN PE=1 SV=1	337	iq3057_decorin_in_solutionr.ScanId;v=1;d1=45917.45917.2	controllerType=0 controllerNumber=1 scan=45917	87.6439
62717:2	1	K.DLPPDTTLLDLQNNK.I			848.942	2	1696.88	1696.88	0	1	78	Specific	384.47	384.47	384.47	6.21	419	>>sp|P07585|PGS2_HUMAN Decorin OS=Homo sapiens OX=9606 GN=DCN PE=1 SV=1	337	iq3057_decorin_in_solutionr.ScanId;v=1;d1=69468.69468.2	controllerType=0 controllerNumber=1 scan=69468	121.721
60448:2	1	K.DLPPDTTLLDLQNNK.I			848.942	2	1696.88	1696.88	0	0.5	78	Specific	384.61	367.82	367.82	3.59	419	>>sp|P07585|PGS2_HUMAN Decorin OS=Homo sapiens OX=9606 GN=DCN PE=1 SV=1	337	iq3057_decorin_in_solutionr.ScanId;v=1;d1=67084.67084.2	controllerType=0 controllerNumber=1 scan=67084	117.952
38471:2	1	K.DLPPDTTLLDLQNNK.I			848.942	2	1696.88	1696.88	0	0.3	78	Specific	385.13	385.13	385.13	6.14	419	>>sp|P07585|PGS2_HUMAN Decorin OS=Homo sapiens OX=9606 GN=DCN PE=1 SV=1	337	iq3057_decorin_in_solutionr.ScanId;v=1;d1=44258.44258.2	controllerType=0 controllerNumber=1 scan=44258	85.0734
63227:2	1	K.DLPPDTTLLDLQNNK.I			848.942	2	1696.88	1696.88	0	1.3	78	Specific	388.71	311.22	311.22	3.08	419	>>sp|P07585|PGS2_HUMAN Decorin OS=Homo sapiens OX=9606 GN=DCN PE=1 SV=1	337	iq3057_decorin_in_solutionr.ScanId;v=1;d1=70005.70005.2	controllerType=0 controllerNumber=1 scan=70005	122.612
38651:2	1	K.DLPPDTTLLDLQNNK.I			848.941	2	1696.88	1696.88	0	0.1	78	Specific	390.12	390.12	390.12	6.14	419	>>sp|P07585|PGS2_HUMAN Decorin OS=Homo sapiens OX=9606 GN=DCN PE=1 SV=1	337	iq3057_decorin_in_solutionr.ScanId;v=1;d1=44467.44467.2	controllerType=0 controllerNumber=1 scan=44467	85.4392
62399:2	1	K.DLPPDTTLLDLQNNK.I			848.94	2	1696.87	1696.88	0	-1.2	78	Specific	391.56	391.56	391.56	4.56	419	>>sp|P07585|PGS2_HUMAN Decorin OS=Homo sapiens OX=9606 GN=DCN PE=1 SV=1	337	iq3057_decorin_in_solutionr.ScanId;v=1;d1=69133.69133.2	controllerType=0 controllerNumber=1 scan=69133	121.18
39473:2	1	K.DLPPDTTLLDLQNNK.I			848.942	2	1696.88	1696.88	0	0.6	78	Specific	393.9	393.9	393.9	6.21	419	>>sp|P07585|PGS2_HUMAN Decorin OS=Homo sapiens OX=9606 GN=DCN PE=1 SV=1	337	iq3057_decorin_in_solutionr.ScanId;v=1;d1=45368.45368.2	controllerType=0 controllerNumber=1 scan=45368	86.8666
31372:3	1	K.DLPPDTTLLDLQNNK.I			566.297	3	1696.88	1696.88	0	-0.1	78	Specific	394.05	394.05	394.05	4.15	419	>>sp|P07585|PGS2_HUMAN Decorin OS=Homo sapiens OX=9606 GN=DCN PE=1 SV=1	337	iq3057_decorin_in_solutionr.ScanId;v=1;d1=36921.36921.3	controllerType=0 controllerNumber=1 scan=36921	74.7884
60847:2	1	K.DLPPDTTLLDLQNNK.I			848.942	2	1696.88	1696.88	0	0.6	78	Specific	399.72	381.25	381.25	6.21	419	>>sp|P07585|PGS2_HUMAN Decorin OS=Homo sapiens OX=9606 GN=DCN PE=1 SV=1	337	iq3057_decorin_in_solutionr.ScanId;v=1;d1=67499.67499.2	controllerType=0 controllerNumber=1 scan=67499	118.576
54722:2	1	K.DLPPDTTLLDLQNNK.I			848.939	2	1696.87	1696.88	0	-2.6	78	Specific	399.81	385.88	385.88	2.74	419	>>sp|P07585|PGS2_HUMAN Decorin OS=Homo sapiens OX=9606 GN=DCN PE=1 SV=1	337	iq3057_decorin_in_solutionr.ScanId;v=1;d1=61141.61141.2	controllerType=0 controllerNumber=1 scan=61141	109.105
30900:3	1	K.DLPPDTTLLDLQNNK.I			566.296	3	1696.87	1696.88	0	-0.4	78	Specific	400.17	400.17	400.17	4.47	419	>>sp|P07585|PGS2_HUMAN Decorin OS=Homo sapiens OX=9606 GN=DCN PE=1 SV=1	337	iq3057_decorin_in_solutionr.ScanId;v=1;d1=36436.36436.3	controllerType=0 controllerNumber=1 scan=36436	74.1148
38693:2	1	K.DLPPDTTLLDLQNNK.I			848.941	2	1696.87	1696.88	0	-0.5	78	Specific	402.24	402.24	402.24	6.23	419	>>sp|P07585|PGS2_HUMAN Decorin OS=Homo sapiens OX=9606 GN=DCN PE=1 SV=1	337	iq3057_decorin_in_solutionr.ScanId;v=1;d1=44517.44517.2	controllerType=0 controllerNumber=1 scan=44517	85.5287
38180:2	1	K.DLPPDTTLLDLQNNK.I			848.94	2	1696.87	1696.88	0	-1	78	Specific	403.06	403.06	403.06	6.23	419	>>sp|P07585|PGS2_HUMAN Decorin OS=Homo sapiens OX=9606 GN=DCN PE=1 SV=1	337	iq3057_decorin_in_solutionr.ScanId;v=1;d1=43950.43950.2	controllerType=0 controllerNumber=1 scan=43950	84.6296
39158:2	1	K.DLPPDTTLLDLQNNK.I			848.941	2	1696.87	1696.88	0	-0.2	78	Specific	403.96	403.96	403.96	6.23	419	>>sp|P07585|PGS2_HUMAN Decorin OS=Homo sapiens OX=9606 GN=DCN PE=1 SV=1	337	iq3057_decorin_in_solutionr.ScanId;v=1;d1=45040.45040.2	controllerType=0 controllerNumber=1 scan=45040	86.4002
58371:2	1	K.DLPPDTTLLDLQNNK.I			848.942	2	1696.88	1696.88	0	0.3	78	Specific	403.97	403.97	403.97	4.83	419	>>sp|P07585|PGS2_HUMAN Decorin OS=Homo sapiens OX=9606 GN=DCN PE=1 SV=1	337	iq3057_decorin_in_solutionr.ScanId;v=1;d1=64933.64933.2	controllerType=0 controllerNumber=1 scan=64933	114.71
38570:2	1	K.DLPPDTTLLDLQNNK.I			848.941	2	1696.88	1696.88	0	0	78	Specific	404	404	404	6.23	419	>>sp|P07585|PGS2_HUMAN Decorin OS=Homo sapiens OX=9606 GN=DCN PE=1 SV=1	337	iq3057_decorin_in_solutionr.ScanId;v=1;d1=44369.44369.2	controllerType=0 controllerNumber=1 scan=44369	85.2548
61676:2	1	K.DLPPDTTLLDLQNNK.I			848.94	2	1696.87	1696.88	0	-1	78	Specific	407.19	372.32	372.32	5.1	419	>>sp|P07585|PGS2_HUMAN Decorin OS=Homo sapiens OX=9606 GN=DCN PE=1 SV=1	337	iq3057_decorin_in_solutionr.ScanId;v=1;d1=68364.68364.2	controllerType=0 controllerNumber=1 scan=68364	119.918
38832:2	1	K.DLPPDTTLLDLQNNK.I			848.941	2	1696.87	1696.88	0	-0.2	78	Specific	408.19	408.19	408.19	6.23	419	>>sp|P07585|PGS2_HUMAN Decorin OS=Homo sapiens OX=9606 GN=DCN PE=1 SV=1	337	iq3057_decorin_in_solutionr.ScanId;v=1;d1=44677.44677.2	controllerType=0 controllerNumber=1 scan=44677	85.81
30938:3	1	K.DLPPDTTLLDLQNNK.I			566.296	3	1696.87	1696.88	0	-0.8	78	Specific	410.38	410.38	410.38	4.26	419	>>sp|P07585|PGS2_HUMAN Decorin OS=Homo sapiens OX=9606 GN=DCN PE=1 SV=1	337	iq3057_decorin_in_solutionr.ScanId;v=1;d1=36475.36475.3	controllerType=0 controllerNumber=1 scan=36475	74.1674
62112:2	1	K.DLPPDTTLLDLQNNK.I			848.942	2	1696.88	1696.88	0	0.8	78	Specific	412.85	405.91	405.91	6.3	419	>>sp|P07585|PGS2_HUMAN Decorin OS=Homo sapiens OX=9606 GN=DCN PE=1 SV=1	337	iq3057_decorin_in_solutionr.ScanId;v=1;d1=68829.68829.2	controllerType=0 controllerNumber=1 scan=68829	120.682
62251:2	1	K.DLPPDTTLLDLQNNK.I			848.942	2	1696.88	1696.88	0	1.2	78	Specific	414.09	414.09	414.09	6.3	419	>>sp|P07585|PGS2_HUMAN Decorin OS=Homo sapiens OX=9606 GN=DCN PE=1 SV=1	337	iq3057_decorin_in_solutionr.ScanId;v=1;d1=68977.68977.2	controllerType=0 controllerNumber=1 scan=68977	120.926
30501:3	1	K.DLPPDTTLLDLQNNK.I			566.296	3	1696.87	1696.88	0	-0.5	78	Specific	417.99	341.58	341.58	2.74	419	>>sp|P07585|PGS2_HUMAN Decorin OS=Homo sapiens OX=9606 GN=DCN PE=1 SV=1	337	iq3057_decorin_in_solutionr.ScanId;v=1;d1=36026.36026.3	controllerType=0 controllerNumber=1 scan=36026	73.5511
60246:2	1	K.DLPPDTTLLDLQNNK.I			848.942	2	1696.88	1696.88	0	1.1	78	Specific	420.97	419.89	419.89	6.3	419	>>sp|P07585|PGS2_HUMAN Decorin OS=Homo sapiens OX=9606 GN=DCN PE=1 SV=1	337	iq3057_decorin_in_solutionr.ScanId;v=1;d1=66876.66876.2	controllerType=0 controllerNumber=1 scan=66876	117.638
30579:3	1	K.DLPPDTTLLDLQNNK.I			566.296	3	1696.87	1696.88	0	-0.2	78	Specific	421.87	421.87	421.87	4.61	419	>>sp|P07585|PGS2_HUMAN Decorin OS=Homo sapiens OX=9606 GN=DCN PE=1 SV=1	337	iq3057_decorin_in_solutionr.ScanId;v=1;d1=36106.36106.3	controllerType=0 controllerNumber=1 scan=36106	73.6596
41047:2	1	K.DLPPDTTLLDLQNNK.I			848.941	2	1696.87	1696.88	0	-0.9	78	Specific	423.88	418.58	418.58	6.23	419	>>sp|P07585|PGS2_HUMAN Decorin OS=Homo sapiens OX=9606 GN=DCN PE=1 SV=1	337	iq3057_decorin_in_solutionr.ScanId;v=1;d1=46987.46987.2	controllerType=0 controllerNumber=1 scan=46987	89.0735
38400:2	1	K.DLPPDTTLLDLQNNK.I			848.941	2	1696.88	1696.88	0	-0.1	78	Specific	425.72	425.72	425.72	6.23	419	>>sp|P07585|PGS2_HUMAN Decorin OS=Homo sapiens OX=9606 GN=DCN PE=1 SV=1	337	iq3057_decorin_in_solutionr.ScanId;v=1;d1=44182.44182.2	controllerType=0 controllerNumber=1 scan=44182	84.9619
63637:2	1	K.DLPPDTTLLDLQNNK.I			848.94	2	1696.87	1696.88	0	-1.3	78	Specific	426.24	386.9	386.9	5.77	419	>>sp|P07585|PGS2_HUMAN Decorin OS=Homo sapiens OX=9606 GN=DCN PE=1 SV=1	337	iq3057_decorin_in_solutionr.ScanId;v=1;d1=70459.70459.2	controllerType=0 controllerNumber=1 scan=70459	123.425
54814:2	1	K.DLPPDTTLLDLQNNK.I			848.94	2	1696.87	1696.88	0	-1.3	78	Specific	427.93	394.52	394.52	4.28	419	>>sp|P07585|PGS2_HUMAN Decorin OS=Homo sapiens OX=9606 GN=DCN PE=1 SV=1	337	iq3057_decorin_in_solutionr.ScanId;v=1;d1=61243.61243.2	controllerType=0 controllerNumber=1 scan=61243	109.267
59501:2	1	K.DLPPDTTLLDLQNNK.I			848.941	2	1696.88	1696.88	0	0.2	78	Specific	429.22	390.1	390.1	6.23	419	>>sp|P07585|PGS2_HUMAN Decorin OS=Homo sapiens OX=9606 GN=DCN PE=1 SV=1	337	iq3057_decorin_in_solutionr.ScanId;v=1;d1=66105.66105.2	controllerType=0 controllerNumber=1 scan=66105	116.45
31221:3	1	K.DLPPDTTLLDLQNNK.I			566.297	3	1696.88	1696.88	0	0.9	78	Specific	430.37	430.34	430.34	4.33	419	>>sp|P07585|PGS2_HUMAN Decorin OS=Homo sapiens OX=9606 GN=DCN PE=1 SV=1	337	iq3057_decorin_in_solutionr.ScanId;v=1;d1=36766.36766.3	controllerType=0 controllerNumber=1 scan=36766	74.5713
47465:2	1	K.DLPPDTTLLDLQNNK.I			848.941	2	1696.87	1696.88	0	-0.2	78	Specific	431.76	394.88	394.88	6.23	419	>>sp|P07585|PGS2_HUMAN Decorin OS=Homo sapiens OX=9606 GN=DCN PE=1 SV=1	337	iq3057_decorin_in_solutionr.ScanId;v=1;d1=53594.53594.2	controllerType=0 controllerNumber=1 scan=53594	98.2307
61966:2	1	K.DLPPDTTLLDLQNNK.I			848.941	2	1696.88	1696.88	0	0.1	78	Specific	431.85	364.99	364.99	5.56	419	>>sp|P07585|PGS2_HUMAN Decorin OS=Homo sapiens OX=9606 GN=DCN PE=1 SV=1	337	iq3057_decorin_in_solutionr.ScanId;v=1;d1=68674.68674.2	controllerType=0 controllerNumber=1 scan=68674	120.428
31002:3	1	K.DLPPDTTLLDLQNNK.I			566.296	3	1696.87	1696.88	0	-0.8	78	Specific	432.01	432.01	432.01	4.26	419	>>sp|P07585|PGS2_HUMAN Decorin OS=Homo sapiens OX=9606 GN=DCN PE=1 SV=1	337	iq3057_decorin_in_solutionr.ScanId;v=1;d1=36541.36541.3	controllerType=0 controllerNumber=1 scan=36541	74.2599
63040:2	1	K.DLPPDTTLLDLQNNK.I			848.943	2	1696.88	1696.88	0	1.6	78	Specific	444.91	444.91	444.91	5.55	419	>>sp|P07585|PGS2_HUMAN Decorin OS=Homo sapiens OX=9606 GN=DCN PE=1 SV=1	337	iq3057_decorin_in_solutionr.ScanId;v=1;d1=69806.69806.2	controllerType=0 controllerNumber=1 scan=69806	122.271
31262:3	1	K.DLPPDTTLLDLQNNK.I			566.297	3	1696.88	1696.88	0	0.6	78	Specific	448.89	448.89	448.89	4.51	419	>>sp|P07585|PGS2_HUMAN Decorin OS=Homo sapiens OX=9606 GN=DCN PE=1 SV=1	337	iq3057_decorin_in_solutionr.ScanId;v=1;d1=36808.36808.3	controllerType=0 controllerNumber=1 scan=36808	74.6309
62560:2	1	K.DLPPDTTLLDLQNNK.I			848.942	2	1696.88	1696.88	0	1.1	78	Specific	449.02	449.02	449.02	6.48	419	>>sp|P07585|PGS2_HUMAN Decorin OS=Homo sapiens OX=9606 GN=DCN PE=1 SV=1	337	iq3057_decorin_in_solutionr.ScanId;v=1;d1=69303.69303.2	controllerType=0 controllerNumber=1 scan=69303	121.454
39659:2	1	K.DLPPDTTLLDLQNNK.I			848.941	2	1696.88	1696.88	0	0.2	78	Specific	452.17	452.17	452.17	6.4	419	>>sp|P07585|PGS2_HUMAN Decorin OS=Homo sapiens OX=9606 GN=DCN PE=1 SV=1	337	iq3057_decorin_in_solutionr.ScanId;v=1;d1=45560.45560.2	controllerType=0 controllerNumber=1 scan=45560	87.1389
59855:2	1	K.DLPPDTTLLDLQNNK.I			848.942	2	1696.88	1696.88	0	0.3	78	Specific	452.35	418.05	418.05	6.4	419	>>sp|P07585|PGS2_HUMAN Decorin OS=Homo sapiens OX=9606 GN=DCN PE=1 SV=1	337	iq3057_decorin_in_solutionr.ScanId;v=1;d1=66472.66472.2	controllerType=0 controllerNumber=1 scan=66472	117.02
38205:2	1	K.DLPPDTTLLDLQNNK.I			848.941	2	1696.87	1696.88	0	-0.4	78	Specific	454.65	454.65	454.65	6.4	419	>>sp|P07585|PGS2_HUMAN Decorin OS=Homo sapiens OX=9606 GN=DCN PE=1 SV=1	337	iq3057_decorin_in_solutionr.ScanId;v=1;d1=43976.43976.2	controllerType=0 controllerNumber=1 scan=43976	84.6653
58734:2	1	K.DLPPDTTLLDLQNNK.I			848.942	2	1696.88	1696.88	0	0.3	78	Specific	459.42	425.72	425.72	5.35	419	>>sp|P07585|PGS2_HUMAN Decorin OS=Homo sapiens OX=9606 GN=DCN PE=1 SV=1	337	iq3057_decorin_in_solutionr.ScanId;v=1;d1=65314.65314.2	controllerType=0 controllerNumber=1 scan=65314	115.271
29997:3	1	K.DLPPDTTLLDLQNNK.I			566.297	3	1696.88	1696.88	0	-0.1	78	Specific	460.15	460.15	460.15	6.04	419	>>sp|P07585|PGS2_HUMAN Decorin OS=Homo sapiens OX=9606 GN=DCN PE=1 SV=1	337	iq3057_decorin_in_solutionr.ScanId;v=1;d1=35508.35508.3	controllerType=0 controllerNumber=1 scan=35508	72.8377
30280:3	1	K.DLPPDTTLLDLQNNK.I			566.296	3	1696.87	1696.88	0	-0.2	78	Specific	460.45	452.78	452.78	6.04	419	>>sp|P07585|PGS2_HUMAN Decorin OS=Homo sapiens OX=9606 GN=DCN PE=1 SV=1	337	iq3057_decorin_in_solutionr.ScanId;v=1;d1=35799.35799.3	controllerType=0 controllerNumber=1 scan=35799	73.2414
61808:2	1	K.DLPPDTTLLDLQNNK.I			848.942	2	1696.88	1696.88	0	0.7	78	Specific	462.35	462.35	462.35	6.61	419	>>sp|P07585|PGS2_HUMAN Decorin OS=Homo sapiens OX=9606 GN=DCN PE=1 SV=1	337	iq3057_decorin_in_solutionr.ScanId;v=1;d1=68505.68505.2	controllerType=0 controllerNumber=1 scan=68505	120.15
54962:2	1	K.DLPPDTTLLDLQNNK.I			848.941	2	1696.87	1696.88	0	-0.8	78	Specific	464.12	426.25	426.25	6.54	419	>>sp|P07585|PGS2_HUMAN Decorin OS=Homo sapiens OX=9606 GN=DCN PE=1 SV=1	337	iq3057_decorin_in_solutionr.ScanId;v=1;d1=61402.61402.2	controllerType=0 controllerNumber=1 scan=61402	109.519
58052:2	1	K.DLPPDTTLLDLQNNK.I			848.942	2	1696.88	1696.88	0	0.6	78	Specific	464.91	426.63	426.63	6.61	419	>>sp|P07585|PGS2_HUMAN Decorin OS=Homo sapiens OX=9606 GN=DCN PE=1 SV=1	337	iq3057_decorin_in_solutionr.ScanId;v=1;d1=64596.64596.2	controllerType=0 controllerNumber=1 scan=64596	114.206
38349:2	1	K.DLPPDTTLLDLQNNK.I			848.941	2	1696.87	1696.88	0	-0.2	78	Specific	465.79	465.79	465.79	6.54	419	>>sp|P07585|PGS2_HUMAN Decorin OS=Homo sapiens OX=9606 GN=DCN PE=1 SV=1	337	iq3057_decorin_in_solutionr.ScanId;v=1;d1=44126.44126.2	controllerType=0 controllerNumber=1 scan=44126	84.8737
55191:2	1	K.DLPPDTTLLDLQNNK.I			848.941	2	1696.88	1696.88	0	0.1	78	Specific	466.12	418.4	418.4	6.54	419	>>sp|P07585|PGS2_HUMAN Decorin OS=Homo sapiens OX=9606 GN=DCN PE=1 SV=1	337	iq3057_decorin_in_solutionr.ScanId;v=1;d1=61643.61643.2	controllerType=0 controllerNumber=1 scan=61643	109.88
62892:2	1	K.DLPPDTTLLDLQNNK.I			848.942	2	1696.88	1696.88	0	0.3	78	Specific	467.42	467.42	467.42	6.54	419	>>sp|P07585|PGS2_HUMAN Decorin OS=Homo sapiens OX=9606 GN=DCN PE=1 SV=1	337	iq3057_decorin_in_solutionr.ScanId;v=1;d1=69649.69649.2	controllerType=0 controllerNumber=1 scan=69649	122.005
62563:2	1	K.DLPPDTTLLDLQNNK.I			848.942	2	1696.88	1696.88	0	1.1	78	Specific	468.19	468.19	468.19	6.61	419	>>sp|P07585|PGS2_HUMAN Decorin OS=Homo sapiens OX=9606 GN=DCN PE=1 SV=1	337	iq3057_decorin_in_solutionr.ScanId;v=1;d1=69306.69306.2	controllerType=0 controllerNumber=1 scan=69306	121.458
55145:2	1	K.DLPPDTTLLDLQNNK.I			848.941	2	1696.87	1696.88	0	-0.3	78	Specific	468.25	410.99	410.99	6.54	419	>>sp|P07585|PGS2_HUMAN Decorin OS=Homo sapiens OX=9606 GN=DCN PE=1 SV=1	337	iq3057_decorin_in_solutionr.ScanId;v=1;d1=61596.61596.2	controllerType=0 controllerNumber=1 scan=61596	109.815
60094:2	1	K.DLPPDTTLLDLQNNK.I			848.942	2	1696.88	1696.88	0	1	78	Specific	470.91	462.45	462.45	6.61	419	>>sp|P07585|PGS2_HUMAN Decorin OS=Homo sapiens OX=9606 GN=DCN PE=1 SV=1	337	iq3057_decorin_in_solutionr.ScanId;v=1;d1=66719.66719.2	controllerType=0 controllerNumber=1 scan=66719	117.391
30034:3	1	K.DLPPDTTLLDLQNNK.I			566.297	3	1696.88	1696.88	0	0.5	78	Specific	471.18	417.33	417.33	5.06	419	>>sp|P07585|PGS2_HUMAN Decorin OS=Homo sapiens OX=9606 GN=DCN PE=1 SV=1	337	iq3057_decorin_in_solutionr.ScanId;v=1;d1=35546.35546.3	controllerType=0 controllerNumber=1 scan=35546	72.8905
30069:3	1	K.DLPPDTTLLDLQNNK.I			566.296	3	1696.87	1696.88	0	-0.2	78	Specific	472.39	467.44	467.44	4.98	419	>>sp|P07585|PGS2_HUMAN Decorin OS=Homo sapiens OX=9606 GN=DCN PE=1 SV=1	337	iq3057_decorin_in_solutionr.ScanId;v=1;d1=35582.35582.3	controllerType=0 controllerNumber=1 scan=35582	72.9395
61166:2	1	K.DLPPDTTLLDLQNNK.I			848.942	2	1696.88	1696.88	0	0.8	78	Specific	472.49	448.58	448.58	6.61	419	>>sp|P07585|PGS2_HUMAN Decorin OS=Homo sapiens OX=9606 GN=DCN PE=1 SV=1	337	iq3057_decorin_in_solutionr.ScanId;v=1;d1=67832.67832.2	controllerType=0 controllerNumber=1 scan=67832	119.091
59677:2	1	K.DLPPDTTLLDLQNNK.I			848.942	2	1696.88	1696.88	0	0.3	78	Specific	473.6	404.21	404.21	6.54	419	>>sp|P07585|PGS2_HUMAN Decorin OS=Homo sapiens OX=9606 GN=DCN PE=1 SV=1	337	iq3057_decorin_in_solutionr.ScanId;v=1;d1=66288.66288.2	controllerType=0 controllerNumber=1 scan=66288	116.737
41340:2	1	K.DLPPDTTLLDLQNNK.I			848.941	2	1696.87	1696.88	0	-0.5	78	Specific	474.65	421.21	421.21	6.54	419	>>sp|P07585|PGS2_HUMAN Decorin OS=Homo sapiens OX=9606 GN=DCN PE=1 SV=1	337	iq3057_decorin_in_solutionr.ScanId;v=1;d1=47288.47288.2	controllerType=0 controllerNumber=1 scan=47288	89.4658
30532:3	1	K.DLPPDTTLLDLQNNK.I			566.296	3	1696.87	1696.88	0	-0.5	78	Specific	476.9	404.55	404.55	4.78	419	>>sp|P07585|PGS2_HUMAN Decorin OS=Homo sapiens OX=9606 GN=DCN PE=1 SV=1	337	iq3057_decorin_in_solutionr.ScanId;v=1;d1=36058.36058.3	controllerType=0 controllerNumber=1 scan=36058	73.5951
56870:2	1	K.DLPPDTTLLDLQNNK.I			848.942	2	1696.88	1696.88	0	0.8	78	Specific	477.5	455.13	455.13	5.35	419	>>sp|P07585|PGS2_HUMAN Decorin OS=Homo sapiens OX=9606 GN=DCN PE=1 SV=1	337	iq3057_decorin_in_solutionr.ScanId;v=1;d1=63376.63376.2	controllerType=0 controllerNumber=1 scan=63376	112.396
58771:2	1	K.DLPPDTTLLDLQNNK.I			848.941	2	1696.88	1696.88	0	0.2	78	Specific	477.73	449.51	449.51	6.54	419	>>sp|P07585|PGS2_HUMAN Decorin OS=Homo sapiens OX=9606 GN=DCN PE=1 SV=1	337	iq3057_decorin_in_solutionr.ScanId;v=1;d1=65352.65352.2	controllerType=0 controllerNumber=1 scan=65352	115.324
55408:2	1	K.DLPPDTTLLDLQNNK.I			848.941	2	1696.87	1696.88	0	-0.2	78	Specific	478.05	422.98	422.98	5.41	419	>>sp|P07585|PGS2_HUMAN Decorin OS=Homo sapiens OX=9606 GN=DCN PE=1 SV=1	337	iq3057_decorin_in_solutionr.ScanId;v=1;d1=61866.61866.2	controllerType=0 controllerNumber=1 scan=61866	110.194
60842:2	1	K.DLPPDTTLLDLQNNK.I			848.942	2	1696.88	1696.88	0	0.6	78	Specific	478.15	467.85	467.85	6.61	419	>>sp|P07585|PGS2_HUMAN Decorin OS=Homo sapiens OX=9606 GN=DCN PE=1 SV=1	337	iq3057_decorin_in_solutionr.ScanId;v=1;d1=67494.67494.2	controllerType=0 controllerNumber=1 scan=67494	118.569
30245:3	1	K.DLPPDTTLLDLQNNK.I			566.296	3	1696.87	1696.88	0	-0.4	78	Specific	479.23	458.39	458.39	4.98	419	>>sp|P07585|PGS2_HUMAN Decorin OS=Homo sapiens OX=9606 GN=DCN PE=1 SV=1	337	iq3057_decorin_in_solutionr.ScanId;v=1;d1=35763.35763.3	controllerType=0 controllerNumber=1 scan=35763	73.1918
54935:2	1	K.DLPPDTTLLDLQNNK.I			848.941	2	1696.88	1696.88	0	0	78	Specific	481.21	438.58	438.58	6.59	419	>>sp|P07585|PGS2_HUMAN Decorin OS=Homo sapiens OX=9606 GN=DCN PE=1 SV=1	337	iq3057_decorin_in_solutionr.ScanId;v=1;d1=61374.61374.2	controllerType=0 controllerNumber=1 scan=61374	109.479
57749:2	1	K.DLPPDTTLLDLQNNK.I			848.942	2	1696.88	1696.88	0	0.8	78	Specific	481.67	446.04	446.04	6.67	419	>>sp|P07585|PGS2_HUMAN Decorin OS=Homo sapiens OX=9606 GN=DCN PE=1 SV=1	337	iq3057_decorin_in_solutionr.ScanId;v=1;d1=64284.64284.2	controllerType=0 controllerNumber=1 scan=64284	113.74
54957:2	1	K.DLPPDTTLLDLQNNK.I			848.941	2	1696.87	1696.88	0	-0.8	78	Specific	483.15	448.39	448.39	5.47	419	>>sp|P07585|PGS2_HUMAN Decorin OS=Homo sapiens OX=9606 GN=DCN PE=1 SV=1	337	iq3057_decorin_in_solutionr.ScanId;v=1;d1=61397.61397.2	controllerType=0 controllerNumber=1 scan=61397	109.511
63015:2	1	K.DLPPDTTLLDLQNNK.I			848.942	2	1696.88	1696.88	0	0.8	78	Specific	483.8	402.72	402.72	6.67	419	>>sp|P07585|PGS2_HUMAN Decorin OS=Homo sapiens OX=9606 GN=DCN PE=1 SV=1	337	iq3057_decorin_in_solutionr.ScanId;v=1;d1=69780.69780.2	controllerType=0 controllerNumber=1 scan=69780	122.231
30321:3	1	K.DLPPDTTLLDLQNNK.I			566.297	3	1696.88	1696.88	0	0	78	Specific	484.66	484.66	484.66	5.04	419	>>sp|P07585|PGS2_HUMAN Decorin OS=Homo sapiens OX=9606 GN=DCN PE=1 SV=1	337	iq3057_decorin_in_solutionr.ScanId;v=1;d1=35841.35841.3	controllerType=0 controllerNumber=1 scan=35841	73.2964
62578:2	1	K.DLPPDTTLLDLQNNK.I			848.942	2	1696.88	1696.88	0	0.3	78	Specific	484.77	412.76	412.76	6.67	419	>>sp|P07585|PGS2_HUMAN Decorin OS=Homo sapiens OX=9606 GN=DCN PE=1 SV=1	337	iq3057_decorin_in_solutionr.ScanId;v=1;d1=69322.69322.2	controllerType=0 controllerNumber=1 scan=69322	121.484
43411:2	1	K.DLPPDTTLLDLQNNK.I			848.941	2	1696.88	1696.88	0	0	78	Specific	486.82	451.78	451.78	6.59	419	>>sp|P07585|PGS2_HUMAN Decorin OS=Homo sapiens OX=9606 GN=DCN PE=1 SV=1	337	iq3057_decorin_in_solutionr.ScanId;v=1;d1=49420.49420.2	controllerType=0 controllerNumber=1 scan=49420	92.3341
55862:2	1	K.DLPPDTTLLDLQNNK.I			848.942	2	1696.88	1696.88	0	0.8	78	Specific	488.94	426.44	426.44	6.67	419	>>sp|P07585|PGS2_HUMAN Decorin OS=Homo sapiens OX=9606 GN=DCN PE=1 SV=1	337	iq3057_decorin_in_solutionr.ScanId;v=1;d1=62334.62334.2	controllerType=0 controllerNumber=1 scan=62334	110.887
40437:2	1	K.DLPPDTTLLDLQNNK.I			848.94	2	1696.87	1696.88	0	-1.5	78	Specific	489.77	457.42	457.42	6.14	419	>>sp|P07585|PGS2_HUMAN Decorin OS=Homo sapiens OX=9606 GN=DCN PE=1 SV=1	337	iq3057_decorin_in_solutionr.ScanId;v=1;d1=46360.46360.2	controllerType=0 controllerNumber=1 scan=46360	88.2418
55394:2	1	K.DLPPDTTLLDLQNNK.I			848.941	2	1696.87	1696.88	0	-0.2	78	Specific	492.59	403.95	403.95	6.59	419	>>sp|P07585|PGS2_HUMAN Decorin OS=Homo sapiens OX=9606 GN=DCN PE=1 SV=1	337	iq3057_decorin_in_solutionr.ScanId;v=1;d1=61852.61852.2	controllerType=0 controllerNumber=1 scan=61852	110.175
61513:2	1	K.DLPPDTTLLDLQNNK.I			848.942	2	1696.88	1696.88	0	1.2	78	Specific	498.63	498.63	498.63	6.67	419	>>sp|P07585|PGS2_HUMAN Decorin OS=Homo sapiens OX=9606 GN=DCN PE=1 SV=1	337	iq3057_decorin_in_solutionr.ScanId;v=1;d1=68194.68194.2	controllerType=0 controllerNumber=1 scan=68194	119.648
60622:2	1	K.DLPPDTTLLDLQNNK.I			848.941	2	1696.87	1696.88	0	-0.7	78	Specific	501.85	493.79	493.79	6.81	419	>>sp|P07585|PGS2_HUMAN Decorin OS=Homo sapiens OX=9606 GN=DCN PE=1 SV=1	337	iq3057_decorin_in_solutionr.ScanId;v=1;d1=67265.67265.2	controllerType=0 controllerNumber=1 scan=67265	118.227
59665:2	1	K.DLPPDTTLLDLQNNK.I			848.942	2	1696.88	1696.88	0	0.3	78	Specific	502.5	427.74	427.74	6.81	419	>>sp|P07585|PGS2_HUMAN Decorin OS=Homo sapiens OX=9606 GN=DCN PE=1 SV=1	337	iq3057_decorin_in_solutionr.ScanId;v=1;d1=66276.66276.2	controllerType=0 controllerNumber=1 scan=66276	116.721
41578:2	1	K.DLPPDTTLLDLQNNK.I			848.941	2	1696.87	1696.88	0	-0.5	78	Specific	503.74	482.88	482.88	6.81	419	>>sp|P07585|PGS2_HUMAN Decorin OS=Homo sapiens OX=9606 GN=DCN PE=1 SV=1	337	iq3057_decorin_in_solutionr.ScanId;v=1;d1=47532.47532.2	controllerType=0 controllerNumber=1 scan=47532	89.7858
40480:2	1	K.DLPPDTTLLDLQNNK.I			848.94	2	1696.87	1696.88	0	-1.7	78	Specific	507.8	468.52	468.52	6.35	419	>>sp|P07585|PGS2_HUMAN Decorin OS=Homo sapiens OX=9606 GN=DCN PE=1 SV=1	337	iq3057_decorin_in_solutionr.ScanId;v=1;d1=46404.46404.2	controllerType=0 controllerNumber=1 scan=46404	88.2993
53317:2	1	K.DLPPDTTLLDLQNNK.I			848.942	2	1696.88	1696.88	0	0.3	78	Specific	508.9	467.6	467.6	5.62	419	>>sp|P07585|PGS2_HUMAN Decorin OS=Homo sapiens OX=9606 GN=DCN PE=1 SV=1	337	iq3057_decorin_in_solutionr.ScanId;v=1;d1=59661.59661.2	controllerType=0 controllerNumber=1 scan=59661	106.894
48305:2	1	K.DLPPDTTLLDLQNNK.I			848.941	2	1696.87	1696.88	0	-0.7	78	Specific	510.98	478.58	478.58	6.81	419	>>sp|P07585|PGS2_HUMAN Decorin OS=Homo sapiens OX=9606 GN=DCN PE=1 SV=1	337	iq3057_decorin_in_solutionr.ScanId;v=1;d1=54458.54458.2	controllerType=0 controllerNumber=1 scan=54458	99.4483
58719:2	1	K.DLPPDTTLLDLQNNK.I			848.942	2	1696.88	1696.88	0	0.3	78	Specific	511.29	444.32	444.32	6.81	419	>>sp|P07585|PGS2_HUMAN Decorin OS=Homo sapiens OX=9606 GN=DCN PE=1 SV=1	337	iq3057_decorin_in_solutionr.ScanId;v=1;d1=65299.65299.2	controllerType=0 controllerNumber=1 scan=65299	115.25
49296:2	1	K.DLPPDTTLLDLQNNK.I			848.941	2	1696.88	1696.88	0	0	78	Specific	511.47	454.81	454.81	6.81	419	>>sp|P07585|PGS2_HUMAN Decorin OS=Homo sapiens OX=9606 GN=DCN PE=1 SV=1	337	iq3057_decorin_in_solutionr.ScanId;v=1;d1=55481.55481.2	controllerType=0 controllerNumber=1 scan=55481	100.887
62408:2	1	K.DLPPDTTLLDLQNNK.I			848.941	2	1696.88	1696.88	0	0.2	78	Specific	512.72	492.02	492.02	6.81	419	>>sp|P07585|PGS2_HUMAN Decorin OS=Homo sapiens OX=9606 GN=DCN PE=1 SV=1	337	iq3057_decorin_in_solutionr.ScanId;v=1;d1=69143.69143.2	controllerType=0 controllerNumber=1 scan=69143	121.198
42238:2	1	K.DLPPDTTLLDLQNNK.I			848.941	2	1696.88	1696.88	0	0.1	78	Specific	513.03	513.03	513.03	5.75	419	>>sp|P07585|PGS2_HUMAN Decorin OS=Homo sapiens OX=9606 GN=DCN PE=1 SV=1	337	iq3057_decorin_in_solutionr.ScanId;v=1;d1=48210.48210.2	controllerType=0 controllerNumber=1 scan=48210	90.6873
60654:2	1	K.DLPPDTTLLDLQNNK.I			848.941	2	1696.88	1696.88	0	-0.1	78	Specific	513.63	459.04	459.04	6.81	419	>>sp|P07585|PGS2_HUMAN Decorin OS=Homo sapiens OX=9606 GN=DCN PE=1 SV=1	337	iq3057_decorin_in_solutionr.ScanId;v=1;d1=67298.67298.2	controllerType=0 controllerNumber=1 scan=67298	118.275
64229:2	1	K.DLPPDTTLLDLQNNK.I			848.942	2	1696.88	1696.88	0	1.1	78	Specific	514.43	490.64	490.64	6.88	419	>>sp|P07585|PGS2_HUMAN Decorin OS=Homo sapiens OX=9606 GN=DCN PE=1 SV=1	337	iq3057_decorin_in_solutionr.ScanId;v=1;d1=71125.71125.2	controllerType=0 controllerNumber=1 scan=71125	124.652
60808:2	1	K.DLPPDTTLLDLQNNK.I			848.942	2	1696.88	1696.88	0	1.1	78	Specific	515.03	492.81	492.81	6.88	419	>>sp|P07585|PGS2_HUMAN Decorin OS=Homo sapiens OX=9606 GN=DCN PE=1 SV=1	337	iq3057_decorin_in_solutionr.ScanId;v=1;d1=67459.67459.2	controllerType=0 controllerNumber=1 scan=67459	118.518
61693:2	1	K.DLPPDTTLLDLQNNK.I			848.942	2	1696.88	1696.88	0	0.8	78	Specific	515.71	469.66	469.66	6.88	419	>>sp|P07585|PGS2_HUMAN Decorin OS=Homo sapiens OX=9606 GN=DCN PE=1 SV=1	337	iq3057_decorin_in_solutionr.ScanId;v=1;d1=68382.68382.2	controllerType=0 controllerNumber=1 scan=68382	119.948
43229:2	1	K.DLPPDTTLLDLQNNK.I			848.941	2	1696.87	1696.88	0	-0.2	78	Specific	517.02	462.76	462.76	6.81	419	>>sp|P07585|PGS2_HUMAN Decorin OS=Homo sapiens OX=9606 GN=DCN PE=1 SV=1	337	iq3057_decorin_in_solutionr.ScanId;v=1;d1=49232.49232.2	controllerType=0 controllerNumber=1 scan=49232	92.071
63356:2	1	K.DLPPDTTLLDLQNNK.I			848.942	2	1696.88	1696.88	0	0.4	78	Specific	518.02	518.02	518.02	6.88	419	>>sp|P07585|PGS2_HUMAN Decorin OS=Homo sapiens OX=9606 GN=DCN PE=1 SV=1	337	iq3057_decorin_in_solutionr.ScanId;v=1;d1=70142.70142.2	controllerType=0 controllerNumber=1 scan=70142	122.846
40686:2	1	K.DLPPDTTLLDLQNNK.I			848.94	2	1696.87	1696.88	0	-1.3	78	Specific	518.41	474.54	474.54	6.35	419	>>sp|P07585|PGS2_HUMAN Decorin OS=Homo sapiens OX=9606 GN=DCN PE=1 SV=1	337	iq3057_decorin_in_solutionr.ScanId;v=1;d1=46616.46616.2	controllerType=0 controllerNumber=1 scan=46616	88.5834
55669:2	1	K.DLPPDTTLLDLQNNK.I			848.941	2	1696.87	1696.88	0	-0.4	78	Specific	519.68	499.11	499.11	6.81	419	>>sp|P07585|PGS2_HUMAN Decorin OS=Homo sapiens OX=9606 GN=DCN PE=1 SV=1	337	iq3057_decorin_in_solutionr.ScanId;v=1;d1=62135.62135.2	controllerType=0 controllerNumber=1 scan=62135	110.588
53819:2	1	K.DLPPDTTLLDLQNNK.I			848.941	2	1696.87	1696.88	0	-0.5	78	Specific	520.41	470.16	470.16	7.3	419	>>sp|P07585|PGS2_HUMAN Decorin OS=Homo sapiens OX=9606 GN=DCN PE=1 SV=1	337	iq3057_decorin_in_solutionr.ScanId;v=1;d1=60180.60180.2	controllerType=0 controllerNumber=1 scan=60180	107.625
59887:2	1	K.DLPPDTTLLDLQNNK.I			848.941	2	1696.88	1696.88	0	0.1	78	Specific	520.97	489.82	489.82	7.3	419	>>sp|P07585|PGS2_HUMAN Decorin OS=Homo sapiens OX=9606 GN=DCN PE=1 SV=1	337	iq3057_decorin_in_solutionr.ScanId;v=1;d1=66505.66505.2	controllerType=0 controllerNumber=1 scan=66505	117.07
55836:2	1	K.DLPPDTTLLDLQNNK.I			848.941	2	1696.88	1696.88	0	-0.1	78	Specific	521.29	425.14	425.14	7.3	419	>>sp|P07585|PGS2_HUMAN Decorin OS=Homo sapiens OX=9606 GN=DCN PE=1 SV=1	337	iq3057_decorin_in_solutionr.ScanId;v=1;d1=62307.62307.2	controllerType=0 controllerNumber=1 scan=62307	110.845
55104:2	1	K.DLPPDTTLLDLQNNK.I			848.941	2	1696.87	1696.88	0	-0.8	78	Specific	522.04	479.12	479.12	7.3	419	>>sp|P07585|PGS2_HUMAN Decorin OS=Homo sapiens OX=9606 GN=DCN PE=1 SV=1	337	iq3057_decorin_in_solutionr.ScanId;v=1;d1=61553.61553.2	controllerType=0 controllerNumber=1 scan=61553	109.751
61804:2	1	K.DLPPDTTLLDLQNNK.I			848.942	2	1696.88	1696.88	0	0.7	78	Specific	522.57	435.75	435.75	7.37	419	>>sp|P07585|PGS2_HUMAN Decorin OS=Homo sapiens OX=9606 GN=DCN PE=1 SV=1	337	iq3057_decorin_in_solutionr.ScanId;v=1;d1=68501.68501.2	controllerType=0 controllerNumber=1 scan=68501	120.144
53870:2	1	K.DLPPDTTLLDLQNNK.I			848.941	2	1696.88	1696.88	0	0	78	Specific	522.68	486.69	486.69	7.3	419	>>sp|P07585|PGS2_HUMAN Decorin OS=Homo sapiens OX=9606 GN=DCN PE=1 SV=1	337	iq3057_decorin_in_solutionr.ScanId;v=1;d1=60232.60232.2	controllerType=0 controllerNumber=1 scan=60232	107.695
62390:2	1	K.DLPPDTTLLDLQNNK.I			848.94	2	1696.87	1696.88	0	-1.2	78	Specific	522.75	512.92	512.92	6.84	419	>>sp|P07585|PGS2_HUMAN Decorin OS=Homo sapiens OX=9606 GN=DCN PE=1 SV=1	337	iq3057_decorin_in_solutionr.ScanId;v=1;d1=69124.69124.2	controllerType=0 controllerNumber=1 scan=69124	121.167
40333:2	1	K.DLPPDTTLLDLQNNK.I			848.94	2	1696.87	1696.88	0	-1.5	78	Specific	522.91	450.86	450.86	6.84	419	>>sp|P07585|PGS2_HUMAN Decorin OS=Homo sapiens OX=9606 GN=DCN PE=1 SV=1	337	iq3057_decorin_in_solutionr.ScanId;v=1;d1=46253.46253.2	controllerType=0 controllerNumber=1 scan=46253	88.0989
55431:2	1	K.DLPPDTTLLDLQNNK.I			848.942	2	1696.88	1696.88	0	0.3	78	Specific	522.92	466.13	466.13	7.37	419	>>sp|P07585|PGS2_HUMAN Decorin OS=Homo sapiens OX=9606 GN=DCN PE=1 SV=1	337	iq3057_decorin_in_solutionr.ScanId;v=1;d1=61890.61890.2	controllerType=0 controllerNumber=1 scan=61890	110.23
56985:2	1	K.DLPPDTTLLDLQNNK.I			848.942	2	1696.88	1696.88	0	0.5	78	Specific	523.52	439.89	439.89	6.25	419	>>sp|P07585|PGS2_HUMAN Decorin OS=Homo sapiens OX=9606 GN=DCN PE=1 SV=1	337	iq3057_decorin_in_solutionr.ScanId;v=1;d1=63495.63495.2	controllerType=0 controllerNumber=1 scan=63495	112.572
40186:2	1	K.DLPPDTTLLDLQNNK.I			848.941	2	1696.87	1696.88	0	-0.4	78	Specific	526.36	519.48	519.48	7.3	419	>>sp|P07585|PGS2_HUMAN Decorin OS=Homo sapiens OX=9606 GN=DCN PE=1 SV=1	337	iq3057_decorin_in_solutionr.ScanId;v=1;d1=46102.46102.2	controllerType=0 controllerNumber=1 scan=46102	87.8903
58935:2	1	K.DLPPDTTLLDLQNNK.I			848.941	2	1696.88	1696.88	0	0.1	78	Specific	526.88	526.88	526.88	7.3	419	>>sp|P07585|PGS2_HUMAN Decorin OS=Homo sapiens OX=9606 GN=DCN PE=1 SV=1	337	iq3057_decorin_in_solutionr.ScanId;v=1;d1=65522.65522.2	controllerType=0 controllerNumber=1 scan=65522	115.578
61938:2	1	K.DLPPDTTLLDLQNNK.I			848.942	2	1696.88	1696.88	0	1.1	78	Specific	527.2	425.5	425.5	7.37	419	>>sp|P07585|PGS2_HUMAN Decorin OS=Homo sapiens OX=9606 GN=DCN PE=1 SV=1	337	iq3057_decorin_in_solutionr.ScanId;v=1;d1=68645.68645.2	controllerType=0 controllerNumber=1 scan=68645	120.385
54156:2	1	K.DLPPDTTLLDLQNNK.I			848.941	2	1696.88	1696.88	0	0	78	Specific	527.38	450.56	450.56	7.3	419	>>sp|P07585|PGS2_HUMAN Decorin OS=Homo sapiens OX=9606 GN=DCN PE=1 SV=1	337	iq3057_decorin_in_solutionr.ScanId;v=1;d1=60527.60527.2	controllerType=0 controllerNumber=1 scan=60527	108.109
51947:2	1	K.DLPPDTTLLDLQNNK.I			848.942	2	1696.88	1696.88	0	0.3	78	Specific	527.81	454.13	454.13	7.37	419	>>sp|P07585|PGS2_HUMAN Decorin OS=Homo sapiens OX=9606 GN=DCN PE=1 SV=1	337	iq3057_decorin_in_solutionr.ScanId;v=1;d1=58252.58252.2	controllerType=0 controllerNumber=1 scan=58252	104.936
63221:2	1	K.DLPPDTTLLDLQNNK.I			848.942	2	1696.88	1696.88	0	1.3	78	Specific	529.07	493.22	493.22	7.37	419	>>sp|P07585|PGS2_HUMAN Decorin OS=Homo sapiens OX=9606 GN=DCN PE=1 SV=1	337	iq3057_decorin_in_solutionr.ScanId;v=1;d1=69999.69999.2	controllerType=0 controllerNumber=1 scan=69999	122.6
57269:2	1	K.DLPPDTTLLDLQNNK.I			848.941	2	1696.87	1696.88	0	-0.2	78	Specific	530.07	486.38	486.38	7.3	419	>>sp|P07585|PGS2_HUMAN Decorin OS=Homo sapiens OX=9606 GN=DCN PE=1 SV=1	337	iq3057_decorin_in_solutionr.ScanId;v=1;d1=63788.63788.2	controllerType=0 controllerNumber=1 scan=63788	113
59178:2	1	K.DLPPDTTLLDLQNNK.I			848.942	2	1696.88	1696.88	0	0.3	78	Specific	530.43	473.91	473.91	7.3	419	>>sp|P07585|PGS2_HUMAN Decorin OS=Homo sapiens OX=9606 GN=DCN PE=1 SV=1	337	iq3057_decorin_in_solutionr.ScanId;v=1;d1=65772.65772.2	controllerType=0 controllerNumber=1 scan=65772	115.947
59458:2	1	K.DLPPDTTLLDLQNNK.I			848.941	2	1696.88	1696.88	0	0	78	Specific	531.1	451.92	451.92	7.3	419	>>sp|P07585|PGS2_HUMAN Decorin OS=Homo sapiens OX=9606 GN=DCN PE=1 SV=1	337	iq3057_decorin_in_solutionr.ScanId;v=1;d1=66061.66061.2	controllerType=0 controllerNumber=1 scan=66061	116.385
60061:2	1	K.DLPPDTTLLDLQNNK.I			848.941	2	1696.88	1696.88	0	0.1	78	Specific	531.39	421.75	421.75	7.3	419	>>sp|P07585|PGS2_HUMAN Decorin OS=Homo sapiens OX=9606 GN=DCN PE=1 SV=1	337	iq3057_decorin_in_solutionr.ScanId;v=1;d1=66685.66685.2	controllerType=0 controllerNumber=1 scan=66685	117.341
60648:2	1	K.DLPPDTTLLDLQNNK.I			848.941	2	1696.88	1696.88	0	-0.1	78	Specific	531.75	498.69	498.69	7.3	419	>>sp|P07585|PGS2_HUMAN Decorin OS=Homo sapiens OX=9606 GN=DCN PE=1 SV=1	337	iq3057_decorin_in_solutionr.ScanId;v=1;d1=67292.67292.2	controllerType=0 controllerNumber=1 scan=67292	118.268
61817:2	1	K.DLPPDTTLLDLQNNK.I			848.942	2	1696.88	1696.88	0	0.4	78	Specific	532.28	526.32	526.32	7.37	419	>>sp|P07585|PGS2_HUMAN Decorin OS=Homo sapiens OX=9606 GN=DCN PE=1 SV=1	337	iq3057_decorin_in_solutionr.ScanId;v=1;d1=68515.68515.2	controllerType=0 controllerNumber=1 scan=68515	120.167
48782:2	1	K.DLPPDTTLLDLQNNK.I			848.941	2	1696.87	1696.88	0	-0.6	78	Specific	532.32	449.37	449.37	7.3	419	>>sp|P07585|PGS2_HUMAN Decorin OS=Homo sapiens OX=9606 GN=DCN PE=1 SV=1	337	iq3057_decorin_in_solutionr.ScanId;v=1;d1=54949.54949.2	controllerType=0 controllerNumber=1 scan=54949	100.137
60460:2	1	K.DLPPDTTLLDLQNNK.I			848.941	2	1696.88	1696.88	0	-0.1	78	Specific	532.99	505.36	505.36	7.3	419	>>sp|P07585|PGS2_HUMAN Decorin OS=Homo sapiens OX=9606 GN=DCN PE=1 SV=1	337	iq3057_decorin_in_solutionr.ScanId;v=1;d1=67097.67097.2	controllerType=0 controllerNumber=1 scan=67097	117.974
56309:2	1	K.DLPPDTTLLDLQNNK.I			848.942	2	1696.88	1696.88	0	0.4	78	Specific	533.19	512.18	512.18	7.37	419	>>sp|P07585|PGS2_HUMAN Decorin OS=Homo sapiens OX=9606 GN=DCN PE=1 SV=1	337	iq3057_decorin_in_solutionr.ScanId;v=1;d1=62795.62795.2	controllerType=0 controllerNumber=1 scan=62795	111.561
55843:2	1	K.DLPPDTTLLDLQNNK.I			848.941	2	1696.88	1696.88	0	-0.1	78	Specific	534.53	506.76	506.76	7.3	419	>>sp|P07585|PGS2_HUMAN Decorin OS=Homo sapiens OX=9606 GN=DCN PE=1 SV=1	337	iq3057_decorin_in_solutionr.ScanId;v=1;d1=62314.62314.2	controllerType=0 controllerNumber=1 scan=62314	110.854
59000:2	1	K.DLPPDTTLLDLQNNK.I			848.941	2	1696.88	1696.88	0	0.2	78	Specific	534.93	494.97	494.97	7.3	419	>>sp|P07585|PGS2_HUMAN Decorin OS=Homo sapiens OX=9606 GN=DCN PE=1 SV=1	337	iq3057_decorin_in_solutionr.ScanId;v=1;d1=65589.65589.2	controllerType=0 controllerNumber=1 scan=65589	115.679
60084:2	1	K.DLPPDTTLLDLQNNK.I			848.941	2	1696.88	1696.88	0	0.1	78	Specific	535.13	483.86	483.86	7.3	419	>>sp|P07585|PGS2_HUMAN Decorin OS=Homo sapiens OX=9606 GN=DCN PE=1 SV=1	337	iq3057_decorin_in_solutionr.ScanId;v=1;d1=66708.66708.2	controllerType=0 controllerNumber=1 scan=66708	117.371
55638:2	1	K.DLPPDTTLLDLQNNK.I			848.941	2	1696.88	1696.88	0	0	78	Specific	535.14	509.74	509.74	7.3	419	>>sp|P07585|PGS2_HUMAN Decorin OS=Homo sapiens OX=9606 GN=DCN PE=1 SV=1	337	iq3057_decorin_in_solutionr.ScanId;v=1;d1=62103.62103.2	controllerType=0 controllerNumber=1 scan=62103	110.541
53896:2	1	K.DLPPDTTLLDLQNNK.I			848.941	2	1696.87	1696.88	0	-0.2	78	Specific	535.39	498.93	498.93	7.3	419	>>sp|P07585|PGS2_HUMAN Decorin OS=Homo sapiens OX=9606 GN=DCN PE=1 SV=1	337	iq3057_decorin_in_solutionr.ScanId;v=1;d1=60259.60259.2	controllerType=0 controllerNumber=1 scan=60259	107.734
57897:2	1	K.DLPPDTTLLDLQNNK.I			848.941	2	1696.88	1696.88	0	0.2	78	Specific	535.88	435.15	435.15	7.3	419	>>sp|P07585|PGS2_HUMAN Decorin OS=Homo sapiens OX=9606 GN=DCN PE=1 SV=1	337	iq3057_decorin_in_solutionr.ScanId;v=1;d1=64437.64437.2	controllerType=0 controllerNumber=1 scan=64437	113.968
60242:2	1	K.DLPPDTTLLDLQNNK.I			848.942	2	1696.88	1696.88	0	1.1	78	Specific	536.82	510.7	510.7	7.37	419	>>sp|P07585|PGS2_HUMAN Decorin OS=Homo sapiens OX=9606 GN=DCN PE=1 SV=1	337	iq3057_decorin_in_solutionr.ScanId;v=1;d1=66872.66872.2	controllerType=0 controllerNumber=1 scan=66872	117.632
56036:2	1	K.DLPPDTTLLDLQNNK.I			848.941	2	1696.87	1696.88	0	-0.7	78	Specific	536.88	499.74	499.74	7.3	419	>>sp|P07585|PGS2_HUMAN Decorin OS=Homo sapiens OX=9606 GN=DCN PE=1 SV=1	337	iq3057_decorin_in_solutionr.ScanId;v=1;d1=62513.62513.2	controllerType=0 controllerNumber=1 scan=62513	111.141
55599:2	1	K.DLPPDTTLLDLQNNK.I			848.943	2	1696.88	1696.88	0	2.1	78	Specific	537	496.96	496.96	6.44	419	>>sp|P07585|PGS2_HUMAN Decorin OS=Homo sapiens OX=9606 GN=DCN PE=1 SV=1	337	iq3057_decorin_in_solutionr.ScanId;v=1;d1=62063.62063.2	controllerType=0 controllerNumber=1 scan=62063	110.482
51959:2	1	K.DLPPDTTLLDLQNNK.I			848.942	2	1696.88	1696.88	0	0.3	78	Specific	537.2	450.41	450.41	7.37	419	>>sp|P07585|PGS2_HUMAN Decorin OS=Homo sapiens OX=9606 GN=DCN PE=1 SV=1	337	iq3057_decorin_in_solutionr.ScanId;v=1;d1=58264.58264.2	controllerType=0 controllerNumber=1 scan=58264	104.952
54219:2	1	K.DLPPDTTLLDLQNNK.I			848.942	2	1696.88	1696.88	0	0.4	78	Specific	537.93	453.39	453.39	7.37	419	>>sp|P07585|PGS2_HUMAN Decorin OS=Homo sapiens OX=9606 GN=DCN PE=1 SV=1	337	iq3057_decorin_in_solutionr.ScanId;v=1;d1=60592.60592.2	controllerType=0 controllerNumber=1 scan=60592	108.202
57183:2	1	K.DLPPDTTLLDLQNNK.I			848.942	2	1696.88	1696.88	0	0.7	78	Specific	538	497.3	497.3	7.37	419	>>sp|P07585|PGS2_HUMAN Decorin OS=Homo sapiens OX=9606 GN=DCN PE=1 SV=1	337	iq3057_decorin_in_solutionr.ScanId;v=1;d1=63699.63699.2	controllerType=0 controllerNumber=1 scan=63699	112.868
48367:2	1	K.DLPPDTTLLDLQNNK.I			848.941	2	1696.87	1696.88	0	-0.2	78	Specific	540.41	511.98	511.98	7.19	419	>>sp|P07585|PGS2_HUMAN Decorin OS=Homo sapiens OX=9606 GN=DCN PE=1 SV=1	337	iq3057_decorin_in_solutionr.ScanId;v=1;d1=54522.54522.2	controllerType=0 controllerNumber=1 scan=54522	99.5345
62102:2	1	K.DLPPDTTLLDLQNNK.I			848.942	2	1696.88	1696.88	0	0.8	78	Specific	540.81	540.38	540.38	7.26	419	>>sp|P07585|PGS2_HUMAN Decorin OS=Homo sapiens OX=9606 GN=DCN PE=1 SV=1	337	iq3057_decorin_in_solutionr.ScanId;v=1;d1=68819.68819.2	controllerType=0 controllerNumber=1 scan=68819	120.668
62266:2	1	K.DLPPDTTLLDLQNNK.I			848.942	2	1696.88	1696.88	0	0.7	78	Specific	541.2	492.05	492.05	7.26	419	>>sp|P07585|PGS2_HUMAN Decorin OS=Homo sapiens OX=9606 GN=DCN PE=1 SV=1	337	iq3057_decorin_in_solutionr.ScanId;v=1;d1=68993.68993.2	controllerType=0 controllerNumber=1 scan=68993	120.954
61014:2	1	K.DLPPDTTLLDLQNNK.I			848.942	2	1696.88	1696.88	0	0.8	78	Specific	541.86	462.76	462.76	7.26	419	>>sp|P07585|PGS2_HUMAN Decorin OS=Homo sapiens OX=9606 GN=DCN PE=1 SV=1	337	iq3057_decorin_in_solutionr.ScanId;v=1;d1=67673.67673.2	controllerType=0 controllerNumber=1 scan=67673	118.843
52007:2	1	K.DLPPDTTLLDLQNNK.I			848.941	2	1696.88	1696.88	0	0.1	78	Specific	541.99	491.47	491.47	7.19	419	>>sp|P07585|PGS2_HUMAN Decorin OS=Homo sapiens OX=9606 GN=DCN PE=1 SV=1	337	iq3057_decorin_in_solutionr.ScanId;v=1;d1=58314.58314.2	controllerType=0 controllerNumber=1 scan=58314	105.025
56104:2	1	K.DLPPDTTLLDLQNNK.I			848.942	2	1696.88	1696.88	0	0.9	78	Specific	542.18	517.03	517.03	7.26	419	>>sp|P07585|PGS2_HUMAN Decorin OS=Homo sapiens OX=9606 GN=DCN PE=1 SV=1	337	iq3057_decorin_in_solutionr.ScanId;v=1;d1=62583.62583.2	controllerType=0 controllerNumber=1 scan=62583	111.243
57741:2	1	K.DLPPDTTLLDLQNNK.I			848.942	2	1696.88	1696.88	0	0.8	78	Specific	542.75	458.64	458.64	7.26	419	>>sp|P07585|PGS2_HUMAN Decorin OS=Homo sapiens OX=9606 GN=DCN PE=1 SV=1	337	iq3057_decorin_in_solutionr.ScanId;v=1;d1=64276.64276.2	controllerType=0 controllerNumber=1 scan=64276	113.728
62737:2	1	K.DLPPDTTLLDLQNNK.I			848.942	2	1696.88	1696.88	0	0.8	78	Specific	543.1	543.1	543.1	7.26	419	>>sp|P07585|PGS2_HUMAN Decorin OS=Homo sapiens OX=9606 GN=DCN PE=1 SV=1	337	iq3057_decorin_in_solutionr.ScanId;v=1;d1=69489.69489.2	controllerType=0 controllerNumber=1 scan=69489	121.754
63094:2	1	K.DLPPDTTLLDLQNNK.I			848.942	2	1696.88	1696.88	0	0.6	78	Specific	543.68	543.68	543.68	7.26	419	>>sp|P07585|PGS2_HUMAN Decorin OS=Homo sapiens OX=9606 GN=DCN PE=1 SV=1	337	iq3057_decorin_in_solutionr.ScanId;v=1;d1=69863.69863.2	controllerType=0 controllerNumber=1 scan=69863	122.367
48333:2	1	K.DLPPDTTLLDLQNNK.I			848.941	2	1696.88	1696.88	0	0.2	78	Specific	544.43	506.97	506.97	7.19	419	>>sp|P07585|PGS2_HUMAN Decorin OS=Homo sapiens OX=9606 GN=DCN PE=1 SV=1	337	iq3057_decorin_in_solutionr.ScanId;v=1;d1=54487.54487.2	controllerType=0 controllerNumber=1 scan=54487	99.4874
53654:2	1	K.DLPPDTTLLDLQNNK.I			848.941	2	1696.88	1696.88	0	0.2	78	Specific	545.03	493.7	493.7	7.19	419	>>sp|P07585|PGS2_HUMAN Decorin OS=Homo sapiens OX=9606 GN=DCN PE=1 SV=1	337	iq3057_decorin_in_solutionr.ScanId;v=1;d1=60010.60010.2	controllerType=0 controllerNumber=1 scan=60010	107.388
50474:2	1	K.DLPPDTTLLDLQNNK.I			848.943	2	1696.88	1696.88	0	1.8	78	Specific	545.58	541.61	541.61	6.33	419	>>sp|P07585|PGS2_HUMAN Decorin OS=Homo sapiens OX=9606 GN=DCN PE=1 SV=1	337	iq3057_decorin_in_solutionr.ScanId;v=1;d1=56731.56731.2	controllerType=0 controllerNumber=1 scan=56731	102.79
64086:2	1	K.DLPPDTTLLDLQNNK.I			848.942	2	1696.88	1696.88	0	0.4	78	Specific	545.87	466.26	466.26	7.26	419	>>sp|P07585|PGS2_HUMAN Decorin OS=Homo sapiens OX=9606 GN=DCN PE=1 SV=1	337	iq3057_decorin_in_solutionr.ScanId;v=1;d1=70970.70970.2	controllerType=0 controllerNumber=1 scan=70970	124.39
62877:2	1	K.DLPPDTTLLDLQNNK.I			848.942	2	1696.88	1696.88	0	0.3	78	Specific	546.33	507.59	507.59	7.19	419	>>sp|P07585|PGS2_HUMAN Decorin OS=Homo sapiens OX=9606 GN=DCN PE=1 SV=1	337	iq3057_decorin_in_solutionr.ScanId;v=1;d1=69634.69634.2	controllerType=0 controllerNumber=1 scan=69634	121.984
64218:2	1	K.DLPPDTTLLDLQNNK.I			848.942	2	1696.88	1696.88	0	1.1	78	Specific	547.77	538.28	538.28	6.2	419	>>sp|P07585|PGS2_HUMAN Decorin OS=Homo sapiens OX=9606 GN=DCN PE=1 SV=1	337	iq3057_decorin_in_solutionr.ScanId;v=1;d1=71113.71113.2	controllerType=0 controllerNumber=1 scan=71113	124.632
59490:2	1	K.DLPPDTTLLDLQNNK.I			848.941	2	1696.88	1696.88	0	0.2	78	Specific	547.78	516.88	516.88	7.19	419	>>sp|P07585|PGS2_HUMAN Decorin OS=Homo sapiens OX=9606 GN=DCN PE=1 SV=1	337	iq3057_decorin_in_solutionr.ScanId;v=1;d1=66094.66094.2	controllerType=0 controllerNumber=1 scan=66094	116.435
62708:2	1	K.DLPPDTTLLDLQNNK.I			848.942	2	1696.88	1696.88	0	1	78	Specific	547.98	436.33	436.33	7.26	419	>>sp|P07585|PGS2_HUMAN Decorin OS=Homo sapiens OX=9606 GN=DCN PE=1 SV=1	337	iq3057_decorin_in_solutionr.ScanId;v=1;d1=69459.69459.2	controllerType=0 controllerNumber=1 scan=69459	121.707
62909:2	1	K.DLPPDTTLLDLQNNK.I			848.941	2	1696.87	1696.88	0	-0.9	78	Specific	550.12	465.23	465.23	7.19	419	>>sp|P07585|PGS2_HUMAN Decorin OS=Homo sapiens OX=9606 GN=DCN PE=1 SV=1	337	iq3057_decorin_in_solutionr.ScanId;v=1;d1=69667.69667.2	controllerType=0 controllerNumber=1 scan=69667	122.037
57965:2	1	K.DLPPDTTLLDLQNNK.I			848.942	2	1696.88	1696.88	0	0.5	78	Specific	551.32	513.53	513.53	7.26	419	>>sp|P07585|PGS2_HUMAN Decorin OS=Homo sapiens OX=9606 GN=DCN PE=1 SV=1	337	iq3057_decorin_in_solutionr.ScanId;v=1;d1=64507.64507.2	controllerType=0 controllerNumber=1 scan=64507	114.074
56071:2	1	K.DLPPDTTLLDLQNNK.I			848.942	2	1696.88	1696.88	0	1.1	78	Specific	553.35	518.66	518.66	7.26	419	>>sp|P07585|PGS2_HUMAN Decorin OS=Homo sapiens OX=9606 GN=DCN PE=1 SV=1	337	iq3057_decorin_in_solutionr.ScanId;v=1;d1=62549.62549.2	controllerType=0 controllerNumber=1 scan=62549	111.192
52025:2	1	K.DLPPDTTLLDLQNNK.I			848.941	2	1696.88	1696.88	0	0.1	78	Specific	553.73	497.04	497.04	7.19	419	>>sp|P07585|PGS2_HUMAN Decorin OS=Homo sapiens OX=9606 GN=DCN PE=1 SV=1	337	iq3057_decorin_in_solutionr.ScanId;v=1;d1=58332.58332.2	controllerType=0 controllerNumber=1 scan=58332	105.05
60974:2	1	K.DLPPDTTLLDLQNNK.I			848.941	2	1696.88	1696.88	0	0.2	78	Specific	554.21	525.38	525.38	7.19	419	>>sp|P07585|PGS2_HUMAN Decorin OS=Homo sapiens OX=9606 GN=DCN PE=1 SV=1	337	iq3057_decorin_in_solutionr.ScanId;v=1;d1=67632.67632.2	controllerType=0 controllerNumber=1 scan=67632	118.782
63400:2	1	K.DLPPDTTLLDLQNNK.I			848.943	2	1696.88	1696.88	0	2.2	78	Specific	554.62	468.72	468.72	6.33	419	>>sp|P07585|PGS2_HUMAN Decorin OS=Homo sapiens OX=9606 GN=DCN PE=1 SV=1	337	iq3057_decorin_in_solutionr.ScanId;v=1;d1=70191.70191.2	controllerType=0 controllerNumber=1 scan=70191	122.936
56285:2	1	K.DLPPDTTLLDLQNNK.I			848.941	2	1696.88	1696.88	0	0	78	Specific	554.72	452.22	452.22	7.19	419	>>sp|P07585|PGS2_HUMAN Decorin OS=Homo sapiens OX=9606 GN=DCN PE=1 SV=1	337	iq3057_decorin_in_solutionr.ScanId;v=1;d1=62770.62770.2	controllerType=0 controllerNumber=1 scan=62770	111.522
61345:2	1	K.DLPPDTTLLDLQNNK.I			848.942	2	1696.88	1696.88	0	0.5	78	Specific	555.15	449.99	449.99	7.26	419	>>sp|P07585|PGS2_HUMAN Decorin OS=Homo sapiens OX=9606 GN=DCN PE=1 SV=1	337	iq3057_decorin_in_solutionr.ScanId;v=1;d1=68018.68018.2	controllerType=0 controllerNumber=1 scan=68018	119.377
58066:2	1	K.DLPPDTTLLDLQNNK.I			848.942	2	1696.88	1696.88	0	0.5	78	Specific	555.17	527.77	527.77	7.26	419	>>sp|P07585|PGS2_HUMAN Decorin OS=Homo sapiens OX=9606 GN=DCN PE=1 SV=1	337	iq3057_decorin_in_solutionr.ScanId;v=1;d1=64611.64611.2	controllerType=0 controllerNumber=1 scan=64611	114.23
61162:2	1	K.DLPPDTTLLDLQNNK.I			848.942	2	1696.88	1696.88	0	0.8	78	Specific	556.02	476.53	476.53	7.26	419	>>sp|P07585|PGS2_HUMAN Decorin OS=Homo sapiens OX=9606 GN=DCN PE=1 SV=1	337	iq3057_decorin_in_solutionr.ScanId;v=1;d1=67828.67828.2	controllerType=0 controllerNumber=1 scan=67828	119.086
61490:2	1	K.DLPPDTTLLDLQNNK.I			848.941	2	1696.87	1696.88	0	-0.2	78	Specific	556.34	509.84	509.84	7.19	419	>>sp|P07585|PGS2_HUMAN Decorin OS=Homo sapiens OX=9606 GN=DCN PE=1 SV=1	337	iq3057_decorin_in_solutionr.ScanId;v=1;d1=68170.68170.2	controllerType=0 controllerNumber=1 scan=68170	119.611
62242:2	1	K.DLPPDTTLLDLQNNK.I			848.942	2	1696.88	1696.88	0	1.2	78	Specific	556.68	479.27	479.27	7.26	419	>>sp|P07585|PGS2_HUMAN Decorin OS=Homo sapiens OX=9606 GN=DCN PE=1 SV=1	337	iq3057_decorin_in_solutionr.ScanId;v=1;d1=68968.68968.2	controllerType=0 controllerNumber=1 scan=68968	120.913
60433:2	1	K.DLPPDTTLLDLQNNK.I			848.942	2	1696.88	1696.88	0	0.5	78	Specific	556.77	467.46	467.46	7.26	419	>>sp|P07585|PGS2_HUMAN Decorin OS=Homo sapiens OX=9606 GN=DCN PE=1 SV=1	337	iq3057_decorin_in_solutionr.ScanId;v=1;d1=67069.67069.2	controllerType=0 controllerNumber=1 scan=67069	117.932
53352:2	1	K.DLPPDTTLLDLQNNK.I			848.941	2	1696.88	1696.88	0	-0.1	78	Specific	558.84	433.92	433.92	7.19	419	>>sp|P07585|PGS2_HUMAN Decorin OS=Homo sapiens OX=9606 GN=DCN PE=1 SV=1	337	iq3057_decorin_in_solutionr.ScanId;v=1;d1=59697.59697.2	controllerType=0 controllerNumber=1 scan=59697	106.944
58035:2	1	K.DLPPDTTLLDLQNNK.I			848.942	2	1696.88	1696.88	0	0.6	78	Specific	560.44	537.12	537.12	7.53	419	>>sp|P07585|PGS2_HUMAN Decorin OS=Homo sapiens OX=9606 GN=DCN PE=1 SV=1	337	iq3057_decorin_in_solutionr.ScanId;v=1;d1=64579.64579.2	controllerType=0 controllerNumber=1 scan=64579	114.18
51787:2	1	K.DLPPDTTLLDLQNNK.I			848.942	2	1696.88	1696.88	0	0.4	78	Specific	560.61	513.88	513.88	7.53	419	>>sp|P07585|PGS2_HUMAN Decorin OS=Homo sapiens OX=9606 GN=DCN PE=1 SV=1	337	iq3057_decorin_in_solutionr.ScanId;v=1;d1=58087.58087.2	controllerType=0 controllerNumber=1 scan=58087	104.699
49330:2	1	K.DLPPDTTLLDLQNNK.I			848.942	2	1696.88	1696.88	0	0.5	78	Specific	562.69	525.38	525.38	7.53	419	>>sp|P07585|PGS2_HUMAN Decorin OS=Homo sapiens OX=9606 GN=DCN PE=1 SV=1	337	iq3057_decorin_in_solutionr.ScanId;v=1;d1=55516.55516.2	controllerType=0 controllerNumber=1 scan=55516	100.937
59849:2	1	K.DLPPDTTLLDLQNNK.I			848.942	2	1696.88	1696.88	0	0.3	78	Specific	563.25	538.13	538.13	7.46	419	>>sp|P07585|PGS2_HUMAN Decorin OS=Homo sapiens OX=9606 GN=DCN PE=1 SV=1	337	iq3057_decorin_in_solutionr.ScanId;v=1;d1=66466.66466.2	controllerType=0 controllerNumber=1 scan=66466	117.013
53558:2	1	K.DLPPDTTLLDLQNNK.I			848.941	2	1696.87	1696.88	0	-0.4	78	Specific	563.66	517	517	7.46	419	>>sp|P07585|PGS2_HUMAN Decorin OS=Homo sapiens OX=9606 GN=DCN PE=1 SV=1	337	iq3057_decorin_in_solutionr.ScanId;v=1;d1=59910.59910.2	controllerType=0 controllerNumber=1 scan=59910	107.246
57713:2	1	K.DLPPDTTLLDLQNNK.I			848.941	2	1696.88	1696.88	0	-0.1	78	Specific	563.89	503.32	503.32	7.46	419	>>sp|P07585|PGS2_HUMAN Decorin OS=Homo sapiens OX=9606 GN=DCN PE=1 SV=1	337	iq3057_decorin_in_solutionr.ScanId;v=1;d1=64247.64247.2	controllerType=0 controllerNumber=1 scan=64247	113.684
53010:2	1	K.DLPPDTTLLDLQNNK.I			848.941	2	1696.87	1696.88	0	-0.2	78	Specific	566.31	514.46	514.46	7.46	419	>>sp|P07585|PGS2_HUMAN Decorin OS=Homo sapiens OX=9606 GN=DCN PE=1 SV=1	337	iq3057_decorin_in_solutionr.ScanId;v=1;d1=59345.59345.2	controllerType=0 controllerNumber=1 scan=59345	106.451
61138:2	1	K.DLPPDTTLLDLQNNK.I			848.942	2	1696.88	1696.88	0	0.4	78	Specific	566.68	557.2	557.2	7.53	419	>>sp|P07585|PGS2_HUMAN Decorin OS=Homo sapiens OX=9606 GN=DCN PE=1 SV=1	337	iq3057_decorin_in_solutionr.ScanId;v=1;d1=67803.67803.2	controllerType=0 controllerNumber=1 scan=67803	119.048
48584:2	1	K.DLPPDTTLLDLQNNK.I			848.94	2	1696.87	1696.88	0	-1.2	78	Specific	566.98	534.07	534.07	7	419	>>sp|P07585|PGS2_HUMAN Decorin OS=Homo sapiens OX=9606 GN=DCN PE=1 SV=1	337	iq3057_decorin_in_solutionr.ScanId;v=1;d1=54745.54745.2	controllerType=0 controllerNumber=1 scan=54745	99.8455
61958:2	1	K.DLPPDTTLLDLQNNK.I			848.941	2	1696.88	1696.88	0	0.1	78	Specific	568.63	552.48	552.48	7.46	419	>>sp|P07585|PGS2_HUMAN Decorin OS=Homo sapiens OX=9606 GN=DCN PE=1 SV=1	337	iq3057_decorin_in_solutionr.ScanId;v=1;d1=68666.68666.2	controllerType=0 controllerNumber=1 scan=68666	120.417
53089:2	1	K.DLPPDTTLLDLQNNK.I			848.941	2	1696.88	1696.88	0	0.1	78	Specific	571.66	540.83	540.83	7.46	419	>>sp|P07585|PGS2_HUMAN Decorin OS=Homo sapiens OX=9606 GN=DCN PE=1 SV=1	337	iq3057_decorin_in_solutionr.ScanId;v=1;d1=59426.59426.2	controllerType=0 controllerNumber=1 scan=59426	106.564
61668:2	1	K.DLPPDTTLLDLQNNK.I			848.94	2	1696.87	1696.88	0	-1	78	Specific	572.09	491.47	491.47	7	419	>>sp|P07585|PGS2_HUMAN Decorin OS=Homo sapiens OX=9606 GN=DCN PE=1 SV=1	337	iq3057_decorin_in_solutionr.ScanId;v=1;d1=68356.68356.2	controllerType=0 controllerNumber=1 scan=68356	119.907
50485:2	1	K.DLPPDTTLLDLQNNK.I			848.943	2	1696.88	1696.88	0	1.8	78	Specific	572.32	459.97	459.97	6.6	419	>>sp|P07585|PGS2_HUMAN Decorin OS=Homo sapiens OX=9606 GN=DCN PE=1 SV=1	337	iq3057_decorin_in_solutionr.ScanId;v=1;d1=56742.56742.2	controllerType=0 controllerNumber=1 scan=56742	102.804
52842:2	1	K.DLPPDTTLLDLQNNK.I			848.942	2	1696.88	1696.88	0	0.6	78	Specific	572.52	513.63	513.63	7.53	419	>>sp|P07585|PGS2_HUMAN Decorin OS=Homo sapiens OX=9606 GN=DCN PE=1 SV=1	337	iq3057_decorin_in_solutionr.ScanId;v=1;d1=59172.59172.2	controllerType=0 controllerNumber=1 scan=59172	106.211
59171:2	1	K.DLPPDTTLLDLQNNK.I			848.942	2	1696.88	1696.88	0	0.3	78	Specific	572.87	552.96	552.96	7.46	419	>>sp|P07585|PGS2_HUMAN Decorin OS=Homo sapiens OX=9606 GN=DCN PE=1 SV=1	337	iq3057_decorin_in_solutionr.ScanId;v=1;d1=65765.65765.2	controllerType=0 controllerNumber=1 scan=65765	115.938
59697:2	1	K.DLPPDTTLLDLQNNK.I			848.941	2	1696.88	1696.88	0	0.1	78	Specific	573.81	532.31	532.31	7.46	419	>>sp|P07585|PGS2_HUMAN Decorin OS=Homo sapiens OX=9606 GN=DCN PE=1 SV=1	337	iq3057_decorin_in_solutionr.ScanId;v=1;d1=66309.66309.2	controllerType=0 controllerNumber=1 scan=66309	116.77
49609:2	1	K.DLPPDTTLLDLQNNK.I			848.941	2	1696.87	1696.88	0	-0.5	78	Specific	573.82	472.95	472.95	7.46	419	>>sp|P07585|PGS2_HUMAN Decorin OS=Homo sapiens OX=9606 GN=DCN PE=1 SV=1	337	iq3057_decorin_in_solutionr.ScanId;v=1;d1=55803.55803.2	controllerType=0 controllerNumber=1 scan=55803	101.353
61316:2	1	K.DLPPDTTLLDLQNNK.I			848.942	2	1696.88	1696.88	0	0.4	78	Specific	573.87	543.96	543.96	7.53	419	>>sp|P07585|PGS2_HUMAN Decorin OS=Homo sapiens OX=9606 GN=DCN PE=1 SV=1	337	iq3057_decorin_in_solutionr.ScanId;v=1;d1=67988.67988.2	controllerType=0 controllerNumber=1 scan=67988	119.331
57425:2	1	K.DLPPDTTLLDLQNNK.I			848.941	2	1696.87	1696.88	0	-0.4	78	Specific	574.6	533.57	533.57	7.46	419	>>sp|P07585|PGS2_HUMAN Decorin OS=Homo sapiens OX=9606 GN=DCN PE=1 SV=1	337	iq3057_decorin_in_solutionr.ScanId;v=1;d1=63950.63950.2	controllerType=0 controllerNumber=1 scan=63950	113.241
49663:2	1	K.DLPPDTTLLDLQNNK.I			848.942	2	1696.88	1696.88	0	0.8	78	Specific	575.06	518.54	518.54	7.53	419	>>sp|P07585|PGS2_HUMAN Decorin OS=Homo sapiens OX=9606 GN=DCN PE=1 SV=1	337	iq3057_decorin_in_solutionr.ScanId;v=1;d1=55858.55858.2	controllerType=0 controllerNumber=1 scan=55858	101.427
60277:2	1	K.DLPPDTTLLDLQNNK.I			848.942	2	1696.88	1696.88	0	1.1	78	Specific	575.3	494.47	494.47	7.53	419	>>sp|P07585|PGS2_HUMAN Decorin OS=Homo sapiens OX=9606 GN=DCN PE=1 SV=1	337	iq3057_decorin_in_solutionr.ScanId;v=1;d1=66908.66908.2	controllerType=0 controllerNumber=1 scan=66908	117.689
59195:2	1	K.DLPPDTTLLDLQNNK.I			848.942	2	1696.88	1696.88	0	0.5	78	Specific	576.19	576.19	576.19	7.53	419	>>sp|P07585|PGS2_HUMAN Decorin OS=Homo sapiens OX=9606 GN=DCN PE=1 SV=1	337	iq3057_decorin_in_solutionr.ScanId;v=1;d1=65790.65790.2	controllerType=0 controllerNumber=1 scan=65790	115.976
57468:2	1	K.DLPPDTTLLDLQNNK.I			848.94	2	1696.87	1696.88	0	-1	78	Specific	576.92	476.61	476.61	7	419	>>sp|P07585|PGS2_HUMAN Decorin OS=Homo sapiens OX=9606 GN=DCN PE=1 SV=1	337	iq3057_decorin_in_solutionr.ScanId;v=1;d1=63994.63994.2	controllerType=0 controllerNumber=1 scan=63994	113.303
53377:2	1	K.DLPPDTTLLDLQNNK.I			848.942	2	1696.88	1696.88	0	0.3	78	Specific	577.15	529.11	529.11	7.46	419	>>sp|P07585|PGS2_HUMAN Decorin OS=Homo sapiens OX=9606 GN=DCN PE=1 SV=1	337	iq3057_decorin_in_solutionr.ScanId;v=1;d1=59723.59723.2	controllerType=0 controllerNumber=1 scan=59723	106.981
63205:2	1	K.DLPPDTTLLDLQNNK.I			848.942	2	1696.88	1696.88	0	0.8	78	Specific	578.86	546.77	546.77	7.53	419	>>sp|P07585|PGS2_HUMAN Decorin OS=Homo sapiens OX=9606 GN=DCN PE=1 SV=1	337	iq3057_decorin_in_solutionr.ScanId;v=1;d1=69982.69982.2	controllerType=0 controllerNumber=1 scan=69982	122.574
62116:2	1	K.DLPPDTTLLDLQNNK.I			848.942	2	1696.88	1696.88	0	0.5	78	Specific	579.45	579.45	579.45	7.53	419	>>sp|P07585|PGS2_HUMAN Decorin OS=Homo sapiens OX=9606 GN=DCN PE=1 SV=1	337	iq3057_decorin_in_solutionr.ScanId;v=1;d1=68834.68834.2	controllerType=0 controllerNumber=1 scan=68834	120.689
56335:2	1	K.DLPPDTTLLDLQNNK.I			848.941	2	1696.88	1696.88	0	0.1	78	Specific	579.93	547.52	547.52	7.46	419	>>sp|P07585|PGS2_HUMAN Decorin OS=Homo sapiens OX=9606 GN=DCN PE=1 SV=1	337	iq3057_decorin_in_solutionr.ScanId;v=1;d1=62822.62822.2	controllerType=0 controllerNumber=1 scan=62822	111.602
58971:2	1	K.DLPPDTTLLDLQNNK.I			848.941	2	1696.88	1696.88	0	0	78	Specific	582.69	556.62	556.62	8.58	419	>>sp|P07585|PGS2_HUMAN Decorin OS=Homo sapiens OX=9606 GN=DCN PE=1 SV=1	337	iq3057_decorin_in_solutionr.ScanId;v=1;d1=65559.65559.2	controllerType=0 controllerNumber=1 scan=65559	115.631
51772:2	1	K.DLPPDTTLLDLQNNK.I			848.941	2	1696.87	1696.88	0	-0.6	78	Specific	583.86	539.7	539.7	8.58	419	>>sp|P07585|PGS2_HUMAN Decorin OS=Homo sapiens OX=9606 GN=DCN PE=1 SV=1	337	iq3057_decorin_in_solutionr.ScanId;v=1;d1=58071.58071.2	controllerType=0 controllerNumber=1 scan=58071	104.674
48578:2	1	K.DLPPDTTLLDLQNNK.I			848.94	2	1696.87	1696.88	0	-1.2	78	Specific	584.07	523.3	523.3	8.13	419	>>sp|P07585|PGS2_HUMAN Decorin OS=Homo sapiens OX=9606 GN=DCN PE=1 SV=1	337	iq3057_decorin_in_solutionr.ScanId;v=1;d1=54739.54739.2	controllerType=0 controllerNumber=1 scan=54739	99.838
53085:2	1	K.DLPPDTTLLDLQNNK.I			848.941	2	1696.88	1696.88	0	0.1	78	Specific	585.51	486.83	486.83	8.58	419	>>sp|P07585|PGS2_HUMAN Decorin OS=Homo sapiens OX=9606 GN=DCN PE=1 SV=1	337	iq3057_decorin_in_solutionr.ScanId;v=1;d1=59422.59422.2	controllerType=0 controllerNumber=1 scan=59422	106.559
50278:2	1	K.DLPPDTTLLDLQNNK.I			848.941	2	1696.87	1696.88	0	-0.3	78	Specific	586.67	544.21	544.21	8.58	419	>>sp|P07585|PGS2_HUMAN Decorin OS=Homo sapiens OX=9606 GN=DCN PE=1 SV=1	337	iq3057_decorin_in_solutionr.ScanId;v=1;d1=56529.56529.2	controllerType=0 controllerNumber=1 scan=56529	102.5
52085:2	1	K.DLPPDTTLLDLQNNK.I			848.942	2	1696.88	1696.88	0	0.3	78	Specific	587.37	529.21	529.21	8.58	419	>>sp|P07585|PGS2_HUMAN Decorin OS=Homo sapiens OX=9606 GN=DCN PE=1 SV=1	337	iq3057_decorin_in_solutionr.ScanId;v=1;d1=58394.58394.2	controllerType=0 controllerNumber=1 scan=58394	105.14
42586:2	1	K.DLPPDTTLLDLQNNK.I			848.941	2	1696.87	1696.88	0	-0.6	78	Specific	588.2	512.15	512.15	8.58	419	>>sp|P07585|PGS2_HUMAN Decorin OS=Homo sapiens OX=9606 GN=DCN PE=1 SV=1	337	iq3057_decorin_in_solutionr.ScanId;v=1;d1=48570.48570.2	controllerType=0 controllerNumber=1 scan=48570	91.1756
40829:2	1	K.DLPPDTTLLDLQNNK.I			848.94	2	1696.87	1696.88	0	-1.7	78	Specific	589.85	551.7	551.7	8.13	419	>>sp|P07585|PGS2_HUMAN Decorin OS=Homo sapiens OX=9606 GN=DCN PE=1 SV=1	337	iq3057_decorin_in_solutionr.ScanId;v=1;d1=46763.46763.2	controllerType=0 controllerNumber=1 scan=46763	88.7787
47690:2	1	K.DLPPDTTLLDLQNNK.I			848.941	2	1696.87	1696.88	0	-0.8	78	Specific	590.01	506.26	506.26	8.58	419	>>sp|P07585|PGS2_HUMAN Decorin OS=Homo sapiens OX=9606 GN=DCN PE=1 SV=1	337	iq3057_decorin_in_solutionr.ScanId;v=1;d1=53826.53826.2	controllerType=0 controllerNumber=1 scan=53826	98.557
52265:2	1	K.DLPPDTTLLDLQNNK.I			848.942	2	1696.88	1696.88	0	0.8	78	Specific	590.01	532.85	532.85	8.65	419	>>sp|P07585|PGS2_HUMAN Decorin OS=Homo sapiens OX=9606 GN=DCN PE=1 SV=1	337	iq3057_decorin_in_solutionr.ScanId;v=1;d1=58579.58579.2	controllerType=0 controllerNumber=1 scan=58579	105.405
53596:2	1	K.DLPPDTTLLDLQNNK.I			848.942	2	1696.88	1696.88	0	0.8	78	Specific	590.55	550.15	550.15	8.65	419	>>sp|P07585|PGS2_HUMAN Decorin OS=Homo sapiens OX=9606 GN=DCN PE=1 SV=1	337	iq3057_decorin_in_solutionr.ScanId;v=1;d1=59949.59949.2	controllerType=0 controllerNumber=1 scan=59949	107.299
52247:2	1	K.DLPPDTTLLDLQNNK.I			848.942	2	1696.88	1696.88	0	0.8	78	Specific	591.22	484.66	484.66	8.65	419	>>sp|P07585|PGS2_HUMAN Decorin OS=Homo sapiens OX=9606 GN=DCN PE=1 SV=1	337	iq3057_decorin_in_solutionr.ScanId;v=1;d1=58561.58561.2	controllerType=0 controllerNumber=1 scan=58561	105.382
47021:2	1	K.DLPPDTTLLDLQNNK.I			848.942	2	1696.88	1696.88	0	0.6	78	Specific	591.52	509.63	509.63	8.65	419	>>sp|P07585|PGS2_HUMAN Decorin OS=Homo sapiens OX=9606 GN=DCN PE=1 SV=1	337	iq3057_decorin_in_solutionr.ScanId;v=1;d1=53137.53137.2	controllerType=0 controllerNumber=1 scan=53137	97.5849
49649:2	1	K.DLPPDTTLLDLQNNK.I			848.942	2	1696.88	1696.88	0	0.8	78	Specific	591.63	552.61	552.61	8.65	419	>>sp|P07585|PGS2_HUMAN Decorin OS=Homo sapiens OX=9606 GN=DCN PE=1 SV=1	337	iq3057_decorin_in_solutionr.ScanId;v=1;d1=55844.55844.2	controllerType=0 controllerNumber=1 scan=55844	101.409
47660:2	1	K.DLPPDTTLLDLQNNK.I			848.942	2	1696.88	1696.88	0	1	78	Specific	592.79	510.92	510.92	8.65	419	>>sp|P07585|PGS2_HUMAN Decorin OS=Homo sapiens OX=9606 GN=DCN PE=1 SV=1	337	iq3057_decorin_in_solutionr.ScanId;v=1;d1=53795.53795.2	controllerType=0 controllerNumber=1 scan=53795	98.5121
47887:2	1	K.DLPPDTTLLDLQNNK.I			848.942	2	1696.88	1696.88	0	0.7	78	Specific	592.87	546.1	546.1	8.65	419	>>sp|P07585|PGS2_HUMAN Decorin OS=Homo sapiens OX=9606 GN=DCN PE=1 SV=1	337	iq3057_decorin_in_solutionr.ScanId;v=1;d1=54028.54028.2	controllerType=0 controllerNumber=1 scan=54028	98.8359
47901:2	1	K.DLPPDTTLLDLQNNK.I			848.942	2	1696.88	1696.88	0	1.1	78	Specific	593.87	542.71	542.71	8.65	419	>>sp|P07585|PGS2_HUMAN Decorin OS=Homo sapiens OX=9606 GN=DCN PE=1 SV=1	337	iq3057_decorin_in_solutionr.ScanId;v=1;d1=54043.54043.2	controllerType=0 controllerNumber=1 scan=54043	98.8581
42592:2	1	K.DLPPDTTLLDLQNNK.I			848.941	2	1696.87	1696.88	0	-0.6	78	Specific	594.02	503.96	503.96	8.58	419	>>sp|P07585|PGS2_HUMAN Decorin OS=Homo sapiens OX=9606 GN=DCN PE=1 SV=1	337	iq3057_decorin_in_solutionr.ScanId;v=1;d1=48576.48576.2	controllerType=0 controllerNumber=1 scan=48576	91.1868
41039:2	1	K.DLPPDTTLLDLQNNK.I			848.941	2	1696.87	1696.88	0	-0.9	78	Specific	594.11	550.6	550.6	8.58	419	>>sp|P07585|PGS2_HUMAN Decorin OS=Homo sapiens OX=9606 GN=DCN PE=1 SV=1	337	iq3057_decorin_in_solutionr.ScanId;v=1;d1=46979.46979.2	controllerType=0 controllerNumber=1 scan=46979	89.0642
51754:2	1	K.DLPPDTTLLDLQNNK.I			848.941	2	1696.87	1696.88	0	-0.6	78	Specific	595.35	475.58	475.58	8.58	419	>>sp|P07585|PGS2_HUMAN Decorin OS=Homo sapiens OX=9606 GN=DCN PE=1 SV=1	337	iq3057_decorin_in_solutionr.ScanId;v=1;d1=58053.58053.2	controllerType=0 controllerNumber=1 scan=58053	104.652
47251:2	1	K.DLPPDTTLLDLQNNK.I			848.942	2	1696.88	1696.88	0	0.7	78	Specific	597.97	484.95	484.95	8.65	419	>>sp|P07585|PGS2_HUMAN Decorin OS=Homo sapiens OX=9606 GN=DCN PE=1 SV=1	337	iq3057_decorin_in_solutionr.ScanId;v=1;d1=53374.53374.2	controllerType=0 controllerNumber=1 scan=53374	97.9224
48760:2	1	K.DLPPDTTLLDLQNNK.I			848.941	2	1696.87	1696.88	0	-0.8	78	Specific	598.94	566.74	566.74	8.58	419	>>sp|P07585|PGS2_HUMAN Decorin OS=Homo sapiens OX=9606 GN=DCN PE=1 SV=1	337	iq3057_decorin_in_solutionr.ScanId;v=1;d1=54926.54926.2	controllerType=0 controllerNumber=1 scan=54926	100.105
47876:2	1	K.DLPPDTTLLDLQNNK.I			848.942	2	1696.88	1696.88	0	0.7	78	Specific	603.2	491.44	491.44	9.65	419	>>sp|P07585|PGS2_HUMAN Decorin OS=Homo sapiens OX=9606 GN=DCN PE=1 SV=1	337	iq3057_decorin_in_solutionr.ScanId;v=1;d1=54017.54017.2	controllerType=0 controllerNumber=1 scan=54017	98.8214
46836:2	1	K.DLPPDTTLLDLQNNK.I			848.941	2	1696.88	1696.88	0	0.1	78	Specific	603.6	556.28	556.28	9.58	419	>>sp|P07585|PGS2_HUMAN Decorin OS=Homo sapiens OX=9606 GN=DCN PE=1 SV=1	337	iq3057_decorin_in_solutionr.ScanId;v=1;d1=52946.52946.2	controllerType=0 controllerNumber=1 scan=52946	97.3132
46846:2	1	K.DLPPDTTLLDLQNNK.I			848.941	2	1696.87	1696.88	0	-0.7	78	Specific	604.92	544.55	544.55	9.58	419	>>sp|P07585|PGS2_HUMAN Decorin OS=Homo sapiens OX=9606 GN=DCN PE=1 SV=1	337	iq3057_decorin_in_solutionr.ScanId;v=1;d1=52957.52957.2	controllerType=0 controllerNumber=1 scan=52957	97.3312
45444:2	1	K.DLPPDTTLLDLQNNK.I			848.941	2	1696.87	1696.88	0	-0.5	78	Specific	605.03	563.77	563.77	9.58	419	>>sp|P07585|PGS2_HUMAN Decorin OS=Homo sapiens OX=9606 GN=DCN PE=1 SV=1	337	iq3057_decorin_in_solutionr.ScanId;v=1;d1=51513.51513.2	controllerType=0 controllerNumber=1 scan=51513	95.3139
47668:2	1	K.DLPPDTTLLDLQNNK.I			848.942	2	1696.88	1696.88	0	1	78	Specific	606.38	568.46	568.46	9.65	419	>>sp|P07585|PGS2_HUMAN Decorin OS=Homo sapiens OX=9606 GN=DCN PE=1 SV=1	337	iq3057_decorin_in_solutionr.ScanId;v=1;d1=53803.53803.2	controllerType=0 controllerNumber=1 scan=53803	98.5232
52657:2	1	K.DLPPDTTLLDLQNNK.I			848.941	2	1696.87	1696.88	0	-0.7	78	Specific	606.43	486.23	486.23	9.58	419	>>sp|P07585|PGS2_HUMAN Decorin OS=Homo sapiens OX=9606 GN=DCN PE=1 SV=1	337	iq3057_decorin_in_solutionr.ScanId;v=1;d1=58982.58982.2	controllerType=0 controllerNumber=1 scan=58982	105.955
51482:2	1	K.DLPPDTTLLDLQNNK.I			848.942	2	1696.88	1696.88	0	0.4	78	Specific	608.17	571.1	571.1	9.65	419	>>sp|P07585|PGS2_HUMAN Decorin OS=Homo sapiens OX=9606 GN=DCN PE=1 SV=1	337	iq3057_decorin_in_solutionr.ScanId;v=1;d1=57773.57773.2	controllerType=0 controllerNumber=1 scan=57773	104.266
43389:2	1	K.DLPPDTTLLDLQNNK.I			848.941	2	1696.88	1696.88	0	0	78	Specific	609.57	562.04	562.04	9.58	419	>>sp|P07585|PGS2_HUMAN Decorin OS=Homo sapiens OX=9606 GN=DCN PE=1 SV=1	337	iq3057_decorin_in_solutionr.ScanId;v=1;d1=49398.49398.2	controllerType=0 controllerNumber=1 scan=49398	92.3006
47029:2	1	K.DLPPDTTLLDLQNNK.I			848.942	2	1696.88	1696.88	0	0.6	78	Specific	609.83	553.18	553.18	9.65	419	>>sp|P07585|PGS2_HUMAN Decorin OS=Homo sapiens OX=9606 GN=DCN PE=1 SV=1	337	iq3057_decorin_in_solutionr.ScanId;v=1;d1=53145.53145.2	controllerType=0 controllerNumber=1 scan=53145	97.5955
52292:2	1	K.DLPPDTTLLDLQNNK.I			848.941	2	1696.88	1696.88	0	0.1	78	Specific	610.13	529.64	529.64	9.58	419	>>sp|P07585|PGS2_HUMAN Decorin OS=Homo sapiens OX=9606 GN=DCN PE=1 SV=1	337	iq3057_decorin_in_solutionr.ScanId;v=1;d1=58607.58607.2	controllerType=0 controllerNumber=1 scan=58607	105.445
46817:2	1	K.DLPPDTTLLDLQNNK.I			848.941	2	1696.88	1696.88	0	0.1	78	Specific	611.32	513.5	513.5	9.58	419	>>sp|P07585|PGS2_HUMAN Decorin OS=Homo sapiens OX=9606 GN=DCN PE=1 SV=1	337	iq3057_decorin_in_solutionr.ScanId;v=1;d1=52927.52927.2	controllerType=0 controllerNumber=1 scan=52927	97.2888
46007:2	1	K.DLPPDTTLLDLQNNK.I			848.941	2	1696.87	1696.88	0	-0.9	78	Specific	611.6	572.09	572.09	9.58	419	>>sp|P07585|PGS2_HUMAN Decorin OS=Homo sapiens OX=9606 GN=DCN PE=1 SV=1	337	iq3057_decorin_in_solutionr.ScanId;v=1;d1=52093.52093.2	controllerType=0 controllerNumber=1 scan=52093	96.1346
52722:2	1	K.DLPPDTTLLDLQNNK.I			848.941	2	1696.88	1696.88	0	0	78	Specific	611.68	531.26	531.26	9.58	419	>>sp|P07585|PGS2_HUMAN Decorin OS=Homo sapiens OX=9606 GN=DCN PE=1 SV=1	337	iq3057_decorin_in_solutionr.ScanId;v=1;d1=59049.59049.2	controllerType=0 controllerNumber=1 scan=59049	106.048
42609:2	1	K.DLPPDTTLLDLQNNK.I			848.941	2	1696.87	1696.88	0	-0.6	78	Specific	612.53	567.2	567.2	9.58	419	>>sp|P07585|PGS2_HUMAN Decorin OS=Homo sapiens OX=9606 GN=DCN PE=1 SV=1	337	iq3057_decorin_in_solutionr.ScanId;v=1;d1=48594.48594.2	controllerType=0 controllerNumber=1 scan=48594	91.2119
41558:2	1	K.DLPPDTTLLDLQNNK.I			848.941	2	1696.87	1696.88	0	-0.5	78	Specific	612.64	566.64	566.64	9.58	419	>>sp|P07585|PGS2_HUMAN Decorin OS=Homo sapiens OX=9606 GN=DCN PE=1 SV=1	337	iq3057_decorin_in_solutionr.ScanId;v=1;d1=47512.47512.2	controllerType=0 controllerNumber=1 scan=47512	89.7613
46039:2	1	K.DLPPDTTLLDLQNNK.I			848.941	2	1696.88	1696.88	0	-0.1	78	Specific	613.32	519.55	519.55	9.58	419	>>sp|P07585|PGS2_HUMAN Decorin OS=Homo sapiens OX=9606 GN=DCN PE=1 SV=1	337	iq3057_decorin_in_solutionr.ScanId;v=1;d1=52126.52126.2	controllerType=0 controllerNumber=1 scan=52126	96.1792
48086:2	1	K.DLPPDTTLLDLQNNK.I			848.941	2	1696.87	1696.88	0	-0.4	78	Specific	615.22	563.97	563.97	9.58	419	>>sp|P07585|PGS2_HUMAN Decorin OS=Homo sapiens OX=9606 GN=DCN PE=1 SV=1	337	iq3057_decorin_in_solutionr.ScanId;v=1;d1=54233.54233.2	controllerType=0 controllerNumber=1 scan=54233	99.1307
47240:2	1	K.DLPPDTTLLDLQNNK.I			848.942	2	1696.88	1696.88	0	0.6	78	Specific	616.63	584.32	584.32	9.65	419	>>sp|P07585|PGS2_HUMAN Decorin OS=Homo sapiens OX=9606 GN=DCN PE=1 SV=1	337	iq3057_decorin_in_solutionr.ScanId;v=1;d1=53362.53362.2	controllerType=0 controllerNumber=1 scan=53362	97.9021
49374:2	1	K.DLPPDTTLLDLQNNK.I			848.941	2	1696.88	1696.88	0	0.1	78	Specific	616.73	536.62	536.62	9.58	419	>>sp|P07585|PGS2_HUMAN Decorin OS=Homo sapiens OX=9606 GN=DCN PE=1 SV=1	337	iq3057_decorin_in_solutionr.ScanId;v=1;d1=55561.55561.2	controllerType=0 controllerNumber=1 scan=55561	101.001
48548:2	1	K.DLPPDTTLLDLQNNK.I			848.941	2	1696.87	1696.88	0	-0.2	78	Specific	618.5	491.25	491.25	9.58	419	>>sp|P07585|PGS2_HUMAN Decorin OS=Homo sapiens OX=9606 GN=DCN PE=1 SV=1	337	iq3057_decorin_in_solutionr.ScanId;v=1;d1=54708.54708.2	controllerType=0 controllerNumber=1 scan=54708	99.7918
46576:2	1	K.DLPPDTTLLDLQNNK.I			848.941	2	1696.88	1696.88	0	0.1	78	Specific	620.1	513.9	513.9	9.58	419	>>sp|P07585|PGS2_HUMAN Decorin OS=Homo sapiens OX=9606 GN=DCN PE=1 SV=1	337	iq3057_decorin_in_solutionr.ScanId;v=1;d1=52679.52679.2	controllerType=0 controllerNumber=1 scan=52679	96.9456
45654:2	1	K.DLPPDTTLLDLQNNK.I			848.941	2	1696.87	1696.88	0	-0.7	78	Specific	620.39	560.88	560.88	9.58	419	>>sp|P07585|PGS2_HUMAN Decorin OS=Homo sapiens OX=9606 GN=DCN PE=1 SV=1	337	iq3057_decorin_in_solutionr.ScanId;v=1;d1=51729.51729.2	controllerType=0 controllerNumber=1 scan=51729	95.6241
40676:2	1	K.DLPPDTTLLDLQNNK.I			848.94	2	1696.87	1696.88	0	-1.3	78	Specific	620.92	452.74	452.74	9.13	419	>>sp|P07585|PGS2_HUMAN Decorin OS=Homo sapiens OX=9606 GN=DCN PE=1 SV=1	337	iq3057_decorin_in_solutionr.ScanId;v=1;d1=46606.46606.2	controllerType=0 controllerNumber=1 scan=46606	88.5717
45840:2	1	K.DLPPDTTLLDLQNNK.I			848.941	2	1696.87	1696.88	0	-0.4	78	Specific	621.54	526.39	526.39	9.58	419	>>sp|P07585|PGS2_HUMAN Decorin OS=Homo sapiens OX=9606 GN=DCN PE=1 SV=1	337	iq3057_decorin_in_solutionr.ScanId;v=1;d1=51921.51921.2	controllerType=0 controllerNumber=1 scan=51921	95.8965
46610:2	1	K.DLPPDTTLLDLQNNK.I			848.941	2	1696.87	1696.88	0	-0.4	78	Specific	621.83	575.5	575.5	9.58	419	>>sp|P07585|PGS2_HUMAN Decorin OS=Homo sapiens OX=9606 GN=DCN PE=1 SV=1	337	iq3057_decorin_in_solutionr.ScanId;v=1;d1=52714.52714.2	controllerType=0 controllerNumber=1 scan=52714	96.9933
47229:2	1	K.DLPPDTTLLDLQNNK.I			848.942	2	1696.88	1696.88	0	0.6	78	Specific	622.06	558.03	558.03	9.65	419	>>sp|P07585|PGS2_HUMAN Decorin OS=Homo sapiens OX=9606 GN=DCN PE=1 SV=1	337	iq3057_decorin_in_solutionr.ScanId;v=1;d1=53351.53351.2	controllerType=0 controllerNumber=1 scan=53351	97.888
43601:2	1	K.DLPPDTTLLDLQNNK.I			848.941	2	1696.88	1696.88	0	0.2	78	Specific	625.94	509.44	509.44	9.58	419	>>sp|P07585|PGS2_HUMAN Decorin OS=Homo sapiens OX=9606 GN=DCN PE=1 SV=1	337	iq3057_decorin_in_solutionr.ScanId;v=1;d1=49616.49616.2	controllerType=0 controllerNumber=1 scan=49616	92.6093
47056:2	1	K.DLPPDTTLLDLQNNK.I			848.941	2	1696.87	1696.88	0	-0.2	78	Specific	626.84	522.33	522.33	9.58	419	>>sp|P07585|PGS2_HUMAN Decorin OS=Homo sapiens OX=9606 GN=DCN PE=1 SV=1	337	iq3057_decorin_in_solutionr.ScanId;v=1;d1=53173.53173.2	controllerType=0 controllerNumber=1 scan=53173	97.6345
45422:2	1	K.DLPPDTTLLDLQNNK.I			848.941	2	1696.88	1696.88	0	0.1	78	Specific	628.8	580.48	580.48	9.58	419	>>sp|P07585|PGS2_HUMAN Decorin OS=Homo sapiens OX=9606 GN=DCN PE=1 SV=1	337	iq3057_decorin_in_solutionr.ScanId;v=1;d1=51490.51490.2	controllerType=0 controllerNumber=1 scan=51490	95.2796
48071:2	1	K.DLPPDTTLLDLQNNK.I			848.941	2	1696.87	1696.88	0	-0.4	78	Specific	630.73	566.67	566.67	9.58	419	>>sp|P07585|PGS2_HUMAN Decorin OS=Homo sapiens OX=9606 GN=DCN PE=1 SV=1	337	iq3057_decorin_in_solutionr.ScanId;v=1;d1=54218.54218.2	controllerType=0 controllerNumber=1 scan=54218	99.1112
40176:2	1	K.DLPPDTTLLDLQNNK.I			848.941	2	1696.87	1696.88	0	-0.4	78	Specific	632.51	557.02	557.02	9.58	419	>>sp|P07585|PGS2_HUMAN Decorin OS=Homo sapiens OX=9606 GN=DCN PE=1 SV=1	337	iq3057_decorin_in_solutionr.ScanId;v=1;d1=46092.46092.2	controllerType=0 controllerNumber=1 scan=46092	87.8794
46641:2	1	K.DLPPDTTLLDLQNNK.I			848.941	2	1696.88	1696.88	0	0.1	78	Specific	632.57	524.22	524.22	9.58	419	>>sp|P07585|PGS2_HUMAN Decorin OS=Homo sapiens OX=9606 GN=DCN PE=1 SV=1	337	iq3057_decorin_in_solutionr.ScanId;v=1;d1=52746.52746.2	controllerType=0 controllerNumber=1 scan=52746	97.0357
42994:2	1	K.DLPPDTTLLDLQNNK.I			848.941	2	1696.88	1696.88	0	0.2	78	Specific	633.27	515.43	515.43	9.58	419	>>sp|P07585|PGS2_HUMAN Decorin OS=Homo sapiens OX=9606 GN=DCN PE=1 SV=1	337	iq3057_decorin_in_solutionr.ScanId;v=1;d1=48991.48991.2	controllerType=0 controllerNumber=1 scan=48991	91.7507
47437:2	1	K.DLPPDTTLLDLQNNK.I			848.941	2	1696.87	1696.88	0	-0.2	78	Specific	633.71	532.13	532.13	9.58	419	>>sp|P07585|PGS2_HUMAN Decorin OS=Homo sapiens OX=9606 GN=DCN PE=1 SV=1	337	iq3057_decorin_in_solutionr.ScanId;v=1;d1=53566.53566.2	controllerType=0 controllerNumber=1 scan=53566	98.1954
52505:2	1	K.DLPPDTTLLDLQNNK.I			848.941	2	1696.88	1696.88	0	-0.1	78	Specific	633.73	575.92	575.92	9.58	419	>>sp|P07585|PGS2_HUMAN Decorin OS=Homo sapiens OX=9606 GN=DCN PE=1 SV=1	337	iq3057_decorin_in_solutionr.ScanId;v=1;d1=58826.58826.2	controllerType=0 controllerNumber=1 scan=58826	105.746
46361:2	1	K.DLPPDTTLLDLQNNK.I			848.942	2	1696.88	1696.88	0	0.5	78	Specific	634.62	581.69	581.69	9.65	419	>>sp|P07585|PGS2_HUMAN Decorin OS=Homo sapiens OX=9606 GN=DCN PE=1 SV=1	337	iq3057_decorin_in_solutionr.ScanId;v=1;d1=52458.52458.2	controllerType=0 controllerNumber=1 scan=52458	96.6381
44448:2	1	K.DLPPDTTLLDLQNNK.I			848.941	2	1696.88	1696.88	0	0.2	78	Specific	635.28	514.85	514.85	9.58	419	>>sp|P07585|PGS2_HUMAN Decorin OS=Homo sapiens OX=9606 GN=DCN PE=1 SV=1	337	iq3057_decorin_in_solutionr.ScanId;v=1;d1=50488.50488.2	controllerType=0 controllerNumber=1 scan=50488	93.8773
40714:2	1	K.DLPPDTTLLDLQNNK.I			848.941	2	1696.87	1696.88	0	-0.7	78	Specific	635.85	586.29	586.29	9.58	419	>>sp|P07585|PGS2_HUMAN Decorin OS=Homo sapiens OX=9606 GN=DCN PE=1 SV=1	337	iq3057_decorin_in_solutionr.ScanId;v=1;d1=46645.46645.2	controllerType=0 controllerNumber=1 scan=46645	88.6234
45809:2	1	K.DLPPDTTLLDLQNNK.I			848.941	2	1696.87	1696.88	0	-0.8	78	Specific	638.56	582.64	582.64	9.58	419	>>sp|P07585|PGS2_HUMAN Decorin OS=Homo sapiens OX=9606 GN=DCN PE=1 SV=1	337	iq3057_decorin_in_solutionr.ScanId;v=1;d1=51889.51889.2	controllerType=0 controllerNumber=1 scan=51889	95.853
45617:2	1	K.DLPPDTTLLDLQNNK.I			848.941	2	1696.87	1696.88	0	-0.7	78	Specific	640.11	538.57	538.57	9.58	419	>>sp|P07585|PGS2_HUMAN Decorin OS=Homo sapiens OX=9606 GN=DCN PE=1 SV=1	337	iq3057_decorin_in_solutionr.ScanId;v=1;d1=51691.51691.2	controllerType=0 controllerNumber=1 scan=51691	95.5705
46000:2	1	K.DLPPDTTLLDLQNNK.I			848.941	2	1696.87	1696.88	0	-0.9	78	Specific	641.02	520.57	520.57	9.58	419	>>sp|P07585|PGS2_HUMAN Decorin OS=Homo sapiens OX=9606 GN=DCN PE=1 SV=1	337	iq3057_decorin_in_solutionr.ScanId;v=1;d1=52086.52086.2	controllerType=0 controllerNumber=1 scan=52086	96.1263
48745:2	1	K.DLPPDTTLLDLQNNK.I			848.941	2	1696.87	1696.88	0	-0.8	78	Specific	641.64	523.9	523.9	9.58	419	>>sp|P07585|PGS2_HUMAN Decorin OS=Homo sapiens OX=9606 GN=DCN PE=1 SV=1	337	iq3057_decorin_in_solutionr.ScanId;v=1;d1=54911.54911.2	controllerType=0 controllerNumber=1 scan=54911	100.084
42984:2	1	K.DLPPDTTLLDLQNNK.I			848.941	2	1696.88	1696.88	0	0.2	78	Specific	641.84	598.66	598.66	9.58	419	>>sp|P07585|PGS2_HUMAN Decorin OS=Homo sapiens OX=9606 GN=DCN PE=1 SV=1	337	iq3057_decorin_in_solutionr.ScanId;v=1;d1=48981.48981.2	controllerType=0 controllerNumber=1 scan=48981	91.7381
44045:2	1	K.DLPPDTTLLDLQNNK.I			848.94	2	1696.87	1696.88	0	-1	78	Specific	641.93	584.57	584.57	9.13	419	>>sp|P07585|PGS2_HUMAN Decorin OS=Homo sapiens OX=9606 GN=DCN PE=1 SV=1	337	iq3057_decorin_in_solutionr.ScanId;v=1;d1=50073.50073.2	controllerType=0 controllerNumber=1 scan=50073	93.2904
44022:2	1	K.DLPPDTTLLDLQNNK.I			848.941	2	1696.88	1696.88	0	-0.1	78	Specific	642.02	592.84	592.84	9.58	419	>>sp|P07585|PGS2_HUMAN Decorin OS=Homo sapiens OX=9606 GN=DCN PE=1 SV=1	337	iq3057_decorin_in_solutionr.ScanId;v=1;d1=50049.50049.2	controllerType=0 controllerNumber=1 scan=50049	93.2156
47411:2	1	K.DLPPDTTLLDLQNNK.I			848.94	2	1696.87	1696.88	0	-1	78	Specific	643.52	588.76	588.76	9.13	419	>>sp|P07585|PGS2_HUMAN Decorin OS=Homo sapiens OX=9606 GN=DCN PE=1 SV=1	337	iq3057_decorin_in_solutionr.ScanId;v=1;d1=53539.53539.2	controllerType=0 controllerNumber=1 scan=53539	98.1544
48109:2	1	K.DLPPDTTLLDLQNNK.I			848.941	2	1696.88	1696.88	0	0.1	78	Specific	643.83	588.77	588.77	9.58	419	>>sp|P07585|PGS2_HUMAN Decorin OS=Homo sapiens OX=9606 GN=DCN PE=1 SV=1	337	iq3057_decorin_in_solutionr.ScanId;v=1;d1=54257.54257.2	controllerType=0 controllerNumber=1 scan=54257	99.165
45631:2	1	K.DLPPDTTLLDLQNNK.I			848.941	2	1696.87	1696.88	0	-0.7	78	Specific	644.02	544.85	544.85	9.58	419	>>sp|P07585|PGS2_HUMAN Decorin OS=Homo sapiens OX=9606 GN=DCN PE=1 SV=1	337	iq3057_decorin_in_solutionr.ScanId;v=1;d1=51705.51705.2	controllerType=0 controllerNumber=1 scan=51705	95.589
44231:2	1	K.DLPPDTTLLDLQNNK.I			848.941	2	1696.87	1696.88	0	-0.2	78	Specific	644.5	545.32	545.32	9.58	419	>>sp|P07585|PGS2_HUMAN Decorin OS=Homo sapiens OX=9606 GN=DCN PE=1 SV=1	337	iq3057_decorin_in_solutionr.ScanId;v=1;d1=50265.50265.2	controllerType=0 controllerNumber=1 scan=50265	93.5615
44649:2	1	K.DLPPDTTLLDLQNNK.I			848.941	2	1696.88	1696.88	0	-0.1	78	Specific	645.04	562.12	562.12	9.58	419	>>sp|P07585|PGS2_HUMAN Decorin OS=Homo sapiens OX=9606 GN=DCN PE=1 SV=1	337	iq3057_decorin_in_solutionr.ScanId;v=1;d1=50695.50695.2	controllerType=0 controllerNumber=1 scan=50695	94.1669
44267:2	1	K.DLPPDTTLLDLQNNK.I			848.942	2	1696.88	1696.88	0	0.4	78	Specific	645.18	535.49	535.49	9.65	419	>>sp|P07585|PGS2_HUMAN Decorin OS=Homo sapiens OX=9606 GN=DCN PE=1 SV=1	337	iq3057_decorin_in_solutionr.ScanId;v=1;d1=50302.50302.2	controllerType=0 controllerNumber=1 scan=50302	93.6119
40467:2	1	K.DLPPDTTLLDLQNNK.I			848.94	2	1696.87	1696.88	0	-1.7	78	Specific	646.31	595.09	595.09	9.13	419	>>sp|P07585|PGS2_HUMAN Decorin OS=Homo sapiens OX=9606 GN=DCN PE=1 SV=1	337	iq3057_decorin_in_solutionr.ScanId;v=1;d1=46391.46391.2	controllerType=0 controllerNumber=1 scan=46391	88.281
40505:2	1	K.DLPPDTTLLDLQNNK.I			848.94	2	1696.87	1696.88	0	-1.7	78	Specific	646.36	588.6	588.6	9.13	419	>>sp|P07585|PGS2_HUMAN Decorin OS=Homo sapiens OX=9606 GN=DCN PE=1 SV=1	337	iq3057_decorin_in_solutionr.ScanId;v=1;d1=46430.46430.2	controllerType=0 controllerNumber=1 scan=46430	88.3313
46366:2	1	K.DLPPDTTLLDLQNNK.I			848.942	2	1696.88	1696.88	0	0.5	78	Specific	646.47	589.79	589.79	9.65	419	>>sp|P07585|PGS2_HUMAN Decorin OS=Homo sapiens OX=9606 GN=DCN PE=1 SV=1	337	iq3057_decorin_in_solutionr.ScanId;v=1;d1=52463.52463.2	controllerType=0 controllerNumber=1 scan=52463	96.6446
42765:2	1	K.DLPPDTTLLDLQNNK.I			848.941	2	1696.87	1696.88	0	-0.5	78	Specific	646.62	595.19	595.19	9.58	419	>>sp|P07585|PGS2_HUMAN Decorin OS=Homo sapiens OX=9606 GN=DCN PE=1 SV=1	337	iq3057_decorin_in_solutionr.ScanId;v=1;d1=48756.48756.2	controllerType=0 controllerNumber=1 scan=48756	91.4394
40211:2	1	K.DLPPDTTLLDLQNNK.I			848.94	2	1696.87	1696.88	0	-1	78	Specific	647.14	477.9	477.9	9.58	419	>>sp|P07585|PGS2_HUMAN Decorin OS=Homo sapiens OX=9606 GN=DCN PE=1 SV=1	337	iq3057_decorin_in_solutionr.ScanId;v=1;d1=46128.46128.2	controllerType=0 controllerNumber=1 scan=46128	87.9238
39040:2	1	K.DLPPDTTLLDLQNNK.I			848.941	2	1696.88	1696.88	0	0.1	78	Specific	647.22	575.76	575.76	9.58	419	>>sp|P07585|PGS2_HUMAN Decorin OS=Homo sapiens OX=9606 GN=DCN PE=1 SV=1	337	iq3057_decorin_in_solutionr.ScanId;v=1;d1=44912.44912.2	controllerType=0 controllerNumber=1 scan=44912	86.2033
44473:2	1	K.DLPPDTTLLDLQNNK.I			848.941	2	1696.87	1696.88	0	-0.2	78	Specific	649.36	588.17	588.17	9.58	419	>>sp|P07585|PGS2_HUMAN Decorin OS=Homo sapiens OX=9606 GN=DCN PE=1 SV=1	337	iq3057_decorin_in_solutionr.ScanId;v=1;d1=50514.50514.2	controllerType=0 controllerNumber=1 scan=50514	93.9151
41333:2	1	K.DLPPDTTLLDLQNNK.I			848.941	2	1696.87	1696.88	0	-0.5	78	Specific	649.49	472.75	472.75	9.58	419	>>sp|P07585|PGS2_HUMAN Decorin OS=Homo sapiens OX=9606 GN=DCN PE=1 SV=1	337	iq3057_decorin_in_solutionr.ScanId;v=1;d1=47281.47281.2	controllerType=0 controllerNumber=1 scan=47281	89.4577
43235:2	1	K.DLPPDTTLLDLQNNK.I			848.942	2	1696.88	1696.88	0	0.5	78	Specific	649.87	541.36	541.36	9.65	419	>>sp|P07585|PGS2_HUMAN Decorin OS=Homo sapiens OX=9606 GN=DCN PE=1 SV=1	337	iq3057_decorin_in_solutionr.ScanId;v=1;d1=49239.49239.2	controllerType=0 controllerNumber=1 scan=49239	92.0832
44030:2	1	K.DLPPDTTLLDLQNNK.I			848.941	2	1696.88	1696.88	0	-0.1	78	Specific	650.11	603.38	603.38	10.58	419	>>sp|P07585|PGS2_HUMAN Decorin OS=Homo sapiens OX=9606 GN=DCN PE=1 SV=1	337	iq3057_decorin_in_solutionr.ScanId;v=1;d1=50057.50057.2	controllerType=0 controllerNumber=1 scan=50057	93.2267
37898:2	1	K.DLPPDTTLLDLQNNK.I			848.94	2	1696.87	1696.88	0	-1	78	Specific	653.24	532.32	532.32	10.58	419	>>sp|P07585|PGS2_HUMAN Decorin OS=Homo sapiens OX=9606 GN=DCN PE=1 SV=1	337	iq3057_decorin_in_solutionr.ScanId;v=1;d1=43650.43650.2	controllerType=0 controllerNumber=1 scan=43650	84.1892
39990:2	1	K.DLPPDTTLLDLQNNK.I			848.941	2	1696.88	1696.88	0	0.1	78	Specific	653.56	555.91	555.91	10.58	419	>>sp|P07585|PGS2_HUMAN Decorin OS=Homo sapiens OX=9606 GN=DCN PE=1 SV=1	337	iq3057_decorin_in_solutionr.ScanId;v=1;d1=45901.45901.2	controllerType=0 controllerNumber=1 scan=45901	87.6249
43809:2	1	K.DLPPDTTLLDLQNNK.I			848.941	2	1696.87	1696.88	0	-0.5	78	Specific	653.62	588.19	588.19	10.58	419	>>sp|P07585|PGS2_HUMAN Decorin OS=Homo sapiens OX=9606 GN=DCN PE=1 SV=1	337	iq3057_decorin_in_solutionr.ScanId;v=1;d1=49830.49830.2	controllerType=0 controllerNumber=1 scan=49830	92.9121
39987:2	1	K.DLPPDTTLLDLQNNK.I			848.941	2	1696.88	1696.88	0	0.1	78	Specific	653.68	555.33	555.33	10.58	419	>>sp|P07585|PGS2_HUMAN Decorin OS=Homo sapiens OX=9606 GN=DCN PE=1 SV=1	337	iq3057_decorin_in_solutionr.ScanId;v=1;d1=45898.45898.2	controllerType=0 controllerNumber=1 scan=45898	87.6178
42807:2	1	K.DLPPDTTLLDLQNNK.I			848.942	2	1696.88	1696.88	0	0.4	78	Specific	653.91	596.92	596.92	10.65	419	>>sp|P07585|PGS2_HUMAN Decorin OS=Homo sapiens OX=9606 GN=DCN PE=1 SV=1	337	iq3057_decorin_in_solutionr.ScanId;v=1;d1=48799.48799.2	controllerType=0 controllerNumber=1 scan=48799	91.4963
42041:2	1	K.DLPPDTTLLDLQNNK.I			848.941	2	1696.87	1696.88	0	-0.3	78	Specific	655.17	546.55	546.55	10.58	419	>>sp|P07585|PGS2_HUMAN Decorin OS=Homo sapiens OX=9606 GN=DCN PE=1 SV=1	337	iq3057_decorin_in_solutionr.ScanId;v=1;d1=48008.48008.2	controllerType=0 controllerNumber=1 scan=48008	90.4175
43626:2	1	K.DLPPDTTLLDLQNNK.I			848.942	2	1696.88	1696.88	0	0.3	78	Specific	657.43	512.5	512.5	10.58	419	>>sp|P07585|PGS2_HUMAN Decorin OS=Homo sapiens OX=9606 GN=DCN PE=1 SV=1	337	iq3057_decorin_in_solutionr.ScanId;v=1;d1=49642.49642.2	controllerType=0 controllerNumber=1 scan=49642	92.644
44681:2	1	K.DLPPDTTLLDLQNNK.I			848.941	2	1696.87	1696.88	0	-0.6	78	Specific	658.85	601.12	601.12	10.58	419	>>sp|P07585|PGS2_HUMAN Decorin OS=Homo sapiens OX=9606 GN=DCN PE=1 SV=1	337	iq3057_decorin_in_solutionr.ScanId;v=1;d1=50728.50728.2	controllerType=0 controllerNumber=1 scan=50728	94.2144
42010:2	1	K.DLPPDTTLLDLQNNK.I			848.941	2	1696.88	1696.88	0	-0.1	78	Specific	659.05	563.42	563.42	10.58	419	>>sp|P07585|PGS2_HUMAN Decorin OS=Homo sapiens OX=9606 GN=DCN PE=1 SV=1	337	iq3057_decorin_in_solutionr.ScanId;v=1;d1=47976.47976.2	controllerType=0 controllerNumber=1 scan=47976	90.3743
43022:2	1	K.DLPPDTTLLDLQNNK.I			848.941	2	1696.87	1696.88	0	-0.4	78	Specific	660.01	627.38	627.38	10.58	419	>>sp|P07585|PGS2_HUMAN Decorin OS=Homo sapiens OX=9606 GN=DCN PE=1 SV=1	337	iq3057_decorin_in_solutionr.ScanId;v=1;d1=49020.49020.2	controllerType=0 controllerNumber=1 scan=49020	91.7908
45407:2	1	K.DLPPDTTLLDLQNNK.I			848.941	2	1696.88	1696.88	0	0.1	78	Specific	660.64	611.55	611.55	10.58	419	>>sp|P07585|PGS2_HUMAN Decorin OS=Homo sapiens OX=9606 GN=DCN PE=1 SV=1	337	iq3057_decorin_in_solutionr.ScanId;v=1;d1=51475.51475.2	controllerType=0 controllerNumber=1 scan=51475	95.2604
42220:2	1	K.DLPPDTTLLDLQNNK.I			848.941	2	1696.88	1696.88	0	0.1	78	Specific	662.33	589.16	589.16	10.58	419	>>sp|P07585|PGS2_HUMAN Decorin OS=Homo sapiens OX=9606 GN=DCN PE=1 SV=1	337	iq3057_decorin_in_solutionr.ScanId;v=1;d1=48192.48192.2	controllerType=0 controllerNumber=1 scan=48192	90.6621
42761:2	1	K.DLPPDTTLLDLQNNK.I			848.941	2	1696.87	1696.88	0	-0.5	78	Specific	663.04	556.31	556.31	10.58	419	>>sp|P07585|PGS2_HUMAN Decorin OS=Homo sapiens OX=9606 GN=DCN PE=1 SV=1	337	iq3057_decorin_in_solutionr.ScanId;v=1;d1=48752.48752.2	controllerType=0 controllerNumber=1 scan=48752	91.4343
43202:2	1	K.DLPPDTTLLDLQNNK.I			848.941	2	1696.87	1696.88	0	-0.2	78	Specific	663.43	608.14	608.14	10.58	419	>>sp|P07585|PGS2_HUMAN Decorin OS=Homo sapiens OX=9606 GN=DCN PE=1 SV=1	337	iq3057_decorin_in_solutionr.ScanId;v=1;d1=49205.49205.2	controllerType=0 controllerNumber=1 scan=49205	92.0376
42261:2	1	K.DLPPDTTLLDLQNNK.I			848.941	2	1696.88	1696.88	0	0.1	78	Specific	663.5	593.89	593.89	10.58	419	>>sp|P07585|PGS2_HUMAN Decorin OS=Homo sapiens OX=9606 GN=DCN PE=1 SV=1	337	iq3057_decorin_in_solutionr.ScanId;v=1;d1=48234.48234.2	controllerType=0 controllerNumber=1 scan=48234	90.7215
45817:2	1	K.DLPPDTTLLDLQNNK.I			848.941	2	1696.87	1696.88	0	-0.8	78	Specific	664.08	551.14	551.14	10.58	419	>>sp|P07585|PGS2_HUMAN Decorin OS=Homo sapiens OX=9606 GN=DCN PE=1 SV=1	337	iq3057_decorin_in_solutionr.ScanId;v=1;d1=51897.51897.2	controllerType=0 controllerNumber=1 scan=51897	95.8628
41798:2	1	K.DLPPDTTLLDLQNNK.I			848.941	2	1696.87	1696.88	0	-0.9	78	Specific	664.66	561.21	561.21	10.58	419	>>sp|P07585|PGS2_HUMAN Decorin OS=Homo sapiens OX=9606 GN=DCN PE=1 SV=1	337	iq3057_decorin_in_solutionr.ScanId;v=1;d1=47758.47758.2	controllerType=0 controllerNumber=1 scan=47758	90.0823
41371:2	1	K.DLPPDTTLLDLQNNK.I			848.941	2	1696.87	1696.88	0	-0.5	78	Specific	665.71	616.17	616.17	10.58	419	>>sp|P07585|PGS2_HUMAN Decorin OS=Homo sapiens OX=9606 GN=DCN PE=1 SV=1	337	iq3057_decorin_in_solutionr.ScanId;v=1;d1=47320.47320.2	controllerType=0 controllerNumber=1 scan=47320	89.5086
43599:2	1	K.DLPPDTTLLDLQNNK.I			848.941	2	1696.88	1696.88	0	0.2	78	Specific	665.77	552.21	552.21	10.58	419	>>sp|P07585|PGS2_HUMAN Decorin OS=Homo sapiens OX=9606 GN=DCN PE=1 SV=1	337	iq3057_decorin_in_solutionr.ScanId;v=1;d1=49614.49614.2	controllerType=0 controllerNumber=1 scan=49614	92.6063
38042:2	1	K.DLPPDTTLLDLQNNK.I			848.94	2	1696.87	1696.88	0	-1.3	78	Specific	666.6	583.44	583.44	10.13	419	>>sp|P07585|PGS2_HUMAN Decorin OS=Homo sapiens OX=9606 GN=DCN PE=1 SV=1	337	iq3057_decorin_in_solutionr.ScanId;v=1;d1=43800.43800.2	controllerType=0 controllerNumber=1 scan=43800	84.3992
44225:2	1	K.DLPPDTTLLDLQNNK.I			848.941	2	1696.87	1696.88	0	-0.2	78	Specific	667.5	574.27	574.27	10.58	419	>>sp|P07585|PGS2_HUMAN Decorin OS=Homo sapiens OX=9606 GN=DCN PE=1 SV=1	337	iq3057_decorin_in_solutionr.ScanId;v=1;d1=50259.50259.2	controllerType=0 controllerNumber=1 scan=50259	93.5512
43801:2	1	K.DLPPDTTLLDLQNNK.I			848.941	2	1696.87	1696.88	0	-0.5	78	Specific	667.83	554.54	554.54	10.58	419	>>sp|P07585|PGS2_HUMAN Decorin OS=Homo sapiens OX=9606 GN=DCN PE=1 SV=1	337	iq3057_decorin_in_solutionr.ScanId;v=1;d1=49822.49822.2	controllerType=0 controllerNumber=1 scan=49822	92.9019
41592:2	1	K.DLPPDTTLLDLQNNK.I			848.941	2	1696.88	1696.88	0	0	78	Specific	668	511.67	511.67	10.58	419	>>sp|P07585|PGS2_HUMAN Decorin OS=Homo sapiens OX=9606 GN=DCN PE=1 SV=1	337	iq3057_decorin_in_solutionr.ScanId;v=1;d1=47547.47547.2	controllerType=0 controllerNumber=1 scan=47547	89.8088
38061:2	1	K.DLPPDTTLLDLQNNK.I			848.941	2	1696.87	1696.88	0	-0.9	78	Specific	668.94	578.11	578.11	10.58	419	>>sp|P07585|PGS2_HUMAN Decorin OS=Homo sapiens OX=9606 GN=DCN PE=1 SV=1	337	iq3057_decorin_in_solutionr.ScanId;v=1;d1=43820.43820.2	controllerType=0 controllerNumber=1 scan=43820	84.4282
39156:2	1	K.DLPPDTTLLDLQNNK.I			848.941	2	1696.87	1696.88	0	-0.2	78	Specific	670.21	567.82	567.82	10.58	419	>>sp|P07585|PGS2_HUMAN Decorin OS=Homo sapiens OX=9606 GN=DCN PE=1 SV=1	337	iq3057_decorin_in_solutionr.ScanId;v=1;d1=45038.45038.2	controllerType=0 controllerNumber=1 scan=45038	86.3978
37910:2	1	K.DLPPDTTLLDLQNNK.I			848.941	2	1696.87	1696.88	0	-0.5	78	Specific	670.25	559.25	559.25	10.58	419	>>sp|P07585|PGS2_HUMAN Decorin OS=Homo sapiens OX=9606 GN=DCN PE=1 SV=1	337	iq3057_decorin_in_solutionr.ScanId;v=1;d1=43663.43663.2	controllerType=0 controllerNumber=1 scan=43663	84.2088
37889:2	1	K.DLPPDTTLLDLQNNK.I			848.94	2	1696.87	1696.88	0	-1	78	Specific	671.28	504.17	504.17	10.58	419	>>sp|P07585|PGS2_HUMAN Decorin OS=Homo sapiens OX=9606 GN=DCN PE=1 SV=1	337	iq3057_decorin_in_solutionr.ScanId;v=1;d1=43641.43641.2	controllerType=0 controllerNumber=1 scan=43641	84.1781
39653:2	1	K.DLPPDTTLLDLQNNK.I			848.941	2	1696.88	1696.88	0	0.2	78	Specific	673.32	573.87	573.87	10.58	419	>>sp|P07585|PGS2_HUMAN Decorin OS=Homo sapiens OX=9606 GN=DCN PE=1 SV=1	337	iq3057_decorin_in_solutionr.ScanId;v=1;d1=45554.45554.2	controllerType=0 controllerNumber=1 scan=45554	87.1319
44653:2	1	K.DLPPDTTLLDLQNNK.I			848.941	2	1696.88	1696.88	0	-0.1	78	Specific	673.89	627.57	627.57	10.58	419	>>sp|P07585|PGS2_HUMAN Decorin OS=Homo sapiens OX=9606 GN=DCN PE=1 SV=1	337	iq3057_decorin_in_solutionr.ScanId;v=1;d1=50699.50699.2	controllerType=0 controllerNumber=1 scan=50699	94.1718
44441:2	1	K.DLPPDTTLLDLQNNK.I			848.941	2	1696.88	1696.88	0	0.2	78	Specific	674.8	587.21	587.21	10.58	419	>>sp|P07585|PGS2_HUMAN Decorin OS=Homo sapiens OX=9606 GN=DCN PE=1 SV=1	337	iq3057_decorin_in_solutionr.ScanId;v=1;d1=50481.50481.2	controllerType=0 controllerNumber=1 scan=50481	93.868
38930:2	1	K.DLPPDTTLLDLQNNK.I			848.941	2	1696.87	1696.88	0	-0.2	78	Specific	674.93	591.28	591.28	10.58	419	>>sp|P07585|PGS2_HUMAN Decorin OS=Homo sapiens OX=9606 GN=DCN PE=1 SV=1	337	iq3057_decorin_in_solutionr.ScanId;v=1;d1=44790.44790.2	controllerType=0 controllerNumber=1 scan=44790	86.0061
39470:2	1	K.DLPPDTTLLDLQNNK.I			848.942	2	1696.88	1696.88	0	0.6	78	Specific	675.7	592.16	592.16	10.65	419	>>sp|P07585|PGS2_HUMAN Decorin OS=Homo sapiens OX=9606 GN=DCN PE=1 SV=1	337	iq3057_decorin_in_solutionr.ScanId;v=1;d1=45365.45365.2	controllerType=0 controllerNumber=1 scan=45365	86.86
43428:2	1	K.DLPPDTTLLDLQNNK.I			848.942	2	1696.88	1696.88	0	0.6	78	Specific	676.1	562.45	562.45	10.65	419	>>sp|P07585|PGS2_HUMAN Decorin OS=Homo sapiens OX=9606 GN=DCN PE=1 SV=1	337	iq3057_decorin_in_solutionr.ScanId;v=1;d1=49438.49438.2	controllerType=0 controllerNumber=1 scan=49438	92.3595
38045:2	1	K.DLPPDTTLLDLQNNK.I			848.94	2	1696.87	1696.88	0	-1.3	78	Specific	677.07	588.82	588.82	10.13	419	>>sp|P07585|PGS2_HUMAN Decorin OS=Homo sapiens OX=9606 GN=DCN PE=1 SV=1	337	iq3057_decorin_in_solutionr.ScanId;v=1;d1=43803.43803.2	controllerType=0 controllerNumber=1 scan=43803	84.4026
38470:2	1	K.DLPPDTTLLDLQNNK.I			848.942	2	1696.88	1696.88	0	0.3	78	Specific	677.08	591.94	591.94	10.58	419	>>sp|P07585|PGS2_HUMAN Decorin OS=Homo sapiens OX=9606 GN=DCN PE=1 SV=1	337	iq3057_decorin_in_solutionr.ScanId;v=1;d1=44257.44257.2	controllerType=0 controllerNumber=1 scan=44257	85.0722
38345:2	1	K.DLPPDTTLLDLQNNK.I			848.941	2	1696.87	1696.88	0	-0.2	78	Specific	677.59	601.82	601.82	10.58	419	>>sp|P07585|PGS2_HUMAN Decorin OS=Homo sapiens OX=9606 GN=DCN PE=1 SV=1	337	iq3057_decorin_in_solutionr.ScanId;v=1;d1=44122.44122.2	controllerType=0 controllerNumber=1 scan=44122	84.8691
41077:2	1	K.DLPPDTTLLDLQNNK.I			848.94	2	1696.87	1696.88	0	-1.2	78	Specific	677.68	621.23	621.23	10.13	419	>>sp|P07585|PGS2_HUMAN Decorin OS=Homo sapiens OX=9606 GN=DCN PE=1 SV=1	337	iq3057_decorin_in_solutionr.ScanId;v=1;d1=47018.47018.2	controllerType=0 controllerNumber=1 scan=47018	89.1145
38650:2	1	K.DLPPDTTLLDLQNNK.I			848.941	2	1696.88	1696.88	0	0.1	78	Specific	677.88	581.1	581.1	10.58	419	>>sp|P07585|PGS2_HUMAN Decorin OS=Homo sapiens OX=9606 GN=DCN PE=1 SV=1	337	iq3057_decorin_in_solutionr.ScanId;v=1;d1=44466.44466.2	controllerType=0 controllerNumber=1 scan=44466	85.438
38170:2	1	K.DLPPDTTLLDLQNNK.I			848.94	2	1696.87	1696.88	0	-1	78	Specific	678.96	597.94	597.94	10.58	419	>>sp|P07585|PGS2_HUMAN Decorin OS=Homo sapiens OX=9606 GN=DCN PE=1 SV=1	337	iq3057_decorin_in_solutionr.ScanId;v=1;d1=43940.43940.2	controllerType=0 controllerNumber=1 scan=43940	84.6149
38396:2	1	K.DLPPDTTLLDLQNNK.I			848.941	2	1696.88	1696.88	0	-0.1	78	Specific	680.36	585.31	585.31	10.58	419	>>sp|P07585|PGS2_HUMAN Decorin OS=Homo sapiens OX=9606 GN=DCN PE=1 SV=1	337	iq3057_decorin_in_solutionr.ScanId;v=1;d1=44178.44178.2	controllerType=0 controllerNumber=1 scan=44178	84.9542
41820:2	1	K.DLPPDTTLLDLQNNK.I			848.941	2	1696.87	1696.88	0	-0.9	78	Specific	681.14	588.28	588.28	10.58	419	>>sp|P07585|PGS2_HUMAN Decorin OS=Homo sapiens OX=9606 GN=DCN PE=1 SV=1	337	iq3057_decorin_in_solutionr.ScanId;v=1;d1=47781.47781.2	controllerType=0 controllerNumber=1 scan=47781	90.113
43840:2	1	K.DLPPDTTLLDLQNNK.I			848.942	2	1696.88	1696.88	0	1.1	78	Specific	681.63	567.71	567.71	10.65	419	>>sp|P07585|PGS2_HUMAN Decorin OS=Homo sapiens OX=9606 GN=DCN PE=1 SV=1	337	iq3057_decorin_in_solutionr.ScanId;v=1;d1=49862.49862.2	controllerType=0 controllerNumber=1 scan=49862	92.9567
38567:2	1	K.DLPPDTTLLDLQNNK.I			848.941	2	1696.88	1696.88	0	0	78	Specific	682.1	583.02	583.02	10.58	419	>>sp|P07585|PGS2_HUMAN Decorin OS=Homo sapiens OX=9606 GN=DCN PE=1 SV=1	337	iq3057_decorin_in_solutionr.ScanId;v=1;d1=44366.44366.2	controllerType=0 controllerNumber=1 scan=44366	85.2482
38830:2	1	K.DLPPDTTLLDLQNNK.I			848.941	2	1696.87	1696.88	0	-0.2	78	Specific	682.11	583.96	583.96	10.58	419	>>sp|P07585|PGS2_HUMAN Decorin OS=Homo sapiens OX=9606 GN=DCN PE=1 SV=1	337	iq3057_decorin_in_solutionr.ScanId;v=1;d1=44675.44675.2	controllerType=0 controllerNumber=1 scan=44675	85.8076
39822:2	1	K.DLPPDTTLLDLQNNK.I			848.941	2	1696.87	1696.88	0	-0.5	78	Specific	682.88	588.73	588.73	10.58	419	>>sp|P07585|PGS2_HUMAN Decorin OS=Homo sapiens OX=9606 GN=DCN PE=1 SV=1	337	iq3057_decorin_in_solutionr.ScanId;v=1;d1=45728.45728.2	controllerType=0 controllerNumber=1 scan=45728	87.382
41782:2	1	K.DLPPDTTLLDLQNNK.I			848.941	2	1696.87	1696.88	0	-0.9	78	Specific	684.52	605.88	605.88	10.58	419	>>sp|P07585|PGS2_HUMAN Decorin OS=Homo sapiens OX=9606 GN=DCN PE=1 SV=1	337	iq3057_decorin_in_solutionr.ScanId;v=1;d1=47742.47742.2	controllerType=0 controllerNumber=1 scan=47742	90.0635
42001:2	1	K.DLPPDTTLLDLQNNK.I			848.941	2	1696.88	1696.88	0	-0.1	78	Specific	685.82	575.81	575.81	10.58	419	>>sp|P07585|PGS2_HUMAN Decorin OS=Homo sapiens OX=9606 GN=DCN PE=1 SV=1	337	iq3057_decorin_in_solutionr.ScanId;v=1;d1=47967.47967.2	controllerType=0 controllerNumber=1 scan=47967	90.364
39827:2	1	K.DLPPDTTLLDLQNNK.I			848.941	2	1696.87	1696.88	0	-0.5	78	Specific	686.16	591.08	591.08	10.58	419	>>sp|P07585|PGS2_HUMAN Decorin OS=Homo sapiens OX=9606 GN=DCN PE=1 SV=1	337	iq3057_decorin_in_solutionr.ScanId;v=1;d1=45733.45733.2	controllerType=0 controllerNumber=1 scan=45733	87.3912
39651:2	1	K.DLPPDTTLLDLQNNK.I			848.941	2	1696.88	1696.88	0	0.2	78	Specific	688.51	575.65	575.65	10.58	419	>>sp|P07585|PGS2_HUMAN Decorin OS=Homo sapiens OX=9606 GN=DCN PE=1 SV=1	337	iq3057_decorin_in_solutionr.ScanId;v=1;d1=45552.45552.2	controllerType=0 controllerNumber=1 scan=45552	87.125
38649:2	1	K.DLPPDTTLLDLQNNK.I			848.941	2	1696.88	1696.88	0	0.1	78	Specific	689.74	585.03	585.03	10.58	419	>>sp|P07585|PGS2_HUMAN Decorin OS=Homo sapiens OX=9606 GN=DCN PE=1 SV=1	337	iq3057_decorin_in_solutionr.ScanId;v=1;d1=44465.44465.2	controllerType=0 controllerNumber=1 scan=44465	85.4337
39472:2	1	K.DLPPDTTLLDLQNNK.I			848.942	2	1696.88	1696.88	0	0.6	78	Specific	690.39	610.38	610.38	10.65	419	>>sp|P07585|PGS2_HUMAN Decorin OS=Homo sapiens OX=9606 GN=DCN PE=1 SV=1	337	iq3057_decorin_in_solutionr.ScanId;v=1;d1=45367.45367.2	controllerType=0 controllerNumber=1 scan=45367	86.866
38740:2	1	K.DLPPDTTLLDLQNNK.I			848.941	2	1696.87	1696.88	0	-0.3	78	Specific	691.16	586.41	586.41	10.58	419	>>sp|P07585|PGS2_HUMAN Decorin OS=Homo sapiens OX=9606 GN=DCN PE=1 SV=1	337	iq3057_decorin_in_solutionr.ScanId;v=1;d1=44571.44571.2	controllerType=0 controllerNumber=1 scan=44571	85.6221
39038:2	1	K.DLPPDTTLLDLQNNK.I			848.941	2	1696.88	1696.88	0	0.1	78	Specific	692.28	590.56	590.56	10.58	419	>>sp|P07585|PGS2_HUMAN Decorin OS=Homo sapiens OX=9606 GN=DCN PE=1 SV=1	337	iq3057_decorin_in_solutionr.ScanId;v=1;d1=44910.44910.2	controllerType=0 controllerNumber=1 scan=44910	86.1971
39308:2	1	K.DLPPDTTLLDLQNNK.I			848.942	2	1696.88	1696.88	0	0.6	78	Specific	692.53	601.47	601.47	10.65	419	>>sp|P07585|PGS2_HUMAN Decorin OS=Homo sapiens OX=9606 GN=DCN PE=1 SV=1	337	iq3057_decorin_in_solutionr.ScanId;v=1;d1=45198.45198.2	controllerType=0 controllerNumber=1 scan=45198	86.6284
38928:2	1	K.DLPPDTTLLDLQNNK.I			848.941	2	1696.87	1696.88	0	-0.2	78	Specific	693.56	604.8	604.8	10.58	419	>>sp|P07585|PGS2_HUMAN Decorin OS=Homo sapiens OX=9606 GN=DCN PE=1 SV=1	337	iq3057_decorin_in_solutionr.ScanId;v=1;d1=44788.44788.2	controllerType=0 controllerNumber=1 scan=44788	85.9999
38343:2	1	K.DLPPDTTLLDLQNNK.I			848.941	2	1696.87	1696.88	0	-0.2	78	Specific	694.19	592.41	592.41	10.58	419	>>sp|P07585|PGS2_HUMAN Decorin OS=Homo sapiens OX=9606 GN=DCN PE=1 SV=1	337	iq3057_decorin_in_solutionr.ScanId;v=1;d1=44120.44120.2	controllerType=0 controllerNumber=1 scan=44120	84.8635
38691:2	1	K.DLPPDTTLLDLQNNK.I			848.941	2	1696.87	1696.88	0	-0.5	78	Specific	695.61	623.62	623.62	10.58	419	>>sp|P07585|PGS2_HUMAN Decorin OS=Homo sapiens OX=9606 GN=DCN PE=1 SV=1	337	iq3057_decorin_in_solutionr.ScanId;v=1;d1=44515.44515.2	controllerType=0 controllerNumber=1 scan=44515	85.5232
38738:2	1	K.DLPPDTTLLDLQNNK.I			848.941	2	1696.87	1696.88	0	-0.3	78	Specific	696.41	603	603	10.58	419	>>sp|P07585|PGS2_HUMAN Decorin OS=Homo sapiens OX=9606 GN=DCN PE=1 SV=1	337	iq3057_decorin_in_solutionr.ScanId;v=1;d1=44569.44569.2	controllerType=0 controllerNumber=1 scan=44569	85.6163
38469:2	1	K.DLPPDTTLLDLQNNK.I			848.942	2	1696.88	1696.88	0	0.3	78	Specific	699.43	632.82	632.82	10.58	419	>>sp|P07585|PGS2_HUMAN Decorin OS=Homo sapiens OX=9606 GN=DCN PE=1 SV=1	337	iq3057_decorin_in_solutionr.ScanId;v=1;d1=44256.44256.2	controllerType=0 controllerNumber=1 scan=44256	85.0679
39310:2	1	K.DLPPDTTLLDLQNNK.I			848.942	2	1696.88	1696.88	0	0.6	78	Specific	700.46	610.73	610.73	11.65	419	>>sp|P07585|PGS2_HUMAN Decorin OS=Homo sapiens OX=9606 GN=DCN PE=1 SV=1	337	iq3057_decorin_in_solutionr.ScanId;v=1;d1=45200.45200.2	controllerType=0 controllerNumber=1 scan=45200	86.6339
38172:2	1	K.DLPPDTTLLDLQNNK.I			848.94	2	1696.87	1696.88	0	-1	78	Specific	700.7	587.99	587.99	11.58	419	>>sp|P07585|PGS2_HUMAN Decorin OS=Homo sapiens OX=9606 GN=DCN PE=1 SV=1	337	iq3057_decorin_in_solutionr.ScanId;v=1;d1=43942.43942.2	controllerType=0 controllerNumber=1 scan=43942	84.6203
38828:2	1	K.DLPPDTTLLDLQNNK.I			848.941	2	1696.87	1696.88	0	-0.2	78	Specific	705.95	603.09	603.09	11.58	419	>>sp|P07585|PGS2_HUMAN Decorin OS=Homo sapiens OX=9606 GN=DCN PE=1 SV=1	337	iq3057_decorin_in_solutionr.ScanId;v=1;d1=44673.44673.2	controllerType=0 controllerNumber=1 scan=44673	85.8021
39154:2	1	K.DLPPDTTLLDLQNNK.I			848.941	2	1696.87	1696.88	0	-0.2	78	Specific	705.97	638.95	638.95	11.58	419	>>sp|P07585|PGS2_HUMAN Decorin OS=Homo sapiens OX=9606 GN=DCN PE=1 SV=1	337	iq3057_decorin_in_solutionr.ScanId;v=1;d1=45036.45036.2	controllerType=0 controllerNumber=1 scan=45036	86.3923
38569:2	1	K.DLPPDTTLLDLQNNK.I			848.941	2	1696.88	1696.88	0	0	78	Specific	712.62	606.46	606.46	11.58	419	>>sp|P07585|PGS2_HUMAN Decorin OS=Homo sapiens OX=9606 GN=DCN PE=1 SV=1	337	iq3057_decorin_in_solutionr.ScanId;v=1;d1=44368.44368.2	controllerType=0 controllerNumber=1 scan=44368	85.2537
35926:3	1	K.DLPPDTTLLDLQNNKITEIK.D			761.081	3	2281.23	2281.23	0	0.1	78	Specific	5.83	5.83	5.83	1.55	419	>>sp|P07585|PGS2_HUMAN Decorin OS=Homo sapiens OX=9606 GN=DCN PE=1 SV=1	337	iq3057_decorin_in_solutionr.ScanId;v=1;d1=41624.41624.3	controllerType=0 controllerNumber=1 scan=41624	81.4391
40889:2	1	K.DLPPDTTLLDLQNNKITEIK.D			1141.12	2	2281.23	2281.23	0	0.7	78	Specific	9.1	9.1	9.1	1.7	419	>>sp|P07585|PGS2_HUMAN Decorin OS=Homo sapiens OX=9606 GN=DCN PE=1 SV=1	337	iq3057_decorin_in_solutionr.ScanId;v=1;d1=46824.46824.2	controllerType=0 controllerNumber=1 scan=46824	88.8563
40701:2	1	K.DLPPDTTLLDLQNNKITEIK.D			1141.12	2	2281.23	2281.23	0	0.5	78	Specific	158.19	158.19	158.19	2.53	419	>>sp|P07585|PGS2_HUMAN Decorin OS=Homo sapiens OX=9606 GN=DCN PE=1 SV=1	337	iq3057_decorin_in_solutionr.ScanId;v=1;d1=46631.46631.2	controllerType=0 controllerNumber=1 scan=46631	88.6023
40518:2	1	K.DLPPDTTLLDLQNNKITEIK.D			1141.12	2	2281.23	2281.23	0	0	78	Specific	229.41	229.41	229.41	5.52	419	>>sp|P07585|PGS2_HUMAN Decorin OS=Homo sapiens OX=9606 GN=DCN PE=1 SV=1	337	iq3057_decorin_in_solutionr.ScanId;v=1;d1=46443.46443.2	controllerType=0 controllerNumber=1 scan=46443	88.3494
40329:2	1	K.DLPPDTTLLDLQNNKITEIK.D			1141.12	2	2281.23	2281.23	0	-0.3	78	Specific	238.08	202.48	202.48	5.46	419	>>sp|P07585|PGS2_HUMAN Decorin OS=Homo sapiens OX=9606 GN=DCN PE=1 SV=1	337	iq3057_decorin_in_solutionr.ScanId;v=1;d1=46249.46249.2	controllerType=0 controllerNumber=1 scan=46249	88.0942
40143:2	1	K.DLPPDTTLLDLQNNKITEIK.D			1141.12	2	2281.23	2281.23	0	0	78	Specific	249.22	249.22	249.22	4.57	419	>>sp|P07585|PGS2_HUMAN Decorin OS=Homo sapiens OX=9606 GN=DCN PE=1 SV=1	337	iq3057_decorin_in_solutionr.ScanId;v=1;d1=46058.46058.2	controllerType=0 controllerNumber=1 scan=46058	87.8323
42279:3	1	K.DLPPDTTLLDLQNNKITEIK.D			761.077	3	2281.22	2281.23	0	-5.6	78	Specific	523.47	523.47	523.47	8.24	419	>>sp|P07585|PGS2_HUMAN Decorin OS=Homo sapiens OX=9606 GN=DCN PE=1 SV=1	337	iq3057_decorin_in_solutionr.ScanId;v=1;d1=48252.48252.3	controllerType=0 controllerNumber=1 scan=48252	90.7433
41100:2	1	K.DLPPDTTLLDLQNNKITEIK.D			1141.12	2	2281.23	2281.23	0	0	78	Specific	560.71	512.42	512.42	9.26	419	>>sp|P07585|PGS2_HUMAN Decorin OS=Homo sapiens OX=9606 GN=DCN PE=1 SV=1	337	iq3057_decorin_in_solutionr.ScanId;v=1;d1=47041.47041.2	controllerType=0 controllerNumber=1 scan=47041	89.1423
41398:2	1	K.DLPPDTTLLDLQNNKITEIK.D			1141.12	2	2281.23	2281.23	0	-0.3	78	Specific	594.5	564.45	564.45	10.39	419	>>sp|P07585|PGS2_HUMAN Decorin OS=Homo sapiens OX=9606 GN=DCN PE=1 SV=1	337	iq3057_decorin_in_solutionr.ScanId;v=1;d1=47347.47347.2	controllerType=0 controllerNumber=1 scan=47347	89.5411
40868:2	1	K.DLPPDTTLLDLQNNKITEIK.D			1141.12	2	2281.23	2281.23	0	0.7	78	Specific	646.17	611.91	611.91	11.46	419	>>sp|P07585|PGS2_HUMAN Decorin OS=Homo sapiens OX=9606 GN=DCN PE=1 SV=1	337	iq3057_decorin_in_solutionr.ScanId;v=1;d1=46803.46803.2	controllerType=0 controllerNumber=1 scan=46803	88.8298
39959:2	1	K.DLPPDTTLLDLQNNKITEIK.D			1141.12	2	2281.23	2281.23	0	0	78	Specific	658.84	502.24	502.24	12.39	419	>>sp|P07585|PGS2_HUMAN Decorin OS=Homo sapiens OX=9606 GN=DCN PE=1 SV=1	337	iq3057_decorin_in_solutionr.ScanId;v=1;d1=45869.45869.2	controllerType=0 controllerNumber=1 scan=45869	87.5825
40679:2	1	K.DLPPDTTLLDLQNNKITEIK.D			1141.12	2	2281.23	2281.23	0	0.5	78	Specific	684.54	498.82	498.82	12.46	419	>>sp|P07585|PGS2_HUMAN Decorin OS=Homo sapiens OX=9606 GN=DCN PE=1 SV=1	337	iq3057_decorin_in_solutionr.ScanId;v=1;d1=46609.46609.2	controllerType=0 controllerNumber=1 scan=46609	88.5752
41260:3	1	K.DLPPDTTLLDLQNNKITEIK.D			761.081	3	2281.23	2281.23	0	0	78	Specific	685.44	685.44	685.44	12.62	419	>>sp|P07585|PGS2_HUMAN Decorin OS=Homo sapiens OX=9606 GN=DCN PE=1 SV=1	337	iq3057_decorin_in_solutionr.ScanId;v=1;d1=47205.47205.3	controllerType=0 controllerNumber=1 scan=47205	89.353
40508:2	1	K.DLPPDTTLLDLQNNKITEIK.D			1141.12	2	2281.23	2281.23	0	0	78	Specific	698.95	508.28	508.28	12.39	419	>>sp|P07585|PGS2_HUMAN Decorin OS=Homo sapiens OX=9606 GN=DCN PE=1 SV=1	337	iq3057_decorin_in_solutionr.ScanId;v=1;d1=46433.46433.2	controllerType=0 controllerNumber=1 scan=46433	88.3379
41351:2	1	K.DLPPDTTLLDLQNNKITEIK.D			1141.12	2	2281.23	2281.23	0	0.7	78	Specific	699.75	640.91	640.91	12.46	419	>>sp|P07585|PGS2_HUMAN Decorin OS=Homo sapiens OX=9606 GN=DCN PE=1 SV=1	337	iq3057_decorin_in_solutionr.ScanId;v=1;d1=47299.47299.2	controllerType=0 controllerNumber=1 scan=47299	89.4792
40323:2	1	K.DLPPDTTLLDLQNNKITEIK.D			1141.12	2	2281.23	2281.23	0	-0.3	78	Specific	711.89	514.59	514.59	13.39	419	>>sp|P07585|PGS2_HUMAN Decorin OS=Homo sapiens OX=9606 GN=DCN PE=1 SV=1	337	iq3057_decorin_in_solutionr.ScanId;v=1;d1=46243.46243.2	controllerType=0 controllerNumber=1 scan=46243	88.0869
39972:3	1	K.DLPPDTTLLDLQNNKITEIK.D			761.081	3	2281.23	2281.23	0	-0.1	78	Specific	715.73	715.73	715.73	13.62	419	>>sp|P07585|PGS2_HUMAN Decorin OS=Homo sapiens OX=9606 GN=DCN PE=1 SV=1	337	iq3057_decorin_in_solutionr.ScanId;v=1;d1=45882.45882.3	controllerType=0 controllerNumber=1 scan=45882	87.5982
40141:3	1	K.DLPPDTTLLDLQNNKITEIK.D			761.081	3	2281.23	2281.23	0	0.3	78	Specific	720.74	711.54	711.54	13.69	419	>>sp|P07585|PGS2_HUMAN Decorin OS=Homo sapiens OX=9606 GN=DCN PE=1 SV=1	337	iq3057_decorin_in_solutionr.ScanId;v=1;d1=46056.46056.3	controllerType=0 controllerNumber=1 scan=46056	87.8299
40140:2	1	K.DLPPDTTLLDLQNNKITEIK.D			1141.12	2	2281.23	2281.23	0	0	78	Specific	725.28	657.98	657.98	13.39	419	>>sp|P07585|PGS2_HUMAN Decorin OS=Homo sapiens OX=9606 GN=DCN PE=1 SV=1	337	iq3057_decorin_in_solutionr.ScanId;v=1;d1=46055.46055.2	controllerType=0 controllerNumber=1 scan=46055	87.8288
39883:2	1	K.DLPPDTTLLDLQNNKITEIK.D			1141.12	2	2281.23	2281.23	0	0.7	78	Specific	727.91	559.53	559.53	13.46	419	>>sp|P07585|PGS2_HUMAN Decorin OS=Homo sapiens OX=9606 GN=DCN PE=1 SV=1	337	iq3057_decorin_in_solutionr.ScanId;v=1;d1=45791.45791.2	controllerType=0 controllerNumber=1 scan=45791	87.4741
40786:3	1	K.DLPPDTTLLDLQNNKITEIK.D			761.082	3	2281.23	2281.23	0	0.6	78	Specific	740.75	740.75	740.75	13.69	419	>>sp|P07585|PGS2_HUMAN Decorin OS=Homo sapiens OX=9606 GN=DCN PE=1 SV=1	337	iq3057_decorin_in_solutionr.ScanId;v=1;d1=46719.46719.3	controllerType=0 controllerNumber=1 scan=46719	88.7228
41161:2	1	K.DLPPDTTLLDLQNNKITEIK.D			1141.12	2	2281.23	2281.23	0	-0.1	78	Specific	747.38	553.04	553.04	13.39	419	>>sp|P07585|PGS2_HUMAN Decorin OS=Homo sapiens OX=9606 GN=DCN PE=1 SV=1	337	iq3057_decorin_in_solutionr.ScanId;v=1;d1=47104.47104.2	controllerType=0 controllerNumber=1 scan=47104	89.2223
41009:3	1	K.DLPPDTTLLDLQNNKITEIK.D			761.081	3	2281.23	2281.23	0	-0.1	78	Specific	749.65	749.65	749.65	13.62	419	>>sp|P07585|PGS2_HUMAN Decorin OS=Homo sapiens OX=9606 GN=DCN PE=1 SV=1	337	iq3057_decorin_in_solutionr.ScanId;v=1;d1=46948.46948.3	controllerType=0 controllerNumber=1 scan=46948	89.0229
41084:2	1	K.DLPPDTTLLDLQNNKITEIK.D			1141.12	2	2281.23	2281.23	0	0	78	Specific	759.61	545.09	545.09	14.39	419	>>sp|P07585|PGS2_HUMAN Decorin OS=Homo sapiens OX=9606 GN=DCN PE=1 SV=1	337	iq3057_decorin_in_solutionr.ScanId;v=1;d1=47025.47025.2	controllerType=0 controllerNumber=1 scan=47025	89.1226
40576:3	1	K.DLPPDTTLLDLQNNKITEIK.D			761.081	3	2281.23	2281.23	0	-0.5	78	Specific	763.75	688.3	688.3	14.62	419	>>sp|P07585|PGS2_HUMAN Decorin OS=Homo sapiens OX=9606 GN=DCN PE=1 SV=1	337	iq3057_decorin_in_solutionr.ScanId;v=1;d1=46503.46503.3	controllerType=0 controllerNumber=1 scan=46503	88.4323
40358:3	1	K.DLPPDTTLLDLQNNKITEIK.D			761.081	3	2281.23	2281.23	0	-0.4	78	Specific	773.97	773.97	773.97	14.62	419	>>sp|P07585|PGS2_HUMAN Decorin OS=Homo sapiens OX=9606 GN=DCN PE=1 SV=1	337	iq3057_decorin_in_solutionr.ScanId;v=1;d1=46279.46279.3	controllerType=0 controllerNumber=1 scan=46279	88.136
40863:2	1	K.DLPPDTTLLDLQNNKITEIK.D			1141.12	2	2281.23	2281.23	0	0.7	78	Specific	777.1	677.9	677.9	14.46	419	>>sp|P07585|PGS2_HUMAN Decorin OS=Homo sapiens OX=9606 GN=DCN PE=1 SV=1	337	iq3057_decorin_in_solutionr.ScanId;v=1;d1=46798.46798.2	controllerType=0 controllerNumber=1 scan=46798	88.824
39951:2	1	K.DLPPDTTLLDLQNNKITEIK.D			1141.12	2	2281.23	2281.23	0	0	78	Specific	779.47	555.41	555.41	14.39	419	>>sp|P07585|PGS2_HUMAN Decorin OS=Homo sapiens OX=9606 GN=DCN PE=1 SV=1	337	iq3057_decorin_in_solutionr.ScanId;v=1;d1=45861.45861.2	controllerType=0 controllerNumber=1 scan=45861	87.5727
40321:2	1	K.DLPPDTTLLDLQNNKITEIK.D			1141.12	2	2281.23	2281.23	0	-0.3	78	Specific	785.24	559.84	559.84	14.39	419	>>sp|P07585|PGS2_HUMAN Decorin OS=Homo sapiens OX=9606 GN=DCN PE=1 SV=1	337	iq3057_decorin_in_solutionr.ScanId;v=1;d1=46241.46241.2	controllerType=0 controllerNumber=1 scan=46241	88.0846
40506:2	1	K.DLPPDTTLLDLQNNKITEIK.D			1141.12	2	2281.23	2281.23	0	0	78	Specific	788.01	581.99	581.99	14.39	419	>>sp|P07585|PGS2_HUMAN Decorin OS=Homo sapiens OX=9606 GN=DCN PE=1 SV=1	337	iq3057_decorin_in_solutionr.ScanId;v=1;d1=46431.46431.2	controllerType=0 controllerNumber=1 scan=46431	88.3357
40138:2	1	K.DLPPDTTLLDLQNNKITEIK.D			1141.12	2	2281.23	2281.23	0	0	78	Specific	797.51	547.17	547.17	14.39	419	>>sp|P07585|PGS2_HUMAN Decorin OS=Homo sapiens OX=9606 GN=DCN PE=1 SV=1	337	iq3057_decorin_in_solutionr.ScanId;v=1;d1=46053.46053.2	controllerType=0 controllerNumber=1 scan=46053	87.8265
40137:3	1	K.DLPPDTTLLDLQNNKITEIK.D			761.081	3	2281.23	2281.23	0	0.3	78	Specific	805.12	650.88	650.88	15.69	419	>>sp|P07585|PGS2_HUMAN Decorin OS=Homo sapiens OX=9606 GN=DCN PE=1 SV=1	337	iq3057_decorin_in_solutionr.ScanId;v=1;d1=46052.46052.3	controllerType=0 controllerNumber=1 scan=46052	87.8221
41265:3	1	K.DLPPDTTLLDLQNNKITEIK.D			761.081	3	2281.23	2281.23	0	-0.3	78	Specific	809.78	681.81	681.81	15.62	419	>>sp|P07585|PGS2_HUMAN Decorin OS=Homo sapiens OX=9606 GN=DCN PE=1 SV=1	337	iq3057_decorin_in_solutionr.ScanId;v=1;d1=47211.47211.3	controllerType=0 controllerNumber=1 scan=47211	89.3641
40675:2	1	K.DLPPDTTLLDLQNNKITEIK.D			1141.12	2	2281.23	2281.23	0	0.5	78	Specific	817.13	581.44	581.44	15.46	419	>>sp|P07585|PGS2_HUMAN Decorin OS=Homo sapiens OX=9606 GN=DCN PE=1 SV=1	337	iq3057_decorin_in_solutionr.ScanId;v=1;d1=46605.46605.2	controllerType=0 controllerNumber=1 scan=46605	88.5706
40174:3	1	K.DLPPDTTLLDLQNNKITEIK.D			761.082	3	2281.23	2281.23	0	1.5	78	Specific	817.58	698.25	698.25	15.69	419	>>sp|P07585|PGS2_HUMAN Decorin OS=Homo sapiens OX=9606 GN=DCN PE=1 SV=1	337	iq3057_decorin_in_solutionr.ScanId;v=1;d1=46090.46090.3	controllerType=0 controllerNumber=1 scan=46090	87.873
40601:3	1	K.DLPPDTTLLDLQNNKITEIK.D			761.081	3	2281.23	2281.23	0	-0.3	78	Specific	819.23	672.18	672.18	15.62	419	>>sp|P07585|PGS2_HUMAN Decorin OS=Homo sapiens OX=9606 GN=DCN PE=1 SV=1	337	iq3057_decorin_in_solutionr.ScanId;v=1;d1=46529.46529.3	controllerType=0 controllerNumber=1 scan=46529	88.466
41229:3	1	K.DLPPDTTLLDLQNNKITEIK.D			761.081	3	2281.23	2281.23	0	0	78	Specific	822.88	679.76	679.76	15.62	419	>>sp|P07585|PGS2_HUMAN Decorin OS=Homo sapiens OX=9606 GN=DCN PE=1 SV=1	337	iq3057_decorin_in_solutionr.ScanId;v=1;d1=47174.47174.3	controllerType=0 controllerNumber=1 scan=47174	89.3153
39922:3	1	K.DLPPDTTLLDLQNNKITEIK.D			761.081	3	2281.23	2281.23	0	-0.4	78	Specific	826.95	669.94	669.94	15.62	419	>>sp|P07585|PGS2_HUMAN Decorin OS=Homo sapiens OX=9606 GN=DCN PE=1 SV=1	337	iq3057_decorin_in_solutionr.ScanId;v=1;d1=45831.45831.3	controllerType=0 controllerNumber=1 scan=45831	87.53
39950:3	1	K.DLPPDTTLLDLQNNKITEIK.D			761.081	3	2281.23	2281.23	0	-0.1	78	Specific	835.43	716.48	716.48	15.62	419	>>sp|P07585|PGS2_HUMAN Decorin OS=Homo sapiens OX=9606 GN=DCN PE=1 SV=1	337	iq3057_decorin_in_solutionr.ScanId;v=1;d1=45860.45860.3	controllerType=0 controllerNumber=1 scan=45860	87.5683
40784:3	1	K.DLPPDTTLLDLQNNKITEIK.D			761.082	3	2281.23	2281.23	0	0.6	78	Specific	842.36	700.68	700.68	15.69	419	>>sp|P07585|PGS2_HUMAN Decorin OS=Homo sapiens OX=9606 GN=DCN PE=1 SV=1	337	iq3057_decorin_in_solutionr.ScanId;v=1;d1=46717.46717.3	controllerType=0 controllerNumber=1 scan=46717	88.7173
40572:3	1	K.DLPPDTTLLDLQNNKITEIK.D			761.081	3	2281.23	2281.23	0	-0.5	78	Specific	844.34	844.34	844.34	15.62	419	>>sp|P07585|PGS2_HUMAN Decorin OS=Homo sapiens OX=9606 GN=DCN PE=1 SV=1	337	iq3057_decorin_in_solutionr.ScanId;v=1;d1=46499.46499.3	controllerType=0 controllerNumber=1 scan=46499	88.4245
40356:3	1	K.DLPPDTTLLDLQNNKITEIK.D			761.081	3	2281.23	2281.23	0	-0.4	78	Specific	844.45	686.4	686.4	15.62	419	>>sp|P07585|PGS2_HUMAN Decorin OS=Homo sapiens OX=9606 GN=DCN PE=1 SV=1	337	iq3057_decorin_in_solutionr.ScanId;v=1;d1=46277.46277.3	controllerType=0 controllerNumber=1 scan=46277	88.1297
40822:3	1	K.DLPPDTTLLDLQNNKITEIK.D			761.081	3	2281.23	2281.23	0	0.2	78	Specific	847.75	737.05	737.05	15.62	419	>>sp|P07585|PGS2_HUMAN Decorin OS=Homo sapiens OX=9606 GN=DCN PE=1 SV=1	337	iq3057_decorin_in_solutionr.ScanId;v=1;d1=46756.46756.3	controllerType=0 controllerNumber=1 scan=46756	88.7675
41035:3	1	K.DLPPDTTLLDLQNNKITEIK.D			761.081	3	2281.23	2281.23	0	0.2	78	Specific	848.39	729.22	729.22	15.62	419	>>sp|P07585|PGS2_HUMAN Decorin OS=Homo sapiens OX=9606 GN=DCN PE=1 SV=1	337	iq3057_decorin_in_solutionr.ScanId;v=1;d1=46975.46975.3	controllerType=0 controllerNumber=1 scan=46975	89.0563
41005:3	1	K.DLPPDTTLLDLQNNKITEIK.D			761.081	3	2281.23	2281.23	0	-0.1	78	Specific	867.21	720.41	720.41	16.62	419	>>sp|P07585|PGS2_HUMAN Decorin OS=Homo sapiens OX=9606 GN=DCN PE=1 SV=1	337	iq3057_decorin_in_solutionr.ScanId;v=1;d1=46944.46944.3	controllerType=0 controllerNumber=1 scan=46944	89.0187
40792:4	1	K.DLPPDTTLLDLQNNKITEIKDGDFK.N			711.623	4	2843.47	2843.47	0	1.3	78	Specific	398.39	398.39	398.39	5.5	419	>>sp|P07585|PGS2_HUMAN Decorin OS=Homo sapiens OX=9606 GN=DCN PE=1 SV=1	337	iq3057_decorin_in_solutionr.ScanId;v=1;d1=46725.46725.4	controllerType=0 controllerNumber=1 scan=46725	88.7296
40487:3	1	K.DLPPDTTLLDLQNNKITEIKDGDFK.N			948.494	3	2843.47	2843.47	0	-0.3	78	Specific	627.86	627.86	627.86	9.69	419	>>sp|P07585|PGS2_HUMAN Decorin OS=Homo sapiens OX=9606 GN=DCN PE=1 SV=1	337	iq3057_decorin_in_solutionr.ScanId;v=1;d1=46411.46411.3	controllerType=0 controllerNumber=1 scan=46411	88.3075
40703:3	1	K.DLPPDTTLLDLQNNKITEIKDGDFK.N			948.494	3	2843.47	2843.47	0	0.5	78	Specific	684.5	679.3	679.3	10.76	419	>>sp|P07585|PGS2_HUMAN Decorin OS=Homo sapiens OX=9606 GN=DCN PE=1 SV=1	337	iq3057_decorin_in_solutionr.ScanId;v=1;d1=46633.46633.3	controllerType=0 controllerNumber=1 scan=46633	88.6047
40538:4	1	K.DLPPDTTLLDLQNNKITEIKDGDFK.N			711.622	4	2843.47	2843.47	0	0.2	78	Specific	705.71	705.71	705.71	11.92	419	>>sp|P07585|PGS2_HUMAN Decorin OS=Homo sapiens OX=9606 GN=DCN PE=1 SV=1	337	iq3057_decorin_in_solutionr.ScanId;v=1;d1=46463.46463.4	controllerType=0 controllerNumber=1 scan=46463	88.3735
40543:4	1	K.DLPPDTTLLDLQNNKITEIKDGDFK.N			711.622	4	2843.47	2843.47	0	-0.2	78	Specific	710.66	710.66	710.66	11.92	419	>>sp|P07585|PGS2_HUMAN Decorin OS=Homo sapiens OX=9606 GN=DCN PE=1 SV=1	337	iq3057_decorin_in_solutionr.ScanId;v=1;d1=46469.46469.4	controllerType=0 controllerNumber=1 scan=46469	88.3815
40507:4	1	K.DLPPDTTLLDLQNNKITEIKDGDFK.N			711.622	4	2843.47	2843.47	0	0.2	78	Specific	711.37	711.37	711.37	11.92	419	>>sp|P07585|PGS2_HUMAN Decorin OS=Homo sapiens OX=9606 GN=DCN PE=1 SV=1	337	iq3057_decorin_in_solutionr.ScanId;v=1;d1=46432.46432.4	controllerType=0 controllerNumber=1 scan=46432	88.3368
40296:4	1	K.DLPPDTTLLDLQNNKITEIKDGDFK.N			711.622	4	2843.47	2843.47	0	-0.3	78	Specific	735.53	735.53	735.53	11.92	419	>>sp|P07585|PGS2_HUMAN Decorin OS=Homo sapiens OX=9606 GN=DCN PE=1 SV=1	337	iq3057_decorin_in_solutionr.ScanId;v=1;d1=46215.46215.4	controllerType=0 controllerNumber=1 scan=46215	88.0464
39828:3	1	K.DLPPDTTLLDLQNNKITEIKDGDFK.N			948.494	3	2843.47	2843.47	0	-0.5	78	Specific	736.89	736.89	736.89	11.69	419	>>sp|P07585|PGS2_HUMAN Decorin OS=Homo sapiens OX=9606 GN=DCN PE=1 SV=1	337	iq3057_decorin_in_solutionr.ScanId;v=1;d1=45734.45734.3	controllerType=0 controllerNumber=1 scan=45734	87.3922
40029:3	1	K.DLPPDTTLLDLQNNKITEIKDGDFK.N			948.494	3	2843.47	2843.47	0	0	78	Specific	737.37	737.37	737.37	11.69	419	>>sp|P07585|PGS2_HUMAN Decorin OS=Homo sapiens OX=9606 GN=DCN PE=1 SV=1	337	iq3057_decorin_in_solutionr.ScanId;v=1;d1=45941.45941.3	controllerType=0 controllerNumber=1 scan=45941	87.6791
40074:4	1	K.DLPPDTTLLDLQNNKITEIKDGDFK.N			711.622	4	2843.47	2843.47	0	0	78	Specific	774.48	774.48	774.48	12.92	419	>>sp|P07585|PGS2_HUMAN Decorin OS=Homo sapiens OX=9606 GN=DCN PE=1 SV=1	337	iq3057_decorin_in_solutionr.ScanId;v=1;d1=45987.45987.4	controllerType=0 controllerNumber=1 scan=45987	87.7384
40509:3	1	K.DLPPDTTLLDLQNNKITEIKDGDFK.N			948.494	3	2843.47	2843.47	0	0	78	Specific	776.68	776.68	776.68	12.69	419	>>sp|P07585|PGS2_HUMAN Decorin OS=Homo sapiens OX=9606 GN=DCN PE=1 SV=1	337	iq3057_decorin_in_solutionr.ScanId;v=1;d1=46434.46434.3	controllerType=0 controllerNumber=1 scan=46434	88.3391
40255:3	1	K.DLPPDTTLLDLQNNKITEIKDGDFK.N			948.493	3	2843.47	2843.47	0	-0.5	78	Specific	781.67	781.67	781.67	12.69	419	>>sp|P07585|PGS2_HUMAN Decorin OS=Homo sapiens OX=9606 GN=DCN PE=1 SV=1	337	iq3057_decorin_in_solutionr.ScanId;v=1;d1=46173.46173.3	controllerType=0 controllerNumber=1 scan=46173	87.9883
39856:4	1	K.DLPPDTTLLDLQNNKITEIKDGDFK.N			711.623	4	2843.47	2843.47	0	0.6	78	Specific	788.69	788.69	788.69	13	419	>>sp|P07585|PGS2_HUMAN Decorin OS=Homo sapiens OX=9606 GN=DCN PE=1 SV=1	337	iq3057_decorin_in_solutionr.ScanId;v=1;d1=45763.45763.4	controllerType=0 controllerNumber=1 scan=45763	87.4323
40060:3	1	K.DLPPDTTLLDLQNNKITEIKDGDFK.N			948.494	3	2843.47	2843.47	0	-0.3	78	Specific	802.78	797.7	797.7	13.69	419	>>sp|P07585|PGS2_HUMAN Decorin OS=Homo sapiens OX=9606 GN=DCN PE=1 SV=1	337	iq3057_decorin_in_solutionr.ScanId;v=1;d1=45973.45973.3	controllerType=0 controllerNumber=1 scan=45973	87.7188
40682:3	1	K.DLPPDTTLLDLQNNKITEIKDGDFK.N			948.494	3	2843.47	2843.47	0	0.5	78	Specific	816.64	798.99	798.99	13.76	419	>>sp|P07585|PGS2_HUMAN Decorin OS=Homo sapiens OX=9606 GN=DCN PE=1 SV=1	337	iq3057_decorin_in_solutionr.ScanId;v=1;d1=46612.46612.3	controllerType=0 controllerNumber=1 scan=46612	88.5786
40716:3	1	K.DLPPDTTLLDLQNNKITEIKDGDFK.N			948.495	3	2843.47	2843.47	0	1.1	78	Specific	821.12	820.74	820.74	13.76	419	>>sp|P07585|PGS2_HUMAN Decorin OS=Homo sapiens OX=9606 GN=DCN PE=1 SV=1	337	iq3057_decorin_in_solutionr.ScanId;v=1;d1=46647.46647.3	controllerType=0 controllerNumber=1 scan=46647	88.6257
40320:4	1	K.DLPPDTTLLDLQNNKITEIKDGDFK.N			711.622	4	2843.47	2843.47	0	-0.2	78	Specific	839.57	839.57	839.57	13.92	419	>>sp|P07585|PGS2_HUMAN Decorin OS=Homo sapiens OX=9606 GN=DCN PE=1 SV=1	337	iq3057_decorin_in_solutionr.ScanId;v=1;d1=46240.46240.4	controllerType=0 controllerNumber=1 scan=46240	88.0803
40473:3	1	K.DLPPDTTLLDLQNNKITEIKDGDFK.N			948.494	3	2843.47	2843.47	0	-0.3	78	Specific	842.22	842.22	842.22	13.69	419	>>sp|P07585|PGS2_HUMAN Decorin OS=Homo sapiens OX=9606 GN=DCN PE=1 SV=1	337	iq3057_decorin_in_solutionr.ScanId;v=1;d1=46397.46397.3	controllerType=0 controllerNumber=1 scan=46397	88.2912
40023:3	1	K.DLPPDTTLLDLQNNKITEIKDGDFK.N			948.494	3	2843.47	2843.47	0	0	78	Specific	843.19	832.47	832.47	13.69	419	>>sp|P07585|PGS2_HUMAN Decorin OS=Homo sapiens OX=9606 GN=DCN PE=1 SV=1	337	iq3057_decorin_in_solutionr.ScanId;v=1;d1=45935.45935.3	controllerType=0 controllerNumber=1 scan=45935	87.6683
39824:3	1	K.DLPPDTTLLDLQNNKITEIKDGDFK.N			948.494	3	2843.47	2843.47	0	-0.5	78	Specific	863.66	863.66	863.66	14.69	419	>>sp|P07585|PGS2_HUMAN Decorin OS=Homo sapiens OX=9606 GN=DCN PE=1 SV=1	337	iq3057_decorin_in_solutionr.ScanId;v=1;d1=45730.45730.3	controllerType=0 controllerNumber=1 scan=45730	87.3881
40281:4	1	K.DLPPDTTLLDLQNNKITEIKDGDFK.N			711.622	4	2843.47	2843.47	0	-0.3	78	Specific	870.53	870.53	870.53	14.92	419	>>sp|P07585|PGS2_HUMAN Decorin OS=Homo sapiens OX=9606 GN=DCN PE=1 SV=1	337	iq3057_decorin_in_solutionr.ScanId;v=1;d1=46200.46200.4	controllerType=0 controllerNumber=1 scan=46200	88.0255
39663:3	1	K.DLPPDTTLLDLQNNKITEIKDGDFK.N			948.494	3	2843.47	2843.47	0	-0.2	78	Specific	873.9	863.7	863.7	14.69	419	>>sp|P07585|PGS2_HUMAN Decorin OS=Homo sapiens OX=9606 GN=DCN PE=1 SV=1	337	iq3057_decorin_in_solutionr.ScanId;v=1;d1=45564.45564.3	controllerType=0 controllerNumber=1 scan=45564	87.1437
39613:3	1	K.DLPPDTTLLDLQNNKITEIKDGDFK.N			948.494	3	2843.47	2843.47	0	0.2	78	Specific	878.73	869.13	869.13	14.76	419	>>sp|P07585|PGS2_HUMAN Decorin OS=Homo sapiens OX=9606 GN=DCN PE=1 SV=1	337	iq3057_decorin_in_solutionr.ScanId;v=1;d1=45512.45512.3	controllerType=0 controllerNumber=1 scan=45512	87.0695
39624:3	1	K.DLPPDTTLLDLQNNKITEIKDGDFK.N			948.494	3	2843.47	2843.47	0	0.3	78	Specific	881.16	881.16	881.16	14.76	419	>>sp|P07585|PGS2_HUMAN Decorin OS=Homo sapiens OX=9606 GN=DCN PE=1 SV=1	337	iq3057_decorin_in_solutionr.ScanId;v=1;d1=45524.45524.3	controllerType=0 controllerNumber=1 scan=45524	87.0892
39849:3	1	K.DLPPDTTLLDLQNNKITEIKDGDFK.N			948.494	3	2843.47	2843.47	0	0.2	78	Specific	895.7	890.12	890.12	14.69	419	>>sp|P07585|PGS2_HUMAN Decorin OS=Homo sapiens OX=9606 GN=DCN PE=1 SV=1	337	iq3057_decorin_in_solutionr.ScanId;v=1;d1=45756.45756.3	controllerType=0 controllerNumber=1 scan=45756	87.4248
40247:3	1	K.DLPPDTTLLDLQNNKITEIKDGDFK.N			948.493	3	2843.47	2843.47	0	-0.5	78	Specific	903.13	887.63	887.63	15.69	419	>>sp|P07585|PGS2_HUMAN Decorin OS=Homo sapiens OX=9606 GN=DCN PE=1 SV=1	337	iq3057_decorin_in_solutionr.ScanId;v=1;d1=46165.46165.3	controllerType=0 controllerNumber=1 scan=46165	87.9752
40062:4	1	K.DLPPDTTLLDLQNNKITEIKDGDFK.N			711.622	4	2843.47	2843.47	0	0	78	Specific	918.69	918.69	918.69	15.92	419	>>sp|P07585|PGS2_HUMAN Decorin OS=Homo sapiens OX=9606 GN=DCN PE=1 SV=1	337	iq3057_decorin_in_solutionr.ScanId;v=1;d1=45975.45975.4	controllerType=0 controllerNumber=1 scan=45975	87.7248
39692:4	1	K.DLPPDTTLLDLQNNKITEIKDGDFK.N			711.622	4	2843.47	2843.47	0	0.2	78	Specific	921.88	921.88	921.88	15.92	419	>>sp|P07585|PGS2_HUMAN Decorin OS=Homo sapiens OX=9606 GN=DCN PE=1 SV=1	337	iq3057_decorin_in_solutionr.ScanId;v=1;d1=45594.45594.4	controllerType=0 controllerNumber=1 scan=45594	87.1857
39626:4	1	K.DLPPDTTLLDLQNNKITEIKDGDFK.N			711.623	4	2843.47	2843.47	0	0.4	78	Specific	922.52	922.52	922.52	16	419	>>sp|P07585|PGS2_HUMAN Decorin OS=Homo sapiens OX=9606 GN=DCN PE=1 SV=1	337	iq3057_decorin_in_solutionr.ScanId;v=1;d1=45526.45526.4	controllerType=0 controllerNumber=1 scan=45526	87.0915
40283:3	1	K.DLPPDTTLLDLQNNKITEIKDGDFK.N			948.494	3	2843.47	2843.47	0	-0.2	78	Specific	922.6	922.6	922.6	15.69	419	>>sp|P07585|PGS2_HUMAN Decorin OS=Homo sapiens OX=9606 GN=DCN PE=1 SV=1	337	iq3057_decorin_in_solutionr.ScanId;v=1;d1=46202.46202.3	controllerType=0 controllerNumber=1 scan=46202	88.0315
39847:4	1	K.DLPPDTTLLDLQNNKITEIKDGDFK.N			711.623	4	2843.47	2843.47	0	0.6	78	Specific	929.77	929.77	929.77	16	419	>>sp|P07585|PGS2_HUMAN Decorin OS=Homo sapiens OX=9606 GN=DCN PE=1 SV=1	337	iq3057_decorin_in_solutionr.ScanId;v=1;d1=45754.45754.4	controllerType=0 controllerNumber=1 scan=45754	87.4188
39665:4	1	K.DLPPDTTLLDLQNNKITEIKDGDFK.N			711.622	4	2843.47	2843.47	0	0	78	Specific	931.05	931.05	931.05	15.92	419	>>sp|P07585|PGS2_HUMAN Decorin OS=Homo sapiens OX=9606 GN=DCN PE=1 SV=1	337	iq3057_decorin_in_solutionr.ScanId;v=1;d1=45566.45566.4	controllerType=0 controllerNumber=1 scan=45566	87.146
39881:4	1	K.DLPPDTTLLDLQNNKITEIKDGDFK.N			711.623	4	2843.47	2843.47	0	0.4	78	Specific	931.24	931.24	931.24	16	419	>>sp|P07585|PGS2_HUMAN Decorin OS=Homo sapiens OX=9606 GN=DCN PE=1 SV=1	337	iq3057_decorin_in_solutionr.ScanId;v=1;d1=45789.45789.4	controllerType=0 controllerNumber=1 scan=45789	87.4728
40098:4	1	K.DLPPDTTLLDLQNNKITEIKDGDFK.N			711.623	4	2843.47	2843.47	0	0.4	78	Specific	934.4	934.4	934.4	16	419	>>sp|P07585|PGS2_HUMAN Decorin OS=Homo sapiens OX=9606 GN=DCN PE=1 SV=1	337	iq3057_decorin_in_solutionr.ScanId;v=1;d1=46012.46012.4	controllerType=0 controllerNumber=1 scan=46012	87.7692
32639:2	1	D.LPPDTTLLDLQNNK.I			791.428	2	1581.85	1581.85	0	0.6	79	NRagged	189.52	157.33	157.33	1.64	419	>>sp|P07585|PGS2_HUMAN Decorin OS=Homo sapiens OX=9606 GN=DCN PE=1 SV=1	337	iq3057_decorin_in_solutionr.ScanId;v=1;d1=38242.38242.2	controllerType=0 controllerNumber=1 scan=38242	76.6752
33294:2	1	D.LPPDTTLLDLQNNK.I			791.427	2	1581.85	1581.85	0	-0.4	79	NRagged	642.68	409.95	409.95	7.94	419	>>sp|P07585|PGS2_HUMAN Decorin OS=Homo sapiens OX=9606 GN=DCN PE=1 SV=1	337	iq3057_decorin_in_solutionr.ScanId;v=1;d1=38916.38916.2	controllerType=0 controllerNumber=1 scan=38916	77.6151
33260:2	1	D.LPPDTTLLDLQNNK.I			791.427	2	1581.85	1581.85	0	-0.7	79	NRagged	648.3	432.51	432.51	9.06	419	>>sp|P07585|PGS2_HUMAN Decorin OS=Homo sapiens OX=9606 GN=DCN PE=1 SV=1	337	iq3057_decorin_in_solutionr.ScanId;v=1;d1=38881.38881.2	controllerType=0 controllerNumber=1 scan=38881	77.565
33274:2	1	D.LPPDTTLLDLQNNK.I			791.427	2	1581.85	1581.85	0	-0.7	79	NRagged	675.21	514.47	514.47	10.06	419	>>sp|P07585|PGS2_HUMAN Decorin OS=Homo sapiens OX=9606 GN=DCN PE=1 SV=1	337	iq3057_decorin_in_solutionr.ScanId;v=1;d1=38895.38895.2	controllerType=0 controllerNumber=1 scan=38895	77.5828
32615:2	1	D.LPPDTTLLDLQNNK.I			791.428	2	1581.85	1581.85	0	0.6	79	NRagged	682.65	456.17	456.17	10.14	419	>>sp|P07585|PGS2_HUMAN Decorin OS=Homo sapiens OX=9606 GN=DCN PE=1 SV=1	337	iq3057_decorin_in_solutionr.ScanId;v=1;d1=38218.38218.2	controllerType=0 controllerNumber=1 scan=38218	76.6448
32628:2	1	D.LPPDTTLLDLQNNK.I			791.428	2	1581.85	1581.85	0	0.6	79	NRagged	687.59	443.59	443.59	10.14	419	>>sp|P07585|PGS2_HUMAN Decorin OS=Homo sapiens OX=9606 GN=DCN PE=1 SV=1	337	iq3057_decorin_in_solutionr.ScanId;v=1;d1=38231.38231.2	controllerType=0 controllerNumber=1 scan=38231	76.6616
33051:2	1	D.LPPDTTLLDLQNNK.I			791.427	2	1581.85	1581.85	0	-0.5	79	NRagged	734.98	512.57	512.57	11.06	419	>>sp|P07585|PGS2_HUMAN Decorin OS=Homo sapiens OX=9606 GN=DCN PE=1 SV=1	337	iq3057_decorin_in_solutionr.ScanId;v=1;d1=38666.38666.2	controllerType=0 controllerNumber=1 scan=38666	77.2635
32830:2	1	D.LPPDTTLLDLQNNK.I			791.428	2	1581.85	1581.85	0	0	79	NRagged	746.86	534.15	534.15	11.06	419	>>sp|P07585|PGS2_HUMAN Decorin OS=Homo sapiens OX=9606 GN=DCN PE=1 SV=1	337	iq3057_decorin_in_solutionr.ScanId;v=1;d1=38439.38439.2	controllerType=0 controllerNumber=1 scan=38439	76.9497
33077:2	1	D.LPPDTTLLDLQNNK.I			791.428	2	1581.85	1581.85	0	-0.3	79	NRagged	747.55	539.72	539.72	11.06	419	>>sp|P07585|PGS2_HUMAN Decorin OS=Homo sapiens OX=9606 GN=DCN PE=1 SV=1	337	iq3057_decorin_in_solutionr.ScanId;v=1;d1=38693.38693.2	controllerType=0 controllerNumber=1 scan=38693	77.302
32858:2	1	D.LPPDTTLLDLQNNK.I			791.428	2	1581.85	1581.85	0	0.6	79	NRagged	754.43	554.8	554.8	12.14	419	>>sp|P07585|PGS2_HUMAN Decorin OS=Homo sapiens OX=9606 GN=DCN PE=1 SV=1	337	iq3057_decorin_in_solutionr.ScanId;v=1;d1=38468.38468.2	controllerType=0 controllerNumber=1 scan=38468	76.9903
33040:2	1	D.LPPDTTLLDLQNNK.I			791.427	2	1581.85	1581.85	0	-0.5	79	NRagged	759.76	554.48	554.48	12.06	419	>>sp|P07585|PGS2_HUMAN Decorin OS=Homo sapiens OX=9606 GN=DCN PE=1 SV=1	337	iq3057_decorin_in_solutionr.ScanId;v=1;d1=38655.38655.2	controllerType=0 controllerNumber=1 scan=38655	77.2496
32823:2	1	D.LPPDTTLLDLQNNK.I			791.428	2	1581.85	1581.85	0	0	79	NRagged	772.13	543.97	543.97	12.06	419	>>sp|P07585|PGS2_HUMAN Decorin OS=Homo sapiens OX=9606 GN=DCN PE=1 SV=1	337	iq3057_decorin_in_solutionr.ScanId;v=1;d1=38432.38432.2	controllerType=0 controllerNumber=1 scan=38432	76.9415
36173:3	1	D.LPPDTTLLDLQNNKITEIK.D			722.739	3	2166.2	2166.2	0	0.7	79	NRagged	515.14	398.62	398.62	6.78	419	>>sp|P07585|PGS2_HUMAN Decorin OS=Homo sapiens OX=9606 GN=DCN PE=1 SV=1	337	iq3057_decorin_in_solutionr.ScanId;v=1;d1=41878.41878.3	controllerType=0 controllerNumber=1 scan=41878	81.7797
36130:3	1	D.LPPDTTLLDLQNNKITEIK.D			722.738	3	2166.2	2166.2	0	-0.5	79	NRagged	553.83	385.84	385.84	7.08	419	>>sp|P07585|PGS2_HUMAN Decorin OS=Homo sapiens OX=9606 GN=DCN PE=1 SV=1	337	iq3057_decorin_in_solutionr.ScanId;v=1;d1=41834.41834.3	controllerType=0 controllerNumber=1 scan=41834	81.721
36106:3	1	D.LPPDTTLLDLQNNKITEIK.D			722.739	3	2166.2	2166.2	0	0.1	79	NRagged	572.63	419.32	419.32	7.35	419	>>sp|P07585|PGS2_HUMAN Decorin OS=Homo sapiens OX=9606 GN=DCN PE=1 SV=1	337	iq3057_decorin_in_solutionr.ScanId;v=1;d1=41809.41809.3	controllerType=0 controllerNumber=1 scan=41809	81.6867
27110:2	1	L.PPDTTLLDLQNNK.I			734.886	2	1468.76	1468.76	0	0	80	NRagged	89.88	19.34	19.34	0.24	419	>>sp|P07585|PGS2_HUMAN Decorin OS=Homo sapiens OX=9606 GN=DCN PE=1 SV=1	337	iq3057_decorin_in_solutionr.ScanId;v=1;d1=32535.32535.2	controllerType=0 controllerNumber=1 scan=32535	68.6377
38777:2	1	L.PPDTTLLDLQNNK.I			734.886	2	1468.76	1468.76	0	-0.2	80	NRagged	433.36	351.93	351.93	4.49	419	>>sp|P07585|PGS2_HUMAN Decorin OS=Homo sapiens OX=9606 GN=DCN PE=1 SV=1	337	iq3057_decorin_in_solutionr.ScanId;v=1;d1=44615.44615.2	controllerType=0 controllerNumber=1 scan=44615	85.7019
38360:2	1	L.PPDTTLLDLQNNK.I			734.885	2	1468.76	1468.76	0	-0.4	80	NRagged	446.1	386.18	386.18	5.89	419	>>sp|P07585|PGS2_HUMAN Decorin OS=Homo sapiens OX=9606 GN=DCN PE=1 SV=1	337	iq3057_decorin_in_solutionr.ScanId;v=1;d1=44137.44137.2	controllerType=0 controllerNumber=1 scan=44137	84.8876
38599:2	1	L.PPDTTLLDLQNNK.I			734.885	2	1468.76	1468.76	0	-0.7	80	NRagged	450.8	365.28	365.28	5.21	419	>>sp|P07585|PGS2_HUMAN Decorin OS=Homo sapiens OX=9606 GN=DCN PE=1 SV=1	337	iq3057_decorin_in_solutionr.ScanId;v=1;d1=44403.44403.2	controllerType=0 controllerNumber=1 scan=44403	85.3161
27348:2	1	L.PPDTTLLDLQNNK.I			734.885	2	1468.76	1468.76	0	-0.7	80	NRagged	494.85	412.95	412.95	4.6	419	>>sp|P07585|PGS2_HUMAN Decorin OS=Homo sapiens OX=9606 GN=DCN PE=1 SV=1	337	iq3057_decorin_in_solutionr.ScanId;v=1;d1=32780.32780.2	controllerType=0 controllerNumber=1 scan=32780	68.9843
27311:2	1	L.PPDTTLLDLQNNK.I			734.886	2	1468.76	1468.76	0	0.5	80	NRagged	654.28	499.37	499.37	8.66	419	>>sp|P07585|PGS2_HUMAN Decorin OS=Homo sapiens OX=9606 GN=DCN PE=1 SV=1	337	iq3057_decorin_in_solutionr.ScanId;v=1;d1=32742.32742.2	controllerType=0 controllerNumber=1 scan=32742	68.9305
27090:2	1	L.PPDTTLLDLQNNK.I			734.886	2	1468.76	1468.76	0	0	80	NRagged	714.99	562.66	562.66	10.01	419	>>sp|P07585|PGS2_HUMAN Decorin OS=Homo sapiens OX=9606 GN=DCN PE=1 SV=1	337	iq3057_decorin_in_solutionr.ScanId;v=1;d1=32515.32515.2	controllerType=0 controllerNumber=1 scan=32515	68.611
26930:2	1	L.PPDTTLLDLQNNK.I			734.886	2	1468.76	1468.76	0	0.1	80	NRagged	745.59	581.82	581.82	11.06	419	>>sp|P07585|PGS2_HUMAN Decorin OS=Homo sapiens OX=9606 GN=DCN PE=1 SV=1	337	iq3057_decorin_in_solutionr.ScanId;v=1;d1=32350.32350.2	controllerType=0 controllerNumber=1 scan=32350	68.378
39649:2	1	L.PPDTTLLDLQNNK.I			734.886	2	1468.76	1468.76	0	0.3	80	NRagged	764.91	612.33	612.33	12.14	419	>>sp|P07585|PGS2_HUMAN Decorin OS=Homo sapiens OX=9606 GN=DCN PE=1 SV=1	337	iq3057_decorin_in_solutionr.ScanId;v=1;d1=45549.45549.2	controllerType=0 controllerNumber=1 scan=45549	87.1208
38351:2	1	L.PPDTTLLDLQNNK.I			734.885	2	1468.76	1468.76	0	-0.4	80	NRagged	767.4	596.18	596.18	12.06	419	>>sp|P07585|PGS2_HUMAN Decorin OS=Homo sapiens OX=9606 GN=DCN PE=1 SV=1	337	iq3057_decorin_in_solutionr.ScanId;v=1;d1=44128.44128.2	controllerType=0 controllerNumber=1 scan=44128	84.876
38770:2	1	L.PPDTTLLDLQNNK.I			734.886	2	1468.76	1468.76	0	-0.2	80	NRagged	767.57	602.42	602.42	12.06	419	>>sp|P07585|PGS2_HUMAN Decorin OS=Homo sapiens OX=9606 GN=DCN PE=1 SV=1	337	iq3057_decorin_in_solutionr.ScanId;v=1;d1=44608.44608.2	controllerType=0 controllerNumber=1 scan=44608	85.6938
38169:2	1	L.PPDTTLLDLQNNK.I			734.886	2	1468.76	1468.76	0	-0.2	80	NRagged	769.79	623.22	623.22	12.06	419	>>sp|P07585|PGS2_HUMAN Decorin OS=Homo sapiens OX=9606 GN=DCN PE=1 SV=1	337	iq3057_decorin_in_solutionr.ScanId;v=1;d1=43938.43938.2	controllerType=0 controllerNumber=1 scan=43938	84.6116
39083:2	1	L.PPDTTLLDLQNNK.I			734.886	2	1468.76	1468.76	0	0.3	80	NRagged	773.44	624.78	624.78	12.14	419	>>sp|P07585|PGS2_HUMAN Decorin OS=Homo sapiens OX=9606 GN=DCN PE=1 SV=1	337	iq3057_decorin_in_solutionr.ScanId;v=1;d1=44960.44960.2	controllerType=0 controllerNumber=1 scan=44960	86.2808
39426:2	1	L.PPDTTLLDLQNNK.I			734.886	2	1468.76	1468.76	0	0.5	80	NRagged	774.31	625.94	625.94	12.14	419	>>sp|P07585|PGS2_HUMAN Decorin OS=Homo sapiens OX=9606 GN=DCN PE=1 SV=1	337	iq3057_decorin_in_solutionr.ScanId;v=1;d1=45319.45319.2	controllerType=0 controllerNumber=1 scan=45319	86.7972
38677:2	1	L.PPDTTLLDLQNNK.I			734.886	2	1468.76	1468.76	0	-0.2	80	NRagged	778.05	628.91	628.91	12.06	419	>>sp|P07585|PGS2_HUMAN Decorin OS=Homo sapiens OX=9606 GN=DCN PE=1 SV=1	337	iq3057_decorin_in_solutionr.ScanId;v=1;d1=44499.44499.2	controllerType=0 controllerNumber=1 scan=44499	85.5004
39233:2	1	L.PPDTTLLDLQNNK.I			734.886	2	1468.76	1468.76	0	0.1	80	NRagged	778.48	610.76	610.76	12.06	419	>>sp|P07585|PGS2_HUMAN Decorin OS=Homo sapiens OX=9606 GN=DCN PE=1 SV=1	337	iq3057_decorin_in_solutionr.ScanId;v=1;d1=45119.45119.2	controllerType=0 controllerNumber=1 scan=45119	86.514
26916:2	1	L.PPDTTLLDLQNNK.I			734.886	2	1468.76	1468.76	0	0.1	80	NRagged	780.37	578.3	578.3	10.94	419	>>sp|P07585|PGS2_HUMAN Decorin OS=Homo sapiens OX=9606 GN=DCN PE=1 SV=1	337	iq3057_decorin_in_solutionr.ScanId;v=1;d1=32336.32336.2	controllerType=0 controllerNumber=1 scan=32336	68.3597
38498:2	1	L.PPDTTLLDLQNNK.I			734.886	2	1468.76	1468.76	0	-0.1	80	NRagged	781.36	623.57	623.57	12.06	419	>>sp|P07585|PGS2_HUMAN Decorin OS=Homo sapiens OX=9606 GN=DCN PE=1 SV=1	337	iq3057_decorin_in_solutionr.ScanId;v=1;d1=44287.44287.2	controllerType=0 controllerNumber=1 scan=44287	85.1186
38972:2	1	L.PPDTTLLDLQNNK.I			734.885	2	1468.76	1468.76	0	-0.3	80	NRagged	781.45	627.44	627.44	12.06	419	>>sp|P07585|PGS2_HUMAN Decorin OS=Homo sapiens OX=9606 GN=DCN PE=1 SV=1	337	iq3057_decorin_in_solutionr.ScanId;v=1;d1=44838.44838.2	controllerType=0 controllerNumber=1 scan=44838	86.0879
38595:2	1	L.PPDTTLLDLQNNK.I			734.885	2	1468.76	1468.76	0	-0.7	80	NRagged	782.09	629.83	629.83	12.06	419	>>sp|P07585|PGS2_HUMAN Decorin OS=Homo sapiens OX=9606 GN=DCN PE=1 SV=1	337	iq3057_decorin_in_solutionr.ScanId;v=1;d1=44399.44399.2	controllerType=0 controllerNumber=1 scan=44399	85.3114
38870:2	1	L.PPDTTLLDLQNNK.I			734.886	2	1468.76	1468.76	0	0.2	80	NRagged	784.77	638.41	638.41	12.06	419	>>sp|P07585|PGS2_HUMAN Decorin OS=Homo sapiens OX=9606 GN=DCN PE=1 SV=1	337	iq3057_decorin_in_solutionr.ScanId;v=1;d1=44722.44722.2	controllerType=0 controllerNumber=1 scan=44722	85.8925
40019:2	1	L.PPDTTLLDLQNNK.I			734.886	2	1468.77	1468.76	0	0.8	80	NRagged	789.28	634.38	634.38	12.14	419	>>sp|P07585|PGS2_HUMAN Decorin OS=Homo sapiens OX=9606 GN=DCN PE=1 SV=1	337	iq3057_decorin_in_solutionr.ScanId;v=1;d1=45930.45930.2	controllerType=0 controllerNumber=1 scan=45930	87.6611
38347:2	1	L.PPDTTLLDLQNNK.I			734.885	2	1468.76	1468.76	0	-0.4	80	NRagged	790.02	605.44	605.44	12.06	419	>>sp|P07585|PGS2_HUMAN Decorin OS=Homo sapiens OX=9606 GN=DCN PE=1 SV=1	337	iq3057_decorin_in_solutionr.ScanId;v=1;d1=44124.44124.2	controllerType=0 controllerNumber=1 scan=44124	84.8713
27079:2	1	L.PPDTTLLDLQNNK.I			734.886	2	1468.76	1468.76	0	0	80	NRagged	790.83	597.49	597.49	10.8	419	>>sp|P07585|PGS2_HUMAN Decorin OS=Homo sapiens OX=9606 GN=DCN PE=1 SV=1	337	iq3057_decorin_in_solutionr.ScanId;v=1;d1=32504.32504.2	controllerType=0 controllerNumber=1 scan=32504	68.5969
39414:2	1	L.PPDTTLLDLQNNK.I			734.886	2	1468.76	1468.76	0	0.5	80	NRagged	792.89	616.97	616.97	12.14	419	>>sp|P07585|PGS2_HUMAN Decorin OS=Homo sapiens OX=9606 GN=DCN PE=1 SV=1	337	iq3057_decorin_in_solutionr.ScanId;v=1;d1=45307.45307.2	controllerType=0 controllerNumber=1 scan=45307	86.783
26892:2	1	L.PPDTTLLDLQNNK.I			734.885	2	1468.76	1468.76	0	-0.3	80	NRagged	795.3	595.63	595.63	10.94	419	>>sp|P07585|PGS2_HUMAN Decorin OS=Homo sapiens OX=9606 GN=DCN PE=1 SV=1	337	iq3057_decorin_in_solutionr.ScanId;v=1;d1=32311.32311.2	controllerType=0 controllerNumber=1 scan=32311	68.3234
38184:2	1	L.PPDTTLLDLQNNK.I			734.885	2	1468.76	1468.76	0	-0.7	80	NRagged	796.61	621.99	621.99	12.06	419	>>sp|P07585|PGS2_HUMAN Decorin OS=Homo sapiens OX=9606 GN=DCN PE=1 SV=1	337	iq3057_decorin_in_solutionr.ScanId;v=1;d1=43954.43954.2	controllerType=0 controllerNumber=1 scan=43954	84.6342
39627:2	1	L.PPDTTLLDLQNNK.I			734.886	2	1468.76	1468.76	0	0.3	80	NRagged	799.96	622.88	622.88	12.14	419	>>sp|P07585|PGS2_HUMAN Decorin OS=Homo sapiens OX=9606 GN=DCN PE=1 SV=1	337	iq3057_decorin_in_solutionr.ScanId;v=1;d1=45527.45527.2	controllerType=0 controllerNumber=1 scan=45527	87.0927
39100:2	1	L.PPDTTLLDLQNNK.I			734.886	2	1468.76	1468.76	0	-0.2	80	NRagged	800.19	624.38	624.38	13.06	419	>>sp|P07585|PGS2_HUMAN Decorin OS=Homo sapiens OX=9606 GN=DCN PE=1 SV=1	337	iq3057_decorin_in_solutionr.ScanId;v=1;d1=44978.44978.2	controllerType=0 controllerNumber=1 scan=44978	86.304
39440:2	1	L.PPDTTLLDLQNNK.I			734.886	2	1468.76	1468.76	0	0.2	80	NRagged	800.92	624.41	624.41	13.06	419	>>sp|P07585|PGS2_HUMAN Decorin OS=Homo sapiens OX=9606 GN=DCN PE=1 SV=1	337	iq3057_decorin_in_solutionr.ScanId;v=1;d1=45334.45334.2	controllerType=0 controllerNumber=1 scan=45334	86.8197
39838:2	1	L.PPDTTLLDLQNNK.I			734.886	2	1468.76	1468.76	0	0.2	80	NRagged	800.96	645.54	645.54	13.14	419	>>sp|P07585|PGS2_HUMAN Decorin OS=Homo sapiens OX=9606 GN=DCN PE=1 SV=1	337	iq3057_decorin_in_solutionr.ScanId;v=1;d1=45744.45744.2	controllerType=0 controllerNumber=1 scan=45744	87.4047
38976:2	1	L.PPDTTLLDLQNNK.I			734.886	2	1468.76	1468.76	0	-0.2	80	NRagged	801.44	634.3	634.3	13.06	419	>>sp|P07585|PGS2_HUMAN Decorin OS=Homo sapiens OX=9606 GN=DCN PE=1 SV=1	337	iq3057_decorin_in_solutionr.ScanId;v=1;d1=44843.44843.2	controllerType=0 controllerNumber=1 scan=44843	86.0941
38168:2	1	L.PPDTTLLDLQNNK.I			734.886	2	1468.76	1468.76	0	-0.2	80	NRagged	802.15	637.28	637.28	13.06	419	>>sp|P07585|PGS2_HUMAN Decorin OS=Homo sapiens OX=9606 GN=DCN PE=1 SV=1	337	iq3057_decorin_in_solutionr.ScanId;v=1;d1=43937.43937.2	controllerType=0 controllerNumber=1 scan=43937	84.6114
38675:2	1	L.PPDTTLLDLQNNK.I			734.886	2	1468.76	1468.76	0	-0.2	80	NRagged	802.73	633.52	633.52	13.06	419	>>sp|P07585|PGS2_HUMAN Decorin OS=Homo sapiens OX=9606 GN=DCN PE=1 SV=1	337	iq3057_decorin_in_solutionr.ScanId;v=1;d1=44497.44497.2	controllerType=0 controllerNumber=1 scan=44497	85.4946
39909:2	1	L.PPDTTLLDLQNNK.I			734.886	2	1468.76	1468.76	0	-0.1	80	NRagged	803.24	646.17	646.17	13.06	419	>>sp|P07585|PGS2_HUMAN Decorin OS=Homo sapiens OX=9606 GN=DCN PE=1 SV=1	337	iq3057_decorin_in_solutionr.ScanId;v=1;d1=45817.45817.2	controllerType=0 controllerNumber=1 scan=45817	87.5081
39243:2	1	L.PPDTTLLDLQNNK.I			734.886	2	1468.76	1468.76	0	0	80	NRagged	803.52	628.61	628.61	13.06	419	>>sp|P07585|PGS2_HUMAN Decorin OS=Homo sapiens OX=9606 GN=DCN PE=1 SV=1	337	iq3057_decorin_in_solutionr.ScanId;v=1;d1=45130.45130.2	controllerType=0 controllerNumber=1 scan=45130	86.5289
39079:2	1	L.PPDTTLLDLQNNK.I			734.886	2	1468.76	1468.76	0	0.3	80	NRagged	803.72	631.64	631.64	13.14	419	>>sp|P07585|PGS2_HUMAN Decorin OS=Homo sapiens OX=9606 GN=DCN PE=1 SV=1	337	iq3057_decorin_in_solutionr.ScanId;v=1;d1=44956.44956.2	controllerType=0 controllerNumber=1 scan=44956	86.2729
38768:2	1	L.PPDTTLLDLQNNK.I			734.886	2	1468.76	1468.76	0	-0.2	80	NRagged	804.08	633.83	633.83	13.06	419	>>sp|P07585|PGS2_HUMAN Decorin OS=Homo sapiens OX=9606 GN=DCN PE=1 SV=1	337	iq3057_decorin_in_solutionr.ScanId;v=1;d1=44606.44606.2	controllerType=0 controllerNumber=1 scan=44606	85.6881
38496:2	1	L.PPDTTLLDLQNNK.I			734.886	2	1468.76	1468.76	0	-0.1	80	NRagged	804.54	633.49	633.49	12.01	419	>>sp|P07585|PGS2_HUMAN Decorin OS=Homo sapiens OX=9606 GN=DCN PE=1 SV=1	337	iq3057_decorin_in_solutionr.ScanId;v=1;d1=44285.44285.2	controllerType=0 controllerNumber=1 scan=44285	85.1131
38970:2	1	L.PPDTTLLDLQNNK.I			734.885	2	1468.76	1468.76	0	-0.3	80	NRagged	804.72	639.86	639.86	13.06	419	>>sp|P07585|PGS2_HUMAN Decorin OS=Homo sapiens OX=9606 GN=DCN PE=1 SV=1	337	iq3057_decorin_in_solutionr.ScanId;v=1;d1=44836.44836.2	controllerType=0 controllerNumber=1 scan=44836	86.0824
39589:2	1	L.PPDTTLLDLQNNK.I			734.887	2	1468.77	1468.76	0	1.3	80	NRagged	804.78	632.45	632.45	13.14	419	>>sp|P07585|PGS2_HUMAN Decorin OS=Homo sapiens OX=9606 GN=DCN PE=1 SV=1	337	iq3057_decorin_in_solutionr.ScanId;v=1;d1=45488.45488.2	controllerType=0 controllerNumber=1 scan=45488	87.0371
38594:2	1	L.PPDTTLLDLQNNK.I			734.885	2	1468.76	1468.76	0	-0.7	80	NRagged	805.03	637.49	637.49	13.06	419	>>sp|P07585|PGS2_HUMAN Decorin OS=Homo sapiens OX=9606 GN=DCN PE=1 SV=1	337	iq3057_decorin_in_solutionr.ScanId;v=1;d1=44398.44398.2	controllerType=0 controllerNumber=1 scan=44398	85.3071
38873:2	1	L.PPDTTLLDLQNNK.I			734.886	2	1468.76	1468.76	0	0.4	80	NRagged	806.66	638.53	638.53	13.14	419	>>sp|P07585|PGS2_HUMAN Decorin OS=Homo sapiens OX=9606 GN=DCN PE=1 SV=1	337	iq3057_decorin_in_solutionr.ScanId;v=1;d1=44726.44726.2	controllerType=0 controllerNumber=1 scan=44726	85.898
38500:2	1	L.PPDTTLLDLQNNK.I			734.885	2	1468.76	1468.76	0	-0.4	80	NRagged	807.37	638.38	638.38	13.06	419	>>sp|P07585|PGS2_HUMAN Decorin OS=Homo sapiens OX=9606 GN=DCN PE=1 SV=1	337	iq3057_decorin_in_solutionr.ScanId;v=1;d1=44290.44290.2	controllerType=0 controllerNumber=1 scan=44290	85.1222
38684:2	1	L.PPDTTLLDLQNNK.I			734.886	2	1468.76	1468.76	0	-0.2	80	NRagged	807.62	637.19	637.19	13.06	419	>>sp|P07585|PGS2_HUMAN Decorin OS=Homo sapiens OX=9606 GN=DCN PE=1 SV=1	337	iq3057_decorin_in_solutionr.ScanId;v=1;d1=44507.44507.2	controllerType=0 controllerNumber=1 scan=44507	85.5097
39223:2	1	L.PPDTTLLDLQNNK.I			734.886	2	1468.76	1468.76	0	0.1	80	NRagged	808.3	634.02	634.02	13.06	419	>>sp|P07585|PGS2_HUMAN Decorin OS=Homo sapiens OX=9606 GN=DCN PE=1 SV=1	337	iq3057_decorin_in_solutionr.ScanId;v=1;d1=45109.45109.2	controllerType=0 controllerNumber=1 scan=45109	86.5024
38869:2	1	L.PPDTTLLDLQNNK.I			734.886	2	1468.76	1468.76	0	0.2	80	NRagged	814.9	655.62	655.62	13.06	419	>>sp|P07585|PGS2_HUMAN Decorin OS=Homo sapiens OX=9606 GN=DCN PE=1 SV=1	337	iq3057_decorin_in_solutionr.ScanId;v=1;d1=44721.44721.2	controllerType=0 controllerNumber=1 scan=44721	85.8881
40340:3	1	L.PPDTTLLDLQNNKITEIK.D			685.044	3	2053.12	2053.12	0	-0.3	80	NRagged	102.19	102.19	102.19	1.64	419	>>sp|P07585|PGS2_HUMAN Decorin OS=Homo sapiens OX=9606 GN=DCN PE=1 SV=1	337	iq3057_decorin_in_solutionr.ScanId;v=1;d1=46260.46260.4	controllerType=0 controllerNumber=1 scan=46260	88.1081
40455:3	1	L.PPDTTLLDLQNNKITEIK.D			685.044	3	2053.12	2053.12	0	0.4	80	NRagged	201.93	201.93	201.93	1.72	419	>>sp|P07585|PGS2_HUMAN Decorin OS=Homo sapiens OX=9606 GN=DCN PE=1 SV=1	337	iq3057_decorin_in_solutionr.ScanId;v=1;d1=46378.46378.4	controllerType=0 controllerNumber=1 scan=46378	88.2634
40367:2	1	L.PPDTTLLDLQNNKITEIK.D			1027.06	2	2053.12	2053.12	0	0.1	80	NRagged	698.08	469.53	469.53	10.25	419	>>sp|P07585|PGS2_HUMAN Decorin OS=Homo sapiens OX=9606 GN=DCN PE=1 SV=1	337	iq3057_decorin_in_solutionr.ScanId;v=1;d1=46288.46288.2	controllerType=0 controllerNumber=1 scan=46288	88.1457
40964:3	1	L.PPDTTLLDLQNNKITEIK.D			685.045	3	2053.12	2053.12	0	1.7	80	NRagged	970.98	673.23	673.23	15.62	419	>>sp|P07585|PGS2_HUMAN Decorin OS=Homo sapiens OX=9606 GN=DCN PE=1 SV=1	337	iq3057_decorin_in_solutionr.ScanId;v=1;d1=46901.46901.3	controllerType=0 controllerNumber=1 scan=46901	88.958
40951:3	1	L.PPDTTLLDLQNNKITEIK.D			685.045	3	2053.12	2053.12	0	1.7	80	NRagged	993.03	697.94	697.94	15.62	419	>>sp|P07585|PGS2_HUMAN Decorin OS=Homo sapiens OX=9606 GN=DCN PE=1 SV=1	337	iq3057_decorin_in_solutionr.ScanId;v=1;d1=46888.46888.3	controllerType=0 controllerNumber=1 scan=46888	88.9417
40261:3	1	L.PPDTTLLDLQNNKITEIK.D			685.044	3	2053.12	2053.12	0	-0.1	80	NRagged	993.11	700.61	700.61	16.48	419	>>sp|P07585|PGS2_HUMAN Decorin OS=Homo sapiens OX=9606 GN=DCN PE=1 SV=1	337	iq3057_decorin_in_solutionr.ScanId;v=1;d1=46179.46179.3	controllerType=0 controllerNumber=1 scan=46179	87.997
40985:3	1	L.PPDTTLLDLQNNKITEIK.D			685.046	3	2053.12	2053.12	0	2.3	80	NRagged	998.16	741.14	741.14	15.62	419	>>sp|P07585|PGS2_HUMAN Decorin OS=Homo sapiens OX=9606 GN=DCN PE=1 SV=1	337	iq3057_decorin_in_solutionr.ScanId;v=1;d1=46923.46923.3	controllerType=0 controllerNumber=1 scan=46923	88.9885
40721:3	1	L.PPDTTLLDLQNNKITEIK.D			685.045	3	2053.12	2053.12	0	1.5	80	NRagged	1010.56	736.15	736.15	17.55	419	>>sp|P07585|PGS2_HUMAN Decorin OS=Homo sapiens OX=9606 GN=DCN PE=1 SV=1	337	iq3057_decorin_in_solutionr.ScanId;v=1;d1=46652.46652.3	controllerType=0 controllerNumber=1 scan=46652	88.6315
40764:3	1	L.PPDTTLLDLQNNKITEIK.D			685.044	3	2053.12	2053.12	0	0.5	80	NRagged	1010.79	683.47	683.47	17.55	419	>>sp|P07585|PGS2_HUMAN Decorin OS=Homo sapiens OX=9606 GN=DCN PE=1 SV=1	337	iq3057_decorin_in_solutionr.ScanId;v=1;d1=46696.46696.3	controllerType=0 controllerNumber=1 scan=46696	88.691
40513:3	1	L.PPDTTLLDLQNNKITEIK.D			685.044	3	2053.12	2053.12	0	-0.5	80	NRagged	1034.45	762.4	762.4	17.48	419	>>sp|P07585|PGS2_HUMAN Decorin OS=Homo sapiens OX=9606 GN=DCN PE=1 SV=1	337	iq3057_decorin_in_solutionr.ScanId;v=1;d1=46438.46438.3	controllerType=0 controllerNumber=1 scan=46438	88.3437
40749:3	1	L.PPDTTLLDLQNNKITEIK.D			685.044	3	2053.12	2053.12	0	0.5	80	NRagged	1040.7	752.02	752.02	17.55	419	>>sp|P07585|PGS2_HUMAN Decorin OS=Homo sapiens OX=9606 GN=DCN PE=1 SV=1	337	iq3057_decorin_in_solutionr.ScanId;v=1;d1=46681.46681.3	controllerType=0 controllerNumber=1 scan=46681	88.6718
40479:3	1	L.PPDTTLLDLQNNKITEIK.D			685.043	3	2053.12	2053.12	0	-1.1	80	NRagged	1044.61	917.05	917.05	17.02	419	>>sp|P07585|PGS2_HUMAN Decorin OS=Homo sapiens OX=9606 GN=DCN PE=1 SV=1	337	iq3057_decorin_in_solutionr.ScanId;v=1;d1=46403.46403.3	controllerType=0 controllerNumber=1 scan=46403	88.2982
40548:3	1	L.PPDTTLLDLQNNKITEIK.D			685.044	3	2053.12	2053.12	0	-0.3	80	NRagged	1068.37	796.47	796.47	18.48	419	>>sp|P07585|PGS2_HUMAN Decorin OS=Homo sapiens OX=9606 GN=DCN PE=1 SV=1	337	iq3057_decorin_in_solutionr.ScanId;v=1;d1=46474.46474.3	controllerType=0 controllerNumber=1 scan=46474	88.3904
40285:3	1	L.PPDTTLLDLQNNKITEIK.D			685.044	3	2053.12	2053.12	0	0.4	80	NRagged	1075.71	793.89	793.89	18.55	419	>>sp|P07585|PGS2_HUMAN Decorin OS=Homo sapiens OX=9606 GN=DCN PE=1 SV=1	337	iq3057_decorin_in_solutionr.ScanId;v=1;d1=46204.46204.3	controllerType=0 controllerNumber=1 scan=46204	88.0338
40249:3	1	L.PPDTTLLDLQNNKITEIK.D			685.044	3	2053.12	2053.12	0	-0.1	80	NRagged	1092.26	819.02	819.02	18.48	419	>>sp|P07585|PGS2_HUMAN Decorin OS=Homo sapiens OX=9606 GN=DCN PE=1 SV=1	337	iq3057_decorin_in_solutionr.ScanId;v=1;d1=46167.46167.3	controllerType=0 controllerNumber=1 scan=46167	87.9816
39900:3	1	L.PPDTTLLDLQNNKITEIKDGDFK.N			872.457	3	2615.36	2615.36	0	0.3	80	NRagged	1033.28	947.57	947.57	16.94	419	>>sp|P07585|PGS2_HUMAN Decorin OS=Homo sapiens OX=9606 GN=DCN PE=1 SV=1	337	iq3057_decorin_in_solutionr.ScanId;v=1;d1=45808.45808.3	controllerType=0 controllerNumber=1 scan=45808	87.4951
39809:3	1	L.PPDTTLLDLQNNKITEIKDGDFK.N			872.455	3	2615.35	2615.36	0	-2.1	80	NRagged	1045.44	965.41	965.41	16.42	419	>>sp|P07585|PGS2_HUMAN Decorin OS=Homo sapiens OX=9606 GN=DCN PE=1 SV=1	337	iq3057_decorin_in_solutionr.ScanId;v=1;d1=45714.45714.3	controllerType=0 controllerNumber=1 scan=45714	87.3625
40095:3	1	L.PPDTTLLDLQNNKITEIKDGDFK.N			872.457	3	2615.36	2615.36	0	0	80	NRagged	1050.62	955	955	17.87	419	>>sp|P07585|PGS2_HUMAN Decorin OS=Homo sapiens OX=9606 GN=DCN PE=1 SV=1	337	iq3057_decorin_in_solutionr.ScanId;v=1;d1=46008.46008.3	controllerType=0 controllerNumber=1 scan=46008	87.7635
40207:4	1	L.PPDTTLLDLQNNKITEIKDGDFK.N			654.595	4	2615.36	2615.36	0	0.1	80	NRagged	1053.46	995.26	995.26	18.1	419	>>sp|P07585|PGS2_HUMAN Decorin OS=Homo sapiens OX=9606 GN=DCN PE=1 SV=1	337	iq3057_decorin_in_solutionr.ScanId;v=1;d1=46123.46123.4	controllerType=0 controllerNumber=1 scan=46123	87.9165
40306:4	1	L.PPDTTLLDLQNNKITEIKDGDFK.N			654.594	4	2615.36	2615.36	0	-0.3	80	NRagged	1074.59	1008.38	1008.38	18.1	419	>>sp|P07585|PGS2_HUMAN Decorin OS=Homo sapiens OX=9606 GN=DCN PE=1 SV=1	337	iq3057_decorin_in_solutionr.ScanId;v=1;d1=46225.46225.4	controllerType=0 controllerNumber=1 scan=46225	88.0602
39864:3	1	L.PPDTTLLDLQNNKITEIKDGDFK.N			872.456	3	2615.35	2615.36	0	-0.8	80	NRagged	1079.09	1020.28	1020.28	17.87	419	>>sp|P07585|PGS2_HUMAN Decorin OS=Homo sapiens OX=9606 GN=DCN PE=1 SV=1	337	iq3057_decorin_in_solutionr.ScanId;v=1;d1=45771.45771.3	controllerType=0 controllerNumber=1 scan=45771	87.4429
39859:4	1	L.PPDTTLLDLQNNKITEIKDGDFK.N			654.596	4	2615.36	2615.36	0	1.5	80	NRagged	1095.74	1001.94	1001.94	18.18	419	>>sp|P07585|PGS2_HUMAN Decorin OS=Homo sapiens OX=9606 GN=DCN PE=1 SV=1	337	iq3057_decorin_in_solutionr.ScanId;v=1;d1=45766.45766.4	controllerType=0 controllerNumber=1 scan=45766	87.4358
40233:4	1	L.PPDTTLLDLQNNKITEIKDGDFK.N			654.595	4	2615.36	2615.36	0	0	80	NRagged	1139.6	1051.67	1051.67	19.1	419	>>sp|P07585|PGS2_HUMAN Decorin OS=Homo sapiens OX=9606 GN=DCN PE=1 SV=1	337	iq3057_decorin_in_solutionr.ScanId;v=1;d1=46150.46150.4	controllerType=0 controllerNumber=1 scan=46150	87.954
39897:4	1	L.PPDTTLLDLQNNKITEIKDGDFK.N			654.595	4	2615.36	2615.36	0	0.1	80	NRagged	1162.27	1097.5	1097.5	20.1	419	>>sp|P07585|PGS2_HUMAN Decorin OS=Homo sapiens OX=9606 GN=DCN PE=1 SV=1	337	iq3057_decorin_in_solutionr.ScanId;v=1;d1=45805.45805.4	controllerType=0 controllerNumber=1 scan=45805	87.4911
39797:4	1	L.PPDTTLLDLQNNKITEIKDGDFK.N			654.592	4	2615.35	2615.36	0	-3.4	80	NRagged	1190.34	1190.34	1190.34	18.83	419	>>sp|P07585|PGS2_HUMAN Decorin OS=Homo sapiens OX=9606 GN=DCN PE=1 SV=1	337	iq3057_decorin_in_solutionr.ScanId;v=1;d1=45702.45702.4	controllerType=0 controllerNumber=1 scan=45702	87.3476
25445:2	1	P.PDTTLLDLQNNK.I			686.359	2	1371.71	1371.71	0	-1.1	81	NRagged	508.16	430.49	430.49	5.69	419	>>sp|P07585|PGS2_HUMAN Decorin OS=Homo sapiens OX=9606 GN=DCN PE=1 SV=1	337	iq3057_decorin_in_solutionr.ScanId;v=1;d1=30699.30699.2	controllerType=0 controllerNumber=1 scan=30699	65.6004
25411:2	1	P.PDTTLLDLQNNK.I			686.359	2	1371.71	1371.71	0	0.1	81	NRagged	637.8	521.71	521.71	8.92	419	>>sp|P07585|PGS2_HUMAN Decorin OS=Homo sapiens OX=9606 GN=DCN PE=1 SV=1	337	iq3057_decorin_in_solutionr.ScanId;v=1;d1=30664.30664.2	controllerType=0 controllerNumber=1 scan=30664	65.5488
25258:2	1	P.PDTTLLDLQNNK.I			686.359	2	1371.71	1371.71	0	-0.5	81	NRagged	662.95	488.62	488.62	9.92	419	>>sp|P07585|PGS2_HUMAN Decorin OS=Homo sapiens OX=9606 GN=DCN PE=1 SV=1	337	iq3057_decorin_in_solutionr.ScanId;v=1;d1=30507.30507.2	controllerType=0 controllerNumber=1 scan=30507	65.3278
25303:2	1	P.PDTTLLDLQNNK.I			686.359	2	1371.71	1371.71	0	-0.3	81	NRagged	707.53	520.22	520.22	10.92	419	>>sp|P07585|PGS2_HUMAN Decorin OS=Homo sapiens OX=9606 GN=DCN PE=1 SV=1	337	iq3057_decorin_in_solutionr.ScanId;v=1;d1=30553.30553.2	controllerType=0 controllerNumber=1 scan=30553	65.3911
25080:2	1	P.PDTTLLDLQNNK.I			686.36	2	1371.71	1371.71	0	0.3	81	NRagged	806.39	631.75	631.75	12.99	419	>>sp|P07585|PGS2_HUMAN Decorin OS=Homo sapiens OX=9606 GN=DCN PE=1 SV=1	337	iq3057_decorin_in_solutionr.ScanId;v=1;d1=30324.30324.2	controllerType=0 controllerNumber=1 scan=30324	65.0713
25048:2	1	P.PDTTLLDLQNNK.I			686.359	2	1371.71	1371.71	0	-0.2	81	NRagged	867.53	665.62	665.62	13.92	419	>>sp|P07585|PGS2_HUMAN Decorin OS=Homo sapiens OX=9606 GN=DCN PE=1 SV=1	337	iq3057_decorin_in_solutionr.ScanId;v=1;d1=30291.30291.2	controllerType=0 controllerNumber=1 scan=30291	65.0248
25064:2	1	P.PDTTLLDLQNNK.I			686.36	2	1371.71	1371.71	0	0.3	81	NRagged	873.76	673.65	673.65	13.99	419	>>sp|P07585|PGS2_HUMAN Decorin OS=Homo sapiens OX=9606 GN=DCN PE=1 SV=1	337	iq3057_decorin_in_solutionr.ScanId;v=1;d1=30308.30308.2	controllerType=0 controllerNumber=1 scan=30308	65.052
33777:2	1	P.PDTT[+203.079][+118.064]LLDLQNNK.I	HexNAc(1) 118.0643	T[+118][+203]	846.925	2	1692.84	1692.86	0	-7.3	81	NRagged	227.02	81.37	3.31	0.81	419	>>sp|P07585|PGS2_HUMAN Decorin OS=Homo sapiens OX=9606 GN=DCN PE=1 SV=1	337	iq3057_decorin_in_solutionr.ScanId;v=1;d1=39412.39412.2	controllerType=0 controllerNumber=1 scan=39412	78.3371
33561:2	1	P.PDTT[+203.079][+118.064]LLDLQNNK.I	HexNAc(1) 118.0643	T[+118][+203]	846.926	2	1692.84	1692.86	0	-6.2	81	NRagged	270.1	111.68	0.22	1.2	419	>>sp|P07585|PGS2_HUMAN Decorin OS=Homo sapiens OX=9606 GN=DCN PE=1 SV=1	337	iq3057_decorin_in_solutionr.ScanId;v=1;d1=39190.39190.2	controllerType=0 controllerNumber=1 scan=39190	78.0284
33852:2	1	P.PDTT[+203.079][+118.064]LLDLQNNK.I	HexNAc(1) 118.0643	T[+118][+203]	846.927	2	1692.85	1692.86	0	-5.6	81	NRagged	292.5	117.07	4.38	1.49	419	>>sp|P07585|PGS2_HUMAN Decorin OS=Homo sapiens OX=9606 GN=DCN PE=1 SV=1	337	iq3057_decorin_in_solutionr.ScanId;v=1;d1=39489.39489.2	controllerType=0 controllerNumber=1 scan=39489	78.4416
33668:2	1	P.PDTT[+203.079][+118.064]LLDLQNNK.I	HexNAc(1) 118.0643	T[+118][+203]	846.926	2	1692.84	1692.86	0	-6.1	81	NRagged	299.11	151.62	2.5	1.65	419	>>sp|P07585|PGS2_HUMAN Decorin OS=Homo sapiens OX=9606 GN=DCN PE=1 SV=1	337	iq3057_decorin_in_solutionr.ScanId;v=1;d1=39300.39300.2	controllerType=0 controllerNumber=1 scan=39300	78.1829
34035:2	1	P.PDTT[+203.079][+118.064]LLDLQNNK.I	HexNAc(1) 118.0643	T[+118][+203]	846.926	2	1692.84	1692.86	0	-6.4	81	NRagged	365.37	108.08	5.96	1.64	419	>>sp|P07585|PGS2_HUMAN Decorin OS=Homo sapiens OX=9606 GN=DCN PE=1 SV=1	337	iq3057_decorin_in_solutionr.ScanId;v=1;d1=39677.39677.2	controllerType=0 controllerNumber=1 scan=39677	78.6969
34188:2	1	P.PDTT[+203.079][+118.064]LLDLQNNK.I	HexNAc(1) 118.0643	T[+118][+203]	846.926	2	1692.84	1692.86	0	-6.4	81	NRagged	371.01	223.24	4.53	1.66	419	>>sp|P07585|PGS2_HUMAN Decorin OS=Homo sapiens OX=9606 GN=DCN PE=1 SV=1	337	iq3057_decorin_in_solutionr.ScanId;v=1;d1=39835.39835.2	controllerType=0 controllerNumber=1 scan=39835	78.9248
33565:2	1	P.PDTT[+203.079][+118.064]LLDLQNNK.I	HexNAc(1) 118.0643	T[+118][+203]	846.926	2	1692.84	1692.86	0	-6.2	81	NRagged	389.22	333.98	3.98	2.61	419	>>sp|P07585|PGS2_HUMAN Decorin OS=Homo sapiens OX=9606 GN=DCN PE=1 SV=1	337	iq3057_decorin_in_solutionr.ScanId;v=1;d1=39194.39194.2	controllerType=0 controllerNumber=1 scan=39194	78.0331
34038:2	1	P.PDTT[+203.079][+118.064]LLDLQNNK.I	HexNAc(1) 118.0643	T[+118][+203]	846.926	2	1692.84	1692.86	0	-6.4	81	NRagged	391.15	254.23	5.96	1.71	419	>>sp|P07585|PGS2_HUMAN Decorin OS=Homo sapiens OX=9606 GN=DCN PE=1 SV=1	337	iq3057_decorin_in_solutionr.ScanId;v=1;d1=39680.39680.2	controllerType=0 controllerNumber=1 scan=39680	78.7004
33783:2	1	P.PDTT[+203.079][+118.064]LLDLQNNK.I	HexNAc(1) 118.0643	T[+118][+203]	846.925	2	1692.84	1692.86	0	-7.3	81	NRagged	402.85	326.6	3.27	1.86	419	>>sp|P07585|PGS2_HUMAN Decorin OS=Homo sapiens OX=9606 GN=DCN PE=1 SV=1	337	iq3057_decorin_in_solutionr.ScanId;v=1;d1=39418.39418.2	controllerType=0 controllerNumber=1 scan=39418	78.3454
26108:2	1	P.DTTLLDLQNNK.I			637.833	2	1274.66	1274.66	0	-0.1	82	NRagged	508.65	479	479	6.15	419	>>sp|P07585|PGS2_HUMAN Decorin OS=Homo sapiens OX=9606 GN=DCN PE=1 SV=1	337	iq3057_decorin_in_solutionr.ScanId;v=1;d1=31504.31504.2	controllerType=0 controllerNumber=1 scan=31504	67.186
25967:2	1	P.DTTLLDLQNNK.I			637.833	2	1274.66	1274.66	0	-0.2	82	NRagged	639.43	639.43	639.43	8.92	419	>>sp|P07585|PGS2_HUMAN Decorin OS=Homo sapiens OX=9606 GN=DCN PE=1 SV=1	337	iq3057_decorin_in_solutionr.ScanId;v=1;d1=31354.31354.2	controllerType=0 controllerNumber=1 scan=31354	66.9632
25937:2	1	P.DTTLLDLQNNK.I			637.832	2	1274.66	1274.66	0	-1	82	NRagged	676.51	648.03	648.03	9.47	419	>>sp|P07585|PGS2_HUMAN Decorin OS=Homo sapiens OX=9606 GN=DCN PE=1 SV=1	337	iq3057_decorin_in_solutionr.ScanId;v=1;d1=31323.31323.2	controllerType=0 controllerNumber=1 scan=31323	66.9179
25955:2	1	P.DTTLLDLQNNK.I			637.833	2	1274.66	1274.66	0	-0.2	82	NRagged	694.91	690.84	690.84	9.92	419	>>sp|P07585|PGS2_HUMAN Decorin OS=Homo sapiens OX=9606 GN=DCN PE=1 SV=1	337	iq3057_decorin_in_solutionr.ScanId;v=1;d1=31342.31342.2	controllerType=0 controllerNumber=1 scan=31342	66.9449
21829:2	1	D.TTLLDLQNNK.I			580.319	2	1159.63	1159.63	0	-0.2	83	NRagged	475.86	451.21	451.21	4.33	419	>>sp|P07585|PGS2_HUMAN Decorin OS=Homo sapiens OX=9606 GN=DCN PE=1 SV=1	337	iq3057_decorin_in_solutionr.ScanId;v=1;d1=26974.26974.2	controllerType=0 controllerNumber=1 scan=26974	60.2989
21639:2	1	D.TTLLDLQNNK.I			580.319	2	1159.63	1159.63	0	-0.3	83	NRagged	566.84	494.49	494.49	6.51	419	>>sp|P07585|PGS2_HUMAN Decorin OS=Homo sapiens OX=9606 GN=DCN PE=1 SV=1	337	iq3057_decorin_in_solutionr.ScanId;v=1;d1=26779.26779.2	controllerType=0 controllerNumber=1 scan=26779	60.0235
21616:2	1	D.TTLLDLQNNK.I			580.32	2	1159.63	1159.63	0	0.9	83	NRagged	574.19	484.76	484.76	6.58	419	>>sp|P07585|PGS2_HUMAN Decorin OS=Homo sapiens OX=9606 GN=DCN PE=1 SV=1	337	iq3057_decorin_in_solutionr.ScanId;v=1;d1=26755.26755.2	controllerType=0 controllerNumber=1 scan=26755	59.9901
21597:2	1	D.TTLLDLQNNK.I			580.32	2	1159.63	1159.63	0	0.9	83	NRagged	596.37	521.23	521.23	7.71	419	>>sp|P07585|PGS2_HUMAN Decorin OS=Homo sapiens OX=9606 GN=DCN PE=1 SV=1	337	iq3057_decorin_in_solutionr.ScanId;v=1;d1=26736.26736.2	controllerType=0 controllerNumber=1 scan=26736	59.9667
21441:2	1	D.TTLLDLQNNK.I			580.32	2	1159.63	1159.63	0	0.1	83	NRagged	619.52	574.08	574.08	8.64	419	>>sp|P07585|PGS2_HUMAN Decorin OS=Homo sapiens OX=9606 GN=DCN PE=1 SV=1	337	iq3057_decorin_in_solutionr.ScanId;v=1;d1=26575.26575.2	controllerType=0 controllerNumber=1 scan=26575	59.7412
21393:2	1	D.TTLLDLQNNK.I			580.319	2	1159.63	1159.63	0	0	83	NRagged	646.21	586.54	586.54	8.64	419	>>sp|P07585|PGS2_HUMAN Decorin OS=Homo sapiens OX=9606 GN=DCN PE=1 SV=1	337	iq3057_decorin_in_solutionr.ScanId;v=1;d1=26526.26526.2	controllerType=0 controllerNumber=1 scan=26526	59.6777
21418:2	1	D.TTLLDLQNNK.I			580.32	2	1159.63	1159.63	0	0.1	83	NRagged	650.92	596.5	596.5	9.64	419	>>sp|P07585|PGS2_HUMAN Decorin OS=Homo sapiens OX=9606 GN=DCN PE=1 SV=1	337	iq3057_decorin_in_solutionr.ScanId;v=1;d1=26552.26552.2	controllerType=0 controllerNumber=1 scan=26552	59.7138
29419:3	1	D.TTLLDLQNNKITEIK.D			582	3	1743.99	1743.99	0	0.4	83	NRagged	454.93	454.93	454.93	5.58	419	>>sp|P07585|PGS2_HUMAN Decorin OS=Homo sapiens OX=9606 GN=DCN PE=1 SV=1	337	iq3057_decorin_in_solutionr.ScanId;v=1;d1=34910.34910.3	controllerType=0 controllerNumber=1 scan=34910	71.9962
13521:2	1	T.LLDLQNNK.I			479.272	2	957.536	957.536	0	-0.1	85	NRagged	358.05	142.19	142.19	1.7	419	>>sp|P07585|PGS2_HUMAN Decorin OS=Homo sapiens OX=9606 GN=DCN PE=1 SV=1	337	iq3057_decorin_in_solutionr.ScanId;v=1;d1=18145.18145.2	controllerType=0 controllerNumber=1 scan=18145	46.808
13497:2	1	T.LLDLQNNK.I			479.272	2	957.536	957.536	0	-0.3	85	NRagged	393.02	171.03	171.03	2.1	419	>>sp|P07585|PGS2_HUMAN Decorin OS=Homo sapiens OX=9606 GN=DCN PE=1 SV=1	337	iq3057_decorin_in_solutionr.ScanId;v=1;d1=18120.18120.2	controllerType=0 controllerNumber=1 scan=18120	46.7702
13485:2	1	T.LLDLQNNK.I			479.272	2	957.536	957.536	0	-0.3	85	NRagged	398.58	173.69	173.69	1.95	419	>>sp|P07585|PGS2_HUMAN Decorin OS=Homo sapiens OX=9606 GN=DCN PE=1 SV=1	337	iq3057_decorin_in_solutionr.ScanId;v=1;d1=18108.18108.2	controllerType=0 controllerNumber=1 scan=18108	46.7556
13341:2	1	T.LLDLQNNK.I			479.272	2	957.536	957.536	0	-0.3	85	NRagged	428.38	198.2	198.2	2.44	419	>>sp|P07585|PGS2_HUMAN Decorin OS=Homo sapiens OX=9606 GN=DCN PE=1 SV=1	337	iq3057_decorin_in_solutionr.ScanId;v=1;d1=17959.17959.2	controllerType=0 controllerNumber=1 scan=17959	46.5034
13355:2	1	T.LLDLQNNK.I			479.272	2	957.536	957.536	0	-0.3	85	NRagged	446.95	206.41	206.41	2.51	419	>>sp|P07585|PGS2_HUMAN Decorin OS=Homo sapiens OX=9606 GN=DCN PE=1 SV=1	337	iq3057_decorin_in_solutionr.ScanId;v=1;d1=17974.17974.2	controllerType=0 controllerNumber=1 scan=17974	46.532
13325:2	1	T.LLDLQNNK.I			479.272	2	957.536	957.536	0	-0.3	85	NRagged	463.25	219.49	219.49	2.99	419	>>sp|P07585|PGS2_HUMAN Decorin OS=Homo sapiens OX=9606 GN=DCN PE=1 SV=1	337	iq3057_decorin_in_solutionr.ScanId;v=1;d1=17943.17943.2	controllerType=0 controllerNumber=1 scan=17943	46.4816
13311:2	1	T.LLDLQNNK.I			479.272	2	957.536	957.536	0	-0.3	85	NRagged	476.07	207.87	207.87	2.51	419	>>sp|P07585|PGS2_HUMAN Decorin OS=Homo sapiens OX=9606 GN=DCN PE=1 SV=1	337	iq3057_decorin_in_solutionr.ScanId;v=1;d1=17928.17928.2	controllerType=0 controllerNumber=1 scan=17928	46.4578
24457:3	1	T.LLDLQNNKITEIK.D			514.635	3	1541.89	1541.89	0	-0.4	85	NRagged	188.35	188.35	188.35	1.65	419	>>sp|P07585|PGS2_HUMAN Decorin OS=Homo sapiens OX=9606 GN=DCN PE=1 SV=1	337	iq3057_decorin_in_solutionr.ScanId;v=1;d1=29683.29683.3	controllerType=0 controllerNumber=1 scan=29683	64.1746
24413:3	1	T.LLDLQNNKITEIK.D			514.634	3	1541.89	1541.89	0	-0.7	85	NRagged	346.5	346.5	346.5	2.6	419	>>sp|P07585|PGS2_HUMAN Decorin OS=Homo sapiens OX=9606 GN=DCN PE=1 SV=1	337	iq3057_decorin_in_solutionr.ScanId;v=1;d1=29638.29638.3	controllerType=0 controllerNumber=1 scan=29638	64.1157
24373:3	1	T.LLDLQNNKITEIK.D			514.635	3	1541.89	1541.89	0	0.2	85	NRagged	524.97	518.23	518.23	6.66	419	>>sp|P07585|PGS2_HUMAN Decorin OS=Homo sapiens OX=9606 GN=DCN PE=1 SV=1	337	iq3057_decorin_in_solutionr.ScanId;v=1;d1=29597.29597.3	controllerType=0 controllerNumber=1 scan=29597	64.0588
27280:4	1	T.LLDLQNNKITEIKDGDFK.N			526.787	4	2104.13	2104.13	0	-0.5	85	NRagged	568.43	568.43	568.43	7.31	419	>>sp|P07585|PGS2_HUMAN Decorin OS=Homo sapiens OX=9606 GN=DCN PE=1 SV=1	337	iq3057_decorin_in_solutionr.ScanId;v=1;d1=32710.32710.4	controllerType=0 controllerNumber=1 scan=32710	68.8839
03914:2	1	L.LDLQNNK.I			422.729	2	844.452	844.452	0	-0.6	86	NRagged	311.18	125.26	125.26	1.65	419	>>sp|P07585|PGS2_HUMAN Decorin OS=Homo sapiens OX=9606 GN=DCN PE=1 SV=1	337	iq3057_decorin_in_solutionr.ScanId;v=1;d1=8033.8033.2	controllerType=0 controllerNumber=1 scan=8033	31.2178
03892:2	1	L.LDLQNNK.I			422.73	2	844.452	844.452	0	0.1	86	NRagged	312.62	122.74	122.74	1.66	419	>>sp|P07585|PGS2_HUMAN Decorin OS=Homo sapiens OX=9606 GN=DCN PE=1 SV=1	337	iq3057_decorin_in_solutionr.ScanId;v=1;d1=8010.8010.2	controllerType=0 controllerNumber=1 scan=8010	31.1835
03905:2	1	L.LDLQNNK.I			422.729	2	844.452	844.452	0	-0.6	86	NRagged	312.96	121.7	121.7	1.65	419	>>sp|P07585|PGS2_HUMAN Decorin OS=Homo sapiens OX=9606 GN=DCN PE=1 SV=1	337	iq3057_decorin_in_solutionr.ScanId;v=1;d1=8024.8024.2	controllerType=0 controllerNumber=1 scan=8024	31.2071
01604:2	1	N.KITEIK.D			366.237	2	731.466	731.466	0	0.5	92	NRagged	410.43	7.42	7.42	1.65	419	>>sp|P07585|PGS2_HUMAN Decorin OS=Homo sapiens OX=9606 GN=DCN PE=1 SV=1	337	iq3057_decorin_in_solutionr.ScanId;v=1;d1=5316.5316.2	controllerType=0 controllerNumber=1 scan=5316	25.8168
01605:2	1	N.KITEIK.D			366.237	2	731.466	731.466	0	0.5	92	NRagged	436.65	41.8	41.8	1.72	419	>>sp|P07585|PGS2_HUMAN Decorin OS=Homo sapiens OX=9606 GN=DCN PE=1 SV=1	337	iq3057_decorin_in_solutionr.ScanId;v=1;d1=5317.5317.2	controllerType=0 controllerNumber=1 scan=5317	25.8211
01606:2	1	N.KITEIK.D			366.237	2	731.466	731.466	0	0.3	92	NRagged	447.1	23.46	23.46	1.67	419	>>sp|P07585|PGS2_HUMAN Decorin OS=Homo sapiens OX=9606 GN=DCN PE=1 SV=1	337	iq3057_decorin_in_solutionr.ScanId;v=1;d1=5319.5319.2	controllerType=0 controllerNumber=1 scan=5319	25.8246
05947:3	1	N.KITEIKDGDFK.N			431.906	3	1293.7	1293.7	0	-1.3	92	NRagged	148.4	148.4	148.4	0.78	419	>>sp|P07585|PGS2_HUMAN Decorin OS=Homo sapiens OX=9606 GN=DCN PE=1 SV=1	337	iq3057_decorin_in_solutionr.ScanId;v=1;d1=10202.10202.3	controllerType=0 controllerNumber=1 scan=10202	34.6451
08102:3	1	N.KITEIKDGDFK.N			431.907	3	1293.71	1293.7	0	1	92	NRagged	260.83	182.15	182.15	1.71	419	>>sp|P07585|PGS2_HUMAN Decorin OS=Homo sapiens OX=9606 GN=DCN PE=1 SV=1	337	iq3057_decorin_in_solutionr.ScanId;v=1;d1=12472.12472.3	controllerType=0 controllerNumber=1 scan=12472	38.1948
22091:3	1	N.KITEIKDGDFK.N			431.906	3	1293.7	1293.7	0	-1.2	92	NRagged	360.77	280.99	280.99	1.74	419	>>sp|P07585|PGS2_HUMAN Decorin OS=Homo sapiens OX=9606 GN=DCN PE=1 SV=1	337	iq3057_decorin_in_solutionr.ScanId;v=1;d1=27243.27243.3	controllerType=0 controllerNumber=1 scan=27243	60.6641
07427:3	1	N.KITEIKDGDFK.N			431.907	3	1293.71	1293.7	0	0.5	92	NRagged	401.61	260.08	260.08	2.57	419	>>sp|P07585|PGS2_HUMAN Decorin OS=Homo sapiens OX=9606 GN=DCN PE=1 SV=1	337	iq3057_decorin_in_solutionr.ScanId;v=1;d1=11741.11741.3	controllerType=0 controllerNumber=1 scan=11741	36.993
06789:2	1	N.KITEIKDGDFK.N			647.356	2	1293.7	1293.7	0	0.1	92	NRagged	419.6	312.45	312.45	2.03	419	>>sp|P07585|PGS2_HUMAN Decorin OS=Homo sapiens OX=9606 GN=DCN PE=1 SV=1	337	iq3057_decorin_in_solutionr.ScanId;v=1;d1=11083.11083.2	controllerType=0 controllerNumber=1 scan=11083	36.0054
07401:3	1	N.KITEIKDGDFK.N			431.907	3	1293.71	1293.7	0	0.2	92	NRagged	428.49	323.63	323.63	3.4	419	>>sp|P07585|PGS2_HUMAN Decorin OS=Homo sapiens OX=9606 GN=DCN PE=1 SV=1	337	iq3057_decorin_in_solutionr.ScanId;v=1;d1=11714.11714.3	controllerType=0 controllerNumber=1 scan=11714	36.9509
07266:3	1	N.KITEIKDGDFK.N			431.906	3	1293.7	1293.7	0	-0.5	92	NRagged	441.28	302.17	302.17	2.51	419	>>sp|P07585|PGS2_HUMAN Decorin OS=Homo sapiens OX=9606 GN=DCN PE=1 SV=1	337	iq3057_decorin_in_solutionr.ScanId;v=1;d1=11575.11575.3	controllerType=0 controllerNumber=1 scan=11575	36.7377
07362:3	1	N.KITEIKDGDFK.N			431.906	3	1293.7	1293.7	0	-0.2	92	NRagged	453.45	350.93	350.93	2.66	419	>>sp|P07585|PGS2_HUMAN Decorin OS=Homo sapiens OX=9606 GN=DCN PE=1 SV=1	337	iq3057_decorin_in_solutionr.ScanId;v=1;d1=11674.11674.3	controllerType=0 controllerNumber=1 scan=11674	36.8918
07203:3	1	N.KITEIKDGDFK.N			431.906	3	1293.7	1293.7	0	-0.2	92	NRagged	492.71	352.74	352.74	2.71	419	>>sp|P07585|PGS2_HUMAN Decorin OS=Homo sapiens OX=9606 GN=DCN PE=1 SV=1	337	iq3057_decorin_in_solutionr.ScanId;v=1;d1=11510.11510.3	controllerType=0 controllerNumber=1 scan=11510	36.6421
06755:2	1	N.KITEIKDGDFK.N			647.356	2	1293.71	1293.7	0	0.3	92	NRagged	511.67	342.77	342.77	2.12	419	>>sp|P07585|PGS2_HUMAN Decorin OS=Homo sapiens OX=9606 GN=DCN PE=1 SV=1	337	iq3057_decorin_in_solutionr.ScanId;v=1;d1=11048.11048.2	controllerType=0 controllerNumber=1 scan=11048	35.9518
07130:3	1	N.KITEIKDGDFK.N			431.906	3	1293.7	1293.7	0	0	92	NRagged	530.92	381.13	381.13	6.22	419	>>sp|P07585|PGS2_HUMAN Decorin OS=Homo sapiens OX=9606 GN=DCN PE=1 SV=1	337	iq3057_decorin_in_solutionr.ScanId;v=1;d1=11435.11435.3	controllerType=0 controllerNumber=1 scan=11435	36.5329
06259:3	1	N.KITEIKDGDFK.N			431.906	3	1293.7	1293.7	0	-1.4	92	NRagged	546.1	425.67	425.67	5.65	419	>>sp|P07585|PGS2_HUMAN Decorin OS=Homo sapiens OX=9606 GN=DCN PE=1 SV=1	337	iq3057_decorin_in_solutionr.ScanId;v=1;d1=10525.10525.3	controllerType=0 controllerNumber=1 scan=10525	35.1354
07165:3	1	N.KITEIKDGDFK.N			431.906	3	1293.7	1293.7	0	-0.1	92	NRagged	564.9	383.77	383.77	6.38	419	>>sp|P07585|PGS2_HUMAN Decorin OS=Homo sapiens OX=9606 GN=DCN PE=1 SV=1	337	iq3057_decorin_in_solutionr.ScanId;v=1;d1=11471.11471.3	controllerType=0 controllerNumber=1 scan=11471	36.5847
06944:3	1	N.KITEIKDGDFK.N			431.906	3	1293.7	1293.7	0	-0.3	92	NRagged	578.76	443.48	443.48	6.38	419	>>sp|P07585|PGS2_HUMAN Decorin OS=Homo sapiens OX=9606 GN=DCN PE=1 SV=1	337	iq3057_decorin_in_solutionr.ScanId;v=1;d1=11243.11243.3	controllerType=0 controllerNumber=1 scan=11243	36.2445
06976:3	1	N.KITEIKDGDFK.N			431.906	3	1293.7	1293.7	0	-0.3	92	NRagged	610.04	440.7	440.7	8.51	419	>>sp|P07585|PGS2_HUMAN Decorin OS=Homo sapiens OX=9606 GN=DCN PE=1 SV=1	337	iq3057_decorin_in_solutionr.ScanId;v=1;d1=11276.11276.3	controllerType=0 controllerNumber=1 scan=11276	36.2936
06582:2	1	N.KITEIKDGDFK.N			647.356	2	1293.7	1293.7	0	0	92	NRagged	645.98	459.76	459.76	7.98	419	>>sp|P07585|PGS2_HUMAN Decorin OS=Homo sapiens OX=9606 GN=DCN PE=1 SV=1	337	iq3057_decorin_in_solutionr.ScanId;v=1;d1=10867.10867.2	controllerType=0 controllerNumber=1 scan=10867	35.6702
06903:3	1	N.KITEIKDGDFK.N			431.906	3	1293.7	1293.7	0	0	92	NRagged	662.62	492.09	492.09	9.51	419	>>sp|P07585|PGS2_HUMAN Decorin OS=Homo sapiens OX=9606 GN=DCN PE=1 SV=1	337	iq3057_decorin_in_solutionr.ScanId;v=1;d1=11201.11201.3	controllerType=0 controllerNumber=1 scan=11201	36.1831
06591:2	1	N.KITEIKDGDFK.N			647.356	2	1293.7	1293.7	0	-0.1	92	NRagged	672.21	437.49	437.49	7.92	419	>>sp|P07585|PGS2_HUMAN Decorin OS=Homo sapiens OX=9606 GN=DCN PE=1 SV=1	337	iq3057_decorin_in_solutionr.ScanId;v=1;d1=10877.10877.2	controllerType=0 controllerNumber=1 scan=10877	35.6881
06715:3	1	N.KITEIKDGDFK.N			431.906	3	1293.7	1293.7	0	-0.7	92	NRagged	672.84	469.7	469.7	9.51	419	>>sp|P07585|PGS2_HUMAN Decorin OS=Homo sapiens OX=9606 GN=DCN PE=1 SV=1	337	iq3057_decorin_in_solutionr.ScanId;v=1;d1=11007.11007.3	controllerType=0 controllerNumber=1 scan=11007	35.8935
[truncated: 13,690 more rows]

## Sheet: Proteins
Protein Rank	Description	|Log Prob|	Best |Log Prob|	Best score	Total Intensity	# of spectra	# of unique peptides	# of mod peptides	Coverage %	# AA's in protein	Protein DB number
[truncated: 340 more rows]
