# Supplementary material for: Xylosyltransferase engineering to manipulate proteoglycans in mammalian cells
Source: Nat Chem Biol. 2026 Jan 20;22(4):612–21. doi: 10.1038/s41589-025-02113-w (PMC13038410; doi:10.1038/s41589-025-02113-w)
Supplement: Supplementary file 16 — HPLC traces for Fig. 3c. [file 41589_2025_2113_MOESM16_ESM.xlsx]

## Sheet: Sheet1
time (min)	UDP-6AzGlc	UDP-sugar mix +UDP-6AzGlc	DMSO	α-phosphate	ß-phosphate
0	0	0	0	0	0
0.00166667	-3.19e-06	-1.9e-06	4.83e-06	7.87e-06	5.82e-06
0.00333333	-7.16e-06	-3.72e-06	9.93e-06	1.61e-05	1.2e-05
0.005	-1.08e-05	-6.02e-06	1.63e-05	2.39e-05	1.93e-05
0.00666667	-1.3e-05	-7.47e-06	2.32e-05	3.07e-05	2.65e-05
0.00833333	-1.4e-05	-8.67e-06	3.16e-05	3.82e-05	3.48e-05
0.01	-1.39e-05	-9.34e-06	3.83e-05	4.43e-05	4.1e-05
0.0116667	-1.27e-05	-9.79e-06	4.56e-05	5.08e-05	4.84e-05
0.0133333	-1.1e-05	-1.05e-05	5.27e-05	5.77e-05	5.5e-05
0.015	-9e-06	-1.14e-05	6.1e-05	6.65e-05	6.13e-05
0.0166667	-8.33e-06	-1.2e-05	6.92e-05	7.58e-05	6.72e-05
0.0183333	-8.26e-06	-1.28e-05	7.92e-05	8.58e-05	7.53e-05
0.02	-8.56e-06	-1.47e-05	8.89e-05	9.51e-05	8.24e-05
0.0216667	-7.58e-06	-1.68e-05	9.9e-05	0.000103876	9.13e-05
0.0233333	-7.6e-06	-1.92e-05	0.000106697	0.000110901	0.000100164
0.025	-6.77e-06	-2.24e-05	0.000114076	0.00011675	0.000109138
0.0266667	-5.67e-06	-2.65e-05	0.000121349	0.000123772	0.000116989
0.0283333	-4.69e-06	-2.98e-05	0.000128593	0.00013047	0.000126015
0.03	-5.69e-06	-3.28e-05	0.000134659	0.000137215	0.000133343
0.0316667	-6.31e-06	-3.5e-05	0.000141626	0.000144061	0.00014121
0.0333333	-6.11e-06	-3.56e-05	0.000147245	0.000150108	0.000148152
0.035	-6.89e-06	-3.52e-05	0.000151919	0.000153786	0.000154223
0.0366667	-7.96e-06	-3.47e-05	0.000156972	0.000157462	0.000157921
0.0383333	-8.58e-06	-3.39e-05	0.000163101	0.00016054	0.000162244
0.04	-8.69e-06	-3.46e-05	0.000168156	0.000163366	0.000165824
0.0416667	-1.02e-05	-3.6e-05	0.000173333	0.000166941	0.000170453
0.0433333	-9.93e-06	-3.78e-05	0.000177934	0.000169841	0.000175005
0.045	-9.96e-06	-4e-05	0.000180659	0.000172788	0.000179131
0.0466667	-9.3e-06	-4.19e-05	0.000181111	0.000174513	0.000181633
0.0483333	-1e-05	-4.32e-05	0.000181766	0.000174594	0.000184182
0.05	-9.81e-06	-4.45e-05	0.000181923	0.000173022	0.000185955
0.0516667	-1.08e-05	-4.6e-05	0.000181981	0.000172819	0.000187077
0.0533333	-1.09e-05	-4.66e-05	0.000182663	0.000170595	0.000189298
0.055	-1.18e-05	-4.74e-05	0.000184141	0.000168667	0.000192267
0.0566666	-1.11e-05	-4.78e-05	0.000185365	0.000167611	0.000194389
0.0583333	-1.12e-05	-4.72e-05	0.000187288	0.000168028	0.000195188
0.06	-1.11e-05	-4.61e-05	0.000188036	0.00016693	0.000195214
0.0616666	-1.19e-05	-4.5e-05	0.000188457	0.000167154	0.00019489
0.0633333	-1.23e-05	-4.31e-05	0.000188105	0.000166355	0.000194044
0.065	-1.34e-05	-4.1e-05	0.000187678	0.000165282	0.000193196
0.0666666	-1.41e-05	-3.95e-05	0.0001863	0.000161813	0.000192521
0.0683333	-1.58e-05	-3.74e-05	0.000185672	0.000158539	0.000193044
0.07	-1.65e-05	-3.56e-05	0.000184299	0.000154541	0.000192366
0.0716666	-1.65e-05	-3.44e-05	0.000182899	0.000151717	0.000190189
0.0733333	-1.65e-05	-3.44e-05	0.000182349	0.000149513	0.000186466
0.075	-1.69e-05	-3.33e-05	0.000180924	0.000147684	0.00018212
0.0766666	-1.61e-05	-3.38e-05	0.000179347	0.000145605	0.000176748
0.0783333	-1.5e-05	-3.49e-05	0.000177243	0.000141906	0.00017138
0.08	-1.46e-05	-3.71e-05	0.000174466	0.000136408	0.000167262
0.0816666	-1.49e-05	-3.75e-05	0.000169268	0.000129889	0.000163537
0.0833333	-1.39e-05	-3.98e-05	0.000164396	0.000123769	0.000159738
0.085	-1.36e-05	-4.14e-05	0.0001581	0.000117001	0.000155991
0.0866666	-1.54e-05	-4.21e-05	0.000153028	0.000112076	0.000151242
0.0883333	-1.77e-05	-4.12e-05	0.000148452	0.000108997	0.000145166
0.0899999	-1.92e-05	-4.19e-05	0.000144673	0.000105398	0.000139344
0.0916666	-2.16e-05	-4.01e-05	0.000140419	0.000100997	0.000133395
0.0933333	-2.37e-05	-3.82e-05	0.000136964	9.79e-05	0.000127194
0.0949999	-2.41e-05	-3.72e-05	0.000130884	9.41e-05	0.000122991
0.0966666	-2.33e-05	-3.7e-05	0.000123656	8.83e-05	0.000118937
0.0983333	-2.29e-05	-3.74e-05	0.000116879	8.24e-05	0.00011438
0.0999999	-2.23e-05	-4.14e-05	0.000110476	7.71e-05	0.000110251
0.101667	-2.14e-05	-4.65e-05	0.000104773	7.04e-05	0.000105475
0.103333	-2.09e-05	-5.09e-05	0.000100674	6.28e-05	9.96e-05
0.105	-2.05e-05	-5.67e-05	9.69e-05	5.58e-05	9.36e-05
0.106667	-1.91e-05	-6.09e-05	9.1e-05	4.92e-05	8.77e-05
0.108333	-1.79e-05	-6.19e-05	8.54e-05	4.19e-05	8.04e-05
0.11	-1.66e-05	-6.23e-05	7.85e-05	3.47e-05	7.38e-05
0.111667	-1.57e-05	-6.33e-05	7.1e-05	2.9e-05	6.62e-05
0.113333	-1.6e-05	-6.21e-05	6.45e-05	2.33e-05	5.94e-05
0.115	-1.72e-05	-6.15e-05	5.98e-05	1.8e-05	5.31e-05
0.116667	-1.81e-05	-6.19e-05	5.46e-05	1.36e-05	4.86e-05
0.118333	-1.91e-05	-6.14e-05	4.97e-05	1.05e-05	4.55e-05
0.12	-1.88e-05	-6.02e-05	4.55e-05	6.96e-06	4.39e-05
0.121667	-1.71e-05	-5.99e-05	4.1e-05	3.86e-06	4.22e-05
0.123333	-1.62e-05	-5.92e-05	3.77e-05	6.85e-07	4.08e-05
0.125	-1.58e-05	-5.87e-05	3.45e-05	-2.32e-06	3.87e-05
0.126667	-1.53e-05	-5.98e-05	3.22e-05	-5.89e-06	3.47e-05
0.128333	-1.71e-05	-6.14e-05	2.99e-05	-9.02e-06	3.09e-05
0.13	-1.89e-05	-6.21e-05	2.76e-05	-1.28e-05	2.67e-05
0.131667	-1.96e-05	-6.45e-05	2.26e-05	-1.62e-05	2.26e-05
0.133333	-2.05e-05	-6.65e-05	1.85e-05	-1.91e-05	1.86e-05
0.135	-2.17e-05	-6.66e-05	1.4e-05	-2.21e-05	1.5e-05
0.136667	-2.11e-05	-6.7e-05	9.17e-06	-2.53e-05	1.03e-05
0.138333	-2.19e-05	-6.92e-05	4.22e-06	-2.75e-05	6.44e-06
0.14	-2.31e-05	-6.99e-05	6.52e-07	-2.99e-05	2.39e-06
0.141667	-2.35e-05	-7.16e-05	-3.42e-06	-3.32e-05	-1.84e-06
0.143333	-2.43e-05	-7.5e-05	-7.64e-06	-3.64e-05	-6.04e-06
0.145	-2.55e-05	-7.65e-05	-1.05e-05	-4.02e-05	-9.14e-06
0.146667	-2.51e-05	-7.69e-05	-1.32e-05	-4.49e-05	-1.39e-05
0.148333	-2.48e-05	-7.73e-05	-1.57e-05	-4.86e-05	-1.87e-05
0.15	-2.48e-05	-7.76e-05	-1.81e-05	-5.19e-05	-2.34e-05
0.151667	-2.46e-05	-7.71e-05	-2.13e-05	-5.42e-05	-2.67e-05
0.153333	-2.4e-05	-7.95e-05	-2.64e-05	-5.64e-05	-3.09e-05
0.155	-2.37e-05	-8.29e-05	-3.02e-05	-5.82e-05	-3.41e-05
0.156667	-2.4e-05	-8.57e-05	-3.4e-05	-6.04e-05	-3.67e-05
0.158333	-2.35e-05	-8.79e-05	-3.72e-05	-6.26e-05	-3.9e-05
0.16	-2.22e-05	-9.08e-05	-3.8e-05	-6.48e-05	-4.21e-05
0.161667	-2.2e-05	-9.2e-05	-3.71e-05	-6.62e-05	-4.43e-05
0.163333	-2.28e-05	-9.31e-05	-3.77e-05	-6.77e-05	-4.61e-05
0.165	-2.28e-05	-9.5e-05	-3.87e-05	-7e-05	-4.77e-05
0.166667	-2.31e-05	-9.65e-05	-4.02e-05	-7.21e-05	-4.92e-05
0.168333	-2.46e-05	-9.77e-05	-4.35e-05	-7.51e-05	-5.13e-05
0.17	-2.6e-05	-9.86e-05	-4.74e-05	-7.87e-05	-5.35e-05
0.171666	-2.63e-05	-9.85e-05	-5.12e-05	-8.12e-05	-5.62e-05
0.173333	-2.7e-05	-9.9e-05	-5.38e-05	-8.32e-05	-5.88e-05
0.175	-2.92e-05	-0.000100416	-5.62e-05	-8.57e-05	-6.25e-05
0.176667	-3.04e-05	-0.000101316	-5.79e-05	-8.82e-05	-6.55e-05
0.178333	-3.14e-05	-0.000102968	-5.95e-05	-9.02e-05	-6.72e-05
0.18	-3.25e-05	-0.000104543	-5.92e-05	-9.36e-05	-6.89e-05
0.181667	-3.25e-05	-0.000105344	-6e-05	-9.66e-05	-7.17e-05
0.183333	-3.12e-05	-0.000105096	-6.02e-05	-9.97e-05	-7.27e-05
0.185	-3.07e-05	-0.000105897	-6.02e-05	-0.000101429	-7.34e-05
0.186667	-2.91e-05	-0.000107196	-5.99e-05	-0.000102956	-7.54e-05
0.188333	-2.75e-05	-0.000109719	-6.22e-05	-0.000103031	-7.65e-05
0.19	-2.73e-05	-0.000111015	-6.4e-05	-0.000103049	-7.68e-05
0.191666	-2.67e-05	-0.000114059	-6.73e-05	-0.000102518	-7.74e-05
0.193333	-2.58e-05	-0.000115928	-7.07e-05	-0.000102858	-7.9e-05
0.195	-2.64e-05	-0.000116074	-7.36e-05	-0.000103499	-8.12e-05
0.196666	-2.75e-05	-0.000115771	-7.5e-05	-0.000105566	-8.34e-05
0.198333	-2.82e-05	-0.000116871	-7.64e-05	-0.000107413	-8.55e-05
0.2	-2.96e-05	-0.000116598	-7.63e-05	-0.000108637	-8.82e-05
0.201666	-3.01e-05	-0.000116251	-7.7e-05	-0.00010969	-9.04e-05
0.203333	-2.99e-05	-0.000116504	-7.86e-05	-0.000110147	-9.07e-05
0.205	-2.87e-05	-0.000115885	-8.11e-05	-0.000109727	-9.26e-05
0.206667	-2.69e-05	-0.000115462	-8.27e-05	-0.000110732	-9.49e-05
0.208333	-2.47e-05	-0.000116111	-8.4e-05	-0.000113507	-9.54e-05
0.21	-2.3e-05	-0.000116588	-8.45e-05	-0.000116608	-9.52e-05
0.211667	-2.11e-05	-0.000118262	-8.34e-05	-0.000119828	-9.6e-05
0.213333	-2.01e-05	-0.000121161	-8.21e-05	-0.000123799	-9.51e-05
0.215	-2.09e-05	-0.000123136	-8.15e-05	-0.000125943	-9.32e-05
0.216667	-2.22e-05	-0.000123764	-8.24e-05	-0.000126064	-9.4e-05
0.218333	-2.34e-05	-0.000126462	-8.35e-05	-0.00012511	-9.5e-05
0.22	-2.52e-05	-0.000128688	-8.61e-05	-0.000124457	-9.58e-05
0.221666	-2.73e-05	-0.000131037	-8.85e-05	-0.000123107	-9.65e-05
0.223333	-2.75e-05	-0.000133486	-9.13e-05	-0.000122758	-9.83e-05
0.225	-2.8e-05	-0.000136061	-9.27e-05	-0.000123286	-9.92e-05
0.226666	-2.92e-05	-0.000136389	-9.3e-05	-0.000124015	-0.000101691
0.228333	-3e-05	-0.000135992	-9.34e-05	-0.00012447	-0.000104512
0.23	-2.96e-05	-0.00013427	-9.36e-05	-0.000125548	-0.00010751
0.231666	-3.02e-05	-0.000133621	-9.39e-05	-0.0001263	-0.00010966
0.233333	-3.01e-05	-0.000133746	-9.59e-05	-0.000126876	-0.000111686
0.235	-2.99e-05	-0.000134618	-9.89e-05	-0.000128626	-0.000111636
0.236667	-3e-05	-0.000136239	-0.000100132	-0.000129849	-0.000111209
0.238333	-3.14e-05	-0.000138361	-0.000101434	-0.000130674	-0.000111454
0.24	-3.21e-05	-0.000139037	-0.00010099	-0.000131273	-0.000112572
0.241667	-3.27e-05	-0.000138939	-9.86e-05	-0.000132199	-0.000112618
0.243333	-3.31e-05	-0.000138717	-9.77e-05	-0.000131798	-0.000113339
0.245	-3.35e-05	-0.000137496	-9.78e-05	-0.000131826	-0.000115063
0.246667	-3.4e-05	-0.000137224	-9.83e-05	-0.000131203	-0.000115865
0.248333	-3.54e-05	-0.000136552	-0.000100349	-0.000132154	-0.000115521
0.25	-3.71e-05	-0.000136103	-0.000102698	-0.000132705	-0.000116176
0.251667	-3.97e-05	-0.000135656	-0.000102102	-0.000134433	-0.00011718
0.253333	-4.2e-05	-0.000136011	-0.000101057	-0.000136283	-0.000116285
0.255	-4.23e-05	-0.000135039	-9.97e-05	-0.000138632	-0.000115541
0.256667	-4.09e-05	-0.000135837	-9.75e-05	-0.000139654	-0.000116342
0.258333	-3.94e-05	-0.000137483	-9.65e-05	-0.000139901	-0.000117092
0.26	-3.55e-05	-0.000139353	-9.78e-05	-0.000139995	-0.000117593
0.261667	-3.23e-05	-0.000141746	-0.000100938	-0.000139419	-0.000119867
0.263333	-3.15e-05	-0.000144417	-0.000104184	-0.000139467	-0.00012259
0.265	-3.25e-05	-0.000146244	-0.000108206	-0.000138699	-0.000124564
0.266666	-3.32e-05	-0.00014715	-0.000111154	-0.000139981	-0.000126411
0.268333	-3.56e-05	-0.000147157	-0.000112752	-0.000140465	-0.000127958
0.27	-3.66e-05	-0.000145889	-0.000112078	-0.000141422	-0.000129154
0.271666	-3.56e-05	-0.000145144	-0.000111853	-0.000141278	-0.000129425
0.273333	-3.39e-05	-0.000144896	-0.000110827	-0.000141729	-0.000129376
0.275	-3.22e-05	-0.000145296	-0.000111101	-0.000140277	-0.000129778
0.276666	-3.02e-05	-0.000147017	-0.000113126	-0.000139497	-0.000129106
0.278333	-2.96e-05	-0.000149512	-0.000116597	-0.000139865	-0.000127836
0.28	-3.04e-05	-0.000151707	-0.00011787	-0.000141183	-0.000126765
0.281666	-3.22e-05	-0.000152677	-0.000120493	-0.000143077	-0.000125165
0.283333	-3.41e-05	-0.000153076	-0.000120693	-0.000145551	-0.00012329
0.285	-3.63e-05	-0.000152476	-0.000119497	-0.000148452	-0.000122764
0.286666	-3.71e-05	-0.000151755	-0.000116905	-0.000149627	-0.000123485
0.288333	-3.64e-05	-0.000151385	-0.00011741	-0.000150555	-0.000124708
0.29	-3.45e-05	-0.000152289	-0.000116015	-0.000151832	-0.000126458
0.291666	-3.35e-05	-0.000154065	-0.000117541	-0.000153431	-0.000128907
0.293333	-3.29e-05	-0.000156563	-0.000119311	-0.000153807	-0.000130408
0.295	-3.44e-05	-0.000159158	-0.000121754	-0.000155311	-0.000130612
0.296666	-3.6e-05	-0.000160899	-0.000122201	-0.000156488	-0.000129816
0.298333	-3.94e-05	-0.000162569	-0.000124072	-0.000157714	-0.00013002
0.3	-4.08e-05	-0.000163039	-0.000123875	-0.000158688	-0.000129574
0.301666	-4.2e-05	-0.000163362	-0.000123806	-0.00016006	-0.000130776
0.303333	-4.13e-05	-0.000163063	-0.000123787	-0.00016053	-0.000132527
0.305	-4.15e-05	-0.000163117	-0.000124365	-0.000161048	-0.000135227
0.306666	-4.03e-05	-0.000162594	-0.000124392	-0.000160373	-0.000136598
0.308333	-4.01e-05	-0.0001622	-0.00012469	-0.000159698	-0.000137346
0.31	-3.88e-05	-0.000161201	-0.000124485	-0.000159724	-0.000136093
0.311666	-3.89e-05	-0.000161598	-0.000125155	-0.000159801	-0.000134713
0.313333	-3.84e-05	-0.000162544	-0.000125452	-0.000160778	-0.000132836
0.315	-3.9e-05	-0.000164343	-0.000125529	-0.000162476	-0.000130885
0.316666	-4.01e-05	-0.000166685	-0.000124609	-0.000163327	-0.000130111
0.318333	-4.21e-05	-0.000169831	-0.000124289	-0.000162304	-0.000130038
0.32	-4.27e-05	-0.000171256	-0.000122071	-0.000161132	-0.00013104
0.321666	-4.44e-05	-0.000172733	-0.00012042	-0.000159012	-0.000132614
0.323333	-4.52e-05	-0.000173533	-0.000119116	-0.000155769	-0.000134965
0.325	-4.53e-05	-0.00017396	-0.00012006	-0.000154298	-0.000136461
0.326666	-4.55e-05	-0.000173587	-0.000120205	-0.000154922	-0.000137682
0.328333	-4.7e-05	-0.000175062	-0.000120903	-0.000156919	-0.000138181
0.33	-4.67e-05	-0.000175738	-0.00012268	-0.000158965	-0.000137582
0.331666	-4.7e-05	-0.00017679	-0.000124485	-0.000162407	-0.000137155
0.333333	-4.74e-05	-0.000178995	-0.00012434	-0.000164379	-0.000136806
0.335	-4.7e-05	-0.000180901	-0.000125416	-0.000166302	-0.000137532
0.336666	-4.49e-05	-0.000181032	-0.00012704	-0.000166026	-0.000136956
0.338333	-4.37e-05	-0.000181434	-0.000126588	-0.000165797	-0.000136703
0.34	-4.18e-05	-0.00018126	-0.000126786	-0.000165443	-0.000135828
0.341666	-4.01e-05	-0.000179483	-0.000128781	-0.000164914	-0.000134428
0.343333	-3.89e-05	-0.000178003	-0.000130081	-0.000162691	-0.00013188
0.345	-3.91e-05	-0.000177898	-0.000130683	-0.000161742	-0.000131056
0.346666	-3.96e-05	-0.000177195	-0.000131914	-0.000160023	-0.000131533
0.348333	-4.08e-05	-0.000177417	-0.000132144	-0.000158705	-0.000132009
0.35	-4.21e-05	-0.000177867	-0.000131377	-0.000157683	-0.000134012
0.351666	-4.3e-05	-0.000178944	-0.000130755	-0.000158305	-0.000136587
0.353333	-4.46e-05	-0.000179969	-0.000131282	-0.000159254	-0.000137787
0.355	-4.57e-05	-0.000181871	-0.000132328	-0.000162224	-0.000138336
0.356666	-4.64e-05	-0.000183552	-0.000133225	-0.00016487	-0.000139387
0.358333	-4.78e-05	-0.00018593	-0.00013402	-0.000168241	-0.000139661
0.36	-4.9e-05	-0.000188107	-0.000134918	-0.000170064	-0.000139936
0.361666	-4.85e-05	-0.000189958	-0.000135216	-0.000171463	-0.000141812
0.363333	-4.9e-05	-0.000190808	-0.000135141	-0.000171637	-0.000143638
0.365	-4.9e-05	-0.000191477	-0.000135093	-0.000171188	-0.000145012
0.366666	-4.82e-05	-0.000191822	-0.000134396	-0.000170292	-0.000146659
0.368333	-4.89e-05	-0.000191843	-0.000132873	-0.000169044	-0.000147859
0.37	-4.98e-05	-0.000191866	-0.000130973	-0.000167745	-0.000147883
0.371666	-5.05e-05	-0.000192439	-0.000128974	-0.000166022	-0.000146961
0.373333	-5.19e-05	-0.000193267	-0.000127797	-0.000164845	-0.00014726
0.375	-5.36e-05	-0.000195217	-0.000127943	-0.000163768	-0.000146412
0.376666	-5.45e-05	-0.000197039	-0.000129761	-0.000164543	-0.000146011
0.378333	-5.61e-05	-0.000199062	-0.000132533	-0.000165568	-0.00014596
0.38	-5.73e-05	-0.000201634	-0.00013543	-0.000167617	-0.000146757
0.381666	-5.8e-05	-0.00020348	-0.000137279	-0.000168249	-0.000146132
0.383333	-5.76e-05	-0.000203558	-0.000138458	-0.000169507	-0.000145956
0.385	-5.78e-05	-0.000204339	-0.000138412	-0.000169309	-0.000145782
0.386666	-5.71e-05	-0.000204368	-0.000136816	-0.000169765	-0.000146029
0.388333	-5.62e-05	-0.000204048	-0.000135193	-0.000169769	-0.000145926
0.39	-5.52e-05	-0.000205503	-0.000134665	-0.000170217	-0.000146749
0.391666	-5.55e-05	-0.000207103	-0.000134061	-0.000169789	-0.000147548
0.393333	-5.46e-05	-0.00020815	-0.000133634	-0.000169844	-0.000148318
0.395	-5.38e-05	-0.000209421	-0.000134678	-0.000168769	-0.000148367
0.396666	-5.32e-05	-0.000210642	-0.000136398	-0.000167197	-0.000148194
0.398333	-5.28e-05	-0.000209588	-0.000137672	-0.000166673	-0.000147318
0.4	-5.16e-05	-0.000209033	-0.000139423	-0.000166575	-0.000146919
0.401666	-5.05e-05	-0.000209206	-0.000141419	-0.000167345	-0.000146723
0.403333	-4.98e-05	-0.00021013	-0.000142321	-0.000168418	-0.00014658
0.405	-4.9e-05	-0.000209931	-0.00014265	-0.000170388	-0.000147411
0.406666	-4.83e-05	-0.000211257	-0.000142478	-0.000172234	-0.000149392
0.408333	-4.75e-05	-0.000211533	-0.000142051	-0.00017358	-0.000151369
0.41	-4.69e-05	-0.000211013	-0.000141302	-0.000174176	-0.000152574
0.411666	-4.67e-05	-0.000208967	-0.000140878	-0.000174523	-0.000153826
0.413333	-4.67e-05	-0.000209266	-0.000140425	-0.000174774	-0.000153278
0.415	-4.62e-05	-0.000208442	-0.000139574	-0.000173651	-0.000151781
0.416666	-4.61e-05	-0.000209117	-0.000138628	-0.00017268	-0.000150135
0.418333	-4.65e-05	-0.000210887	-0.000138031	-0.000170911	-0.000149457
0.42	-4.69e-05	-0.000213534	-0.000137132	-0.000170138	-0.000148825
0.421666	-4.71e-05	-0.000214487	-0.000136884	-0.000169889	-0.000150238
0.423333	-4.82e-05	-0.000216312	-0.000137636	-0.000171464	-0.000152351
0.425	-4.93e-05	-0.000217037	-0.000138581	-0.000172713	-0.000154389
0.426666	-5.07e-05	-0.000216566	-0.000139977	-0.000175563	-0.00015551
0.428333	-5.07e-05	-0.000216216	-0.000141899	-0.000177614	-0.000157133
0.43	-5.08e-05	-0.000215639	-0.000142845	-0.000178539	-0.000157712
0.431666	-5.06e-05	-0.000214792	-0.000142944	-0.000179061	-0.00015744
0.433333	-5.04e-05	-0.000214943	-0.000142672	-0.000180058	-0.000157294
0.435	-4.96e-05	-0.000215693	-0.000141126	-0.000179953	-0.000157168
0.436666	-5.03e-05	-0.000216895	-0.000139956	-0.000179125	-0.000156667
0.438333	-5.19e-05	-0.000219372	-0.00013904	-0.000178172	-0.000156317
0.44	-5.31e-05	-0.00022202	-0.000139345	-0.000176321	-0.000156264
0.441666	-5.56e-05	-0.000223896	-0.000139701	-0.000173746	-0.000156265
0.443333	-5.8e-05	-0.000225397	-0.000141404	-0.00017205	-0.000157943
0.445	-5.97e-05	-0.000226123	-0.000142529	-0.000171576	-0.000159148
0.446666	-6.05e-05	-0.000224874	-0.00014465	-0.000172226	-0.000160551
0.448333	-6.21e-05	-0.000223451	-0.000146618	-0.00017255	-0.000162281
0.45	-6.25e-05	-0.000222574	-0.000149436	-0.000174476	-0.000164232
0.451666	-6.27e-05	-0.000221845	-0.000150307	-0.00017575	-0.000164106
0.453333	-6.26e-05	-0.000222068	-0.000150877	-0.000176422	-0.000164929
0.455	-6.17e-05	-0.000223962	-0.000150273	-0.000176272	-0.000164631
0.456666	-5.89e-05	-0.000226609	-0.000148875	-0.000177576	-0.000163557
0.458333	-5.63e-05	-0.000228959	-0.00014755	-0.000177427	-0.000161585
0.46	-5.38e-05	-0.000231037	-0.000148	-0.000178178	-0.000160438
0.461666	-5.25e-05	-0.000232738	-0.000148453	-0.000178558	-0.000159615
0.463333	-5.25e-05	-0.000233469	-0.000149856	-0.000179363	-0.000160063
0.465	-5.4e-05	-0.000233475	-0.00015123	-0.000180012	-0.000161762
0.466666	-5.55e-05	-0.000232781	-0.000150756	-0.000181907	-0.000163362
0.468333	-5.69e-05	-0.000232784	-0.000150007	-0.000182679	-0.000163889
0.47	-5.7e-05	-0.000231938	-0.000150431	-0.000184173	-0.000163692
0.471666	-5.73e-05	-0.000231687	-0.000149254	-0.000185141	-0.000162993
0.473333	-5.72e-05	-0.000231835	-0.00014773	-0.000185785	-0.000160718
0.475	-5.69e-05	-0.000232757	-0.000147632	-0.000184687	-0.000159317
0.476666	-5.7e-05	-0.000233183	-0.000147331	-0.00018389	-0.000158065
0.478333	-5.72e-05	-0.000234481	-0.000145805	-0.00018317	-0.000156267
0.48	-5.78e-05	-0.000235806	-0.000144809	-0.000182475	-0.000155144
0.481666	-5.8e-05	-0.000237233	-0.000145258	-0.000181731	-0.000155096
0.483333	-5.96e-05	-0.000238233	-0.000145279	-0.000181857	-0.000154349
0.485	-5.99e-05	-0.00023983	-0.000144978	-0.000182554	-0.0001546
0.486666	-6.02e-05	-0.000240805	-0.000144779	-0.000182328	-0.000156022
0.488333	-5.86e-05	-0.00024123	-0.000145776	-0.000182626	-0.000156845
0.49	-5.75e-05	-0.000241601	-0.000145774	-0.000182823	-0.000156873
0.491666	-5.44e-05	-0.000242623	-0.0001457	-0.000183722	-0.000157377
0.493333	-5.28e-05	-0.000242247	-0.00014615	-0.000184648	-0.000157808
0.495	-5.28e-05	-0.000243017	-0.000147148	-0.000185869	-0.000157289
0.496666	-5.32e-05	-0.000243962	-0.000147522	-0.000186043	-0.000157093
0.498333	-5.36e-05	-0.000245061	-0.000147999	-0.000186617	-0.000157567
0.5	-5.52e-05	-0.000245487	-0.000149724	-0.000185443	-0.000157487
0.501666	-5.69e-05	-0.000247338	-0.000151571	-0.000183096	-0.000158253
0.503333	-5.67e-05	-0.000247742	-0.000153595	-0.000181551	-0.000158996
0.505	-5.69e-05	-0.000248171	-0.000155967	-0.000181205	-0.000159666
0.506666	-5.67e-05	-0.000247776	-0.000157688	-0.000180409	-0.000160014
0.508333	-5.55e-05	-0.000248998	-0.00015861	-0.000181235	-0.000161465
0.51	-5.37e-05	-0.000249622	-0.000158461	-0.000183084	-0.000162042
0.511666	-5.25e-05	-0.000250721	-0.00015806	-0.00018446	-0.000163066
0.513333	-5.21e-05	-0.000251622	-0.000157137	-0.000184884	-0.000164138
0.515	-5.28e-05	-0.000252873	-0.000157638	-0.000186181	-0.000166057
0.516666	-5.48e-05	-0.00025143	-0.000156967	-0.000187029	-0.000167027
0.518333	-5.65e-05	-0.00024996	-0.00015667	-0.000188027	-0.000167027
0.52	-5.91e-05	-0.00025001	-0.000155475	-0.000188473	-0.000166453
0.521666	-6.12e-05	-0.000249863	-0.000153405	-0.000189371	-0.000166329
0.523333	-6.11e-05	-0.000249613	-0.000150012	-0.000189271	-0.000164885
0.525	-6.01e-05	-0.000251486	-0.000147566	-0.000188895	-0.000163938
0.526666	-5.91e-05	-0.000253385	-0.000146146	-0.000187744	-0.000165037
0.528333	-5.64e-05	-0.000253685	-0.000146348	-0.000187541	-0.000167284
0.53	-5.46e-05	-0.000254279	-0.000147746	-0.000188034	-0.000167658
0.531666	-5.42e-05	-0.000254928	-0.000150794	-0.000188654	-0.000168856
0.533333	-5.46e-05	-0.000254279	-0.000154738	-0.000189653	-0.000170602
0.534999	-5.62e-05	-0.000253954	-0.000157482	-0.000191404	-0.000170077
0.536666	-5.84e-05	-0.000253981	-0.000158353	-0.000192482	-0.000168354
0.538333	-5.88e-05	-0.000253839	-0.000159252	-0.000192391	-0.00016813
0.539999	-5.91e-05	-0.00025414	-0.000158575	-0.000192571	-0.000167332
0.541666	-5.81e-05	-0.000255487	-0.000155604	-0.000192672	-0.000165534
0.543333	-5.6e-05	-0.000255985	-0.000153358	-0.000191699	-0.000164687
0.544999	-5.42e-05	-0.000257033	-0.000153659	-0.000190949	-0.000164017
0.546666	-5.37e-05	-0.000258656	-0.00015306	-0.000191521	-0.000163245
0.548333	-5.37e-05	-0.000259533	-0.000153385	-0.000192017	-0.000162952
0.549999	-5.47e-05	-0.000259937	-0.000155483	-0.000190993	-0.000162233
0.551666	-5.68e-05	-0.000261491	-0.000157977	-0.000191492	-0.000162408
0.553333	-5.88e-05	-0.000261967	-0.000158201	-0.00019219	-0.000162704
0.554999	-6.04e-05	-0.000262112	-0.000158574	-0.000191141	-0.000163177
0.556666	-6.12e-05	-0.000263406	-0.000157452	-0.000190017	-0.000162345
0.558333	-6.24e-05	-0.000264725	-0.000155604	-0.000190968	-0.000162942
0.559999	-6.29e-05	-0.000265194	-0.000152963	-0.000191442	-0.000162915
0.561666	-6.3e-05	-0.000266764	-0.000151118	-0.00019052	-0.000163364
0.563333	-6.35e-05	-0.000268013	-0.000150549	-0.000190695	-0.000163262
0.564999	-6.48e-05	-0.000267815	-0.000151971	-0.000190048	-0.000164634
0.566666	-6.47e-05	-0.000268192	-0.000154567	-0.000189648	-0.000164358
0.568333	-6.42e-05	-0.000268794	-0.000157434	-0.0001881	-0.00016393
0.569999	-6.44e-05	-0.000269745	-0.000160999	-0.000189147	-0.000161281
0.571666	-6.41e-05	-0.000270594	-0.000163035	-0.00018967	-0.000159385
0.573333	-6.38e-05	-0.000271315	-0.000164155	-0.000192216	-0.000157566
0.574999	-6.3e-05	-0.000271038	-0.000163151	-0.00019272	-0.000156396
0.576666	-6.28e-05	-0.000270759	-0.000162124	-0.000193846	-0.00015538
0.578333	-6.2e-05	-0.000268357	-0.000160402	-0.000193027	-0.000157459
0.58	-6.07e-05	-0.000266659	-0.000159409	-0.000192136	-0.000159111
0.581666	-5.9e-05	-0.000266612	-0.000158489	-0.00018967	-0.00016086
0.583333	-5.85e-05	-0.000266666	-0.000158994	-0.000188544	-0.000163508
0.585	-5.88e-05	-0.000266647	-0.000158925	-0.000187144	-0.000166724
0.586666	-5.95e-05	-0.000268475	-0.000158554	-0.000186566	-0.000168916
0.588333	-6.12e-05	-0.000270274	-0.000157708	-0.000186758	-0.000170881
0.59	-6.28e-05	-0.000270977	-0.000155913	-0.000187325	-0.000171874
0.591666	-6.43e-05	-0.000272428	-0.000153741	-0.000188046	-0.000172392
0.593333	-6.53e-05	-0.000273554	-0.00015187	-0.00018832	-0.000171764
0.595	-6.61e-05	-0.000273906	-0.000151173	-0.000187941	-0.000169068
0.596666	-6.61e-05	-0.000274533	-0.000150471	-0.000186917	-0.000166551
0.598333	-6.66e-05	-0.000275129	-0.000151789	-0.000185021	-0.000164009
0.6	-6.69e-05	-0.000275648	-0.000153186	-0.00018295	-0.00016062
0.601666	-6.65e-05	-0.000276388	-0.000155379	-0.000183525	-0.000158175
0.603333	-6.6e-05	-0.000277306	-0.000155649	-0.000184705	-0.0001592
0.605	-6.59e-05	-0.000277799	-0.000156626	-0.000188005	-0.000160173
0.606666	-6.64e-05	-0.000278249	-0.000155909	-0.000192552	-0.000162745
0.608333	-6.63e-05	-0.000278504	-0.000155687	-0.000197597	-0.000166291
0.61	-6.64e-05	-0.000279639	-0.000153347	-0.000200446	-0.00016964
0.611666	-6.64e-05	-0.00028117	-0.000152407	-0.000202767	-0.000170838
0.613333	-6.66e-05	-0.000281825	-0.00015226	-0.000202843	-0.000173209
0.615	-6.54e-05	-0.000282977	-0.000152009	-0.000202145	-0.000173405
0.616666	-6.54e-05	-0.000283501	-0.000151434	-0.000200722	-0.000173051
0.618333	-6.55e-05	-0.000282373	-0.000153826	-0.000199625	-0.000172521
0.62	-6.64e-05	-0.000280523	-0.00015654	-0.000199379	-0.000172493
0.621666	-6.61e-05	-0.000279299	-0.000158183	-0.000199103	-0.00017087
0.623333	-6.6e-05	-0.0002779	-0.000161003	-0.000198875	-0.000170496
0.625	-6.47e-05	-0.000276426	-0.000163547	-0.000199072	-0.00017115
0.626666	-6.36e-05	-0.000275926	-0.00016355	-0.000198217	-0.00017203
0.628333	-6.26e-05	-0.000276424	-0.000163081	-0.000196862	-0.000171813
0.63	-6.39e-05	-0.000277121	-0.000162311	-0.000196388	-0.000172291
0.631666	-6.64e-05	-0.000277617	-0.000160764	-0.000196341	-0.00017152
0.633333	-6.99e-05	-0.000279762	-0.000159492	-0.000195917	-0.000169373
0.635	-7.37e-05	-0.000281582	-0.000159264	-0.000196919	-0.000166496
0.636666	-7.67e-05	-0.000282431	-0.000159334	-0.000197746	-0.000165169
0.638333	-7.7e-05	-0.000283004	-0.000159683	-0.000198292	-0.000163044
0.639999	-7.76e-05	-0.000284004	-0.000160406	-0.000198637	-0.00016264
0.641666	-7.73e-05	-0.000283333	-0.000161328	-0.000199135	-0.000163136
0.643333	-7.53e-05	-0.000283536	-0.000162455	-0.000198682	-0.000164883
0.644999	-7.37e-05	-0.000283362	-0.000162832	-0.000198184	-0.00016533
0.646666	-7.36e-05	-0.000283865	-0.00016363	-0.000196441	-0.000167627
0.648333	-7.15e-05	-0.000284141	-0.000164954	-0.000195298	-0.000170001
0.649999	-7e-05	-0.00028559	-0.00016613	-0.00019388	-0.000171601
0.651666	-7e-05	-0.000286739	-0.000167703	-0.000193483	-0.000172279
0.653333	-7.03e-05	-0.000290186	-0.000169425	-0.000192934	-0.000174257
0.654999	-6.97e-05	-0.000292457	-0.000171226	-0.000193808	-0.000174659
0.656666	-7.01e-05	-0.000294654	-0.000172074	-0.000194258	-0.00017336
0.658333	-7.04e-05	-0.000295953	-0.000171922	-0.000194834	-0.000173159
0.659999	-6.97e-05	-0.000295756	-0.000170621	-0.000194761	-0.000174205
0.661666	-6.95e-05	-0.000293115	-0.000170344	-0.000195011	-0.000174476
0.663333	-7.01e-05	-0.000291674	-0.000168992	-0.000195185	-0.000175351
0.664999	-7.15e-05	-0.000290132	-0.000167517	-0.000194584	-0.000177251
0.666666	-7.3e-05	-0.000288763	-0.000166021	-0.000194208	-0.00017728
0.668333	-7.49e-05	-0.000289338	-0.000165051	-0.000194084	-0.000175738
0.669999	-7.54e-05	-0.000290783	-0.000162433	-0.00019359	-0.000174693
0.671666	-7.52e-05	-0.00029185	-0.000160691	-0.000193393	-0.000173593
0.673333	-7.31e-05	-0.000293817	-0.00016067	-0.000194196	-0.000173291
0.674999	-7.06e-05	-0.00029671	-0.000161846	-0.00019517	-0.000174837
0.676666	-6.82e-05	-0.000298429	-0.000163519	-0.000196243	-0.000178076
0.678333	-6.65e-05	-0.00030065	-0.000166338	-0.000197836	-0.000180494
0.679999	-6.55e-05	-0.000303872	-0.000169279	-0.000198383	-0.000182592
0.681666	-6.64e-05	-0.000305571	-0.000170675	-0.000199228	-0.000183491
0.683333	-6.78e-05	-0.000306448	-0.000172219	-0.000199703	-0.000184066
0.684999	-7e-05	-0.000306978	-0.000173169	-0.000200378	-0.000182973
0.686666	-7.22e-05	-0.000306835	-0.000173174	-0.000200254	-0.000181977
0.688333	-7.3e-05	-0.000305243	-0.000172583	-0.000200628	-0.000180979
0.689999	-7.34e-05	-0.000304225	-0.000172313	-0.000199681	-0.000180056
0.691666	-7.34e-05	-0.000303903	-0.000170898	-0.000199109	-0.000178405
0.693333	-7.22e-05	-0.000304527	-0.000168629	-0.000197561	-0.000177428
0.694999	-7.09e-05	-0.000305572	-0.000167378	-0.000197939	-0.000176703
0.696666	-7.11e-05	-0.000306942	-0.000166399	-0.000199263	-0.000176549
0.698333	-7.09e-05	-0.000309011	-0.000165045	-0.000201007	-0.000176876
0.699999	-7.11e-05	-0.000310059	-0.000163639	-0.000203672	-0.000176808
0.701666	-7.12e-05	-0.000310206	-0.000164009	-0.000206491	-0.000177312
0.703333	-7.23e-05	-0.000309382	-0.000163856	-0.000207261	-0.000177891
0.704999	-7.21e-05	-0.000308633	-0.000163185	-0.000206136	-0.000178373
0.706666	-7.24e-05	-0.000307235	-0.000163362	-0.000205039	-0.000177773
0.708333	-7.26e-05	-0.000306286	-0.000165187	-0.000202801	-0.000177894
0.709999	-7.36e-05	-0.00030579	-0.000166265	-0.000201184	-0.000177791
0.711666	-7.33e-05	-0.000306545	-0.000167718	-0.000201016	-0.000177714
0.713333	-7.37e-05	-0.000307547	-0.000170343	-0.000202445	-0.000177314
0.714999	-7.43e-05	-0.000308098	-0.000172696	-0.000204325	-0.000177542
0.716666	-7.39e-05	-0.000308474	-0.000174024	-0.000204897	-0.00017877
0.718333	-7.28e-05	-0.000308399	-0.000175822	-0.000204944	-0.000179874
0.719999	-7.36e-05	-0.000308122	-0.000177841	-0.000204091	-0.000180777
0.721666	-7.5e-05	-0.000307721	-0.000177662	-0.000202516	-0.000182323
0.723333	-7.65e-05	-0.000307723	-0.000176407	-0.000200064	-0.000184716
0.724999	-7.86e-05	-0.000308221	-0.000175101	-0.000200291	-0.000186358
0.726666	-8.17e-05	-0.000310117	-0.00017205	-0.000200444	-0.000187997
0.728333	-8.26e-05	-0.000311311	-0.000167955	-0.000200644	-0.000189163
0.729999	-8.28e-05	-0.000312957	-0.000165431	-0.000201868	-0.000190083
0.731666	-8.3e-05	-0.000314475	-0.000163483	-0.000204142	-0.000190179
0.733333	-8.36e-05	-0.000315796	-0.000161687	-0.000205038	-0.000189308
0.734999	-8.33e-05	-0.000315545	-0.000161912	-0.000207157	-0.000188042
0.736666	-8.32e-05	-0.000316219	-0.00016366	-0.000209179	-0.0001874
0.738333	-8.33e-05	-0.000315294	-0.000166057	-0.000210376	-0.000185534
0.739999	-8.32e-05	-0.000313848	-0.000169626	-0.000211048	-0.000183545
0.741666	-8.25e-05	-0.000311955	-0.000172445	-0.000211274	-0.000182548
0.743333	-8.26e-05	-0.000311609	-0.000173795	-0.000210152	-0.00018192
0.744999	-8.36e-05	-0.00030989	-0.00017392	-0.000209876	-0.000181517
0.746666	-8.42e-05	-0.000309497	-0.000172725	-0.0002102	-0.000181514
0.748333	-8.39e-05	-0.000310897	-0.000170059	-0.000210421	-0.000182135
0.749999	-8.42e-05	-0.000312519	-0.000167566	-0.000211817	-0.000182261
0.751666	-8.48e-05	-0.000312444	-0.000165918	-0.000213062	-0.000182113
0.753333	-8.45e-05	-0.000314342	-0.00016492	-0.000213586	-0.000182238
0.754999	-8.39e-05	-0.000316784	-0.000164342	-0.000212889	-0.000182512
0.756666	-8.45e-05	-0.000317308	-0.000164289	-0.000212894	-0.000182882
0.758333	-8.43e-05	-0.000318083	-0.000164812	-0.00021235	-0.000184675
0.759999	-8.31e-05	-0.000319433	-0.000166114	-0.000212782	-0.000185895
0.761666	-8.31e-05	-0.000318261	-0.000166569	-0.000213035	-0.000186196
0.763333	-8.45e-05	-0.000314617	-0.000167199	-0.00021471	-0.000187347
0.764999	-8.59e-05	-0.000311923	-0.000168404	-0.000215184	-0.000188229
0.766666	-8.8e-05	-0.000307955	-0.000169531	-0.00021583	-0.000186787
0.768333	-9.07e-05	-0.00030196	-0.000169254	-0.000215776	-0.000186145
0.769999	-9.19e-05	-0.000296314	-0.0001701	-0.000216898	-0.000185522
0.771666	-9.28e-05	-0.000292414	-0.000170197	-0.000216672	-0.000184875
0.773333	-9.23e-05	-0.000286563	-0.000170967	-0.000216995	-0.000184424
0.774999	-9.15e-05	-0.000280936	-0.000172114	-0.000217447	-0.00018572
0.776666	-9.08e-05	-0.000276734	-0.000173488	-0.000217773	-0.000188612
0.778333	-9.1e-05	-0.000272982	-0.000173712	-0.000216378	-0.000191034
0.779999	-8.99e-05	-0.000266962	-0.00017486	-0.000216158	-0.000192831
0.781666	-9e-05	-0.000261914	-0.000174735	-0.000215713	-0.00019388
0.783333	-9.02e-05	-0.000256789	-0.000173634	-0.000215291	-0.00019413
0.784999	-9.02e-05	-0.000251389	-0.000173684	-0.000215147	-0.000191957
0.786666	-9.01e-05	-0.000245138	-0.000174533	-0.000216371	-0.000191308
0.788333	-9.11e-05	-0.000240008	-0.000174934	-0.00021632	-0.000190132
0.789999	-9.22e-05	-0.000234605	-0.000175936	-0.000216166	-0.000188906
0.791666	-9.29e-05	-0.000228527	-0.000177486	-0.000216087	-0.000188181
0.793333	-9.39e-05	-0.000221074	-0.000178008	-0.000216704	-0.000188359
0.794999	-9.42e-05	-0.000213072	-0.000179079	-0.000216649	-0.00018786
0.796666	-9.38e-05	-0.000204167	-0.000180177	-0.000217245	-0.000188138
0.798333	-9.25e-05	-0.000194312	-0.000180852	-0.000217495	-0.000189767
0.799999	-9.21e-05	-0.000184435	-0.000180929	-0.000217246	-0.000190569
0.801666	-9.17e-05	-0.000175235	-0.000181507	-0.000216474	-0.000191018
0.803333	-9.16e-05	-0.000167231	-0.00018196	-0.000216226	-0.000190666
0.804999	-9.25e-05	-0.000159859	-0.000181486	-0.000216603	-0.000189687
0.806666	-9.36e-05	-0.000152713	-0.000180809	-0.000218002	-0.000187061
0.808333	-9.4e-05	-0.000144815	-0.00018138	-0.000219751	-0.000185509
0.809999	-9.38e-05	-0.000136918	-0.000180455	-0.000220503	-0.000183508
0.811666	-9.34e-05	-0.000128597	-0.000178532	-0.000220132	-0.000182586
0.813333	-9.18e-05	-0.000120401	-0.000178482	-0.000219911	-0.000182386
0.814999	-9.07e-05	-0.000113903	-0.000178436	-0.000220263	-0.000183683
0.816666	-8.99e-05	-0.00010933	-0.000177516	-0.000220391	-0.000185531
0.818333	-8.96e-05	-0.000106254	-0.00017774	-0.000222365	-0.000189002
0.819999	-8.96e-05	-0.000104576	-0.000177838	-0.000225458	-0.000192272
0.821666	-9.02e-05	-0.000103249	-0.000176587	-0.000228	-0.000195745
0.823333	-9.03e-05	-0.000101996	-0.00017613	-0.000228022	-0.000197272
0.824999	-8.97e-05	-0.00010112	-0.000175874	-0.000227966	-0.000196901
0.826666	-8.93e-05	-9.96e-05	-0.000175299	-0.000227084	-0.000195407
0.828333	-8.91e-05	-9.77e-05	-0.000175302	-0.000225981	-0.000193438
0.829999	-8.86e-05	-9.65e-05	-0.000175131	-0.000224606	-0.000190393
0.831666	-8.8e-05	-9.62e-05	-0.000174863	-0.000225177	-0.000188045
0.833333	-8.84e-05	-9.58e-05	-0.000174319	-0.000225753	-0.000187173
0.834999	-8.86e-05	-9.68e-05	-0.000173872	-0.000226684	-0.000187249
0.836666	-8.86e-05	-9.85e-05	-0.000174369	-0.00022629	-0.000187226
0.838333	-9e-05	-0.000100295	-0.000175891	-0.000225746	-0.000188351
0.839999	-9.15e-05	-0.000101595	-0.00017644	-0.000224879	-0.0001902
0.841666	-9.26e-05	-0.000102319	-0.000177665	-0.000224432	-0.000191645
0.843333	-9.36e-05	-0.000102369	-0.000179863	-0.000223709	-0.00019174
0.844999	-9.39e-05	-0.000103496	-0.000181739	-0.000224358	-0.000193232
0.846666	-9.33e-05	-0.000104875	-0.000183216	-0.000224985	-0.000194378
0.848333	-9.42e-05	-0.00010705	-0.000186289	-0.000226209	-0.000195925
0.849999	-9.44e-05	-0.000111601	-0.000187814	-0.000227658	-0.000197374
0.851666	-9.48e-05	-0.000117425	-0.000187988	-0.000228979	-0.000199822
0.853333	-9.69e-05	-0.000122352	-0.000186814	-0.000230526	-0.000200899
0.854999	-9.74e-05	-0.000128273	-0.000185289	-0.000233192	-0.000202275
0.856666	-9.67e-05	-0.000133275	-0.000182441	-0.000233639	-0.000201903
0.858333	-9.63e-05	-0.000137051	-0.000181339	-0.000233012	-0.000200758
0.859999	-9.52e-05	-0.000139881	-0.000181614	-0.000231512	-0.000198916
0.861666	-9.33e-05	-0.000142907	-0.000183239	-0.000228815	-0.000197818
0.863333	-9.31e-05	-0.000144512	-0.000185338	-0.000224823	-0.000196069
0.864999	-9.4e-05	-0.000148414	-0.000189186	-0.000222977	-0.000195865
0.866666	-9.39e-05	-0.000152591	-0.000191513	-0.000220909	-0.000196986
0.868333	-9.47e-05	-0.00015839	-0.000192214	-0.000220562	-0.000198253
0.869999	-9.48e-05	-0.00016474	-0.00019256	-0.000220792	-0.000199075
0.871666	-9.45e-05	-0.00017204	-0.000192682	-0.000222269	-0.000200375
0.873333	-9.35e-05	-0.000178412	-0.000190254	-0.000224045	-0.000200478
0.874999	-9.3e-05	-0.000185433	-0.000189948	-0.000227392	-0.000200428
0.876666	-9.14e-05	-0.000190855	-0.000190367	-0.000230615	-0.000200679
0.878333	-9.09e-05	-0.000196074	-0.000191141	-0.000233485	-0.000200753
0.879999	-8.99e-05	-0.000201718	-0.000191513	-0.00023533	-0.000200128
0.881666	-8.92e-05	-0.000207265	-0.000193411	-0.000235428	-0.000200179
0.883333	-8.85e-05	-0.000211639	-0.000193762	-0.000234529	-0.000199561
0.884999	-9.02e-05	-0.000217162	-0.000194315	-0.000232554	-0.000198844
0.886666	-9.1e-05	-0.000222262	-0.000193141	-0.000231481	-0.000197974
0.888332	-9.31e-05	-0.000226188	-0.000192721	-0.000231631	-0.000198151
0.889999	-9.6e-05	-0.00022979	-0.000192149	-0.000232831	-0.000197727
0.891666	-9.9e-05	-0.000234219	-0.000191703	-0.000234301	-0.000197748
0.893332	-0.00010106	-0.000237774	-0.000190309	-0.000236949	-0.000198244
0.894999	-0.000104111	-0.000242478	-0.000190067	-0.00023897	-0.000199368
0.896666	-0.000105816	-0.000247207	-0.000189869	-0.000239494	-0.000200269
0.898332	-0.000106217	-0.000251057	-0.000188974	-0.000238817	-0.000201917
0.899999	-0.000105619	-0.000253608	-0.000189248	-0.000239267	-0.000203193
0.901666	-0.000104444	-0.000256783	-0.000190369	-0.000237868	-0.000204691
0.903332	-0.000102817	-0.000259085	-0.00019159	-0.000236895	-0.00020641
0.904999	-0.000101139	-0.000261937	-0.00019254	-0.000236698	-0.000206328
0.906666	-9.98e-05	-0.000265642	-0.000193686	-0.000238574	-0.000206251
0.908332	-9.97e-05	-0.000270218	-0.000193215	-0.000237305	-0.000205898
0.909999	-0.000100135	-0.000273494	-0.000192244	-0.000236984	-0.0002044
0.911666	-9.9e-05	-0.000276893	-0.000191647	-0.000235038	-0.000201905
0.913332	-9.85e-05	-0.000280788	-0.000190649	-0.000233591	-0.00020106
0.914999	-9.85e-05	-0.000285305	-0.000190002	-0.000230744	-0.000200214
0.916666	-9.71e-05	-0.0002898	-0.000189875	-0.000231315	-0.000199568
0.918332	-9.44e-05	-0.00029562	-0.000190124	-0.000233236	-0.000199243
0.919999	-9.33e-05	-0.000301264	-0.000190273	-0.000237528	-0.00020007
0.921666	-9.31e-05	-0.000304591	-0.000190996	-0.0002401	-0.000201393
0.923333	-9.23e-05	-0.000307245	-0.000193116	-0.000243446	-0.000202038
0.924999	-9.31e-05	-0.000309173	-0.000195539	-0.000245545	-0.000203959
0.926666	-9.59e-05	-0.000309548	-0.000197686	-0.000244694	-0.000206308
0.928333	-9.85e-05	-0.000309425	-0.000199583	-0.000242448	-0.000208127
0.929999	-0.00010037	-0.000310522	-0.000201032	-0.000241902	-0.000208628
0.931666	-0.000103217	-0.000311341	-0.000200458	-0.00024188	-0.00020986
0.933333	-0.00010584	-0.000312487	-0.000199356	-0.000240983	-0.000209414
0.934999	-0.000106564	-0.000314113	-0.000198154	-0.000243311	-0.000208815
0.936666	-0.000106814	-0.000316815	-0.000196253	-0.000246109	-0.000208144
0.938333	-0.000106692	-0.000319394	-0.000194227	-0.000248803	-0.000208167
0.939999	-0.000105294	-0.000322099	-0.000192727	-0.000249351	-0.000208409
0.941666	-0.000103344	-0.000324677	-0.000192532	-0.000250776	-0.00021
0.943333	-0.000102394	-0.000326905	-0.000192337	-0.000250154	-0.00021122
0.944999	-0.000102018	-0.000328054	-0.000194016	-0.000249607	-0.000212265
0.946666	-0.000101321	-0.000328705	-0.000197246	-0.000248538	-0.000212363
0.948333	-0.000101323	-0.000329307	-0.000201022	-0.000249542	-0.000212489
0.949999	-0.000100704	-0.000329334	-0.00020397	-0.000250218	-0.000211842
0.951666	-0.000100061	-0.000331309	-0.000207541	-0.000251441	-0.000212166
0.953333	-9.92e-05	-0.000333261	-0.000209461	-0.000251765	-0.000212916
0.954999	-9.97e-05	-0.000335487	-0.000209906	-0.000251234	-0.00021429
0.956666	-0.0001	-0.000338236	-0.000209976	-0.000249376	-0.000214942
0.958333	-0.000101458	-0.000342283	-0.000209273	-0.000248443	-0.000216145
0.959999	-0.000103525	-0.000344458	-0.000207972	-0.000247161	-0.000216175
0.961666	-0.000105193	-0.000346607	-0.000206722	-0.000246728	-0.000215727
0.963333	-0.000105815	-0.000349528	-0.000205872	-0.000247977	-0.000215557
0.964999	-0.000106637	-0.000351679	-0.000204575	-0.00024998	-0.000214785
0.966666	-0.000106386	-0.00035178	-0.000204526	-0.000250809	-0.00021296
0.968333	-0.000105161	-0.000353279	-0.000204925	-0.000252411	-0.000211734
0.969999	-0.000104112	-0.000355476	-0.000204925	-0.000253315	-0.000210909
0.971666	-0.000103015	-0.000356978	-0.000204751	-0.000253041	-0.000209981
0.973333	-0.00010137	-0.000358652	-0.000204899	-0.00025199	-0.000210203
0.974999	-9.99e-05	-0.000361676	-0.000204452	-0.00025139	-0.000211203
0.976666	-9.86e-05	-0.0003633	-0.000204081	-0.000250091	-0.000212453
0.978333	-9.72e-05	-0.000364377	-0.000205856	-0.000249166	-0.000212957
0.979999	-9.6e-05	-0.000366126	-0.000207384	-0.000248943	-0.000214187
0.981666	-9.6e-05	-0.000368697	-0.000209361	-0.000249869	-0.000215113
0.983333	-9.62e-05	-0.000371166	-0.000211134	-0.000250196	-0.000216438
0.984999	-9.81e-05	-0.000374457	-0.000211483	-0.000250751	-0.000217414
0.986666	-0.000100892	-0.000377849	-0.000209784	-0.000252328	-0.000219412
0.988332	-0.000104362	-0.000379368	-0.000208356	-0.000253354	-0.000220083
0.989999	-0.000107379	-0.000379867	-0.000206203	-0.00025383	-0.000220958
0.991666	-0.000110678	-0.000379871	-0.000204427	-0.000254331	-0.000221234
0.993332	-0.000112653	-0.000379431	-0.000204526	-0.000255427	-0.000221807
0.994999	-0.000112731	-0.000378737	-0.000205325	-0.000255427	-0.000221408
0.996666	-0.000112253	-0.000379168	-0.000205328	-0.000255974	-0.000221936
0.998332	-0.000110929	-0.000380519	-0.000206305	-0.000256821	-0.000222038
0.999999	-0.000109553	-0.000381868	-0.000207157	-0.00025899	-0.000222113
1.00167	-0.00010825	-0.000382868	-0.000207711	-0.000261263	-0.000221616
1.00333	-0.000108593	-0.000383398	-0.000207641	-0.000262937	-0.000222692
1.005	-0.000109019	-0.000383901	-0.000209789	-0.000263867	-0.00022309
1.00667	-0.000110543	-0.000383732	-0.000211288	-0.000264747	-0.000224162
1.00833	-0.000110817	-0.000383764	-0.000212963	-0.000264081	-0.000224909
1.01	-0.000110595	-0.000383565	-0.000214083	-0.000262815	-0.000225683
1.01167	-0.000109701	-0.000384336	-0.000215804	-0.000261873	-0.000224886
1.01333	-0.000108702	-0.000385235	-0.000214982	-0.000261724	-0.00022434
1.015	-0.000106354	-0.000385856	-0.000213611	-0.000260677	-0.000223518
1.01667	-0.000105529	-0.00038565	-0.000211415	-0.000260401	-0.00022302
1.01833	-0.000105698	-0.000386371	-0.000209098	-0.000260447	-0.000222644
1.02	-0.00010647	-0.000386095	-0.000207529	-0.000260542	-0.000221364
1.02167	-0.000107042	-0.000385641	-0.000207005	-0.000259965	-0.000220585
1.02333	-0.000108616	-0.000385316	-0.000207653	-0.000260313	-0.000218709
1.025	-0.000109369	-0.000386045	-0.000209798	-0.000260762	-0.000216914
1.02667	-0.00011005	-0.000386621	-0.000212043	-0.000260137	-0.000215819
1.02833	-0.00010943	-0.000387498	-0.000213236	-0.000259066	-0.000216724
1.03	-0.00010926	-0.000388003	-0.000215258	-0.000258691	-0.000217429
1.03167	-0.000108436	-0.000389402	-0.000216985	-0.000257739	-0.000219782
1.03333	-0.000107985	-0.000391374	-0.000217439	-0.000256988	-0.000221878
1.035	-0.000107561	-0.000393594	-0.000218516	-0.000257059	-0.0002229
1.03667	-0.00010813	-0.000396366	-0.000219995	-0.0002591	-0.000223073
1.03833	-0.00010975	-0.000400108	-0.000220022	-0.000261219	-0.000222691
1.04	-0.000111771	-0.000402956	-0.000219143	-0.000264686	-0.000221486
1.04167	-0.000113915	-0.000404132	-0.000217965	-0.000267505	-0.000220809
1.04333	-0.000116305	-0.000405485	-0.000215765	-0.000270028	-0.000220834
1.045	-0.000117729	-0.000406711	-0.000214036	-0.000270729	-0.000221158
1.04667	-0.000116582	-0.000406741	-0.00021296	-0.000270182	-0.000221611
1.04833	-0.000115686	-0.000406719	-0.000214414	-0.000268064	-0.000222263
1.05	-0.000113895	-0.000407017	-0.00021654	-0.000266743	-0.000222644
1.05167	-0.000110559	-0.000405741	-0.000219093	-0.000265423	-0.000222871
1.05333	-0.000108414	-0.000404314	-0.000221397	-0.000264923	-0.000223898
1.055	-0.000107914	-0.000402286	-0.000222871	-0.000264674	-0.000226224
1.05667	-0.000106964	-0.000401008	-0.000222968	-0.000264899	-0.0002284
1.05833	-0.000107885	-0.000399937	-0.000223789	-0.000264552	-0.000230647
1.06	-0.000109952	-0.00039989	-0.000224758	-0.000263603	-0.000233018
1.06167	-0.000112148	-0.000398698	-0.000224852	-0.000262356	-0.00023379
1.06333	-0.000115746	-0.000399078	-0.000226598	-0.000262557	-0.000233015
1.065	-0.000118993	-0.000398785	-0.000227621	-0.000263257	-0.00023231
1.06667	-0.000120089	-0.000398787	-0.000226525	-0.000263381	-0.00023086
1.06833	-0.000121759	-0.000398436	-0.000225128	-0.000265179	-0.000230086
1.07	-0.00012158	-0.000400258	-0.000225182	-0.000266828	-0.000230336
1.07167	-0.000118653	-0.000400232	-0.000224036	-0.000267678	-0.000230909
1.07333	-0.000116678	-0.000400605	-0.000222789	-0.000268778	-0.000231212
1.075	-0.00011633	-0.000399758	-0.000222961	-0.000269303	-0.000233212
1.07667	-0.000114384	-0.000400209	-0.000223584	-0.000268753	-0.000234687
1.07833	-0.000114536	-0.00039926	-0.000224231	-0.000269154	-0.000235837
1.08	-0.000115786	-0.000400757	-0.000225754	-0.000269006	-0.000236986
1.08167	-0.000116535	-0.000402731	-0.000228074	-0.000267608	-0.000238133
1.08333	-0.000116757	-0.000406354	-0.000230195	-0.000269181	-0.00023813
1.085	-0.000117878	-0.000408777	-0.000232792	-0.000271328	-0.000237677
1.08667	-0.000117678	-0.000411803	-0.000234114	-0.000272276	-0.000237551
1.08833	-0.000117804	-0.000413155	-0.000233611	-0.000273373	-0.000237299
1.09	-0.000117382	-0.000414004	-0.000232715	-0.000275197	-0.000236699
1.09167	-0.000116638	-0.000413827	-0.000232217	-0.000275225	-0.000236299
1.09333	-0.000116468	-0.000413403	-0.000230197	-0.000274527	-0.000236176
1.095	-0.000116674	-0.000411954	-0.000228726	-0.000274155	-0.000235225
1.09667	-0.000117129	-0.000411478	-0.000228977	-0.000273981	-0.000235575
1.09833	-0.000118208	-0.000410829	-0.000229349	-0.000274079	-0.000237748
1.1	-0.000118686	-0.000411206	-0.00022965	-0.000273728	-0.000239927
1.10167	-0.000118987	-0.000411782	-0.000231046	-0.000273527	-0.000241307
1.10333	-0.000119636	-0.000413808	-0.000233093	-0.00027435	-0.000243363
1.105	-0.000119583	-0.000414609	-0.000234743	-0.000275276	-0.000243846
1.10667	-0.000119905	-0.000415336	-0.000236594	-0.000275651	-0.00024158
1.10833	-0.000120328	-0.000415236	-0.000237393	-0.000275402	-0.00023881
1.11	-0.000120676	-0.000415183	-0.000237671	-0.000275476	-0.000237437
1.11167	-0.000120201	-0.000414104	-0.0002364	-0.000274576	-0.000235837
1.11333	-0.000120354	-0.000414252	-0.000235352	-0.000273149	-0.000234788
1.115	-0.000120281	-0.000415073	-0.000234155	-0.000273023	-0.00023631
1.11667	-0.000121981	-0.000417019	-0.000233807	-0.000275596	-0.000237733
1.11833	-0.000122956	-0.000418768	-0.00023413	-0.000277997	-0.000238428
1.12	-0.000124477	-0.000420817	-0.000235402	-0.000280597	-0.000240347
1.12167	-0.000124523	-0.000421613	-0.000235904	-0.000283272	-0.000243139
1.12333	-0.000125092	-0.00042104	-0.000236354	-0.000283972	-0.000243661
1.125	-0.000123592	-0.00041842	-0.000237258	-0.00028285	-0.000244582
1.12667	-0.000123064	-0.000416272	-0.000237363	-0.000281827	-0.000245684
1.12833	-0.00012249	-0.000414554	-0.000237543	-0.000280981	-0.000245687
1.13	-0.00012254	-0.000413836	-0.000238393	-0.000281157	-0.000244218
1.13167	-0.000121168	-0.000413715	-0.000240065	-0.000282857	-0.000245719
1.13333	-0.000119918	-0.000415291	-0.000240886	-0.000284952	-0.000246567
1.135	-0.000118221	-0.000417542	-0.000242006	-0.000285897	-0.000247912
1.13667	-0.000116472	-0.000419815	-0.000242701	-0.000285794	-0.000249182
1.13833	-0.000115	-0.000421938	-0.000242897	-0.00028517	-0.000250751
1.14	-0.000114278	-0.00042401	-0.000241699	-0.000283074	-0.000250473
1.14167	-0.000114483	-0.000425283	-0.000241077	-0.000280632	-0.000251573
1.14333	-0.000114783	-0.000425658	-0.000240478	-0.00027879	-0.000252498
1.145	-0.000115385	-0.000424958	-0.000240605	-0.000277245	-0.000253651
1.14667	-0.000116286	-0.000422735	-0.000240707	-0.000275895	-0.000254278
1.14833	-0.000116685	-0.000421289	-0.000241505	-0.000274497	-0.000254756
1.15	-0.000117107	-0.000419918	-0.000241481	-0.000274144	-0.000255106
1.15167	-0.000117138	-0.000417275	-0.000241808	-0.000274465	-0.000255131
1.15333	-0.000117014	-0.000415056	-0.000241536	-0.000275961	-0.000253652
1.155	-0.000117365	-0.000415109	-0.000242312	-0.000277609	-0.000252825
1.15667	-0.000118936	-0.000415131	-0.000243263	-0.000280879	-0.00025327
1.15833	-0.000119709	-0.0004152	-0.000244287	-0.000283702	-0.000252474
1.16	-0.000121676	-0.000417689	-0.000244484	-0.000285903	-0.000252006
1.16167	-0.000123595	-0.000419654	-0.000245802	-0.000287452	-0.000253891
1.16333	-0.000124564	-0.000420671	-0.000245776	-0.000287878	-0.000256719
1.165	-0.000124939	-0.000421541	-0.000245776	-0.000288179	-0.000258149
1.16667	-0.000125884	-0.000422115	-0.000245502	-0.000288056	-0.000258597
1.16833	-0.00012598	-0.000421468	-0.000245854	-0.000288454	-0.000258491
1.17	-0.0001265	-0.000422617	-0.000244312	-0.000289253	-0.000257032
1.17167	-0.000127373	-0.000424116	-0.00024369	-0.000291177	-0.000255129
1.17333	-0.000127722	-0.000424942	-0.000242595	-0.00029145	-0.000253328
1.175	-0.000128624	-0.000426165	-0.000242996	-0.000292123	-0.000254203
1.17667	-0.00012968	-0.000428288	-0.000243724	-0.000292549	-0.00025513
1.17833	-0.000130959	-0.000428939	-0.000245967	-0.000292623	-0.000257485
1.18	-0.000131888	-0.000428715	-0.000248288	-0.000292273	-0.000257865
1.18167	-0.000133739	-0.000429417	-0.000250456	-0.000292549	-0.000259091
1.18333	-0.000135062	-0.000430992	-0.00025043	-0.000291827	-0.000258968
1.185	-0.000135335	-0.000430544	-0.000249852	-0.000290254	-0.000259067
1.18667	-0.000134536	-0.000430694	-0.000249205	-0.00028821	-0.000257841
1.18833	-0.000133761	-0.000431393	-0.000248182	-0.000285763	-0.000259037
1.19	-0.000131737	-0.000431065	-0.000248034	-0.000283016	-0.000259762
1.19167	-0.00012869	-0.000428837	-0.000249632	-0.000281065	-0.000260185
1.19333	-0.000127094	-0.000428182	-0.000251634	-0.000280015	-0.000260736
1.195	-0.000125845	-0.00042663	-0.000252361	-0.000280061	-0.000260815
1.19667	-0.000124523	-0.000424406	-0.000252564	-0.00028076	-0.000260493
1.19833	-0.000124727	-0.000422632	-0.000250994	-0.000282932	-0.000260743
1.2	-0.000126578	-0.000422662	-0.000250073	-0.000286206	-0.000261918
1.20167	-0.000127751	-0.000423065	-0.000248626	-0.000290001	-0.000263019
1.20333	-0.000129147	-0.000424541	-0.000247351	-0.00029345	-0.000265193
1.205	-0.000130693	-0.000426992	-0.000247947	-0.000297099	-0.000267067
1.20667	-0.000130762	-0.000429717	-0.000249994	-0.000300298	-0.000268863
1.20833	-0.00013056	-0.000431789	-0.000250718	-0.000302373	-0.000269536
1.21	-0.000129637	-0.000432515	-0.000252042	-0.000303123	-0.000270255
1.21167	-0.00012929	-0.000432766	-0.000255114	-0.000302722	-0.000270076
1.21333	-0.00012989	-0.00043269	-0.000257037	-0.000301597	-0.000268699
1.215	-0.000131891	-0.000431788	-0.000258807	-0.00029995	-0.000266152
1.21667	-0.000132715	-0.000430887	-0.000260678	-0.000296954	-0.000264854
1.21833	-0.00013541	-0.000430334	-0.000261672	-0.000295159	-0.000262759
1.22	-0.000137153	-0.000429429	-0.000260899	-0.000295412	-0.000261711
1.22167	-0.000136777	-0.000428078	-0.000260752	-0.000295537	-0.000261937
1.22333	-0.000134753	-0.000427827	-0.000261006	-0.000295909	-0.000263834
1.225	-0.000133231	-0.000427429	-0.000262183	-0.000297805	-0.000264461
1.22667	-0.000129639	-0.000427107	-0.000264109	-0.000299399	-0.000266735
1.22833	-0.000126472	-0.000427662	-0.000266705	-0.000300096	-0.000268337
1.23	-0.000125154	-0.000429492	-0.000268126	-0.000301692	-0.000269987
1.23167	-0.000125279	-0.000430643	-0.000268648	-0.000302666	-0.000270791
1.23333	-0.000126503	-0.000432592	-0.000267921	-0.000304015	-0.000271764
1.235	-0.000128349	-0.000434367	-0.000266295	-0.000305666	-0.000272512
1.23667	-0.000129995	-0.000434866	-0.000264621	-0.000306067	-0.000274034
1.23833	-0.000131665	-0.000434643	-0.000263722	-0.000305469	-0.000276082
1.24	-0.000131839	-0.000434875	-0.000262576	-0.00030607	-0.000277203
1.24167	-0.00013179	-0.000434107	-0.000262856	-0.000306322	-0.00027853
1.24333	-0.000132862	-0.000434484	-0.000263961	-0.000304151	-0.000278811
1.245	-0.000134012	-0.000436234	-0.000265414	-0.000303181	-0.000278766
1.24667	-0.000134637	-0.00043813	-0.000267114	-0.000302766	-0.000275974
1.24833	-0.000137359	-0.000438774	-0.00026966	-0.000301798	-0.000275027
1.25	-0.000137959	-0.000439717	-0.000271229	-0.000301657	-0.000274924
1.25167	-0.000137786	-0.000438992	-0.000272972	-0.000304084	-0.000275066
1.25333	-0.000137608	-0.000438192	-0.000274343	-0.000306529	-0.000273985
1.255	-0.000136959	-0.000436296	-0.000274816	-0.000309046	-0.000274827
1.25667	-0.000134436	-0.000435323	-0.000274394	-0.000311065	-0.000275397
1.25833	-0.000134033	-0.000434599	-0.000273674	-0.00031171	-0.000274296
1.26	-0.000134679	-0.000435072	-0.000272182	-0.000312256	-0.000273399
1.26167	-0.000135529	-0.000435047	-0.000270863	-0.000312834	-0.000273124
1.26333	-0.000136853	-0.000435895	-0.000270191	-0.000313012	-0.000274374
1.265	-0.000138751	-0.000436521	-0.00027069	-0.000313462	-0.0002752
1.26667	-0.000140478	-0.000436728	-0.000271436	-0.000314759	-0.000276599
1.26833	-0.000141104	-0.000436611	-0.00027278	-0.000314758	-0.000278394
1.27	-0.000140977	-0.00043534	-0.0002729	-0.000314052	-0.000280993
1.27167	-0.000141075	-0.000434442	-0.000272773	-0.000313046	-0.000281143
1.27333	-0.000141774	-0.000433918	-0.000271271	-0.000311544	-0.000281266
1.275	-0.000142296	-0.000433462	-0.000270495	-0.000310243	-0.000281865
1.27667	-0.000141749	-0.000433381	-0.000269794	-0.000310468	-0.000282018
1.27833	-0.000142404	-0.000434152	-0.000270664	-0.000311542	-0.00028012
1.28	-0.000141461	-0.000434898	-0.00027081	-0.000314589	-0.00027927
1.28167	-0.000139395	-0.000435368	-0.00027191	-0.000319135	-0.000279121
1.28333	-0.00013638	-0.000435715	-0.000271936	-0.000322735	-0.0002791
1.285	-0.000135833	-0.000435136	-0.000272163	-0.000325131	-0.000279053
1.28667	-0.000133861	-0.000435631	-0.00027217	-0.000326607	-0.000280454
1.28833	-0.00013461	-0.000435904	-0.00027365	-0.000326186	-0.000282381
1.29	-0.000136379	-0.00043553	-0.000274877	-0.000323743	-0.000283335
1.29167	-0.000138822	-0.000435733	-0.000276903	-0.000322215	-0.000284111
1.29333	-0.000139295	-0.000437911	-0.000277878	-0.000321392	-0.000284886
1.295	-0.000139868	-0.000438715	-0.000278027	-0.000321292	-0.000286362
1.29667	-0.000139592	-0.000439792	-0.000277999	-0.000321515	-0.000286687
1.29833	-0.000139593	-0.000442066	-0.000277299	-0.000322437	-0.000286862
1.3	-0.000139645	-0.000444987	-0.000276202	-0.000322466	-0.000286763
1.30167	-0.00014042	-0.000445711	-0.000276378	-0.000322169	-0.000286536
1.30333	-0.000142968	-0.000446459	-0.000277578	-0.000320674	-0.000285834
1.305	-0.000144643	-0.00044636	-0.000278779	-0.000319956	-0.000285061
1.30667	-0.000145643	-0.000446112	-0.000281677	-0.000319512	-0.000284836
1.30833	-0.000145993	-0.000444291	-0.000285695	-0.000319787	-0.000283663
1.31	-0.000145292	-0.000442315	-0.000288269	-0.000320336	-0.000283242
1.31167	-0.00014287	-0.000441264	-0.000290643	-0.000323855	-0.000282524
1.31333	-0.000140719	-0.00044101	-0.000291394	-0.000327745	-0.000282551
1.315	-0.000138296	-0.000439082	-0.000290646	-0.000330712	-0.000282278
1.31667	-0.000136474	-0.000437903	-0.000288951	-0.00033416	-0.000283277
1.31833	-0.000135629	-0.000437554	-0.000288576	-0.000337083	-0.000283351
1.32	-0.000135036	-0.00043673	-0.000288276	-0.000336561	-0.000284019
1.32167	-0.000134768	-0.00043581	-0.000289748	-0.00033479	-0.000286014
1.32333	-0.000134521	-0.000437237	-0.000292146	-0.000334145	-0.000288736
1.325	-0.000134373	-0.000438315	-0.000292971	-0.000332223	-0.000291034
1.32667	-0.000133745	-0.000439841	-0.000292476	-0.000330449	-0.00029413
1.32833	-0.000133891	-0.000441419	-0.000291432	-0.000330749	-0.000296056
1.33	-0.000133687	-0.00044277	-0.000288714	-0.000331725	-0.000296033
1.33167	-0.000134883	-0.000442546	-0.000285647	-0.00033145	-0.00029506
1.33333	-0.000136054	-0.000443371	-0.000284649	-0.000332049	-0.000294632
1.335	-0.000137976	-0.000444345	-0.000285174	-0.000332177	-0.00029413
1.33667	-0.000140321	-0.000445914	-0.000285571	-0.000330754	-0.000293402
1.33833	-0.000141842	-0.00044791	-0.000286642	-0.000328655	-0.000292876
1.34	-0.000142589	-0.000450833	-0.000287187	-0.000327278	-0.000293325
1.34167	-0.000142811	-0.00045268	-0.000286634	-0.000325453	-0.000293852
1.34333	-0.000143407	-0.000453579	-0.000285432	-0.000324423	-0.000294207
1.345	-0.000142579	-0.000452707	-0.000284433	-0.000325068	-0.000296085
1.34667	-0.000142653	-0.000451386	-0.000284511	-0.000326065	-0.000298085
1.34833	-0.000142428	-0.000448514	-0.000285587	-0.000327714	-0.000298986
1.35	-0.000142654	-0.000445421	-0.000287913	-0.000328941	-0.000298738
1.35166	-0.000142157	-0.000443302	-0.000289838	-0.000330145	-0.000297665
1.35333	-0.000142237	-0.000442307	-0.000293362	-0.000330475	-0.000294696
1.355	-0.000142213	-0.000442379	-0.000295559	-0.000330554	-0.000291727
1.35667	-0.000142394	-0.000442854	-0.000297234	-0.000329409	-0.000290756
1.35833	-0.000141398	-0.000443874	-0.000298185	-0.00032856	-0.000289659
1.36	-0.000140479	-0.000444418	-0.000299037	-0.000328134	-0.000290084
1.36166	-0.000140032	-0.000444915	-0.000297963	-0.000327686	-0.000292329
1.36333	-0.000139836	-0.000444544	-0.000297891	-0.000328385	-0.000294327
1.365	-0.000140758	-0.000444622	-0.000296892	-0.000329535	-0.000293703
1.36667	-0.000142853	-0.000444426	-0.000295642	-0.000330789	-0.000294227
1.36833	-0.000145224	-0.000443904	-0.000294838	-0.000332218	-0.000292906
1.37	-0.00014702	-0.00044258	-0.00029436	-0.000334046	-0.000290987
1.37166	-0.00014829	-0.000441179	-0.000293728	-0.000335148	-0.000289764
1.37333	-0.000148641	-0.000440148	-0.000295219	-0.000336845	-0.000290911
1.375	-0.000148543	-0.000440346	-0.000296883	-0.000339787	-0.000291858
1.37667	-0.000147845	-0.000441019	-0.000299226	-0.000341353	-0.000295477
1.37833	-0.000147873	-0.000442889	-0.000301245	-0.000343292	-0.000299124
1.38	-0.000148027	-0.000445386	-0.000302146	-0.000344686	-0.000302345
1.38166	-0.000148703	-0.000447311	-0.000301351	-0.000345084	-0.000305495
1.38333	-0.000148127	-0.000447312	-0.000300236	-0.000344508	-0.000308021
1.385	-0.000147398	-0.000446365	-0.00029787	-0.000343862	-0.000307673
1.38667	-0.000145645	-0.000444773	-0.000297001	-0.000343445	-0.000308194
1.38833	-0.000143492	-0.000443003	-0.000297456	-0.000343577	-0.00030872
1.39	-0.000140539	-0.000441658	-0.000297834	-0.000343909	-0.000307595
1.39166	-0.000139811	-0.00044176	-0.00029906	-0.000343743	-0.00030642
1.39333	-0.000140211	-0.000443383	-0.000300212	-0.000344671	-0.000306296
1.395	-0.00014156	-0.000445425	-0.000301162	-0.000344274	-0.000304375
1.39667	-0.000143535	-0.000446224	-0.000301912	-0.000343873	-0.000303152
1.39833	-0.000146365	-0.000447221	-0.000303883	-0.000343798	-0.000302177
1.4	-0.000148399	-0.000447821	-0.00030453	-0.000344571	-0.000302548
1.40166	-0.000149955	-0.000447274	-0.000307248	-0.000344922	-0.000303393
1.40333	-0.000151861	-0.000446729	-0.000308296	-0.000345874	-0.000305584
1.405	-0.000153139	-0.000448105	-0.00030787	-0.0003463	-0.000306677
1.40667	-0.000154063	-0.000449032	-0.000306921	-0.000345601	-0.00030847
1.40833	-0.000154009	-0.000450328	-0.000307243	-0.0003444	-0.00030947
1.41	-0.000153034	-0.000451572	-0.000305472	-0.000342795	-0.000311321
1.41166	-0.000150932	-0.000453142	-0.000304622	-0.00034154	-0.000311776
1.41333	-0.000147984	-0.000453287	-0.000304523	-0.00034081	-0.000313083
1.415	-0.000144462	-0.000453108	-0.000305052	-0.000342131	-0.000314266
1.41667	-0.000141838	-0.00045191	-0.000304334	-0.000344104	-0.000315096
1.41833	-0.000140436	-0.00045119	-0.000304565	-0.000346853	-0.000314101
1.42	-0.000139461	-0.000449844	-0.000304471	-0.000349851	-0.000313405
1.42166	-0.00014008	-0.000448497	-0.000304823	-0.000352747	-0.000312408
1.42333	-0.000141273	-0.000448103	-0.000304797	-0.000354343	-0.000311808
1.425	-0.000143942	-0.000448778	-0.000304972	-0.000354438	-0.000311881
1.42667	-0.000145289	-0.000448779	-0.000305369	-0.00035476	-0.000313053
1.42833	-0.000147459	-0.000447852	-0.000306218	-0.000354134	-0.000314473
1.43	-0.000148433	-0.000447501	-0.000307618	-0.000353611	-0.000315715
1.43166	-0.000149687	-0.000447272	-0.000308647	-0.000353292	-0.00031673
1.43333	-0.000148719	-0.000446819	-0.000311071	-0.000354	-0.000316979
1.435	-0.0001492	-0.000446888	-0.000312273	-0.000352707	-0.000316902
1.43667	-0.000148258	-0.000449913	-0.000313848	-0.000352462	-0.000317201
1.43833	-0.000148939	-0.000453387	-0.000314573	-0.000351667	-0.000318204
1.44	-0.000148965	-0.000456211	-0.000315096	-0.000351316	-0.000317938
1.44166	-0.000150485	-0.000459335	-0.00031497	-0.000351037	-0.000318491
1.44333	-0.000151328	-0.000462362	-0.000315417	-0.000353184	-0.000318769
1.445	-0.000153146	-0.00046391	-0.00031474	-0.000354481	-0.000318527
1.44667	-0.000154614	-0.00046376	-0.000314489	-0.000357251	-0.00031818
1.44833	-0.000156284	-0.000463211	-0.000315612	-0.0003589	-0.000319352
1.45	-0.00015526	-0.000461593	-0.00031624	-0.000361822	-0.000319426
1.45166	-0.00015431	-0.000459394	-0.000318413	-0.000363542	-0.000319976
1.45333	-0.00015251	-0.000455423	-0.000321659	-0.000364739	-0.000321072
1.455	-0.000150211	-0.000453103	-0.000324004	-0.000364989	-0.000321069
1.45667	-0.000148061	-0.000451183	-0.000325001	-0.000366286	-0.000320221
1.45833	-0.00014988	-0.000450184	-0.000325946	-0.000365439	-0.000320469
1.46	-0.000151577	-0.000449735	-0.000325321	-0.000365341	-0.000321489
1.46166	-0.000154024	-0.000451434	-0.000323423	-0.000367064	-0.000322183
1.46333	-0.000156467	-0.000452931	-0.000320954	-0.00036809	-0.000323879
1.465	-0.00015944	-0.000454403	-0.000318834	-0.000368092	-0.000326048
1.46667	-0.000159393	-0.000455948	-0.000317636	-0.00036904	-0.000327795
1.46833	-0.00015952	-0.000457718	-0.00031624	-0.000368817	-0.000328099
1.47	-0.000159173	-0.00045959	-0.00031557	-0.000367495	-0.000329701
1.47167	-0.000158307	-0.000460286	-0.000316375	-0.00036542	-0.000330927
1.47333	-0.000156537	-0.00046088	-0.000317052	-0.000364517	-0.000332028
1.475	-0.000154965	-0.000461002	-0.000317006	-0.000364092	-0.000332803
1.47666	-0.000154092	-0.000461206	-0.000317506	-0.000364162	-0.000333597
1.47833	-0.000153043	-0.000459959	-0.000318976	-0.000364184	-0.000332746
1.48	-0.000151743	-0.000460038	-0.000320868	-0.000366434	-0.00033177
1.48167	-0.00015107	-0.000460092	-0.000323812	-0.000367164	-0.000330695
1.48333	-0.000152048	-0.000460246	-0.000327007	-0.000367269	-0.000329921
1.485	-0.000151903	-0.000460399	-0.000329581	-0.000367525	-0.000329701
1.48666	-0.000151258	-0.000462403	-0.000330332	-0.000367905	-0.00032883
1.48833	-0.00015256	-0.000463333	-0.000329509	-0.000366853	-0.000327911
1.49	-0.00015296	-0.000464889	-0.000327485	-0.000367097	-0.000326569
1.49167	-0.000151881	-0.000466391	-0.000325336	-0.000368042	-0.000324949
1.49333	-0.000152003	-0.00046664	-0.00032421	-0.000368813	-0.000322902
1.495	-0.000153448	-0.000465309	-0.000323285	-0.000369788	-0.000322551
1.49666	-0.00015347	-0.000464701	-0.000323837	-0.000371965	-0.000322873
1.49833	-0.000154519	-0.000463643	-0.000325013	-0.000373068	-0.000323993
1.5	-0.000156641	-0.000461864	-0.00032574	-0.000373943	-0.000325791
1.50167	-0.000157213	-0.000461087	-0.000325716	-0.000374391	-0.000329138
1.50333	-0.000157337	-0.000460489	-0.000326439	-0.000374535	-0.000332312
1.505	-0.000157737	-0.000459941	-0.000326263	-0.000373757	-0.000334989
1.50666	-0.000158334	-0.000458769	-0.000326288	-0.000374031	-0.000337465
1.50833	-0.00015826	-0.000458695	-0.000326839	-0.000373333	-0.000338612
1.51	-0.000158959	-0.000459121	-0.000328414	-0.000372412	-0.000337513
1.51167	-0.000159333	-0.000459347	-0.000330566	-0.000372268	-0.000335613
1.51333	-0.000159531	-0.000459323	-0.000333042	-0.000371872	-0.00033374
1.515	-0.000158231	-0.000460146	-0.00033494	-0.000372225	-0.000332612
1.51666	-0.000157209	-0.000461568	-0.000337262	-0.000373678	-0.000333311
1.51833	-0.000155865	-0.000462239	-0.000338809	-0.000376881	-0.000335856
1.52	-0.000154646	-0.000464457	-0.00033933	-0.000378136	-0.000338254
1.52167	-0.00015398	-0.00046695	-0.00033883	-0.000379842	-0.000341096
1.52333	-0.000154164	-0.000468471	-0.000338954	-0.000379272	-0.000342097
1.525	-0.000153869	-0.000468097	-0.000339203	-0.000378749	-0.000341373
1.52666	-0.000154423	-0.000468849	-0.000338855	-0.000376349	-0.0003405
1.52833	-0.000154702	-0.000467857	-0.000339982	-0.000376122	-0.000340503
1.53	-0.000155349	-0.000466213	-0.00034183	-0.000376041	-0.000340036
1.53167	-0.000156244	-0.000465666	-0.000343279	-0.00037721	-0.000341212
1.53333	-0.000157137	-0.000466292	-0.000343281	-0.000378306	-0.000342989
1.535	-0.000156781	-0.000465144	-0.000344007	-0.000379977	-0.000344291
1.53666	-0.000156346	-0.000464767	-0.000343159	-0.000380248	-0.000344715
1.53833	-0.000155545	-0.000465317	-0.000341686	-0.000380973	-0.000345163
1.54	-0.000153971	-0.000464593	-0.000339366	-0.000381748	-0.000344889
1.54167	-0.000154495	-0.000463394	-0.000337445	-0.000382297	-0.000344341
1.54333	-0.000156015	-0.000462792	-0.000334623	-0.000383248	-0.000343243
1.545	-0.000159162	-0.000462718	-0.000332801	-0.000384775	-0.000342817
1.54666	-0.000161533	-0.000462241	-0.000332455	-0.000384854	-0.000342916
1.54833	-0.000164451	-0.000463041	-0.000333332	-0.000384482	-0.000342638
1.55	-0.000166173	-0.000464892	-0.000334907	-0.000383083	-0.000343082
1.55167	-0.000167474	-0.000468169	-0.000337928	-0.000381807	-0.000344301
1.55333	-0.000166953	-0.000470523	-0.000339547	-0.000380208	-0.000345654
1.555	-0.000167229	-0.000473103	-0.000340618	-0.000379756	-0.000345983
1.55666	-0.000167906	-0.000475178	-0.000342187	-0.000380953	-0.000347162
1.55833	-0.000167335	-0.000476925	-0.000343459	-0.000383828	-0.000347045
1.56	-0.000165962	-0.000477197	-0.000344458	-0.000386805	-0.000346355
1.56167	-0.000164188	-0.000477818	-0.000347159	-0.000390529	-0.000345705
1.56333	-0.000162663	-0.000477888	-0.000349732	-0.000394052	-0.000346356
1.565	-0.00015989	-0.000477912	-0.000351305	-0.000396026	-0.000346231
1.56666	-0.000157867	-0.000478039	-0.000353154	-0.000397873	-0.000348752
1.56833	-0.000157892	-0.000479186	-0.000354528	-0.000399369	-0.000352447
1.57	-0.000159016	-0.000480035	-0.000356554	-0.000401568	-0.000357397
1.57167	-0.000159894	-0.000481937	-0.000359031	-0.000405039	-0.000362294
1.57333	-0.000162321	-0.000484913	-0.000361935	-0.000410238	-0.000369542
1.575	-0.000165196	-0.000488815	-0.000366489	-0.000416284	-0.000376418
1.57666	-0.000167197	-0.000492595	-0.000372468	-0.000422781	-0.000382967
1.57833	-0.000169	-0.000498099	-0.000377922	-0.000429226	-0.000389267
1.58	-0.000170126	-0.000505346	-0.000384502	-0.000435127	-0.000396867
1.58167	-0.00016965	-0.000513069	-0.000393653	-0.000441802	-0.000404515
1.58333	-0.000168501	-0.00052174	-0.0004025	-0.000449355	-0.000412461
1.585	-0.000166676	-0.000531164	-0.00041232	-0.00045941	-0.000422157
1.58666	-0.000163251	-0.00054046	-0.000423465	-0.000470367	-0.000433278
1.58833	-0.000160447	-0.000548688	-0.00043561	-0.00048362	-0.000444751
1.59	-0.000156673	-0.000556864	-0.000447782	-0.000498022	-0.000457081
1.59167	-0.000152297	-0.000564217	-0.000461532	-0.000513695	-0.000471112
1.59333	-0.000146098	-0.000571994	-0.000476161	-0.000529967	-0.000487068
1.595	-0.000139374	-0.000581371	-0.000492961	-0.000547638	-0.000503276
1.59667	-0.000130128	-0.000591842	-0.000511332	-0.000566359	-0.00052203
1.59833	-0.00012005	-0.000603641	-0.000529805	-0.000585907	-0.00054108
1.6	-0.000108049	-0.000615486	-0.000549203	-0.000605557	-0.000561799
1.60166	-9.49e-05	-0.000627458	-0.000570245	-0.00062611	-0.000582996
1.60333	-7.95e-05	-0.000637829	-0.000590617	-0.000647261	-0.000606612
1.605	-6.2e-05	-0.000645908	-0.000609944	-0.00066824	-0.000629432
1.60667	-4.23e-05	-0.000650813	-0.000630419	-0.000688919	-0.000653903
1.60833	-2.09e-05	-0.000655019	-0.000651544	-0.000710498	-0.000678079
1.61	3.71e-06	-0.000657248	-0.000671621	-0.000732498	-0.000701351
1.61166	2.91e-05	-0.000657879	-0.000691823	-0.000754974	-0.000723025
1.61333	5.56e-05	-0.000656732	-0.000713646	-0.000779221	-0.000745046
1.615	8.58e-05	-0.000654505	-0.000734521	-0.000803143	-0.000767665
1.61667	0.000118707	-0.000649503	-0.000753174	-0.000827438	-0.000790159
1.61833	0.000153057	-0.000642552	-0.000771249	-0.000850662	-0.000813656
1.62	0.000191633	-0.000632125	-0.000787999	-0.000873485	-0.000838106
1.62166	0.000232908	-0.000619698	-0.000801953	-0.00089381	-0.000861933
1.62333	0.000275161	-0.000605872	-0.000816655	-0.000914357	-0.000883437
1.625	0.000319812	-0.000590723	-0.000832227	-0.000933179	-0.000903964
1.62667	0.000366264	-0.000574298	-0.000847499	-0.000950802	-0.000923367
1.62833	0.000413112	-0.000557897	-0.000861974	-0.000967076	-0.000940944
1.63	0.000460911	-0.000541794	-0.000876419	-0.000983179	-0.000957847
1.63166	0.000507831	-0.000523768	-0.000887641	-0.00099826	-0.000975073
1.63333	0.000552952	-0.000504388	-0.000897068	-0.00101317	-0.000991952
1.635	0.000595545	-0.000482761	-0.000904872	-0.00102905	-0.00100755
1.63667	0.000635837	-0.000460561	-0.000911698	-0.0010447	-0.00102325
1.63833	0.000673606	-0.000436812	-0.000917575	-0.0010593	-0.0010391
1.64	0.000709176	-0.000414439	-0.000923725	-0.00107324	-0.00105397
1.64166	0.000742473	-0.000392895	-0.000928074	-0.00108629	-0.00106806
1.64333	0.000773798	-0.000374372	-0.000931473	-0.00109703	-0.00108288
1.645	0.000800854	-0.000357723	-0.000933673	-0.00110683	-0.00109688
1.64667	0.00082441	-0.000344246	-0.0009349	-0.00111625	-0.00110992
1.64833	0.000843864	-0.000331793	-0.000933803	-0.00112467	-0.00112174
1.65	0.000858093	-0.00032181	-0.000932483	-0.0011327	-0.00113207
1.65166	0.000867668	-0.000313806	-0.00092976	-0.00113985	-0.00113985
1.65333	0.000874566	-0.000308251	-0.000926033	-0.00114576	-0.00114722
1.655	0.000876589	-0.000303926	-0.000920432	-0.00115103	-0.00115197
1.65667	0.000874688	-0.000303179	-0.000915207	-0.00115529	-0.00115628
1.65833	0.000869836	-0.000306684	-0.000909577	-0.00115712	-0.00116099
1.66	0.000860087	-0.000313835	-0.000903398	-0.00115843	-0.00116624
1.66166	0.00084559	-0.000323264	-0.000897521	-0.00115942	-0.00117033
1.66333	0.000828093	-0.000336491	-0.000891241	-0.0011589	-0.00117583
1.665	0.000806846	-0.000352115	-0.000883483	-0.00115722	-0.00118054
1.66667	0.000782125	-0.000367566	-0.000873606	-0.00115586	-0.00118386
1.66833	0.00075553	-0.000383417	-0.000863153	-0.00115323	-0.00118549
1.67	0.000726756	-0.000401116	-0.000851329	-0.00114855	-0.00118546
1.67166	0.00069518	-0.000419888	-0.000839431	-0.0011432	-0.00118371
1.67333	0.000661578	-0.000440561	-0.000827912	-0.00113838	-0.00118082
1.675	0.000624702	-0.000463382	-0.000817814	-0.00113286	-0.00117702
1.67667	0.000587074	-0.000488633	-0.000807718	-0.00112708	-0.00117201
1.67833	0.000547774	-0.000515808	-0.000798696	-0.00112196	-0.00116815
1.68	0.000507972	-0.000543533	-0.000790723	-0.00111584	-0.00116392
1.68166	0.00046797	-0.000570511	-0.000783201	-0.00110862	-0.00115887
1.68333	0.000429691	-0.000598937	-0.000775433	-0.0011007	-0.00115349
1.685	0.000390086	-0.000626037	-0.000768263	-0.00109278	-0.00114938
1.68667	0.000351207	-0.000652089	-0.000760169	-0.00108533	-0.00114295
1.68833	0.000311855	-0.000677842	-0.000751746	-0.0010792	-0.00113625
1.69	0.000272156	-0.000705364	-0.000743471	-0.00107268	-0.0011299
1.69166	0.000232978	-0.00073019	-0.000734991	-0.00106693	-0.00112275
1.69333	0.000194426	-0.000755737	-0.000727861	-0.00106103	-0.00111408
1.695	0.000153701	-0.000780612	-0.000722982	-0.00105447	-0.00110538
1.69667	0.000112924	-0.000804934	-0.000718328	-0.00104662	-0.00109609
1.69833	7.23e-05	-0.000826891	-0.000714279	-0.00103807	-0.00108582
1.7	3.07e-05	-0.000850694	-0.000712232	-0.00102872	-0.0010763
1.70166	-1.13e-05	-0.000873097	-0.000710234	-0.00101865	-0.00106615
1.70333	-5.12e-05	-0.000895096	-0.00070806	-0.00100832	-0.00105608
1.705	-8.95e-05	-0.00091597	-0.000707038	-0.000998398	-0.00104595
1.70667	-0.000124379	-0.000936337	-0.000706836	-0.000989652	-0.00103545
1.70833	-0.000158199	-0.000952908	-0.000707554	-0.000981854	-0.00102348
1.71	-0.000189123	-0.000969354	-0.000708674	-0.000975033	-0.00101312
1.71166	-0.000217851	-0.000985029	-0.000709923	-0.00096836	-0.00100197
1.71333	-0.000244084	-0.00100135	-0.000711366	-0.000963585	-0.000991476
1.715	-0.000271612	-0.00101738	-0.000714488	-0.000959305	-0.000983177
1.71667	-0.000296765	-0.00103643	-0.000717588	-0.000955722	-0.000976948
1.71833	-0.000322289	-0.00105496	-0.000722113	-0.000952141	-0.000970946
1.72	-0.000345987	-0.00107356	-0.000728833	-0.000949239	-0.000967763
1.72167	-0.000370929	-0.00109199	-0.000737757	-0.000945841	-0.00096518
1.72333	-0.00039205	-0.00111112	-0.000746608	-0.00094337	-0.000962401
1.725	-0.00041252	-0.0011306	-0.000757732	-0.000942049	-0.000959752
1.72666	-0.000430295	-0.00115195	-0.000770479	-0.000943525	-0.000958301
1.72833	-0.000448121	-0.00117525	-0.000784304	-0.000947796	-0.00095691
1.73	-0.000463477	-0.00120106	-0.000798579	-0.00095369	-0.000957438
1.73167	-0.000479556	-0.0012298	-0.000815574	-0.000961309	-0.000959664
1.73333	-0.000494736	-0.00126047	-0.00083297	-0.000970981	-0.000964236
1.735	-0.000508464	-0.00129422	-0.000851094	-0.000981206	-0.000970261
1.73666	-0.000519689	-0.00133135	-0.000870016	-0.000991809	-0.000977979
1.73833	-0.000529961	-0.0013716	-0.000891063	-0.00100444	-0.0009867
1.74	-0.000538832	-0.00141475	-0.000911166	-0.00101754	-0.000994949
1.74167	-0.000545577	-0.00146071	-0.00093212	-0.00103051	-0.00100315
1.74333	-0.000552248	-0.00150956	-0.000952898	-0.00104388	-0.0010122
1.745	-0.000559395	-0.00156039	-0.000973678	-0.00105568	-0.00101967
1.74666	-0.000564894	-0.00161414	-0.000992805	-0.00106432	-0.00102595
1.74833	-0.000568491	-0.00166889	-0.0010103	-0.00106886	-0.00102979
1.75	-0.000571441	-0.00172561	-0.00102295	-0.00106706	-0.00102786
1.75167	-0.00057289	-0.00178178	-0.00102952	-0.0010557	-0.00101574
1.75333	-0.000572292	-0.0018377	-0.00102616	-0.00103462	-0.000993585
1.755	-0.000572768	-0.00189029	-0.00101148	-0.00100159	-0.000958013
1.75666	-0.000573648	-0.00194221	-0.000985182	-0.000955586	-0.000910314
1.75833	-0.000573701	-0.00199223	-0.000947529	-0.000897758	-0.000850765
1.76	-0.000572805	-0.0020414	-0.000898552	-0.000828604	-0.000781367
1.76167	-0.000571508	-0.00208962	-0.000840027	-0.000747455	-0.000702991
1.76333	-0.000567489	-0.00213902	-0.000774104	-0.000656784	-0.000618211
1.765	-0.000562791	-0.00218872	-0.000701728	-0.000558489	-0.000527382
1.76666	-0.000558444	-0.00223887	-0.000623552	-0.000453542	-0.000431453
1.76833	-0.000555495	-0.00228959	-0.000542423	-0.000344848	-0.000332973
1.77	-0.000551672	-0.00234117	-0.000458543	-0.0002355	-0.000232195
1.77167	-0.000548145	-0.0023925	-0.000371889	-0.000127696	-0.000130067
1.77333	-0.000543367	-0.00244185	-0.000283039	-2.1e-05	-2.77e-05
1.775	-0.000537659	-0.00249003	-0.00019539	8.39e-05	7.21e-05
1.77666	-0.000529427	-0.0025374	-0.000107644	0.000186018	0.0001701
1.77833	-0.000521695	-0.0025819	-2.35e-05	0.00028507	0.00026616
1.78	-0.000513663	-0.00262548	5.74e-05	0.000381571	0.000358948
1.78167	-0.000506386	-0.00266875	0.000133542	0.00047397	0.000448812
1.78333	-0.000498764	-0.00271017	0.000206053	0.000561425	0.000537901
1.785	-0.000492418	-0.00274702	0.000275419	0.000644176	0.000625137
1.78666	-0.000486297	-0.0027801	0.000342035	0.000721758	0.000708652
1.78833	-0.000480725	-0.00280603	0.000404254	0.000794686	0.000790165
1.79	-0.000475074	-0.00282428	0.00046467	0.000860994	0.000869429
1.79167	-0.000469973	-0.00283454	0.000523436	0.000920225	0.000944795
1.79333	-0.000465643	-0.00283729	0.000578951	0.000972261	0.00101756
1.795	-0.000461539	-0.00283354	0.000633541	0.0010178	0.00108831
1.79666	-0.000456438	-0.00282194	0.000686631	0.00105536	0.00115708
1.79833	-0.000451465	-0.00280361	0.000736925	0.00108713	0.00122471
1.8	-0.000446241	-0.00277715	0.000784521	0.00111435	0.00129173
1.80167	-0.000439845	-0.00274275	0.0008305	0.00113747	0.00136019
1.80333	-0.000433074	-0.00269839	0.000875181	0.00115629	0.00143094
1.805	-0.000427725	-0.00264589	0.000920168	0.00117181	0.00150624
1.80666	-0.00042255	-0.00258395	0.000966185	0.00118356	0.00158472
1.80833	-0.000417025	-0.00251503	0.00101436	0.00119321	0.00166968
1.81	-0.000410652	-0.00243949	0.00106481	0.00119963	0.0017603
1.81167	-0.000404281	-0.00235757	0.00111909	0.00120459	0.00185924
1.81333	-0.000397536	-0.00227042	0.00117783	0.00120923	0.00196476
1.815	-0.000391444	-0.00217782	0.00124301	0.00121604	0.00208084
1.81666	-0.000386326	-0.00207838	0.00131492	0.00122326	0.00220672
1.81833	-0.000384176	-0.00197401	0.00139423	0.00123443	0.00234384
1.82	-0.000382872	-0.00186506	0.00148104	0.00125018	0.00249204
1.82167	-0.000380863	-0.00175233	0.00157803	0.00127325	0.0026549
1.82333	-0.000378678	-0.00163588	0.00168439	0.00130178	0.00283271
1.825	-0.000375621	-0.00151685	0.00180134	0.00134024	0.00302621
1.82666	-0.000372039	-0.00139505	0.00193226	0.00138912	0.00323704
1.82833	-0.000367888	-0.00127025	0.00207603	0.0014502	0.00346628
1.83	-0.000364416	-0.00114178	0.0022332	0.00152313	0.00371337
1.83167	-0.000360417	-0.00101226	0.00240449	0.00161209	0.00397882
1.83333	-0.000358241	-0.000882711	0.00259167	0.00171508	0.00426477
1.835	-0.000353896	-0.000751911	0.00279253	0.00183395	0.00456888
1.83666	-0.000350321	-0.00062286	0.00300864	0.0019685	0.00489093
1.83833	-0.000346969	-0.000496783	0.00323749	0.00211714	0.00523116
1.84	-0.000344417	-0.000373005	0.00348089	0.0022799	0.00558738
1.84167	-0.000340789	-0.000252199	0.00373676	0.0024563	0.00595809
1.84333	-0.00033921	-0.000135745	0.00400591	0.00264487	0.00634406
1.845	-0.000336933	-2.28e-05	0.00428859	0.00284598	0.00674405
1.84667	-0.000335108	8.67e-05	0.00458432	0.00306071	0.00715435
1.84833	-0.000332961	0.000192355	0.00489024	0.00328489	0.00757549
1.85	-0.000330543	0.000294749	0.00520573	0.00351932	0.00800447
1.85166	-0.000327022	0.000393696	0.00552905	0.00376292	0.00844054
1.85333	-0.000323378	0.000488843	0.0058576	0.00401377	0.00888289
1.855	-0.000318807	0.000579867	0.00619357	0.00427288	0.00933483
1.85667	-0.000313812	0.00066979	0.00653685	0.00454612	0.00979725
1.85833	-0.000310584	0.000757863	0.0068885	0.00483589	0.0102735
1.86	-0.000307581	0.000845933	0.00725238	0.00514609	0.0107659
1.86166	-0.000306499	0.000935927	0.0076326	0.00548243	0.0112769
1.86333	-0.000306768	0.00102982	0.00802819	0.00584607	0.0118046
1.865	-0.000308182	0.00112561	0.00844302	0.00623476	0.0123486
1.86667	-0.000308724	0.00122688	0.00887662	0.0066485	0.0129056
1.86833	-0.000309822	0.00133347	0.00932376	0.00708371	0.0134712
1.87	-0.000308174	0.00144849	0.00978028	0.00753419	0.01404
1.87166	-0.000304778	0.00157353	0.0102436	0.00799353	0.0146079
1.87333	-0.000301134	0.00171348	0.0107062	0.00845676	0.0151673
1.875	-0.000297342	0.00186962	0.0111629	0.00891593	0.0157135
1.87667	-0.000293418	0.00204683	0.0116104	0.00936486	0.0162407
1.87833	-0.000291718	0.00224725	0.0120429	0.0097974	0.0167438
1.88	-0.000291864	0.00247466	0.0124554	0.0102093	0.0172195
1.88166	-0.000291414	0.00273055	0.0128444	0.0105951	0.0176664
1.88333	-0.00029039	0.00301974	0.0132082	0.0109517	0.0180862
1.885	-0.000289069	0.00334583	0.0135472	0.011283	0.0184867
1.88667	-0.000287372	0.00371259	0.0138688	0.0116007	0.0188839
1.88833	-0.000284226	0.00412385	0.0141859	0.0119279	0.0193015
1.89	-0.000282427	0.00458553	0.0145173	0.0122966	0.0197702
1.89166	-0.000281475	0.00510013	0.0148909	0.0127465	0.0203203
1.89333	-0.000280972	0.00567123	0.0153339	0.0133118	0.0209792
1.895	-0.000279817	0.0063035	0.01587	0.0140208	0.0217641
1.89667	-0.000278812	0.00699954	0.0165142	0.0148859	0.0226785
1.89833	-0.00027611	0.00776276	0.0172772	0.0159057	0.0237152
1.9	-0.000273284	0.00859781	0.0181508	0.0170683	0.0248614
1.90166	-0.00027061	0.00950609	0.0191243	0.0183573	0.0261002
1.90333	-0.000268814	0.0104892	0.0201842	0.0197534	0.0274171
1.905	-0.000268119	0.0115499	0.0213199	0.0212391	0.0287998
1.90667	-0.000268995	0.0126886	0.0225146	0.0228052	0.0302429
1.90833	-0.00026907	0.0139062	0.0237636	0.0244425	0.03174
1.91	-0.000268543	0.0152039	0.0250609	0.0261463	0.0332873
1.91166	-0.000266864	0.0165822	0.0264037	0.0279119	0.0348821
1.91333	-0.000265233	0.0180393	0.0277856	0.0297394	0.0365236
1.915	-0.00026208	0.0195738	0.029208	0.0316237	0.0382081
1.91667	-0.000260003	0.0211799	0.0306678	0.0335623	0.0399344
1.91833	-0.000259175	0.0228562	0.0321653	0.0355526	0.0417015
1.92	-0.000259425	0.0245981	0.0336961	0.037595	0.043507
1.92166	-0.000259151	0.0264024	0.0352598	0.0396871	0.0453494
1.92333	-0.0002599	0.0282635	0.036854	0.0418304	0.0472268
1.925	-0.000259602	0.0301793	0.0384768	0.0440243	0.0491387
1.92667	-0.000258281	0.0321405	0.0401255	0.0462675	0.0510837
1.92833	-0.000256486	0.0341399	0.0418002	0.0485579	0.0530606
1.93	-0.000254718	0.036169	0.0435005	0.0508943	0.055068
1.93166	-0.000252376	0.0382212	0.0452245	0.0532733	0.0571053
1.93333	-0.000251003	0.0402869	0.0469721	0.0556934	0.0591681
1.935	-0.000249228	0.0423594	0.0487407	0.0581518	0.0612542
1.93667	-0.000247528	0.0444309	0.0505292	0.0606442	0.0633607
1.93833	-0.000245877	0.0464933	0.0523339	0.0631657	0.0654844
1.94	-0.000245025	0.0485379	0.0541517	0.0657133	0.0676193
1.94166	-0.000244876	0.0505569	0.0559787	0.0682801	0.0697648
1.94333	-0.000245025	0.0525422	0.0578138	0.070863	0.0719153
1.945	-0.000244948	0.0544869	0.0596524	0.0734576	0.0740659
1.94667	-0.000245367	0.056383	0.0614913	0.0760578	0.0762116
1.94833	-0.000244489	0.0582226	0.0633285	0.0786568	0.0783502
1.95	-0.000242311	0.0599996	0.065161	0.0812521	0.0804749
1.95166	-0.000240961	0.0617069	0.0669832	0.0838341	0.0825822
1.95333	-0.000239489	0.0633373	0.06879	0.0863968	0.0846666
1.955	-0.000237146	0.0648858	0.0705791	0.0889355	0.0867231
1.95667	-0.000236051	0.0663487	0.0723465	0.0914442	0.0887455
1.95833	-0.000236403	0.0677211	0.0740861	0.0939132	0.0907284
1.96	-0.00023653	0.0689992	0.0757948	0.0963396	0.0926667
1.96166	-0.000237128	0.0701798	0.0774706	0.0987165	0.0945558
1.96333	-0.00023775	0.0712608	0.0791078	0.101036	0.0963899
1.965	-0.000238197	0.0722383	0.0807002	0.103294	0.098166
1.96667	-0.00023787	0.0731088	0.082247	0.105485	0.0998795
1.96833	-0.000235721	0.0738708	0.0837442	0.107604	0.101524
1.97	-0.000233499	0.074525	0.0851873	0.109645	0.103097
1.97167	-0.000231477	0.0750692	0.0865729	0.111606	0.104597
1.97333	-0.000228883	0.0755035	0.0878994	0.113482	0.106018
1.975	-0.00022639	0.0758311	0.0891606	0.115268	0.107356
1.97666	-0.000226765	0.0760516	0.0903544	0.116958	0.10861
1.97833	-0.000226963	0.0761661	0.0914788	0.118551	0.109776
1.98	-0.000227761	0.0761756	0.0925317	0.120039	0.110851
1.98167	-0.000229058	0.0760845	0.0935097	0.121424	0.111831
1.98333	-0.000229904	0.0758929	0.0944142	0.122703	0.112718
1.985	-0.00022923	0.0756049	0.0952425	0.123876	0.113509
1.98666	-0.000229582	0.0752218	0.0959929	0.124941	0.114206
1.98833	-0.000229381	0.0747512	0.0966642	0.125898	0.114807
1.99	-0.00023023	0.0741929	0.0972565	0.126746	0.115312
1.99167	-0.000231603	0.0735509	0.0977688	0.127481	0.115723
1.99333	-0.000233724	0.072831	0.0981986	0.128107	0.116036
1.995	-0.000234771	0.072036	0.0985471	0.128621	0.116254
1.99666	-0.000236318	0.0711674	0.0988162	0.129026	0.116377
1.99833	-0.000236363	0.0702328	0.0990054	0.129322	0.116408
2	-0.000236137	0.0692368	0.0991154	0.129513	0.116345
2.00167	-0.000234366	0.0681824	0.0991502	0.129597	0.116196
2.00333	-0.000232094	0.067077	0.0991098	0.12958	0.115957
2.005	-0.000229848	0.065925	0.0989937	0.129461	0.115635
2.00666	-0.000228031	0.0647288	0.0988041	0.129243	0.115229
2.00833	-0.000226509	0.0634945	0.0985428	0.128928	0.114744
2.01	-0.000226382	0.062227	0.0982108	0.128521	0.114181
2.01167	-0.000227749	0.060929	0.0978117	0.128024	0.113546
2.01333	-0.000228618	0.0596058	0.0973474	0.127441	0.112839
2.015	-0.000228535	0.0582622	0.0968202	0.126773	0.112064
2.01667	-0.000228506	0.0569016	0.0962331	0.126028	0.111227
2.01833	-0.000228677	0.0555267	0.0955879	0.125205	0.11033
2.02	-0.00022708	0.0541428	0.0948868	0.124311	0.109378
2.02167	-0.000226307	0.0527538	0.0941341	0.123348	0.108374
2.02333	-0.000227336	0.0513639	0.0933339	0.122324	0.107322
2.025	-0.00022784	0.0499751	0.092488	0.121239	0.106225
2.02667	-0.000226922	0.048593	0.0916003	0.120099	0.105088
2.02833	-0.000227374	0.0472192	0.090675	0.118907	0.103912
2.03	-0.000227229	0.0458557	0.0897131	0.11767	0.102704
2.03167	-0.000226556	0.0445057	0.0887168	0.116389	0.101463
2.03333	-0.000225881	0.0431723	0.0876888	0.115069	0.100196
2.035	-0.000226054	0.0418558	0.086632	0.113715	0.098903
2.03667	-0.000225405	0.04056	0.0855456	0.11233	0.0975888
2.03833	-0.00022383	0.0392874	0.0844349	0.110915	0.0962548
2.04	-0.00022198	0.038037	0.0833	0.109476	0.0949039
2.04167	-0.000221656	0.036813	0.082144	0.108014	0.0935367
2.04333	-0.000221431	0.0356164	0.0809672	0.106532	0.0921569
2.045	-0.00022213	0.0344459	0.0797735	0.105033	0.0907658
2.04667	-0.000224726	0.0333015	0.0785625	0.103519	0.0893659
2.04833	-0.000226923	0.0321885	0.0773403	0.101991	0.0879602
2.05	-0.000228117	0.0311026	0.0761084	0.100454	0.0865532
2.05167	-0.00022956	0.0300452	0.0748704	0.0989106	0.0851437
2.05334	-0.000230826	0.0290187	0.0736301	0.0973627	0.0837357
2.055	-0.000230098	0.0280243	0.0723902	0.0958139	0.0823325
2.05667	-0.000229944	0.0270587	0.071151	0.0942686	0.0809353
2.05834	-0.000229316	0.0261243	0.0699147	0.0927266	0.0795452
2.06	-0.000228387	0.0252221	0.0686837	0.0911904	0.0781682
2.06167	-0.000227936	0.0243497	0.0674583	0.0896633	0.0768045
2.06334	-0.000228703	0.0235066	0.0662421	0.0881458	0.0754561
2.065	-0.000229851	0.0226939	0.0650378	0.0866413	0.0741243
2.06667	-0.000230978	0.0219102	0.0638457	0.0851527	0.0728115
2.06834	-0.00023316	0.021154	0.0626671	0.0836814	0.0715165
2.07	-0.000233393	0.0204257	0.0615054	0.0822289	0.0702417
2.07167	-0.000233504	0.0197251	0.0603587	0.0807989	0.0689888
2.07334	-0.000232239	0.0190497	0.0592279	0.0793913	0.0677597
2.075	-0.000231123	0.0183998	0.0581161	0.0780075	0.0665536
2.07667	-0.000227729	0.0177754	0.0570259	0.0766499	0.065373
2.07834	-0.000225907	0.0171756	0.0559567	0.0753192	0.0642193
2.08	-0.000224157	0.0166004	0.0549113	0.0740155	0.0630928
2.08167	-0.000223607	0.0160502	0.0538914	0.0727415	0.0619931
2.08334	-0.000223556	0.0155242	0.052897	0.0714977	0.060924
2.085	-0.000225203	0.0150205	0.0519265	0.0702847	0.0598849
2.08667	-0.000226305	0.0145384	0.0509802	0.0691048	0.0588756
2.08834	-0.000227056	0.0140751	0.05006	0.0679583	0.0578964
2.09	-0.000227855	0.0136308	0.0491668	0.0668434	0.0569493
2.09167	-0.000228928	0.0132029	0.0483015	0.065763	0.0560328
2.09334	-0.000229425	0.0127927	0.0474658	0.0647177	0.055149
2.09501	-0.000230468	0.0123991	0.0466628	0.0637072	0.054299
2.09667	-0.000232361	0.0120242	0.04589	0.0627321	0.0534842
2.09834	-0.00023358	0.0116663	0.0451463	0.0617969	0.0527035
2.1	-0.000233951	0.0113259	0.0444316	0.0608991	0.0519585
2.10167	-0.000233474	0.0110011	0.0437472	0.0600396	0.0512486
2.10334	-0.000233075	0.0106914	0.0430907	0.0592184	0.0505733
2.10501	-0.000231829	0.0103937	0.0424656	0.0584365	0.049932
2.10667	-0.000231233	0.0101078	0.041872	0.0576922	0.0493264
2.10834	-0.000230761	0.0098328	0.0413111	0.0569874	0.0487558
2.11001	-0.000231392	0.00956942	0.0407817	0.0563219	0.0482199
2.11167	-0.000231221	0.00931658	0.0402849	0.0556959	0.0477207
2.11334	-0.000231095	0.00907497	0.0398187	0.0551094	0.0472569
2.11501	-0.000230846	0.00884406	0.0393844	0.054561	0.0468282
2.11667	-0.000230572	0.00862527	0.03898	0.054051	0.0464338
2.11834	-0.000230019	0.00841505	0.0386046	0.0535785	0.046073
2.12001	-0.00023004	0.0082154	0.0382574	0.0531427	0.0457446
2.12167	-0.000229415	0.0080249	0.0379383	0.0527429	0.0454498
2.12334	-0.000227567	0.00784252	0.0376467	0.0523802	0.0451854
2.12501	-0.000226265	0.00766618	0.0373828	0.0520516	0.044951
2.12667	-0.000225542	0.00749789	0.0371467	0.0517575	0.0447475
2.12834	-0.000224468	0.00733457	0.036938	0.0514986	0.044572
2.13001	-0.000225468	0.00717686	0.0367559	0.0512732	0.0444225
2.13167	-0.000228141	0.00702495	0.0365973	0.0510782	0.0443019
2.13334	-0.000229866	0.00687919	0.0364622	0.0509145	0.0442085
2.13501	-0.000229815	0.00673783	0.03635	0.05078	0.0441406
2.13667	-0.000229041	0.00660206	0.0362587	0.0506718	0.0440987
2.13834	-0.000225772	0.00647182	0.0361876	0.0505887	0.0440832
2.14001	-0.000221901	0.0063455	0.036138	0.0505324	0.0440893
2.14168	-0.000219604	0.00622295	0.0361072	0.0505006	0.0441171
2.14334	-0.00021953	0.00610433	0.0360941	0.0504907	0.0441632
2.14501	-0.000221652	0.00598918	0.0361	0.0505026	0.0442263
2.14668	-0.000224219	0.00587702	0.0361231	0.0505358	0.0443049
2.14834	-0.000226737	0.00576937	0.0361609	0.0505859	0.0443998
2.15001	-0.000227231	0.00566448	0.0362142	0.050651	0.044507
2.15168	-0.000226779	0.00556301	0.0362815	0.0507313	0.0446299
2.15334	-0.000224831	0.00546389	0.0363585	0.050825	0.0447663
2.15501	-0.000224461	0.00536634	0.0364441	0.0509299	0.0449131
2.15668	-0.000224442	0.00526992	0.0365379	0.0510477	0.0450687
2.15834	-0.000225899	0.00517555	0.0366376	0.0511768	0.0452349
2.16001	-0.000227603	0.00508281	0.0367427	0.0513148	0.0454056
2.16168	-0.000228503	0.00499116	0.0368544	0.0514614	0.0455805
2.16334	-0.000228802	0.00490089	0.0369715	0.0516134	0.0457582
2.16501	-0.000228748	0.00481147	0.0370931	0.0517681	0.0459386
2.16668	-0.000227693	0.00472342	0.0372191	0.0519247	0.0461187
2.16834	-0.000226715	0.00463646	0.0373474	0.0520839	0.0463013
2.17001	-0.000227414	0.00455179	0.0374783	0.0522416	0.0464844
2.17168	-0.000228312	0.00447074	0.0376093	0.0523999	0.0466682
2.17334	-0.000228684	0.00439054	0.0377404	0.052557	0.0468495
2.17501	-0.000229757	0.00431115	0.0378695	0.0527113	0.0470288
2.17668	-0.000230804	0.0042315	0.037996	0.052859	0.0472017
2.17834	-0.000231153	0.00415163	0.0381172	0.0530012	0.0473689
2.18001	-0.000230434	0.00406866	0.0382341	0.0531365	0.0475285
2.18168	-0.000230842	0.00398629	0.0383454	0.0532648	0.0476804
2.18334	-0.000231299	0.00390388	0.0384508	0.0533859	0.0478227
2.18501	-0.000230457	0.00382316	0.0385506	0.0535004	0.0479571
2.18668	-0.000230238	0.00374342	0.0386435	0.0536065	0.0480814
2.18834	-0.000230461	0.00366573	0.0387287	0.0537032	0.048196
2.19001	-0.00022951	0.00358955	0.0388063	0.0537887	0.0483014
2.19168	-0.000228358	0.00351528	0.0388762	0.0538618	0.0483964
2.19334	-0.000229278	0.00344123	0.0389358	0.0539224	0.0484802
2.19501	-0.000229148	0.00336778	0.0389875	0.0539711	0.0485533
2.19668	-0.000229199	0.00329551	0.0390314	0.0540068	0.0486161
2.19835	-0.000229747	0.00322358	0.0390654	0.0540298	0.0486671
2.20001	-0.000229623	0.00315136	0.039089	0.0540413	0.0487062
2.20168	-0.000228875	0.00307968	0.0391046	0.0540408	0.0487319
2.20335	-0.000228279	0.00300845	0.0391102	0.0540263	0.0487439
2.20501	-0.000228704	0.0029384	0.0391051	0.0539959	0.0487401
2.20668	-0.000229453	0.00286743	0.0390898	0.0539517	0.0487221
2.20835	-0.000231548	0.00279724	0.0390654	0.0538923	0.0486908
2.21001	-0.000233192	0.00272727	0.0390306	0.0538173	0.0486469
2.21168	-0.000235334	0.00265736	0.0389849	0.0537283	0.0485901
2.21335	-0.000235828	0.00258729	0.0389282	0.053628	0.0485208
2.21501	-0.000235601	0.00252001	0.0388623	0.0535144	0.0484389
2.21668	-0.000233652	0.00245416	0.0387845	0.0533865	0.0483442
2.21835	-0.000232353	0.00238972	0.0386959	0.0532453	0.0482368
2.22001	-0.000229884	0.00232697	0.0385975	0.0530906	0.0481163
2.22168	-0.000227915	0.00226577	0.038489	0.0529217	0.0479846
2.22335	-0.000226868	0.00220558	0.0383688	0.0527389	0.0478402
2.22501	-0.000226921	0.00214629	0.0382409	0.0525435	0.0476831
2.22668	-0.000226473	0.00208772	0.0381037	0.0523359	0.0475134
2.22835	-0.000227419	0.00203047	0.037958	0.0521168	0.0473325
2.23001	-0.000228165	0.00197272	0.0378045	0.0518853	0.0471405
2.23168	-0.000229035	0.00191492	0.0376434	0.0516418	0.0469383
2.23335	-0.000230257	0.0018574	0.0374727	0.0513865	0.0467262
2.23502	-0.000230657	0.00180177	0.0372945	0.0511205	0.0465043
2.23668	-0.000230988	0.00174658	0.0371077	0.0508407	0.0462732
2.23835	-0.000232218	0.00169438	0.036913	0.0505489	0.0460309
2.24002	-0.00023275	0.00164319	0.036713	0.0502474	0.0457787
2.24168	-0.000232828	0.00159456	0.0365058	0.0499375	0.0455169
2.24335	-0.000234528	0.00154659	0.0362908	0.0496156	0.0452471
2.24501	-0.00023587	0.00150072	0.0360708	0.0492873	0.0449703
2.24668	-0.000236112	0.00145534	0.0358454	0.0489523	0.0446886
2.24835	-0.000235956	0.00141244	0.0356138	0.0486083	0.0444013
2.25002	-0.000235304	0.00136891	0.0353791	0.048254	0.0441097
2.25168	-0.000234626	0.00132583	0.0351439	0.0478945	0.0438122
2.25335	-0.000232929	0.00128286	0.0349057	0.0475266	0.0435091
2.25502	-0.000231761	0.00124036	0.0346653	0.0471517	0.0431994
2.25668	-0.000232461	0.00119769	0.0344226	0.0467721	0.0428854
2.25835	-0.000234209	0.00115624	0.0341783	0.0463884	0.0425669
2.26002	-0.00023506	0.00111521	0.0339303	0.0459987	0.0422455
2.26168	-0.000236659	0.00107496	0.0336808	0.0456044	0.0419197
2.26335	-0.00023893	0.00103452	0.0334303	0.0452046	0.0415926
2.26502	-0.000239307	0.000994347	0.0331799	0.0447992	0.041263
2.26668	-0.000238386	0.000955984	0.0329299	0.0443895	0.0409314
2.26835	-0.000237265	0.00092037	0.0326803	0.0439763	0.0405981
2.27002	-0.000236344	0.000886656	0.0324324	0.0435609	0.040266
2.27168	-0.000233701	0.000856311	0.0321853	0.0431431	0.0399331
2.27335	-0.000232631	0.000829211	0.0319391	0.0427228	0.0396005
2.27502	-0.000232334	0.000802707	0.0316935	0.0423015	0.0392672
2.27668	-0.000232361	0.000776025	0.031452	0.0418796	0.0389344
2.27835	-0.000233385	0.000749218	0.0312123	0.0414576	0.0386004
2.28002	-0.000235359	0.000721439	0.030975	0.0410367	0.038266
2.28168	-0.00023693	0.000692514	0.0307421	0.0406169	0.0379313
2.28335	-0.000238827	0.000664239	0.0305131	0.0401959	0.0375976
2.28502	-0.000240999	0.000637241	0.0302845	0.0397739	0.0372642
2.28668	-0.000242071	0.000611592	0.0300586	0.0393518	0.036932
2.28835	-0.000242618	0.000586917	0.0298358	0.0389304	0.0366012
2.29002	-0.000243766	0.000563843	0.0296151	0.0385106	0.0362713
2.29169	-0.000242914	0.000540769	0.0293957	0.0380942	0.0359434
2.29335	-0.00024184	0.000518046	0.02918	0.0376808	0.0356171
2.29502	-0.000240395	0.000495251	0.0289678	0.0372691	0.0352915
2.29669	-0.0002401	0.000474228	0.0287583	0.0368582	0.0349681
2.29835	-0.000238279	0.000452354	0.0285504	0.0364484	0.0346464
2.30002	-0.00023846	0.000431208	0.0283455	0.0360406	0.0343247
2.30169	-0.000238662	0.000410161	0.0281427	0.0356345	0.0340053
2.30335	-0.000239638	0.000390036	0.0279404	0.0352314	0.0336872
2.30502	-0.000240161	0.000369563	0.0277394	0.0348324	0.0333692
2.30669	-0.000242285	0.000350765	0.02754	0.034437	0.0330517
2.30835	-0.00024383	0.000333491	0.027342	0.0340458	0.0327357
2.31002	-0.000245473	0.000317017	0.027144	0.0336602	0.0324192
2.31169	-0.000246913	0.000300969	0.0269475	0.0332802	0.0321048
2.31335	-0.000247708	0.000284847	0.026751	0.0329047	0.0317926
2.31502	-0.000246633	0.000268124	0.0265545	0.0325345	0.0314827
2.31669	-0.000245485	0.000250777	0.0263569	0.0321686	0.0311743
2.31835	-0.000244364	0.000233852	0.0261599	0.0318064	0.0308676
2.32002	-0.000243668	0.000217602	0.0259607	0.0314471	0.0305607
2.32169	-0.000243743	0.000202326	0.0257593	0.0310928	0.0302537
2.32335	-0.000245338	0.000188224	0.0255559	0.0307435	0.0299466
2.32502	-0.000247183	0.000175895	0.025351	0.0303989	0.0296413
2.32669	-0.000249381	0.000163544	0.0251432	0.030059	0.029338
2.32836	-0.000249956	0.000150771	0.0249345	0.0297249	0.029038
2.33002	-0.000249408	0.000138998	0.024725	0.0293958	0.0287407
2.33169	-0.000247686	0.0001284	0.0245138	0.0290705	0.0284474
2.33336	-0.000245339	0.000116379	0.0243003	0.02875	0.0281555
2.33502	-0.00024189	0.000104805	0.0240856	0.0284345	0.0278654
2.33669	-0.000240339	9.46e-05	0.0238677	0.0281239	0.0275775
2.33835	-0.000239742	8.29e-05	0.0236468	0.0278185	0.027292
2.34002	-0.00023957	7.03e-05	0.0234249	0.0275183	0.0270084
2.34169	-0.000240022	5.86e-05	0.0232009	0.0272241	0.0267285
2.34336	-0.000241397	4.71e-05	0.0229753	0.0269356	0.0264529
2.34502	-0.000241601	3.56e-05	0.0227498	0.0266537	0.0261786
2.34669	-0.000241623	2.62e-05	0.0225255	0.0263773	0.025909
2.34836	-0.000242019	1.75e-05	0.0222994	0.0261065	0.025643
2.35002	-0.000242368	9.24e-06	0.0220747	0.0258407	0.0253794
2.35169	-0.000242245	1.04e-06	0.0218499	0.0255795	0.0251182
2.35336	-0.000243444	-6.93e-06	0.0216256	0.0253231	0.0248633
2.35502	-0.000245123	-1.53e-05	0.0214007	0.0250712	0.0246119
2.35669	-0.000247427	-2.35e-05	0.0211781	0.024826	0.0243644
2.35836	-0.000249476	-3.13e-05	0.0209562	0.0245858	0.0241243
2.36002	-0.000251422	-3.83e-05	0.020737	0.0243517	0.0238902
2.36169	-0.000251819	-4.65e-05	0.0205188	0.0241217	0.0236603
2.36336	-0.000251313	-5.53e-05	0.0203033	0.0238963	0.0234347
2.36502	-0.00024966	-6.43e-05	0.0200896	0.023674	0.0232146
2.36669	-0.000247533	-7.47e-05	0.0198777	0.0234561	0.0229979
2.36836	-0.000246606	-8.47e-05	0.0196694	0.0232421	0.0227848
2.37002	-0.00024648	-9.39e-05	0.0194662	0.0230337	0.0225779
2.37169	-0.000246683	-0.000102427	0.0192664	0.022832	0.0223771
2.37336	-0.000246933	-0.000110649	0.0190721	0.0226369	0.0221829
2.37502	-0.000247584	-0.000116923	0.0188844	0.0224483	0.0219954
2.37669	-0.000246635	-0.000124047	0.0187001	0.0222659	0.0218153
2.37836	-0.000245312	-0.000130869	0.0185191	0.0220888	0.0216401
2.38002	-0.000243536	-0.000138043	0.0183449	0.0219151	0.0214715
2.38169	-0.000242635	-0.000144694	0.0181757	0.0217453	0.021308
2.38336	-0.000241764	-0.000152617	0.0180099	0.0215793	0.02115
2.38503	-0.000241768	-0.000160314	0.0178508	0.0214177	0.0209972
2.38669	-0.000242744	-0.000167487	0.0176986	0.0212618	0.02085
2.38836	-0.000245271	-0.000173607	0.0175512	0.0211119	0.0207071
2.39003	-0.000247746	-0.000179724	0.0174085	0.0209674	0.0205692
2.39169	-0.000250265	-0.000184521	0.0172743	0.0208281	0.0204367
2.39336	-0.000252932	-0.000189245	0.0171441	0.0206933	0.0203091
2.39503	-0.000255077	-0.000193848	0.0170185	0.0205618	0.0201875
2.39669	-0.000256522	-0.000199525	0.0168978	0.0204333	0.0200716
2.39836	-0.000257894	-0.000206203	0.0167822	0.0203099	0.0199614
2.40003	-0.00025982	-0.00021228	0.0166705	0.0201913	0.0198559
2.40169	-0.000261273	-0.000218033	0.0165657	0.0200782	0.0197545
2.40336	-0.000261877	-0.000224082	0.0164666	0.0199701	0.0196583
2.40503	-0.000262055	-0.00022886	0.0163738	0.0198678	0.0195666
2.40669	-0.000262079	-0.000232814	0.0162862	0.0197684	0.0194796
2.40836	-0.000260553	-0.000238338	0.0162034	0.0196728	0.0193982
2.41003	-0.000258524	-0.000243409	0.0161248	0.0195815	0.019323
2.41169	-0.00025742	-0.000247805	0.0160524	0.0194945	0.0192515
2.41336	-0.000256565	-0.000252125	0.0159838	0.0194121	0.0191852
2.41503	-0.000254991	-0.000255846	0.0159207	0.0193351	0.0191235
2.41669	-0.000254745	-0.000258898	0.0158625	0.0192621	0.0190661
2.41836	-0.000255449	-0.000261104	0.0158088	0.0191908	0.0190121
2.42003	-0.000255828	-0.000263887	0.0157573	0.0191228	0.0189619
2.4217	-0.000255386	-0.000266867	0.0157093	0.0190567	0.0189146
2.42336	-0.000255238	-0.000269946	0.0156651	0.0189933	0.0188706
2.42503	-0.000254713	-0.000271973	0.0156243	0.0189327	0.0188279
2.4267	-0.000254214	-0.000274647	0.0155862	0.0188766	0.0187882
2.42836	-0.000253243	-0.000276223	0.0155517	0.0188235	0.0187513
2.43003	-0.000253494	-0.000277847	0.0155209	0.0187742	0.018718
2.43169	-0.000253923	-0.000278896	0.0154921	0.0187278	0.0186878
2.43336	-0.000254501	-0.000280421	0.0154666	0.0186838	0.0186605
2.43503	-0.000254401	-0.000281243	0.0154441	0.0186417	0.0186361
2.4367	-0.000256094	-0.000281665	0.0154249	0.0186027	0.0186145
2.43836	-0.000257939	-0.000279538	0.0154083	0.0185651	0.0185957
2.44003	-0.000260208	-0.000276809	0.0153943	0.0185292	0.0185788
2.4417	-0.000261804	-0.000271179	0.0153821	0.0184952	0.0185658
2.44336	-0.0002639	-0.000263353	0.0153725	0.0184649	0.0185547
2.44503	-0.000264154	-0.000252879	0.0153647	0.0184357	0.0185452
2.4467	-0.000263306	-0.000242181	0.0153587	0.0184106	0.0185359
2.44836	-0.00026176	-0.000227735	0.0153561	0.0183891	0.0185276
2.45003	-0.000259964	-0.000211714	0.0153558	0.0183725	0.0185198
2.4517	-0.000258168	-0.000191466	0.0153566	0.0183588	0.0185138
2.45336	-0.000256745	-0.000167667	0.0153611	0.0183504	0.0185095
2.45503	-0.000256072	-0.000136864	0.0153681	0.0183448	0.0185078
2.4567	-0.000255923	-9.97e-05	0.0153774	0.0183431	0.0185105
2.45836	-0.00025645	-5.41e-05	0.0153895	0.018345	0.0185175
2.46003	-0.00025663	-1.28e-06	0.0154067	0.0183518	0.0185288
2.4617	-0.000257356	6.06e-05	0.0154263	0.0183625	0.0185445
2.46336	-0.000257233	0.000132146	0.0154507	0.0183794	0.0185649
2.46503	-0.000257734	0.000212799	0.0154806	0.0184025	0.0185862
2.4667	-0.000258203	0.000305281	0.015517	0.018431	0.0186078
2.46836	-0.000259068	0.000411433	0.0155582	0.0184653	0.0186295
2.47003	-0.000259588	0.00053426	0.0156063	0.0185073	0.0186522
2.4717	-0.000260779	0.000675011	0.0156612	0.0185564	0.0186759
2.47336	-0.000261373	0.000838605	0.0157222	0.0186141	0.018703
2.47503	-0.000261273	0.00102635	0.0157893	0.0186819	0.0187358
2.4767	-0.000260351	0.00124067	0.0158657	0.0187599	0.0187734
2.47837	-0.000259731	0.00148314	0.015952	0.0188465	0.0188154
2.48003	-0.000258538	0.00175796	0.0160486	0.0189431	0.0188609
2.4817	-0.00025707	0.00206656	0.0161563	0.019049	0.0189096
2.48337	-0.000256373	0.00241081	0.016276	0.0191646	0.0189589
2.48503	-0.000256126	0.00279634	0.0164075	0.0192899	0.0190101
2.4867	-0.000255201	0.00322635	0.0165493	0.0194281	0.0190626
2.48837	-0.000254725	0.00370359	0.0167024	0.0195782	0.0191186
2.49003	-0.000254376	0.0042331	0.0168679	0.0197393	0.0191766
2.4917	-0.000253724	0.00482113	0.0170462	0.0199114	0.0192368
2.49337	-0.000253545	0.00547099	0.0172377	0.0200946	0.0192984
2.49503	-0.00025362	0.00618769	0.017443	0.0202862	0.0193611
2.4967	-0.000254418	0.00697665	0.017661	0.0204858	0.0194218
2.49837	-0.000254441	0.00784152	0.0178919	0.0206939	0.0194815
2.50003	-0.000254743	0.00878695	0.018135	0.0209095	0.0195408
2.5017	-0.000255272	0.0098186	0.0183885	0.0211313	0.019599
2.50337	-0.000256323	0.0109425	0.0186524	0.0213581	0.0196543
2.50503	-0.000256875	0.0121625	0.0189269	0.0215895	0.0197086
2.5067	-0.000259548	0.0134848	0.019211	0.0218249	0.0197602
2.50837	-0.000262294	0.0149143	0.0195017	0.0220628	0.0198071
2.51003	-0.000263613	0.0164539	0.0197987	0.022303	0.0198488
2.5117	-0.000264064	0.0181073	0.0201021	0.0225444	0.0198865
2.51337	-0.000263464	0.0198795	0.0204083	0.0227841	0.0199183
2.51503	-0.00026062	0.0217724	0.0207143	0.0230211	0.0199448
2.5167	-0.000258251	0.0237896	0.0210209	0.0232538	0.0199674
2.51837	-0.000257479	0.0259361	0.0213258	0.0234806	0.0199863
2.52004	-0.000258026	0.0282125	0.0216261	0.0237002	0.0200014
2.5217	-0.000259372	0.0306226	0.0219207	0.023914	0.0200118
2.52337	-0.000261639	0.0331707	0.0222064	0.024119	0.0200178
2.52503	-0.000262211	0.0358574	0.0224809	0.0243141	0.020019
2.5267	-0.000262636	0.038682	0.0227424	0.0244992	0.0200161
2.52837	-0.000262012	0.0416467	0.0229878	0.0246741	0.0200077
2.53003	-0.000262214	0.04475	0.0232155	0.0248377	0.0199965
2.5317	-0.000262864	0.0479895	0.0234268	0.0249912	0.019983
2.53337	-0.000264211	0.0513645	0.0236195	0.0251351	0.0199652
2.53504	-0.000263908	0.0548718	0.0237917	0.0252691	0.0199434
2.5367	-0.000263782	0.0585092	0.0239414	0.0253944	0.0199215
2.53837	-0.000262331	0.0622726	0.0240677	0.0255101	0.0198996
2.54004	-0.000260983	0.066157	0.0241689	0.0256176	0.0198776
2.5417	-0.000260488	0.0701574	0.0242431	0.0257199	0.0198599
2.54337	-0.000261391	0.0742669	0.0242902	0.025818	0.019848
2.54504	-0.000262646	0.0784779	0.0243112	0.0259136	0.0198397
2.5467	-0.000264801	0.0827838	0.0243055	0.0260102	0.0198356
2.54837	-0.000265828	0.0871775	0.0242722	0.0261084	0.0198365
2.55004	-0.000265579	0.0916492	0.0242136	0.0262088	0.0198451
2.5517	-0.000265278	0.0961944	0.0241288	0.0263154	0.0198613
2.55337	-0.000264399	0.100804	0.0240181	0.026432	0.0198869
2.55504	-0.000261723	0.105466	0.0238833	0.0265609	0.0199255
2.5567	-0.000259772	0.110171	0.0237257	0.026706	0.019978
2.55837	-0.000259046	0.114909	0.0235443	0.0268722	0.0200417
2.56004	-0.000257549	0.119666	0.0233433	0.0270604	0.0201205
2.5617	-0.000256979	0.124433	0.0231237	0.0272738	0.0202145
2.56337	-0.000258481	0.129198	0.0228862	0.0275155	0.0203227
2.56504	-0.000260033	0.133951	0.0226322	0.0277895	0.0204482
2.5667	-0.000261561	0.138681	0.0223662	0.0280978	0.0205916
2.56837	-0.000263859	0.143378	0.0220874	0.0284452	0.0207511
2.57004	-0.00026623	0.148029	0.021799	0.0288337	0.0209302
2.57171	-0.000268275	0.152625	0.021503	0.0292662	0.0211294
2.57337	-0.00027059	0.157156	0.0212013	0.029746	0.0213464
2.57504	-0.000271581	0.161611	0.0208952	0.0302754	0.0215848
2.57671	-0.0002722	0.16598	0.0205867	0.030858	0.0218434
2.57837	-0.000271871	0.170253	0.0202775	0.0314958	0.0221189
2.58004	-0.00027097	0.174421	0.0199701	0.0321899	0.0224111
2.58171	-0.000269901	0.178474	0.0196666	0.0329401	0.0227197
2.58337	-0.000269306	0.182404	0.0193661	0.0337491	0.0230398
2.58504	-0.00026981	0.186202	0.0190739	0.0346126	0.0233735
2.58671	-0.00027019	0.189863	0.0187895	0.0355315	0.0237201
2.58837	-0.000269491	0.193376	0.0185147	0.0365071	0.024078
2.59004	-0.000268488	0.196738	0.0182503	0.0375395	0.0244458
2.59171	-0.000267438	0.19994	0.0179989	0.0386254	0.024823
2.59337	-0.000265338	0.202979	0.0177592	0.0397646	0.0252063
2.59504	-0.000263062	0.205846	0.0175327	0.040953	0.0255907
2.59671	-0.000262866	0.208538	0.0173203	0.0421851	0.0259741
2.59837	-0.000263273	0.211051	0.0171234	0.0434549	0.0263532
2.60004	-0.000263526	0.213383	0.0169424	0.0447576	0.0267259
2.60171	-0.000263627	0.215529	0.0167773	0.0460877	0.0270889
2.60337	-0.000265525	0.21749	0.0166302	0.04744	0.0274426
2.60504	-0.00026642	0.219265	0.0164997	0.0488085	0.0277834
2.60671	-0.000266062	0.220855	0.0163851	0.0501852	0.0281101
2.60837	-0.000266656	0.222255	0.0162868	0.0515639	0.0284181
2.61004	-0.000267902	0.223469	0.016206	0.0529367	0.0287048
2.61171	-0.000267429	0.224494	0.0161398	0.0542943	0.0289673
2.61338	-0.000267955	0.225332	0.016089	0.0556263	0.0292042
2.61504	-0.00026931	0.225983	0.0160535	0.0569261	0.0294118
2.61671	-0.000270117	0.22645	0.0160324	0.0581816	0.0295902
2.61837	-0.000270897	0.226736	0.0160233	0.059384	0.0297387
2.62004	-0.000271297	0.226844	0.0160268	0.0605253	0.0298561
2.62171	-0.000270149	0.226773	0.0160418	0.0615979	0.0299403
2.62337	-0.000268846	0.226532	0.0160663	0.0625917	0.029992
2.62504	-0.00026749	0.22612	0.0160996	0.0635007	0.0300108
2.62671	-0.000265762	0.225544	0.016141	0.0643148	0.0299958
2.62838	-0.000265636	0.224808	0.0161893	0.0650274	0.0299477
2.63004	-0.000266386	0.223919	0.0162421	0.0656313	0.0298681
2.63171	-0.000267365	0.22288	0.0162981	0.0661229	0.0297569
2.63338	-0.000268621	0.221699	0.0163547	0.0664951	0.0296142
2.63504	-0.000270126	0.220378	0.0164118	0.0667488	0.029443
2.63671	-0.000270382	0.218922	0.0164671	0.0668798	0.0292431
2.63838	-0.000270587	0.217338	0.0165213	0.0668885	0.0290167
2.64004	-0.000270615	0.215631	0.016574	0.0667726	0.0287669
2.64171	-0.000270919	0.213807	0.0166239	0.0665357	0.0284964
2.64338	-0.000271247	0.211871	0.0166687	0.0661768	0.0282062
2.64504	-0.000272296	0.209831	0.0167079	0.0657003	0.0279009
2.64671	-0.000273494	0.207691	0.0167378	0.0651091	0.0275806
2.64838	-0.00027464	0.205459	0.016758	0.06441	0.0272485
2.65004	-0.000275007	0.20314	0.0167683	0.0636075	0.026907
2.65171	-0.000275222	0.20074	0.0167692	0.0627096	0.0265579
2.65338	-0.000275865	0.198267	0.0167592	0.0617226	0.0262018
2.65504	-0.000276759	0.195725	0.0167405	0.060654	0.0258434
2.65671	-0.000277105	0.193119	0.0167111	0.0595113	0.0254829
2.65838	-0.000277531	0.190455	0.0166724	0.0583025	0.0251213
2.66005	-0.000277585	0.187738	0.016623	0.057036	0.024761
2.66171	-0.000276689	0.184972	0.0165645	0.055721	0.0244046
2.66338	-0.000275246	0.182165	0.0164967	0.0543659	0.024052
2.66505	-0.000274125	0.179322	0.016421	0.0529811	0.0237057
2.66671	-0.000274125	0.176451	0.0163368	0.0515742	0.0233663
2.66838	-0.000273953	0.173553	0.0162447	0.0501544	0.0230359
2.67005	-0.000273652	0.170634	0.016145	0.0487272	0.0227145
2.67171	-0.000274271	0.167701	0.0160386	0.0473034	0.0224024
2.67338	-0.000275365	0.164756	0.0159257	0.0458865	0.0220994
2.67505	-0.000274664	0.161806	0.0158061	0.0444845	0.0218077
2.67671	-0.000274908	0.158853	0.0156832	0.0431022	0.0215266
2.67838	-0.000275033	0.155903	0.0155577	0.0417468	0.0212577
2.68005	-0.000274015	0.152956	0.0154294	0.0404199	0.0210006
2.68171	-0.000272174	0.150019	0.0152997	0.0391279	0.0207561
2.68338	-0.000271105	0.147091	0.0151704	0.0378735	0.0205222
2.68505	-0.000269336	0.144179	0.0150399	0.0366605	0.0202995
2.68671	-0.000268589	0.141285	0.0149076	0.0354899	0.0200862
2.68838	-0.000268336	0.138413	0.0147766	0.0343647	0.0198835
2.69005	-0.000268256	0.135563	0.0146462	0.033285	0.0196909
2.69171	-0.000269826	0.132739	0.0145173	0.0322518	0.0195097
2.69338	-0.000271997	0.129945	0.014391	0.0312649	0.0193368
2.69505	-0.000274397	0.12718	0.0142677	0.0303254	0.0191741
2.69671	-0.000277023	0.124448	0.0141469	0.0294333	0.0190199
2.69838	-0.000280221	0.121754	0.0140305	0.0285871	0.0188738
2.70005	-0.000281125	0.119096	0.0139173	0.0277855	0.0187342
2.70171	-0.000280828	0.116477	0.0138078	0.0270281	0.0186033
2.70338	-0.00027905	0.113897	0.013703	0.0263134	0.0184788
2.70505	-0.000276997	0.111356	0.0136016	0.0256375	0.0183614
2.70671	-0.000275173	0.108855	0.0135014	0.0250011	0.0182516
2.70838	-0.000274645	0.106396	0.0134039	0.0244028	0.0181481
2.71005	-0.000276062	0.103979	0.0133098	0.0238411	0.0180514
2.71171	-0.000278335	0.101605	0.0132186	0.0233123	0.017962
2.71338	-0.00028081	0.0992769	0.0131315	0.0228169	0.0178776
2.71505	-0.000282708	0.0969943	0.0130497	0.0223517	0.0177976
2.71672	-0.000283657	0.0947565	0.0129735	0.0219144	0.0177227
2.71838	-0.000282934	0.0925631	0.0129001	0.0215008	0.017651
2.72005	-0.000281737	0.0904178	0.01283	0.0211124	0.0175818
2.72172	-0.000279615	0.0883174	0.0127633	0.0207464	0.0175179
2.72338	-0.000276472	0.0862634	0.0126993	0.0204012	0.0174591
2.72505	-0.000273928	0.0842568	0.0126364	0.0200773	0.0174046
2.72672	-0.00027246	0.0822967	0.0125764	0.0197739	0.0173552
2.72838	-0.000271513	0.0803793	0.0125179	0.0194881	0.0173102
2.73005	-0.000271787	0.078507	0.0124615	0.0192198	0.017268
2.73172	-0.000273682	0.0766779	0.0124077	0.0189671	0.0172272
2.73338	-0.000275276	0.0748919	0.012356	0.0187284	0.017189
2.73505	-0.000276394	0.0731487	0.0123061	0.0185026	0.0171517
2.73672	-0.000277267	0.0714503	0.0122578	0.018289	0.0171164
2.73838	-0.000277869	0.069793	0.0122099	0.0180857	0.0170817
2.74005	-0.00027822	0.0681771	0.0121609	0.0178924	0.0170485
2.74172	-0.000279271	0.0666015	0.0121147	0.0177083	0.017016
2.74338	-0.000280872	0.0650666	0.0120689	0.0175321	0.0169847
2.74505	-0.000282518	0.0635695	0.0120253	0.0173641	0.0169531
2.74672	-0.000284408	0.0621126	0.0119831	0.0172035	0.0169219
2.74838	-0.000285204	0.060695	0.0119437	0.0170493	0.0168915
2.75005	-0.000284677	0.0593148	0.0119024	0.016901	0.0168601
2.75172	-0.000283377	0.0579698	0.0118621	0.0167589	0.0168281
2.75339	-0.000282059	0.0566621	0.0118205	0.0166204	0.0167958
2.75505	-0.000280219	0.0553886	0.0117798	0.0164858	0.0167632
2.75672	-0.000279352	0.0541495	0.0117391	0.0163561	0.0167266
2.75839	-0.000279907	0.0529444	0.0117004	0.0162301	0.0166876
2.76005	-0.000281084	0.0517724	0.011663	0.0161068	0.0166453
2.76172	-0.000282381	0.0506327	0.0116278	0.0159881	0.0165985
2.76338	-0.000283254	0.0495252	0.011593	0.0158724	0.0165469
2.76505	-0.000282925	0.0484484	0.0115571	0.0157578	0.0164937
2.76672	-0.000282224	0.0474025	0.0115205	0.0156438	0.0164371
2.76839	-0.000280974	0.0463874	0.0114836	0.015531	0.016377
2.77005	-0.000279204	0.0454006	0.0114452	0.0154169	0.0163142
2.77172	-0.000278528	0.0444419	0.0114054	0.0153034	0.0162469
2.77339	-0.000279576	0.0435093	0.0113667	0.0151907	0.0161747
2.77505	-0.000279924	0.042602	0.011328	0.0150796	0.0160981
2.77672	-0.00028087	0.0417201	0.0112871	0.0149676	0.0160157
2.77839	-0.00028229	0.0408635	0.0112461	0.0148585	0.0159275
2.78005	-0.000283337	0.0400307	0.0112051	0.0147487	0.0158354
2.78172	-0.000284561	0.0392224	0.0111619	0.0146386	0.0157374
2.78339	-0.000286264	0.0384379	0.0111169	0.0145275	0.0156328
2.78505	-0.000287418	0.0376752	0.011072	0.0144181	0.0155243
2.78672	-0.000288348	0.0369336	0.0110256	0.0143068	0.0154114
2.78839	-0.000289004	0.036213	0.0109786	0.014196	0.0152925
2.79005	-0.000287985	0.0355117	0.0109332	0.014085	0.0151691
2.79172	-0.000286236	0.0348295	0.0108877	0.0139737	0.015042
2.79339	-0.000285286	0.0341661	0.0108417	0.013861	0.0149098
2.79505	-0.000284734	0.0335215	0.0107967	0.0137471	0.0147736
2.79672	-0.000284756	0.0328939	0.0107493	0.0136329	0.0146349
2.79839	-0.000285328	0.0322848	0.0106982	0.0135186	0.0144932
2.80005	-0.000287252	0.0316914	0.010645	0.0134063	0.014351
2.80172	-0.000288277	0.0311138	0.0105896	0.0132959	0.0142091
2.80339	-0.000289351	0.0305519	0.0105311	0.0131911	0.0140691
2.80505	-0.000289303	0.0300063	0.0104718	0.0130913	0.0139317
2.80672	-0.000289727	0.0294741	0.0104122	0.0129992	0.0138015
2.80839	-0.000289976	0.0289566	0.0103512	0.012916	0.0136777
2.81006	-0.00029155	0.0284529	0.010289	0.0128443	0.0135642
2.81172	-0.000292349	0.0279607	0.0102245	0.0127872	0.0134629
2.81339	-0.000294294	0.0274794	0.0101567	0.0127492	0.0133779
2.81506	-0.000295916	0.0270096	0.0100856	0.0127345	0.0133097
2.81672	-0.000295688	0.0265508	0.0100125	0.0127488	0.013266
2.81839	-0.00029381	0.026103	0.0099362	0.0128011	0.013251
2.82006	-0.000292033	0.0256651	0.00985908	0.0128967	0.0132701
2.82172	-0.000291081	0.0252373	0.00978119	0.0130445	0.0133292
2.82339	-0.000290531	0.0248189	0.00970208	0.0132523	0.0134393
2.82506	-0.000291382	0.0244082	0.00962047	0.0135312	0.0136059
2.82672	-0.000294132	0.0240056	0.00953763	0.0138899	0.0138378
2.82839	-0.000297031	0.0236124	0.00945349	0.0143424	0.0141469
2.83006	-0.000298332	0.0232268	0.00936834	0.0149021	0.0145445
2.83172	-0.000298629	0.022849	0.00928359	0.0155863	0.0150411
2.83339	-0.000299279	0.0224799	0.00920071	0.0164112	0.0156513
2.83506	-0.000298305	0.0221171	0.00911832	0.0173942	0.016389
2.83672	-0.000296112	0.021759	0.00903667	0.018553	0.0172685
2.83839	-0.000294321	0.0214083	0.00895778	0.0199068	0.0183071
2.84006	-0.000293107	0.0210633	0.00888341	0.0214747	0.0195203
2.84172	-0.000290941	0.0207239	0.00881365	0.023276	0.0209247
2.84339	-0.000289873	0.0203907	0.00875235	0.0253314	0.0225405
2.84506	-0.000291247	0.0200655	0.00870168	0.0276625	0.0243852
2.84673	-0.00029267	0.0197447	0.00866329	0.0302895	0.0264751
2.84839	-0.000294442	0.0194286	0.00863857	0.0332319	0.0288289
2.85006	-0.000297239	0.0191167	0.00863289	0.0365087	0.0314667
2.85173	-0.000299336	0.0188089	0.00864932	0.040139	0.0344031
2.85339	-0.000299784	0.0185037	0.00869327	0.0441392	0.0376552
2.85506	-0.000299734	0.0182025	0.00876927	0.0485242	0.0412385
2.85672	-0.000299581	0.0179051	0.00888502	0.053308	0.0451699
2.85839	-0.000298903	0.0176126	0.00904537	0.0585031	0.0494593
2.86006	-0.000298151	0.0173239	0.00925692	0.0641168	0.054118
2.86173	-0.000297977	0.0170388	0.00952903	0.0701534	0.0591562
2.86339	-0.000297829	0.0167569	0.00987146	0.0766181	0.0645831
2.86506	-0.000296909	0.0164801	0.0102912	0.0835104	0.0704013
2.86673	-0.00029579	0.0162056	0.0108004	0.0908282	0.0766144
2.86839	-0.000295318	0.0159336	0.0114121	0.0985658	0.083225
2.87006	-0.000294993	0.0156657	0.0121353	0.106719	0.0902318
2.87173	-0.000295963	0.0154	0.012984	0.115275	0.0976312
2.87339	-0.000297307	0.0151365	0.0139728	0.124219	0.105418
2.87506	-0.000298876	0.0148763	0.0151167	0.13354	0.113587
2.87673	-0.000299895	0.0146196	0.0164296	0.14322	0.12213
2.87839	-0.000299767	0.0143647	0.0179282	0.153239	0.131034
2.88006	-0.000299292	0.0141143	0.0196259	0.163577	0.140285
2.88173	-0.000298992	0.0138664	0.0215401	0.174214	0.14987
2.88339	-0.000298293	0.0136208	0.0236832	0.18512	0.159771
2.88506	-0.000297592	0.0133779	0.0260705	0.19627	0.169967
2.88673	-0.00029779	0.013139	0.0287147	0.207636	0.18044
2.88839	-0.000296538	0.0129025	0.0316302	0.219188	0.191169
2.89006	-0.000295788	0.0126698	0.0348264	0.230899	0.202132
2.89173	-0.000297085	0.0124412	0.0383157	0.242742	0.213307
2.89339	-0.00029789	0.0122157	0.0421059	0.254692	0.224673
2.89506	-0.000299368	0.0119926	0.046207	0.26672	0.23621
2.89673	-0.000301595	0.0117728	0.0506248	0.278803	0.247895
2.89839	-0.000302922	0.0115542	0.055364	0.290922	0.259708
2.90006	-0.000302201	0.0113375	0.060429	0.303051	0.27163
2.90173	-0.000302172	0.0111246	0.0658205	0.315168	0.283641
2.9034	-0.000301344	0.0109148	0.0715352	0.327255	0.295722
2.90506	-0.000300592	0.0107073	0.0775711	0.339292	0.307857
2.90673	-0.000299664	0.0105039	0.0839227	0.351258	0.320027
2.9084	-0.000299313	0.0103038	0.0905802	0.363139	0.332216
2.91006	-0.000298667	0.0101067	0.0975373	0.374922	0.344408
2.91173	-0.000298596	0.00991196	0.104785	0.386593	0.356585
2.9134	-0.000298948	0.00972028	0.112309	0.398145	0.368735
2.91506	-0.00029975	0.00953124	0.120096	0.409568	0.380848
2.91673	-0.000300375	0.00934497	0.128132	0.420855	0.392913
2.9184	-0.000300946	0.00916065	0.136398	0.431998	0.404916
2.92006	-0.000300295	0.00898003	0.144878	0.442993	0.416851
2.92173	-0.000299094	0.008803	0.153552	0.453832	0.428707
2.9234	-0.000297695	0.00862907	0.162403	0.464512	0.440474
2.92506	-0.000296872	0.00845843	0.171412	0.475035	0.452142
2.92673	-0.000296575	0.0082898	0.180557	0.485395	0.463709
2.9284	-0.0002984	0.0081242	0.189814	0.495598	0.475164
2.93006	-0.000300925	0.0079619	0.199167	0.505642	0.486503
2.93173	-0.000303594	0.00780187	0.208593	0.515538	0.497724
2.9334	-0.000305592	0.00764442	0.218075	0.525277	0.508824
2.93506	-0.000306513	0.00749062	0.227598	0.534868	0.519798
2.93673	-0.000305684	0.00733912	0.237145	0.544306	0.530645
2.9384	-0.000303409	0.00718817	0.246699	0.553601	0.541364
2.94006	-0.000300917	0.00704084	0.256247	0.562749	0.551951
2.94173	-0.000299421	0.00689597	0.265772	0.571763	0.562404
2.9434	-0.000298301	0.00675534	0.275261	0.580646	0.572724
2.94507	-0.00029848	0.00661681	0.284705	0.589408	0.582906
2.94673	-0.000299606	0.0064831	0.294093	0.598047	0.592948
2.9484	-0.000301901	0.00635182	0.303414	0.60657	0.60285
2.95006	-0.000303395	0.00622249	0.312662	0.614978	0.612613
2.95173	-0.000305662	0.00609437	0.32183	0.623272	0.622234
2.9534	-0.000306307	0.00596893	0.330907	0.631454	0.631718
2.95506	-0.000307254	0.00584438	0.33989	0.639531	0.641068
2.95673	-0.000307077	0.00572166	0.348776	0.647501	0.650279
2.9584	-0.000307177	0.00560449	0.357562	0.655373	0.659352
2.96007	-0.000305681	0.00549017	0.366246	0.66315	0.668287
2.96173	-0.000304607	0.00537816	0.374832	0.670839	0.677084
2.9634	-0.000302857	0.00526974	0.383313	0.678439	0.685735
2.96507	-0.000300761	0.00516358	0.391688	0.685956	0.694247
2.96673	-0.00029909	0.00505576	0.399956	0.693383	0.702619
2.9684	-0.000299015	0.00494904	0.408118	0.700729	0.710847
2.97007	-0.000300715	0.00484451	0.416171	0.707993	0.718932
2.97173	-0.000302938	0.00474186	0.42412	0.715177	0.72688
2.9734	-0.00030591	0.00464202	0.431968	0.72228	0.734692
2.97507	-0.000307482	0.00454591	0.439716	0.729314	0.742372
2.97673	-0.000307531	0.00445371	0.447371	0.736275	0.749922
2.9784	-0.000305735	0.00436523	0.454933	0.743161	0.75734
2.98007	-0.000304115	0.00427821	0.462402	0.749976	0.764635
2.98173	-0.000302395	0.00419346	0.469783	0.756729	0.771798
2.9834	-0.000302199	0.00411073	0.477078	0.763411	0.778836
2.98507	-0.000303676	0.00402831	0.484286	0.770027	0.785755
2.98673	-0.000305848	0.00394529	0.491416	0.776585	0.79256
2.9884	-0.000306872	0.00386541	0.498472	0.78308	0.799246
2.99007	-0.000307895	0.00378654	0.505451	0.789509	0.805832
2.99173	-0.000307621	0.00370941	0.512357	0.79588	0.812311
2.9934	-0.000306022	0.00363496	0.519191	0.802192	0.818689
2.99507	-0.000304776	0.00356291	0.525952	0.808439	0.824972
2.99674	-0.000303854	0.00349076	0.532644	0.814629	0.831164
2.9984	-0.000302809	0.00341925	0.53927	0.820764	0.837263
3.00007	-0.000304162	0.00334905	0.545833	0.82684	0.843284
3.00174	-0.000306117	0.00328047	0.552334	0.832856	0.849229
3.0034	-0.000306867	0.00321424	0.558779	0.838821	0.855101
3.00507	-0.000308291	0.00315113	0.565165	0.844732	0.860912
3.00674	-0.000309963	0.00309138	0.571492	0.850593	0.866669
3.0084	-0.00030911	0.00303301	0.577763	0.856406	0.872374
3.01007	-0.000308603	0.00297464	0.583981	0.862173	0.878023
3.01174	-0.000309448	0.00291657	0.590143	0.867893	0.883633
3.0134	-0.000309745	0.00285852	0.596254	0.87356	0.889197
3.01507	-0.000310443	0.00280097	0.602315	0.87917	0.894713
3.01674	-0.000311689	0.00274447	0.608325	0.884724	0.90018
3.0184	-0.000313487	0.00269101	0.614283	0.89022	0.905607
3.02007	-0.000314111	0.00263921	0.62019	0.895653	0.91098
3.02174	-0.000315261	0.00258906	0.626042	0.901024	0.9163
3.0234	-0.000315609	0.00253931	0.63184	0.906335	0.921563
3.02507	-0.00031621	0.00249094	0.637585	0.911581	0.926768
3.02674	-0.000314664	0.00244283	0.64328	0.91676	0.931907
3.0284	-0.000313316	0.00239541	0.648923	0.921871	0.936972
3.03007	-0.000311467	0.00234881	0.654517	0.926913	0.941966
3.03174	-0.000309495	0.00230411	0.660065	0.931881	0.946871
3.0334	-0.00030817	0.00226094	0.665565	0.936776	0.951684
3.03507	-0.000307966	0.00221837	0.671013	0.941596	0.956389
3.03674	-0.000309037	0.00217695	0.676414	0.946346	0.960986
3.03841	-0.00031006	0.00213627	0.681762	0.951029	0.965448
3.04007	-0.000311281	0.00209582	0.687059	0.955645	0.969785
3.04174	-0.000311757	0.00205567	0.6923	0.960189	0.973981
3.0434	-0.000312558	0.00201674	0.697497	0.964667	0.978038
3.04507	-0.000312088	0.00197879	0.70264	0.969073	0.981951
3.04674	-0.000312092	0.00194202	0.707736	0.97341	0.985733
3.0484	-0.00031347	0.00190654	0.712783	0.977687	0.989358
3.05007	-0.000315672	0.00187099	0.717783	0.981909	0.99284
3.05174	-0.000317274	0.00183552	0.722733	0.986078	0.996175
3.05341	-0.000319922	0.00179994	0.727639	0.990207	0.999354
3.05507	-0.000322819	0.00176504	0.732501	0.994291	1.00238
3.05674	-0.000324692	0.00173032	0.737319	0.998339	1.00527
3.05841	-0.000326111	0.00169816	0.742094	1.00235	1.00803
3.06007	-0.000325985	0.00166776	0.746823	1.00635	1.01066
3.06174	-0.000325634	0.00163906	0.75151	1.01031	1.01318
3.06341	-0.00032451	0.00161021	0.756155	1.01425	1.01559
3.06507	-0.000323459	0.00158241	0.760761	1.01817	1.01789
3.06674	-0.00032206	0.00155301	0.76533	1.02207	1.0201
3.06841	-0.000323506	0.00152291	0.769868	1.02596	1.02221
3.07007	-0.000324229	0.00149212	0.774368	1.02984	1.02423
3.07174	-0.000325251	0.0014626	0.778831	1.03372	1.02619
3.07341	-0.00032515	0.0014327	0.783255	1.03759	1.02809
3.07507	-0.00032515	0.0014044	0.787642	1.04146	1.02993
3.07674	-0.000323079	0.0013763	0.791991	1.04533	1.03171
3.07841	-0.00032168	0.0013487	0.796301	1.04918	1.03345
3.08007	-0.000320059	0.00132165	0.800577	1.05301	1.03515
3.08174	-0.000320233	0.00129483	0.804825	1.05682	1.0368
3.08341	-0.000321431	0.00126873	0.80904	1.06061	1.03843
3.08507	-0.000323976	0.00124482	0.813223	1.06435	1.04005
3.08674	-0.0003261	0.00122159	0.81738	1.06806	1.04165
3.08841	-0.000327749	0.00119817	0.821505	1.07171	1.04325
3.09008	-0.000327102	0.00117647	0.825592	1.07529	1.04485
3.09174	-0.000324186	0.00115507	0.829648	1.0788	1.04644
3.09341	-0.000319197	0.00113292	0.833672	1.08222	1.04803
3.09508	-0.000315032	0.00111175	0.837665	1.08555	1.04963
3.09674	-0.000311312	0.00109167	0.841629	1.08878	1.05122
3.09841	-0.000309791	0.00107107	0.845574	1.0919	1.05283
3.10008	-0.000310463	0.00104977	0.849493	1.09489	1.05443
3.10174	-0.000313109	0.00102976	0.853388	1.09776	1.05605
3.10341	-0.000315776	0.00101068	0.85726	1.1005	1.05767
3.10508	-0.000319248	0.000991374	0.861113	1.10311	1.0593
3.10674	-0.000321419	0.000972369	0.864939	1.10558	1.06094
3.10841	-0.000322566	0.000954668	0.868739	1.10791	1.0626
3.11008	-0.000323414	0.000935272	0.872514	1.1101	1.06428
3.11174	-0.000324039	0.000915428	0.876259	1.11216	1.06596
3.11341	-0.00032301	0.000896784	0.879972	1.11407	1.06767
3.11508	-0.000322284	0.000878693	0.883655	1.11584	1.06939
3.11674	-0.000322782	0.000861472	0.887312	1.1175	1.07112
3.11841	-0.000322555	0.000846203	0.890943	1.11901	1.07287
3.12008	-0.000321082	0.000831528	0.894549	1.12041	1.07464
3.12174	-0.000322132	0.000816602	0.898127	1.12168	1.07641
3.12341	-0.000323482	0.000802198	0.901679	1.12284	1.07821
3.12508	-0.000323432	0.000788095	0.905199	1.1239	1.08001
3.12674	-0.000323833	0.000774411	0.908686	1.12487	1.08182
3.12841	-0.00032503	0.000760632	0.91214	1.12576	1.08365
3.13008	-0.000324582	0.000747728	0.915566	1.12658	1.0855
3.13175	-0.000324233	0.000734725	0.918958	1.12732	1.08736
3.13341	-0.000324162	0.000719949	0.922319	1.128	1.08923
3.13508	-0.00032414	0.000704652	0.925644	1.12863	1.0911
3.13674	-0.000323992	0.000689379	0.928935	1.12921	1.09296
3.13841	-0.000322769	0.000672682	0.932184	1.12972	1.09482
3.14008	-0.000321194	0.000655487	0.93539	1.13019	1.09668
3.14174	-0.000320739	0.000640338	0.938546	1.13063	1.09853
3.14341	-0.000321037	0.000624512	0.941654	1.13102	1.10039
3.14508	-0.000321636	0.000608912	0.944708	1.13139	1.10226
3.14675	-0.000323404	0.000595759	0.947706	1.13173	1.10413
3.14841	-0.000325899	0.000584229	0.95065	1.13206	1.10599
3.15008	-0.000326475	0.000572079	0.953542	1.13237	1.10786
3.15175	-0.000325627	0.000561276	0.956373	1.13268	1.10971
3.15341	-0.000325628	0.000551772	0.959144	1.13299	1.11156
3.15508	-0.000324961	0.000540844	0.961848	1.13329	1.11338
3.15675	-0.000323518	0.000529491	0.964484	1.1336	1.1152
3.15841	-0.000322374	0.000518333	0.967044	1.13391	1.117
3.16008	-0.000322302	0.000507103	0.969528	1.1342	1.11879
3.16175	-0.00032093	0.0004944	0.971934	1.13449	1.12057
3.16341	-0.000320604	0.000481349	0.974272	1.13479	1.12234
3.16508	-0.000320077	0.000468071	0.976528	1.13509	1.12409
3.16675	-0.000320923	0.000454977	0.978707	1.13538	1.12582
3.16841	-0.000321345	0.000441882	0.98081	1.13567	1.12753
3.17008	-0.000321894	0.000430288	0.982833	1.13596	1.12921
3.17175	-0.00032157	0.000419321	0.984773	1.13624	1.13085
3.17341	-0.000321897	0.000408879	0.98664	1.13651	1.13247
3.17508	-0.000321649	0.00039928	0.988438	1.13678	1.13407
3.17675	-0.000321304	0.000390604	0.990158	1.13706	1.13561
3.17842	-0.00032098	0.000381327	0.991805	1.13734	1.13712
3.18008	-0.000321378	0.000372472	0.993383	1.13762	1.13858
3.18175	-0.000321623	0.000363272	0.994881	1.1379	1.13998
3.18342	-0.000321546	0.000353297	0.996305	1.13816	1.14133
3.18508	-0.000321566	0.000341497	0.99767	1.13843	1.14264
3.18675	-0.000321238	0.000330747	0.998968	1.13868	1.14389
3.18841	-0.000320713	0.000320099	1.00019	1.13894	1.14508
3.19008	-0.000320515	0.000310322	1.00136	1.13919	1.14623
3.19175	-0.000321287	0.000300401	1.00246	1.13945	1.14732
3.19342	-0.000322011	0.000292431	1.00348	1.13969	1.14834
3.19508	-0.000324284	0.000283289	1.00442	1.13991	1.14929
3.19675	-0.000327081	0.000274917	1.00528	1.14013	1.15016
3.19842	-0.000329329	0.000267367	1.00607	1.14033	1.15096
3.20008	-0.000329533	0.000260811	1.00679	1.14051	1.15167
3.20175	-0.000330437	0.000253204	1.00745	1.14068	1.15231
3.20342	-0.000329748	0.000246496	1.00804	1.14084	1.15287
3.20508	-0.000328654	0.000238168	1.00857	1.14098	1.15334
3.20675	-0.000328084	0.000228566	1.00903	1.14111	1.15372
3.20842	-0.000329383	0.000218942	1.00941	1.14122	1.15401
3.21008	-0.000330607	0.000209944	1.00971	1.14132	1.1542
3.21175	-0.000332597	0.00020147	1.00993	1.14139	1.15429
3.21342	-0.000333843	0.00019412	1.01006	1.14142	1.15427
3.21508	-0.00033469	0.000187448	1.01011	1.14142	1.15413
3.21675	-0.000335637	0.000181027	1.01005	1.14139	1.15387
3.21842	-0.00033621	0.000174629	1.0099	1.14133	1.15347
3.22008	-0.000336388	0.000167305	1.00965	1.14126	1.15293
3.22175	-0.000337036	0.000159456	1.00929	1.14118	1.15224
3.22342	-0.000337881	0.000151175	1.00881	1.14107	1.15139
3.22508	-0.000337481	0.000141745	1.00823	1.14093	1.15039
3.22675	-0.000337353	0.000132614	1.00752	1.14075	1.14921
3.22842	-0.000336901	0.000122989	1.00667	1.14053	1.14785
3.23008	-0.000335953	0.000114741	1.00569	1.14027	1.1463
3.23175	-0.000335208	0.000107547	1.00456	1.13998	1.14456
3.23342	-0.000335309	0.000102002	1.00328	1.13965	1.1426
3.23509	-0.000334865	9.66e-05	1.00185	1.13927	1.14044
3.23675	-0.000335015	9.37e-05	1.00025	1.13886	1.13808
3.23842	-0.000336537	9.03e-05	0.998487	1.13839	1.1355
3.24009	-0.000337011	8.63e-05	0.996537	1.13787	1.13271
3.24175	-0.000337338	8.16e-05	0.994397	1.13729	1.1297
3.24342	-0.000337986	7.64e-05	0.992055	1.13668	1.12649
3.24509	-0.000338564	7.06e-05	0.989498	1.13602	1.12306
3.24675	-0.000337546	6.43e-05	0.986734	1.13533	1.11943
3.24842	-0.000337749	5.83e-05	0.983755	1.13459	1.1156
3.25009	-0.000337277	5.22e-05	0.980561	1.1338	1.11156
3.25175	-0.000336604	4.54e-05	0.977155	1.13294	1.10732
3.25342	-0.000335703	3.7e-05	0.973544	1.13203	1.10288
3.25509	-0.000335823	2.91e-05	0.969715	1.13104	1.09825
3.25675	-0.000335018	2.07e-05	0.965669	1.13	1.09345
3.25842	-0.000334689	1.29e-05	0.961412	1.1289	1.08846
3.26009	-0.000333913	6.73e-06	0.95694	1.12775	1.08332
3.26175	-0.00033294	1.16e-06	0.952253	1.12653	1.07802
3.26342	-0.000331243	-4.23e-06	0.947365	1.12526	1.07257
3.26509	-0.000330397	-8.91e-06	0.942284	1.12391	1.06698
3.26675	-0.000329227	-1.39e-05	0.937004	1.1225	1.06125
3.26842	-0.000329404	-1.95e-05	0.93154	1.12102	1.05539
3.27009	-0.000329979	-2.44e-05	0.925892	1.11947	1.04939
3.27176	-0.000331208	-2.99e-05	0.920067	1.11786	1.04327
3.27342	-0.000332683	-3.57e-05	0.914068	1.11618	1.03702
3.27509	-0.000335028	-4.26e-05	0.907915	1.11444	1.03068
3.27676	-0.000336376	-4.9e-05	0.901599	1.11262	1.02423
3.27842	-0.000337225	-5.54e-05	0.895146	1.11072	1.01769
3.28009	-0.000337118	-6.04e-05	0.888555	1.10876	1.01107
3.28175	-0.000336715	-6.6e-05	0.881834	1.10673	1.00435
3.28342	-0.000335987	-6.99e-05	0.874985	1.10462	0.997564
3.28509	-0.000336006	-7.45e-05	0.868028	1.10245	0.990703
3.28676	-0.000336924	-7.89e-05	0.860952	1.10021	0.983763
3.28842	-0.000338122	-8.41e-05	0.853778	1.09789	0.976754
3.29009	-0.000338898	-8.8e-05	0.846507	1.0955	0.969687
3.29176	-0.000339604	-9.09e-05	0.839144	1.09303	0.962558
3.29342	-0.000340184	-9.36e-05	0.831692	1.09048	0.95538
3.29509	-0.000340418	-9.68e-05	0.824165	1.08786	0.948157
3.29676	-0.000342245	-9.95e-05	0.816556	1.08515	0.94089
3.29842	-0.000344394	-0.00010362	0.808876	1.08236	0.933574
3.30009	-0.000346314	-0.000109942	0.801133	1.0795	0.926214
3.30176	-0.000347013	-0.000115617	0.793323	1.07656	0.918808
3.30342	-0.00034676	-0.000121643	0.785452	1.07356	0.91136
3.30509	-0.000345637	-0.00012751	0.777526	1.07049	0.903879
3.30676	-0.000344037	-0.000132105	0.769546	1.06737	0.896366
3.30842	-0.000342613	-0.000135682	0.76152	1.06418	0.88883
3.31009	-0.000342213	-0.000140133	0.753455	1.06092	0.881276
3.31176	-0.000342413	-0.000143708	0.745355	1.0576	0.873701
3.31342	-0.000342562	-0.000148239	0.737225	1.05421	0.866111
3.31509	-0.000342843	-0.000152842	0.729068	1.05075	0.858509
3.31676	-0.000342248	-0.000156645	0.720887	1.04723	0.850894
3.31842	-0.000341678	-0.000159449	0.712685	1.04364	0.843261
3.32009	-0.000341581	-0.000163526	0.704461	1.04	0.835622
3.32176	-0.000340383	-0.000166727	0.696222	1.0363	0.827976
3.32342	-0.000339879	-0.000170203	0.687973	1.03255	0.820323
3.32509	-0.000340674	-0.000175174	0.679716	1.02875	0.81267
3.32676	-0.000341345	-0.000179822	0.67145	1.02491	0.805022
3.32843	-0.000341617	-0.00018247	0.663192	1.02102	0.797377
3.33009	-0.000342944	-0.000184671	0.654937	1.01709	0.78974
[truncated: 58,603 more rows]
