# Supplementary material for: Xylosyltransferase engineering to manipulate proteoglycans in mammalian cells
Source: Nat Chem Biol. 2026 Jan 20;22(4):612–21. doi: 10.1038/s41589-025-02113-w (PMC13038410; doi:10.1038/s41589-025-02113-w)
Supplement: Supplementary file 18 — HPLC traces for Fig. 5a. [file 41589_2025_2113_MOESM18_ESM.xlsx]

## Sheet: Glycosylation data
	Naked Peptide		Peptide-6AzGlc		Peptide-6AzGlc_Gal		Peptide-6AzGlc_Gal_Gal		Peptide_Xyl		Peptide_Xyl_Gal		Peptide_Xyl_Gal_Gal		Peptide_Xyl_Gal_Gal_GlcA
	Time (min)	A228 nm	Time (min)	A228 nm	Time (min)	A228 nm	Time (min)	A228 nm	Time (min)	A228 nm	Time (min)	A228 nm	Time (min)	A228 nm	Time (min)	A228 nm
	0.00176667	0.0252128	0.00238333	-0.0171661	0.0028	-0.242472	0.00176667	0.109375	0.000716667	-0.085175	0.00113333	0.0353456	0.00176667	-0.0398755	0.000516667	0.0422597
	0.0051	0.0246167	0.00571667	-0.0191331	0.00613333	-0.242054	0.0051	0.108421	0.00405	-0.0846982	0.00446667	0.0340343	0.0051	-0.0401139	0.00385	0.0439286
	0.00843333	0.0240803	0.00905	-0.0211	0.00946667	-0.241697	0.00843333	0.107467	0.00738333	-0.0841618	0.0078	0.032723	0.00843333	-0.0403523	0.00718333	0.0456572
	0.0117667	0.0235438	0.0123833	-0.0230074	0.0128	-0.241339	0.0117667	0.106454	0.0107167	-0.0836253	0.0111333	0.0312328	0.0117667	-0.0405312	0.0105167	0.0473261
	0.0151	0.0230074	0.0157167	-0.0248551	0.0161333	-0.240982	0.0151	0.105441	0.01405	-0.0829697	0.0144667	0.0296831	0.0151	-0.0406504	0.01385	0.048995
	0.0184333	0.022471	0.01905	-0.0267625	0.0194667	-0.240684	0.0184333	0.104427	0.0173833	-0.0823736	0.0178	0.0280738	0.0184333	-0.0406504	0.0171833	0.0507236
	0.0217667	0.0218749	0.0223833	-0.0286102	0.0228	-0.240386	0.0217667	0.103414	0.0207167	-0.0816584	0.0211333	0.0264049	0.0217667	-0.0406504	0.0205167	0.0523925
	0.0251	0.0212789	0.0257167	-0.030458	0.0261333	-0.240088	0.0251	0.10246	0.02405	-0.0810027	0.0244667	0.0246167	0.0251	-0.0405908	0.02385	0.0540614
	0.0284333	0.0206828	0.02905	-0.0323057	0.0294667	-0.239789	0.0284333	0.101507	0.0273833	-0.0802279	0.0278	0.0228882	0.0284333	-0.0404716	0.0271833	0.0557303
	0.0317667	0.0200272	0.0323833	-0.0341535	0.0328	-0.239551	0.0317667	0.100613	0.0307167	-0.0793934	0.0311333	0.0211596	0.0317667	-0.0404119	0.0305167	0.0573397
	0.0351	0.0193119	0.0357167	-0.0360012	0.0361333	-0.239253	0.0351	0.0997782	0.03405	-0.0785589	0.0344667	0.0195503	0.0351	-0.0403523	0.03385	0.058949
	0.0384333	0.0185966	0.03905	-0.0377893	0.0394667	-0.239015	0.0384333	0.0990629	0.0373833	-0.0776052	0.0378	0.017941	0.0384333	-0.0402927	0.0371833	0.0605583
	0.0417667	0.017941	0.0423833	-0.0396371	0.0428	-0.238657	0.0417667	0.0984073	0.0407167	-0.0766516	0.0411333	0.0163913	0.0417667	-0.0402331	0.0405167	0.062108
	0.0451	0.0172257	0.0457167	-0.0414252	0.0461333	-0.238359	0.0451	0.0978708	0.04405	-0.0755787	0.0444667	0.0149012	0.0451	-0.0401735	0.04385	0.0636578
	0.0484333	0.0166297	0.04905	-0.0432134	0.0494667	-0.238001	0.0484333	0.0973344	0.0473833	-0.0743866	0.0478	0.0134707	0.0484333	-0.0400543	0.0471833	0.0652075
	0.0517667	0.0160933	0.0523833	-0.0450015	0.0528	-0.237644	0.0517667	0.0969172	0.0507167	-0.0731349	0.0511333	0.0120401	0.0517667	-0.0399351	0.0505167	0.0667572
	0.0551	0.0155568	0.0557167	-0.0467896	0.0561333	-0.237286	0.0551	0.0965595	0.05405	-0.0718236	0.0544667	0.0106096	0.0551	-0.0396967	0.05385	0.0683069
	0.0584333	0.0151396	0.05905	-0.0485182	0.0594667	-0.236869	0.0584333	0.0962019	0.0573833	-0.0703931	0.0578	0.00911951	0.0584333	-0.0394583	0.0571833	0.069797
	0.0617667	0.014782	0.0623833	-0.0503063	0.0628	-0.236452	0.0617667	0.0958443	0.0607167	-0.068903	0.0611333	0.00756979	0.0617667	-0.039041	0.0605167	0.0713468
	0.0651	0.0144243	0.0657167	-0.0520349	0.0661333	-0.236034	0.0651	0.095427	0.06405	-0.0673532	0.0644667	0.00596046	0.0651	-0.0385642	0.06385	0.0729561
	0.0684333	0.0140667	0.06905	-0.0537634	0.0694667	-0.235677	0.0684333	0.0950694	0.0673833	-0.0657439	0.0678	0.00429153	0.0684333	-0.0380278	0.0671833	0.0745058
	0.0717667	0.0136495	0.0723833	-0.0555515	0.0728	-0.23526	0.0717667	0.0947118	0.0707167	-0.0641346	0.0711333	0.002563	0.0717667	-0.0373721	0.0705167	0.0761151
	0.0751	0.0132918	0.0757167	-0.0572205	0.0761333	-0.234902	0.0751	0.0943542	0.07405	-0.0625253	0.0744667	0.000834465	0.0751	-0.0367165	0.07385	0.0777245
	0.0784333	0.012815	0.07905	-0.058949	0.0794667	-0.234544	0.0784333	0.0939965	0.0773833	-0.0609159	0.0778	-0.000953674	0.0784333	-0.0360012	0.0771833	0.0793338
	0.0817667	0.0123382	0.0823833	-0.0605583	0.0828	-0.234187	0.0817667	0.0936389	0.0807167	-0.0593066	0.0811333	-0.00274181	0.0817667	-0.0352263	0.0805167	0.0809431
	0.0851	0.0118613	0.0857167	-0.0621676	0.0861333	-0.233889	0.0851	0.0934005	0.08405	-0.0576377	0.0844667	-0.00447035	0.0851	-0.0344515	0.08385	0.0825524
	0.0884333	0.0113249	0.08905	-0.0636578	0.0894667	-0.233531	0.0884333	0.0931025	0.0873833	-0.0559688	0.0878	-0.00625849	0.0884333	-0.0337362	0.0871833	0.0841618
	0.0917667	0.0109076	0.0923833	-0.0650883	0.0928	-0.233173	0.0917667	0.0929236	0.0907167	-0.0542402	0.0911333	-0.00798702	0.0917667	-0.0329614	0.0905167	0.0858307
	0.0951	0.0104904	0.0957167	-0.0664592	0.0961333	-0.232756	0.0951	0.0927448	0.09405	-0.0525117	0.0944667	-0.00977516	0.0951	-0.0321865	0.09385	0.08744
	0.0984333	0.0101328	0.09905	-0.0677109	0.0994667	-0.232339	0.0984333	0.0926256	0.0973833	-0.0507236	0.0978	-0.0116229	0.0984333	-0.0314116	0.0971833	0.0890493
	0.101767	0.00983477	0.102383	-0.0689626	0.1028	-0.231802	0.101767	0.092566	0.100717	-0.0488758	0.101133	-0.0135303	0.101767	-0.0305772	0.100517	0.0906587
	0.1051	0.00959635	0.105717	-0.0701547	0.106133	-0.231266	0.1051	0.0926256	0.10405	-0.0469089	0.104467	-0.0154972	0.1051	-0.0296831	0.10385	0.0922084
	0.108433	0.00941753	0.10905	-0.0713468	0.109467	-0.23067	0.108433	0.0926852	0.107383	-0.0449419	0.1078	-0.0175238	0.108433	-0.028789	0.107183	0.0937581
	0.111767	0.00923872	0.112383	-0.0724792	0.1128	-0.229955	0.111767	0.0928044	0.110717	-0.0428557	0.111133	-0.0196099	0.111767	-0.0277758	0.110517	0.0953078
	0.1151	0.0090003	0.115717	-0.0735521	0.116133	-0.229239	0.1151	0.0930428	0.11405	-0.04071	0.114467	-0.0216961	0.1151	-0.0266433	0.11385	0.0967979
	0.118433	0.00876188	0.11905	-0.074625	0.119467	-0.228405	0.118433	0.0933409	0.117383	-0.0385642	0.1178	-0.0238419	0.118433	-0.0254512	0.117183	0.0982285
	0.121767	0.00840425	0.122383	-0.0756383	0.1228	-0.22763	0.121767	0.0936985	0.120717	-0.0363588	0.121133	-0.0259876	0.121767	-0.0241399	0.120517	0.099659
	0.1251	0.00810623	0.125717	-0.076592	0.126133	-0.226796	0.1251	0.0941157	0.12405	-0.0340343	0.124467	-0.0280738	0.1251	-0.0227094	0.12385	0.101089
	0.128433	0.007689	0.12905	-0.077486	0.129467	-0.226021	0.128433	0.0946522	0.127383	-0.0317693	0.1278	-0.03016	0.128433	-0.0212193	0.127183	0.10246
	0.131767	0.00733137	0.132383	-0.0783205	0.1328	-0.225246	0.131767	0.0952482	0.130717	-0.0294447	0.131133	-0.0321269	0.131767	-0.0197291	0.130517	0.103831
	0.1351	0.00703335	0.135717	-0.0790358	0.136133	-0.224471	0.1351	0.0959039	0.13405	-0.0271201	0.134467	-0.0340343	0.1351	-0.0181794	0.13385	0.105202
	0.138433	0.00679493	0.13905	-0.079751	0.139467	-0.223756	0.138433	0.0966787	0.137383	-0.0247955	0.1378	-0.035882	0.138433	-0.0166893	0.137183	0.106573
	0.141767	0.00667572	0.142383	-0.0803471	0.1428	-0.222981	0.141767	0.0975132	0.140717	-0.022471	0.141133	-0.0376701	0.141767	-0.0151992	0.140517	0.107884
	0.1451	0.00667572	0.145717	-0.0808835	0.146133	-0.222206	0.1451	0.0984073	0.14405	-0.0201464	0.144467	-0.0393987	0.1451	-0.0137687	0.14385	0.109136
	0.148433	0.00673532	0.14905	-0.0813007	0.149467	-0.221431	0.148433	0.0993609	0.147383	-0.0178814	0.1478	-0.0411272	0.148433	-0.0123382	0.147183	0.110388
	0.151767	0.00697374	0.152383	-0.081718	0.1528	-0.220537	0.151767	0.100315	0.150717	-0.0156164	0.151133	-0.0427961	0.151767	-0.0109673	0.150517	0.11158
	0.1551	0.00727177	0.155717	-0.0820756	0.156133	-0.219643	0.1551	0.101328	0.15405	-0.0133514	0.154467	-0.0444651	0.1551	-0.00959635	0.15385	0.112712
	0.158433	0.00762939	0.15905	-0.0823736	0.159467	-0.21863	0.158433	0.102341	0.157383	-0.0110865	0.1578	-0.046134	0.158433	-0.00822544	0.157183	0.113785
	0.161767	0.00798702	0.162383	-0.0825524	0.1628	-0.217617	0.161767	0.103295	0.160717	-0.00882149	0.161133	-0.0477433	0.161767	-0.00673533	0.160517	0.114858
	0.1651	0.00834465	0.165717	-0.0827312	0.166133	-0.216424	0.1651	0.104249	0.16405	-0.00655651	0.164467	-0.049293	0.1651	-0.00524521	0.16385	0.115812
	0.168433	0.00870228	0.16905	-0.0827312	0.169467	-0.215232	0.168433	0.105143	0.167383	-0.00423193	0.1678	-0.0508428	0.168433	-0.00357628	0.167183	0.116825
	0.171767	0.0090003	0.172383	-0.0827312	0.1728	-0.213981	0.171767	0.106037	0.170717	-0.00190735	0.171133	-0.0523329	0.171767	-0.00190735	0.170517	0.117779
	0.1751	0.00935793	0.175717	-0.082612	0.176133	-0.21261	0.1751	0.106931	0.17405	0.000476837	0.174467	-0.053823	0.1751	-5.96046e-05	0.17385	0.118792
	0.178433	0.00971556	0.17905	-0.0824332	0.179467	-0.211239	0.178433	0.107765	0.177383	0.00286102	0.1778	-0.0551939	0.178433	0.00178814	0.177183	0.119746
	0.181767	0.0100732	0.182383	-0.0822544	0.1828	-0.209868	0.181767	0.108659	0.180717	0.00524521	0.181133	-0.0566244	0.181767	0.00375509	0.180517	0.120759
	0.1851	0.0104904	0.185717	-0.0819564	0.186133	-0.208437	0.1851	0.109553	0.18405	0.00762939	0.184467	-0.0579953	0.1851	0.00566244	0.18385	0.121772
	0.188433	0.0109076	0.18905	-0.0815988	0.189467	-0.207007	0.188433	0.110507	0.187383	0.0100732	0.1878	-0.0593066	0.188433	0.00762939	0.187183	0.122786
	0.191767	0.0113845	0.192383	-0.0811815	0.1928	-0.205636	0.191767	0.111461	0.190717	0.0124574	0.191133	-0.0606775	0.191767	0.00953674	0.190517	0.123799
	0.1951	0.0118613	0.195717	-0.0807047	0.196133	-0.204206	0.1951	0.112474	0.19405	0.0149012	0.194467	-0.0619888	0.1951	0.0114441	0.19385	0.124812
	0.198433	0.0122786	0.19905	-0.0802279	0.199467	-0.202775	0.198433	0.113547	0.197383	0.0172853	0.1978	-0.0633001	0.198433	0.0133514	0.197183	0.125825
	0.201767	0.0126958	0.202383	-0.0796914	0.2028	-0.201404	0.201767	0.114679	0.200717	0.0196695	0.201133	-0.0645518	0.201767	0.0152588	0.200517	0.126779
	0.2051	0.0130534	0.205717	-0.079155	0.206133	-0.199974	0.2051	0.115812	0.20405	0.0221133	0.204467	-0.0657439	0.2051	0.0171661	0.20385	0.127733
	0.208433	0.013411	0.20905	-0.0784993	0.209467	-0.198483	0.208433	0.117004	0.207383	0.0244975	0.2078	-0.0668168	0.208433	0.0190735	0.207183	0.128627
	0.211767	0.0137091	0.212383	-0.0778437	0.2128	-0.196993	0.211767	0.118196	0.210717	0.0268817	0.211133	-0.0677705	0.211767	0.0210404	0.210517	0.129461
	0.2151	0.0140071	0.215717	-0.0770688	0.216133	-0.195444	0.2151	0.119388	0.21405	0.0293255	0.214467	-0.0686049	0.2151	0.023067	0.21385	0.130236
	0.218433	0.0143647	0.21905	-0.0762343	0.219467	-0.193834	0.218433	0.12058	0.217383	0.0317693	0.2178	-0.0693202	0.218433	0.0251532	0.217183	0.131011
	0.221767	0.014782	0.222383	-0.0752807	0.2228	-0.192165	0.221767	0.121713	0.220717	0.0342727	0.221133	-0.069797	0.221767	0.0272393	0.220517	0.131726
	0.2251	0.0153184	0.225717	-0.074327	0.226133	-0.190437	0.2251	0.122905	0.22405	0.0367761	0.224467	-0.0702143	0.2251	0.0294447	0.22385	0.132382
	0.228433	0.0159144	0.22905	-0.0731945	0.229467	-0.188649	0.228433	0.124037	0.227383	0.0393391	0.2278	-0.0704527	0.228433	0.0315905	0.227183	0.132978
	0.231767	0.0166297	0.232383	-0.0720024	0.2328	-0.186861	0.231767	0.12517	0.230717	0.0418425	0.231133	-0.0706315	0.231767	0.0337958	0.230517	0.133514
	0.2351	0.0174642	0.235717	-0.0708103	0.236133	-0.185013	0.2351	0.126243	0.23405	0.0443459	0.234467	-0.0706911	0.2351	0.0360608	0.23385	0.134051
	0.238433	0.0184178	0.23905	-0.069499	0.239467	-0.183165	0.238433	0.127256	0.237383	0.0468493	0.2378	-0.0706911	0.238433	0.0382662	0.237183	0.134587
	0.241767	0.0194907	0.242383	-0.0681281	0.2428	-0.181258	0.241767	0.12821	0.240717	0.049293	0.241133	-0.0706911	0.241767	0.0405312	0.240517	0.135064
	0.2451	0.0205636	0.245717	-0.0667572	0.246133	-0.17941	0.2451	0.129163	0.24405	0.0516772	0.244467	-0.0705719	0.2451	0.0427961	0.24385	0.135601
	0.248433	0.0216365	0.24905	-0.0653267	0.249467	-0.177503	0.248433	0.130057	0.247383	0.0540018	0.2478	-0.0704527	0.248433	0.0450015	0.247183	0.136077
	0.251767	0.0227094	0.252383	-0.0639558	0.2528	-0.175595	0.251767	0.130892	0.250717	0.0563264	0.251133	-0.0702739	0.251767	0.0472069	0.250517	0.136614
	0.2551	0.0237226	0.255717	-0.0624657	0.256133	-0.173748	0.2551	0.131667	0.25405	0.0585318	0.254467	-0.0700355	0.2551	0.0494123	0.25385	0.137091
	0.258433	0.0246763	0.25905	-0.0610352	0.259467	-0.1719	0.258433	0.132382	0.257383	0.0607967	0.2578	-0.0697374	0.258433	0.0516176	0.257183	0.137568
	0.261767	0.02563	0.262383	-0.059545	0.2628	-0.170112	0.261767	0.133097	0.260717	0.0630617	0.261133	-0.0693798	0.261767	0.053823	0.260517	0.138044
	0.2651	0.0264645	0.265717	-0.0579953	0.266133	-0.168324	0.2651	0.133872	0.26405	0.0653267	0.264467	-0.0689626	0.2651	0.0560284	0.26385	0.138521
	0.268433	0.0272989	0.26905	-0.056386	0.269467	-0.166535	0.268433	0.134587	0.267383	0.0675917	0.2678	-0.0684261	0.268433	0.0581741	0.267183	0.138938
	0.271767	0.0281334	0.272383	-0.0547171	0.2728	-0.164747	0.271767	0.135362	0.270717	0.0699162	0.271133	-0.0678301	0.271767	0.0603795	0.270517	0.139296
	0.2751	0.0289083	0.275717	-0.0530481	0.276133	-0.162959	0.2751	0.136137	0.27405	0.0723004	0.274467	-0.0671744	0.2751	0.0625253	0.27385	0.139594
	0.278433	0.0297427	0.27905	-0.05126	0.279467	-0.161111	0.278433	0.136912	0.277383	0.0746846	0.2778	-0.0663996	0.278433	0.0647306	0.277183	0.139832
	0.281767	0.0306368	0.282383	-0.0494719	0.2828	-0.159204	0.281767	0.137746	0.280717	0.0770688	0.281133	-0.0655651	0.281767	0.0668764	0.280517	0.139952
	0.2851	0.0315309	0.285717	-0.0476837	0.286133	-0.157237	0.2851	0.138581	0.28405	0.079453	0.284467	-0.0646114	0.2851	0.0690818	0.28385	0.140011
	0.288433	0.0324249	0.28905	-0.0458956	0.289467	-0.15521	0.288433	0.139356	0.287383	0.0817776	0.2878	-0.0635386	0.288433	0.0712276	0.287183	0.139952
	0.291767	0.0333786	0.292383	-0.0441074	0.2928	-0.153124	0.291767	0.140131	0.290717	0.0840425	0.291133	-0.0624061	0.291767	0.0733733	0.290517	0.139773
	0.2951	0.0342727	0.295717	-0.0423789	0.296133	-0.150919	0.2951	0.140846	0.29405	0.0862479	0.294467	-0.061214	0.2951	0.0754595	0.29385	0.139534
	0.298433	0.0351667	0.29905	-0.0405908	0.299467	-0.148714	0.298433	0.141442	0.297383	0.0883937	0.2978	-0.0599027	0.298433	0.0776052	0.297183	0.139177
	0.301767	0.0360012	0.302383	-0.0388622	0.3028	-0.146508	0.301767	0.141978	0.300717	0.0904799	0.301133	-0.0585318	0.301767	0.0796914	0.300517	0.13876
	0.3051	0.0367761	0.305717	-0.0371933	0.306133	-0.144243	0.3051	0.142395	0.30405	0.0924468	0.304467	-0.0571012	0.3051	0.0818372	0.30385	0.138283
	0.308433	0.0374913	0.30905	-0.0354648	0.309467	-0.142038	0.308433	0.142753	0.307383	0.0944138	0.3078	-0.0556111	0.308433	0.0840425	0.307183	0.137746
	0.311767	0.038147	0.312383	-0.0337958	0.3128	-0.139832	0.311767	0.142992	0.310717	0.0963211	0.311133	-0.054121	0.311767	0.0863075	0.310517	0.13715
	0.3151	0.0386834	0.315717	-0.0321269	0.316133	-0.137627	0.3151	0.14317	0.31405	0.0982285	0.314467	-0.0526309	0.3151	0.0886321	0.31385	0.136614
	0.318433	0.0392795	0.31905	-0.0305176	0.319467	-0.135541	0.318433	0.143349	0.317383	0.100017	0.3178	-0.0510216	0.318433	0.0910759	0.317183	0.135958
	0.321767	0.0398159	0.322383	-0.0289083	0.3228	-0.133455	0.321767	0.143409	0.320717	0.101805	0.321133	-0.0494719	0.321767	0.0935793	0.320517	0.135362
	0.3251	0.0403523	0.325717	-0.0272989	0.326133	-0.131428	0.3251	0.143528	0.32405	0.103593	0.324467	-0.0478029	0.3251	0.0962019	0.32385	0.134706
	0.328433	0.0409484	0.32905	-0.0257492	0.329467	-0.129402	0.328433	0.143588	0.327383	0.105262	0.3278	-0.046134	0.328433	0.0988245	0.327183	0.134051
	0.331767	0.0414848	0.332383	-0.0242591	0.3328	-0.127494	0.331767	0.143707	0.330717	0.106931	0.331133	-0.0443459	0.331767	0.101507	0.330517	0.133395
	0.3351	0.0420809	0.335717	-0.0228286	0.336133	-0.125587	0.3351	0.143766	0.33405	0.10848	0.334467	-0.0426173	0.3351	0.104189	0.33385	0.13274
	0.338433	0.0426769	0.33905	-0.0213981	0.339467	-0.12368	0.338433	0.143826	0.337383	0.109911	0.3378	-0.0407696	0.338433	0.106812	0.337183	0.132084
	0.341767	0.0432134	0.342383	-0.0199676	0.3428	-0.121772	0.341767	0.143826	0.340717	0.111341	0.341133	-0.0389218	0.341767	0.109434	0.340517	0.131369
	0.3451	0.0436902	0.345717	-0.018537	0.346133	-0.119805	0.3451	0.143826	0.34405	0.112593	0.344467	-0.0370145	0.3451	0.111997	0.34385	0.130653
	0.348433	0.0441074	0.34905	-0.0171661	0.349467	-0.117838	0.348433	0.143766	0.347383	0.113845	0.3478	-0.0350475	0.348433	0.114501	0.347183	0.129938
	0.351767	0.0444055	0.352383	-0.0158548	0.3528	-0.115752	0.351767	0.143707	0.350717	0.114977	0.351133	-0.0330806	0.351767	0.116944	0.350517	0.129163
	0.3551	0.0446439	0.355717	-0.0144839	0.356133	-0.113547	0.3551	0.143528	0.35405	0.11605	0.354467	-0.0311136	0.3551	0.119328	0.35385	0.128388
	0.358433	0.0448823	0.35905	-0.0132322	0.359467	-0.111341	0.358433	0.143349	0.357383	0.117064	0.3578	-0.0290871	0.358433	0.121593	0.357183	0.127614
	0.361767	0.0450015	0.362383	-0.0119209	0.3628	-0.109017	0.361767	0.143111	0.360717	0.118077	0.361133	-0.0270605	0.361767	0.123918	0.360517	0.126779
	0.3651	0.0450611	0.365717	-0.0106692	0.366133	-0.106692	0.3651	0.142813	0.36405	0.11903	0.364467	-0.025034	0.3651	0.126183	0.36385	0.125885
	0.368433	0.0451207	0.36905	-0.00953674	0.369467	-0.104308	0.368433	0.142455	0.367383	0.119984	0.3678	-0.0229478	0.368433	0.128508	0.367183	0.124991
	0.371767	0.0451803	0.372383	-0.00840425	0.3728	-0.101984	0.371767	0.142038	0.370717	0.120938	0.371133	-0.020802	0.371767	0.130773	0.370517	0.124097
	0.3751	0.0452399	0.375717	-0.00733137	0.376133	-0.099659	0.3751	0.141561	0.37405	0.121832	0.374467	-0.0186563	0.3751	0.133157	0.37385	0.123143
	0.378433	0.0452995	0.37905	-0.0063777	0.379467	-0.097394	0.378433	0.141084	0.377383	0.122726	0.3778	-0.0164509	0.378433	0.135541	0.377183	0.12213
	0.381767	0.0453591	0.382383	-0.00542402	0.3828	-0.0952482	0.381767	0.140488	0.380717	0.123501	0.381133	-0.0142455	0.381767	0.137985	0.380517	0.121117
	0.3851	0.0454187	0.385717	-0.00452995	0.386133	-0.0931025	0.3851	0.139892	0.38405	0.124216	0.384467	-0.0119805	0.3851	0.140429	0.38385	0.120044
	0.388433	0.0454187	0.38905	-0.00369549	0.389467	-0.0910759	0.388433	0.139296	0.387383	0.124812	0.3878	-0.00971556	0.388433	0.142872	0.387183	0.118852
	0.391767	0.0454187	0.392383	-0.00286102	0.3928	-0.0891089	0.391767	0.13864	0.390717	0.125349	0.391133	-0.00739098	0.391767	0.145316	0.390517	0.1176
	0.3951	0.0454187	0.395717	-0.00202656	0.396133	-0.087142	0.3951	0.137985	0.39405	0.125766	0.394467	-0.005126	0.3951	0.14776	0.39385	0.116229
	0.398433	0.0453591	0.39905	-0.00113249	0.399467	-0.0852346	0.398433	0.137329	0.397383	0.126064	0.3978	-0.00280142	0.398433	0.150144	0.397183	0.114799
	0.401767	0.0452399	0.402383	-0.000238419	0.4028	-0.0833273	0.401767	0.136733	0.400717	0.126243	0.401133	-0.000536442	0.401767	0.152469	0.400517	0.113249
	0.4051	0.0451207	0.405717	0.000655651	0.406133	-0.0814795	0.4051	0.136077	0.40405	0.126362	0.404467	0.00172854	0.4051	0.154793	0.40385	0.11164
	0.408433	0.0449419	0.40905	0.00160932	0.409467	-0.0795722	0.408433	0.135481	0.407383	0.126421	0.4078	0.00399351	0.408433	0.157118	0.407183	0.109971
	0.411767	0.0447631	0.412383	0.00250339	0.4128	-0.0776052	0.411767	0.134885	0.410717	0.126421	0.411133	0.00619888	0.411767	0.159442	0.410517	0.108302
	0.4151	0.0445247	0.415717	0.00339747	0.416133	-0.0756383	0.4151	0.134289	0.41405	0.126421	0.414467	0.00840425	0.4151	0.161767	0.41385	0.106633
	0.418433	0.0442266	0.41905	0.00423193	0.419467	-0.0736117	0.418433	0.133693	0.417383	0.126421	0.4178	0.01055	0.418433	0.164151	0.417183	0.105023
	0.421767	0.0439286	0.422383	0.00500679	0.4228	-0.0715852	0.421767	0.133097	0.420717	0.126362	0.421133	0.0127554	0.421767	0.166535	0.420517	0.103414
	0.4251	0.0436306	0.425717	0.00566244	0.426133	-0.0694394	0.4251	0.132442	0.42405	0.126243	0.424467	0.0149012	0.4251	0.16892	0.42385	0.101805
	0.428433	0.043273	0.42905	0.00619888	0.429467	-0.0673532	0.428433	0.131786	0.427383	0.126183	0.4278	0.0170469	0.428433	0.171304	0.427183	0.100255
	0.431767	0.0428557	0.432383	0.00667572	0.4328	-0.0652075	0.431767	0.13113	0.430717	0.126064	0.431133	0.0192523	0.431767	0.173748	0.430517	0.0987649
	0.4351	0.0423789	0.435717	0.00709295	0.436133	-0.0630617	0.4351	0.130355	0.43405	0.125885	0.434467	0.0214577	0.4351	0.176132	0.43385	0.0971556
	0.438433	0.0419021	0.43905	0.00745058	0.439467	-0.0609159	0.438433	0.12964	0.437383	0.125706	0.4378	0.0237226	0.438433	0.178516	0.437183	0.0956059
	0.441767	0.0413656	0.442383	0.0077486	0.4428	-0.0587702	0.441767	0.128865	0.440717	0.125468	0.441133	0.025928	0.441767	0.1809	0.440517	0.0939965
	0.4451	0.0408292	0.445717	0.00804663	0.446133	-0.0566244	0.4451	0.12815	0.44405	0.12517	0.444467	0.0281334	0.4451	0.183284	0.44385	0.0923276
	0.448433	0.0402331	0.44905	0.00828505	0.449467	-0.0545383	0.448433	0.127435	0.447383	0.124812	0.4478	0.0302792	0.448433	0.185668	0.447183	0.0905991
	0.451767	0.0396371	0.452383	0.00858307	0.4528	-0.0523925	0.451767	0.126719	0.450717	0.124454	0.451133	0.0324845	0.451767	0.188053	0.450517	0.0888109
	0.4551	0.0391006	0.455717	0.00882149	0.456133	-0.0503063	0.4551	0.126064	0.45405	0.123978	0.454467	0.0346303	0.4551	0.190437	0.45385	0.0870228
	0.458433	0.0385046	0.45905	0.00905991	0.459467	-0.0482798	0.458433	0.125468	0.457383	0.123441	0.4578	0.0367761	0.458433	0.192821	0.457183	0.0851154
	0.461767	0.0379086	0.462383	0.00923872	0.4628	-0.0463128	0.461767	0.124872	0.460717	0.122845	0.461133	0.0388622	0.461767	0.195205	0.460517	0.0832081
	0.4651	0.0373125	0.465717	0.00941753	0.466133	-0.0443459	0.4651	0.124335	0.46405	0.12219	0.464467	0.041008	0.4651	0.197649	0.46385	0.0813007
	0.468433	0.0366569	0.46905	0.00953674	0.469467	-0.0424385	0.468433	0.123858	0.467383	0.121534	0.4678	0.0431538	0.468433	0.200033	0.467183	0.0793934
	0.471767	0.0360608	0.472383	0.00965595	0.4728	-0.0405908	0.471767	0.123382	0.470717	0.120819	0.471133	0.0452995	0.471767	0.202417	0.470517	0.077486
	0.4751	0.0354648	0.475717	0.00977516	0.476133	-0.038743	0.4751	0.122845	0.47405	0.120103	0.474467	0.0475049	0.4751	0.204802	0.47385	0.0755787
	0.478433	0.0348091	0.47905	0.00983477	0.479467	-0.0368953	0.478433	0.122428	0.477383	0.119328	0.4778	0.0497103	0.478433	0.207186	0.477183	0.0737309
	0.481767	0.0340939	0.482383	0.00989437	0.4828	-0.0350475	0.481767	0.121951	0.480717	0.118494	0.481133	0.0519753	0.481767	0.20951	0.480517	0.0720024
	0.4851	0.0333786	0.485717	0.00995398	0.486133	-0.0331998	0.4851	0.121534	0.48405	0.11766	0.484467	0.0541806	0.4851	0.211835	0.48385	0.0703335
	0.488433	0.0326633	0.48905	0.0100136	0.489467	-0.031352	0.488433	0.121117	0.487383	0.116825	0.4878	0.0564456	0.488433	0.214159	0.487183	0.0686646
	0.491767	0.0318885	0.492383	0.0100732	0.4928	-0.0295043	0.491767	0.120759	0.490717	0.115931	0.491133	0.058651	0.491767	0.216424	0.490517	0.0671148
	0.4951	0.0311136	0.495717	0.0101328	0.496133	-0.0276566	0.4951	0.120401	0.49405	0.115037	0.494467	0.0607967	0.4951	0.21863	0.49385	0.0655651
	0.498433	0.0303388	0.49905	0.0101328	0.499467	-0.0258684	0.498433	0.120044	0.497383	0.114143	0.4978	0.0628829	0.498433	0.220776	0.497183	0.0640154
	0.501767	0.0295043	0.502383	0.0101328	0.5028	-0.0241399	0.501767	0.119686	0.500717	0.113308	0.501133	0.0649095	0.501767	0.222921	0.500517	0.0624657
	0.5051	0.0287294	0.505717	0.0100732	0.506133	-0.0224113	0.5051	0.119328	0.50405	0.112474	0.504467	0.0668764	0.5051	0.225008	0.50385	0.0608563
	0.508433	0.0279546	0.50905	0.00995398	0.509467	-0.020802	0.508433	0.118971	0.507383	0.111699	0.5078	0.0687838	0.508433	0.227034	0.507183	0.059247
	0.511767	0.0271797	0.512383	0.00989437	0.5128	-0.0191331	0.511767	0.118613	0.510717	0.111043	0.511133	0.0706315	0.511767	0.229001	0.510517	0.0575781
	0.5151	0.0264049	0.515717	0.00977516	0.516133	-0.0175238	0.5151	0.118256	0.51405	0.110388	0.514467	0.07236	0.5151	0.230849	0.51385	0.0559092
	0.518433	0.02563	0.51905	0.00965595	0.519467	-0.015974	0.518433	0.117898	0.517383	0.109851	0.5178	0.0741482	0.518433	0.232697	0.517183	0.0541806
	0.521767	0.0249147	0.522383	0.00953674	0.5228	-0.0143647	0.521767	0.1176	0.520717	0.109315	0.521133	0.0758767	0.521767	0.234365	0.520517	0.0523925
	0.5251	0.0241399	0.525717	0.00941753	0.526133	-0.0126958	0.5251	0.117302	0.52405	0.108838	0.524467	0.0775456	0.5251	0.236034	0.52385	0.0506639
	0.528433	0.0233054	0.52905	0.00935793	0.529467	-0.0110269	0.528433	0.117004	0.527383	0.108302	0.5278	0.0792742	0.528433	0.237525	0.527183	0.0489354
	0.531767	0.0225306	0.532383	0.00929832	0.5328	-0.00929832	0.531767	0.116765	0.530717	0.107765	0.531133	0.0810027	0.531767	0.239015	0.530517	0.0472069
	0.5351	0.0216961	0.535717	0.00923872	0.536133	-0.00762939	0.5351	0.116587	0.53405	0.107229	0.534467	0.0827909	0.5351	0.240386	0.53385	0.0455379
	0.538433	0.0208616	0.53905	0.00923872	0.539467	-0.00596046	0.538433	0.116408	0.537383	0.106573	0.5378	0.0846386	0.538433	0.241637	0.537183	0.043869
	0.541767	0.0200272	0.542383	0.00917911	0.5428	-0.00429153	0.541767	0.116229	0.540717	0.105858	0.541133	0.0864863	0.541767	0.242889	0.540517	0.0422001
	0.5451	0.0191331	0.545717	0.00917911	0.546133	-0.00274181	0.5451	0.11605	0.54405	0.105023	0.544467	0.0883937	0.5451	0.244081	0.54385	0.0406504
	0.548433	0.0182986	0.54905	0.00911951	0.549467	-0.00119209	0.548433	0.115871	0.547383	0.104189	0.5478	0.0904202	0.548433	0.245214	0.547183	0.0391006
	0.551767	0.0174642	0.552383	0.0090003	0.5528	0.000238419	0.551767	0.115633	0.550717	0.103295	0.551133	0.0924468	0.551767	0.246346	0.550517	0.0376105
	0.5551	0.0166297	0.555717	0.00888109	0.556133	0.00160932	0.5551	0.115395	0.55405	0.10246	0.554467	0.094533	0.5551	0.247359	0.55385	0.0361204
	0.558433	0.0157356	0.55905	0.00876188	0.559467	0.00292063	0.558433	0.115156	0.557383	0.101566	0.5578	0.0966787	0.558433	0.248373	0.557183	0.0346899
	0.561767	0.0149012	0.562383	0.00864267	0.5628	0.00417233	0.561767	0.114799	0.560717	0.100791	0.561133	0.0988245	0.561767	0.249267	0.560517	0.033319
	0.5651	0.0140071	0.565717	0.00852346	0.566133	0.00536442	0.5651	0.114501	0.56405	0.100136	0.564467	0.10103	0.5651	0.250041	0.56385	0.0319481
	0.568433	0.0131726	0.56905	0.00840425	0.569467	0.0064373	0.568433	0.114143	0.567383	0.0995994	0.5678	0.103235	0.568433	0.250757	0.567183	0.0306368
	0.571767	0.0122786	0.572383	0.00828505	0.5728	0.00751018	0.571767	0.113785	0.570717	0.0991225	0.571133	0.105381	0.571767	0.251412	0.570517	0.0293851
	0.5751	0.0113845	0.575717	0.00816584	0.576133	0.00852346	0.5751	0.113428	0.57405	0.0988245	0.574467	0.107586	0.5751	0.251949	0.57385	0.0281334
	0.578433	0.01055	0.57905	0.00810623	0.579467	0.00947714	0.578433	0.11307	0.577383	0.0985861	0.5778	0.109673	0.578433	0.252426	0.577183	0.0269413
	0.581767	0.00965595	0.582383	0.00804663	0.5828	0.0104308	0.581767	0.112712	0.580717	0.0985265	0.581133	0.111759	0.581767	0.252783	0.580517	0.0258088
	0.5851	0.00876188	0.585717	0.00804663	0.586133	0.0113845	0.5851	0.112295	0.58405	0.0984669	0.584467	0.113726	0.5851	0.253081	0.58385	0.0247359
	0.588433	0.00786781	0.58905	0.00804663	0.589467	0.0123382	0.588433	0.111938	0.587383	0.0984669	0.5878	0.115633	0.588433	0.253379	0.587183	0.0237226
	0.591767	0.00697374	0.592383	0.00804663	0.5928	0.0132322	0.591767	0.11158	0.590717	0.0985265	0.591133	0.117481	0.591767	0.253618	0.590517	0.022769
	0.5951	0.00613928	0.595717	0.00816584	0.596133	0.0141859	0.5951	0.111222	0.59405	0.0985861	0.594467	0.119209	0.5951	0.253797	0.59385	0.0219345
	0.598433	0.00530481	0.59905	0.00828505	0.599467	0.01508	0.598433	0.110924	0.597383	0.0986457	0.5978	0.120819	0.598433	0.253975	0.597183	0.0212193
	0.601767	0.00441074	0.602383	0.00846386	0.6028	0.015974	0.601767	0.110567	0.600717	0.0987649	0.601133	0.122428	0.601767	0.254095	0.600517	0.0205636
	0.6051	0.00357628	0.605717	0.00870228	0.606133	0.0167489	0.6051	0.110269	0.60405	0.0988841	0.604467	0.123978	0.6051	0.254214	0.60385	0.0200272
	0.608433	0.00274181	0.60905	0.0090003	0.609467	0.0175238	0.608433	0.109971	0.607383	0.0990033	0.6078	0.125468	0.608433	0.254273	0.607183	0.0194907
	0.611767	0.00190735	0.612383	0.00935793	0.6128	0.018239	0.611767	0.109732	0.610717	0.0991821	0.611133	0.127017	0.611767	0.254333	0.610517	0.0190139
	0.6151	0.00107288	0.615717	0.00971556	0.616133	0.0188351	0.6151	0.109494	0.61405	0.0993013	0.614467	0.128508	0.6151	0.254273	0.61385	0.0186563
	0.618433	0.000178814	0.61905	0.0101328	0.619467	0.0194311	0.618433	0.109255	0.617383	0.0995398	0.6178	0.129998	0.618433	0.254154	0.617183	0.018239
	0.621767	-0.000655651	0.622383	0.0104904	0.6228	0.019908	0.621767	0.109077	0.620717	0.0997782	0.621133	0.131488	0.621767	0.253975	0.620517	0.0178814
	0.6251	-0.00154972	0.625717	0.010848	0.626133	0.0203252	0.6251	0.108957	0.62405	0.100076	0.624467	0.132978	0.6251	0.253677	0.62385	0.0175834
	0.628433	-0.00244379	0.62905	0.0111461	0.629467	0.0206828	0.628433	0.108778	0.627383	0.100374	0.6278	0.134468	0.628433	0.25326	0.627183	0.0172853
	0.631767	-0.00333786	0.632383	0.0113845	0.6328	0.0210404	0.631767	0.108719	0.630717	0.100791	0.631133	0.135899	0.631767	0.252783	0.630517	0.0171065
	0.6351	-0.00423193	0.635717	0.0115633	0.636133	0.0213981	0.6351	0.108659	0.63405	0.101209	0.634467	0.137269	0.6351	0.252187	0.63385	0.0169277
	0.638433	-0.00506639	0.63905	0.0117421	0.639467	0.0216961	0.638433	0.1086	0.637383	0.101626	0.6378	0.13864	0.638433	0.251472	0.637183	0.0168085
	0.641767	-0.00590086	0.642383	0.0119209	0.6428	0.0219941	0.641767	0.10854	0.640717	0.102162	0.641133	0.139952	0.641767	0.250638	0.640517	0.0168085
	0.6451	-0.00673532	0.645717	0.0120401	0.646133	0.0222921	0.6451	0.108421	0.64405	0.102699	0.644467	0.141144	0.6451	0.249743	0.64385	0.0169277
	0.648433	-0.00756979	0.64905	0.012219	0.649467	0.022471	0.648433	0.108302	0.647383	0.103235	0.6478	0.142395	0.648433	0.24879	0.647183	0.0171065
	0.651767	-0.00840425	0.652383	0.0124574	0.6528	0.0227094	0.651767	0.108123	0.650717	0.103772	0.651133	0.143588	0.651767	0.247836	0.650517	0.0174046
	0.6551	-0.00935793	0.655717	0.0126362	0.656133	0.0228286	0.6551	0.107944	0.65405	0.104368	0.654467	0.14472	0.6551	0.246763	0.65385	0.0177622
	0.658433	-0.0103712	0.65905	0.0129342	0.659467	0.0229478	0.658433	0.107586	0.657383	0.104904	0.6578	0.145853	0.658433	0.24569	0.657183	0.0181794
	0.661767	-0.0114441	0.662383	0.0132322	0.6628	0.0230074	0.661767	0.107229	0.660717	0.105441	0.661133	0.146925	0.661767	0.244558	0.660517	0.0185966
	0.6651	-0.0125766	0.665717	0.0135303	0.666133	0.023067	0.6651	0.106812	0.66405	0.105977	0.664467	0.147998	0.6651	0.243425	0.66385	0.0191331
	0.668433	-0.0137091	0.66905	0.0138283	0.669467	0.023067	0.668433	0.106275	0.667383	0.106514	0.6678	0.149071	0.668433	0.242293	0.667183	0.0196099
	0.671767	-0.0149012	0.672383	0.0141263	0.6728	0.0230074	0.671767	0.105798	0.670717	0.10711	0.671133	0.150084	0.671767	0.241041	0.670517	0.0201464
	0.6751	-0.0160933	0.675717	0.0144243	0.676133	0.0228882	0.6751	0.105262	0.67405	0.107646	0.674467	0.151038	0.6751	0.239789	0.67385	0.0207424
	0.678433	-0.0172257	0.67905	0.0146627	0.679467	0.022769	0.678433	0.104666	0.677383	0.108242	0.6778	0.151992	0.678433	0.238478	0.677183	0.0212789
	0.681767	-0.0182986	0.682383	0.0148416	0.6828	0.0225306	0.681767	0.104129	0.680717	0.108898	0.681133	0.152826	0.681767	0.237167	0.680517	0.0218749
	0.6851	-0.0193119	0.685717	0.0150204	0.686133	0.0222921	0.6851	0.103593	0.68405	0.109553	0.684467	0.15372	0.6851	0.235736	0.68385	0.022471
	0.688433	-0.0202656	0.68905	0.0152588	0.689467	0.0219345	0.688433	0.103056	0.687383	0.110209	0.6878	0.154555	0.688433	0.234246	0.687183	0.0231862
	0.691767	-0.0211596	0.692383	0.0154972	0.6928	0.0215173	0.691767	0.10258	0.690717	0.110924	0.691133	0.15533	0.691767	0.232756	0.690517	0.0239015
	0.6951	-0.0219941	0.695717	0.0157356	0.696133	0.0209808	0.6951	0.102043	0.69405	0.111699	0.694467	0.156105	0.6951	0.231147	0.69385	0.0247359
	0.698433	-0.0228286	0.69905	0.0160336	0.699467	0.0203848	0.698433	0.101626	0.697383	0.112474	0.6978	0.156879	0.698433	0.229537	0.697183	0.0255704
	0.701767	-0.0236034	0.702383	0.0164509	0.7028	0.0197291	0.701767	0.101149	0.700717	0.113249	0.701133	0.157535	0.701767	0.227928	0.700517	0.0264645
	0.7051	-0.0244379	0.705717	0.0168085	0.706133	0.0190735	0.7051	0.100732	0.70405	0.114083	0.704467	0.158191	0.7051	0.2262	0.70385	0.0273585
	0.708433	-0.0252128	0.70905	0.0172853	0.709467	0.0183582	0.708433	0.100374	0.707383	0.114858	0.7078	0.158787	0.708433	0.224531	0.707183	0.0282526
	0.711767	-0.0259876	0.712383	0.0177622	0.7128	0.0175834	0.711767	0.100017	0.710717	0.115693	0.711133	0.159264	0.711767	0.222802	0.710517	0.0291467
	0.7151	-0.0267625	0.715717	0.018239	0.716133	0.0168681	0.7151	0.0997186	0.71405	0.116467	0.714467	0.159681	0.7151	0.221074	0.71385	0.0300407
	0.718433	-0.0274777	0.71905	0.0187159	0.719467	0.0160933	0.718433	0.0994205	0.717383	0.117302	0.7178	0.160038	0.718433	0.219345	0.717183	0.0309348
	0.721767	-0.028193	0.722383	0.0191927	0.7228	0.0153184	0.721767	0.0990629	0.720717	0.118077	0.721133	0.160336	0.721767	0.217557	0.720517	0.0318885
	0.7251	-0.0289083	0.725717	0.0196099	0.726133	0.0145435	0.7251	0.0987649	0.72405	0.118911	0.724467	0.160575	0.7251	0.215828	0.72385	0.0327826
	0.728433	-0.0295639	0.72905	0.0200272	0.729467	0.0137687	0.728433	0.0984073	0.727383	0.119686	0.7278	0.160813	0.728433	0.2141	0.727183	0.0337958
	0.731767	-0.0302196	0.732383	0.0203848	0.7328	0.0129342	0.731767	0.0980496	0.730717	0.120461	0.731133	0.161052	0.731767	0.212431	0.730517	0.0348091
	0.7351	-0.0308156	0.735717	0.0207424	0.736133	0.0120401	0.7351	0.0976324	0.73405	0.121176	0.734467	0.16129	0.7351	0.210702	0.73385	0.0358224
	0.738433	-0.0314116	0.73905	0.0211596	0.739467	0.0111461	0.738433	0.0971556	0.737383	0.121891	0.7378	0.161588	0.738433	0.209033	0.737183	0.0368953
	0.741767	-0.0320077	0.742383	0.0215173	0.7428	0.0101328	0.741767	0.0966191	0.740717	0.122607	0.741133	0.161827	0.741767	0.207424	0.740517	0.0380278
	0.7451	-0.0326037	0.745717	0.0219345	0.746133	0.00905991	0.7451	0.0960827	0.74405	0.123262	0.744467	0.162125	0.7451	0.205874	0.74385	0.0391006
	0.748433	-0.0331402	0.74905	0.0222921	0.749467	0.00792742	0.748433	0.0956059	0.747383	0.123918	0.7478	0.162423	0.748433	0.204325	0.747183	0.0401735
	0.751767	-0.0336766	0.752383	0.0226498	0.7528	0.00667572	0.751767	0.0950694	0.750717	0.124514	0.751133	0.162661	0.751767	0.202835	0.750517	0.0411868
	0.7551	-0.0342727	0.755717	0.0230074	0.756133	0.00530481	0.7551	0.0945926	0.75405	0.125051	0.754467	0.162899	0.7551	0.201404	0.75385	0.0421405
	0.758433	-0.0348091	0.75905	0.0233054	0.759467	0.0038743	0.758433	0.0941157	0.757383	0.125587	0.7578	0.163019	0.758433	0.200033	0.757183	0.0430346
	0.761767	-0.0354052	0.762383	0.0236034	0.7628	0.00238419	0.761767	0.0937581	0.760717	0.126123	0.761133	0.163138	0.761767	0.198603	0.760517	0.0439286
	0.7651	-0.0360012	0.765717	0.0238419	0.766133	0.00077486	0.7651	0.0934005	0.76405	0.12666	0.764467	0.163198	0.7651	0.197232	0.76385	0.0447631
	0.768433	-0.0366569	0.76905	0.0240207	0.769467	-0.00089407	0.768433	0.0931025	0.767383	0.127256	0.7678	0.163198	0.768433	0.195801	0.767183	0.0455976
	0.771767	-0.0373125	0.772383	0.0241399	0.7728	-0.002563	0.771767	0.0928044	0.770717	0.127792	0.771133	0.163138	0.771767	0.194371	0.770517	0.0463724
	0.7751	-0.0380278	0.775717	0.0242591	0.776133	-0.00429153	0.7751	0.092566	0.77405	0.128388	0.774467	0.163019	0.7751	0.192881	0.77385	0.0471473
	0.778433	-0.038743	0.77905	0.0243187	0.779467	-0.00602007	0.778433	0.0923276	0.777383	0.128925	0.7778	0.16284	0.778433	0.191391	0.777183	0.0479221
	0.781767	-0.0394583	0.782383	0.0243783	0.7828	-0.007689	0.781767	0.0921488	0.780717	0.129461	0.781133	0.162601	0.781767	0.189841	0.780517	0.0487566
	0.7851	-0.0402331	0.785717	0.0244379	0.786133	-0.00935793	0.7851	0.09197	0.78405	0.129998	0.784467	0.162423	0.7851	0.188291	0.78385	0.0495315
	0.788433	-0.0408888	0.78905	0.0245571	0.789467	-0.0110269	0.788433	0.0918508	0.787383	0.130475	0.7878	0.162184	0.788433	0.186801	0.787183	0.0503659
	0.791767	-0.0415444	0.792383	0.0246167	0.7928	-0.0126362	0.791767	0.0917315	0.790717	0.130892	0.791133	0.162005	0.791767	0.18537	0.790517	0.0512004
	0.7951	-0.0422001	0.795717	0.0246763	0.796133	-0.0142455	0.7951	0.0917315	0.79405	0.131249	0.794467	0.161767	0.7951	0.184	0.79385	0.0520349
	0.798433	-0.0427365	0.79905	0.0247359	0.799467	-0.0158548	0.798433	0.0916719	0.797383	0.131607	0.7978	0.161588	0.798433	0.182688	0.797183	0.0528693
	0.801767	-0.0432134	0.802383	0.0247955	0.8028	-0.0175238	0.801767	0.0917315	0.800717	0.131905	0.801133	0.16135	0.801767	0.181556	0.800517	0.0537038
	0.8051	-0.0436306	0.805717	0.0248551	0.806133	-0.0191331	0.8051	0.0917912	0.80405	0.132143	0.804467	0.161111	0.8051	0.180483	0.80385	0.0545383
	0.808433	-0.0439882	0.80905	0.0249147	0.809467	-0.0208616	0.808433	0.0919104	0.807383	0.132442	0.8078	0.160873	0.808433	0.17947	0.807183	0.0553727
	0.811767	-0.0442863	0.812383	0.0249743	0.8128	-0.0225902	0.811767	0.0920296	0.810717	0.13268	0.811133	0.160635	0.811767	0.178576	0.810517	0.0561476
	0.8151	-0.0445247	0.815717	0.025034	0.816133	-0.0243783	0.8151	0.0922084	0.81405	0.132918	0.814467	0.160277	0.8151	0.177741	0.81385	0.0569224
	0.818433	-0.0448227	0.81905	0.025034	0.819467	-0.0261664	0.818433	0.0923872	0.817383	0.133157	0.8178	0.159919	0.818433	0.176966	0.817183	0.0576377
	0.821767	-0.0450611	0.822383	0.0250936	0.8228	-0.0280142	0.821767	0.092566	0.820717	0.133395	0.821133	0.159562	0.821767	0.176191	0.820517	0.0582933
	0.8251	-0.0453591	0.825717	0.0250936	0.826133	-0.0298619	0.8251	0.0926852	0.82405	0.133634	0.824467	0.159144	0.8251	0.175476	0.82385	0.0588298
	0.828433	-0.0456572	0.82905	0.0250936	0.829467	-0.0317097	0.828433	0.092864	0.827383	0.133872	0.8278	0.158668	0.828433	0.174701	0.827183	0.0593662
	0.831767	-0.0460744	0.832383	0.025034	0.8328	-0.0335574	0.831767	0.0929832	0.830717	0.13411	0.831133	0.15825	0.831767	0.173986	0.830517	0.0597835
	0.8351	-0.0464916	0.835717	0.025034	0.836133	-0.0354052	0.8351	0.0931025	0.83405	0.134289	0.834467	0.157893	0.8351	0.173271	0.83385	0.0602007
	0.838433	-0.0469685	0.83905	0.025034	0.839467	-0.0371933	0.838433	0.0932813	0.837383	0.134468	0.8378	0.157475	0.838433	0.172615	0.837183	0.0604987
	0.841767	-0.0474453	0.842383	0.025034	0.8428	-0.039041	0.841767	0.0934005	0.840717	0.134587	0.841133	0.157177	0.841767	0.1719	0.840517	0.0607967
	0.8451	-0.0479221	0.845717	0.0250936	0.846133	-0.0408888	0.8451	0.0935793	0.84405	0.134766	0.844467	0.15682	0.8451	0.171185	0.84385	0.0610352
	0.848433	-0.0483394	0.84905	0.0251532	0.849467	-0.0427365	0.848433	0.0937581	0.847383	0.134945	0.8478	0.156522	0.848433	0.170529	0.847183	0.0612736
	0.851767	-0.048697	0.852383	0.0252128	0.8528	-0.0446439	0.851767	0.0939369	0.850717	0.135124	0.851133	0.156283	0.851767	0.169873	0.850517	0.061512
	0.8551	-0.048995	0.855717	0.0253916	0.856133	-0.0466108	0.8551	0.0941753	0.85405	0.135303	0.854467	0.155985	0.8551	0.169218	0.85385	0.0616908
	0.858433	-0.0491738	0.85905	0.0255108	0.859467	-0.0485778	0.858433	0.0944734	0.857383	0.135601	0.8578	0.155747	0.858433	0.168622	0.857183	0.0618696
	0.861767	-0.0491738	0.862383	0.0256896	0.8628	-0.0506043	0.861767	0.0947714	0.860717	0.135899	0.861133	0.155449	0.861767	0.168025	0.860517	0.0619888
	0.8651	-0.0491142	0.865717	0.0258088	0.866133	-0.0526309	0.8651	0.0950694	0.86405	0.136316	0.864467	0.155091	0.8651	0.167549	0.86385	0.0620484
	0.868433	-0.0489354	0.86905	0.0259876	0.869467	-0.0546575	0.868433	0.0953674	0.867383	0.136673	0.8678	0.154734	0.868433	0.167131	0.867183	0.062108
	0.871767	-0.0486374	0.872383	0.0261068	0.8728	-0.0567436	0.871767	0.0956655	0.870717	0.137091	0.871133	0.154316	0.871767	0.166833	0.870517	0.0621676
	0.8751	-0.0483394	0.875717	0.026226	0.876133	-0.0588298	0.8751	0.0960231	0.87405	0.137508	0.874467	0.15384	0.8751	0.166655	0.87385	0.0621676
	0.878433	-0.0479221	0.87905	0.0263453	0.879467	-0.0609756	0.878433	0.0963807	0.877383	0.137866	0.8778	0.153363	0.878433	0.166595	0.877183	0.062108
	0.881767	-0.0475049	0.882383	0.0264645	0.8828	-0.0630617	0.881767	0.0967383	0.880717	0.138164	0.881133	0.152826	0.881767	0.166595	0.880517	0.0620484
	0.8851	-0.0470281	0.885717	0.0265241	0.886133	-0.0652075	0.8851	0.097096	0.88405	0.138402	0.884467	0.15229	0.8851	0.166714	0.88385	0.0619292
	0.888433	-0.0465512	0.88905	0.0265837	0.889467	-0.0672936	0.888433	0.0975132	0.887383	0.138521	0.8878	0.151694	0.888433	0.166893	0.887183	0.06181
	0.891767	-0.0460744	0.892383	0.0266433	0.8928	-0.0693798	0.891767	0.0979304	0.890717	0.138581	0.891133	0.151217	0.891767	0.167191	0.890517	0.0616908
	0.8951	-0.0455976	0.895717	0.0266433	0.896133	-0.071466	0.8951	0.0983477	0.89405	0.13864	0.894467	0.150681	0.8951	0.167429	0.89385	0.061512
	0.898433	-0.0451207	0.89905	0.0265837	0.899467	-0.0735521	0.898433	0.0987649	0.897383	0.138581	0.8978	0.150263	0.898433	0.167727	0.897183	0.0613332
	0.901767	-0.0447035	0.902383	0.0264645	0.9028	-0.0755191	0.901767	0.0992417	0.900717	0.13864	0.901133	0.149906	0.901767	0.168025	0.900517	0.0611544
	0.9051	-0.0442863	0.905717	0.0263453	0.906133	-0.077486	0.9051	0.099659	0.90405	0.13864	0.904467	0.149608	0.9051	0.168383	0.90385	0.0610352
	0.908433	-0.0439286	0.90905	0.0261664	0.909467	-0.0793934	0.908433	0.100136	0.907383	0.1387	0.9078	0.14931	0.908433	0.168681	0.907183	0.0608563
	0.911767	-0.0436306	0.912383	0.0260472	0.9128	-0.0811815	0.911767	0.100613	0.910717	0.138879	0.911133	0.149012	0.911767	0.169039	0.910517	0.0607371
	0.9151	-0.0433922	0.915717	0.0258684	0.916133	-0.0829697	0.9151	0.101089	0.91405	0.138998	0.914467	0.148714	0.9151	0.169396	0.91385	0.0605583
	0.918433	-0.0432134	0.91905	0.0257492	0.919467	-0.0846386	0.918433	0.101566	0.917383	0.139236	0.9178	0.148416	0.918433	0.169754	0.917183	0.0603199
	0.921767	-0.0430346	0.922383	0.02563	0.9228	-0.0863075	0.921767	0.102043	0.920717	0.139415	0.921133	0.148058	0.921767	0.170171	0.920517	0.0600815
	0.9251	-0.0428557	0.925717	0.0255704	0.926133	-0.0879765	0.9251	0.10258	0.92405	0.139654	0.924467	0.147641	0.9251	0.170588	0.92385	0.0597239
	0.928433	-0.0426769	0.92905	0.0255108	0.929467	-0.0896454	0.928433	0.103056	0.927383	0.139832	0.9278	0.147164	0.928433	0.171006	0.927183	0.0593066
	0.931767	-0.0424981	0.932383	0.0255108	0.9328	-0.0912547	0.931767	0.103593	0.930717	0.139952	0.931133	0.146568	0.931767	0.171483	0.930517	0.0587106
	0.9351	-0.0422597	0.935717	0.02563	0.936133	-0.092864	0.9351	0.10407	0.93405	0.140011	0.934467	0.145972	0.9351	0.172019	0.93385	0.0581145
	0.938433	-0.0419021	0.93905	0.0257492	0.939467	-0.0944734	0.938433	0.104606	0.937383	0.140011	0.9378	0.145376	0.938433	0.172496	0.937183	0.0573397
	0.941767	-0.0415444	0.942383	0.025928	0.9428	-0.0960827	0.941767	0.105083	0.940717	0.139952	0.941133	0.14472	0.941767	0.173032	0.940517	0.0565648
	0.9451	-0.0410676	0.945717	0.0261068	0.946133	-0.097692	0.9451	0.105619	0.94405	0.139832	0.944467	0.144124	0.9451	0.173509	0.94385	0.0557303
	0.948433	-0.0405908	0.94905	0.0264049	0.949467	-0.0991821	0.948433	0.106096	0.947383	0.139594	0.9478	0.143468	0.948433	0.174046	0.947183	0.0548959
	0.951767	-0.0400543	0.952383	0.0267029	0.9528	-0.100672	0.951767	0.106573	0.950717	0.139415	0.951133	0.142872	0.951767	0.174582	0.950517	0.054121
	0.9551	-0.0394583	0.955717	0.0270605	0.956133	-0.102043	0.9551	0.10705	0.95405	0.139117	0.954467	0.142336	0.9551	0.175118	0.95385	0.0532866
	0.958433	-0.0389218	0.95905	0.0274181	0.959467	-0.103354	0.958433	0.107527	0.957383	0.138819	0.9578	0.141799	0.958433	0.175714	0.957183	0.0525117
	0.961767	-0.0383258	0.962383	0.0277758	0.9628	-0.104606	0.961767	0.108004	0.960717	0.138462	0.961133	0.141323	0.961767	0.17637	0.960517	0.0517964
	0.9651	-0.0377297	0.965717	0.0281334	0.966133	-0.105798	0.9651	0.10848	0.96405	0.138164	0.964467	0.140846	0.9651	0.177026	0.96385	0.0510216
	0.968433	-0.0371933	0.96905	0.028491	0.969467	-0.106931	0.968433	0.109017	0.967383	0.137806	0.9678	0.140429	0.968433	0.177801	0.967183	0.0503659
	0.971767	-0.0365973	0.972383	0.0288486	0.9728	-0.108004	0.971767	0.109553	0.970717	0.137508	0.971133	0.140011	0.971767	0.178576	0.970517	0.0496507
	0.9751	-0.0360012	0.975717	0.0291467	0.976133	-0.109077	0.9751	0.110149	0.97405	0.13721	0.974467	0.139654	0.9751	0.17941	0.97385	0.0489354
	0.978433	-0.0353456	0.97905	0.0294447	0.979467	-0.11009	0.978433	0.110745	0.977383	0.136912	0.9778	0.139296	0.978433	0.180244	0.977183	0.0482202
	0.981767	-0.0346899	0.982383	0.0297427	0.9828	-0.111043	0.981767	0.111341	0.980717	0.136614	0.981133	0.138938	0.981767	0.181019	0.980517	0.0474453
	0.9851	-0.0340343	0.985717	0.0300407	0.986133	-0.111997	0.9851	0.111938	0.98405	0.136375	0.984467	0.138581	0.9851	0.181794	0.98385	0.0466108
	0.988433	-0.033319	0.98905	0.0303388	0.989467	-0.112951	0.988433	0.112534	0.987383	0.136137	0.9878	0.138223	0.988433	0.182509	0.987183	0.0457764
	0.991767	-0.0326037	0.992383	0.0306368	0.9928	-0.113785	0.991767	0.11313	0.990717	0.135839	0.991133	0.137866	0.991767	0.183105	0.990517	0.0448823
	0.9951	-0.0318885	0.995717	0.031054	0.996133	-0.11462	0.9951	0.113666	0.99405	0.135541	0.994467	0.137448	0.9951	0.183642	0.99385	0.0439286
	0.998433	-0.0312328	0.99905	0.0314116	0.999467	-0.115335	0.998433	0.114143	0.997383	0.135243	0.9978	0.137031	0.998433	0.184178	0.997183	0.0429153
	1.00177	-0.0306368	1.00238	0.0318885	1.0028	-0.11605	1.00177	0.11462	1.00072	0.134885	1.00113	0.136614	1.00177	0.184655	1.00052	0.0418425
	1.0051	-0.0300407	1.00572	0.0323653	1.00613	-0.116706	1.0051	0.115037	1.00405	0.134468	1.00447	0.136137	1.0051	0.185072	1.00385	0.04071
	1.00843	-0.0295639	1.00905	0.0328422	1.00947	-0.117302	1.00843	0.115454	1.00738	0.134051	1.0078	0.13566	1.00843	0.185549	1.00718	0.0395775
	1.01177	-0.0291467	1.01238	0.0333786	1.0128	-0.117838	1.01177	0.115871	1.01072	0.133574	1.01113	0.135124	1.01177	0.186026	1.01052	0.038445
	1.0151	-0.028789	1.01572	0.0338554	1.01613	-0.118315	1.0151	0.116229	1.01405	0.133038	1.01447	0.134587	1.0151	0.186563	1.01385	0.0372529
	1.01843	-0.028491	1.01905	0.0343919	1.01947	-0.118732	1.01843	0.116587	1.01738	0.132501	1.0178	0.134051	1.01843	0.187099	1.01718	0.0360608
	1.02177	-0.028193	1.02238	0.0348687	1.0228	-0.11915	1.02177	0.117004	1.02072	0.131845	1.02113	0.133455	1.02177	0.187695	1.02052	0.0348687
	1.0251	-0.027895	1.02572	0.035286	1.02613	-0.119507	1.0251	0.117421	1.02405	0.13119	1.02447	0.132918	1.0251	0.188351	1.02385	0.033617
	1.02843	-0.0275373	1.02905	0.0357628	1.02947	-0.119865	1.02843	0.117898	1.02738	0.130415	1.0278	0.132382	1.02843	0.189006	1.02718	0.0323653
	1.03177	-0.0271797	1.03238	0.03618	1.0328	-0.120163	1.03177	0.118375	1.03072	0.12964	1.03113	0.131905	1.03177	0.189662	1.03052	0.031054
	1.0351	-0.0267029	1.03572	0.0366569	1.03613	-0.120401	1.0351	0.118911	1.03405	0.128865	1.03447	0.131428	1.0351	0.190258	1.03385	0.0296831
	1.03843	-0.0261664	1.03905	0.0371337	1.03947	-0.12058	1.03843	0.119448	1.03738	0.128031	1.0378	0.131011	1.03843	0.190914	1.03718	0.0283122
	1.04177	-0.02563	1.04238	0.0376105	1.0428	-0.120759	1.04177	0.119984	1.04072	0.127196	1.04113	0.130594	1.04177	0.19151	1.04052	0.0268221
	1.0451	-0.025034	1.04572	0.038147	1.04613	-0.120819	1.0451	0.12058	1.04405	0.126302	1.04447	0.130296	1.0451	0.192046	1.04385	0.025332
	1.04843	-0.0243783	1.04905	0.0386834	1.04947	-0.120878	1.04843	0.121236	1.04738	0.125468	1.0478	0.130057	1.04843	0.192583	1.04718	0.0238419
	1.05177	-0.0237823	1.05238	0.0392199	1.0528	-0.120878	1.05177	0.121832	1.05072	0.124574	1.05113	0.129819	1.05177	0.193119	1.05052	0.0222921
	1.0551	-0.0231862	1.05572	0.0396967	1.05613	-0.120819	1.0551	0.122488	1.05405	0.12368	1.05447	0.12958	1.0551	0.193655	1.05385	0.020802
	1.05843	-0.0226498	1.05905	0.0402331	1.05947	-0.120699	1.05843	0.123143	1.05738	0.122726	1.0578	0.129402	1.05843	0.194192	1.05718	0.0193119
	1.06177	-0.0221133	1.06238	0.04071	1.0628	-0.120521	1.06177	0.123739	1.06072	0.121713	1.06113	0.129163	1.06177	0.194728	1.06052	0.0178218
	1.0651	-0.0217557	1.06572	0.0411868	1.06613	-0.120223	1.0651	0.124395	1.06405	0.12058	1.06447	0.128925	1.0651	0.195265	1.06385	0.0163317
	1.06843	-0.0213981	1.06905	0.041604	1.06947	-0.119865	1.06843	0.124931	1.06738	0.119328	1.0678	0.128567	1.06843	0.195801	1.06718	0.0148416
	1.07177	-0.0211596	1.07238	0.0420809	1.0728	-0.119448	1.07177	0.125527	1.07072	0.118017	1.07113	0.12821	1.07177	0.196338	1.07052	0.0133514
	1.0751	-0.0209808	1.07572	0.0424981	1.07613	-0.118971	1.0751	0.126064	1.07405	0.116646	1.07447	0.127792	1.0751	0.196934	1.07385	0.0118613
	1.07843	-0.0208616	1.07905	0.0429153	1.07947	-0.118434	1.07843	0.126541	1.07738	0.115216	1.0778	0.127375	1.07843	0.197411	1.07718	0.0103116
	1.08177	-0.0208616	1.08238	0.0433922	1.0828	-0.117779	1.08177	0.127017	1.08072	0.113726	1.08113	0.126898	1.08177	0.197887	1.08052	0.00870228
	1.0851	-0.0208616	1.08572	0.0438094	1.08613	-0.117183	1.0851	0.127494	1.08405	0.112236	1.08447	0.126481	1.0851	0.198245	1.08385	0.00709295
	1.08843	-0.0209808	1.08905	0.0442863	1.08947	-0.116467	1.08843	0.127912	1.08738	0.110686	1.0878	0.126064	1.08843	0.198603	1.08718	0.00548363
	1.09177	-0.0210404	1.09238	0.0447035	1.0928	-0.115752	1.09177	0.128388	1.09072	0.109255	1.09113	0.125766	1.09177	0.198841	1.09052	0.0038147
	1.0951	-0.0211	1.09572	0.0451207	1.09613	-0.115037	1.0951	0.128806	1.09405	0.107825	1.09447	0.125468	1.0951	0.19902	1.09385	0.00214577
	1.09843	-0.0211596	1.09905	0.0455976	1.09947	-0.114262	1.09843	0.129282	1.09738	0.106454	1.0978	0.125229	1.09843	0.19908	1.09718	0.000476837
	1.10177	-0.0212193	1.10238	0.0459552	1.1028	-0.113428	1.10177	0.129759	1.10072	0.105083	1.10113	0.125051	1.10177	0.199139	1.10052	-0.00119209
	1.1051	-0.0212789	1.10572	0.0463724	1.10613	-0.112593	1.1051	0.130296	1.10405	0.103712	1.10447	0.124872	1.1051	0.199199	1.10385	-0.00286102
	1.10843	-0.0212193	1.10905	0.04673	1.10947	-0.11164	1.10843	0.130832	1.10738	0.102401	1.1078	0.124753	1.10843	0.199199	1.10718	-0.00452995
	1.11177	-0.0212193	1.11238	0.0471473	1.1128	-0.110686	1.11177	0.131428	1.11072	0.10103	1.11113	0.124633	1.11177	0.199199	1.11052	-0.00613928
	1.1151	-0.0211596	1.11572	0.0474453	1.11613	-0.109673	1.1151	0.132024	1.11405	0.0995994	1.11447	0.124454	1.1151	0.199199	1.11385	-0.0077486
	1.11843	-0.0211	1.11905	0.0478029	1.11947	-0.10854	1.11843	0.13268	1.11738	0.0981688	1.1178	0.124276	1.11843	0.199258	1.11718	-0.00935793
	1.12177	-0.0210404	1.12238	0.0481009	1.1228	-0.107467	1.12177	0.133276	1.12072	0.0966787	1.12113	0.124097	1.12177	0.199318	1.12052	-0.0109673
	1.1251	-0.0209808	1.12572	0.0483394	1.12613	-0.106275	1.1251	0.133932	1.12405	0.0950694	1.12447	0.123858	1.1251	0.199378	1.12385	-0.0125766
	1.12843	-0.0209808	1.12905	0.0485182	1.12947	-0.105083	1.12843	0.134528	1.12738	0.0934601	1.1278	0.12368	1.12843	0.199378	1.12718	-0.0141263
	1.13177	-0.0209808	1.13238	0.048697	1.1328	-0.103891	1.13177	0.135064	1.13072	0.0918508	1.13113	0.123441	1.13177	0.199318	1.13052	-0.015676
	1.1351	-0.0211	1.13572	0.0488162	1.13613	-0.102639	1.1351	0.135601	1.13405	0.0901818	1.13447	0.123262	1.1351	0.199199	1.13385	-0.0171661
	1.13843	-0.0212193	1.13905	0.0488758	1.13947	-0.101447	1.13843	0.136077	1.13738	0.0885725	1.1378	0.123143	1.13843	0.19896	1.13718	-0.0185966
	1.14177	-0.0213385	1.14238	0.048995	1.1428	-0.100136	1.14177	0.136554	1.14072	0.0869632	1.14113	0.123024	1.14177	0.198722	1.14052	-0.0200272
	1.1451	-0.0215173	1.14572	0.0490546	1.14613	-0.0988841	1.1451	0.136971	1.14405	0.0853539	1.14447	0.122964	1.1451	0.198364	1.14385	-0.0213981
	1.14843	-0.0217557	1.14905	0.0491142	1.14947	-0.0975132	1.14843	0.137389	1.14738	0.0838041	1.1478	0.122905	1.14843	0.197887	1.14718	-0.022769
	1.15177	-0.0219345	1.15238	0.0491738	1.1528	-0.0961423	1.15177	0.137746	1.15072	0.0822544	1.15113	0.122786	1.15177	0.197351	1.15052	-0.0241399
	1.1551	-0.0221133	1.15572	0.049293	1.15613	-0.0946522	1.1551	0.138104	1.15405	0.0807643	1.15447	0.122666	1.1551	0.196815	1.15385	-0.0255704
	1.15843	-0.0222921	1.15905	0.0493526	1.15947	-0.0931621	1.15843	0.138402	1.15738	0.0792742	1.1578	0.122547	1.15843	0.196159	1.15718	-0.0269413
	1.16177	-0.0224113	1.16238	0.0494123	1.1628	-0.0915527	1.16177	0.13876	1.16072	0.0778437	1.16113	0.122309	1.16177	0.195503	1.16052	-0.0283718
	1.1651	-0.022471	1.16572	0.0494719	1.16613	-0.0899434	1.1651	0.139058	1.16405	0.0763535	1.16447	0.12213	1.1651	0.194788	1.16385	-0.0298619
	1.16843	-0.0225306	1.16905	0.0494719	1.16947	-0.0882149	1.16843	0.139356	1.16738	0.074923	1.1678	0.121891	1.16843	0.194132	1.16718	-0.0312924
	1.17177	-0.0225902	1.17238	0.0494123	1.1728	-0.0865459	1.17177	0.139594	1.17072	0.0734329	1.17113	0.121653	1.17177	0.193417	1.17052	-0.0327826
	1.1751	-0.0227094	1.17572	0.0492334	1.17613	-0.0847578	1.1751	0.139892	1.17405	0.0720024	1.17447	0.121415	1.1751	0.192702	1.17385	-0.0342131
	1.17843	-0.0228882	1.17905	0.0490546	1.17947	-0.0830293	1.17843	0.140131	1.17738	0.0704527	1.1778	0.121236	1.17843	0.191987	1.17718	-0.035584
	1.18177	-0.023067	1.18238	0.0487566	1.1828	-0.0813007	1.18177	0.140429	1.18072	0.0689626	1.18113	0.121176	1.18177	0.191271	1.18052	-0.0368953
	1.1851	-0.0233054	1.18572	0.0484586	1.18613	-0.0795722	1.1851	0.140727	1.18405	0.0674725	1.18447	0.121117	1.1851	0.190556	1.18385	-0.038147
	1.18843	-0.023663	1.18905	0.0480413	1.18947	-0.0778437	1.18843	0.140965	1.18738	0.0659227	1.1878	0.121176	1.18843	0.189841	1.18718	-0.0392795
	1.19177	-0.0240207	1.19238	0.0475645	1.1928	-0.0761747	1.19177	0.141263	1.19072	0.0644326	1.19113	0.121236	1.19177	0.189126	1.19052	-0.0403523
	1.1951	-0.0244379	1.19572	0.0470877	1.19613	-0.0745654	1.1951	0.141501	1.19405	0.0630021	1.19447	0.121355	1.1951	0.188351	1.19385	-0.041306
	1.19843	-0.0249147	1.19905	0.0465512	1.19947	-0.0728965	1.19843	0.14174	1.19738	0.0615716	1.1978	0.121474	1.19843	0.187516	1.19718	-0.0422001
	1.20177	-0.0252724	1.20238	0.0460148	1.2028	-0.0712872	1.20177	0.141919	1.20072	0.0602007	1.20113	0.121593	1.20177	0.186622	1.20052	-0.0430346
	1.2051	-0.0256896	1.20572	0.0454187	1.20613	-0.0696778	1.2051	0.142097	1.20405	0.0588894	1.20447	0.121713	1.2051	0.185728	1.20385	-0.0438094
	1.20843	-0.0260472	1.20905	0.0447631	1.20947	-0.0680685	1.20843	0.142276	1.20738	0.0576377	1.2078	0.121772	1.20843	0.184774	1.20718	-0.0446439
	1.21177	-0.0263453	1.21238	0.0441074	1.2128	-0.0663996	1.21177	0.142395	1.21072	0.056386	1.21113	0.121891	1.21177	0.183761	1.21052	-0.0453591
	1.2151	-0.0266433	1.21572	0.0433922	1.21613	-0.0647902	1.2151	0.142574	1.21405	0.0551343	1.21447	0.121891	1.2151	0.182688	1.21385	-0.046134
	1.21843	-0.0268817	1.21905	0.0426173	1.21947	-0.0631213	1.21843	0.142694	1.21738	0.0539422	1.2178	0.121951	1.21843	0.181496	1.21718	-0.0469089
	1.22177	-0.0271797	1.22238	0.0418425	1.2228	-0.0614524	1.22177	0.142813	1.22072	0.0526905	1.22113	0.122011	1.22177	0.180304	1.22052	-0.0476241
	1.2251	-0.0274181	1.22572	0.0409484	1.22613	-0.0597835	1.2251	0.142872	1.22405	0.0514388	1.22447	0.12207	1.2251	0.179052	1.22385	-0.0483394
	1.22843	-0.0277162	1.22905	0.0400543	1.22947	-0.0580549	1.22843	0.142992	1.22738	0.0501275	1.2278	0.122249	1.22843	0.177681	1.22718	-0.0489354
	1.23177	-0.0280142	1.23238	0.0391603	1.2328	-0.056386	1.23177	0.142992	1.23072	0.0487566	1.23113	0.122428	1.23177	0.176251	1.23052	-0.0494719
	1.2351	-0.0283718	1.23572	0.0382066	1.23613	-0.0547171	1.2351	0.142992	1.23405	0.0474453	1.23447	0.122666	1.2351	0.174761	1.23385	-0.0499487
	1.23843	-0.0287294	1.23905	0.0372529	1.23947	-0.0531077	1.23843	0.142872	1.23738	0.0460744	1.2378	0.123024	1.23843	0.173151	1.23718	-0.0503659
	1.24177	-0.0291467	1.24238	0.0362992	1.2428	-0.0514388	1.24177	0.142753	1.24072	0.0447631	1.24113	0.123501	1.24177	0.171483	1.24052	-0.0506639
	1.2451	-0.0295043	1.24572	0.035286	1.24613	-0.0498891	1.2451	0.142574	1.24405	0.0435114	1.24447	0.123978	1.2451	0.169754	1.24385	-0.0509024
	1.24843	-0.0298023	1.24905	0.0342727	1.24947	-0.0483394	1.24843	0.142336	1.24738	0.0422597	1.2478	0.124514	1.24843	0.168025	1.24718	-0.0510216
	1.25177	-0.0301003	1.25238	0.0332594	1.2528	-0.0468493	1.25177	0.142097	1.25072	0.0411868	1.25113	0.12517	1.25177	0.166297	1.25052	-0.0510812
	1.2551	-0.0303388	1.25572	0.0321865	1.25613	-0.0453591	1.2551	0.141799	1.25405	0.0401735	1.25447	0.125766	1.2551	0.164509	1.25385	-0.0511408
	1.25843	-0.0305772	1.25905	0.031054	1.25947	-0.0439286	1.25843	0.141501	1.25738	0.0392199	1.2578	0.126421	1.25843	0.162721	1.25718	-0.0511408
	1.26177	-0.0306964	1.26238	0.0298619	1.2628	-0.0424981	1.26177	0.141263	1.26072	0.0383854	1.26113	0.127017	1.26177	0.160933	1.26052	-0.0510812
	1.2651	-0.0308752	1.26572	0.0286102	1.26613	-0.0411272	1.2651	0.140965	1.26405	0.0376701	1.26447	0.127614	1.2651	0.159144	1.26385	-0.050962
	1.26843	-0.0309944	1.26905	0.0272989	1.26947	-0.0397563	1.26843	0.140727	1.26738	0.0370145	1.2678	0.12821	1.26843	0.157297	1.26718	-0.0507832
	1.27177	-0.0311136	1.27238	0.025928	1.2728	-0.0383854	1.27177	0.140488	1.27072	0.0364184	1.27113	0.128806	1.27177	0.155509	1.27052	-0.0506043
	1.2751	-0.0312328	1.27572	0.0245571	1.27613	-0.0370145	1.2751	0.140309	1.27405	0.035882	1.27447	0.129402	1.2751	0.15378	1.27385	-0.0503063
	1.27843	-0.0314116	1.27905	0.0231862	1.27947	-0.0357032	1.27843	0.140131	1.27738	0.0354648	1.2778	0.129998	1.27843	0.151992	1.27718	-0.0500083
	1.28177	-0.0315905	1.28238	0.0218153	1.2828	-0.0343919	1.28177	0.140011	1.28072	0.0350475	1.28113	0.130653	1.28177	0.150204	1.28052	-0.0496507
	1.2851	-0.0317693	1.28572	0.0203848	1.28613	-0.0331998	1.2851	0.139892	1.28405	0.0346899	1.28447	0.131309	1.2851	0.148416	1.28385	-0.0492334
	1.28843	-0.0319481	1.28905	0.0190139	1.28947	-0.0320077	1.28843	0.139773	1.28738	0.0343323	1.2878	0.132024	1.28843	0.146627	1.28718	-0.0488162
	1.29177	-0.0321269	1.29238	0.017643	1.2928	-0.0309348	1.29177	0.139654	1.29072	0.0339746	1.29113	0.13274	1.29177	0.144899	1.29052	-0.0483394
	1.2951	-0.0323057	1.29572	0.0162721	1.29613	-0.0299811	1.2951	0.139475	1.29405	0.033617	1.29447	0.133514	1.2951	0.14317	1.29385	-0.0478625
	1.29843	-0.0324249	1.29905	0.0148416	1.29947	-0.0291467	1.29843	0.139296	1.29738	0.0332594	1.2978	0.134289	1.29843	0.141442	1.29718	-0.0473261
	1.30177	-0.0325441	1.30238	0.013411	1.3028	-0.0283718	1.30177	0.139058	1.30072	0.0328422	1.30113	0.135064	1.30177	0.139654	1.30052	-0.0467896
	1.3051	-0.0326037	1.30572	0.0119209	1.30613	-0.0276566	1.3051	0.13876	1.30405	0.0324845	1.30447	0.135779	1.3051	0.137866	1.30385	-0.0462532
	1.30843	-0.0326037	1.30905	0.0103712	1.30947	-0.0270605	1.30843	0.138342	1.30738	0.0321269	1.3078	0.136554	1.30843	0.136137	1.30718	-0.0456572
	1.31177	-0.0326037	1.31238	0.00876188	1.3128	-0.0265241	1.31177	0.137866	1.31072	0.0317693	1.31113	0.137269	1.31177	0.134349	1.31052	-0.0450015
	1.3151	-0.0326037	1.31572	0.00703335	1.31613	-0.0260472	1.3151	0.137389	1.31405	0.0314713	1.31447	0.137985	1.3151	0.13262	1.31385	-0.0443459
	1.31843	-0.0324845	1.31905	0.00524521	1.31947	-0.0255704	1.31843	0.136912	1.31738	0.0312328	1.3178	0.1387	1.31843	0.130892	1.31718	-0.043571
	1.32177	-0.0324249	1.32238	0.00339747	1.3228	-0.0250936	1.32177	0.136435	1.32072	0.031054	1.32113	0.139415	1.32177	0.129223	1.32052	-0.0426769
	1.3251	-0.0323057	1.32572	0.00143051	1.32613	-0.0246167	1.3251	0.136018	1.32405	0.0309348	1.32447	0.140131	1.3251	0.127554	1.32385	-0.0417829
	1.32843	-0.0321865	1.32905	-0.000536442	1.32947	-0.0241399	1.32843	0.13566	1.32738	0.0309348	1.3278	0.140846	1.32843	0.125885	1.32718	-0.0407696
	1.33177	-0.0320077	1.33238	-0.002563	1.3328	-0.023663	1.33177	0.135422	1.33072	0.0309348	1.33113	0.141561	1.33177	0.124276	1.33052	-0.0396371
	1.3351	-0.0317693	1.33572	-0.00458956	1.33613	-0.0231862	1.3351	0.135183	1.33405	0.031054	1.33447	0.142336	1.3351	0.122607	1.33385	-0.0385046
	1.33843	-0.0315309	1.33905	-0.00655651	1.33947	-0.022769	1.33843	0.135064	1.33738	0.0311136	1.3378	0.143051	1.33843	0.120938	1.33718	-0.0373125
	1.34177	-0.0312924	1.34238	-0.00852346	1.3428	-0.0223517	1.34177	0.134945	1.34072	0.0312328	1.34113	0.143707	1.34177	0.119269	1.34052	-0.0360608
	1.3451	-0.031054	1.34572	-0.0104308	1.34613	-0.0219941	1.3451	0.134885	1.34405	0.031352	1.34447	0.144422	1.3451	0.11754	1.34385	-0.0348091
	1.34843	-0.0308752	1.34905	-0.0122786	1.34947	-0.0216961	1.34843	0.134766	1.34738	0.0314713	1.3478	0.145078	1.34843	0.115752	1.34718	-0.0334978
	1.35177	-0.0306964	1.35238	-0.0140667	1.3528	-0.0214577	1.35177	0.134647	1.35072	0.0314713	1.35113	0.145674	1.35177	0.113904	1.35052	-0.0322461
	1.3551	-0.0305176	1.35572	-0.0157952	1.35613	-0.0212789	1.3551	0.134468	1.35405	0.0315309	1.35447	0.146329	1.3551	0.111997	1.35385	-0.0309348
	1.35843	-0.0303984	1.35905	-0.0175834	1.35947	-0.0211	1.35843	0.13423	1.35738	0.0314713	1.3578	0.146985	1.35843	0.11009	1.35718	-0.0296235
	1.36177	-0.0303388	1.36238	-0.0193119	1.3628	-0.0209808	1.36177	0.133991	1.36072	0.0314116	1.36113	0.147641	1.36177	0.108063	1.36052	-0.0283122
	1.3651	-0.0302792	1.36572	-0.0210404	1.36613	-0.0209212	1.3651	0.133753	1.36405	0.031352	1.36447	0.148237	1.3651	0.106096	1.36385	-0.0270009
	1.36843	-0.0302196	1.36905	-0.0228286	1.36947	-0.0208616	1.36843	0.133514	1.36738	0.0312924	1.3678	0.148892	1.36843	0.10407	1.36718	-0.0256896
	1.37177	-0.03016	1.37238	-0.0245571	1.3728	-0.020802	1.37177	0.133216	1.37072	0.0312328	1.37113	0.149548	1.37177	0.102043	1.37052	-0.0243783
	1.3751	-0.0300407	1.37572	-0.0263453	1.37613	-0.020802	1.3751	0.133038	1.37405	0.0312328	1.37447	0.150204	1.3751	0.100017	1.37385	-0.0231266
	1.37843	-0.0299215	1.37905	-0.0281334	1.37947	-0.0208616	1.37843	0.132799	1.37738	0.0312328	1.3778	0.1508	1.37843	0.0981092	1.37718	-0.0218153
	1.38177	-0.0297427	1.38238	-0.0298619	1.3828	-0.0208616	1.38177	0.13262	1.38072	0.031352	1.38113	0.151455	1.38177	0.0962019	1.38052	-0.0206232
	1.3851	-0.0294447	1.38572	-0.0316501	1.38613	-0.0209808	1.3851	0.132442	1.38405	0.0314713	1.38447	0.152051	1.3851	0.0944138	1.38385	-0.0194311
	1.38843	-0.0291467	1.38905	-0.033319	1.38947	-0.0210404	1.38843	0.132322	1.38738	0.0317097	1.3878	0.152588	1.38843	0.0926852	1.38718	-0.018239
	1.39177	-0.028789	1.39238	-0.0349879	1.3928	-0.0212193	1.39177	0.132143	1.39072	0.0320077	1.39113	0.153184	1.39177	0.0910759	1.39052	-0.0171065
	1.3951	-0.0283718	1.39572	-0.0365973	1.39613	-0.0213385	1.3951	0.132024	1.39405	0.0324249	1.39447	0.15378	1.3951	0.0895262	1.39385	-0.0159144
	1.39843	-0.027895	1.39905	-0.0380874	1.39947	-0.0215173	1.39843	0.131905	1.39738	0.0329018	1.3978	0.154316	1.39843	0.0880957	1.39718	-0.014782
	1.40177	-0.0273585	1.40238	-0.0395775	1.4028	-0.0216365	1.40177	0.131786	1.40072	0.0333786	1.40113	0.154912	1.40177	0.0866652	1.40052	-0.0135899
	1.4051	-0.0268221	1.40572	-0.041008	1.40613	-0.0216961	1.4051	0.131726	1.40405	0.033915	1.40447	0.155509	1.4051	0.0853539	1.40385	-0.0123382
	1.40843	-0.0262856	1.40905	-0.0423789	1.40947	-0.0217557	1.40843	0.131667	1.40738	0.0345111	1.4078	0.156164	1.40843	0.0841022	1.40718	-0.0110865
	1.41177	-0.02563	1.41238	-0.0436902	1.4128	-0.0218153	1.41177	0.131607	1.41072	0.0349879	1.41113	0.15676	1.41177	0.0828505	1.41052	-0.00977516
	1.4151	-0.0249743	1.41572	-0.0450015	1.41613	-0.0217557	1.4151	0.131607	1.41405	0.0354648	1.41447	0.157416	1.4151	0.0816584	1.41385	-0.00846386
	1.41843	-0.0242591	1.41905	-0.0462532	1.41947	-0.0216961	1.41843	0.131667	1.41738	0.0358224	1.4178	0.158012	1.41843	0.0804663	1.41718	-0.00715256
	1.42177	-0.0234842	1.42238	-0.0475049	1.4228	-0.0215769	1.42177	0.131786	1.42072	0.03618	1.42113	0.158548	1.42177	0.0792742	1.42052	-0.00584126
	1.4251	-0.0225902	1.42572	-0.0488162	1.42613	-0.0215173	1.4251	0.131845	1.42405	0.0364184	1.42447	0.159085	1.4251	0.0781417	1.42385	-0.00464916
	1.42843	-0.0215769	1.42905	-0.0500679	1.42947	-0.0214577	1.42843	0.131965	1.42738	0.0365973	1.4278	0.159621	1.42843	0.0769496	1.42718	-0.00345707
	1.43177	-0.020504	1.43238	-0.0513196	1.4328	-0.0214577	1.43177	0.132084	1.43072	0.0367165	1.43113	0.160038	1.43177	0.0757575	1.43052	-0.00238419
	1.4351	-0.0193715	1.43572	-0.0525713	1.43613	-0.0213981	1.4351	0.132203	1.43405	0.0368357	1.43447	0.160396	1.4351	0.074625	1.43385	-0.00137091
	1.43843	-0.0181794	1.43905	-0.0538826	1.43947	-0.0213981	1.43843	0.132322	1.43738	0.0368357	1.4378	0.160754	1.43843	0.0734329	1.43718	-0.000476837
	1.44177	-0.0169873	1.44238	-0.0551343	1.4428	-0.0214577	1.44177	0.132442	1.44072	0.0368953	1.44113	0.161052	1.44177	0.0722408	1.44052	0.000417233
	1.4451	-0.015676	1.44572	-0.056386	1.44613	-0.0215173	1.4451	0.13262	1.44405	0.0368953	1.44447	0.16129	1.4451	0.0709891	1.44385	0.0013113
	1.44843	-0.0144243	1.44905	-0.0576377	1.44947	-0.0215769	1.44843	0.132859	1.44738	0.0369549	1.4478	0.161469	1.44843	0.069797	1.44718	0.00214577
	1.45177	-0.013113	1.45238	-0.0588894	1.4528	-0.0216365	1.45177	0.133157	1.45072	0.0369549	1.45113	0.161707	1.45177	0.0686646	1.45052	0.00303984
	1.4551	-0.0117421	1.45572	-0.0600815	1.45613	-0.0217557	1.4551	0.133514	1.45405	0.0370145	1.45447	0.161827	1.4551	0.0675321	1.45385	0.00393391
	1.45843	-0.0103116	1.45905	-0.0612736	1.45947	-0.0219345	1.45843	0.133991	1.45738	0.0370145	1.4578	0.162005	1.45843	0.0665188	1.45718	0.00482798
	1.46177	-0.00876188	1.46238	-0.0625253	1.4628	-0.0221133	1.46177	0.134528	1.46072	0.0370741	1.46113	0.162125	1.46177	0.0655651	1.46052	0.00572205
	1.4651	-0.00715256	1.46572	-0.0636578	1.46613	-0.0224113	1.4651	0.135124	1.46405	0.0371933	1.46447	0.162184	1.4651	0.0647306	1.46385	0.00667572
	1.46843	-0.00548363	1.46905	-0.0648499	1.46947	-0.0227094	1.46843	0.135779	1.46738	0.0372529	1.4678	0.162303	1.46843	0.0640154	1.46718	0.00756979
	1.47177	-0.00363588	1.47238	-0.0659823	1.4728	-0.0231266	1.47177	0.136554	1.47072	0.0373721	1.47113	0.162363	1.47177	0.0634193	1.47052	0.00846386
	1.4751	-0.00178814	1.47572	-0.0670552	1.47613	-0.0235438	1.4751	0.137269	1.47405	0.0374913	1.47447	0.162363	1.4751	0.0629425	1.47385	0.00929832
	1.47843	5.96046e-05	1.47905	-0.0680685	1.47947	-0.0240207	1.47843	0.138044	1.47738	0.0376105	1.4778	0.162423	1.47843	0.0624657	1.47718	0.0100732
	1.48177	0.00196695	1.48238	-0.0690818	1.4828	-0.0244379	1.48177	0.138819	1.48072	0.0377297	1.48113	0.162423	1.48177	0.062108	1.48052	0.010848
	1.4851	0.0038147	1.48572	-0.0700355	1.48613	-0.0248551	1.4851	0.139654	1.48405	0.0377893	1.48447	0.162482	1.4851	0.0617504	1.48385	0.0115633
	1.48843	0.00560284	1.48905	-0.0708699	1.48947	-0.0252128	1.48843	0.140488	1.48738	0.0378489	1.4878	0.162482	1.48843	0.0613332	1.48718	0.0122786
	1.49177	0.00727177	1.49238	-0.0717044	1.4928	-0.0255704	1.49177	0.141382	1.49072	0.0378489	1.49113	0.162482	1.49177	0.0609756	1.49052	0.0129342
	1.4951	0.0089407	1.49572	-0.0724792	1.49613	-0.0258684	1.4951	0.142276	1.49405	0.0378489	1.49447	0.162482	1.4951	0.0606179	1.49385	0.0135899
	1.49843	0.0104904	1.49905	-0.0731945	1.49947	-0.0261664	1.49843	0.14317	1.49738	0.0377893	1.4978	0.162363	1.49843	0.0602007	1.49718	0.0142455
	1.50177	0.0120401	1.50238	-0.0738502	1.5028	-0.0264049	1.50177	0.144064	1.50072	0.0376701	1.50113	0.162244	1.50177	0.0597835	1.50052	0.0148416
	1.5051	0.0135899	1.50572	-0.0744462	1.50613	-0.0265837	1.5051	0.145018	1.50405	0.0375509	1.50447	0.162005	1.5051	0.0593662	1.50385	0.0154972
	1.50843	0.01508	1.50905	-0.0751019	1.50947	-0.0267625	1.50843	0.145912	1.50738	0.0374317	1.5078	0.161648	1.50843	0.0590086	1.50718	0.0160933
	1.51177	0.0166297	1.51238	-0.0756979	1.5128	-0.0269413	1.51177	0.146806	1.51072	0.0371933	1.51113	0.161231	1.51177	0.058651	1.51052	0.0167489
	1.5151	0.0181198	1.51572	-0.0762939	1.51613	-0.0271797	1.5151	0.1477	1.51405	0.0370145	1.51447	0.160754	1.5151	0.0582933	1.51385	0.0174046
	1.51843	0.0196695	1.51905	-0.07689	1.51947	-0.0274181	1.51843	0.148594	1.51738	0.0367761	1.5178	0.160217	1.51843	0.0580549	1.51718	0.0180602
	1.52177	0.0212193	1.52238	-0.077486	1.5228	-0.0276566	1.52177	0.149429	1.52072	0.0365376	1.52113	0.159681	1.52177	0.0578165	1.52052	0.0187755
	1.5251	0.0227094	1.52572	-0.0780821	1.52613	-0.0280142	1.5251	0.150263	1.52405	0.0362396	1.52447	0.159144	1.5251	0.0576973	1.52385	0.0194907
	1.52843	0.0241399	1.52905	-0.0786781	1.52947	-0.0283718	1.52843	0.151098	1.52738	0.0359416	1.5278	0.158668	1.52843	0.0576377	1.52718	0.020206
	1.53177	0.0255108	1.53238	-0.079155	1.5328	-0.0288486	1.53177	0.151873	1.53072	0.035584	1.53113	0.158191	1.53177	0.0575781	1.53052	0.0209808
	1.5351	0.0268817	1.53572	-0.0796318	1.53613	-0.0293851	1.5351	0.152707	1.53405	0.0352859	1.53447	0.157833	1.5351	0.0576377	1.53385	0.0216961
	1.53843	0.0281334	1.53905	-0.0799894	1.53947	-0.0299811	1.53843	0.153542	1.53738	0.0349283	1.5378	0.157475	1.53843	0.0577569	1.53718	0.0223517
	1.54177	0.0293255	1.54238	-0.0802875	1.5428	-0.0305772	1.54177	0.154376	1.54072	0.0346303	1.54113	0.157177	1.54177	0.0578761	1.54052	0.0229478
	1.5451	0.030458	1.54572	-0.0805259	1.54613	-0.0312328	1.5451	0.15527	1.54405	0.0342727	1.54447	0.156879	1.5451	0.0579953	1.54385	0.0234842
	1.54843	0.0315309	1.54905	-0.0807047	1.54947	-0.0319481	1.54843	0.156224	1.54738	0.0339746	1.5478	0.156581	1.54843	0.0581145	1.54718	0.0239611
	1.55177	0.0326633	1.55238	-0.0808239	1.5528	-0.0326633	1.55177	0.157177	1.55072	0.033617	1.55113	0.156164	1.55177	0.0582337	1.55052	0.0243783
	1.5551	0.0337362	1.55572	-0.0809431	1.55613	-0.0334382	1.5551	0.15825	1.55405	0.0332594	1.55447	0.155687	1.5551	0.0583529	1.55385	0.0247955
	1.55843	0.0348091	1.55905	-0.0810027	1.55947	-0.0342131	1.55843	0.159323	1.55738	0.0329018	1.5578	0.155091	1.55843	0.0584126	1.55718	0.0252128
	1.56177	0.035882	1.56238	-0.0811219	1.5628	-0.0350475	1.56177	0.160456	1.56072	0.0324845	1.56113	0.154436	1.56177	0.0584722	1.56052	0.0256896
	1.5651	0.0370145	1.56572	-0.0811815	1.56613	-0.035882	1.5651	0.161648	1.56405	0.0321269	1.56447	0.153661	1.5651	0.0585914	1.56385	0.0262856
	1.56843	0.0380874	1.56905	-0.0813007	1.56947	-0.0368357	1.56843	0.16284	1.56738	0.0316501	1.5678	0.152886	1.56843	0.0587106	1.56718	0.0270009
	1.57177	0.0391006	1.57238	-0.0813603	1.5728	-0.0377893	1.57177	0.164032	1.57072	0.0312328	1.57113	0.152111	1.57177	0.0588894	1.57052	0.0278354
	1.5751	0.0401139	1.57572	-0.0814199	1.57613	-0.0388026	1.5751	0.165224	1.57405	0.030756	1.57447	0.151277	1.5751	0.0591278	1.57385	0.028789
	1.57843	0.0410676	1.57905	-0.0814199	1.57947	-0.0398159	1.57843	0.166416	1.57738	0.0303388	1.5778	0.150502	1.57843	0.0594854	1.57718	0.0298619
	1.58177	0.0419617	1.58238	-0.0813603	1.5828	-0.0408888	1.58177	0.167549	1.58072	0.0298619	1.58113	0.149727	1.58177	0.0598431	1.58052	0.031054
	1.5851	0.0427961	1.58572	-0.0812411	1.58613	-0.0419617	1.5851	0.168681	1.58405	0.0295043	1.58447	0.149012	1.5851	0.0603199	1.58385	0.0322461
	1.58843	0.0435114	1.58905	-0.0811219	1.58947	-0.0430346	1.58843	0.169814	1.58738	0.0291467	1.5878	0.148356	1.58843	0.0607967	1.58718	0.0334978
	1.59177	0.0442266	1.59238	-0.0808835	1.5928	-0.044167	1.59177	0.170946	1.59072	0.028789	1.59113	0.1477	1.59177	0.0612736	1.59052	0.0346899
	1.5951	0.0449419	1.59572	-0.0806451	1.59613	-0.0452995	1.5951	0.172138	1.59405	0.028491	1.59447	0.147045	1.5951	0.06181	1.59385	0.035882
	1.59843	0.0455976	1.59905	-0.0802875	1.59947	-0.0464916	1.59843	0.17333	1.59738	0.028193	1.5978	0.146329	1.59843	0.0622869	1.59718	0.0370741
	1.60177	0.0463128	1.60238	-0.0799894	1.6028	-0.0478029	1.60177	0.174582	1.60072	0.027895	1.60113	0.145674	1.60177	0.0628233	1.60052	0.038147
	1.6051	0.0470281	1.60572	-0.0796318	1.60613	-0.0491142	1.6051	0.175893	1.60405	0.027597	1.60447	0.144899	1.6051	0.0633597	1.60385	0.0392795
	1.60843	0.0477433	1.60905	-0.0792742	1.60947	-0.0506043	1.60843	0.177205	1.60738	0.0272989	1.6078	0.144124	1.60843	0.0638962	1.60718	0.0403523
	1.61177	0.0484586	1.61238	-0.0789762	1.6128	-0.0521541	1.61177	0.178576	1.61072	0.0270009	1.61113	0.14329	1.61177	0.0644326	1.61052	0.0414252
	1.6151	0.0491738	1.61572	-0.0786185	1.61613	-0.0537634	1.6151	0.179887	1.61405	0.0266433	1.61447	0.142395	1.6151	0.0650287	1.61385	0.0425577
	1.61843	0.0499487	1.61905	-0.0782609	1.61947	-0.0554323	1.61843	0.181139	1.61738	0.0262856	1.6178	0.141501	1.61843	0.0656843	1.61718	0.0437498
	1.62177	0.0506043	1.62238	-0.0779033	1.6228	-0.0571609	1.62177	0.18239	1.62072	0.025928	1.62113	0.140607	1.62177	0.0664592	1.62052	0.0450015
	1.6251	0.05126	1.62572	-0.077486	1.62613	-0.058949	1.6251	0.183582	1.62405	0.02563	1.62447	0.139713	1.6251	0.067234	1.62385	0.0463128
	1.62843	0.051856	1.62905	-0.0770688	1.62947	-0.0607371	1.62843	0.184655	1.62738	0.0253916	1.6278	0.138819	1.62843	0.0680089	1.62718	0.0476837
	1.63177	0.0523925	1.63238	-0.0764728	1.6328	-0.0624657	1.63177	0.185728	1.63072	0.0251532	1.63113	0.138044	1.63177	0.068903	1.63052	0.0491142
	1.6351	0.0529289	1.63572	-0.0758171	1.63613	-0.0641942	1.6351	0.186801	1.63405	0.0249147	1.63447	0.137269	1.6351	0.069797	1.63385	0.0506043
	1.63843	0.0534058	1.63905	-0.0751019	1.63947	-0.0658035	1.63843	0.187814	1.63738	0.0247359	1.6378	0.136554	1.63843	0.0707507	1.63718	0.0521541
	1.64177	0.0537634	1.64238	-0.0742078	1.6428	-0.0674129	1.64177	0.188887	1.64072	0.0246167	1.64113	0.135899	1.64177	0.071764	1.64052	0.0537634
	1.6451	0.054121	1.64572	-0.0732541	1.64613	-0.0689626	1.6451	0.190079	1.64405	0.0244975	1.64447	0.135303	1.6451	0.0728369	1.64385	0.0553727
	1.64843	0.0543594	1.64905	-0.0722408	1.64947	-0.0703931	1.64843	0.191331	1.64738	0.0243783	1.6478	0.134766	1.64843	0.0739694	1.64718	0.0571012
	1.65177	0.0545979	1.65238	-0.0711679	1.6528	-0.0717044	1.65177	0.192702	1.65072	0.0241995	1.65113	0.134408	1.65177	0.0752211	1.65052	0.0588894
	1.6551	0.0548363	1.65572	-0.0700951	1.65613	-0.0729561	1.6551	0.194252	1.65405	0.0240803	1.65447	0.13411	1.6551	0.0766516	1.65385	0.0608563
	1.65843	0.0549555	1.65905	-0.0690222	1.65947	-0.074029	1.65843	0.19592	1.65738	0.0239015	1.6578	0.134051	1.65843	0.0782013	1.65718	0.0630021
	1.66177	0.0550747	1.66238	-0.0680089	1.6628	-0.0748634	1.66177	0.197887	1.66072	0.023663	1.66113	0.13417	1.66177	0.0799894	1.66052	0.0653863
	1.6651	0.0551343	1.66572	-0.0670552	1.66613	-0.0754595	1.6651	0.199974	1.66405	0.0234842	1.66447	0.134587	1.6651	0.0819564	1.66385	0.0680685
	1.66843	0.0551939	1.66905	-0.0661612	1.66947	-0.0757575	1.66843	0.202358	1.66738	0.0232458	1.6678	0.135303	1.66843	0.0842214	1.66718	0.0712276
	1.67177	0.0551939	1.67238	-0.0653863	1.6728	-0.0756979	1.67177	0.20504	1.67072	0.023067	1.67113	0.136375	1.67177	0.0867248	1.67052	0.0747442
	1.6751	0.0551939	1.67572	-0.064671	1.67613	-0.0751019	1.6751	0.207961	1.67405	0.0228286	1.67447	0.137806	1.6751	0.0895858	1.67385	0.0788569
	1.67843	0.0551343	1.67905	-0.0639558	1.67947	-0.0739098	1.67843	0.211358	1.67738	0.0227094	1.6778	0.139713	1.67843	0.0928044	1.67718	0.0836253
	1.68177	0.0550747	1.68238	-0.0632405	1.6828	-0.0719428	1.68177	0.215173	1.68072	0.0225902	1.68113	0.142038	1.68177	0.0963807	1.68052	0.0891685
	1.6851	0.0550151	1.68572	-0.0625253	1.68613	-0.068903	1.6851	0.219643	1.68405	0.0225306	1.68447	0.144958	1.6851	0.100493	1.68385	0.0957251
	1.68843	0.0549555	1.68905	-0.06181	1.68947	-0.0643134	1.68843	0.225008	1.68738	0.0225306	1.6878	0.148654	1.68843	0.105262	1.68718	0.103712
	1.69177	0.0548959	1.69238	-0.0609756	1.6928	-0.0575185	1.69177	0.231564	1.69072	0.0225902	1.69113	0.153482	1.69177	0.110924	1.69052	0.113845
	1.6951	0.0548959	1.69572	-0.0600815	1.69613	-0.0473857	1.6951	0.240088	1.69405	0.0227094	1.69447	0.159919	1.6951	0.117898	1.69385	0.127196
	1.69843	0.0548363	1.69905	-0.0591278	1.69947	-0.0321865	1.69843	0.251472	1.69738	0.0228882	1.6978	0.169039	1.69843	0.126898	1.69718	0.145495
	1.70177	0.0548363	1.70238	-0.0580549	1.7028	-0.00971556	1.70177	0.267327	1.70072	0.0231862	1.70113	0.182092	1.70177	0.139058	1.70052	0.171125
	1.7051	0.0547767	1.70572	-0.0569224	1.70613	0.0231266	1.7051	0.289619	1.70405	0.0234842	1.70447	0.201225	1.7051	0.156045	1.70385	0.207245
	1.70843	0.0547767	1.70905	-0.0557303	1.70947	0.0700355	1.70843	0.321031	1.70738	0.0238419	1.7078	0.229001	1.70843	0.180006	1.70718	0.25779
	1.71177	0.0547767	1.71238	-0.0544786	1.7128	0.135481	1.71177	0.3649	1.71072	0.0241995	1.71113	0.268936	1.71177	0.21404	1.71052	0.327706
	1.7151	0.0547171	1.71572	-0.0531673	1.71613	0.224411	1.7151	0.42516	1.71405	0.0246167	1.71447	0.325143	1.7151	0.261664	1.71385	0.422239
	1.71843	0.0547171	1.71905	-0.051856	1.71947	0.342071	1.71843	0.506103	1.71738	0.025034	1.7178	0.402331	1.71843	0.32723	1.71718	0.547409
	1.72177	0.0547171	1.72238	-0.0505447	1.7228	0.493765	1.72177	0.612438	1.72072	0.0254512	1.72113	0.505686	1.72177	0.415325	1.72052	0.709116
	1.7251	0.0547171	1.72572	-0.0492334	1.72613	0.684559	1.7251	0.748694	1.72405	0.0258088	1.72447	0.640392	1.7251	0.531077	1.72385	0.913262
	1.72843	0.0547767	1.72905	-0.0478625	1.72947	0.918806	1.72843	0.919282	1.72738	0.0261664	1.7278	0.811696	1.72843	0.679374	1.72718	1.16515
	1.73177	0.0548959	1.73238	-0.0465512	1.7328	1.20044	1.73177	1.1282	1.73072	0.0265241	1.73113	1.02443	1.73177	0.864983	1.73052	1.46961
	1.7351	0.0550151	1.73572	-0.0452399	1.73613	1.53232	1.7351	1.37866	1.73405	0.0269413	1.73447	1.28269	1.7351	1.09214	1.73385	1.83058
	1.73843	0.0552535	1.73905	-0.0439286	1.73947	1.91683	1.73843	1.67328	1.73738	0.0274181	1.7378	1.58995	1.73843	1.36429	1.73718	2.25121
	1.74177	0.0554919	1.74238	-0.0425577	1.7428	2.35569	1.74177	2.01404	1.74072	0.0279546	1.74113	1.94901	1.74177	1.68443	1.74052	2.73424
	1.7451	0.0557303	1.74572	-0.0411868	1.74613	2.85035	1.7451	2.40237	1.74405	0.0286698	1.74447	2.36189	1.7451	2.05457	1.74385	3.28189
	1.74843	0.0560284	1.74905	-0.0397563	1.74947	3.40235	1.74843	2.83933	1.74738	0.0296235	1.7478	2.83021	1.74843	2.47651	1.74718	3.89653
	1.75177	0.0564456	1.75238	-0.0383258	1.7528	4.01348	1.75177	3.32606	1.75072	0.030756	1.75113	3.35556	1.75177	2.95162	1.75052	4.58056
	1.7551	0.0568628	1.75572	-0.0367165	1.75613	4.68624	1.7551	3.86375	1.75405	0.0322461	1.75447	3.93945	1.7551	3.48133	1.75385	5.33706
	1.75843	0.0574589	1.75905	-0.0351071	1.75947	5.42367	1.75843	4.45408	1.75738	0.0340343	1.7578	4.58407	1.75843	4.06736	1.75718	6.1695
	1.76177	0.0581145	1.76238	-0.0333786	1.7628	6.2297	1.76177	5.09936	1.76072	0.0363588	1.76113	5.29194	1.76177	4.71193	1.76052	7.08216
	1.7651	0.0590086	1.76572	-0.0315309	1.76613	7.10893	1.7651	5.80245	1.76405	0.0391603	1.76447	6.06656	1.7651	5.41788	1.76385	8.07953
	1.76843	0.0600815	1.76905	-0.0295639	1.76947	8.06648	1.76843	6.56694	1.76738	0.0426173	1.7678	6.91193	1.76843	6.18875	1.76718	9.1663
	1.77177	0.0613332	1.77238	-0.0273585	1.7728	9.10753	1.77177	7.39688	1.77072	0.0467896	1.77113	7.83283	1.77177	7.02858	1.77052	10.3469
	1.7751	0.0629425	1.77572	-0.0249147	1.77613	10.2373	1.7751	8.29679	1.77405	0.0517964	1.77447	8.83412	1.7751	7.9419	1.77385	11.6249
	1.77843	0.0648499	1.77905	-0.0219941	1.77947	11.4603	1.77843	9.27114	1.77738	0.0577569	1.7778	9.9209	1.77843	8.93331	1.77718	13.0029
	1.78177	0.0671148	1.78238	-0.0184178	1.7828	12.7804	1.78177	10.3242	1.78072	0.0647306	1.78113	11.0978	1.78177	10.0071	1.78052	14.4817
	1.7851	0.0699162	1.78572	-0.0136495	1.78613	14.1998	1.7851	11.4599	1.78405	0.0729561	1.78447	12.3686	1.7851	11.1672	1.78385	16.0601
	1.78843	0.0733137	1.78905	-0.00709295	1.78947	15.7195	1.78843	12.6812	1.78738	0.082612	1.7878	13.7359	1.78843	12.4166	1.78718	17.7349
	1.79177	0.0776052	1.79238	0.00238419	1.7928	17.3385	1.79177	13.9896	1.79072	0.0940561	1.79113	15.2008	1.79177	13.7569	1.79052	19.5009
	1.7951	0.0832081	1.79572	0.0163913	1.79613	19.0539	1.7951	15.3856	1.79405	0.108004	1.79447	16.7626	1.7951	15.1885	1.79385	21.3504
	1.79843	0.0905395	1.79905	0.0371337	1.79947	20.8609	1.79843	16.8678	1.79738	0.125408	1.7978	18.4187	1.79843	16.7102	1.79718	23.2747
	1.80177	0.100434	1.80238	0.0677705	1.8028	22.7525	1.80177	18.4332	1.80072	0.1477	1.80113	20.1647	1.80177	18.3192	1.80052	25.263
	1.8051	0.113845	1.80572	0.112355	1.80613	24.7205	1.8051	20.0772	1.80405	0.177205	1.80447	21.9944	1.8051	20.0111	1.80385	27.3041
	1.80843	0.131845	1.80905	0.175893	1.80947	26.755	1.80843	21.7935	1.80738	0.216961	1.8078	23.9	1.80843	21.78	1.80718	29.3864
	1.81177	0.156045	1.81238	0.264585	1.8128	28.8451	1.81177	23.5747	1.81072	0.270963	1.81113	25.8726	1.81177	23.6191	1.81052	31.4986
	1.8151	0.187933	1.81572	0.385582	1.81613	30.9799	1.8151	25.4123	1.81405	0.344515	1.81447	27.9028	1.8151	25.5206	1.81385	33.6299
	1.81843	0.229418	1.81905	0.546515	1.81947	33.1484	1.81843	27.2973	1.81738	0.443816	1.8178	29.9808	1.81843	27.4761	1.81718	35.7711
	1.82177	0.282168	1.82238	0.755429	1.8228	35.3402	1.82177	29.2211	1.82072	0.576258	1.82113	32.0972	1.82177	29.4774	1.82052	37.9142
	1.8251	0.347912	1.82572	1.01995	1.82613	37.5465	1.8251	31.1751	1.82405	0.749826	1.82447	34.2432	1.8251	31.5165	1.82385	40.0532
	1.82843	0.428021	1.82905	1.34671	1.82947	39.7598	1.82843	33.1522	1.82738	0.972569	1.8278	36.4114	1.82843	33.586	1.82718	42.1839
	1.83177	0.523269	1.83238	1.74046	1.8328	41.9753	1.83177	35.1467	1.83072	1.25247	1.83113	38.5957	1.83177	35.68	1.83052	44.3039
	1.8351	0.633776	1.83572	2.20335	1.83613	44.1911	1.8351	37.155	1.83405	1.59603	1.83447	40.7923	1.8351	37.7939	1.83385	46.4128
	1.83843	0.758827	1.83905	2.73412	1.83947	46.4094	1.83843	39.1767	1.83738	2.0079	1.8378	42.9997	1.83843	39.9255	1.83718	48.512
	1.84177	0.896692	1.84238	3.32785	1.8428	48.6372	1.84177	41.2157	1.84072	2.48975	1.84113	45.2205	1.84177	42.0758	1.84052	50.6056
	1.8451	1.04463	1.84572	3.97527	1.84613	50.8881	1.8451	43.2811	1.84405	3.03984	1.84447	47.4616	1.8451	44.25	1.84385	52.7
	1.84843	1.19901	1.84905	4.66323	1.84947	53.1831	1.84843	45.3893	1.84738	3.6521	1.8478	49.7365	1.84843	46.4595	1.84718	54.8061
	1.85177	1.35523	1.85238	5.37473	1.8528	55.5513	1.85177	47.5647	1.85072	4.31621	1.85113	52.0663	1.85177	48.723	1.85052	56.9396
	1.8551	1.50824	1.85572	6.08999	1.85613	58.0298	1.8551	49.8406	1.85405	5.01758	1.85447	54.4814	1.8551	51.0684	1.85385	59.1232
	1.85843	1.6526	1.85905	6.78736	1.85947	60.6621	1.85843	52.2586	1.85738	5.73772	1.8578	57.0214	1.85843	53.5341	1.85718	61.3874
	1.86177	1.78301	1.86238	7.44438	1.8628	63.4954	1.86177	54.8672	1.86072	6.45548	1.86113	59.7348	1.86177	56.168	1.86052	63.7711
	1.8651	1.89441	1.86572	8.03953	1.86613	66.5761	1.8651	57.7182	1.86405	7.14779	1.86447	62.6761	1.8651	59.027	1.86385	66.3213
	1.86843	1.98257	1.86905	8.55315	1.86947	69.9439	1.86843	60.8618	1.86738	7.79116	1.8678	65.9023	1.86843	62.1724	1.86718	69.0904
	1.87177	2.04414	1.87238	8.96883	1.8728	73.6262	1.87177	64.3405	1.87072	8.36337	1.87113	69.4662	1.87177	65.6652	1.87052	72.1323
	1.8751	2.07692	1.87572	9.2743	1.87613	77.6315	1.8751	68.1822	1.87405	8.84449	1.87447	73.4097	1.8751	69.5589	1.87385	75.4982
	1.87843	2.07996	1.87905	9.46194	1.87947	81.9445	1.87843	72.3935	1.87738	9.21851	1.8778	77.7562	1.87843	73.891	1.87718	79.2293
	1.88177	2.05368	1.88238	9.52923	1.8828	86.5238	1.88177	76.9544	1.88072	9.47398	1.88113	82.5032	1.88177	78.6755	1.88052	83.3524
	1.8851	1.99956	1.88572	9.47851	1.88613	91.301	1.8851	81.8155	1.88405	9.60463	1.88447	87.6176	1.8851	83.8959	1.88385	87.8756
	1.88843	1.92022	1.88905	9.31656	1.88947	96.1847	1.88843	86.8984	1.88738	9.60988	1.8878	93.0334	1.88843	89.5009	1.88718	92.7866
	1.89177	1.81913	1.89238	9.05395	1.8928	101.066	1.89177	92.0991	1.89072	9.49407	1.89113	98.6529	1.89177	95.4044	1.89052	98.0546
	1.8951	1.70016	1.89572	8.70419	1.89613	105.827	1.8951	97.2949	1.89405	9.26644	1.89447	104.352	1.8951	101.488	1.89385	103.635
	1.89843	1.56784	1.89905	8.28266	1.89947	110.35	1.89843	102.353	1.89738	8.93986	1.8978	109.987	1.89843	107.611	1.89718	109.475
	1.90177	1.42646	1.90238	7.80594	1.9028	114.525	1.90177	107.143	1.90072	8.53008	1.90113	115.41	1.90177	113.616	1.90052	115.523
	1.9051	1.28037	1.90572	7.29048	1.90613	118.26	1.9051	111.544	1.90405	8.05444	1.90447	120.473	1.9051	119.346	1.90385	121.733
	1.90843	1.13356	1.90905	6.75201	1.90947	121.482	1.90843	115.456	1.90738	7.53099	1.9078	125.045	1.90843	124.656	1.90718	128.074
	1.91177	0.989556	1.91238	6.20496	1.9128	124.142	1.91177	118.802	1.91072	6.97726	1.91113	129.02	1.91177	129.422	1.91052	134.526
	1.9151	0.851274	1.91572	5.6619	1.91613	126.209	1.9151	121.535	1.91405	6.40959	1.91447	132.317	1.9151	133.548	1.91385	141.08
	1.91843	0.721037	1.91905	5.13333	1.91947	127.673	1.91843	123.633	1.91738	5.84251	1.9178	134.89	1.91843	136.974	1.91718	147.73
	1.92177	0.600636	1.92238	4.62759	1.9228	128.532	1.92177	125.095	1.92072	5.28824	1.92113	136.717	1.92177	139.671	1.92052	154.458
	1.9251	0.491142	1.92572	4.15069	1.92613	128.792	1.9251	125.935	1.92405	4.75651	1.92447	137.801	1.9251	141.636	1.92385	161.228
	1.92843	0.393152	1.92905	3.70693	1.92947	128.461	1.92843	126.177	1.92738	4.25476	1.9278	138.163	1.92843	142.887	1.92718	167.971
	1.93177	0.306845	1.93238	3.29852	1.9328	127.544	1.93177	125.845	1.93072	3.78799	1.93113	137.833	1.93177	143.453	1.93052	174.578
	1.9351	0.232041	1.93572	2.92653	1.93613	126.046	1.9351	124.962	1.93405	3.3592	1.93447	136.843	1.9351	143.365	1.93385	180.902
	1.93843	0.168204	1.93905	2.59054	1.93947	123.973	1.93843	123.545	1.93738	2.96968	1.9378	135.225	1.93843	142.65	1.93718	186.757
	1.94177	0.11456	1.94238	2.28953	1.9428	121.331	1.94177	121.607	1.94072	2.61915	1.94113	133.011	1.94177	141.329	1.94052	191.933
	1.9451	0.0703335	1.94572	2.02155	1.94613	118.138	1.9451	119.159	1.94405	2.30634	1.94447	130.228	1.9451	139.416	1.94385	196.206
	1.94843	0.0344515	1.94905	1.7845	1.94947	114.42	1.94843	116.214	1.94738	2.02936	1.9478	126.905	1.94843	136.917	1.94718	199.36
	1.95177	0.00602007	1.95238	1.57589	1.9528	110.221	1.95177	112.792	1.95072	1.78552	1.95113	123.075	1.95177	133.84	1.95052	201.206
	1.9551	-0.0160336	1.95572	1.39314	1.95613	105.598	1.9551	108.926	1.95405	1.57213	1.95447	118.78	1.9551	130.199	1.95385	201.595
	1.95843	-0.0325441	1.95905	1.23376	1.95947	100.625	1.95843	104.658	1.95738	1.38617	1.9578	114.071	1.95843	126.018	1.95718	200.434
	1.96177	-0.0445843	1.96238	1.09529	1.9628	95.3882	1.96177	100.047	1.96072	1.2247	1.96113	109.01	1.96177	121.336	1.96052	197.696
	1.9651	-0.0528693	1.96572	0.97543	1.96613	89.9827	1.9651	95.1652	1.96405	1.08498	1.96447	103.671	1.9651	116.21	1.96385	193.417
	1.96843	-0.0582337	1.96905	0.871956	1.96947	84.5066	1.96843	90.0937	1.96738	0.964284	1.9678	98.1376	1.96843	110.714	1.96718	187.696
	1.97177	-0.0613332	1.97238	0.782847	1.9728	79.0569	1.97177	84.9199	1.97072	0.860333	1.97113	92.4978	1.97177	104.935	1.97052	180.686
	1.9751	-0.0627041	1.97572	0.706315	1.97613	73.724	1.9751	79.7324	1.97405	0.770807	1.97447	86.8412	1.9751	98.9718	1.97385	172.582
	1.97843	-0.0628829	1.97905	0.640631	1.97947	68.588	1.97843	74.6165	1.97738	0.693738	1.9778	81.2545	1.97843	92.9272	1.97718	163.609
	1.98177	-0.0622272	1.98238	0.584424	1.9828	63.7159	1.98177	69.6501	1.98072	0.627458	1.98113	75.8178	1.98177	86.9033	1.98052	154.005
	1.9851	-0.0610352	1.98572	0.536263	1.98613	59.1611	1.9851	64.9009	1.98405	0.570416	1.98447	70.6018	1.9851	80.997	1.98385	144.012
	1.98843	-0.0596642	1.98905	0.495017	1.98947	54.9626	1.98843	60.425	1.98738	0.521302	1.9878	65.6655	1.98843	75.2952	1.98718	133.86
	1.99177	-0.0582337	1.99238	0.459671	1.9928	51.1468	1.99177	56.2664	1.99072	0.478864	1.99113	61.0563	1.99177	69.8724	1.99052	123.764
	1.9951	-0.0568628	1.99572	0.429332	1.99613	47.7287	1.9951	52.4573	1.99405	0.442207	1.99447	56.8097	1.9951	64.7894	1.99385	113.911
	1.99843	-0.0556111	1.99905	0.403166	1.99947	44.7143	1.99843	49.0199	1.99738	0.410438	1.9978	52.9506	1.99843	60.0927	1.99718	104.461
	2.00177	-0.0545979	2.00238	0.380576	2.0028	42.1025	2.00177	45.9673	2.00072	0.382781	2.00113	49.495	2.00177	55.8159	2.00052	95.545
	2.0051	-0.0537634	2.00572	0.360966	2.00613	39.8868	2.0051	43.3053	2.00405	0.358701	2.00447	46.4509	2.0051	51.9803	2.00385	87.2614
	2.00843	-0.0531077	2.00905	0.343859	2.00947	38.0569	2.00843	41.0337	2.00738	0.33766	2.0078	43.82	2.00843	48.5969	2.00718	79.6819
	2.01177	-0.0526309	2.01238	0.328898	2.0128	36.5989	2.01177	39.1476	2.01072	0.319183	2.01113	41.5984	2.01177	45.6676	2.01052	72.852
	2.0151	-0.0522137	2.01572	0.315726	2.01613	35.4965	2.0151	37.6371	2.01405	0.302911	2.01447	39.7778	2.0151	43.187	2.01385	66.7937
	2.01843	-0.051856	2.01905	0.303984	2.01947	34.7309	2.01843	36.489	2.01738	0.288606	2.0178	38.345	2.01843	41.1435	2.01718	61.5094
	2.02177	-0.0513792	2.02238	0.293493	2.0228	34.2805	2.02177	35.6857	2.02072	0.27597	2.02113	37.2832	2.02177	39.52	2.02052	56.9841
	2.0251	-0.0507832	2.02572	0.284076	2.02613	34.1214	2.0251	35.2064	2.02405	0.264823	2.02447	36.5719	2.0251	38.2949	2.02385	53.1889
	2.02843	-0.0500083	2.02905	0.275612	2.02947	34.2271	2.02843	35.0274	2.02738	0.254929	2.0278	36.1869	2.02843	37.4425	2.02718	50.0839
	2.03177	-0.048995	2.03238	0.267863	2.0328	34.5693	2.03177	35.122	2.03072	0.246286	2.03113	36.101	2.03177	36.9344	2.03052	47.621
	2.0351	-0.0476241	2.03572	0.26089	2.03613	35.1188	2.0351	35.4623	2.03405	0.238597	2.03447	36.2853	2.0351	36.7396	2.03385	45.7458
	2.03843	-0.0458956	2.03905	0.254571	2.03947	35.8467	2.03843	36.02	2.03738	0.231802	2.0378	36.7097	2.03843	36.8263	2.03718	44.4011
	2.04177	-0.043869	2.04238	0.248909	2.0428	36.7252	2.04177	36.7677	2.04072	0.225902	2.04113	37.3445	2.04177	37.1622	2.04052	43.5284
	2.0451	-0.0414252	2.04572	0.243902	2.04613	37.73	2.0451	37.6807	2.04405	0.220716	2.04447	38.1616	2.0451	37.7167	2.04385	43.0704
	2.04843	-0.0386238	2.04905	0.239611	2.04947	38.8408	2.04843	38.7378	2.04738	0.216305	2.0478	39.1362	2.04843	38.462	2.04718	42.9734
	2.05177	-0.0354648	2.05238	0.235915	2.0528	40.0421	2.05177	39.9221	2.05072	0.21255	2.05113	40.2474	2.05177	39.3736	2.05052	43.1889
	2.0551	-0.0320673	2.05572	0.232935	2.05613	41.324	2.0551	41.222	2.05405	0.209391	2.05447	41.4791	2.0551	40.4321	2.05385	43.6748
	2.05843	-0.0283718	2.05905	0.23061	2.05947	42.6818	2.05843	42.6301	2.05738	0.206947	2.0578	42.8199	2.05843	41.6228	2.05718	44.3963
	2.06177	-0.0244379	2.06238	0.228882	2.0628	44.1147	2.06177	44.143	2.06072	0.20504	2.06113	44.2628	2.06177	42.9358	2.06052	45.3262
	2.0651	-0.0203252	2.06572	0.22769	2.06613	45.625	2.0651	45.7597	2.06405	0.203729	2.06447	45.8038	2.0651	44.3655	2.06385	46.4441
	2.06843	-0.0160933	2.06905	0.226974	2.06947	47.2155	2.06843	47.4797	2.06738	0.202954	2.0678	47.441	2.06843	45.9086	2.06718	47.7354
	2.07177	-0.0118017	2.07238	0.226557	2.0728	48.8878	2.07177	49.3013	2.07072	0.202596	2.07113	49.172	2.07177	47.5631	2.07052	49.1893
	2.0751	-0.00751019	2.07572	0.226319	2.07613	50.6404	2.0751	51.2192	2.07405	0.202596	2.07447	50.9924	2.0751	49.3261	2.07385	50.7967
	2.07843	-0.00327826	2.07905	0.22614	2.07947	52.466	2.07843	53.2233	2.07738	0.202894	2.0778	52.8938	2.07843	51.1917	2.07718	52.5482
	2.08177	0.000834465	2.08238	0.225842	2.0828	54.3504	2.08177	55.2971	2.08072	0.203371	2.08113	54.8622	2.08177	53.1492	2.08052	54.4316
	2.0851	0.00476837	2.08572	0.225246	2.08613	56.2716	2.0851	57.4167	2.08405	0.203848	2.08447	56.8768	2.0851	55.1819	2.08385	56.4299
	2.08843	0.00846386	2.08905	0.224233	2.08947	58.1989	2.08843	59.5509	2.08738	0.204325	2.0878	58.9096	2.08843	57.2659	2.08718	58.5205
	2.09177	0.0119209	2.09238	0.222683	2.0928	60.0934	2.09177	61.6614	2.09072	0.204563	2.09113	60.9247	2.09177	59.3698	2.09052	60.6738
	2.0951	0.01508	2.09572	0.220478	2.09613	61.9087	2.0951	63.7034	2.09405	0.204623	2.09447	62.8797	2.0951	61.4552	2.09385	62.8533
	2.09843	0.017941	2.09905	0.217557	2.09947	63.5923	2.09843	65.6271	2.09738	0.204325	2.0978	64.7264	2.09843	63.4772	2.09718	65.0163
	2.10177	0.020504	2.10238	0.213861	2.1028	65.0872	2.10177	67.3792	2.10072	0.203729	2.10113	66.4122	2.10177	65.3855	2.10052	67.1144
	2.1051	0.0228286	2.10572	0.209451	2.10613	66.3351	2.1051	68.9049	2.10405	0.202775	2.10447	67.8824	2.1051	67.1268	2.10385	69.0953
	2.10843	0.0249147	2.10905	0.204325	2.10947	67.2784	2.10843	70.1503	2.10738	0.201404	2.1078	69.0825	2.10843	68.6461	2.10718	70.904
	2.11177	0.0268817	2.11238	0.198662	2.1128	67.8642	2.11177	71.0644	2.11072	0.199735	2.11113	69.9608	2.11177	69.8894	2.11052	72.4852
	2.1151	0.0287294	2.11572	0.192523	2.11613	68.0466	2.1151	71.6014	2.11405	0.197709	2.11447	70.4708	2.1151	70.8056	2.11385	73.785
	2.11843	0.0305772	2.11905	0.186026	2.11947	67.7902	2.11843	71.7236	2.11738	0.195503	2.1178	70.574	2.11843	71.3495	2.11718	74.7524
	2.12177	0.0324845	2.12238	0.179291	2.1228	67.073	2.12177	71.4035	2.12072	0.193059	2.12113	70.242	2.12177	71.4833	2.12052	75.3421
	2.1251	0.0344515	2.12572	0.172496	2.12613	65.888	2.1251	70.6252	2.12405	0.190496	2.12447	69.4591	2.1251	71.1792	2.12385	75.5158
	2.12843	0.0365376	2.12905	0.165761	2.12947	64.2447	2.12843	69.3868	2.12738	0.187933	2.1278	68.2229	2.12843	70.4213	2.12718	75.2445
	2.13177	0.0388026	2.13238	0.159323	2.1328	62.1695	2.13177	67.7008	2.13072	0.185311	2.13113	66.546	2.13177	69.2071	2.13052	74.5101
	2.1351	0.0411868	2.13572	0.153244	2.13613	59.7051	2.1351	65.5945	2.13405	0.182867	2.13447	64.456	2.1351	67.5479	2.13385	73.3071
	2.13843	0.0438094	2.13905	0.147641	2.13947	56.9083	2.13843	63.1095	2.13738	0.180542	2.1378	61.9948	2.13843	65.47	2.13718	71.6435
	2.14177	0.0465512	2.14238	0.142574	2.1428	53.8483	2.14177	60.3005	2.14072	0.178456	2.14113	59.2172	2.14177	63.0138	2.14052	69.5416
	2.1451	0.0493526	2.14572	0.138164	2.14613	50.6025	2.1451	57.2331	2.14405	0.176668	2.14447	56.1891	2.1451	60.2327	2.14385	67.0379
	2.14843	0.0523329	2.14905	0.134528	2.14947	47.254	2.14843	53.9812	2.14738	0.175238	2.1478	52.9848	2.14843	57.1914	2.14718	64.1819
	2.15177	0.0554323	2.15238	0.131667	2.1528	43.8871	2.15177	50.6243	2.15072	0.174284	2.15113	49.6837	2.15177	53.9632	2.15052	61.0354
	2.1551	0.0585914	2.15572	0.12964	2.15613	40.5842	2.1551	47.2435	2.15405	0.173867	2.15447	46.3676	2.1551	50.6275	2.15385	57.6693
	2.15843	0.0618696	2.15905	0.128448	2.15947	37.4227	2.15843	43.9193	2.15738	0.173926	2.1578	43.1169	2.15843	47.266	2.15718	54.1617
	2.16177	0.0653267	2.16238	0.12809	2.1628	34.4719	2.16177	40.7276	2.16072	0.174582	2.16113	40.008	2.16177	43.9597	2.16052	50.5936
	2.1651	0.0689626	2.16572	0.128567	2.16613	31.7913	2.1651	37.7371	2.16405	0.175893	2.16447	37.1099	2.1651	40.7854	2.16385	47.0466
	2.16843	0.0728965	2.16905	0.129759	2.16947	29.4284	2.16843	35.0071	2.16738	0.177801	2.1678	34.4821	2.16843	37.8129	2.16718	43.5991
	2.17177	0.0771284	2.17238	0.131726	2.1728	27.418	2.17177	32.5857	2.17072	0.180364	2.17113	32.1724	2.17177	35.1027	2.17052	40.3234
	2.1751	0.0817776	2.17572	0.134289	2.17613	25.7813	2.1751	30.508	2.17405	0.183463	2.17447	30.2159	2.1751	32.7036	2.17385	37.2829
	2.17843	0.0869036	2.17905	0.137508	2.17947	24.5255	2.17843	28.7952	2.17738	0.187159	2.1778	28.6335	2.17843	30.6515	2.17718	34.53
	2.18177	0.092566	2.18238	0.141263	2.1828	23.6443	2.18177	27.4548	2.18072	0.191391	2.18113	27.432	2.18177	28.9687	2.18052	32.1049
	2.1851	0.0987649	2.18572	0.145555	2.18613	23.118	2.1851	26.4797	2.18405	0.19604	2.18447	26.6041	2.1851	27.6632	2.18385	30.0336
	2.18843	0.1055	2.18905	0.150204	2.18947	22.9145	2.18843	25.8494	2.18738	0.201166	2.1878	26.1285	2.18843	26.729	2.18718	28.3281
	2.19177	0.112712	2.19238	0.15527	2.1928	22.9906	2.19177	25.5307	2.19072	0.20659	2.19113	25.9717	2.19177	26.1467	2.19052	26.9856
	2.1951	0.120342	2.19572	0.160694	2.19613	23.2941	2.1951	25.4791	2.19405	0.212431	2.19447	26.0884	2.1951	25.8839	2.19385	25.9897
	2.19843	0.12815	2.19905	0.166357	2.19947	23.7655	2.19843	25.6403	2.19738	0.218511	2.1978	26.4238	2.19843	25.8971	2.19718	25.3105
	2.20177	0.136077	2.20238	0.172257	2.2028	24.3407	2.20177	25.9526	2.20072	0.224888	2.20113	26.9151	2.20177	26.1329	2.20052	24.9059
	2.2051	0.143886	2.20572	0.178337	2.20613	24.9537	2.2051	26.3487	2.20405	0.231445	2.20447	27.4939	2.2051	26.5293	2.20385	24.7238
	2.20843	0.151515	2.20905	0.184476	2.20947	25.5386	2.20843	26.758	2.20738	0.23818	2.2078	28.088	2.20843	27.0188	2.20718	24.7034
	2.21177	0.158668	2.21238	0.190556	2.2128	26.0321	2.21177	27.1088	2.21072	0.244856	2.21113	28.6239	2.21177	27.5294	2.21052	24.7778
	2.2151	0.165224	2.21572	0.196517	2.21613	26.3756	2.2151	27.3312	2.21405	0.251532	2.21447	29.0292	2.2151	27.9877	2.21385	24.8761
	2.21843	0.171006	2.21905	0.202179	2.21947	26.5158	2.21843	27.358	2.21738	0.258029	2.2178	29.2346	2.21843	28.3208	2.21718	24.9256
	2.22177	0.175953	2.22238	0.207603	2.2228	26.4064	2.22177	27.1279	2.22072	0.264108	2.22113	29.1762	2.22177	28.4588	2.22052	24.855
	2.2251	0.179887	2.22572	0.21255	2.22613	26.0079	2.2251	26.5868	2.22405	0.269711	2.22447	28.7974	2.2251	28.3369	2.22385	24.5957
	2.22843	0.182748	2.22905	0.217021	2.22947	25.288	2.22843	25.6901	2.22738	0.274718	2.2278	28.0514	2.22843	27.8976	2.22718	24.085
	2.23177	0.184417	2.23238	0.221014	2.2328	24.2217	2.23177	24.4046	2.23072	0.27895	2.23113	26.9024	2.23177	27.0931	2.23052	23.2683
	2.2351	0.184953	2.23572	0.224531	2.23613	22.7919	2.2351	22.7099	2.23405	0.282288	2.23447	25.3277	2.2351	25.887	2.23385	22.1012
	2.23843	0.184357	2.23905	0.227511	2.23947	20.9896	2.23843	20.6001	2.23738	0.284731	2.2378	23.3194	2.23843	24.2566	2.23718	20.5525
	2.24177	0.182688	2.24238	0.230074	2.2428	18.8146	2.24177	18.085	2.24072	0.286222	2.24113	20.8846	2.24177	22.1942	2.24052	18.6051
	2.2451	0.179946	2.24572	0.23222	2.24613	16.277	2.2451	15.1898	2.24405	0.286758	2.24447	18.0469	2.2451	19.7083	2.24385	16.2587
	2.24843	0.17637	2.24905	0.234127	2.24947	13.3973	2.24843	11.9553	2.24738	0.28646	2.2478	14.8451	2.24843	16.8238	2.24718	13.5295
	2.25177	0.172019	2.25238	0.235677	2.2528	10.2076	2.25177	8.43555	2.25072	0.285327	2.25113	11.3325	2.25177	13.5818	2.25052	10.4511
	2.2551	0.167131	2.25572	0.237107	2.25613	6.75064	2.2551	4.69601	2.25405	0.28342	2.25447	7.5739	2.2551	10.0377	2.25385	7.07281
	2.25843	0.161827	2.25905	0.238359	2.25947	3.0793	2.25843	0.809669	2.25738	0.280857	2.2578	3.64304	2.25843	6.25914	2.25718	3.45695
	2.26177	0.156224	2.26238	0.239491	2.2628	-0.745535	2.26177	-3.14713	2.26072	0.277758	2.26113	-0.381887	2.26177	2.32166	2.26052	-0.32413
	2.2651	0.150502	2.26572	0.240505	2.26613	-4.65792	2.2651	-7.09897	2.26405	0.274181	2.26447	-4.42278	2.2651	-1.69522	2.26385	-4.19295
	2.26843	0.14478	2.26905	0.241399	2.26947	-8.58998	2.26843	-10.9758	2.26738	0.270247	2.2678	-8.4058	2.26843	-5.71275	2.26718	-8.07166
	2.27177	0.139117	2.27238	0.242233	2.2728	-12.4757	2.27177	-14.7163	2.27072	0.266016	2.27113	-12.2655	2.27177	-9.65762	2.27052	-11.8866
	2.2751	0.133574	2.27572	0.242949	2.27613	-16.2542	2.2751	-18.271	2.27405	0.261605	2.27447	-15.9479	2.2751	-13.4658	2.27385	-15.5727
	2.27843	0.128269	2.27905	0.243425	2.27947	-19.8731	2.27843	-21.6034	2.27738	0.257015	2.2778	-19.4125	2.27843	-17.0856	2.27718	-19.0769
	2.28177	0.123143	2.28238	0.243723	2.2828	-23.29	2.28177	-24.6906	2.28072	0.252366	2.28113	-22.6329	2.28177	-20.4792	2.28052	-22.3599
	2.2851	0.118196	2.28572	0.243723	2.28613	-26.4738	2.2851	-27.522	2.28405	0.247657	2.28447	-25.5962	2.2851	-23.6234	2.28385	-25.3966
	2.28843	0.113487	2.28905	0.243366	2.28947	-29.4049	2.28843	-30.0981	2.28738	0.242889	2.2878	-28.3012	2.28843	-26.508	2.28718	-28.1755
	2.29177	0.109076	2.29238	0.242651	2.2928	-32.0742	2.29177	-32.4275	2.29072	0.238121	2.29113	-30.7558	2.29177	-29.1346	2.29052	-30.6971
	2.2951	0.104845	2.29572	0.241458	2.29613	-34.4818	2.2951	-34.5245	2.29405	0.233233	2.29447	-32.9745	2.2951	-31.5132	2.29385	-32.9707
	2.29843	0.100851	2.29905	0.23967	2.29947	-36.6349	2.29843	-36.4067	2.29738	0.228345	2.2978	-34.9753	2.29843	-33.6598	2.29718	-35.012
	2.30177	0.0968575	2.30238	0.237107	2.3028	-38.5461	2.30177	-38.0927	2.30072	0.223279	2.30113	-36.7776	2.30177	-35.5932	2.30052	-36.8402
	2.3051	0.0925064	2.30572	0.233352	2.30613	-40.2312	2.3051	-39.6003	2.30405	0.218034	2.30447	-38.3997	2.3051	-37.3333	2.30385	-38.4753
	2.30843	0.0869036	2.30905	0.22763	2.30947	-41.7077	2.30843	-40.9458	2.30738	0.212491	2.3078	-39.8583	2.30843	-38.8983	2.30718	-39.9367
	2.31177	0.0784397	2.31238	0.218213	2.3128	-42.9938	2.31177	-42.1435	2.31072	0.20647	2.31113	-41.1674	2.31177	-40.3045	2.31052	-41.2415
	2.3151	0.0641942	2.31572	0.202298	2.31613	-44.1073	2.3151	-43.2051	2.31405	0.199378	2.31447	-42.3383	2.3151	-41.5655	2.31385	-42.4045
	2.31843	0.0392795	2.31905	0.175059	2.31947	-45.0647	2.31843	-44.141	2.31738	0.190377	2.3178	-43.3804	2.31843	-42.6922	2.31718	-43.4379
	2.32177	-0.00357628	2.32238	0.129104	2.3228	-45.8817	2.32177	-44.9597	2.32072	0.177562	2.32113	-44.3013	2.32177	-43.6934	2.32052	-44.3515
	2.3251	-0.0750422	2.32572	0.0534058	2.32613	-46.5727	2.3251	-45.669	2.32405	0.157773	2.32447	-45.1075	2.3251	-44.5765	2.32385	-45.1536
	2.32843	-0.189781	2.32905	-0.0671148	2.32947	-47.1506	2.32843	-46.276	2.32738	0.125706	2.3278	-45.8055	2.32843	-45.3477	2.32718	-45.8511
	2.33177	-0.366688	2.33238	-0.251949	2.3328	-47.6273	2.33177	-46.7881	2.33072	0.0734329	2.33113	-46.4016	2.33177	-46.0134	2.33052	-46.4506
	2.3351	-0.629008	2.33572	-0.525534	2.33613	-48.0139	2.3351	-47.2124	2.33405	-0.01055	2.33447	-46.9024	2.3351	-46.5796	2.33385	-46.9584
	2.33843	-1.00374	2.33905	-0.916123	2.33947	-48.3204	2.33843	-47.5563	2.33738	-0.142038	2.3378	-47.3151	2.33843	-47.0532	2.33718	-47.3809
	2.34177	-1.52051	2.34238	-1.45501	2.3428	-48.5557	2.34177	-47.8275	2.34072	-0.341237	2.34113	-47.6475	2.34177	-47.4411	2.34052	-47.7248
	2.3451	-2.20984	2.34572	-2.17426	2.34613	-48.7285	2.3451	-48.0335	2.34405	-0.632823	2.34447	-47.9075	2.3451	-47.7509	2.34385	-47.9971
	2.34843	-3.10075	2.34905	-3.10457	2.34947	-48.8465	2.34843	-48.1818	2.34738	-1.04523	2.3478	-48.1029	2.34843	-47.9905	2.34718	-48.2046
	2.35177	-4.2181	2.35238	-4.2721	2.3528	-48.9167	2.35177	-48.2798	2.35072	-1.60933	2.35113	-48.2416	2.35177	-48.1676	2.35052	-48.3546
	2.3551	-5.57971	2.35572	-5.69552	2.35613	-48.9455	2.3551	-48.3341	2.35405	-2.35623	2.35447	-48.3311	2.3551	-48.2901	2.35385	-48.4539
	2.35843	-7.19392	2.35905	-7.38329	2.35947	-48.9388	2.35843	-48.3511	2.35738	-3.31473	2.3578	-48.3785	2.35843	-48.3651	2.35718	-48.5091
	2.36177	-9.05758	2.36238	-9.33164	2.3628	-48.9015	2.36177	-48.3364	2.36072	-4.5085	2.36113	-48.39	2.36177	-48.3995	2.36052	-48.5265
	2.3651	-11.1549	2.36572	-11.5234	2.36613	-48.8383	2.3651	-48.2951	2.36405	-5.95301	2.36447	-48.3711	2.3651	-48.3995	2.36385	-48.5115
	2.36843	-13.4577	2.36905	-13.928	2.36947	-48.753	2.36843	-48.2312	2.36738	-7.65324	2.3678	-48.3268	2.36843	-48.3705	2.36718	-48.4692
	2.37177	-15.9261	2.37238	-16.5029	2.3728	-48.6491	2.37177	-48.1486	2.37072	-9.60147	2.37113	-48.261	2.37177	-48.3174	2.37052	-48.4041
	2.3751	-18.511	2.37572	-19.1961	2.37613	-48.5295	2.3751	-48.0502	2.37405	-11.7772	2.37447	-48.1774	2.3751	-48.244	2.37385	-48.3198
	2.37843	-21.1573	2.37905	-21.949	2.37947	-48.3967	2.37843	-47.9385	2.37738	-14.1467	2.3778	-48.0787	2.37843	-48.1539	2.37718	-48.2194
	2.38177	-23.807	2.38238	-24.7009	2.3828	-48.2527	2.38177	-47.8154	2.38072	-16.6656	2.38113	-47.9673	2.38177	-48.0497	2.38052	-48.1055
	2.3851	-26.4033	2.38572	-27.3925	2.38613	-48.0993	2.3851	-47.6825	2.38405	-19.2809	2.38447	-47.8449	2.3851	-47.9338	2.38385	-47.9801
	2.38843	-28.894	2.38905	-29.9699	2.38947	-47.9379	2.38843	-47.5411	2.38738	-21.9348	2.3878	-47.7132	2.38843	-47.8078	2.38718	-47.8448
	2.39177	-31.2341	2.39238	-32.3873	2.3928	-47.7698	2.39177	-47.3921	2.39072	-24.5684	2.39113	-47.5732	2.39177	-47.6732	2.39052	-47.7009
	2.3951	-33.3883	2.39572	-34.6089	2.39613	-47.5957	2.3951	-47.2364	2.39405	-27.1256	2.39447	-47.4259	2.3951	-47.5309	2.39385	-47.5493
	2.39843	-35.3316	2.39905	-36.6106	2.39947	-47.4166	2.39843	-47.0746	2.39738	-29.5563	2.3978	-47.272	2.39843	-47.3818	2.39718	-47.3907
	2.40177	-37.05	2.40238	-38.3791	2.4028	-47.2329	2.40177	-46.9069	2.40072	-31.8192	2.40113	-47.1121	2.40177	-47.2265	2.40052	-47.2257
	2.4051	-38.5393	2.40572	-39.9116	2.40613	-47.0451	2.4051	-46.734	2.40405	-33.8832	2.40447	-46.9465	2.4051	-47.0653	2.40385	-47.0546
	2.40843	-39.8039	2.40905	-41.214	2.40947	-46.8535	2.40843	-46.5559	2.40738	-35.728	2.4078	-46.7755	2.40843	-46.8987	2.40718	-46.8779
	2.41177	-40.8551	2.41238	-42.2994	2.4128	-46.658	2.41177	-46.3728	2.41072	-37.3442	2.41113	-46.5993	2.41177	-46.7267	2.41052	-46.6958
	2.4151	-41.7092	2.41572	-43.1855	2.41613	-46.4587	2.4151	-46.1847	2.41405	-38.7316	2.41447	-46.4178	2.4151	-46.5496	2.41385	-46.5083
	2.41843	-42.3856	2.41905	-43.8929	2.41947	-46.2554	2.41843	-45.9915	2.41738	-39.8983	2.4178	-46.231	2.41843	-46.3673	2.41718	-46.3156
	2.42177	-42.9049	2.42238	-44.4433	2.4228	-46.0477	2.42177	-45.7931	2.42072	-40.8583	2.42113	-46.0388	2.42177	-46.18	2.42052	-46.1178
	2.4251	-43.2876	2.42572	-44.8582	2.42613	-45.8351	2.4251	-45.589	2.42405	-41.6296	2.42447	-45.841	2.4251	-45.9874	2.42385	-45.9147
	2.42843	-43.5531	2.42905	-45.1577	2.42947	-45.6169	2.42843	-45.3787	2.42738	-42.2323	2.4278	-45.6371	2.42843	-45.7894	2.42718	-45.7063
	2.43177	-43.7188	2.43238	-45.3598	2.4328	-45.392	2.43177	-45.1618	2.43072	-42.6875	2.43113	-45.4265	2.43177	-45.5855	2.43052	-45.4921
	2.4351	-43.7999	2.43572	-45.4805	2.43613	-45.1595	2.4351	-44.9373	2.43405	-43.0154	2.43447	-45.2087	2.4351	-45.375	2.43385	-45.2716
	2.43843	-43.8091	2.43905	-45.5327	2.43947	-44.9179	2.43843	-44.7042	2.43738	-43.2347	2.4378	-44.9827	2.43843	-45.1576	2.43718	-45.0444
	2.44177	-43.7569	2.44238	-45.5273	2.4428	-44.6656	2.44177	-44.4613	2.44072	-43.3621	2.44113	-44.7472	2.44177	-44.9319	2.44052	-44.8094
	2.4451	-43.6511	2.44572	-45.4728	2.44613	-44.4009	2.4451	-44.207	2.44405	-43.4119	2.44447	-44.501	2.4451	-44.697	2.44385	-44.5655
	2.44843	-43.4977	2.44905	-45.3756	2.44947	-44.1217	2.44843	-43.9397	2.44738	-43.3956	2.4478	-44.2424	2.44843	-44.4513	2.44718	-44.3114
	2.45177	-43.301	2.45238	-45.2404	2.4528	-43.8258	2.45177	-43.6574	2.45072	-43.3227	2.45113	-43.9696	2.45177	-44.1931	2.45052	-44.0454
	2.4551	-43.0633	2.45572	-45.0704	2.45613	-43.5107	2.4551	-43.3577	2.45405	-43.2003	2.45447	-43.6803	2.4551	-43.9206	2.45385	-43.7658
	2.45843	-42.7861	2.45905	-44.8672	2.45947	-43.1737	2.45843	-43.0382	2.45738	-43.0332	2.4578	-43.3721	2.45843	-43.6314	2.45718	-43.4702
	2.46177	-42.4693	2.46238	-44.6319	2.4628	-42.8119	2.46177	-42.6959	2.46072	-42.8249	2.46113	-43.0424	2.46177	-43.3231	2.46052	-43.1562
	2.4651	-42.1122	2.46572	-44.3644	2.46613	-42.4221	2.4651	-42.3276	2.46405	-42.5771	2.46447	-42.6883	2.4651	-42.9929	2.46385	-42.821
	2.46843	-41.713	2.46905	-44.064	2.46947	-42.0007	2.46843	-41.9298	2.46738	-42.2905	2.4678	-42.3065	2.46843	-42.638	2.46718	-42.4616
	2.47177	-41.2692	2.47238	-43.7295	2.4728	-41.544	2.47177	-41.4985	2.47072	-41.9647	2.47113	-41.8939	2.47177	-42.2549	2.47052	-42.0743
	2.4751	-40.7775	2.47572	-43.359	2.47613	-41.0479	2.4751	-41.0295	2.47405	-41.5983	2.47447	-41.4467	2.4751	-41.8401	2.47385	-41.6552
	2.47843	-40.234	2.47905	-42.9503	2.47947	-40.5075	2.47843	-40.518	2.47738	-41.1894	2.4778	-40.9608	2.47843	-41.3898	2.47718	-41.2001
	2.48177	-39.6338	2.48238	-42.5007	2.4828	-39.9177	2.48177	-39.9587	2.48072	-40.7351	2.48113	-40.4322	2.48177	-40.8996	2.48052	-40.7041
	2.4851	-38.9711	2.48572	-42.0071	2.48613	-39.2725	2.4851	-39.3457	2.48405	-40.232	2.48447	-39.8558	2.4851	-40.3649	2.48385	-40.162
	2.48843	-38.2388	2.48905	-41.4656	2.48947	-38.565	2.48843	-38.6726	2.48738	-39.676	2.4878	-39.2263	2.48843	-39.7802	2.48718	-39.5676
	2.49177	-37.4288	2.49238	-40.8719	2.4928	-37.7871	2.49177	-37.9319	2.49072	-39.0619	2.49113	-38.5374	2.49177	-39.1397	2.49052	-38.9147
	2.4951	-36.531	2.49572	-40.2205	2.49613	-36.9294	2.4951	-37.1152	2.49405	-38.3836	2.49447	-37.7817	2.4951	-38.4366	2.49385	-38.1959
	2.49843	-35.5336	2.49905	-39.5049	2.49947	-35.9808	2.49843	-36.2127	2.49738	-37.6337	2.4978	-36.9505	2.49843	-37.6629	2.49718	-37.4033
	2.50177	-34.4225	2.50238	-38.717	2.5028	-34.9284	2.50177	-35.2134	2.50072	-36.8031	2.50113	-36.0335	2.50177	-36.8097	2.50052	-36.5279
	2.5051	-33.1814	2.50572	-37.8472	2.50613	-33.7571	2.5051	-34.1042	2.50405	-35.881	2.50447	-35.0183	2.5051	-35.8666	2.50385	-35.56
	2.50843	-31.7912	2.50905	-36.8833	2.50947	-32.4495	2.50843	-32.8704	2.50738	-34.8542	2.5078	-33.8904	2.50843	-34.8212	2.50718	-34.4882
	2.51177	-30.2306	2.51238	-35.8111	2.5128	-30.9861	2.51177	-31.495	2.51072	-33.7076	2.51113	-32.6328	2.51177	-33.6597	2.51052	-33.3
	2.5151	-28.4763	2.51572	-34.6136	2.51613	-29.3453	2.5151	-29.9587	2.51405	-32.4232	2.51447	-31.2265	2.5151	-32.3662	2.51385	-31.9813
	2.51843	-26.5038	2.51905	-33.2708	2.51947	-27.5038	2.51843	-28.2407	2.51738	-30.9808	2.5178	-29.6498	2.51843	-30.9227	2.51718	-30.5162
	2.52177	-24.2883	2.52238	-31.76	2.5228	-25.4378	2.52177	-26.3185	2.52072	-29.3581	2.52113	-27.8798	2.52177	-29.3094	2.52052	-28.8872
	2.5251	-21.8066	2.52572	-30.0559	2.52613	-23.1238	2.5251	-24.1693	2.52405	-27.5314	2.52447	-25.8925	2.5251	-27.5052	2.52385	-27.0752
	2.52843	-19.0386	2.52905	-28.1315	2.52947	-20.5405	2.52843	-21.7711	2.52738	-25.4766	2.5278	-23.6644	2.52843	-25.4882	2.52718	-25.0605
	2.53177	-15.9698	2.53238	-25.959	2.5328	-17.6704	2.53177	-19.1043	2.53072	-23.1701	2.53113	-21.1735	2.53177	-23.2364	2.53052	-22.8229
	2.5351	-12.5929	2.53572	-23.5112	2.53613	-14.502	2.5351	-16.1534	2.53405	-20.5911	2.53447	-18.4016	2.5351	-20.7297	2.53385	-20.3435
	2.53843	-8.91048	2.53905	-20.7636	2.53947	-11.0317	2.53843	-12.9094	2.53738	-17.7234	2.5378	-15.3359	2.53843	-17.9507	2.53718	-17.6057
	2.54177	-4.93574	2.54238	-17.6967	2.5428	-7.26581	2.54177	-9.37128	2.54072	-14.5566	2.54113	-11.9708	2.54177	-14.8871	2.54052	-14.5974
	2.5451	-0.69356	2.54572	-14.2982	2.54613	-3.22115	2.5451	-5.54794	2.54405	-11.0888	2.54447	-8.3096	2.5451	-11.5332	2.54385	-11.3125
	2.54843	3.77959	2.54905	-10.5649	2.54947	1.07384	2.54843	-1.45888	2.54738	-7.32791	2.5478	-4.3661	2.54843	-7.89171	2.54718	-7.75254
	2.55177	8.43668	2.55238	-6.50537	2.5528	5.57935	2.55177	2.86525	2.55072	-3.2925	2.55113	-0.164628	2.55177	-3.97485	2.55052	-3.9289
	2.5551	13.222	2.55572	-2.1404	2.55613	10.2459	2.5551	7.38329	2.55405	0.988007	2.55447	4.25947	2.5551	0.19443	2.55385	0.136971
	2.55843	18.074	2.55905	2.49618	2.55947	15.0157	2.55843	12.0448	2.55738	5.47338	2.5578	8.86106	2.55843	4.58276	2.55718	4.41283
	2.56177	22.9279	2.56238	7.35831	2.5628	19.8258	2.56177	16.7924	2.56072	10.1143	2.56113	13.5866	2.56177	9.14669	2.56052	8.8563
	2.5651	27.7191	2.56572	12.3892	2.56613	24.6107	2.5651	21.5637	2.56405	14.8544	2.56447	18.3766	2.5651	13.8342	2.56385	13.4161
	2.56843	32.3855	2.56905	17.524	2.56947	29.3053	2.56843	26.2946	2.56738	19.6327	2.5678	23.1674	2.56843	18.5869	2.56718	18.0338
	2.57177	36.8701	2.57238	22.6927	2.5728	33.847	2.57177	30.9213	2.57072	24.3865	2.57113	27.8946	2.57177	23.3422	2.57052	22.647
	2.5751	41.1212	2.57572	27.8242	2.57613	38.1774	2.5751	35.3821	2.57405	29.054	2.57447	32.4942	2.5751	28.0358	2.57385	27.191
	2.57843	45.0931	2.57905	32.8491	2.57947	42.2431	2.57843	39.6186	2.57738	33.577	2.5778	36.9052	2.57843	32.6044	2.57718	31.6023
	2.58177	48.745	2.58238	37.7027	2.5828	45.995	2.58177	43.5761	2.58072	37.9021	2.58113	41.0695	2.58177	36.9866	2.58052	35.8202
	2.5851	52.0391	2.58572	42.3272	2.58613	49.3878	2.5851	47.2034	2.58405	41.9814	2.58447	44.9327	2.5851	41.1249	2.58385	39.7882
	2.58843	54.9395	2.58905	46.672	2.58947	52.3785	2.58843	50.4516	2.58738	45.7723	2.5878	48.4433	2.58843	44.9651	2.58718	43.4546
	2.59177	57.4099	2.59238	50.6938	2.5928	54.9259	2.59177	53.2739	2.59072	49.2364	2.59113	51.5522	2.59177	48.4565	2.59052	46.7724
	2.5951	59.4133	2.59572	54.3547	2.59613	56.9893	2.5951	55.6249	2.59405	52.3379	2.59447	54.2123	2.5951	51.5512	2.59385	49.6988
	2.59843	60.9122	2.59905	57.6211	2.59947	58.5297	2.59843	57.461	2.59738	55.042	2.5978	56.3781	2.59843	54.203	2.59718	52.1938
	2.60177	61.87	2.60238	60.4604	2.6028	59.5112	2.60177	58.7421	2.60072	57.3134	2.60113	58.0069	2.60177	56.3676	2.60052	54.2205
	2.6051	62.2538	2.60572	62.8399	2.60613	59.9036	2.6051	59.4338	2.60405	59.1159	2.60447	59.0602	2.6051	58.0031	2.60385	55.7445
	2.60843	62.0384	2.60905	64.7251	2.60947	59.6863	2.60843	59.5107	2.60738	60.4128	2.6078	59.5066	2.60843	59.0716	2.60718	56.735
	2.61177	61.21	2.61238	66.0803	2.6128	58.8521	2.61177	58.9604	2.61072	61.1686	2.61113	59.3255	2.61177	59.5419	2.61052	57.167
	2.6151	59.7709	2.61572	66.87	2.61613	57.4107	2.6151	57.7866	2.61405	61.3527	2.61447	58.5107	2.6151	59.3927	2.61385	57.0235
	2.61843	57.7419	2.61905	67.0621	2.61947	55.3911	2.61843	56.0122	2.61738	60.9426	2.6178	57.0735	2.61843	58.6167	2.61718	56.2991
	2.62177	55.1648	2.62238	66.632	2.6228	52.843	2.62177	53.6807	2.62072	59.9288	2.62113	55.0455	2.62177	57.2236	2.62052	55.0027
	2.6251	52.1021	2.62572	65.567	2.62613	49.8359	2.6251	50.8556	2.62405	58.3183	2.62447	52.4791	2.6251	55.2429	2.62385	53.1601
	2.62843	48.6352	2.62905	63.8711	2.62947	46.4559	2.62843	47.6189	2.62738	56.1377	2.6278	49.4469	2.62843	52.7248	2.62718	50.8157
	2.63177	44.8604	2.63238	61.5683	2.6328	42.8022	2.63177	44.0664	2.63072	53.435	2.63113	46.0384	2.63177	49.7394	2.63052	48.0313
	2.6351	40.8835	2.63572	58.7046	2.63613	38.9807	2.6351	40.3034	2.63405	50.2782	2.63447	42.3561	2.6351	46.3744	2.63385	44.885
	2.63843	36.8139	2.63905	55.3477	2.63947	35.0977	2.63843	36.4377	2.63738	46.7535	2.6378	38.5089	2.63843	42.7299	2.63718	41.4671
	2.64177	32.7577	2.64238	51.5853	2.6428	31.2546	2.64177	32.5739	2.64072	42.9608	2.64113	34.6062	2.64177	38.9137	2.64052	37.8753
	2.6451	28.8125	2.64572	47.5201	2.64613	27.5415	2.6451	28.8074	2.64405	39.0074	2.64447	30.7514	2.6451	35.0338	2.64385	34.209
	2.64843	25.0614	2.64905	43.2645	2.64947	24.0335	2.64843	25.2197	2.64738	35.0019	2.6478	27.0361	2.64843	31.1928	2.64718	30.5637
	2.65177	21.5706	2.65238	38.9335	2.6528	20.7878	2.65177	21.8755	2.65072	31.0473	2.65113	23.5358	2.65177	27.4824	2.65052	27.0258
	2.6551	18.3867	2.65572	34.6376	2.65613	17.8431	2.6551	18.8207	2.65405	27.2358	2.65447	20.3076	2.6551	23.9784	2.65385	23.6683
	2.65843	15.5374	2.65905	30.4769	2.65947	15.2199	2.65843	16.0826	2.65738	23.6435	2.6578	17.389	2.65843	20.7386	2.65718	20.5483
	2.66177	13.0325	2.66238	26.5359	2.6628	12.9225	2.66177	13.6713	2.66072	20.3282	2.66113	14.7987	2.66177	17.8017	2.66052	17.705
	2.6651	10.8662	2.66572	22.8801	2.66613	10.9416	2.6651	11.5824	2.66405	17.3283	2.66447	12.5389	2.6651	15.1879	2.66385	15.161
	2.66843	9.02081	2.66905	19.5546	2.66947	9.25756	2.66843	9.79924	2.66738	14.6633	2.6678	10.5978	2.66843	12.9008	2.66718	12.9232
	2.67177	7.46989	2.67238	16.5842	2.6728	7.84373	2.67177	8.29726	2.67072	12.3356	2.67113	8.95357	2.67177	10.9304	2.67052	10.985
	2.6751	6.18184	2.67572	13.9759	2.67613	6.6694	2.6751	7.04664	2.67405	10.3342	2.67447	7.57778	2.6751	9.25648	2.67385	9.33009
	2.67843	5.12266	2.67905	11.7209	2.67947	5.70244	2.67843	6.01512	2.67738	8.63725	2.6778	6.43814	2.67843	7.85184	2.67718	7.93457
	2.68177	4.25845	2.68238	9.79882	2.6828	4.91136	2.68177	5.17052	2.68072	7.21627	2.68113	5.50169	2.68177	6.68544	2.68052	6.77055
	2.6851	3.55726	2.68572	8.18098	2.68613	4.2668	2.6851	4.48245	2.68405	6.03884	2.68447	4.7366	2.6851	5.72509	2.68385	5.80823
	2.68843	2.99025	2.68905	6.83391	2.68947	3.74252	2.68843	3.92324	2.68738	5.07176	2.6878	4.11361	2.68843	4.93944	2.68718	5.01817
	2.69177	2.53212	2.69238	5.72252	2.6928	3.31557	2.69177	3.46875	2.69072	4.28271	2.69113	3.6068	2.69177	4.2994	2.69052	4.37272
	2.6951	2.1615	2.69572	4.81206	2.69613	2.96676	2.6951	3.09843	2.69405	3.64178	2.69447	3.19386	2.6951	3.77899	2.69385	3.84659
	2.69843	1.86062	2.69905	4.07004	2.69947	2.68012	2.69843	2.79522	2.69738	3.12239	2.6978	2.85619	2.69843	3.35562	2.69718	3.41797
	2.70177	1.61511	2.70238	3.46708	2.7028	2.44296	2.70177	2.54542	2.70072	2.7017	2.70113	2.57856	2.70177	3.01033	2.70052	3.06797
	2.7051	1.41335	2.70572	2.97761	2.70613	2.24495	2.7051	2.33793	2.70405	2.36017	2.70447	2.34854	2.7051	2.72733	2.70385	2.78097
	2.70843	1.24627	2.70905	2.57975	2.70947	2.07818	2.70843	2.16413	2.70738	2.08199	2.7078	2.15644	2.70843	2.49392	2.70718	2.54428
	2.71177	1.10674	2.71238	2.25544	2.7128	1.93638	2.71177	2.0172	2.71072	1.85412	2.71113	1.99449	2.71177	2.29979	2.71052	2.34765
	2.7151	0.989079	2.71572	1.98978	2.71613	1.81472	2.7151	1.89185	2.71405	1.66625	2.71447	1.8568	2.7151	2.13689	2.71385	2.18278
	2.71843	0.889003	2.71905	1.77085	2.71947	1.70946	2.71843	1.78403	2.71738	1.5102	2.7178	1.73855	2.71843	1.9989	2.71718	2.04331
	2.72177	0.803113	2.72238	1.58924	2.7228	1.61773	2.72177	1.69051	2.72072	1.37949	2.72113	1.63615	2.72177	1.88076	2.72052	1.92428
	2.7251	0.728786	2.72572	1.43731	2.72613	1.53726	2.7251	1.60879	2.72405	1.26916	2.72447	1.54674	2.7251	1.77866	2.72385	1.8217
	2.72843	0.663936	2.72905	1.30928	2.72947	1.46616	2.72843	1.53691	2.72738	1.17528	2.7278	1.46812	2.72843	1.68961	2.72718	1.73247
	2.73177	0.606894	2.73238	1.20062	2.7328	1.40309	2.73177	1.47331	2.73072	1.09482	2.73113	1.3985	2.73177	1.61129	2.73052	1.65427
	2.7351	0.556469	2.73572	1.10769	2.73613	1.34695	2.7351	1.41668	2.73405	1.02538	2.73447	1.33651	2.7351	1.54179	2.73385	1.58525
	2.73843	0.511527	2.73905	1.02776	2.73947	1.2967	2.73843	1.36608	2.73738	0.965118	2.7378	1.28114	2.73843	1.4798	2.73718	1.52385
	2.74177	0.471234	2.74238	0.958681	2.7428	1.25164	2.74177	1.32066	2.74072	0.912607	2.74113	1.23143	2.74177	1.42407	2.74052	1.4689
	2.7451	0.434995	2.74572	0.898719	2.74613	1.21117	2.7451	1.27971	2.74405	0.866711	2.74447	1.18673	2.7451	1.37383	2.74385	1.41943
	2.74843	0.402153	2.74905	0.846505	2.74947	1.17481	2.74843	1.2427	2.74738	0.826478	2.7478	1.14655	2.74843	1.32835	2.74718	1.37466
	2.75177	0.372291	2.75238	0.800967	2.7528	1.14202	2.75177	1.2092	2.75072	0.791132	2.75113	1.11032	2.75177	1.28704	2.75052	1.33401
	2.7551	0.345051	2.75572	0.761151	2.75613	1.11252	2.7551	1.1788	2.75405	0.760019	2.75447	1.07771	2.7551	1.24943	2.75385	1.29694
	2.75843	0.320077	2.75905	0.726342	2.75947	1.08594	2.75843	1.1512	2.75738	0.73272	2.7578	1.04839	2.75843	1.21516	2.75718	1.26302
	2.76177	0.297129	2.76238	0.695825	2.7628	1.06198	2.76177	1.12617	2.76072	0.70864	2.76113	1.02198	2.76177	1.18387	2.76052	1.23191
	2.7651	0.27597	2.76572	0.669062	2.76613	1.0404	2.7651	1.1034	2.76405	0.687361	2.76447	0.998199	2.7651	1.1552	2.76385	1.20324
	2.76843	0.256479	2.76905	0.645518	2.76947	1.02097	2.76843	1.0826	2.76738	0.668466	2.7678	0.976801	2.76843	1.12897	2.76718	1.17677
	2.77177	0.238478	2.77238	0.624776	2.7728	1.00338	2.77177	1.06353	2.77072	0.651658	2.77113	0.957489	2.77177	1.10483	2.77052	1.15234
	2.7751	0.221848	2.77572	0.606358	2.77613	0.98753	2.7751	1.04606	2.77405	0.636518	2.77447	0.940084	2.7751	1.0826	2.77385	1.12957
	2.77843	0.206411	2.77905	0.589907	2.77947	0.973105	2.77843	1.02985	2.77738	0.62263	2.7778	0.92423	2.77843	1.06204	2.77718	1.10841
	2.78177	0.192106	2.78238	0.575066	2.7828	0.959933	2.78177	1.01471	2.78072	0.609756	2.78113	0.909686	2.78177	1.04296	2.78052	1.08868
	2.7851	0.178874	2.78572	0.561476	2.78613	0.947773	2.7851	1.0004	2.78405	0.597596	2.78447	0.896335	2.7851	1.02508	2.78385	1.07008
	2.78843	0.166535	2.78905	0.54878	2.78947	0.936449	2.78843	0.986755	2.78738	0.585854	2.7878	0.883877	2.78843	1.00827	2.78718	1.05262
	2.79177	0.155091	2.79238	0.536799	2.7928	0.925779	2.79177	0.973523	2.79072	0.57435	2.79113	0.872135	2.79177	0.992358	2.79052	1.03605
	2.7951	0.144422	2.79572	0.525236	2.79613	0.915468	2.7951	0.960588	2.79405	0.562906	2.79447	0.860989	2.7951	0.977159	2.79385	1.02025
	2.79843	0.134468	2.79905	0.513792	2.79947	0.905454	2.79843	0.947773	2.79738	0.551462	2.7978	0.85026	2.79843	0.962615	2.79718	1.00511
	2.80177	0.12517	2.80238	0.502348	2.8028	0.8955	2.80177	0.935078	2.80072	0.539899	2.80113	0.839889	2.80177	0.948489	2.80052	0.99051
	2.8051	0.116467	2.80572	0.490725	2.80613	0.885427	2.8051	0.922322	2.80405	0.528157	2.80447	0.829697	2.8051	0.93478	2.80385	0.976384
	2.80843	0.108242	2.80905	0.478745	2.80947	0.875294	2.80843	0.909507	2.80738	0.516355	2.8078	0.819743	2.80843	0.921428	2.80718	0.962555
	2.81177	0.100553	2.81238	0.466466	2.8128	0.864863	2.81177	0.896633	2.81072	0.504494	2.81113	0.809908	2.81177	0.908375	2.81052	0.949025
	2.8151	0.0933409	2.81572	0.45383	2.81613	0.854194	2.8151	0.883758	2.81405	0.492632	2.81447	0.800192	2.8151	0.89556	2.81385	0.935733
	2.81843	0.0865459	2.81905	0.440836	2.81947	0.843287	2.81843	0.870824	2.81738	0.480771	2.8178	0.790656	2.81843	0.882983	2.81718	0.92262
	2.82177	0.0801682	2.82238	0.427544	2.8228	0.83214	2.82177	0.85789	2.82072	0.469089	2.82113	0.781357	2.82177	0.870705	2.82052	0.909746
	2.8251	0.0741482	2.82572	0.414014	2.82613	0.820875	2.8251	0.845134	2.82405	0.457644	2.82447	0.772297	2.8251	0.858724	2.82385	0.89705
	2.82843	0.0684857	2.82905	0.400364	2.82947	0.80955	2.82843	0.832558	2.82738	0.446379	2.8278	0.763595	2.82843	0.847042	2.82718	0.884593
	2.83177	0.0631213	2.83238	0.386775	2.8328	0.798166	2.83177	0.82022	2.83072	0.435531	2.83113	0.75525	2.83177	0.835776	2.83052	0.872374
	2.8351	0.0581145	2.83572	0.373363	2.83613	0.786901	2.8351	0.808179	2.83405	0.425041	2.83447	0.747323	2.8351	0.824869	2.83385	0.860453
	2.83843	0.0533462	2.83905	0.360131	2.83947	0.775754	2.83843	0.796497	2.83738	0.414968	2.8378	0.739932	2.83843	0.814438	2.83718	0.84877
	2.84177	0.0488758	2.84238	0.347376	2.8428	0.764906	2.84177	0.785232	2.84072	0.405312	2.84113	0.733137	2.84177	0.804424	2.84052	0.837386
	2.8451	0.0446439	2.84572	0.335038	2.84613	0.754356	2.8451	0.774443	2.84405	0.396132	2.84447	0.726819	2.8451	0.794947	2.84385	0.826359
	2.84843	0.0406504	2.84905	0.323355	2.84947	0.744164	2.84843	0.764132	2.84738	0.387371	2.8478	0.721157	2.84843	0.786006	2.84718	0.81569
	2.85177	0.0368357	2.85238	0.312328	2.8528	0.734389	2.85177	0.754356	2.85072	0.379026	2.85113	0.71615	2.85177	0.777602	2.85052	0.805438
	2.8551	0.0331998	2.85572	0.302076	2.85613	0.725091	2.8551	0.745058	2.85405	0.371158	2.85447	0.711739	2.8551	0.769794	2.85385	0.795662
	2.85843	0.0297427	2.85905	0.292599	2.85947	0.716329	2.85843	0.736356	2.85738	0.363708	2.8578	0.708044	2.85843	0.762641	2.85718	0.786304
	2.86177	0.0264645	2.86238	0.283897	2.8628	0.708163	2.86177	0.72819	2.86072	0.356674	2.86113	0.705063	2.86177	0.756145	2.86052	0.777483
	2.8651	0.023365	2.86572	0.276029	2.86613	0.700653	2.8651	0.72062	2.86405	0.350058	2.86447	0.702739	2.8651	0.750303	2.86385	0.769138
	2.86843	0.0203848	2.86905	0.268936	2.86947	0.693738	2.86843	0.713646	2.86738	0.343978	2.8678	0.701189	2.86843	0.745118	2.86718	0.76139
	2.87177	0.0175238	2.87238	0.262678	2.8728	0.687599	2.87177	0.707269	2.87072	0.338316	2.87113	0.700355	2.87177	0.740647	2.87052	0.754178
	2.8751	0.014782	2.87572	0.257134	2.87613	0.682116	2.8751	0.701547	2.87405	0.33313	2.87447	0.700235	2.8751	0.736833	2.87385	0.747561
	2.87843	0.012219	2.87905	0.252426	2.87947	0.677407	2.87843	0.696421	2.87738	0.328481	2.8778	0.700951	2.87843	0.733674	2.87718	0.741482
	2.88177	0.00977516	2.88238	0.248373	2.8828	0.673532	2.88177	0.69195	2.88072	0.324368	2.88113	0.702381	2.88177	0.73123	2.88052	0.735998
	2.8851	0.00751019	2.88572	0.245154	2.88613	0.670433	2.8851	0.688136	2.88405	0.320792	2.88447	0.704527	2.8851	0.729442	2.88385	0.730991
	2.88843	0.00536442	2.88905	0.24271	2.88947	0.668168	2.88843	0.684977	2.88738	0.317752	2.8878	0.707507	2.88843	0.72825	2.88718	0.726521
	2.89177	0.00333786	2.89238	0.241041	2.8928	0.666797	2.89177	0.682414	2.89072	0.315189	2.89113	0.711203	2.89177	0.727773	2.89052	0.722528
	2.8951	0.00149012	2.89572	0.240266	2.89613	0.66638	2.8951	0.680506	2.89405	0.313163	2.89447	0.715613	2.8951	0.728011	2.89385	0.719011
	2.89843	-0.000238419	2.89905	0.240326	2.89947	0.666916	2.89843	0.679135	2.89738	0.311553	2.8978	0.720739	2.89843	0.728905	2.89718	0.716031
	2.90177	-0.00178814	2.90238	0.24128	2.9028	0.668466	2.90177	0.67836	2.90072	0.310302	2.90113	0.726581	2.90177	0.730515	2.90052	0.713408
	2.9051	-0.00327826	2.90572	0.243187	2.90613	0.671029	2.9051	0.678062	2.90405	0.309527	2.90447	0.733137	2.9051	0.732839	2.90385	0.711322
	2.90843	-0.00470877	2.90905	0.245988	2.90947	0.674605	2.90843	0.678182	2.90738	0.30899	2.9078	0.740349	2.90843	0.735819	2.90718	0.709593
	2.91177	-0.00602007	2.91238	0.249565	2.9128	0.679195	2.91177	0.678718	2.91072	0.308692	2.91113	0.748217	2.91177	0.739515	2.91052	0.708401
	2.9151	-0.00721216	2.91572	0.253916	2.91613	0.684798	2.9151	0.679672	2.91405	0.308573	2.91447	0.756741	2.9151	0.743926	2.91385	0.707567
	2.91843	-0.00840425	2.91905	0.258923	2.91947	0.691235	2.91843	0.680923	2.91738	0.308573	2.9178	0.76586	2.91843	0.748873	2.91718	0.70715
	2.92177	-0.00947714	2.92238	0.264466	2.9228	0.698447	2.92177	0.682473	2.92072	0.308573	2.92113	0.775456	2.92177	0.754476	2.92052	0.70715
	2.9251	-0.0104904	2.92572	0.270426	2.92613	0.706315	2.9251	0.684261	2.92405	0.308454	2.92447	0.785589	2.9251	0.760555	2.92385	0.707448
	2.92843	-0.0114441	2.92905	0.276625	2.92947	0.71466	2.92843	0.686169	2.92738	0.308275	2.9278	0.796199	2.92843	0.767052	2.92718	0.708044
	2.93177	-0.0123382	2.93238	0.282943	2.9328	0.723302	2.93177	0.688255	2.93072	0.307858	2.93113	0.807106	2.93177	0.773966	2.93052	0.708818
	2.9351	-0.013113	2.93572	0.289202	2.93613	0.732064	2.9351	0.690341	2.93405	0.307143	2.93447	0.818372	2.9351	0.781178	2.93385	0.709832
	2.93843	-0.0138879	2.93905	0.295281	2.93947	0.740767	2.93843	0.692487	2.93738	0.306129	2.9378	0.829875	2.93843	0.788569	2.93718	0.710905
	2.94177	-0.0146031	2.94238	0.301003	2.9428	0.74923	2.94177	0.694513	2.94072	0.304639	2.94113	0.841618	2.94177	0.796139	2.94052	0.712097
	2.9451	-0.0152588	2.94572	0.306368	2.94613	0.757337	2.9451	0.696421	2.94405	0.302672	2.94447	0.853419	2.9451	0.803769	2.94385	0.713229
	2.94843	-0.0159144	2.94905	0.311077	2.94947	0.764847	2.94843	0.69809	2.94738	0.300229	2.9478	0.865221	2.94843	0.811458	2.94718	0.714302
	2.95177	-0.0165701	2.95238	0.315189	2.9528	0.771642	2.95177	0.69952	2.95072	0.297248	2.95113	0.877082	2.95177	0.819087	2.95052	0.715256
	2.9551	-0.0172853	2.95572	0.318468	2.95613	0.777602	2.9551	0.700653	2.95405	0.293672	2.95447	0.888884	2.9551	0.826597	2.95385	0.715971
	2.95843	-0.017941	2.95905	0.320911	2.95947	0.782728	2.95843	0.701547	2.95738	0.289559	2.9578	0.900626	2.95843	0.833988	2.95718	0.716507
	2.96177	-0.0185966	2.96238	0.322461	2.9628	0.786841	2.96177	0.702143	2.96072	0.28491	2.96113	0.912189	2.96177	0.84126	2.96052	0.716805
	2.9651	-0.0192523	2.96572	0.323117	2.96613	0.78994	2.9651	0.702381	2.96405	0.279784	2.96447	0.923514	2.9651	0.848293	2.96385	0.716746
	2.96843	-0.0198483	2.96905	0.322819	2.96947	0.792086	2.96843	0.702381	2.96738	0.274241	2.9678	0.93466	2.96843	0.855029	2.96718	0.716329
	2.97177	-0.0204444	2.97238	0.321627	2.9728	0.793278	2.97177	0.702083	2.97072	0.26834	2.97113	0.945449	2.97177	0.861585	2.97052	0.715554
	2.9751	-0.0210404	2.97572	0.31966	2.97613	0.793636	2.9751	0.701487	2.97405	0.262201	2.97447	0.95588	2.9751	0.867844	2.97385	0.714481
	2.97843	-0.0215769	2.97905	0.316918	2.97947	0.793159	2.97843	0.700653	2.97738	0.255764	2.9778	0.965953	2.97843	0.873744	2.97718	0.71305
	2.98177	-0.0221133	2.98238	0.313461	2.9828	0.791967	2.98177	0.69958	2.98072	0.249207	2.98113	0.975549	2.98177	0.879347	2.98052	0.711262
	2.9851	-0.0226498	2.98572	0.309527	2.98613	0.790238	2.9851	0.698268	2.98405	0.242531	2.98447	0.984728	2.9851	0.884652	2.98385	0.709236
	2.98843	-0.0232458	2.98905	0.305116	2.98947	0.788033	2.98843	0.696778	2.98738	0.235796	2.9878	0.993371	2.98843	0.88954	2.98718	0.706851
	2.99177	-0.0238419	2.99238	0.300348	2.9928	0.78553	2.99177	0.695109	2.99072	0.22912	2.99113	1.00154	2.99177	0.89407	2.99052	0.704288
	2.9951	-0.0244379	2.99572	0.295401	2.99613	0.782728	2.9951	0.693321	2.99405	0.222445	2.99447	1.00923	2.9951	0.898242	2.99385	0.701487
	2.99843	-0.025034	2.99905	0.290215	2.99947	0.779808	2.99843	0.691533	2.99738	0.215828	2.9978	1.01644	2.99843	0.902116	2.99718	0.698507
	3.00177	-0.02563	3.00238	0.28497	3.0028	0.776708	3.00177	0.689685	3.00072	0.209332	3.00113	1.02317	3.00177	0.905633	3.00052	0.695407
	3.0051	-0.026226	3.00572	0.279605	3.00613	0.773609	3.0051	0.687838	3.00405	0.202954	3.00447	1.02943	3.0051	0.908852	3.00385	0.692129
	3.00843	-0.0267625	3.00905	0.274241	3.00947	0.770509	3.00843	0.686109	3.00738	0.196755	3.0078	1.03527	3.00843	0.911832	3.00718	0.688791
	3.01177	-0.0272989	3.01238	0.268877	3.0128	0.76735	3.01177	0.684381	3.01072	0.190616	3.01113	1.04058	3.01177	0.914574	3.01052	0.685453
	3.0151	-0.0277758	3.01572	0.263512	3.01613	0.76431	3.0151	0.682831	3.01405	0.184715	3.01447	1.04535	3.0151	0.917137	3.01385	0.682056
	3.01843	-0.0282526	3.01905	0.258207	3.01947	0.761271	3.01843	0.681281	3.01738	0.178874	3.0178	1.0497	3.01843	0.919461	3.01718	0.678778
	3.02177	-0.0287294	3.02238	0.252962	3.0228	0.75829	3.02177	0.679851	3.02072	0.173211	3.02113	1.05345	3.02177	0.921726	3.02052	0.675559
	3.0251	-0.0291467	3.02572	0.247777	3.02613	0.755429	3.0251	0.678539	3.02405	0.167668	3.02447	1.05667	3.0251	0.923812	3.02385	0.67246
	3.02843	-0.0295639	3.02905	0.242651	3.02947	0.752687	3.02843	0.677228	3.02738	0.162303	3.0278	1.05929	3.02843	0.925779	3.02718	0.669539
	3.03177	-0.0300407	3.03238	0.237584	3.0328	0.750124	3.03177	0.676036	3.03072	0.157118	3.03113	1.06132	3.03177	0.927627	3.03052	0.666797
	3.0351	-0.0305176	3.03572	0.232637	3.03613	0.747681	3.0351	0.674784	3.03405	0.152111	3.03447	1.06275	3.0351	0.929415	3.03385	0.664294
	3.03843	-0.031054	3.03905	0.227809	3.03947	0.745416	3.03843	0.673592	3.03738	0.147343	3.0378	1.06353	3.03843	0.931025	3.03718	0.66191
	3.04177	-0.0316501	3.04238	0.2231	3.0428	0.74327	3.04177	0.6724	3.04072	0.142694	3.04113	1.06364	3.04177	0.932455	3.04052	0.659704
	3.0451	-0.0322461	3.04572	0.218451	3.04613	0.741184	3.0451	0.671148	3.04405	0.138283	3.04447	1.06311	3.0451	0.933707	3.04385	0.657618
	3.04843	-0.0329614	3.04905	0.213921	3.04947	0.739217	3.04843	0.669837	3.04738	0.134051	3.0478	1.0618	3.04843	0.93472	3.04718	0.655532
	3.05177	-0.0337362	3.05238	0.20951	3.0528	0.737131	3.05177	0.668347	3.05072	0.129998	3.05113	1.05983	3.05177	0.935376	3.05052	0.653505
	3.0551	-0.0346303	3.05572	0.205159	3.05613	0.735044	3.0551	0.666738	3.05405	0.126123	3.05447	1.05715	3.0551	0.935674	3.05385	0.65136
	3.05843	-0.0355244	3.05905	0.200927	3.05947	0.73266	3.05843	0.66489	3.05738	0.122428	3.0578	1.05369	3.05843	0.935495	3.05718	0.649095
	3.06177	-0.0364184	3.06238	0.196755	3.0628	0.730097	3.06177	0.662804	3.06072	0.118852	3.06113	1.04952	3.06177	0.934899	3.06052	0.64671
	3.0651	-0.0374317	3.06572	0.192583	3.06613	0.727177	3.0651	0.660419	3.06405	0.115454	3.06447	1.04451	3.0651	0.933707	3.06385	0.644088
	3.06843	-0.038445	3.06905	0.18847	3.06947	0.723839	3.06843	0.657797	3.06738	0.112116	3.0678	1.03873	3.06843	0.931919	3.06718	0.641167
	3.07177	-0.0394583	3.07238	0.184298	3.0728	0.720084	3.07177	0.654817	3.07072	0.108957	3.07113	1.03223	3.07177	0.929475	3.07052	0.638068
	3.0751	-0.0405312	3.07572	0.180125	3.07613	0.715911	3.0751	0.651479	3.07405	0.105917	3.07447	1.0249	3.0751	0.926375	3.07385	0.634611
	3.07843	-0.0416636	3.07905	0.175953	3.07947	0.711262	3.07843	0.647902	3.07738	0.102997	3.0778	1.01686	3.07843	0.922561	3.07718	0.630915
	3.08177	-0.0427961	3.08238	0.171721	3.0828	0.706196	3.08177	0.644028	3.08072	0.100076	3.08113	1.00809	3.08177	0.91809	3.08052	0.626862
	3.0851	-0.0439882	3.08572	0.167429	3.08613	0.700712	3.0851	0.639915	3.08405	0.0972748	3.08447	0.998616	3.0851	0.912964	3.08385	0.622571
	3.08843	-0.0452399	3.08905	0.163078	3.08947	0.694811	3.08843	0.635624	3.08738	0.0944138	3.0878	0.988543	3.08843	0.907183	3.08718	0.618041
	3.09177	-0.0465512	3.09238	0.158727	3.0928	0.688553	3.09177	0.631154	3.09072	0.0916123	3.09113	0.977874	3.09177	0.900805	3.09052	0.613213
	3.0951	-0.0479221	3.09572	0.154197	3.09613	0.681937	3.0951	0.626564	3.09405	0.0886917	3.09447	0.966728	3.0951	0.893891	3.09385	0.608146
	3.09843	-0.049293	3.09905	0.149667	3.09947	0.675142	3.09843	0.621855	3.09738	0.0857711	3.0978	0.955045	3.09843	0.88644	3.09718	0.602901
	3.10177	-0.0507236	3.10238	0.145078	3.1028	0.668049	3.10177	0.617087	3.10072	0.0827909	3.10113	0.942945	3.10177	0.878572	3.10052	0.597537
	3.1051	-0.0521541	3.10572	0.140369	3.10613	0.660777	3.1051	0.612319	3.10405	0.0796914	3.10447	0.930548	3.1051	0.870287	3.10385	0.591993
	3.10843	-0.0535846	3.10905	0.135601	3.10947	0.653386	3.10843	0.60755	3.10738	0.076592	3.1078	0.917733	3.10843	0.861704	3.10718	0.58639
	3.11177	-0.0550747	3.11238	0.130773	3.1128	0.645936	3.11177	0.602782	3.11072	0.0733733	3.11113	0.904679	3.11177	0.852883	3.11052	0.580788
	3.1151	-0.0565052	3.11572	0.125885	3.11613	0.638366	3.1151	0.598073	3.11405	0.0702143	3.11447	0.891387	3.1151	0.843883	3.11385	0.575185
	3.11843	-0.0578761	3.11905	0.120997	3.11947	0.630796	3.11843	0.593483	3.11738	0.0671148	3.1178	0.877917	3.11843	0.834703	3.11718	0.569582
	3.12177	-0.0591874	3.12238	0.116169	3.1228	0.623286	3.12177	0.589013	3.12072	0.064075	3.12113	0.864267	3.12177	0.825465	3.12052	0.564158
	3.1251	-0.0604391	3.12572	0.111341	3.12613	0.615895	3.1251	0.584662	3.12405	0.0611544	3.12447	0.850558	3.1251	0.816166	3.12385	0.558794
	3.12843	-0.0616312	3.12905	0.106573	3.12947	0.608563	3.12843	0.58043	3.12738	0.0584126	3.1278	0.83673	3.12843	0.806987	3.12718	0.553608
	3.13177	-0.0627637	3.13238	0.101984	3.1328	0.60147	3.13177	0.576377	3.13072	0.0558496	3.13113	0.822842	3.13177	0.797808	3.13052	0.548542
	3.1351	-0.0638366	3.13572	0.0974536	3.13613	0.594616	3.1351	0.572503	3.13405	0.0534654	3.13447	0.809014	3.1351	0.788808	3.13385	0.543654
	3.13843	-0.0647902	3.13905	0.0930428	3.13947	0.588	3.13843	0.568807	3.13738	0.0513196	3.1378	0.795305	3.13843	0.779986	3.13718	0.538945
	3.14177	-0.0657439	3.14238	0.0888109	3.1428	0.581682	3.14177	0.56529	3.14072	0.0494123	3.14113	0.781655	3.14177	0.771344	3.14052	0.534356
	3.1451	-0.066638	3.14572	0.0846982	3.14613	0.575662	3.1451	0.561893	3.14405	0.0476837	3.14447	0.768185	3.1451	0.762939	3.14385	0.529945
	3.14843	-0.0675321	3.14905	0.0807643	3.14947	0.56994	3.14843	0.558734	3.14738	0.0461936	3.1478	0.754952	3.14843	0.754833	3.14718	0.525773
	3.15177	-0.0684261	3.15238	0.0770092	3.1528	0.564575	3.15177	0.555694	3.15072	0.0448823	3.15113	0.741899	3.15177	0.746965	3.15052	0.521719
	3.1551	-0.0693202	3.15572	0.0734329	3.15613	0.559509	3.1551	0.552833	3.15405	0.0437498	3.15447	0.729084	3.1551	0.739336	3.15385	0.517845
	3.15843	-0.0702143	3.15905	0.0701547	3.15947	0.5548	3.15843	0.550151	3.15738	0.0428557	3.1578	0.716448	3.15843	0.732064	3.15718	0.51415
	3.16177	-0.0711083	3.16238	0.0670552	3.1628	0.55027	3.16177	0.547588	3.16072	0.0421405	3.16113	0.70411	3.16177	0.725091	3.16052	0.510693
	3.1651	-0.0720024	3.16572	0.0642538	3.16613	0.546038	3.1651	0.545263	3.16405	0.041604	3.16447	0.69201	3.1651	0.718415	3.16385	0.507474
	3.16843	-0.0728965	3.16905	0.0617504	3.16947	0.542045	3.16843	0.543118	3.16738	0.0412464	3.1678	0.680149	3.16843	0.712037	3.16718	0.504434
	3.17177	-0.0737906	3.17238	0.059545	3.1728	0.53823	3.17177	0.541151	3.17072	0.0411272	3.17113	0.668526	3.17177	0.705898	3.17052	0.501573
	3.1751	-0.0747442	3.17572	0.0576973	3.17613	0.534654	3.1751	0.539303	3.17405	0.0411868	3.17447	0.657141	3.1751	0.700057	3.17385	0.498891
	3.17843	-0.0755787	3.17905	0.056088	3.17947	0.531256	3.17843	0.537634	3.17738	0.0414848	3.1778	0.646055	3.17843	0.694513	3.17718	0.496447
	3.18177	-0.0764728	3.18238	0.0548363	3.1828	0.527978	3.18177	0.536144	3.18072	0.0420213	3.18113	0.635266	3.18177	0.689268	3.18052	0.494182
	3.1851	-0.0773668	3.18572	0.053823	3.18613	0.524938	3.1851	0.534773	3.18405	0.0427961	3.18447	0.624835	3.1851	0.684321	3.18385	0.492156
	3.18843	-0.0782013	3.18905	0.0530481	3.18947	0.522137	3.18843	0.533521	3.18738	0.0437498	3.1878	0.614762	3.18843	0.679672	3.18718	0.490308
	3.19177	-0.0790358	3.19238	0.0525117	3.1928	0.519454	3.19177	0.532389	3.19072	0.0450015	3.19113	0.605106	3.19177	0.675321	3.19052	0.488758
	3.1951	-0.0798106	3.19572	0.0522137	3.19613	0.517011	3.1951	0.531375	3.19405	0.046432	3.19447	0.595808	3.1951	0.671327	3.19385	0.487387
	3.19843	-0.0805855	3.19905	0.0521541	3.19947	0.514805	3.19843	0.530541	3.19738	0.0480413	3.1978	0.586867	3.19843	0.667691	3.19718	0.486314
	3.20177	-0.0813603	3.20238	0.0522733	3.2028	0.512838	3.20177	0.529766	3.20072	0.0498891	3.20113	0.578344	3.20177	0.664413	3.20052	0.48548
	3.2051	-0.082016	3.20572	0.0526309	3.20613	0.51111	3.2051	0.52911	3.20405	0.051856	3.20447	0.570238	3.2051	0.661492	3.20385	0.484943
	3.20843	-0.0827312	3.20905	0.0532269	3.20947	0.50956	3.20843	0.528574	3.20738	0.0538826	3.2078	0.562489	3.20843	0.658929	3.20718	0.484645
	3.21177	-0.0833869	3.21238	0.0540614	3.2128	0.508308	3.21177	0.528097	3.21072	0.0560284	3.21113	0.555038	3.21177	0.656664	3.21052	0.484526
	3.2151	-0.0841022	3.21572	0.0551343	3.21613	0.507176	3.2151	0.52768	3.21405	0.0581741	3.21447	0.547945	3.2151	0.654757	3.21385	0.484586
	3.21843	-0.0848174	3.21905	0.0564456	3.21947	0.506282	3.21843	0.527263	3.21738	0.0603795	3.2178	0.541091	3.21843	0.653088	3.21718	0.484824
	3.22177	-0.0855327	3.22238	0.0579953	3.2228	0.505507	3.22177	0.526905	3.22072	0.0625253	3.22113	0.534594	3.22177	0.651598	3.22052	0.485122
	3.2251	-0.0863075	3.22572	0.0597239	3.22613	0.504911	3.2251	0.526488	3.22405	0.0646114	3.22447	0.528276	3.2251	0.650346	3.22385	0.48548
	3.22843	-0.087142	3.22905	0.0615716	3.22947	0.504375	3.22843	0.52613	3.22738	0.066638	3.2278	0.522196	3.22843	0.649214	3.22718	0.485897
	3.23177	-0.0880361	3.23238	0.0635982	3.2328	0.503898	3.23177	0.525653	3.23072	0.0685453	3.23113	0.516295	3.23177	0.64826	3.23052	0.486314
	3.2351	-0.0889301	3.23572	0.0656247	3.23613	0.503421	3.2351	0.525177	3.23405	0.0703931	3.23447	0.510633	3.2351	0.647366	3.23385	0.486791
	3.23843	-0.0898838	3.23905	0.0676513	3.23947	0.502884	3.23843	0.52458	3.23738	0.0720024	3.2378	0.50509	3.23843	0.646532	3.23718	0.487149
	3.24177	-0.0908971	3.24238	0.0695586	3.2428	0.502229	3.24177	0.523984	3.24072	0.0735521	3.24113	0.499666	3.24177	0.645757	3.24052	0.487506
	3.2451	-0.0918508	3.24572	0.0714064	3.24613	0.501454	3.2451	0.52321	3.24405	0.0748634	3.24447	0.494361	3.2451	0.645041	3.24385	0.487804
	3.24843	-0.0928044	3.24905	0.0731349	3.24947	0.5005	3.24843	0.522435	3.24738	0.0759959	3.2478	0.489175	3.24843	0.644386	3.24718	0.487983
	3.25177	-0.0937581	3.25238	0.0745654	3.2528	0.499427	3.25177	0.521541	3.25072	0.07689	3.25113	0.484109	3.25177	0.64373	3.25052	0.488043
	3.2551	-0.0947118	3.25572	0.0758171	3.25613	0.498056	3.2551	0.520527	3.25405	0.0776649	3.25447	0.479043	3.2551	0.643134	3.25385	0.488043
	3.25843	-0.0956655	3.25905	0.0767708	3.25947	0.496507	3.25843	0.519454	3.25738	0.0782013	3.2578	0.474155	3.25843	0.642598	3.25718	0.487924
	3.26177	-0.0966191	3.26238	0.0774264	3.2628	0.494778	3.26177	0.518262	3.26072	0.0786185	3.26113	0.469267	3.26177	0.642002	3.26052	0.487685
	3.2651	-0.0975728	3.26572	0.0777841	3.26613	0.492811	3.2651	0.517011	3.26405	0.0788569	3.26447	0.464559	3.2651	0.641525	3.26385	0.487328
	3.26843	-0.0985861	3.26905	0.0777841	3.26947	0.490665	3.26843	0.51564	3.26738	0.0789762	3.2678	0.459909	3.26843	0.641048	3.26718	0.486851
	3.27177	-0.0995994	3.27238	0.0775456	3.2728	0.48846	3.27177	0.514209	3.27072	0.0790954	3.27113	0.455379	3.27177	0.640571	3.27052	0.486314
	3.2751	-0.100672	3.27572	0.0770688	3.27613	0.486076	3.2751	0.512719	3.27405	0.079155	3.27447	0.451028	3.2751	0.640213	3.27385	0.485718
	3.27843	-0.101805	3.27905	0.0762939	3.27947	0.483632	3.27843	0.51111	3.27738	0.0792146	3.2778	0.446856	3.27843	0.639915	3.27718	0.485122
	3.28177	-0.102937	3.28238	0.0753403	3.2828	0.481129	3.28177	0.509501	3.28072	0.0793338	3.28113	0.442863	3.28177	0.639677	3.28052	0.484407
	3.2851	-0.104129	3.28572	0.074327	3.28613	0.478685	3.2851	0.507832	3.28405	0.079453	3.28447	0.439107	3.2851	0.639617	3.28385	0.483632
	3.28843	-0.105262	3.28905	0.0731945	3.28947	0.476241	3.28843	0.506103	3.28738	0.0796914	3.2878	0.435531	3.28843	0.639617	3.28718	0.482857
	3.29177	-0.106394	3.29238	0.0720024	3.2928	0.473797	3.29177	0.504375	3.29072	0.0799894	3.29113	0.432134	3.29177	0.639677	3.29052	0.482023
	3.2951	-0.107467	3.29572	0.0709295	3.29613	0.471413	3.2951	0.502706	3.29405	0.0803471	3.29447	0.428915	3.2951	0.639915	3.29385	0.481248
	3.29843	-0.108421	3.29905	0.0698566	3.29947	0.469029	3.29843	0.501096	3.29738	0.0808239	3.2978	0.425875	3.29843	0.640213	3.29718	0.480413
	3.30177	-0.109375	3.30238	0.0689626	3.3028	0.466645	3.30177	0.499487	3.30072	0.0813007	3.30113	0.422955	3.30177	0.640571	3.30052	0.479579
	3.3051	-0.110209	3.30572	0.0681877	3.30613	0.464261	3.3051	0.497937	3.30405	0.0818968	3.30447	0.420153	3.3051	0.641048	3.30385	0.478804
	3.30843	-0.110984	3.30905	0.0675917	3.30947	0.461936	3.30843	0.496447	3.30738	0.0824928	3.3078	0.417531	3.30843	0.641584	3.30718	0.47797
	3.31177	-0.111699	3.31238	0.0671148	3.3128	0.459611	3.31177	0.495017	3.31072	0.0831485	3.31113	0.414968	3.31177	0.642121	3.31052	0.477254
	3.3151	-0.112414	3.31572	0.0668168	3.31613	0.457287	3.3151	0.493646	3.31405	0.0838041	3.31447	0.412524	3.3151	0.642776	3.31385	0.476539
	3.31843	-0.113189	3.31905	0.066638	3.31947	0.454962	3.31843	0.492275	3.31738	0.084579	3.3178	0.41014	3.31843	0.643432	3.31718	0.475824
	3.32177	-0.113964	3.32238	0.066638	3.3228	0.452697	3.32177	0.490904	3.32072	0.0853539	3.32113	0.407875	3.32177	0.644147	3.32052	0.475109
	3.3251	-0.114858	3.32572	0.0667572	3.32613	0.450432	3.3251	0.489593	3.32405	0.0861287	3.32447	0.405669	3.3251	0.644922	3.32385	0.474453
	3.32843	-0.115812	3.32905	0.0670552	3.32947	0.448287	3.32843	0.488281	3.32738	0.0869632	3.3278	0.403583	3.32843	0.645697	3.32718	0.473738
	3.33177	-0.116885	3.33238	0.0675321	3.3328	0.446141	3.33177	0.48697	3.33072	0.0878572	3.33113	0.401497	3.33177	0.646532	3.33052	0.473022
	3.3351	-0.118017	3.33572	0.0681281	3.33613	0.443995	3.3351	0.485718	3.33405	0.0886917	3.33447	0.39959	3.3351	0.647426	3.33385	0.472367
	3.33843	-0.11915	3.33905	0.0689626	3.33947	0.441968	3.33843	0.484526	3.33738	0.0895858	3.3378	0.397682	3.33843	0.64832	3.33718	0.471771
	3.34177	-0.120282	3.34238	0.0699162	3.3428	0.439942	3.34177	0.483394	3.34072	0.0905395	3.34113	0.395894	3.34177	0.649273	3.34052	0.471115
	3.3451	-0.121355	3.34572	0.0710487	3.34613	0.437915	3.3451	0.482321	3.34405	0.0915527	3.34447	0.394225	3.3451	0.650227	3.34385	0.470579
	3.34843	-0.122368	3.34905	0.0723004	3.34947	0.435889	3.34843	0.481367	3.34738	0.0926852	3.3478	0.392675	3.34843	0.65124	3.34718	0.470042
	3.35177	-0.123322	3.35238	0.0737309	3.3528	0.433862	3.35177	0.480473	3.35072	0.0939369	3.35113	0.391304	3.35177	0.652313	3.35052	0.469625
	3.3551	-0.124156	3.35572	0.0752807	3.35613	0.431895	3.3551	0.479698	3.35405	0.0953674	3.35447	0.389993	3.3551	0.653446	3.35385	0.469208
	3.35843	-0.124931	3.35905	0.0770092	3.35947	0.429928	3.35843	0.479043	3.35738	0.0970364	3.3578	0.388861	3.35843	0.654578	3.35718	0.46891
	3.36177	-0.125706	3.36238	0.0789166	3.3628	0.427961	3.36177	0.478446	3.36072	0.0989437	3.36113	0.387907	3.36177	0.65583	3.36052	0.468671
	3.3651	-0.126421	3.36572	0.0809431	3.36613	0.426054	3.3651	0.478089	3.36405	0.101089	3.36447	0.387013	3.3651	0.657141	3.36385	0.468552
	3.36843	-0.127196	3.36905	0.0831485	3.36947	0.424206	3.36843	0.477791	3.36738	0.103474	3.3678	0.386238	3.36843	0.658572	3.36718	0.468552
	3.37177	-0.127971	3.37238	0.0855327	3.3728	0.422418	3.37177	0.477672	3.37072	0.106156	3.37113	0.385523	3.37177	0.660002	3.37052	0.468671
	3.3751	-0.128806	3.37572	0.0880957	3.37613	0.42069	3.3751	0.477672	3.37405	0.109017	3.37447	0.384867	3.3751	0.661552	3.37385	0.46891
	3.37843	-0.12964	3.37905	0.0908971	3.37947	0.419021	3.37843	0.47791	3.37738	0.112116	3.3778	0.384271	3.37843	0.663161	3.37718	0.469327
	3.38177	-0.130475	3.38238	0.0939369	3.3828	0.417411	3.38177	0.478268	3.38072	0.115395	3.38113	0.383735	3.38177	0.664771	3.38052	0.469863
	3.3851	-0.131369	3.38572	0.0972152	3.38613	0.415862	3.3851	0.478804	3.38405	0.118911	3.38447	0.383198	3.3851	0.66644	3.38385	0.470579
	3.38843	-0.132203	3.38905	0.100672	3.38947	0.414312	3.38843	0.479519	3.38738	0.122488	3.3878	0.382721	3.38843	0.668108	3.38718	0.471413
	3.39177	-0.132978	3.39238	0.104368	3.3928	0.412703	3.39177	0.480354	3.39072	0.126243	3.39113	0.382245	3.39177	0.669837	3.39052	0.472367
	3.3951	-0.133693	3.39572	0.108242	3.39613	0.411093	3.3951	0.481367	3.39405	0.130117	3.39447	0.381827	3.3951	0.671625	3.39385	0.47344
	3.39843	-0.134289	3.39905	0.112295	3.39947	0.409424	3.39843	0.4825	3.39738	0.13411	3.3978	0.381529	3.39843	0.673413	3.39718	0.474572
	3.40177	-0.134885	3.40238	0.116467	3.4028	0.407696	3.40177	0.483692	3.40072	0.138104	3.40113	0.381231	3.40177	0.675201	3.40052	0.475824
	3.4051	-0.135422	3.40572	0.120759	3.40613	0.405908	3.4051	0.485003	3.40405	0.142157	3.40447	0.380993	3.4051	0.677049	3.40385	0.477076
	3.40843	-0.135958	3.40905	0.12511	3.40947	0.40406	3.40843	0.486374	3.40738	0.146151	3.4078	0.380754	3.40843	0.678957	3.40718	0.478446
	3.41177	-0.136495	3.41238	0.129402	3.4128	0.402093	3.41177	0.487745	3.41072	0.150084	3.41113	0.380576	3.41177	0.680804	3.41052	0.479877
	3.4151	-0.137031	3.41572	0.133634	3.41613	0.400066	3.4151	0.489175	3.41405	0.153899	3.41447	0.380278	3.4151	0.682652	3.41385	0.481367
	3.41843	-0.137627	3.41905	0.137687	3.41947	0.397921	3.41843	0.490487	3.41738	0.157595	3.4178	0.37998	3.41843	0.68444	3.41718	0.482857
	3.42177	-0.138223	3.42238	0.141561	3.4228	0.395775	3.42177	0.491798	3.42072	0.161111	3.42113	0.379562	3.42177	0.686109	3.42052	0.484347
	3.4251	-0.138879	3.42572	0.145078	3.42613	0.39351	3.4251	0.49305	3.42405	0.164449	3.42447	0.379086	3.4251	0.687659	3.42385	0.485837
	3.42843	-0.139534	3.42905	0.148296	3.42947	0.391126	3.42843	0.494182	3.42738	0.167608	3.4278	0.378489	3.42843	0.68903	3.42718	0.487328
	3.43177	-0.14019	3.43238	0.151157	3.4328	0.388741	3.43177	0.495195	3.43072	0.170648	3.43113	0.377834	3.43177	0.690222	3.43052	0.488698
	3.4351	-0.140786	3.43572	0.153542	3.43613	0.386238	3.4351	0.496209	3.43405	0.17345	3.43447	0.377119	3.4351	0.691235	3.43385	0.49001
	3.43843	-0.141382	3.43905	0.155509	3.43947	0.383556	3.43843	0.497103	3.43738	0.176191	3.4378	0.376344	3.43843	0.69207	3.43718	0.491202
	3.44177	-0.141919	3.44238	0.156999	3.4428	0.380814	3.44177	0.497878	3.44072	0.178754	3.44113	0.375628	3.44177	0.692666	3.44052	0.492275
	3.4451	-0.142395	3.44572	0.158072	3.44613	0.377893	3.4451	0.498652	3.44405	0.181198	3.44447	0.374854	3.4451	0.693142	3.44385	0.493288
	3.44843	-0.142813	3.44905	0.158727	3.44947	0.374913	3.44843	0.499427	3.44738	0.183523	3.4478	0.374079	3.44843	0.6935	3.44718	0.494182
	3.45177	-0.14317	3.45238	0.159025	3.4528	0.371814	3.45177	0.500083	3.45072	0.185788	3.45113	0.373363	3.45177	0.693738	3.45052	0.494957
	3.4551	-0.143528	3.45572	0.158966	3.45613	0.368655	3.4551	0.500798	3.45405	0.187933	3.45447	0.372648	3.4551	0.693917	3.45385	0.495672
	3.45843	-0.143886	3.45905	0.158608	3.45947	0.365436	3.45843	0.501573	3.45738	0.19002	3.4578	0.371993	3.45843	0.694096	3.45718	0.496328
	3.46177	-0.144184	3.46238	0.158012	3.4628	0.362217	3.46177	0.502348	3.46072	0.192046	3.46113	0.371397	3.46177	0.694275	3.46052	0.496924
	3.4651	-0.144482	3.46572	0.157297	3.46613	0.359118	3.4651	0.503242	3.46405	0.194132	3.46447	0.37086	3.4651	0.694454	3.46385	0.49752
	3.46843	-0.14478	3.46905	0.156462	3.46947	0.356078	3.46843	0.504255	3.46738	0.196218	3.4678	0.370383	3.46843	0.694573	3.46718	0.498176
	3.47177	-0.145018	3.47238	0.155628	3.4728	0.353217	3.47177	0.505447	3.47072	0.198424	3.47113	0.370026	3.47177	0.694752	3.47052	0.498772
	3.4751	-0.145197	3.47572	0.154912	3.47613	0.350535	3.4751	0.506818	3.47405	0.200808	3.47447	0.369787	3.4751	0.694931	3.47385	0.499427
	3.47843	-0.145316	3.47905	0.154257	3.47947	0.348151	3.47843	0.508547	3.47738	0.203311	3.4778	0.369668	3.47843	0.695169	3.47718	0.500143
	3.48177	-0.145376	3.48238	0.15378	3.4828	0.346065	3.48177	0.510514	3.48072	0.206053	3.48113	0.369668	3.48177	0.695348	3.48052	0.500917
	3.4851	-0.145316	3.48572	0.153542	3.48613	0.344276	3.4851	0.512838	3.48405	0.209033	3.48447	0.369847	3.4851	0.695646	3.48385	0.501812
	3.48843	-0.145137	3.48905	0.153601	3.48947	0.342846	3.48843	0.515521	3.48738	0.212312	3.4878	0.370204	3.48843	0.695944	3.48718	0.502765
	3.49177	-0.144899	3.49238	0.153959	3.4928	0.341773	3.49177	0.51856	3.49072	0.215888	3.49113	0.370741	3.49177	0.696301	3.49052	0.503898
	3.4951	-0.144601	3.49572	0.154614	3.49613	0.341058	3.4951	0.522017	3.49405	0.219762	3.49447	0.371516	3.4951	0.696778	3.49385	0.505209
	3.49843	-0.144184	3.49905	0.155687	3.49947	0.34076	3.49843	0.525832	3.49738	0.223994	3.4978	0.372529	3.49843	0.697315	3.49718	0.506639
	3.50177	-0.143707	3.50238	0.157118	3.5028	0.340879	3.50177	0.530005	3.50072	0.228584	3.50113	0.37396	3.50177	0.69803	3.50052	0.508308
	3.5051	-0.14317	3.50572	0.158966	3.50613	0.341415	3.5051	0.534534	3.50405	0.233591	3.50447	0.375688	3.5051	0.698864	3.50385	0.510156
	3.50843	-0.142574	3.50905	0.16129	3.50947	0.342309	3.50843	0.539482	3.50738	0.238955	3.5078	0.377774	3.50843	0.699818	3.50718	0.512123
	3.51177	-0.141978	3.51238	0.163972	3.5128	0.343561	3.51177	0.544727	3.51072	0.244796	3.51113	0.380278	3.51177	0.700891	3.51052	0.514388
	3.5151	-0.141263	3.51572	0.167191	3.51613	0.34517	3.5151	0.55033	3.51405	0.251055	3.51447	0.383139	3.5151	0.702143	3.51385	0.516772
	3.51843	-0.140548	3.51905	0.170887	3.51947	0.347078	3.51843	0.556231	3.51738	0.25779	3.5178	0.386298	3.51843	0.703454	3.51718	0.519395
	3.52177	-0.139713	3.52238	0.174999	3.5228	0.349343	3.52177	0.562489	3.52072	0.265002	3.52113	0.389755	3.52177	0.704885	3.52052	0.522256
	3.5251	-0.138819	3.52572	0.179708	3.52613	0.351906	3.5251	0.568986	3.52405	0.272632	3.52447	0.393391	3.5251	0.706375	3.52385	0.525236
	3.52843	-0.137925	3.52905	0.184953	3.52947	0.354767	3.52843	0.575781	3.52738	0.280738	3.5278	0.397265	3.52843	0.707924	3.52718	0.528455
	3.53177	-0.136971	3.53238	0.190735	3.5328	0.357807	3.53177	0.582814	3.53072	0.289261	3.53113	0.401139	3.53177	0.709474	3.53052	0.531793
	3.5351	-0.136077	3.53572	0.197053	3.53613	0.361085	3.5351	0.590026	3.53405	0.298142	3.53447	0.405133	3.5351	0.710964	3.53385	0.53525
	3.53843	-0.135183	3.53905	0.203907	3.53947	0.364482	3.53843	0.597477	3.53738	0.307322	3.5378	0.409126	3.53843	0.712454	3.53718	0.538826
	3.54177	-0.134289	3.54238	0.211298	3.5428	0.367939	3.54177	0.605047	3.54072	0.316739	3.54113	0.41306	3.54177	0.713825	3.54052	0.542521
	3.5451	-0.133514	3.54572	0.219285	3.54613	0.371456	3.5451	0.612736	3.54405	0.326276	3.54447	0.416934	3.5451	0.715077	3.54385	0.546157
	3.54843	-0.132859	3.54905	0.22769	3.54947	0.374913	3.54843	0.620425	3.54738	0.335872	3.5478	0.42063	3.54843	0.71609	3.54718	0.549793
	3.55177	-0.132203	3.55238	0.23663	3.5528	0.378251	3.55177	0.628114	3.55072	0.345409	3.55113	0.424147	3.55177	0.716984	3.55052	0.55337
	3.5551	-0.131667	3.55572	0.245988	3.55613	0.38141	3.5551	0.635684	3.55405	0.354767	3.55447	0.427365	3.5551	0.71758	3.55385	0.556827
	3.55843	-0.13119	3.55905	0.255644	3.55947	0.384212	3.55843	0.642955	3.55738	0.363767	3.5578	0.430286	3.55843	0.717938	3.55718	0.560224
	3.56177	-0.130832	3.56238	0.265539	3.5628	0.386715	3.56177	0.649989	3.56072	0.37235	3.56113	0.432849	3.56177	0.717998	3.56052	0.563383
	3.5651	-0.130415	3.56572	0.275612	3.56613	0.388682	3.5651	0.656545	3.56405	0.380278	3.56447	0.434995	3.5651	0.71764	3.56385	0.566363
	3.56843	-0.130057	3.56905	0.285685	3.56947	0.390172	3.56843	0.662625	3.56738	0.387549	3.5678	0.436664	3.56843	0.716984	3.56718	0.569046
	3.57177	-0.129759	3.57238	0.295639	3.5728	0.391066	3.57177	0.668108	3.57072	0.394046	3.57113	0.437796	3.57177	0.715852	3.57052	0.57143
	3.5751	-0.129342	3.57572	0.305355	3.57613	0.391304	3.5751	0.672877	3.57405	0.399709	3.57447	0.438392	3.5751	0.714242	3.57385	0.573397
	3.57843	-0.128984	3.57905	0.314653	3.57947	0.390828	3.57843	0.67699	3.57738	0.404418	3.5778	0.438511	3.57843	0.712156	3.57718	0.574946
	3.58177	-0.128508	3.58238	0.323355	3.5828	0.389636	3.58177	0.680327	3.58072	0.408232	3.58113	0.438035	3.58177	0.709534	3.58052	0.576019
	3.5851	-0.128031	3.58572	0.331402	3.58613	0.387728	3.5851	0.68289	3.58405	0.411093	3.58447	0.437081	3.5851	0.706434	3.58385	0.576556
	3.58843	-0.127494	3.58905	0.338554	3.58947	0.385106	3.58843	0.684679	3.58738	0.412941	3.5878	0.43565	3.58843	0.702739	3.58718	0.576556
	3.59177	-0.126839	3.59238	0.344634	3.5928	0.381768	3.59177	0.685751	3.59072	0.413835	3.59113	0.433743	3.59177	0.698447	3.59052	0.576079
	3.5951	-0.126123	3.59572	0.349641	3.59613	0.377774	3.5951	0.686169	3.59405	0.413835	3.59447	0.431418	3.5951	0.693679	3.59385	0.575066
	3.59843	-0.125408	3.59905	0.353456	3.59947	0.373185	3.59843	0.685871	3.59738	0.412881	3.5978	0.428796	3.59843	0.688434	3.59718	0.573635
	3.60177	-0.124633	3.60238	0.356019	3.6028	0.368059	3.60177	0.685036	3.60072	0.411034	3.60113	0.425816	3.60177	0.682712	3.60052	0.571787
	3.6051	-0.123858	3.60572	0.357211	3.60613	0.362456	3.6051	0.683606	3.60405	0.408351	3.60447	0.422657	3.6051	0.676572	3.60385	0.569582
	3.60843	-0.123084	3.60905	0.357091	3.60947	0.356495	3.60843	0.681758	3.60738	0.404954	3.6078	0.419319	3.60843	0.670135	3.60718	0.567079
	3.61177	-0.122309	3.61238	0.355661	3.6128	0.350177	3.61177	0.679493	3.61072	0.400901	3.61113	0.415862	3.61177	0.6634	3.61052	0.564337
	3.6151	-0.121534	3.61572	0.352979	3.61613	0.343621	3.6151	0.67699	3.61405	0.396311	3.61447	0.412405	3.6151	0.656426	3.61385	0.561357
	3.61843	-0.120819	3.61905	0.349104	3.61947	0.336885	3.61843	0.674188	3.61738	0.391245	3.6178	0.408888	3.61843	0.649333	3.61718	0.558197
	3.62177	-0.120103	3.62238	0.344157	3.6228	0.330031	3.62177	0.671208	3.62072	0.38594	3.62113	0.405431	3.62177	0.64218	3.62052	0.554919
	3.6251	-0.119388	3.62572	0.338256	3.62613	0.323057	3.6251	0.668108	3.62405	0.380397	3.62447	0.402033	3.6251	0.635028	3.62385	0.551522
	3.62843	-0.118732	3.62905	0.331521	3.62947	0.316024	3.62843	0.664949	3.62738	0.374794	3.6278	0.398815	3.62843	0.627816	3.62718	0.548124
	3.63177	-0.118077	3.63238	0.324011	3.6328	0.30899	3.63177	0.66185	3.63072	0.369191	3.63113	0.395775	3.63177	0.620782	3.63052	0.544667
	3.6351	-0.117421	3.63572	0.316024	3.63613	0.302017	3.6351	0.658751	3.63405	0.363767	3.63447	0.392914	3.6351	0.613809	3.63385	0.54127
	3.63843	-0.116706	3.63905	0.307679	3.63947	0.295103	3.63843	0.655711	3.63738	0.358522	3.6378	0.390291	3.63843	0.607014	3.63718	0.538051
	3.64177	-0.11605	3.64238	0.299037	3.6428	0.288308	3.64177	0.65285	3.64072	0.353456	3.64113	0.387907	3.64177	0.600398	3.64052	0.534952
	3.6451	-0.115454	3.64572	0.290394	3.64613	0.281692	3.6451	0.650167	3.64405	0.348687	3.64447	0.38588	3.6451	0.594079	3.64385	0.532091
	3.64843	-0.114799	3.64905	0.281811	3.64947	0.275314	3.64843	0.647724	3.64738	0.344217	3.6478	0.384152	3.64843	0.588	3.64718	0.529528
	3.65177	-0.114262	3.65238	0.273347	3.6528	0.269175	3.65177	0.645399	3.65072	0.339985	3.65113	0.382781	3.65177	0.582218	3.65052	0.527203
	3.6551	-0.113785	3.65572	0.265241	3.65613	0.263333	3.6551	0.643373	3.65405	0.336051	3.65447	0.381768	3.6551	0.576735	3.65385	0.525296
	3.65843	-0.113308	3.65905	0.257492	3.65947	0.25779	3.65843	0.641525	3.65738	0.332415	3.6578	0.381052	3.65843	0.571549	3.65718	0.523686
	3.66177	-0.112891	3.66238	0.250101	3.6628	0.252545	3.66177	0.639975	3.66072	0.328958	3.66113	0.380635	3.66177	0.566721	3.66052	0.522435
	3.6651	-0.112534	3.66572	0.243187	3.66613	0.247657	3.6651	0.638604	3.66405	0.325859	3.66447	0.380576	3.6651	0.562131	3.66385	0.521481
	3.66843	-0.112176	3.66905	0.23675	3.66947	0.243127	3.66843	0.637472	3.66738	0.322938	3.6678	0.380814	3.66843	0.55784	3.66718	0.520885
	3.67177	-0.111878	3.67238	0.23073	3.6728	0.238895	3.67177	0.636578	3.67072	0.320315	3.67113	0.381291	3.67177	0.553846	3.67052	0.520587
	3.6751	-0.11158	3.67572	0.225127	3.67613	0.234962	3.6751	0.635862	3.67405	0.317931	3.67447	0.382125	3.6751	0.550151	3.67385	0.520587
	3.67843	-0.111222	3.67905	0.22006	3.67947	0.231385	3.67843	0.635386	3.67738	0.315785	3.6778	0.383198	3.67843	0.546753	3.67718	0.520885
	3.68177	-0.110924	3.68238	0.215411	3.6828	0.228107	3.68177	0.635087	3.68072	0.313818	3.68113	0.384569	3.68177	0.543594	3.68052	0.521481
	3.6851	-0.110567	3.68572	0.211239	3.68613	0.225127	3.6851	0.635028	3.68405	0.311971	3.68447	0.386238	3.6851	0.540793	3.68385	0.522375
	3.68843	-0.110269	3.68905	0.207484	3.68947	0.222445	3.68843	0.635087	3.68738	0.310242	3.6878	0.388145	3.68843	0.538349	3.68718	0.523627
	3.69177	-0.109911	3.69238	0.204206	3.6928	0.22012	3.69177	0.635326	3.69072	0.308633	3.69113	0.390291	3.69177	0.536203	3.69052	0.525177
	3.6951	-0.109613	3.69572	0.201344	3.69613	0.218093	3.6951	0.635743	3.69405	0.307024	3.69447	0.392616	3.6951	0.534415	3.69385	0.527024
	3.69843	-0.109315	3.69905	0.198841	3.69947	0.216424	3.69843	0.63628	3.69738	0.305474	3.6978	0.395179	3.69843	0.532925	3.69718	0.52923
	3.70177	-0.109076	3.70238	0.196695	3.7028	0.215054	3.70177	0.636995	3.70072	0.303924	3.70113	0.397861	3.70177	0.531793	3.70052	0.531793
	3.7051	-0.108838	3.70572	0.194967	3.70613	0.213981	3.7051	0.637829	3.70405	0.302374	3.70447	0.400722	3.7051	0.530899	3.70385	0.534594
	3.70843	-0.108659	3.70905	0.193477	3.70947	0.213146	3.70843	0.638843	3.70738	0.300884	3.7078	0.403643	3.70843	0.530362	3.70718	0.537753
	3.71177	-0.10854	3.71238	0.192285	3.7128	0.21261	3.71177	0.640035	3.71072	0.299394	3.71113	0.406623	3.71177	0.530005	3.71052	0.541091
	3.7151	-0.108421	3.71572	0.191331	3.71613	0.212252	3.7151	0.641346	3.71405	0.297964	3.71447	0.409603	3.7151	0.529826	3.71385	0.544608
	3.71843	-0.108361	3.71905	0.190616	3.71947	0.212133	3.71843	0.642836	3.71738	0.296533	3.7178	0.412643	3.71843	0.529706	3.71718	0.548303
	3.72177	-0.108361	3.72238	0.190139	3.7228	0.212133	3.72177	0.644445	3.72072	0.295162	3.72113	0.415623	3.72177	0.529706	3.72052	0.551999
	3.7251	-0.108361	3.72572	0.189841	3.72613	0.212252	3.7251	0.646114	3.72405	0.293791	3.72447	0.418663	3.7251	0.529706	3.72385	0.555754
	3.72843	-0.108421	3.72905	0.189722	3.72947	0.21255	3.72843	0.647843	3.72738	0.29242	3.7278	0.421703	3.72843	0.529706	3.72718	0.559568
	3.73177	-0.10854	3.73238	0.189722	3.7328	0.212908	3.73177	0.649571	3.73072	0.291049	3.73113	0.424743	3.73177	0.529528	3.73052	0.563323
	3.7351	-0.108719	3.73572	0.1899	3.73613	0.213444	3.7351	0.6513	3.73405	0.289679	3.73447	0.427842	3.7351	0.529289	3.73385	0.567079
	3.73843	-0.108898	3.73905	0.190139	3.73947	0.2141	3.73843	0.652909	3.73738	0.288248	3.7378	0.431001	3.73843	0.528872	3.73718	0.570774
	3.74177	-0.109136	3.74238	0.190496	3.7428	0.214875	3.74177	0.654399	3.74072	0.286818	3.74113	0.43422	3.74177	0.528216	3.74052	0.57441
	3.7451	-0.109434	3.74572	0.190854	3.74613	0.215709	3.7451	0.65577	3.74405	0.285327	3.74447	0.437498	3.7451	0.527382	3.74385	0.578046
	3.74843	-0.109792	3.74905	0.191271	3.74947	0.216663	3.74843	0.656962	3.74738	0.283718	3.7478	0.440836	3.74843	0.526249	3.74718	0.581563
	3.75177	-0.11009	3.75238	0.191689	3.7528	0.217736	3.75177	0.658095	3.75072	0.282049	3.75113	0.444233	3.75177	0.524819	3.75052	0.58496
	3.7551	-0.110447	3.75572	0.192106	3.75613	0.218809	3.7551	0.659049	3.75405	0.280321	3.75447	0.447631	3.7551	0.52315	3.75385	0.588238
	3.75843	-0.110745	3.75905	0.192583	3.75947	0.219882	3.75843	0.659883	3.75738	0.278413	3.7578	0.451148	3.75843	0.521243	3.75718	0.591338
	3.76177	-0.110984	3.76238	0.193059	3.7628	0.221014	3.76177	0.660717	3.76072	0.276446	3.76113	0.454605	3.76177	0.519097	3.76052	0.594318
	3.7651	-0.111222	3.76572	0.193536	3.76613	0.222087	3.7651	0.661492	3.76405	0.27436	3.76447	0.458121	3.7651	0.516772	3.76385	0.597119
	3.76843	-0.111401	3.76905	0.194073	3.76947	0.22316	3.76843	0.662327	3.76738	0.272214	3.7678	0.461698	3.76843	0.514328	3.76718	0.599742
	3.77177	-0.11152	3.77238	0.194669	3.7728	0.224292	3.77177	0.663102	3.77072	0.269949	3.77113	0.465274	3.77177	0.511706	3.77052	0.602186
	3.7751	-0.111639	3.77572	0.195324	3.77613	0.225425	3.7751	0.663877	3.77405	0.267684	3.77447	0.46885	3.7751	0.509083	3.77385	0.60451
	3.77843	-0.111759	3.77905	0.19598	3.77947	0.226557	3.77843	0.664651	3.77738	0.26536	3.7778	0.472426	3.77843	0.506341	3.77718	0.606656
	3.78177	-0.111878	3.78238	0.196755	3.7828	0.227809	3.78177	0.665367	3.78072	0.263095	3.78113	0.476062	3.78177	0.503659	3.78052	0.608742
	3.7851	-0.111997	3.78572	0.197589	3.78613	0.22912	3.7851	0.666082	3.78405	0.26077	3.78447	0.479758	3.7851	0.500977	3.78385	0.610709
	3.78843	-0.112176	3.78905	0.198483	3.78947	0.230551	3.78843	0.666797	3.78738	0.258565	3.7878	0.483453	3.78843	0.498354	3.78718	0.612617
	3.79177	-0.112355	3.79238	0.199437	3.7928	0.2321	3.79177	0.667393	3.79072	0.25636	3.79113	0.487268	3.79177	0.495791	3.79052	0.614464
	3.7951	-0.112534	3.79572	0.20045	3.79613	0.233769	3.7951	0.668049	3.79405	0.254273	3.79447	0.491023	3.7951	0.493288	3.79385	0.616312
	3.79843	-0.112712	3.79905	0.201523	3.79947	0.235558	3.79843	0.668645	3.79738	0.252306	3.7978	0.494897	3.79843	0.490844	3.79718	0.6181
	3.80177	-0.112891	3.80238	0.202715	3.8028	0.237405	3.80177	0.669181	3.80072	0.250459	3.80113	0.498712	3.80177	0.48846	3.80052	0.619829
	3.8051	-0.11301	3.80572	0.203967	3.80613	0.239313	3.8051	0.669777	3.80405	0.24873	3.80447	0.502586	3.8051	0.486135	3.80385	0.621557
	3.80843	-0.11313	3.80905	0.205338	3.80947	0.24122	3.80843	0.670314	3.80738	0.24718	3.8078	0.506401	3.80843	0.483871	3.80718	0.623226
	3.81177	-0.113189	3.81238	0.206828	3.8128	0.243187	3.81177	0.67085	3.81072	0.24581	3.81113	0.510216	3.81177	0.481665	3.81052	0.624835
	3.8151	-0.113189	3.81572	0.208437	3.81613	0.245154	3.8151	0.671387	3.81405	0.244617	3.81447	0.513911	3.8151	0.479519	3.81385	0.626445
	3.81843	-0.113189	3.81905	0.210285	3.81947	0.247121	3.81843	0.671864	3.81738	0.243604	3.8178	0.517547	3.81843	0.477433	3.81718	0.627935
	3.82177	-0.113189	3.82238	0.212371	3.8228	0.249028	3.82177	0.672221	3.82072	0.24277	3.82113	0.521064	3.82177	0.475407	3.82052	0.629365
	3.8251	-0.113189	3.82572	0.214696	3.82613	0.250936	3.8251	0.672579	3.82405	0.242114	3.82447	0.524402	3.8251	0.47338	3.82385	0.630677
	3.82843	-0.113189	3.82905	0.217378	3.82947	0.252843	3.82843	0.672817	3.82738	0.241578	3.8278	0.52762	3.82843	0.471354	3.82718	0.631988
	3.83177	-0.113249	3.83238	0.220478	3.8328	0.25475	3.83177	0.673056	3.83072	0.24122	3.83113	0.53072	3.83177	0.469387	3.83052	0.63324
	3.8351	-0.113249	3.83572	0.223875	3.83613	0.256717	3.8351	0.673234	3.83405	0.241041	3.83447	0.53364	3.8351	0.46742	3.83385	0.634491
	3.83843	-0.113308	3.83905	0.227749	3.83947	0.258684	3.83843	0.673354	3.83738	0.240922	3.8378	0.536382	3.83843	0.465453	3.83718	0.635684
	3.84177	-0.113368	3.84238	0.231981	3.8428	0.260711	3.84177	0.673532	3.84072	0.240922	3.84113	0.539064	3.84177	0.463486	3.84052	0.636935
	3.8451	-0.113428	3.84572	0.23663	3.84613	0.262856	3.8451	0.673711	3.84405	0.241041	3.84447	0.541568	3.8451	0.461519	3.84385	0.638127
	3.84843	-0.113487	3.84905	0.241578	3.84947	0.265002	3.84843	0.67395	3.84738	0.24122	3.8478	0.543892	3.84843	0.459552	3.84718	0.639319
	3.85177	-0.113428	3.85238	0.246882	3.8528	0.267208	3.85177	0.674188	3.85072	0.241399	3.85113	0.546098	3.85177	0.457644	3.85052	0.640452
	3.8551	-0.113368	3.85572	0.252426	3.85613	0.269473	3.8551	0.674427	3.85405	0.241637	3.85447	0.548184	3.8551	0.455678	3.85385	0.641525
	3.85843	-0.113189	3.85905	0.258148	3.85947	0.271738	3.85843	0.674725	3.85738	0.241816	3.8578	0.550032	3.85843	0.45377	3.85718	0.642478
	3.86177	-0.112951	3.86238	0.263989	3.8628	0.273943	3.86177	0.674903	3.86072	0.241876	3.86113	0.551701	3.86177	0.451803	3.86052	0.643313
	3.8651	-0.112593	3.86572	0.269949	3.86613	0.276029	3.8651	0.674963	3.86405	0.241876	3.86447	0.553131	3.8651	0.449836	3.86385	0.644028
	3.86843	-0.112116	3.86905	0.27585	3.86947	0.278056	3.86843	0.674844	3.86738	0.241697	3.8678	0.554323	3.86843	0.44781	3.86718	0.644565
	3.87177	-0.11152	3.87238	0.281751	3.8728	0.279844	3.87177	0.674546	3.87072	0.24128	3.87113	0.555217	3.87177	0.445664	3.87052	0.644982
	3.8751	-0.110805	3.87572	0.287473	3.87613	0.281394	3.8751	0.674009	3.87405	0.240684	3.87447	0.555813	3.8751	0.443459	3.87385	0.645161
	3.87843	-0.11003	3.87905	0.293076	3.87947	0.282764	3.87843	0.673175	3.87738	0.239789	3.8778	0.556111	3.87843	0.441074	3.87718	0.64522
	3.88177	-0.109196	3.88238	0.298381	3.8828	0.283778	3.88177	0.671983	3.88072	0.238657	3.88113	0.556171	3.88177	0.438511	3.88052	0.645101
	3.8851	-0.108242	3.88572	0.303447	3.88613	0.284493	3.8851	0.670552	3.88405	0.237286	3.88447	0.555933	3.8851	0.435829	3.88385	0.644803
	3.88843	-0.107229	3.88905	0.308156	3.88947	0.28497	3.88843	0.668824	3.88738	0.235617	3.8878	0.555456	3.88843	0.432909	3.88718	0.644326
	3.89177	-0.106156	3.89238	0.312448	3.8928	0.285089	3.89177	0.666797	3.89072	0.233769	3.89113	0.55474	3.89177	0.429749	3.89052	0.643671
	3.8951	-0.105083	3.89572	0.316322	3.89613	0.284851	3.8951	0.664413	3.89405	0.231624	3.89447	0.553787	3.8951	0.426412	3.89385	0.642836
	3.89843	-0.103891	3.89905	0.319779	3.89947	0.284374	3.89843	0.661731	3.89738	0.229299	3.8978	0.552595	3.89843	0.422895	3.89718	0.641704
	3.90177	-0.102699	3.90238	0.3227	3.9028	0.283599	3.90177	0.658751	3.90072	0.226796	3.90113	0.551224	3.90177	0.419199	3.90052	0.640392
	3.9051	-0.101388	3.90572	0.325084	3.90613	0.282526	3.9051	0.655413	3.90405	0.224113	3.90447	0.549614	3.9051	0.415325	3.90385	0.638783
	3.90843	-0.100017	3.90905	0.327051	3.90947	0.281155	3.90843	0.651717	3.90738	0.221193	3.9078	0.547767	3.90843	0.411332	3.90718	0.636876
	3.91177	-0.0985861	3.91238	0.328481	3.9128	0.279546	3.91177	0.647724	3.91072	0.218153	3.91113	0.54574	3.91177	0.407219	3.91052	0.634789
	3.9151	-0.0970364	3.91572	0.329494	3.91613	0.277698	3.9151	0.643432	3.91405	0.214934	3.91447	0.543594	3.9151	0.403047	3.91385	0.632405
	3.91843	-0.095427	3.91905	0.330091	3.91947	0.275612	3.91843	0.638843	3.91738	0.211656	3.9178	0.54121	3.91843	0.398755	3.91718	0.629842
	3.92177	-0.0937581	3.92238	0.330329	3.9228	0.273347	3.92177	0.633955	3.92072	0.208199	3.92113	0.538766	3.92177	0.394404	3.92052	0.6271
	3.9251	-0.09197	3.92572	0.33015	3.92613	0.270844	3.9251	0.628889	3.92405	0.204682	3.92447	0.536203	3.9251	0.389993	3.92385	0.62418
	3.92843	-0.0901222	3.92905	0.329673	3.92947	0.268221	3.92843	0.623643	3.92738	0.201166	3.9278	0.533581	3.92843	0.385582	3.92718	0.62114
	3.93177	-0.0880957	3.93238	0.328898	3.9328	0.265539	3.93177	0.618279	3.93072	0.197589	3.93113	0.530899	3.93177	0.381172	3.93052	0.617981
	3.9351	-0.0860095	3.93572	0.327826	3.93613	0.262678	3.9351	0.612795	3.93405	0.193954	3.93447	0.528216	3.9351	0.376761	3.93385	0.614643
	3.93843	-0.0838041	3.93905	0.326514	3.93947	0.259817	3.93843	0.607371	3.93738	0.190377	3.9378	0.525534	3.93843	0.37241	3.93718	0.611246
	3.94177	-0.0814795	3.94238	0.324965	3.9428	0.256896	3.94177	0.601828	3.94072	0.186741	3.94113	0.522792	3.94177	0.368059	3.94052	0.607729
	3.9451	-0.0790954	3.94572	0.323176	3.94613	0.253975	3.9451	0.596404	3.94405	0.182986	3.94447	0.519991	3.9451	0.363767	3.94385	0.604093
	3.94843	-0.0765324	3.94905	0.321209	3.94947	0.251055	3.94843	0.59092	3.94738	0.179231	3.9478	0.51713	3.94843	0.359595	3.94718	0.600338
	3.95177	-0.0739098	3.95238	0.318944	3.9528	0.248075	3.95177	0.585556	3.95072	0.175297	3.95113	0.514269	3.95177	0.355422	3.95052	0.596523
	3.9551	-0.0712872	3.95572	0.31656	3.95613	0.245214	3.9551	0.580192	3.95405	0.171304	3.95447	0.511348	3.9551	0.351369	3.95385	0.592649
	3.95843	-0.0685453	3.95905	0.313938	3.95947	0.242352	3.95843	0.574827	3.95738	0.167131	3.9578	0.508428	3.95843	0.347316	3.95718	0.588715
	3.96177	-0.0658631	3.96238	0.311136	3.9628	0.239551	3.96177	0.569463	3.96072	0.16278	3.96113	0.505447	3.96177	0.343323	3.96052	0.584781
	3.9651	-0.0632405	3.96572	0.308156	3.96613	0.236869	3.9651	0.564158	3.96405	0.15825	3.96447	0.502467	3.9651	0.339329	3.96385	0.580788
	3.96843	-0.0606179	3.96905	0.305057	3.96947	0.234187	3.96843	0.558853	3.96738	0.153601	3.9678	0.499487	3.96843	0.335395	3.96718	0.576854
	3.97177	-0.0580549	3.97238	0.301778	3.9728	0.231683	3.97177	0.553668	3.97072	0.148833	3.97113	0.496626	3.97177	0.331402	3.97052	0.57292
	3.9751	-0.0554919	3.97572	0.298381	3.97613	0.229239	3.9751	0.548482	3.97405	0.143945	3.97447	0.493705	3.9751	0.327468	3.97385	0.569046
	3.97843	-0.0530481	3.97905	0.294864	3.97947	0.226915	3.97843	0.543416	3.97738	0.139058	3.9778	0.490904	3.97843	0.323534	3.97718	0.565231
	3.98177	-0.0505447	3.98238	0.291228	3.9828	0.22465	3.98177	0.538409	3.98072	0.13411	3.98113	0.488102	3.98177	0.3196	3.98052	0.561476
	3.9851	-0.0479817	3.98572	0.287533	3.98613	0.222564	3.9851	0.533521	3.98405	0.129163	3.98447	0.485361	3.9851	0.315726	3.98385	0.557721
	3.98843	-0.0454187	3.98905	0.283778	3.98947	0.220597	3.98843	0.528812	3.98738	0.124276	3.9878	0.482619	3.98843	0.311852	3.98718	0.554085
	3.99177	-0.0427961	3.99238	0.279963	3.9928	0.218749	3.99177	0.524223	3.99072	0.119388	3.99113	0.479937	3.99177	0.308096	3.99052	0.550389
	3.9951	-0.0400543	3.99572	0.276148	3.99613	0.216961	3.9951	0.519753	3.99405	0.114501	3.99447	0.477254	3.9951	0.304401	3.99385	0.546753
	3.99843	-0.0372529	3.99905	0.272274	3.99947	0.215352	3.99843	0.515461	3.99738	0.109732	3.9978	0.474513	3.99843	0.300765	3.99718	0.543177
	4.00177	-0.0343323	4.00238	0.2684	4.0028	0.213861	4.00177	0.511289	4.00072	0.105083	4.00113	0.47183	4.00177	0.297189	4.00052	0.539482
	4.0051	-0.031352	4.00572	0.264525	4.00613	0.212431	4.0051	0.507295	4.00405	0.100493	4.00447	0.469089	4.0051	0.293732	4.00385	0.535846
	4.00843	-0.0283718	4.00905	0.260711	4.00947	0.21112	4.00843	0.503421	4.00738	0.0960231	4.0078	0.466347	4.00843	0.290394	4.00718	0.53215
	4.01177	-0.025332	4.01238	0.256956	4.0128	0.209928	4.01177	0.499606	4.01072	0.0916719	4.01113	0.463605	4.01177	0.287056	4.01052	0.528395
	4.0151	-0.0223517	4.01572	0.25326	4.01613	0.208855	4.0151	0.49597	4.01405	0.0874996	4.01447	0.460923	4.0151	0.283897	4.01385	0.52458
	4.01843	-0.0193119	4.01905	0.249684	4.01947	0.207782	4.01843	0.492394	4.01738	0.0835657	4.0178	0.458241	4.01843	0.280857	4.01718	0.520766
	4.02177	-0.0163317	4.02238	0.246286	4.0228	0.206828	4.02177	0.488877	4.02072	0.0798106	4.02113	0.455618	4.02177	0.277877	4.02052	0.516891
	4.0251	-0.013411	4.02572	0.243008	4.02613	0.205994	4.0251	0.485539	4.02405	0.0762939	4.02447	0.453055	4.0251	0.275016	4.02385	0.513017
	4.02843	-0.0104308	4.02905	0.240028	4.02947	0.205159	4.02843	0.482202	4.02738	0.0730157	4.0278	0.450492	4.02843	0.272214	4.02718	0.509143
	4.03177	-0.00756979	4.03238	0.237167	4.0328	0.204384	4.03177	0.479043	4.03072	0.0699759	4.03113	0.448048	4.03177	0.269532	4.03052	0.505209
	4.0351	-0.00470877	4.03572	0.234604	4.03613	0.203729	4.0351	0.476003	4.03405	0.0671148	4.03447	0.445604	4.0351	0.26691	4.03385	0.501275
	4.03843	-0.00190735	4.03905	0.232279	4.03947	0.203133	4.03843	0.473082	4.03738	0.0644326	4.0378	0.44322	4.03843	0.264347	4.03718	0.497401
	4.04177	0.00089407	4.04238	0.230193	4.0428	0.202596	4.04177	0.470281	4.04072	0.0619292	4.04113	0.440896	4.04177	0.261903	4.04052	0.493467
	4.0451	0.00369549	4.04572	0.228345	4.04613	0.20206	4.0451	0.467598	4.04405	0.0596046	4.04447	0.438511	4.0451	0.259459	4.04385	0.489593
	4.04843	0.0064373	4.04905	0.226617	4.04947	0.201643	4.04843	0.465035	4.04738	0.0573993	4.0478	0.436127	4.04843	0.257015	4.04718	0.485718
	4.05177	0.00917912	4.05238	0.225067	4.0528	0.201285	4.05177	0.462592	4.05072	0.0553727	4.05113	0.433683	4.05177	0.254631	4.05052	0.481844
	4.0551	0.0118613	4.05572	0.223637	4.05613	0.200987	4.0551	0.460207	4.05405	0.0534654	4.05447	0.431299	4.0551	0.252306	4.05385	0.47797
	4.05843	0.0145435	4.05905	0.222325	4.05947	0.200689	4.05843	0.457823	4.05738	0.0516772	4.0578	0.428855	4.05843	0.250041	4.05718	0.474036
	4.06177	0.0172257	4.06238	0.221014	4.0628	0.20045	4.06177	0.455499	4.06072	0.0500083	4.06113	0.426352	4.06177	0.247777	4.06052	0.470102
	4.0651	0.019908	4.06572	0.219762	4.06613	0.200272	4.0651	0.453234	4.06405	0.0484586	4.06447	0.423849	4.0651	0.245512	4.06385	0.466108
	4.06843	0.0225306	4.06905	0.218451	4.06947	0.200033	4.06843	0.450909	4.06738	0.0470281	4.0678	0.421345	4.06843	0.243306	4.06718	0.462115
	4.07177	0.0251532	4.07238	0.21714	4.0728	0.199795	4.07177	0.448585	4.07072	0.0457168	4.07113	0.418842	4.07177	0.24116	4.07052	0.458062
	4.0751	0.0277758	4.07572	0.215828	4.07613	0.199497	4.0751	0.44632	4.07405	0.0445247	4.07447	0.416338	4.0751	0.239074	4.07385	0.453949
	4.07843	0.0303984	4.07905	0.214458	4.07947	0.199258	4.07843	0.443995	4.07738	0.0434518	4.0778	0.413895	4.07843	0.237048	4.07718	0.449777
	4.08177	0.033021	4.08238	0.213087	4.0828	0.19902	4.08177	0.44173	4.08072	0.0424385	4.08113	0.411451	4.08177	0.235021	4.08052	0.445604
	4.0851	0.0356436	4.08572	0.211716	4.08613	0.198722	4.0851	0.439525	4.08405	0.041604	4.08447	0.409007	4.0851	0.233054	4.08385	0.441372
	4.08843	0.0382066	4.08905	0.210285	4.08947	0.198483	4.08843	0.437379	4.08738	0.0409484	4.0878	0.406623	4.08843	0.231206	4.08718	0.437081
	4.09177	0.0407696	4.09238	0.208914	4.0928	0.198245	4.09177	0.435233	4.09072	0.0403523	4.09113	0.404239	4.09177	0.229359	4.09052	0.432789
	4.0951	0.043273	4.09572	0.207484	4.09613	0.198066	4.0951	0.433087	4.09405	0.0399351	4.09447	0.401974	4.0951	0.227571	4.09385	0.428438
	4.09843	0.0457764	4.09905	0.206113	4.09947	0.197887	4.09843	0.431001	4.09738	0.0396371	4.0978	0.399709	4.09843	0.225842	4.09718	0.424027
	4.10177	0.0481606	4.10238	0.204682	4.1028	0.197768	4.10177	0.428975	4.10072	0.0395179	4.10113	0.397444	4.10177	0.224173	4.10052	0.419617
	4.1051	0.0504255	4.10572	0.203252	4.10613	0.197649	4.1051	0.426948	4.10405	0.0395179	4.10447	0.395238	4.1051	0.222564	4.10385	0.415087
	4.10843	0.0526905	4.10905	0.201762	4.10947	0.19753	4.10843	0.424981	4.10738	0.0396371	4.1078	0.393033	4.10843	0.220954	4.10718	0.410557
	4.11177	0.0548363	4.11238	0.200212	4.1128	0.197351	4.11177	0.423014	4.11072	0.0398159	4.11113	0.390768	4.11177	0.219405	4.11052	0.406027
	4.1151	0.0569224	4.11572	0.198603	4.11613	0.197172	4.1151	0.421107	4.11405	0.0400543	4.11447	0.388563	4.1151	0.217855	4.11385	0.401497
	4.11843	0.058949	4.11905	0.196993	4.11947	0.196934	4.11843	0.419199	4.11738	0.0403523	4.1178	0.386357	4.11843	0.216365	4.11718	0.396967
	4.12177	0.0609159	4.12238	0.195265	4.1228	0.196636	4.12177	0.417292	4.12072	0.04071	4.12113	0.384152	4.12177	0.214934	4.12052	0.392497
	4.1251	0.0628233	4.12572	0.193596	4.12613	0.196278	4.1251	0.415385	4.12405	0.0410676	4.12447	0.381887	4.1251	0.213563	4.12385	0.388026
	4.12843	0.0646114	4.12905	0.191927	4.12947	0.19592	4.12843	0.413477	4.12738	0.0414848	4.1278	0.379682	4.12843	0.212312	4.12718	0.383675
	4.13177	0.06634	4.13238	0.190258	4.1328	0.195563	4.13177	0.41163	4.13072	0.0419617	4.13113	0.377417	4.13177	0.21106	4.13052	0.379324
	4.1351	0.0678897	4.13572	0.188649	4.13613	0.195265	4.1351	0.409782	4.13405	0.0424981	4.13447	0.375271	4.1351	0.209987	4.13385	0.375032
	4.13843	0.0693798	4.13905	0.187099	4.13947	0.194967	4.13843	0.407994	4.13738	0.0431538	4.1378	0.373125	4.13843	0.208974	4.13718	0.3708
	4.14177	0.0706911	4.14238	0.185609	4.1428	0.194788	4.14177	0.406206	4.14072	0.0439286	4.14113	0.370979	4.14177	0.20808	4.14052	0.366628
	4.1451	0.0718832	4.14572	0.184238	4.14613	0.194669	4.1451	0.404477	4.14405	0.0448227	4.14447	0.368953	4.1451	0.207245	4.14385	0.362575
	4.14843	0.0728965	4.14905	0.182867	4.14947	0.194609	4.14843	0.402808	4.14738	0.045836	4.1478	0.366926	4.14843	0.206411	4.14718	0.358582
	4.15177	0.0738502	4.15238	0.181556	4.1528	0.194609	4.15177	0.401258	4.15072	0.0469685	4.15113	0.364959	4.15177	0.205696	4.15052	0.354707
	4.1551	0.0746846	4.15572	0.180244	4.15613	0.194669	4.1551	0.399768	4.15405	0.0483394	4.15447	0.363052	4.1551	0.20498	4.15385	0.350952
	4.15843	0.0754595	4.15905	0.178874	4.15947	0.194788	4.15843	0.398397	4.15738	0.0498295	4.1578	0.361145	4.15843	0.204325	4.15718	0.347316
	4.16177	0.0761747	4.16238	0.177562	4.1628	0.194967	4.16177	0.397146	4.16072	0.0514984	4.16113	0.359356	4.16177	0.203729	4.16052	0.3438
	4.1651	0.07689	4.16572	0.176191	4.16613	0.195146	4.1651	0.395954	4.16405	0.0533462	4.16447	0.357568	4.1651	0.203133	4.16385	0.340402
	4.16843	0.0776052	4.16905	0.17482	4.16947	0.195384	4.16843	0.394821	4.16738	0.0553727	4.1678	0.35578	4.16843	0.202656	4.16718	0.337124
	4.17177	0.0783205	4.17238	0.17345	4.1728	0.195682	4.17177	0.393808	4.17072	0.0575185	4.17113	0.354171	4.17177	0.202179	4.17052	0.333905
	4.1751	0.0789762	4.17572	0.172138	4.17613	0.19598	4.1751	0.392914	4.17405	0.0597835	4.17447	0.352561	4.1751	0.201821	4.17385	0.330806
	4.17843	0.0796318	4.17905	0.170946	4.17947	0.196338	4.17843	0.392079	4.17738	0.0622272	4.1778	0.351131	4.17843	0.201583	4.17718	0.327766
	4.18177	0.0802875	4.18238	0.169873	4.1828	0.196755	4.18177	0.391304	4.18072	0.0647902	4.18113	0.34976	4.18177	0.201464	4.18052	0.324845
	4.1851	0.0808835	4.18572	0.16892	4.18613	0.197172	4.1851	0.390649	4.18405	0.0674725	4.18447	0.348508	4.1851	0.201523	4.18385	0.321984
	4.18843	0.0814199	4.18905	0.168204	4.18947	0.197589	4.18843	0.390053	4.18738	0.0702143	4.1878	0.347376	4.18843	0.201702	4.18718	0.319183
	4.19177	0.0818372	4.19238	0.167668	4.1928	0.198126	4.19177	0.389576	4.19072	0.0730157	4.19113	0.346363	4.19177	0.20206	4.19052	0.316501
	4.1951	0.0821948	4.19572	0.16731	4.19613	0.198662	4.1951	0.389278	4.19405	0.0758767	4.19447	0.345469	4.1951	0.202537	4.19385	0.313878
	4.19843	0.0823736	4.19905	0.167191	4.19947	0.199318	4.19843	0.38904	4.19738	0.0788569	4.1978	0.344634	4.19843	0.203252	4.19718	0.311375
	4.20177	0.0824928	4.20238	0.167251	4.2028	0.200033	4.20177	0.38892	4.20072	0.0818372	4.20113	0.343919	4.20177	0.204086	4.20052	0.30899
	4.2051	0.0824928	4.20572	0.167429	4.20613	0.200808	4.2051	0.38898	4.20405	0.0849366	4.20447	0.343263	4.2051	0.2051	4.20385	0.306666
	4.20843	0.0823736	4.20905	0.167847	4.20947	0.201643	4.20843	0.389099	4.20738	0.0880957	4.2078	0.342667	4.20843	0.206232	4.20718	0.304401
	4.21177	0.0821352	4.21238	0.168324	4.2128	0.202656	4.21177	0.389397	4.21072	0.0913143	4.21113	0.342131	4.21177	0.207543	4.21052	0.302315
	4.2151	0.081718	4.21572	0.168979	4.21613	0.203729	4.2151	0.389755	4.21405	0.0946522	4.21447	0.341654	4.2151	0.209033	4.21385	0.300348
	4.21843	0.0813007	4.21905	0.169694	4.21947	0.204921	4.21843	0.390232	4.21738	0.09799	4.2178	0.341237	4.21843	0.210643	4.21718	0.2985
	4.22177	0.0807047	4.22238	0.170529	4.2228	0.206113	4.22177	0.390828	4.22072	0.101447	4.22113	0.340939	4.22177	0.212431	4.22052	0.296831
	4.2251	0.0801086	4.22572	0.171363	4.22613	0.207424	4.2251	0.391483	4.22405	0.104904	4.22447	0.3407	4.2251	0.214338	4.22385	0.295281
	4.22843	0.079453	4.22905	0.172257	4.22947	0.208735	4.22843	0.392258	4.22738	0.108361	4.2278	0.340462	4.22843	0.216424	4.22718	0.29397
	4.23177	0.0787377	4.23238	0.173151	4.2328	0.210106	4.23177	0.393093	4.23072	0.111818	4.23113	0.340343	4.23177	0.21857	4.23052	0.292897
	4.2351	0.0780821	4.23572	0.174046	4.23613	0.211477	4.2351	0.394046	4.23405	0.115275	4.23447	0.340283	4.2351	0.220835	4.23385	0.291944
	4.23843	0.0774264	4.23905	0.17488	4.23947	0.212848	4.23843	0.395119	4.23738	0.118673	4.2378	0.340283	4.23843	0.22316	4.23718	0.291228
	4.24177	0.0767708	4.24238	0.175714	4.2428	0.214219	4.24177	0.396252	4.24072	0.122011	4.24113	0.340343	4.24177	0.225544	4.24052	0.290632
	4.2451	0.0761151	4.24572	0.176489	4.24613	0.21565	4.2451	0.397444	4.24405	0.125289	4.24447	0.340462	4.2451	0.227988	4.24385	0.290155
	4.24843	0.0755191	4.24905	0.177205	4.24947	0.21708	4.24843	0.398695	4.24738	0.128448	4.2478	0.340581	4.24843	0.230432	4.24718	0.289798
	4.25177	0.074923	4.25238	0.17792	4.2528	0.21857	4.25177	0.399947	4.25072	0.131607	4.25113	0.3407	4.25177	0.232875	4.25052	0.289559
	4.2551	0.0742674	4.25572	0.178576	4.25613	0.22006	4.2551	0.401199	4.25405	0.134587	4.25447	0.34076	4.2551	0.235319	4.25385	0.289321
	4.25843	0.0736117	4.25905	0.179231	4.25947	0.22155	4.25843	0.402391	4.25738	0.137389	4.2578	0.340819	4.25843	0.237763	4.25718	0.289202
	4.26177	0.0728965	4.26238	0.179827	4.2628	0.223041	4.26177	0.403523	4.26072	0.140071	4.26113	0.34076	4.26177	0.240207	4.26052	0.289083
	4.2651	0.072062	4.26572	0.180364	4.26613	0.224531	4.2651	0.404537	4.26405	0.142515	4.26447	0.3407	4.2651	0.242591	4.26385	0.289023
	4.26843	0.0711679	4.26905	0.180781	4.26947	0.225961	4.26843	0.40555	4.26738	0.14478	4.2678	0.340521	4.26843	0.245035	4.26718	0.288963
	4.27177	0.0701547	4.27238	0.181139	4.2728	0.227332	4.27177	0.406444	4.27072	0.146806	4.27113	0.340223	4.27177	0.247419	4.27052	0.288904
	4.2751	0.0690818	4.27572	0.181317	4.27613	0.228524	4.2751	0.407279	4.27405	0.148535	4.27447	0.339925	4.2751	0.249743	4.27385	0.288904
	4.27843	0.0679493	4.27905	0.181377	4.27947	0.229657	4.27843	0.408053	4.27738	0.150084	4.2778	0.339508	4.27843	0.252068	4.27718	0.288844
	4.28177	0.0667572	4.28238	0.181198	4.2828	0.23061	4.28177	0.408709	4.28072	0.151336	4.28113	0.339091	4.28177	0.254333	4.28052	0.288725
	4.2851	0.0655651	4.28572	0.18084	4.28613	0.231445	4.2851	0.409305	4.28405	0.152409	4.28447	0.338614	4.2851	0.256479	4.28385	0.288546
	4.28843	0.0643134	4.28905	0.180244	4.28947	0.232041	4.28843	0.409782	4.28738	0.153244	4.2878	0.338137	4.28843	0.258565	4.28718	0.288248
	4.29177	0.0630617	4.29238	0.17947	4.2928	0.232458	4.29177	0.41008	4.29072	0.153959	4.29113	0.337601	4.29177	0.260592	4.29052	0.28789
	4.2951	0.06181	4.29572	0.178456	4.29613	0.232637	4.2951	0.410259	4.29405	0.154495	4.29447	0.337064	4.2951	0.262499	4.29385	0.287354
	4.29843	0.0606179	4.29905	0.177264	4.29947	0.232697	4.29843	0.410259	4.29738	0.155032	4.2978	0.336468	4.29843	0.264227	4.29718	0.286758
	4.30177	0.0594258	4.30238	0.175953	4.3028	0.232518	4.30177	0.41008	4.30072	0.155449	4.30113	0.335813	4.30177	0.265956	4.30052	0.286043
	4.3051	0.0582933	4.30572	0.174522	4.30613	0.23216	4.3051	0.409722	4.30405	0.155866	4.30447	0.335157	4.3051	0.267506	4.30385	0.285208
	4.30843	0.0571609	4.30905	0.172973	4.30947	0.231624	4.30843	0.409186	4.30738	0.156283	4.3078	0.334382	4.30843	0.268996	4.30718	0.284374
	4.31177	0.056088	4.31238	0.171363	4.3128	0.230968	4.31177	0.408471	4.31072	0.156641	4.31113	0.333607	4.31177	0.270426	4.31052	0.283539
	4.3151	0.0550151	4.31572	0.169754	4.31613	0.230193	4.3151	0.407577	4.31405	0.156939	4.31447	0.332713	4.3151	0.271738	4.31385	0.282645
	4.31843	0.0540018	4.31905	0.168145	4.31947	0.229299	4.31843	0.406563	4.31738	0.157237	4.3178	0.331819	4.31843	0.273049	4.31718	0.281811
	4.32177	0.0531077	4.32238	0.166535	4.3228	0.228286	4.32177	0.405431	4.32072	0.157535	4.32113	0.330925	4.32177	0.274301	4.32052	0.280917
	4.3251	0.0522137	4.32572	0.164866	4.32613	0.227273	4.3251	0.404298	4.32405	0.157773	4.32447	0.330031	4.3251	0.275612	4.32385	0.280023
	4.32843	0.0513196	4.32905	0.163257	4.32947	0.22614	4.32843	0.403106	4.32738	0.158072	4.3278	0.329196	4.32843	0.276864	4.32718	0.279129
	4.33177	0.0505447	4.33238	0.161648	4.3328	0.225008	4.33177	0.401914	4.33072	0.15831	4.33113	0.328422	4.33177	0.278175	4.33052	0.278175
	4.3351	0.0497103	4.33572	0.160038	4.33613	0.223815	4.3351	0.400722	4.33405	0.158608	4.33447	0.327766	4.3351	0.279486	4.33385	0.277162
	4.33843	0.0489354	4.33905	0.15837	4.33947	0.222623	4.33843	0.399649	4.33738	0.158906	4.3378	0.32717	4.33843	0.280857	4.33718	0.276148
	4.34177	0.0481009	4.34238	0.156701	4.3428	0.221372	4.34177	0.398576	4.34072	0.159264	4.34113	0.326693	4.34177	0.282228	4.34052	0.275075
	4.3451	0.0473261	4.34572	0.154972	4.34613	0.22012	4.3451	0.397682	4.34405	0.159621	4.34447	0.326276	4.3451	0.283659	4.34385	0.274003
	4.34843	0.046432	4.34905	0.153303	4.34947	0.218928	4.34843	0.396788	4.34738	0.159979	4.3478	0.325978	4.34843	0.285149	4.34718	0.27293
	4.35177	0.0455976	4.35238	0.151634	4.3528	0.217676	4.35177	0.396073	4.35072	0.160456	4.35113	0.325799	4.35177	0.286698	4.35052	0.271916
	4.3551	0.0447035	4.35572	0.150025	4.35613	0.216484	4.3551	0.395417	4.35405	0.160873	4.35447	0.325739	4.3551	0.288308	4.35385	0.271022
	4.35843	0.0438094	4.35905	0.148475	4.35947	0.215292	4.35843	0.394881	4.35738	0.161409	4.3578	0.325799	4.35843	0.289977	4.35718	0.270247
	4.36177	0.0429153	4.36238	0.146985	4.3628	0.2141	4.36177	0.394404	4.36072	0.162005	4.36113	0.325918	4.36177	0.291705	4.36052	0.269651
	4.3651	0.0420213	4.36572	0.145555	4.36613	0.212967	4.3651	0.393987	4.36405	0.162601	4.36447	0.326157	4.3651	0.293553	4.36385	0.269234
	4.36843	0.0411272	4.36905	0.144243	4.36947	0.211895	4.36843	0.393689	4.36738	0.163376	4.3678	0.326514	4.36843	0.29546	4.36718	0.268936
	4.37177	0.0402927	4.37238	0.143051	4.3728	0.210822	4.37177	0.39345	4.37072	0.164211	4.37113	0.326931	4.37177	0.297487	4.37052	0.268877
	4.3751	0.0394583	4.37572	0.141919	4.37613	0.209868	4.3751	0.393271	4.37405	0.165164	4.37447	0.327528	4.3751	0.299573	4.37385	0.268936
	4.37843	0.0386238	4.37905	0.140965	4.37947	0.209033	4.37843	0.393152	4.37738	0.166297	4.3778	0.328183	4.37843	0.301778	4.37718	0.269055
	4.38177	0.0378489	4.38238	0.140131	4.3828	0.208199	4.38177	0.393152	4.38072	0.167608	4.38113	0.328898	4.38177	0.304043	4.38052	0.269353
	4.3851	0.0371337	4.38572	0.139534	4.38613	0.207484	4.3851	0.393152	4.38405	0.169098	4.38447	0.329673	4.3851	0.306487	4.38385	0.269711
	4.38843	0.0364184	4.38905	0.139058	4.38947	0.206828	4.38843	0.393212	4.38738	0.170827	4.3878	0.330567	4.38843	0.30899	4.38718	0.270188
	4.39177	0.0357628	4.39238	0.138879	4.3928	0.206232	4.39177	0.393271	4.39072	0.172675	4.39113	0.331402	4.39177	0.311613	4.39052	0.270724
	4.3951	0.0351071	4.39572	0.138938	4.39613	0.205755	4.3951	0.393331	4.39405	0.17482	4.39447	0.332355	4.3951	0.314415	4.39385	0.27132
	4.39843	0.0344515	4.39905	0.139296	4.39947	0.205278	4.39843	0.393391	4.39738	0.177145	4.3978	0.33325	4.39843	0.317335	4.39718	0.272036
	4.40177	0.0337958	4.40238	0.139952	4.4028	0.204861	4.40177	0.393391	4.40072	0.179648	4.40113	0.334203	4.40177	0.320375	4.40052	0.27287
	4.4051	0.0331402	4.40572	0.140905	4.40613	0.204444	4.4051	0.39345	4.40405	0.182331	4.40447	0.335217	4.4051	0.323534	4.40385	0.273764
	4.40843	0.0323653	4.40905	0.142217	4.40947	0.204027	4.40843	0.393391	4.40738	0.185251	4.4078	0.33623	4.40843	0.326812	4.40718	0.274837
	4.41177	0.0315905	4.41238	0.143826	4.4128	0.203669	4.41177	0.393391	4.41072	0.188291	4.41113	0.337362	4.41177	0.330091	4.41052	0.276029
	4.4151	0.0308156	4.41572	0.145853	4.41613	0.203311	4.4151	0.393331	4.41405	0.19145	4.41447	0.338495	4.4151	0.333428	4.41385	0.277281
	4.41843	0.0299811	4.41905	0.148118	4.41947	0.203013	4.41843	0.393271	4.41738	0.194728	4.4178	0.339746	4.41843	0.336707	4.41718	0.278711
	4.42177	0.0290871	4.42238	0.15074	4.4228	0.202715	4.42177	0.393271	4.42072	0.198066	4.42113	0.341058	4.42177	0.339985	4.42052	0.280261
	4.4251	0.0282526	4.42572	0.153661	4.42613	0.202477	4.4251	0.393212	4.42405	0.201464	4.42447	0.342548	4.4251	0.343204	4.42385	0.28187
	4.42843	0.0273585	4.42905	0.156879	4.42947	0.202298	4.42843	0.393271	4.42738	0.20498	4.4278	0.344098	4.42843	0.346422	4.42718	0.283659
	4.43177	0.0265241	4.43238	0.160396	4.4328	0.202179	4.43177	0.393331	4.43072	0.208497	4.43113	0.345767	4.43177	0.349581	4.43052	0.285506
	4.4351	0.0257492	4.43572	0.164211	4.43613	0.20206	4.4351	0.393391	4.43405	0.212014	4.43447	0.347495	4.4351	0.352681	4.43385	0.287473
	4.43843	0.0249743	4.43905	0.168264	4.43947	0.202	4.43843	0.39351	4.43738	0.215471	4.4378	0.349343	4.43843	0.35578	4.43718	0.289559
	4.44177	0.0242591	4.44238	0.172615	4.4428	0.202	4.44177	0.393629	4.44072	0.218928	4.44113	0.351191	4.44177	0.358939	4.44052	0.291646
	4.4451	0.0235438	4.44572	0.177145	4.44613	0.202	4.4451	0.393689	4.44405	0.222206	4.44447	0.353038	4.4451	0.362098	4.44385	0.293851
	4.44843	0.0228882	4.44905	0.181913	4.44947	0.202	4.44843	0.393689	4.44738	0.225365	4.4478	0.354946	4.44843	0.365376	4.44718	0.296056
	4.45177	0.0222325	4.45238	0.18692	4.4528	0.202	4.45177	0.393689	4.45072	0.228286	4.45113	0.356734	4.45177	0.368655	4.45052	0.298262
	4.4551	0.0216365	4.45572	0.192046	4.45613	0.202	4.4551	0.393569	4.45405	0.231028	4.45447	0.358522	4.4551	0.372052	4.45385	0.300407
	4.45843	0.0209808	4.45905	0.197232	4.45947	0.20206	4.45843	0.393391	4.45738	0.233412	4.4578	0.36025	4.45843	0.37545	4.45718	0.302553
	4.46177	0.0203848	4.46238	0.202477	4.4628	0.20206	4.46177	0.393152	4.46072	0.235498	4.46113	0.361919	4.46177	0.378907	4.46052	0.30458
	4.4651	0.0197887	4.46572	0.207663	4.46613	0.202119	4.4651	0.392854	4.46405	0.237286	4.46447	0.363469	4.4651	0.382364	4.46385	0.306487
	4.46843	0.0191927	4.46905	0.212669	4.46947	0.202179	4.46843	0.392437	4.46738	0.238657	4.4678	0.365019	4.46843	0.38588	4.46718	0.308335
	4.47177	0.0185966	4.47238	0.217557	4.4728	0.202298	4.47177	0.39202	4.47072	0.23967	4.47113	0.366569	4.47177	0.389338	4.47052	0.310123
	4.4751	0.0180006	4.47572	0.222087	4.47613	0.202477	4.4751	0.391543	4.47405	0.240326	4.47447	0.368059	4.4751	0.392735	4.47385	0.311792
	4.47843	0.0174046	4.47905	0.226259	4.47947	0.202656	4.47843	0.391066	4.47738	0.240624	4.4778	0.369549	4.47843	0.396132	4.47718	0.313401
	4.48177	0.0166893	4.48238	0.230014	4.4828	0.202835	4.48177	0.39053	4.48072	0.240564	4.48113	0.371039	4.48177	0.39947	4.48052	0.314951
	4.4851	0.015974	4.48572	0.233293	4.48613	0.203073	4.4851	0.389934	4.48405	0.240147	4.48447	0.372589	4.4851	0.402749	4.48385	0.316441
	4.48843	0.0151396	4.48905	0.236094	4.48947	0.203311	4.48843	0.389278	4.48738	0.239432	4.4878	0.374198	4.48843	0.405967	4.48718	0.317872
	4.49177	0.0142455	4.49238	0.238299	4.4928	0.20355	4.49177	0.388622	4.49072	0.238419	4.49113	0.375807	4.49177	0.409126	4.49052	0.319183
	4.4951	0.0132918	4.49572	0.240028	4.49613	0.203729	4.4951	0.387847	4.49405	0.237107	4.49447	0.377476	4.4951	0.412166	4.49385	0.320375
	4.49843	0.0122786	4.49905	0.24116	4.49947	0.203967	4.49843	0.387013	4.49738	0.235617	4.4978	0.379205	4.49843	0.415206	4.49718	0.321507
	4.50177	0.0112057	4.50238	0.241816	4.5028	0.204146	4.50177	0.386059	4.50072	0.233889	4.50113	0.380933	4.50177	0.418127	4.50052	0.322461
	4.5051	0.0101328	4.50572	0.241935	4.50613	0.204265	4.5051	0.385106	4.50405	0.232041	4.50447	0.382602	4.5051	0.421047	4.50385	0.323296
	4.50843	0.00911951	4.50905	0.241578	4.50947	0.204444	4.50843	0.384092	4.50738	0.230074	4.5078	0.384331	4.50843	0.423849	4.50718	0.323951
	4.51177	0.00810623	4.51238	0.240743	4.5128	0.204623	4.51177	0.383019	4.51072	0.228047	4.51113	0.38594	4.51177	0.42665	4.51052	0.324488
	4.5151	0.00715256	4.51572	0.239491	4.51613	0.204802	4.5151	0.381947	4.51405	0.225961	4.51447	0.387549	4.5151	0.429392	4.51385	0.324845
	4.51843	0.00619888	4.51905	0.237882	4.51947	0.20498	4.51843	0.380874	4.51738	0.223935	4.5178	0.389159	4.51843	0.432074	4.51718	0.325084
	4.52177	0.00530481	4.52238	0.235856	4.5228	0.205219	4.52177	0.379801	4.52072	0.221968	4.52113	0.390649	4.52177	0.434697	4.52052	0.325203
	4.5251	0.00447035	4.52572	0.233531	4.52613	0.205398	4.5251	0.378788	4.52405	0.22006	4.52447	0.392139	4.5251	0.437319	4.52385	0.325143
	4.52843	0.00357628	4.52905	0.230908	4.52947	0.205636	4.52843	0.377715	4.52738	0.218332	4.5278	0.393569	4.52843	0.439942	4.52718	0.324965
	4.53177	0.00268221	4.53238	0.228107	4.5328	0.205934	4.53177	0.376701	4.53072	0.216782	4.53113	0.39494	4.53177	0.442564	4.53052	0.324667
	4.5351	0.00172853	4.53572	0.225127	4.53613	0.206292	4.5351	0.375688	4.53405	0.215411	4.53447	0.396252	4.5351	0.445127	4.53385	0.324309
	4.53843	0.00077486	4.53905	0.222027	4.53947	0.206649	4.53843	0.374675	4.53738	0.214219	4.5378	0.397563	4.53843	0.44769	4.53718	0.323892
	4.54177	-0.000298023	4.54238	0.218868	4.5428	0.207126	4.54177	0.373662	4.54072	0.213206	4.54113	0.398755	4.54177	0.450253	4.54052	0.323355
	4.5451	-0.0013113	4.54572	0.215769	4.54613	0.207603	4.5451	0.372648	4.54405	0.212371	4.54447	0.399888	4.5451	0.452816	4.54385	0.322878
	4.54843	-0.00244379	4.54905	0.212729	4.54947	0.208259	4.54843	0.371695	4.54738	0.211716	4.5478	0.40102	4.54843	0.45532	4.54718	0.322342
	4.55177	-0.00357628	4.55238	0.209868	4.5528	0.208914	4.55177	0.370681	4.55072	0.211179	4.55113	0.402033	4.55177	0.457764	4.55052	0.321805
	4.5551	-0.00476837	4.55572	0.207126	4.55613	0.209749	4.5551	0.369728	4.55405	0.210881	4.55447	0.403047	4.5551	0.460207	4.55385	0.321269
	4.55843	-0.00596046	4.55905	0.204682	4.55947	0.210643	4.55843	0.368834	4.55738	0.210702	4.5578	0.404	4.55843	0.462592	4.55718	0.320792
	4.56177	-0.00721216	4.56238	0.202417	4.5628	0.211656	4.56177	0.367939	4.56072	0.210702	4.56113	0.405014	4.56177	0.464916	4.56052	0.320375
	4.5651	-0.00852346	4.56572	0.20045	4.56613	0.212789	4.5651	0.367045	4.56405	0.210881	4.56447	0.405967	4.5651	0.467241	4.56385	0.319958
	4.56843	-0.00983477	4.56905	0.198722	4.56947	0.213981	4.56843	0.366211	4.56738	0.211298	4.5678	0.406861	4.56843	0.469506	4.56718	0.319541
	4.57177	-0.0112057	4.57238	0.197232	4.5728	0.215292	4.57177	0.365436	4.57072	0.211895	4.57113	0.407815	4.57177	0.471771	4.57052	0.319183
	4.5751	-0.0126362	4.57572	0.19598	4.57613	0.216722	4.5751	0.364661	4.57405	0.212669	4.57447	0.408828	4.5751	0.474036	4.57385	0.318825
	4.57843	-0.0140071	4.57905	0.194907	4.57947	0.218213	4.57843	0.363946	4.57738	0.213742	4.5778	0.409782	4.57843	0.476301	4.57718	0.318527
	4.58177	-0.0154376	4.58238	0.194073	4.5828	0.219822	4.58177	0.36329	4.58072	0.214994	4.58113	0.410736	4.58177	0.478566	4.58052	0.318229
	4.5851	-0.0168085	4.58572	0.193357	4.58613	0.22155	4.5851	0.362694	4.58405	0.216424	4.58447	0.411689	4.5851	0.48089	4.58385	0.317991
	4.58843	-0.0181794	4.58905	0.192881	4.58947	0.223398	4.58843	0.362158	4.58738	0.217974	4.5878	0.412643	4.58843	0.483155	4.58718	0.317812
	4.59177	-0.0195503	4.59238	0.192583	4.5928	0.225365	4.59177	0.361741	4.59072	0.219643	4.59113	0.413537	4.59177	0.48542	4.59052	0.317633
	4.5951	-0.0209212	4.59572	0.192463	4.59613	0.227451	4.5951	0.361323	4.59405	0.221431	4.59447	0.414431	4.5951	0.487626	4.59385	0.317514
	4.59843	-0.0222325	4.59905	0.192463	4.59947	0.229657	4.59843	0.361025	4.59738	0.223279	4.5978	0.415385	4.59843	0.489891	4.59718	0.317514
	4.60177	-0.0236034	4.60238	0.192761	4.6028	0.231981	4.60177	0.360787	4.60072	0.225127	4.60113	0.416338	4.60177	0.492156	4.60052	0.317574
	4.6051	-0.0249743	4.60572	0.193179	4.60613	0.234365	4.6051	0.360608	4.60405	0.227034	4.60447	0.417292	4.6051	0.494421	4.60385	0.317752
	4.60843	-0.0264049	4.60905	0.193715	4.60947	0.236928	4.60843	0.360548	4.60738	0.229001	4.6078	0.418246	4.60843	0.496745	4.60718	0.31805
	4.61177	-0.0278354	4.61238	0.19443	4.6128	0.239611	4.61177	0.360548	4.61072	0.230968	4.61113	0.419259	4.61177	0.499129	4.61052	0.318468
	4.6151	-0.0293851	4.61572	0.195265	4.61613	0.242412	4.6151	0.360668	4.61405	0.232995	4.61447	0.420272	4.6151	0.501633	4.61385	0.319064
	4.61843	-0.0309944	4.61905	0.196159	4.61947	0.245273	4.61843	0.360906	4.61738	0.235081	4.6178	0.421345	4.61843	0.504196	4.61718	0.319839
	4.62177	-0.0326633	4.62238	0.197113	4.6228	0.248253	4.62177	0.361323	4.62072	0.237226	4.62113	0.422418	4.62177	0.506938	4.62052	0.320792
	4.6251	-0.0344515	4.62572	0.198126	4.62613	0.251353	4.6251	0.361919	4.62405	0.239372	4.62447	0.423551	4.6251	0.509799	4.62385	0.321865
	4.62843	-0.0362396	4.62905	0.19908	4.62947	0.254512	4.62843	0.362754	4.62738	0.241578	4.6278	0.424683	4.62843	0.512779	4.62718	0.323176
	4.63177	-0.0380278	4.63238	0.200093	4.6328	0.25779	4.63177	0.363767	4.63072	0.243783	4.63113	0.425875	4.63177	0.515938	4.63052	0.324667
	4.6351	-0.0398755	4.63572	0.201046	4.63613	0.261128	4.6351	0.364959	4.63405	0.246048	4.63447	0.427067	4.6351	0.519216	4.63385	0.326276
	4.63843	-0.0417233	4.63905	0.201941	4.63947	0.264585	4.63843	0.36639	4.63738	0.248313	4.6378	0.428319	4.63843	0.522554	4.63718	0.328064
	4.64177	-0.0435114	4.64238	0.202835	4.6428	0.268102	4.64177	0.367939	4.64072	0.250638	4.64113	0.42969	4.64177	0.525951	4.64052	0.329971
	4.6451	-0.0452399	4.64572	0.203669	4.64613	0.271678	4.6451	0.369668	4.64405	0.252962	4.64447	0.43112	4.6451	0.529408	4.64385	0.331998
	4.64843	-0.0469685	4.64905	0.204504	4.64947	0.275373	4.64843	0.371516	4.64738	0.255287	4.6478	0.432611	4.64843	0.532866	4.64718	0.334084
	4.65177	-0.0486374	4.65238	0.205219	4.6528	0.279129	4.65177	0.373423	4.65072	0.25773	4.65113	0.43416	4.65177	0.536382	4.65052	0.336289
	4.6551	-0.0503063	4.65572	0.205934	4.65613	0.282884	4.6551	0.375509	4.65405	0.260174	4.65447	0.43577	4.6551	0.53978	4.65385	0.338614
	4.65843	-0.0520349	4.65905	0.20659	4.65947	0.286758	4.65843	0.377595	4.65738	0.262678	4.6578	0.437379	4.65843	0.543177	4.65718	0.340939
	4.66177	-0.0537634	4.66238	0.207186	4.6628	0.290632	4.66177	0.379801	4.66072	0.265241	4.66113	0.438988	4.66177	0.546396	4.66052	0.343263
	4.6651	-0.0555515	4.66572	0.207663	4.66613	0.294507	4.6651	0.382006	4.66405	0.267863	4.66447	0.440478	4.6651	0.549555	4.66385	0.345647
	4.66843	-0.0573397	4.66905	0.20808	4.66947	0.298381	4.66843	0.384212	4.66738	0.270486	4.6678	0.441909	4.66843	0.552595	4.66718	0.348032
	4.67177	-0.0591874	4.67238	0.208437	4.6728	0.302255	4.67177	0.386477	4.67072	0.273108	4.67113	0.443161	4.67177	0.555456	4.67052	0.350296
	4.6751	-0.0610948	4.67572	0.208616	4.67613	0.306129	4.6751	0.388622	4.67405	0.275731	4.67447	0.444174	4.6751	0.558197	4.67385	0.352442
	4.67843	-0.0629425	4.67905	0.208735	4.67947	0.309944	4.67843	0.390708	4.67738	0.278354	4.6778	0.445008	4.67843	0.560701	4.67718	0.354528
	4.68177	-0.0648499	4.68238	0.208735	4.6828	0.313759	4.68177	0.392675	4.68072	0.280976	4.68113	0.445545	4.68177	0.563025	4.68052	0.356376
	4.6851	-0.0667572	4.68572	0.208616	4.68613	0.317454	4.6851	0.394404	4.68405	0.283539	4.68447	0.445783	4.6851	0.565171	4.68385	0.358105
	4.68843	-0.0686646	4.68905	0.208378	4.68947	0.32109	4.68843	0.395954	4.68738	0.286102	4.6878	0.445664	4.68843	0.567079	4.68718	0.359535
	4.69177	-0.0706315	4.69238	0.20808	4.6928	0.324547	4.69177	0.397205	4.69072	0.288606	4.69113	0.445247	4.69177	0.568748	4.69052	0.360787
	4.6951	-0.0725985	4.69572	0.207663	4.69613	0.327766	4.6951	0.398219	4.69405	0.291049	4.69447	0.444531	4.6951	0.570238	4.69385	0.3618
	4.69843	-0.0745654	4.69905	0.207186	4.69947	0.330687	4.69843	0.398874	4.69738	0.293493	4.6978	0.443518	4.69843	0.57143	4.69718	0.362515
	4.70177	-0.0766516	4.70238	0.20659	4.7028	0.33325	4.70177	0.399172	4.70072	0.295758	4.70113	0.442088	4.70177	0.572324	4.70052	0.363052
	4.7051	-0.0787377	4.70572	0.205934	4.70613	0.335455	4.7051	0.399172	4.70405	0.297964	4.70447	0.440419	4.7051	0.573039	4.70385	0.36335
	4.70843	-0.0808835	4.70905	0.205159	4.70947	0.337124	4.70843	0.398815	4.70738	0.29999	4.7078	0.438452	4.70843	0.573456	4.70718	0.36341
	4.71177	-0.0830293	4.71238	0.204325	4.7128	0.338435	4.71177	0.398099	4.71072	0.301838	4.71113	0.436187	4.71177	0.573635	4.71052	0.363231
	4.7151	-0.0852346	4.71572	0.203431	4.71613	0.33921	4.7151	0.396967	4.71405	0.303447	4.71447	0.433683	4.7151	0.573456	4.71385	0.362873
	4.71843	-0.0873804	4.71905	0.202417	4.71947	0.339627	4.71843	0.395536	4.71738	0.304878	4.7178	0.431001	4.71843	0.573099	4.71718	0.362337
	4.72177	-0.0895858	4.72238	0.201225	4.7228	0.339568	4.72177	0.393808	4.72072	0.30601	4.72113	0.428021	4.72177	0.572383	4.72052	0.361621
	4.7251	-0.0917912	4.72572	0.199914	4.72613	0.33921	4.7251	0.391781	4.72405	0.306964	4.72447	0.424862	4.7251	0.571489	4.72385	0.360727
	4.72843	-0.0939965	4.72905	0.198483	4.72947	0.338495	4.72843	0.389457	4.72738	0.307679	4.7278	0.421464	4.72843	0.570297	4.72718	0.359654
	4.73177	-0.0962019	4.73238	0.196874	4.7328	0.337481	4.73177	0.386894	4.73072	0.308156	4.73113	0.417948	4.73177	0.568867	4.73052	0.358403
	4.7351	-0.0984669	4.73572	0.195086	4.73613	0.33617	4.7351	0.384092	4.73405	0.308514	4.73447	0.414252	4.7351	0.567257	4.73385	0.357032
	4.73843	-0.100672	4.73905	0.193179	4.73947	0.334561	4.73843	0.381172	4.73738	0.308692	4.7378	0.410497	4.73843	0.565469	4.73718	0.355542
	4.74177	-0.102937	4.74238	0.191033	4.7428	0.332713	4.74177	0.378132	4.74072	0.308752	4.74113	0.406623	4.74177	0.563443	4.74052	0.353992
	4.7451	-0.105202	4.74572	0.188649	4.74613	0.330567	4.7451	0.374913	4.74405	0.308692	4.74447	0.402689	4.7451	0.561297	4.74385	0.352383
	4.74843	-0.107408	4.74905	0.186086	4.74947	0.328243	4.74843	0.371635	4.74738	0.308573	4.7478	0.398815	4.74843	0.558972	4.74718	0.350714
	4.75177	-0.109613	4.75238	0.183403	4.7528	0.32568	4.75177	0.368178	4.75072	0.308335	4.75113	0.394881	4.75177	0.556529	4.75052	0.349104
	4.7551	-0.111759	4.75572	0.180483	4.75613	0.322938	4.7551	0.364721	4.75405	0.308096	4.75447	0.391066	4.7551	0.554025	4.75385	0.347495
	4.75843	-0.113845	4.75905	0.177443	4.75947	0.320077	4.75843	0.361204	4.75738	0.307739	4.7578	0.387251	4.75843	0.551462	4.75718	0.345945
	4.76177	-0.115871	4.76238	0.174284	4.7628	0.317216	4.76177	0.357628	4.76072	0.307322	4.76113	0.383556	4.76177	0.54878	4.76052	0.344455
	4.7651	-0.117838	4.76572	0.170946	4.76613	0.314236	4.7651	0.354052	4.76405	0.306904	4.76447	0.37992	4.7651	0.546098	4.76385	0.343084
	4.76843	-0.119686	4.76905	0.167608	4.76947	0.311315	4.76843	0.350535	4.76738	0.306487	4.7678	0.376403	4.76843	0.543356	4.76718	0.341833
	4.77177	-0.121474	4.77238	0.164211	4.7728	0.308394	4.77177	0.347078	4.77072	0.30601	4.77113	0.372946	4.77177	0.540555	4.77052	0.3407
	4.7751	-0.123143	4.77572	0.160694	4.77613	0.305533	4.7751	0.34368	4.77405	0.305533	4.77447	0.369668	4.7751	0.537753	4.77385	0.339687
	4.77843	-0.124753	4.77905	0.157237	4.77947	0.302672	4.77843	0.340521	4.77738	0.305057	4.7778	0.36639	4.77843	0.534892	4.77718	0.338733
	4.78177	-0.126302	4.78238	0.15378	4.7828	0.299931	4.78177	0.337422	4.78072	0.304639	4.78113	0.36329	4.78177	0.532031	4.78052	0.337958
	4.7851	-0.127792	4.78572	0.150323	4.78613	0.297189	4.7851	0.334561	4.78405	0.304222	4.78447	0.360191	4.7851	0.529051	4.78385	0.337362
	4.78843	-0.129223	4.78905	0.146925	4.78947	0.294507	4.78843	0.331938	4.78738	0.303864	4.7878	0.357211	4.78843	0.526011	4.78718	0.336885
	4.79177	-0.130653	4.79238	0.143528	4.7928	0.291884	4.79177	0.329494	4.79072	0.303507	4.79113	0.35429	4.79177	0.522912	4.79052	0.336587
	4.7951	-0.132024	4.79572	0.140309	4.79613	0.289321	4.7951	0.32723	4.79405	0.303209	4.79447	0.351429	4.7951	0.519753	4.79385	0.336468
	4.79843	-0.133395	4.79905	0.137091	4.79947	0.286818	4.79843	0.325143	4.79738	0.30297	4.7978	0.348628	4.79843	0.516474	4.79718	0.336528
	4.80177	-0.134766	4.80238	0.133991	4.8028	0.284374	4.80177	0.323236	4.80072	0.302732	4.80113	0.345826	4.80177	0.513196	4.80052	0.336826
	4.8051	-0.136137	4.80572	0.131011	4.80613	0.282049	4.8051	0.321448	4.80405	0.302494	4.80447	0.343144	4.8051	0.509858	4.80385	0.337362
	4.80843	-0.137448	4.80905	0.12809	4.80947	0.279903	4.80843	0.319839	4.80738	0.302255	4.8078	0.340521	4.80843	0.50652	4.80718	0.338078
	4.81177	-0.13876	4.81238	0.125289	4.8128	0.277817	4.81177	0.318348	4.81072	0.302076	4.81113	0.338018	4.81177	0.503123	4.81052	0.338972
	4.8151	-0.140071	4.81572	0.122607	4.81613	0.27591	4.8151	0.316978	4.81405	0.301838	4.81447	0.335634	4.8151	0.499666	4.81385	0.340044
	4.81843	-0.141263	4.81905	0.119925	4.81947	0.274122	4.81843	0.315666	4.81738	0.3016	4.8178	0.333369	4.81843	0.496209	4.81718	0.341237
	4.82177	-0.142395	4.82238	0.117421	4.8228	0.272512	4.82177	0.314415	4.82072	0.301301	4.82113	0.331283	4.82177	0.492752	4.82052	0.342607
	4.8251	-0.143468	4.82572	0.114977	4.82613	0.270963	4.8251	0.313282	4.82405	0.300944	4.82447	0.329316	4.8251	0.489235	4.82385	0.344038
	4.82843	-0.144482	4.82905	0.112593	4.82947	0.269592	4.82843	0.312209	4.82738	0.300467	4.8278	0.327528	4.82843	0.485659	4.82718	0.345528
	4.83177	-0.145435	4.83238	0.110328	4.8328	0.26834	4.83177	0.311255	4.83072	0.299931	4.83113	0.325859	4.83177	0.482142	4.83052	0.347137
	4.8351	-0.146329	4.83572	0.108242	4.83613	0.267148	4.8351	0.310361	4.83405	0.299335	4.83447	0.324309	4.8351	0.478566	4.83385	0.348806
	4.83843	-0.147104	4.83905	0.106215	4.83947	0.266135	4.83843	0.309646	4.83738	0.298619	4.8378	0.322819	4.83843	0.474989	4.83718	0.350595
	4.84177	-0.14782	4.84238	0.104427	4.8428	0.265121	4.84177	0.30899	4.84072	0.297785	4.84113	0.321448	4.84177	0.471473	4.84052	0.352442
	4.8451	-0.148535	4.84572	0.102699	4.84613	0.264287	4.8451	0.308514	4.84405	0.29695	4.84447	0.320077	4.8451	0.468075	4.84385	0.354409
	4.84843	-0.149131	4.84905	0.101209	4.84947	0.263512	4.84843	0.308156	4.84738	0.296056	4.8478	0.318766	4.84843	0.464678	4.84718	0.356495
	4.85177	-0.149667	4.85238	0.0998974	4.8528	0.262797	4.85177	0.307918	4.85072	0.295162	4.85113	0.317514	4.85177	0.461459	4.85052	0.358701
	4.8551	-0.150084	4.85572	0.0987649	4.85613	0.26226	4.8551	0.307858	4.85405	0.294328	4.85447	0.316322	4.8551	0.45836	4.85385	0.360966
	4.85843	-0.150383	4.85905	0.0977516	4.85947	0.261843	4.85843	0.307977	4.85738	0.293493	4.8578	0.315249	4.85843	0.455439	4.85718	0.36335
	4.86177	-0.150561	4.86238	0.0969768	4.8628	0.261545	4.86177	0.308156	4.86072	0.292659	4.86113	0.314236	4.86177	0.452638	4.86052	0.365734
	4.8651	-0.150561	4.86572	0.0963807	4.86613	0.261426	4.8651	0.308514	4.86405	0.291884	4.86447	0.313401	4.8651	0.449955	4.86385	0.368237
	4.86843	-0.150383	4.86905	0.0959039	4.86947	0.261486	4.86843	0.30905	4.86738	0.291169	4.8678	0.312686	4.86843	0.447452	4.86718	0.3708
	4.87177	-0.149965	4.87238	0.0956059	4.8728	0.261724	4.87177	0.309706	4.87072	0.290394	4.87113	0.31215	4.87177	0.445008	4.87052	0.373363
	4.8751	-0.149369	4.87572	0.0955462	4.87613	0.262201	4.8751	0.310481	4.87405	0.289679	4.87447	0.311852	4.8751	0.442684	4.87385	0.375926
	4.87843	-0.148594	4.87905	0.0955462	4.87947	0.262856	4.87843	0.311434	4.87738	0.289023	4.8778	0.311732	4.87843	0.440478	4.87718	0.378549
	4.88177	-0.147641	4.88238	0.0957847	4.8828	0.263691	4.88177	0.312626	4.88072	0.288308	4.88113	0.311792	4.88177	0.438392	4.88052	0.381231
	4.8851	-0.146568	4.88572	0.0961423	4.88613	0.264764	4.8851	0.313997	4.88405	0.287652	4.88447	0.31203	4.8851	0.436425	4.88385	0.383914
	4.88843	-0.145257	4.88905	0.0967383	4.88947	0.266016	4.88843	0.315607	4.88738	0.287056	4.8878	0.312507	4.88843	0.434577	4.88718	0.386715
	4.89177	-0.143886	4.89238	0.0974536	4.8928	0.267506	4.89177	0.317454	4.89072	0.28652	4.89113	0.313103	4.89177	0.432909	4.89052	0.389576
	4.8951	-0.142336	4.89572	0.0983477	4.89613	0.269234	4.8951	0.319541	4.89405	0.286043	4.89447	0.313878	4.8951	0.431418	4.89385	0.392556
	4.89843	-0.140667	4.89905	0.0994802	4.89947	0.271201	4.89843	0.321805	4.89738	0.285745	4.8978	0.314772	4.89843	0.430107	4.89718	0.395656
	4.90177	-0.138879	4.90238	0.100732	4.9028	0.273407	4.90177	0.324309	4.90072	0.285566	4.90113	0.315905	4.90177	0.428975	4.90052	0.398874
	4.9051	-0.136971	4.90572	0.102222	4.90613	0.275791	4.9051	0.326931	4.90405	0.285566	4.90447	0.317156	4.9051	0.428081	4.90385	0.402331
	4.90843	-0.134885	4.90905	0.103951	4.90947	0.278473	4.90843	0.329733	4.90738	0.285745	4.9078	0.318527	4.90843	0.427365	4.90718	0.405908
	4.91177	-0.13274	4.91238	0.105858	4.9128	0.281394	4.91177	0.332713	4.91072	0.286043	4.91113	0.320077	4.91177	0.426829	4.91052	0.409722
	4.9151	-0.130415	4.91572	0.107944	4.91613	0.284493	4.9151	0.335753	4.91405	0.28652	4.91447	0.321805	4.9151	0.426471	4.91385	0.413656
	4.91843	-0.128031	4.91905	0.110328	4.91947	0.287831	4.91843	0.338912	4.91738	0.287116	4.9178	0.323772	4.91843	0.426292	4.91718	0.417769
	4.92177	-0.125527	4.92238	0.112951	4.9228	0.291288	4.92177	0.34219	4.92072	0.287831	4.92113	0.325859	4.92177	0.426233	4.92052	0.422001
	4.9251	-0.122905	4.92572	0.115812	4.92613	0.294983	4.9251	0.345528	4.92405	0.288606	4.92447	0.328183	4.9251	0.426352	4.92385	0.426352
	4.92843	-0.120282	4.92905	0.118852	4.92947	0.298798	4.92843	0.349104	4.92738	0.28944	4.9278	0.330687	4.92843	0.426531	4.92718	0.430763
	4.93177	-0.11754	4.93238	0.12219	4.9328	0.302732	4.93177	0.35274	4.93072	0.290334	4.93113	0.333428	4.93177	0.426888	4.93052	0.435293
	4.9351	-0.114799	4.93572	0.125647	4.93613	0.306785	4.9351	0.356615	4.93405	0.291288	4.93447	0.336349	4.9351	0.427306	4.93385	0.439882
	4.93843	-0.111938	4.93905	0.129342	4.93947	0.310898	4.93843	0.360668	4.93738	0.292301	4.9378	0.339448	4.93843	0.427842	4.93718	0.444472
	4.94177	-0.109076	4.94238	0.133157	4.9428	0.31513	4.94177	0.36484	4.94072	0.293374	4.94113	0.342667	4.94177	0.428438	4.94052	0.449121
	4.9451	-0.106215	4.94572	0.137031	4.94613	0.319421	4.9451	0.369191	4.94405	0.294507	4.94447	0.346124	4.9451	0.429153	4.94385	0.45377
	4.94843	-0.103235	4.94905	0.140965	4.94947	0.323832	4.94843	0.373721	4.94738	0.295758	4.9478	0.349641	4.94843	0.429869	4.94718	0.458419
	4.95177	-0.100195	4.95238	0.144958	4.9528	0.328302	4.95177	0.37837	4.95072	0.297189	4.95113	0.353336	4.95177	0.430584	4.95052	0.463188
	4.9551	-0.097096	4.95572	0.148952	4.95613	0.332832	4.9551	0.383139	4.95405	0.298679	4.95447	0.357091	4.9551	0.431359	4.95385	0.467896
	4.95843	-0.0939369	4.95905	0.153005	4.95947	0.337481	4.95843	0.388026	4.95738	0.300348	4.9578	0.360906	4.95843	0.432193	4.95718	0.472724
	4.96177	-0.0906587	4.96238	0.157058	4.9628	0.342131	4.96177	0.393033	4.96072	0.302076	4.96113	0.36484	4.96177	0.432968	4.96052	0.477552
	4.9651	-0.0873804	4.96572	0.161171	4.96613	0.346899	4.9651	0.398099	4.96405	0.303924	4.96447	0.368834	4.9651	0.433803	4.96385	0.48244
	4.96843	-0.0840425	4.96905	0.165343	4.96947	0.351667	4.96843	0.403285	4.96738	0.305891	4.9678	0.372827	4.96843	0.434637	4.96718	0.487387
	4.97177	-0.0805855	4.97238	0.169575	4.9728	0.356495	4.97177	0.40853	4.97072	0.307858	4.97113	0.37694	4.97177	0.435472	4.97052	0.492394
	4.9751	-0.0771284	4.97572	0.173867	4.97613	0.361323	4.9751	0.413835	4.97405	0.309825	4.97447	0.381052	4.9751	0.436306	4.97385	0.49752
	4.97843	-0.0735521	4.97905	0.178277	4.97947	0.366151	4.97843	0.419199	4.97738	0.311732	4.9778	0.385284	4.97843	0.4372	4.97718	0.502706
	4.98177	-0.0699759	4.98238	0.182688	4.9828	0.371039	4.98177	0.424564	4.98072	0.31364	4.98113	0.389576	4.98177	0.438035	4.98052	0.507951
	4.9851	-0.0662804	4.98572	0.187159	4.98613	0.375926	4.9851	0.429928	4.98405	0.315428	4.98447	0.393927	4.9851	0.438988	4.98385	0.513136
	4.98843	-0.0625253	4.98905	0.191629	4.98947	0.380814	4.98843	0.435293	4.98738	0.317216	4.9878	0.398397	4.98843	0.439942	4.98718	0.518382
	4.99177	-0.0587702	4.99238	0.196099	4.9928	0.385761	4.99177	0.440657	4.99072	0.318825	4.99113	0.402927	4.99177	0.440955	4.99052	0.523508
	4.9951	-0.0548959	4.99572	0.20051	4.99613	0.390649	4.9951	0.445962	4.99405	0.320435	4.99447	0.407517	4.9951	0.442028	4.99385	0.528574
	4.99843	-0.0510216	4.99905	0.204861	4.99947	0.395536	4.99843	0.451326	4.99738	0.321925	4.9978	0.412226	4.99843	0.443161	4.99718	0.533521
	5.00177	-0.0470877	5.00238	0.209153	5.0028	0.400424	5.00177	0.456691	5.00072	0.323415	5.00113	0.417054	5.00177	0.444353	5.00052	0.53829
	5.0051	-0.0432134	5.00572	0.213265	5.00613	0.405252	5.0051	0.462055	5.00405	0.324905	5.00447	0.421941	5.0051	0.445545	5.00385	0.542879
	5.00843	-0.0392795	5.00905	0.217319	5.00947	0.41002	5.00843	0.46742	5.00738	0.326395	5.0078	0.426829	5.00843	0.446796	5.00718	0.547349
	5.01177	-0.0353456	5.01238	0.221252	5.0128	0.414789	5.01177	0.472784	5.01072	0.327885	5.01113	0.431836	5.01177	0.448108	5.01052	0.551641
	5.0151	-0.0314116	5.01572	0.225008	5.01613	0.419438	5.0151	0.478148	5.01405	0.329435	5.01447	0.436842	5.0151	0.449359	5.01385	0.555813
	5.01843	-0.0274777	5.01905	0.228703	5.01947	0.423968	5.01843	0.483513	5.01738	0.330985	5.0178	0.441909	5.01843	0.450611	5.01718	0.559866
	5.02177	-0.0235438	5.02238	0.23222	5.0228	0.428498	5.02177	0.488877	5.02072	0.332594	5.02113	0.446916	5.02177	0.451863	5.02052	0.56386
	5.0251	-0.0195503	5.02572	0.235677	5.02613	0.433028	5.0251	0.494182	5.02405	0.334263	5.02447	0.451982	5.0251	0.453115	5.02385	0.567853
	5.02843	-0.0155568	5.02905	0.239074	5.02947	0.437438	5.02843	0.499547	5.02738	0.335932	5.0278	0.457048	5.02843	0.454426	5.02718	0.571787
	5.03177	-0.0115633	5.03238	0.242352	5.0328	0.441909	5.03177	0.504911	5.03072	0.33766	5.03113	0.462115	5.03177	0.455737	5.03052	0.575781
	5.0351	-0.00751019	5.03572	0.245631	5.03613	0.446439	5.0351	0.510275	5.03405	0.339448	5.03447	0.467181	5.0351	0.457108	5.03385	0.579774
	5.03843	-0.00351667	5.03905	0.248849	5.03947	0.450969	5.03843	0.515699	5.03738	0.341177	5.0378	0.472307	5.03843	0.458479	5.03718	0.583827
	5.04177	0.000536442	5.04238	0.252128	5.0428	0.455618	5.04177	0.521183	5.04072	0.343025	5.04113	0.477493	5.04177	0.459909	5.04052	0.587881
	5.0451	0.00447035	5.04572	0.255346	5.04613	0.460327	5.0451	0.526726	5.04405	0.344872	5.04447	0.482678	5.0451	0.4614	5.04385	0.591874
	5.04843	0.00846386	5.04905	0.258625	5.04947	0.465035	5.04843	0.532269	5.04738	0.34672	5.0478	0.487924	5.04843	0.462949	5.04718	0.595868
	5.05177	0.0123978	5.05238	0.261903	5.0528	0.469863	5.05177	0.537872	5.05072	0.348628	5.05113	0.493109	5.05177	0.464439	5.05052	0.599742
	5.0551	0.0162721	5.05572	0.265241	5.05613	0.474691	5.0551	0.543594	5.05405	0.350595	5.05447	0.498354	5.0551	0.465989	5.05385	0.603616
	5.05843	0.020206	5.05905	0.268579	5.05947	0.479579	5.05843	0.549316	5.05738	0.352621	5.0578	0.50354	5.05843	0.467479	5.05718	0.607312
	5.06177	0.0240803	5.06238	0.271916	5.0628	0.484407	5.06177	0.555158	5.06072	0.354648	5.06113	0.508666	5.06177	0.469029	5.06052	0.610948
	5.0651	0.0280142	5.06572	0.275314	5.06613	0.489295	5.0651	0.561059	5.06405	0.356674	5.06447	0.513792	5.0651	0.470579	5.06385	0.614524
	5.06843	0.0318885	5.06905	0.278771	5.06947	0.494123	5.06843	0.567019	5.06738	0.35876	5.0678	0.518858	5.06843	0.472188	5.06718	0.618041
	5.07177	0.035882	5.07238	0.282228	5.0728	0.49895	5.07177	0.573099	5.07072	0.360847	5.07113	0.523865	5.07177	0.473857	5.07052	0.621438
	5.0751	0.0398755	5.07572	0.285745	5.07613	0.503719	5.0751	0.579238	5.07405	0.362933	5.07447	0.528812	5.0751	0.475585	5.07385	0.624835
	5.07843	0.043869	5.07905	0.289321	5.07947	0.508487	5.07843	0.585496	5.07738	0.365019	5.0778	0.53376	5.07843	0.477374	5.07718	0.628233
	5.08177	0.0479221	5.08238	0.292897	5.0828	0.513315	5.08177	0.591815	5.08072	0.367105	5.08113	0.538647	5.08177	0.479281	5.08052	0.631571
	5.0851	0.0520349	5.08572	0.296533	5.08613	0.518143	5.0851	0.598252	5.08405	0.369132	5.08447	0.543535	5.0851	0.481248	5.08385	0.634909
	5.08843	0.0562072	5.08905	0.300229	5.08947	0.523031	5.08843	0.604689	5.08738	0.371158	5.0878	0.548422	5.08843	0.483274	5.08718	0.638187
	5.09177	0.0603795	5.09238	0.303984	5.0928	0.527918	5.09177	0.611186	5.09072	0.373185	5.09113	0.55325	5.09177	0.485361	5.09052	0.641525
	5.0951	0.0645518	5.09572	0.307679	5.09613	0.532866	5.0951	0.617683	5.09405	0.375211	5.09447	0.558078	5.0951	0.487506	5.09385	0.644803
	5.09843	0.0687242	5.09905	0.311434	5.09947	0.537813	5.09843	0.62418	5.09738	0.377297	5.0978	0.562847	5.09843	0.489712	5.09718	0.648081
	5.10177	0.0728965	5.10238	0.315189	5.1028	0.54276	5.10177	0.630617	5.10072	0.379324	5.10113	0.567615	5.10177	0.491858	5.10052	0.6513
	5.1051	0.0771284	5.10572	0.318944	5.10613	0.547707	5.1051	0.637054	5.10405	0.38141	5.10447	0.572443	5.1051	0.494063	5.10385	0.654519
	5.10843	0.0813603	5.10905	0.3227	5.10947	0.552654	5.10843	0.643432	5.10738	0.383556	5.1078	0.577211	5.10843	0.496268	5.10718	0.657678
	5.11177	0.0855923	5.11238	0.326455	5.1128	0.557601	5.11177	0.64981	5.11072	0.385702	5.11113	0.58198	5.11177	0.498533	5.11052	0.660837
	5.1151	0.0898838	5.11572	0.330269	5.11613	0.562429	5.1151	0.656128	5.11405	0.387967	5.11447	0.586808	5.1151	0.500798	5.11385	0.664055
	5.11843	0.0941753	5.11905	0.334144	5.11947	0.567257	5.11843	0.662446	5.11738	0.390232	5.1178	0.591636	5.11843	0.503123	5.11718	0.667214
	5.12177	0.0985861	5.12238	0.338137	5.1228	0.571966	5.12177	0.668764	5.12072	0.392556	5.12113	0.596523	5.12177	0.505507	5.12052	0.670373
	5.1251	0.102997	5.12572	0.34219	5.12613	0.576675	5.1251	0.675082	5.12405	0.395	5.12447	0.601411	5.1251	0.507951	5.12385	0.673592
	5.12843	0.107467	5.12905	0.346363	5.12947	0.581264	5.12843	0.6814	5.12738	0.397503	5.1278	0.606358	5.12843	0.510514	5.12718	0.676811
	5.13177	0.111938	5.13238	0.350654	5.1328	0.585854	5.13177	0.687718	5.13072	0.400066	5.13113	0.611305	5.13177	0.513077	5.13052	0.680089
	5.1351	0.116527	5.13572	0.355005	5.13613	0.590384	5.1351	0.694096	5.13405	0.402749	5.13447	0.616252	5.1351	0.515759	5.13385	0.683486
	5.13843	0.121057	5.13905	0.359476	5.13947	0.594854	5.13843	0.700414	5.13738	0.40549	5.1378	0.621259	5.13843	0.51856	5.13718	0.686884
	5.14177	0.125647	5.14238	0.364006	5.1428	0.599325	5.14177	0.706673	5.14072	0.408411	5.14113	0.626266	5.14177	0.521421	5.14052	0.690401
	5.1451	0.130236	5.14572	0.368595	5.14613	0.603795	5.1451	0.712991	5.14405	0.411391	5.14447	0.631273	5.1451	0.524402	5.14385	0.693917
	5.14843	0.134766	5.14905	0.373244	5.14947	0.608265	5.14843	0.719249	5.14738	0.41455	5.1478	0.636339	5.14843	0.527501	5.14718	0.697553
	5.15177	0.139356	5.15238	0.378013	5.1528	0.612736	5.15177	0.725508	5.15072	0.417769	5.15113	0.641406	5.15177	0.530779	5.15052	0.701189
	5.1551	0.143945	5.15572	0.382781	5.15613	0.617206	5.1551	0.731707	5.15405	0.421166	5.15447	0.646591	5.1551	0.534117	5.15385	0.704944
	5.15843	0.148535	5.15905	0.387669	5.15947	0.621676	5.15843	0.737906	5.15738	0.424623	5.1578	0.651836	5.15843	0.537694	5.15718	0.708699
	5.16177	0.153124	5.16238	0.392675	5.1628	0.626147	5.16177	0.744104	5.16072	0.428259	5.16113	0.657141	5.16177	0.541329	5.16052	0.712454
	5.1651	0.157833	5.16572	0.397801	5.16613	0.630558	5.1651	0.750303	5.16405	0.431955	5.16447	0.662565	5.1651	0.545204	5.16385	0.716269
	5.16843	0.162482	5.16905	0.402987	5.16947	0.634968	5.16843	0.756502	5.16738	0.43577	5.1678	0.668108	5.16843	0.549138	5.16718	0.720203
	5.17177	0.167251	5.17238	0.408351	5.1728	0.639319	5.17177	0.762701	5.17072	0.439703	5.17113	0.673771	5.17177	0.55331	5.17052	0.724137
	5.1751	0.172079	5.17572	0.413775	5.17613	0.643611	5.1751	0.7689	5.17405	0.443697	5.17447	0.679553	5.1751	0.557542	5.17385	0.72819
	5.17843	0.176907	5.17905	0.419378	5.17947	0.647902	5.17843	0.775158	5.17738	0.44775	5.1778	0.685394	5.17843	0.561953	5.17718	0.732362
	5.18177	0.181854	5.18238	0.425041	5.1828	0.652134	5.18177	0.781357	5.18072	0.451922	5.18113	0.691414	5.18177	0.566542	5.18052	0.736654
	5.1851	0.186801	5.18572	0.430763	5.18613	0.656366	5.1851	0.787556	5.18405	0.456214	5.18447	0.697434	5.1851	0.571251	5.18385	0.741124
	5.18843	0.191748	5.18905	0.436544	5.18947	0.660598	5.18843	0.793755	5.18738	0.460565	5.1878	0.703633	5.18843	0.576079	5.18718	0.745714
	5.19177	0.196755	5.19238	0.442386	5.1928	0.66489	5.19177	0.799894	5.19072	0.465095	5.19113	0.709891	5.19177	0.581086	5.19052	0.750422
	5.1951	0.201821	5.19572	0.448227	5.19613	0.669122	5.1951	0.806093	5.19405	0.469744	5.19447	0.716269	5.1951	0.586271	5.19385	0.75525
	5.19843	0.206828	5.19905	0.454068	5.19947	0.673413	5.19843	0.812292	5.19738	0.474513	5.1978	0.722706	5.19843	0.591576	5.19718	0.760198
	5.20177	0.211895	5.20238	0.459969	5.2028	0.677705	5.20177	0.818431	5.20072	0.4794	5.20113	0.729263	5.20177	0.597119	5.20052	0.765264
	5.2051	0.216961	5.20572	0.46581	5.20613	0.681996	5.2051	0.82463	5.20405	0.484407	5.20447	0.735879	5.2051	0.602782	5.20385	0.77045
	5.20843	0.222087	5.20905	0.471711	5.20947	0.686407	5.20843	0.830829	5.20738	0.489533	5.2078	0.742674	5.20843	0.608623	5.20718	0.775754
	5.21177	0.227213	5.21238	0.477552	5.2128	0.690818	5.21177	0.837028	5.21072	0.494838	5.21113	0.749469	5.21177	0.614703	5.21052	0.781119
	5.2151	0.232399	5.21572	0.483453	5.21613	0.695229	5.2151	0.843227	5.21405	0.500143	5.21447	0.756383	5.2151	0.620961	5.21385	0.786543
	5.21843	0.237644	5.21905	0.489354	5.21947	0.699759	5.21843	0.849485	5.21738	0.505567	5.2178	0.763357	5.21843	0.627339	5.21718	0.792146
	5.22177	0.242949	5.22238	0.495374	5.2228	0.704348	5.22177	0.855744	5.22072	0.51111	5.22113	0.77033	5.22177	0.633955	5.22052	0.797927
	5.2251	0.248373	5.22572	0.501394	5.22613	0.708997	5.2251	0.862002	5.22405	0.516713	5.22447	0.777364	5.2251	0.64069	5.22385	0.803769
	5.22843	0.253856	5.22905	0.507534	5.22947	0.713646	5.22843	0.868261	5.22738	0.522435	5.2278	0.784397	5.22843	0.647604	5.22718	0.809789
	5.23177	0.259399	5.23238	0.513792	5.2328	0.718355	5.23177	0.874579	5.23072	0.528216	5.23113	0.79143	5.23177	0.654638	5.23052	0.815868
	5.2351	0.265002	5.23572	0.52017	5.23613	0.723064	5.2351	0.880897	5.23405	0.534117	5.23447	0.798583	5.2351	0.66191	5.23385	0.822067
	5.23843	0.270665	5.23905	0.526667	5.23947	0.727892	5.23843	0.887215	5.23738	0.540137	5.2378	0.805736	5.23843	0.669241	5.23718	0.828385
	5.24177	0.276387	5.24238	0.533342	5.2428	0.73266	5.24177	0.893533	5.24072	0.546217	5.24113	0.812948	5.24177	0.676811	5.24052	0.834703
	5.2451	0.282049	5.24572	0.540078	5.24613	0.737488	5.2451	0.899732	5.24405	0.552475	5.24447	0.820279	5.2451	0.6845	5.24385	0.841022
	5.24843	0.287771	5.24905	0.546992	5.24947	0.742435	5.24843	0.905931	5.24738	0.558794	5.2478	0.82767	5.24843	0.692368	5.24718	0.84734
	5.25177	0.293493	5.25238	0.554025	5.2528	0.747383	5.25177	0.91213	5.25072	0.56529	5.25113	0.835121	5.25177	0.700414	5.25052	0.853598
	5.2551	0.299156	5.25572	0.561059	5.25613	0.752449	5.2551	0.91821	5.25405	0.571847	5.25447	0.842571	5.2551	0.708699	5.25385	0.859916
	5.25843	0.304878	5.25905	0.568151	5.25947	0.757575	5.25843	0.924349	5.25738	0.578523	5.2578	0.850022	5.25843	0.717163	5.25718	0.866234
	5.26177	0.3106	5.26238	0.575244	5.2628	0.762761	5.26177	0.930429	5.26072	0.585198	5.26113	0.857472	5.26177	0.725865	5.26052	0.872552
	5.2651	0.316381	5.26572	0.582337	5.26613	0.768006	5.2651	0.936508	5.26405	0.592053	5.26447	0.864863	5.2651	0.734746	5.26385	0.87899
	5.26843	0.322163	5.26905	0.589311	5.26947	0.773311	5.26843	0.942588	5.26738	0.598907	5.2678	0.872195	5.26843	0.743866	5.26718	0.885487
	5.27177	0.328064	5.27238	0.596225	5.2728	0.778675	5.27177	0.948727	5.27072	0.605881	5.27113	0.879407	5.27177	0.753105	5.27052	0.892103
	5.2751	0.333965	5.27572	0.60308	5.27613	0.78398	5.2751	0.954926	5.27405	0.612974	5.27447	0.886619	5.2751	0.762522	5.27385	0.898898
	5.27843	0.339985	5.27905	0.609875	5.27947	0.789344	5.27843	0.961065	5.27738	0.620127	5.2778	0.893772	5.27843	0.772059	5.27718	0.905871
	5.28177	0.346005	5.28238	0.61655	5.2828	0.79459	5.28177	0.967264	5.28072	0.627398	5.28113	0.900924	5.28177	0.781715	5.28052	0.912905
	5.2851	0.352085	5.28572	0.623226	5.28613	0.799835	5.2851	0.973403	5.28405	0.63473	5.28447	0.908017	5.2851	0.79149	5.28385	0.919998
	5.28843	0.358224	5.28905	0.629961	5.28947	0.80508	5.28843	0.979483	5.28738	0.64218	5.2878	0.91517	5.28843	0.801384	5.28718	0.92715
	5.29177	0.364423	5.29238	0.636697	5.2928	0.810325	5.29177	0.985563	5.29072	0.64975	5.29113	0.922263	5.29177	0.811338	5.29052	0.934362
	5.2951	0.370681	5.29572	0.643551	5.29613	0.815511	5.2951	0.991583	5.29405	0.65738	5.29447	0.929356	5.2951	0.821412	5.29385	0.941515
	5.29843	0.37694	5.29905	0.650525	5.29947	0.820696	5.29843	0.997543	5.29738	0.665128	5.2978	0.936389	5.29843	0.831604	5.29718	0.948727
	5.30177	0.383198	5.30238	0.657558	5.3028	0.825942	5.30177	1.0035	5.30072	0.672996	5.30113	0.943363	5.30177	0.841916	5.30052	0.95588
	5.3051	0.389576	5.30572	0.664771	5.30613	0.831187	5.3051	1.00952	5.30405	0.680983	5.30447	0.950217	5.3051	0.852346	5.30385	0.962973
	5.30843	0.395894	5.30905	0.672042	5.30947	0.836432	5.30843	1.01554	5.30738	0.689089	5.3078	0.957012	5.30843	0.862837	5.30718	0.970125
	5.31177	0.402331	5.31238	0.679433	5.3128	0.841677	5.31177	1.02156	5.31072	0.697315	5.31113	0.963748	5.31177	0.873387	5.31052	0.977278
	5.3151	0.408769	5.31572	0.686824	5.31613	0.846982	5.3151	1.0277	5.31405	0.705659	5.31447	0.970364	5.3151	0.884056	5.31385	0.98449
	5.31843	0.415206	5.31905	0.694275	5.31947	0.852287	5.31843	1.03384	5.31738	0.714064	5.3178	0.97698	5.31843	0.894725	5.31718	0.991642
	5.32177	0.421703	5.32238	0.701785	5.3228	0.857651	5.32177	1.04004	5.32072	0.722647	5.32113	0.983536	5.32177	0.905514	5.32052	0.998795
	5.3251	0.428259	5.32572	0.709236	5.32613	0.862956	5.3251	1.0463	5.32405	0.73123	5.32447	0.990093	5.3251	0.916302	5.32385	1.00595
	5.32843	0.434756	5.32905	0.716746	5.32947	0.86838	5.32843	1.0525	5.32738	0.739872	5.3278	0.99659	5.32843	0.927091	5.32718	1.0131
	5.33177	0.441313	5.33238	0.724256	5.3328	0.873744	5.33177	1.05876	5.33072	0.748575	5.33113	1.00315	5.33177	0.937998	5.33052	1.02013
	5.3351	0.447929	5.33572	0.731826	5.33613	0.879228	5.3351	1.06496	5.33405	0.757217	5.33447	1.00958	5.3351	0.948906	5.33385	1.02711
	5.33843	0.454485	5.33905	0.739396	5.33947	0.884712	5.33843	1.07116	5.33738	0.76586	5.3378	1.01602	5.33843	0.959933	5.33718	1.03402
	5.34177	0.461102	5.34238	0.747025	5.3428	0.890255	5.34177	1.07729	5.34072	0.774503	5.34113	1.0224	5.34177	0.97096	5.34052	1.04082
	5.3451	0.467777	5.34572	0.754774	5.34613	0.895917	5.3451	1.08343	5.34405	0.783145	5.34447	1.02872	5.3451	0.982046	5.34385	1.04761
	5.34843	0.474393	5.34905	0.762522	5.34947	0.90158	5.34843	1.08951	5.34738	0.791788	5.3478	1.03492	5.34843	0.993192	5.34718	1.05441
	5.35177	0.481069	5.35238	0.77039	5.3528	0.907302	5.35177	1.09565	5.35072	0.800431	5.35113	1.04105	5.35177	1.00428	5.35052	1.06114
	5.3551	0.487804	5.35572	0.778258	5.35613	0.913024	5.3551	1.10173	5.35405	0.809073	5.35447	1.04702	5.3551	1.01537	5.35385	1.06794
	5.35843	0.49454	5.35905	0.786245	5.35947	0.918806	5.35843	1.10781	5.35738	0.817716	5.3578	1.05292	5.35843	1.02639	5.35718	1.07473
	5.36177	0.501275	5.36238	0.794172	5.3628	0.924647	5.36177	1.11395	5.36072	0.826359	5.36113	1.0587	5.36177	1.03736	5.36052	1.08159
	5.3651	0.50807	5.36572	0.802159	5.36613	0.930429	5.3651	1.12003	5.36405	0.835061	5.36447	1.06436	5.3651	1.04827	5.36385	1.08844
	5.36843	0.514925	5.36905	0.810206	5.36947	0.93627	5.36843	1.12617	5.36738	0.843763	5.3678	1.06996	5.36843	1.05911	5.36718	1.09535
	5.37177	0.521839	5.37238	0.818312	5.3728	0.942111	5.37177	1.13225	5.37072	0.852466	5.37113	1.07539	5.37177	1.0699	5.37052	1.10221
	5.3751	0.528753	5.37572	0.826359	5.37613	0.947952	5.3751	1.13833	5.37405	0.861108	5.37447	1.08069	5.3751	1.08057	5.37385	1.10912
	5.37843	0.535786	5.37905	0.834465	5.37947	0.953794	5.37843	1.14441	5.37738	0.869751	5.3778	1.08582	5.37843	1.09112	5.37718	1.11598
	5.38177	0.54276	5.38238	0.842571	5.3828	0.959635	5.38177	1.15043	5.38072	0.878334	5.38113	1.09088	5.38177	1.10161	5.38052	1.12277
	5.3851	0.549853	5.38572	0.850618	5.38613	0.965476	5.3851	1.15645	5.38405	0.886858	5.38447	1.09571	5.3851	1.11198	5.38385	1.12951
	5.38843	0.556946	5.38905	0.858605	5.38947	0.971317	5.38843	1.16241	5.38738	0.895321	5.3878	1.10048	5.38843	1.1223	5.38718	1.13618
	5.39177	0.564039	5.39238	0.866532	5.3928	0.977159	5.39177	1.16837	5.39072	0.903726	5.39113	1.10513	5.39177	1.13243	5.39052	1.1428
	5.3951	0.571132	5.39572	0.8744	5.39613	0.983	5.3951	1.17433	5.39405	0.91207	5.39447	1.1096	5.3951	1.14244	5.39385	1.14936
	5.39843	0.578284	5.39905	0.882149	5.39947	0.988781	5.39843	1.18029	5.39738	0.920355	5.3978	1.11401	5.39843	1.1524	5.39718	1.15585
	5.40177	0.585437	5.40238	0.889838	5.4028	0.994563	5.40177	1.18619	5.40072	0.928581	5.40113	1.11836	5.40177	1.16211	5.40052	1.16235
	5.4051	0.59253	5.40572	0.897467	5.40613	1.00034	5.4051	1.19215	5.40405	0.936806	5.40447	1.12259	5.4051	1.17177	5.40385	1.16879
	5.40843	0.599682	5.40905	0.905037	5.40947	1.00607	5.40843	1.19817	5.40738	0.944972	5.4078	1.12677	5.40843	1.18124	5.40718	1.17522
	5.41177	0.606775	5.41238	0.912666	5.4128	1.01173	5.41177	1.20413	5.41072	0.953078	5.41113	1.13088	5.41177	1.19054	5.41052	1.18166
	5.4151	0.613928	5.41572	0.920296	5.41613	1.01745	5.4151	1.21015	5.41405	0.961185	5.41447	1.13499	5.4151	1.19966	5.41385	1.1881
	5.41843	0.621021	5.41905	0.927925	5.41947	1.02311	5.41843	1.21611	5.41738	0.969231	5.4178	1.13899	5.41843	1.20866	5.41718	1.19454
	5.42177	0.628173	5.42238	0.935614	5.4228	1.02872	5.42177	1.22213	5.42072	0.977218	5.42113	1.14292	5.42177	1.21742	5.42052	1.20103
	5.4251	0.635326	5.42572	0.943422	5.42613	1.03438	5.4251	1.22821	5.42405	0.985146	5.42447	1.14679	5.4251	1.22601	5.42385	1.20753
	5.42843	0.642538	5.42905	0.951231	5.42947	1.04004	5.42843	1.23423	5.42738	0.993073	5.4278	1.15055	5.42843	1.23441	5.42718	1.21403
	5.43177	0.64981	5.43238	0.959039	5.4328	1.04564	5.43177	1.24025	5.43072	1.00088	5.43113	1.15424	5.43177	1.24264	5.43052	1.22052
	5.4351	0.657082	5.43572	0.966907	5.43613	1.05131	5.4351	1.24633	5.43405	1.00869	5.43447	1.15782	5.4351	1.25068	5.43385	1.22696
	5.43843	0.664473	5.43905	0.974834	5.43947	1.05685	5.43843	1.25241	5.43738	1.01644	5.4378	1.16128	5.43843	1.25861	5.43718	1.23334
	5.44177	0.671804	5.44238	0.982761	5.4428	1.06245	5.44177	1.25843	5.44072	1.02419	5.44113	1.16467	5.44177	1.26636	5.44052	1.23972
	5.4451	0.679195	5.44572	0.990629	5.44613	1.068	5.4451	1.26457	5.44405	1.03188	5.44447	1.16801	5.4451	1.27399	5.44385	1.24609
	5.44843	0.686586	5.44905	0.998557	5.44947	1.07348	5.44843	1.27065	5.44738	1.03956	5.4478	1.17129	5.44843	1.2815	5.44718	1.25241
	5.45177	0.693977	5.45238	1.00648	5.4528	1.07896	5.45177	1.27673	5.45072	1.04725	5.45113	1.17463	5.45177	1.28901	5.45052	1.25879
	5.4551	0.701308	5.45572	1.01447	5.45613	1.08445	5.4551	1.28281	5.45405	1.05494	5.45447	1.17791	5.4551	1.29634	5.45385	1.26517
	5.45843	0.70858	5.45905	1.02246	5.45947	1.08993	5.45843	1.28889	5.45738	1.06257	5.4578	1.18119	5.45843	1.30367	5.45718	1.27155
	5.46177	0.715792	5.46238	1.03045	5.4628	1.09535	5.46177	1.29497	5.46072	1.0702	5.46113	1.1844	5.46177	1.31094	5.46052	1.27798
	5.4651	0.722945	5.46572	1.03849	5.46613	1.10084	5.4651	1.30111	5.46405	1.07783	5.46447	1.18762	5.4651	1.31816	5.46385	1.28442
	5.46843	0.730097	5.46905	1.0466	5.46947	1.10632	5.46843	1.30725	5.46738	1.0854	5.4678	1.19072	5.46843	1.32537	5.46718	1.29086
	5.47177	0.73725	5.47238	1.0547	5.4728	1.11181	5.47177	1.31333	5.47072	1.09291	5.47113	1.1937	5.47177	1.33246	5.47052	1.2973
	5.4751	0.744402	5.47572	1.06287	5.47613	1.11729	5.4751	1.31947	5.47405	1.10042	5.47447	1.19662	5.4751	1.3395	5.47385	1.30373
	5.47843	0.751555	5.47905	1.0711	5.47947	1.12277	5.47843	1.32561	5.47738	1.10787	5.4778	1.19931	5.47843	1.34653	5.47718	1.31017
	5.48177	0.758767	5.48238	1.07944	5.4828	1.1282	5.48177	1.33181	5.48072	1.11526	5.48113	1.20187	5.48177	1.35344	5.48052	1.31655
	5.4851	0.76592	5.48572	1.0879	5.48613	1.13362	5.4851	1.33795	5.48405	1.12271	5.48447	1.20425	5.4851	1.3603	5.48385	1.32287
	5.48843	0.773072	5.48905	1.09643	5.48947	1.13904	5.48843	1.34414	5.48738	1.13004	5.4878	1.20658	5.48843	1.36703	5.48718	1.32918
	5.49177	0.780225	5.49238	1.10513	5.4928	1.14441	5.49177	1.35034	5.49072	1.13744	5.49113	1.20872	5.49177	1.37365	5.49052	1.33544
	5.4951	0.787377	5.49572	1.11395	5.49613	1.14977	5.4951	1.35654	5.49405	1.14471	5.49447	1.21081	5.4951	1.38021	5.49385	1.3417
	5.49843	0.79447	5.49905	1.12289	5.49947	1.1552	5.49843	1.36274	5.49738	1.15204	5.4978	1.21289	5.49843	1.38658	5.49718	1.34796
	5.50177	0.801504	5.50238	1.13201	5.5028	1.16056	5.50177	1.36894	5.50072	1.15931	5.50113	1.21492	5.50177	1.39284	5.50052	1.3541
	5.5051	0.808537	5.50572	1.14131	5.50613	1.16605	5.5051	1.3752	5.50405	1.16652	5.50447	1.21689	5.5051	1.39898	5.50385	1.3603
	5.50843	0.815511	5.50905	1.15073	5.50947	1.17147	5.50843	1.38146	5.50738	1.17373	5.5078	1.21886	5.50843	1.405	5.50718	1.36644
	5.51177	0.822425	5.51238	1.16026	5.5128	1.17695	5.51177	1.38777	5.51072	1.18089	5.51113	1.22088	5.51177	1.41084	5.51052	1.37258
	5.5151	0.829279	5.51572	1.16998	5.51613	1.18244	5.5151	1.39409	5.51405	1.18798	5.51447	1.22279	5.5151	1.4165	5.51385	1.37872
	5.51843	0.836134	5.51905	1.17981	5.51947	1.18786	5.51843	1.40047	5.51738	1.19495	5.5178	1.2247	5.51843	1.42205	5.51718	1.38485
	5.52177	0.842988	5.52238	1.18983	5.5228	1.19328	5.52177	1.40691	5.52072	1.20187	5.52113	1.22654	5.52177	1.42747	5.52052	1.39093
	5.5251	0.849783	5.52572	1.1999	5.52613	1.19859	5.5251	1.4134	5.52405	1.20872	5.52447	1.22839	5.5251	1.43278	5.52385	1.39701
	5.52843	0.856638	5.52905	1.21009	5.52947	1.20389	5.52843	1.4199	5.52738	1.2154	5.5278	1.23012	5.52843	1.4379	5.52718	1.40309
	5.53177	0.863433	5.53238	1.22041	5.5328	1.20914	5.53177	1.42646	5.53072	1.22195	5.53113	1.23185	5.53177	1.44291	5.53052	1.40917
	5.5351	0.870228	5.53572	1.23084	5.53613	1.21427	5.5351	1.43296	5.53405	1.22839	5.53447	1.23358	5.5351	1.44786	5.53385	1.41525
	5.53843	0.877023	5.53905	1.24127	5.53947	1.21939	5.53843	1.43957	5.53738	1.23453	5.5378	1.23525	5.53843	1.45274	5.53718	1.42133
	5.54177	0.883758	5.54238	1.25176	5.5428	1.22452	5.54177	1.44613	5.54072	1.24055	5.54113	1.23692	5.54177	1.45751	5.54052	1.42747
	5.5451	0.890493	5.54572	1.26225	5.54613	1.22964	5.5451	1.45268	5.54405	1.24627	5.54447	1.23852	5.5451	1.46228	5.54385	1.43361
	5.54843	0.897229	5.54905	1.27274	5.54947	1.23483	5.54843	1.45924	5.54738	1.25176	5.5478	1.24019	5.54843	1.46693	5.54718	1.43975
	5.55177	0.903904	5.55238	1.28317	5.5528	1.24002	5.55177	1.46574	5.55072	1.257	5.55113	1.24186	5.55177	1.47158	5.55052	1.44589
	5.5551	0.910521	5.55572	1.29354	5.55613	1.24526	5.5551	1.47223	5.55405	1.26195	5.55447	1.24353	5.5551	1.47611	5.55385	1.45203
	5.55843	0.917137	5.55905	1.30379	5.55947	1.25062	5.55843	1.47873	5.55738	1.2666	5.5578	1.24526	5.55843	1.48058	5.55718	1.45811
	5.56177	0.923753	5.56238	1.31387	5.5628	1.25605	5.56177	1.48523	5.56072	1.27089	5.56113	1.24699	5.56177	1.48499	5.56052	1.46419
	5.5651	0.930309	5.56572	1.32388	5.56613	1.26153	5.5651	1.49173	5.56405	1.27488	5.56447	1.24872	5.5651	1.48934	5.56385	1.47021
	5.56843	0.936866	5.56905	1.33365	5.56947	1.26702	5.56843	1.49822	5.56738	1.27852	5.5678	1.25045	5.56843	1.49369	5.56718	1.47623
	5.57177	0.943422	5.57238	1.34331	5.5728	1.2725	5.57177	1.50472	5.57072	1.2818	5.57113	1.25223	5.57177	1.49804	5.57052	1.48213
	5.5751	0.94986	5.57572	1.35279	5.57613	1.27798	5.5751	1.51122	5.57405	1.28472	5.57447	1.25408	5.5751	1.50234	5.57385	1.48803
	5.57843	0.956297	5.57905	1.36214	5.57947	1.28347	5.57843	1.51777	5.57738	1.28728	5.5778	1.25593	5.57843	1.50663	5.57718	1.49381
	5.58177	0.962734	5.58238	1.37132	5.5828	1.28895	5.58177	1.52439	5.58072	1.28955	5.58113	1.25784	5.58177	1.51098	5.58052	1.49965
	5.5851	0.969052	5.58572	1.38038	5.58613	1.29437	5.5851	1.531	5.58405	1.29139	5.58447	1.25974	5.5851	1.51527	5.58385	1.50543
	5.58843	0.97543	5.58905	1.38927	5.58947	1.29974	5.58843	1.53768	5.58738	1.29294	5.5878	1.26177	5.58843	1.51956	5.58718	1.51116
	5.59177	0.981748	5.59238	1.39791	5.5928	1.3051	5.59177	1.54436	5.59072	1.29426	5.59113	1.2638	5.59177	1.52385	5.59052	1.51688
	5.5951	0.988007	5.59572	1.40637	5.59613	1.31041	5.5951	1.55103	5.59405	1.29527	5.59447	1.26588	5.5951	1.52808	5.59385	1.52254
	5.59843	0.994325	5.59905	1.41448	5.59947	1.31571	5.59843	1.55777	5.59738	1.29604	5.5978	1.26809	5.59843	1.5322	5.59718	1.5282
	5.60177	1.00058	5.60238	1.42229	5.6028	1.32096	5.60177	1.56444	5.60072	1.29664	5.60113	1.27023	5.60177	1.53631	5.60052	1.53381
	5.6051	1.0069	5.60572	1.42968	5.60613	1.32626	5.6051	1.57112	5.60405	1.297	5.60447	1.27244	5.6051	1.5403	5.60385	1.53935
	5.60843	1.01316	5.60905	1.43665	5.60947	1.33151	5.60843	1.57779	5.60738	1.29718	5.6078	1.2747	5.60843	1.54424	5.60718	1.54483
	5.61177	1.01954	5.61238	1.44315	5.6128	1.33675	5.61177	1.58447	5.61072	1.29712	5.61113	1.27691	5.61177	1.54817	5.61052	1.5502
	5.6151	1.02586	5.61572	1.44911	5.61613	1.34194	5.6151	1.59109	5.61405	1.29682	5.61447	1.27912	5.6151	1.55205	5.61385	1.5555
	5.61843	1.03223	5.61905	1.45465	5.61947	1.34712	5.61843	1.59776	5.61738	1.2964	5.6178	1.28132	5.61843	1.55598	5.61718	1.56075
	5.62177	1.03861	5.62238	1.45966	5.6228	1.35219	5.62177	1.6045	5.62072	1.29586	5.62113	1.28353	5.62177	1.55985	5.62052	1.56587
	5.6251	1.04499	5.62572	1.46431	5.62613	1.35714	5.6251	1.61123	5.62405	1.29515	5.62447	1.28573	5.6251	1.56373	5.62385	1.57094
	5.62843	1.05137	5.62905	1.46854	5.62947	1.36203	5.62843	1.61803	5.62738	1.29437	5.6278	1.288	5.62843	1.56766	5.62718	1.57595
	5.63177	1.05774	5.63238	1.47241	5.6328	1.36679	5.63177	1.62488	5.63072	1.29354	5.63113	1.29032	5.63177	1.57154	5.63052	1.58089
	5.6351	1.06412	5.63572	1.47599	5.63613	1.37144	5.6351	1.63174	5.63405	1.29271	5.63447	1.29277	5.6351	1.57547	5.63385	1.58584
	5.63843	1.07038	5.63905	1.47921	5.63947	1.37591	5.63843	1.63865	5.63738	1.29193	5.6378	1.29527	5.63843	1.57934	5.63718	1.59073
	5.64177	1.0767	5.64238	1.48207	5.6428	1.38038	5.64177	1.64557	5.64072	1.29128	5.64113	1.29783	5.64177	1.58316	5.64052	1.59556
	5.6451	1.08296	5.64572	1.48463	5.64613	1.38468	5.6451	1.65248	5.64405	1.29068	5.64447	1.30051	5.6451	1.58691	5.64385	1.60038
	5.64843	1.08916	5.64905	1.4869	5.64947	1.38897	5.64843	1.65933	5.64738	1.29014	5.6478	1.30332	5.64843	1.59067	5.64718	1.60515
	5.65177	1.09535	5.65238	1.48886	5.6528	1.39326	5.65177	1.66625	5.65072	1.28978	5.65113	1.30612	5.65177	1.59431	5.65052	1.60986
	5.6551	1.10149	5.65572	1.49053	5.65613	1.39749	5.6551	1.6731	5.65405	1.28949	5.65447	1.30898	5.6551	1.59794	5.65385	1.61451
	5.65843	1.10769	5.65905	1.49196	5.65947	1.40172	5.65843	1.67996	5.65738	1.28931	5.6578	1.3119	5.65843	1.60158	5.65718	1.61904
	5.66177	1.11395	5.66238	1.49322	5.6628	1.40601	5.66177	1.68675	5.66072	1.28925	5.66113	1.31488	5.66177	1.60515	5.66052	1.62345
	5.6651	1.12027	5.66572	1.49429	5.66613	1.41025	5.6651	1.69355	5.66405	1.28925	5.66447	1.31786	5.6651	1.60873	5.66385	1.62774
	5.66843	1.12659	5.66905	1.4953	5.66947	1.41454	5.66843	1.70028	5.66738	1.28943	5.6678	1.3209	5.66843	1.61237	5.66718	1.63192
	5.67177	1.13302	5.67238	1.49626	5.6728	1.41889	5.67177	1.70702	5.67072	1.28967	5.67113	1.324	5.67177	1.616	5.67052	1.63603
	5.6751	1.13952	5.67572	1.49727	5.67613	1.42318	5.6751	1.71375	5.67405	1.29008	5.67447	1.32716	5.6751	1.61976	5.67385	1.63996
	5.67843	1.14602	5.67905	1.49822	5.67947	1.42741	5.67843	1.72043	5.67738	1.29062	5.6778	1.33049	5.67843	1.62351	5.67718	1.64384
	5.68177	1.15258	5.68238	1.4993	5.6828	1.43164	5.68177	1.7271	5.68072	1.29139	5.68113	1.33389	5.68177	1.62733	5.68052	1.64765
	5.6851	1.15907	5.68572	1.50037	5.68613	1.43576	5.6851	1.73372	5.68405	1.29229	5.68447	1.33741	5.6851	1.63126	5.68385	1.65141
	5.68843	1.16557	5.68905	1.5015	5.68947	1.43981	5.68843	1.74028	5.68738	1.29342	5.6878	1.34104	5.68843	1.63519	5.68718	1.6551
	5.69177	1.17201	5.69238	1.50275	5.6928	1.4438	5.69177	1.74677	5.69072	1.29479	5.69113	1.34474	5.69177	1.63925	5.69052	1.6588
	5.6951	1.17838	5.69572	1.504	5.69613	1.44768	5.6951	1.75321	5.69405	1.29634	5.69447	1.3485	5.6951	1.6433	5.69385	1.66237
	5.69843	1.18476	5.69905	1.50532	5.69947	1.45143	5.69843	1.75953	5.69738	1.29807	5.6978	1.35225	5.69843	1.64735	5.69718	1.66589
	5.70177	1.19108	5.70238	1.50669	5.7028	1.45513	5.70177	1.76573	5.70072	1.30004	5.70113	1.35607	5.70177	1.65147	5.70052	1.66935
	5.7051	1.19734	5.70572	1.50812	5.70613	1.4587	5.7051	1.77193	5.70405	1.30224	5.70447	1.35982	5.7051	1.65558	5.70385	1.67274
	5.70843	1.20354	5.70905	1.50967	5.70947	1.46222	5.70843	1.77801	5.70738	1.30463	5.7078	1.36352	5.70843	1.65963	5.70718	1.67602
	5.71177	1.20974	5.71238	1.51134	5.7128	1.46574	5.71177	1.78403	5.71072	1.30719	5.71113	1.36709	5.71177	1.66368	5.71052	1.67918
	5.7151	1.21599	5.71572	1.51312	5.71613	1.46919	5.7151	1.79005	5.71405	1.30999	5.71447	1.37067	5.7151	1.66768	5.71385	1.68228
	5.71843	1.22225	5.71905	1.51503	5.71947	1.47259	5.71843	1.79607	5.71738	1.31297	5.7178	1.37413	5.71843	1.67167	5.71718	1.68526
	5.72177	1.22857	5.72238	1.51706	5.7228	1.47599	5.72177	1.80215	5.72072	1.31613	5.72113	1.37758	5.72177	1.67561	5.72052	1.68812
	5.7251	1.23489	5.72572	1.5192	5.72613	1.47933	5.7251	1.80829	5.72405	1.31947	5.72447	1.38098	5.7251	1.67954	5.72385	1.69092
	5.72843	1.24133	5.72905	1.52153	5.72947	1.48261	5.72843	1.81448	5.72738	1.32298	5.7278	1.38438	5.72843	1.68353	5.72718	1.69361
	5.73177	1.24782	5.73238	1.52397	5.7328	1.48582	5.73177	1.82074	5.73072	1.32662	5.73113	1.38772	5.73177	1.68753	5.73052	1.69623
	5.7351	1.25438	5.73572	1.52653	5.73613	1.48898	5.7351	1.827	5.73405	1.33038	5.73447	1.39105	5.7351	1.69152	5.73385	1.69873
	5.73843	1.261	5.73905	1.5291	5.73947	1.49208	5.73843	1.83326	5.73738	1.33431	5.7378	1.39445	5.73843	1.69557	5.73718	1.70118
	5.74177	1.26767	5.74238	1.53178	5.7428	1.49506	5.74177	1.83952	5.74072	1.33824	5.74113	1.39785	5.74177	1.69963	5.74052	1.7035
	5.7451	1.27429	5.74572	1.53446	5.74613	1.49804	5.7451	1.84566	5.74405	1.34236	5.74447	1.40131	5.7451	1.70374	5.74385	1.70577
	5.74843	1.28096	5.74905	1.53708	5.74947	1.50096	5.74843	1.85168	5.74738	1.34653	5.7478	1.40476	5.74843	1.70779	5.74718	1.70791
	5.75177	1.28752	5.75238	1.53971	5.7528	1.50383	5.75177	1.85764	5.75072	1.3507	5.75113	1.40828	5.75177	1.71179	5.75052	1.70994
	5.7551	1.29414	5.75572	1.54233	5.75613	1.50663	5.7551	1.86342	5.75405	1.35499	5.75447	1.4118	5.7551	1.71572	5.75385	1.71191
	5.75843	1.30063	5.75905	1.54483	5.75947	1.50943	5.75843	1.86908	5.75738	1.35934	5.7578	1.41531	5.75843	1.71959	5.75718	1.71369
	5.76177	1.30713	5.76238	1.5474	5.7628	1.51217	5.76177	1.87469	5.76072	1.36369	5.76113	1.41883	5.76177	1.72341	5.76052	1.71542
	5.7651	1.31363	5.76572	1.54984	5.76613	1.51491	5.7651	1.88017	5.76405	1.36805	5.76447	1.42229	5.7651	1.72716	5.76385	1.71703
	5.76843	1.32006	5.76905	1.55234	5.76947	1.51765	5.76843	1.88565	5.76738	1.37234	5.7678	1.42574	5.76843	1.73086	5.76718	1.71852
	5.77177	1.3265	5.77238	1.55485	5.7728	1.5204	5.77177	1.89108	5.77072	1.37657	5.77113	1.42914	5.77177	1.7345	5.77052	1.71995
	5.7751	1.33288	5.77572	1.55735	5.77613	1.52308	5.7751	1.8965	5.77405	1.38068	5.77447	1.43242	5.7751	1.73819	5.77385	1.72126
	5.77843	1.33926	5.77905	1.55991	5.77947	1.52576	5.77843	1.90192	5.77738	1.38474	5.7778	1.43576	5.77843	1.74183	5.77718	1.72251
	5.78177	1.34557	5.78238	1.56242	5.7828	1.52838	5.78177	1.90729	5.78072	1.38861	5.78113	1.43903	5.78177	1.74546	5.78052	1.72371
	5.7851	1.35183	5.78572	1.56492	5.78613	1.53095	5.7851	1.91265	5.78405	1.39242	5.78447	1.44231	5.7851	1.7491	5.78385	1.72478
	5.78843	1.35809	5.78905	1.56748	5.78947	1.53351	5.78843	1.91802	5.78738	1.39606	5.7878	1.44565	5.78843	1.75273	5.78718	1.72579
	5.79177	1.36423	5.79238	1.56993	5.7928	1.53595	5.79177	1.92338	5.79072	1.39958	5.79113	1.44899	5.79177	1.75637	5.79052	1.72681
	5.7951	1.37037	5.79572	1.57243	5.79613	1.53834	5.7951	1.92863	5.79405	1.40297	5.79447	1.45245	5.7951	1.76001	5.79385	1.72776
	5.79843	1.37645	5.79905	1.57481	5.79947	1.54054	5.79843	1.93381	5.79738	1.40619	5.7978	1.4559	5.79843	1.76358	5.79718	1.72871
	5.80177	1.38253	5.80238	1.5772	5.8028	1.54263	5.80177	1.93894	5.80072	1.40935	5.80113	1.45942	5.80177	1.76722	5.80052	1.72961
	5.8051	1.38861	5.80572	1.57958	5.80613	1.54459	5.8051	1.94395	5.80405	1.41233	5.80447	1.46294	5.8051	1.77079	5.80385	1.73044
	5.80843	1.39463	5.80905	1.58191	5.80947	1.54644	5.80843	1.94889	5.80738	1.41519	5.8078	1.46645	5.80843	1.77437	5.80718	1.73128
	5.81177	1.40065	5.81238	1.58423	5.8128	1.54817	5.81177	1.95366	5.81072	1.41793	5.81113	1.46991	5.81177	1.77795	5.81052	1.73205
	5.8151	1.40673	5.81572	1.5865	5.81613	1.54972	5.8151	1.95825	5.81405	1.42056	5.81447	1.47337	5.8151	1.78152	5.81385	1.73277
	5.81843	1.41275	5.81905	1.58876	5.81947	1.55121	5.81843	1.96278	5.81738	1.42306	5.8178	1.47676	5.81843	1.78504	5.81718	1.73342
	5.82177	1.41883	5.82238	1.59097	5.8228	1.55258	5.82177	1.96719	5.82072	1.42545	5.82113	1.4801	5.82177	1.78856	5.82052	1.73402
	5.8251	1.42491	5.82572	1.59317	5.82613	1.55395	5.8251	1.97142	5.82405	1.42777	5.82447	1.48338	5.8251	1.79201	5.82385	1.73455
	5.82843	1.43093	5.82905	1.59538	5.82947	1.5552	5.82843	1.9756	5.82738	1.42998	5.8278	1.48666	5.82843	1.79541	5.82718	1.73497
	5.83177	1.43695	5.83238	1.59752	5.8328	1.5564	5.83177	1.97971	5.83072	1.43218	5.83113	1.48994	5.83177	1.79875	5.83052	1.73533
	5.8351	1.44297	5.83572	1.59961	5.83613	1.55753	5.8351	1.9837	5.83405	1.43439	5.83447	1.49322	5.8351	1.80203	5.83385	1.73563
	5.83843	1.44899	5.83905	1.60164	5.83947	1.55866	5.83843	1.9877	5.83738	1.43653	5.8378	1.49655	5.83843	1.80513	5.83718	1.73593
	5.84177	1.45489	5.84238	1.6036	5.8428	1.55979	5.84177	1.99157	5.84072	1.43874	5.84113	1.49995	5.84177	1.80817	5.84052	1.73616
	5.8451	1.46085	5.84572	1.60557	5.84613	1.56087	5.8451	1.9955	5.84405	1.441	5.84447	1.50341	5.8451	1.81109	5.84385	1.7364
	5.84843	1.46675	5.84905	1.60748	5.84947	1.56194	5.84843	1.99938	5.84738	1.44333	5.8478	1.50698	5.84843	1.81395	5.84718	1.7367
	5.85177	1.47265	5.85238	1.60933	5.8528	1.56301	5.85177	2.00319	5.85072	1.44565	5.85113	1.51062	5.85177	1.81669	5.85052	1.73706
	5.8551	1.47855	5.85572	1.61111	5.85613	1.56415	5.8551	2.00701	5.85405	1.44804	5.85447	1.51438	5.8551	1.81931	5.85385	1.73748
	5.85843	1.48445	5.85905	1.61284	5.85947	1.56522	5.85843	2.01082	5.85738	1.45042	5.8578	1.51819	5.85843	1.82188	5.85718	1.73795
	5.86177	1.49041	5.86238	1.61457	5.8628	1.56635	5.86177	2.01464	5.86072	1.45292	5.86113	1.522	5.86177	1.82426	5.86052	1.73849
	5.8651	1.49643	5.86572	1.6163	5.86613	1.56742	5.8651	2.01839	5.86405	1.45543	5.86447	1.52594	5.8651	1.82664	5.86385	1.73897
	5.86843	1.50245	5.86905	1.61797	5.86947	1.56856	5.86843	2.02209	5.86738	1.45799	5.8678	1.52993	5.86843	1.82885	5.86718	1.7395
	5.87177	1.50847	5.87238	1.61958	5.8728	1.56969	5.87177	2.02578	5.87072	1.46061	5.87113	1.53399	5.87177	1.831	5.87052	1.73998
	5.8751	1.51449	5.87572	1.62119	5.87613	1.57076	5.8751	2.02942	5.87405	1.46329	5.87447	1.5381	5.8751	1.83308	5.87385	1.7404
	5.87843	1.52051	5.87905	1.62274	5.87947	1.57183	5.87843	2.03305	5.87738	1.4661	5.8778	1.54227	5.87843	1.83505	5.87718	1.74081
	5.88177	1.52653	5.88238	1.62429	5.8828	1.57285	5.88177	2.03657	5.88072	1.46896	5.88113	1.54644	5.88177	1.83696	5.88052	1.74111
	5.8851	1.53255	5.88572	1.62584	5.88613	1.57386	5.8851	2.04009	5.88405	1.47188	5.88447	1.55067	5.8851	1.83886	5.88385	1.74147
	5.88843	1.53846	5.88905	1.62739	5.88947	1.57487	5.88843	2.0436	5.88738	1.47492	5.8878	1.55497	5.88843	1.84071	5.88718	1.74177
	5.89177	1.54436	5.89238	1.62894	5.8928	1.57583	5.89177	2.047	5.89072	1.47802	5.89113	1.55926	5.89177	1.84256	5.89052	1.74206
	5.8951	1.55014	5.89572	1.63043	5.89613	1.57678	5.8951	2.05046	5.89405	1.48129	5.89447	1.56355	5.8951	1.84441	5.89385	1.74248
	5.89843	1.55586	5.89905	1.63192	5.89947	1.57773	5.89843	2.05386	5.89738	1.48463	5.8978	1.56784	5.89843	1.84619	5.89718	1.7429
	5.90177	1.56146	5.90238	1.63341	5.9028	1.57869	5.90177	2.05731	5.90072	1.48803	5.90113	1.57207	5.90177	1.84804	5.90052	1.7435
	5.9051	1.56707	5.90572	1.6349	5.90613	1.5797	5.9051	2.06077	5.90405	1.49161	5.90447	1.5763	5.9051	1.84989	5.90385	1.74409
	5.90843	1.57261	5.90905	1.63633	5.90947	1.58077	5.90843	2.06429	5.90738	1.49524	5.9078	1.58054	5.90843	1.85168	5.90718	1.74481
	5.91177	1.57803	5.91238	1.63788	5.9128	1.58185	5.91177	2.0678	5.91072	1.499	5.91113	1.58471	5.91177	1.85341	5.91052	1.74564
	5.9151	1.58346	5.91572	1.63937	5.91613	1.58292	5.9151	2.07138	5.91405	1.50287	5.91447	1.58882	5.9151	1.85513	5.91385	1.74654
	5.91843	1.58888	5.91905	1.64092	5.91947	1.58405	5.91843	2.07508	5.91738	1.50687	5.9178	1.59293	5.91843	1.8568	5.91718	1.74749
	5.92177	1.59425	5.92238	1.64247	5.9228	1.58525	5.92177	2.07877	5.92072	1.51092	5.92113	1.59705	5.92177	1.85835	5.92052	1.7485
	5.9251	1.59967	5.92572	1.64407	5.92613	1.58644	5.9251	2.08259	5.92405	1.51515	5.92447	1.60116	5.9251	1.8599	5.92385	1.74952
	5.92843	1.60503	5.92905	1.64574	5.92947	1.58769	5.92843	2.08646	5.92738	1.51944	5.9278	1.60527	5.92843	1.86133	5.92718	1.75065
	5.93177	1.6104	5.93238	1.64741	5.9328	1.58894	5.93177	2.09033	5.93072	1.52385	5.93113	1.60939	5.93177	1.86276	5.93052	1.75178
	5.9351	1.61576	5.93572	1.64914	5.93613	1.59025	5.9351	2.09427	5.93405	1.52838	5.93447	1.6135	5.9351	1.86414	5.93385	1.75297
	5.93843	1.62113	5.93905	1.65093	5.93947	1.59162	5.93843	2.09826	5.93738	1.53303	5.9378	1.61761	5.93843	1.86545	5.93718	1.75428
	5.94177	1.62649	5.94238	1.65272	5.9428	1.59305	5.94177	2.1022	5.94072	1.53774	5.94113	1.62178	5.94177	1.8667	5.94052	1.7556
	5.9451	1.6318	5.94572	1.65462	5.94613	1.5946	5.9451	2.10607	5.94405	1.54257	5.94447	1.62596	5.9451	1.86795	5.94385	1.75709
	5.94843	1.63704	5.94905	1.65665	5.94947	1.59621	5.94843	2.10994	5.94738	1.54746	5.9478	1.63025	5.94843	1.86914	5.94718	1.75858
	5.95177	1.64235	5.95238	1.6588	5.9528	1.59794	5.95177	2.1137	5.95072	1.5524	5.95113	1.63454	5.95177	1.87021	5.95052	1.76018
	5.9551	1.64753	5.95572	1.66106	5.95613	1.59979	5.9551	2.11746	5.95405	1.55741	5.95447	1.63889	5.9551	1.87129	5.95385	1.76185
	5.95843	1.65278	5.95905	1.66351	5.95947	1.60176	5.95843	2.12115	5.95738	1.56254	5.9578	1.6433	5.95843	1.87224	5.95718	1.76352
	5.96177	1.65796	5.96238	1.66607	5.9628	1.60384	5.96177	2.12479	5.96072	1.56766	5.96113	1.64777	5.96177	1.87314	5.96052	1.76525
	5.9651	1.66309	5.96572	1.66869	5.96613	1.60611	5.9651	2.12836	5.96405	1.57285	5.96447	1.6523	5.9651	1.87397	5.96385	1.76704
	5.96843	1.66827	5.96905	1.67137	5.96947	1.60849	5.96843	2.13194	5.96738	1.57809	5.9678	1.65689	5.96843	1.87469	5.96718	1.76883
	5.97177	1.67334	5.97238	1.67406	5.9728	1.61105	5.97177	2.13557	5.97072	1.5834	5.97113	1.66154	5.97177	1.87534	5.97052	1.77068
	5.9751	1.67847	5.97572	1.6768	5.97613	1.61368	5.9751	2.13915	5.97405	1.58876	5.97447	1.66619	5.9751	1.87588	5.97385	1.77246
	5.97843	1.68353	5.97905	1.67948	5.97947	1.61636	5.97843	2.14279	5.97738	1.59419	5.9778	1.67096	5.97843	1.87641	5.97718	1.77431
	5.98177	1.68854	5.98238	1.6821	5.9828	1.61916	5.98177	2.14642	5.98072	1.59967	5.98113	1.67572	5.98177	1.87683	5.98052	1.77622
	5.9851	1.69349	5.98572	1.68473	5.98613	1.62196	5.9851	2.15012	5.98405	1.60521	5.98447	1.68055	5.9851	1.87725	5.98385	1.77813
	5.98843	1.69843	5.98905	1.68729	5.98947	1.62476	5.98843	2.15375	5.98738	1.61082	5.9878	1.68544	5.98843	1.87761	5.98718	1.78009
	5.99177	1.70338	5.99238	1.68985	5.9928	1.62756	5.99177	2.15745	5.99072	1.61648	5.99113	1.69039	5.99177	1.8779	5.99052	1.78212
	5.9951	1.70827	5.99572	1.69253	5.99613	1.63037	5.9951	2.16109	5.99405	1.62214	5.99447	1.69539	5.9951	1.87814	5.99385	1.78421
	5.99843	1.71316	5.99905	1.69522	5.99947	1.63323	5.99843	2.16466	5.99738	1.62792	5.9978	1.70046	5.99843	1.87838	5.99718	1.78629
	6.00177	1.71804	6.00238	1.69802	6.0028	1.63609	6.00177	2.16824	6.00072	1.63376	6.00113	1.70553	6.00177	1.8785	6.00052	1.7885
	6.0051	1.72293	6.00572	1.70094	6.00613	1.63895	6.0051	2.17175	6.00405	1.6396	6.00447	1.71065	6.0051	1.87856	6.00385	1.79064
	6.00843	1.72782	6.00905	1.70392	6.00947	1.64193	6.00843	2.17521	6.00738	1.64557	6.0078	1.71578	6.00843	1.87856	6.00718	1.79285
	6.01177	1.73259	6.01238	1.70708	6.0128	1.64497	6.01177	2.17861	6.01072	1.65159	6.01113	1.72091	6.01177	1.8785	6.01052	1.79505
	6.0151	1.73742	6.01572	1.71024	6.01613	1.64807	6.0151	2.18201	6.01405	1.65766	6.01447	1.72609	6.0151	1.87844	6.01385	1.79726
	6.01843	1.74212	6.01905	1.71351	6.01947	1.65129	6.01843	2.18529	6.01738	1.66386	6.0178	1.73134	6.01843	1.87826	6.01718	1.79946
	6.02177	1.74677	6.02238	1.71685	6.0228	1.65462	6.02177	2.18856	6.02072	1.67006	6.02113	1.73658	6.02177	1.87808	6.02052	1.80161
	6.0251	1.75136	6.02572	1.72025	6.02613	1.65808	6.0251	2.19178	6.02405	1.67638	6.02447	1.74195	6.0251	1.87796	6.02385	1.80382
	6.02843	1.75595	6.02905	1.72377	6.02947	1.66166	6.02843	2.19494	6.02738	1.68282	6.0278	1.74737	6.02843	1.87778	6.02718	1.80608
	6.03177	1.76042	6.03238	1.72728	6.0328	1.66529	6.03177	2.1981	6.03072	1.68926	6.03113	1.75285	6.03177	1.87773	6.03052	1.80835
	6.0351	1.76495	6.03572	1.73092	6.03613	1.66911	6.0351	2.20114	6.03405	1.69587	6.03447	1.75846	6.0351	1.87767	6.03385	1.81067
	6.03843	1.76942	6.03905	1.73467	6.03947	1.67304	6.03843	2.20412	6.03738	1.70255	6.0378	1.76412	6.03843	1.87767	6.03718	1.81311
	6.04177	1.77389	6.04238	1.73861	6.0428	1.6771	6.04177	2.2071	6.04072	1.70934	6.04113	1.7699	6.04177	1.87767	6.04052	1.81556
	6.0451	1.77842	6.04572	1.74266	6.04613	1.68121	6.0451	2.21002	6.04405	1.71632	6.04447	1.7758	6.0451	1.87767	6.04385	1.81806
	6.04843	1.78289	6.04905	1.74689	6.04947	1.6855	6.04843	2.21288	6.04738	1.72335	6.0478	1.78176	6.04843	1.87767	6.04718	1.82062
	6.05177	1.78742	6.05238	1.7513	6.0528	1.68991	6.05177	2.21574	6.05072	1.7305	6.05113	1.78772	6.05177	1.87761	6.05052	1.82325
	6.0551	1.79189	6.05572	1.75595	6.05613	1.69438	6.0551	2.21848	6.05405	1.73771	6.05447	1.7938	6.0551	1.87749	6.05385	1.82593
	6.05843	1.79636	6.05905	1.76084	6.05947	1.69897	6.05843	2.22117	6.05738	1.74505	6.0578	1.79988	6.05843	1.87731	6.05718	1.82861
	6.06177	1.80078	6.06238	1.76591	6.0628	1.70362	6.06177	2.22373	6.06072	1.7525	6.06113	1.80602	6.06177	1.87707	6.06052	1.83135
	6.0651	1.80519	6.06572	1.77115	6.06613	1.70833	6.0651	2.22623	6.06405	1.76001	6.06447	1.81216	6.0651	1.87677	6.06385	1.83409
	6.06843	1.80948	6.06905	1.77658	6.06947	1.71316	6.06843	2.22862	6.06738	1.76752	6.0678	1.81842	6.06843	1.87647	6.06718	1.83684
	6.07177	1.81377	6.07238	1.78224	6.0728	1.71804	6.07177	2.23088	6.07072	1.77515	6.07113	1.8248	6.07177	1.87618	6.07052	1.83964
	6.0751	1.81794	6.07572	1.78802	6.07613	1.72293	6.0751	2.23309	6.07405	1.78272	6.07447	1.83123	6.0751	1.87588	6.07385	1.8425
	6.07843	1.82217	6.07905	1.79398	6.07947	1.72788	6.07843	2.23517	6.07738	1.79034	6.0778	1.83773	6.07843	1.87564	6.07718	1.84536
	6.08177	1.82629	6.08238	1.80006	6.0828	1.73295	6.08177	2.2372	6.08072	1.79797	6.08113	1.84441	6.08177	1.87546	6.08052	1.84828
	6.0851	1.83046	6.08572	1.80632	6.08613	1.73801	6.0851	2.23917	6.08405	1.8056	6.08447	1.8512	6.0851	1.8754	6.08385	1.85126
	6.08843	1.83457	6.08905	1.81276	6.08947	1.74314	6.08843	2.24113	6.08738	1.81323	6.0878	1.85812	6.08843	1.87546	6.08718	1.85436
	6.09177	1.83868	6.09238	1.81925	6.0928	1.74832	6.09177	2.2431	6.09072	1.8208	6.09113	1.86515	6.09177	1.8757	6.09052	1.85752
	6.0951	1.84286	6.09572	1.82593	6.09613	1.75357	6.0951	2.24513	6.09405	1.82831	6.09447	1.87224	6.0951	1.87606	6.09385	1.86086
	6.09843	1.84691	6.09905	1.83272	6.09947	1.75893	6.09843	2.24715	6.09738	1.83582	6.0978	1.87951	6.09843	1.87659	6.09718	1.86425
	6.10177	1.85102	6.10238	1.83964	6.1028	1.76442	6.10177	2.24924	6.10072	1.84321	6.10113	1.88684	6.10177	1.87731	6.10052	1.86777
	6.1051	1.85508	6.10572	1.84655	6.10613	1.77002	6.1051	2.25133	6.10405	1.85061	6.10447	1.8943	6.1051	1.87814	6.10385	1.87141
	6.10843	1.85907	6.10905	1.85359	6.10947	1.77574	6.10843	2.25353	6.10738	1.85794	6.1078	1.90187	6.10843	1.8791	6.10718	1.87516
	6.11177	1.863	6.11238	1.86062	6.1128	1.78164	6.11177	2.25568	6.11072	1.86521	6.11113	1.90949	6.11177	1.88017	6.11052	1.87904
	6.1151	1.86694	6.11572	1.86771	6.11613	1.78766	6.1151	2.25788	6.11405	1.87242	6.11447	1.9173	6.1151	1.88142	6.11385	1.88297
	6.11843	1.87081	6.11905	1.87469	6.11947	1.79386	6.11843	2.26009	6.11738	1.87951	6.1178	1.92517	6.11843	1.88273	6.11718	1.88702
	6.12177	1.87463	6.12238	1.88166	6.1228	1.80024	6.12177	2.26223	6.12072	1.88655	6.12113	1.9331	6.12177	1.8841	6.12052	1.89114
	6.1251	1.87844	6.12572	1.88851	6.12613	1.8068	6.1251	2.26432	6.12405	1.89346	6.12447	1.9412	6.1251	1.88553	6.12385	1.89531
	6.12843	1.88226	6.12905	1.89525	6.12947	1.81347	6.12843	2.26635	6.12738	1.90032	6.1278	1.94937	6.12843	1.88702	6.12718	1.89954
	6.13177	1.88601	6.13238	1.90192	6.1328	1.82033	6.13177	2.26837	6.13072	1.90711	6.13113	1.95765	6.13177	1.88857	6.13052	1.90383
	6.1351	1.88982	6.13572	1.90848	6.13613	1.82736	6.1351	2.27034	6.13405	1.91373	6.13447	1.966	6.1351	1.89018	6.13385	1.90818
	6.13843	1.89364	6.13905	1.91486	6.13947	1.83451	6.13843	2.27231	6.13738	1.92034	6.1378	1.97446	6.13843	1.89179	6.13718	1.91259
	6.14177	1.89751	6.14238	1.92106	6.1428	1.84184	6.14177	2.27427	6.14072	1.92684	6.14113	1.98299	6.14177	1.89352	6.14052	1.917
	6.1451	1.90139	6.14572	1.92714	6.14613	1.84923	6.1451	2.2763	6.14405	1.93328	6.14447	1.99163	6.1451	1.89531	6.14385	1.92142
	6.14843	1.90532	6.14905	1.93304	6.14947	1.8568	6.14843	2.27839	6.14738	1.93965	6.1478	2.00033	6.14843	1.89716	6.14718	1.92589
	6.15177	1.90926	6.15238	1.9387	6.1528	1.86443	6.15177	2.28047	6.15072	1.94603	6.15113	2.00909	6.15177	1.89906	6.15052	1.93036
	6.1551	1.91331	6.15572	1.9443	6.15613	1.87212	6.1551	2.28268	6.15405	1.95235	6.15447	2.01797	6.1551	1.90109	6.15385	1.93483
	6.15843	1.91736	6.15905	1.94967	6.15947	1.87993	6.15843	2.28482	6.15738	1.95867	6.1578	2.02692	6.15843	1.90318	6.15718	1.9393
	6.16177	1.92142	6.16238	1.95485	6.1628	1.88786	6.16177	2.28703	6.16072	1.96493	6.16113	2.03592	6.16177	1.90526	6.16052	1.94389
	6.1651	1.92553	6.16572	1.95986	6.16613	1.89579	6.1651	2.28912	6.16405	1.97119	6.16447	2.04498	6.1651	1.90741	6.16385	1.94842
	6.16843	1.92964	6.16905	1.96475	6.16947	1.90383	6.16843	2.2912	6.16738	1.97738	6.1678	2.0541	6.16843	1.90961	6.16718	1.95307
	6.17177	1.93381	6.17238	1.9694	6.1728	1.91194	6.17177	2.29329	6.17072	1.98364	6.17113	2.06327	6.17177	1.91176	6.17052	1.95771
	6.1751	1.93799	6.17572	1.97387	6.17613	1.92016	6.1751	2.29526	6.17405	1.98984	6.17447	2.07245	6.1751	1.91396	6.17385	1.96248
	6.17843	1.94216	6.17905	1.97822	6.17947	1.92845	6.17843	2.29716	6.17738	1.99598	6.1778	2.08169	6.17843	1.91611	6.17718	1.96719
	6.18177	1.94639	6.18238	1.98239	6.1828	1.93691	6.18177	2.29901	6.18072	2.00218	6.18113	2.09099	6.18177	1.91826	6.18052	1.97196
	6.1851	1.95068	6.18572	1.98644	6.18613	1.9455	6.1851	2.30086	6.18405	2.00832	6.18447	2.10029	6.1851	1.9204	6.18385	1.97679
	6.18843	1.95497	6.18905	1.99032	6.18947	1.95426	6.18843	2.30271	6.18738	2.0144	6.1878	2.10959	6.18843	1.92261	6.18718	1.98156
	6.19177	1.95932	6.19238	1.99419	6.1928	1.96308	6.19177	2.30455	6.19072	2.02048	6.19113	2.11895	6.19177	1.92481	6.19052	1.98632
	6.1951	1.96368	6.19572	1.99795	6.19613	1.97202	6.1951	2.3064	6.19405	2.02656	6.19447	2.1283	6.1951	1.92708	6.19385	1.99109
	6.19843	1.96803	6.19905	2.00164	6.19947	1.98108	6.19843	2.30831	6.19738	2.03258	6.1978	2.13766	6.19843	1.92946	6.19718	1.99586
	6.20177	1.9725	6.20238	2.0054	6.2028	1.99014	6.20177	2.31028	6.20072	2.03854	6.20113	2.14702	6.20177	1.93191	6.20052	2.00063
	6.2051	1.97691	6.20572	2.00915	6.20613	1.99926	6.2051	2.3123	6.20405	2.0445	6.20447	2.15632	6.2051	1.93447	6.20385	2.0054
	6.20843	1.98138	6.20905	2.01291	6.20947	2.00838	6.20843	2.31433	6.20738	2.05046	6.2078	2.16556	6.20843	1.93709	6.20718	2.01017
	6.21177	1.98579	6.21238	2.01666	6.2128	2.0175	6.21177	2.31636	6.21072	2.05636	6.21113	2.17479	6.21177	1.93983	6.21052	2.01499
	6.2151	1.99026	6.21572	2.02048	6.21613	2.02662	6.2151	2.31844	6.21405	2.06232	6.21447	2.18391	6.2151	1.94263	6.21385	2.01982
	6.21843	1.99473	6.21905	2.02429	6.21947	2.0358	6.21843	2.32047	6.21738	2.06828	6.2178	2.19303	6.21843	1.9455	6.21718	2.02477
	6.22177	1.99926	6.22238	2.02805	6.2228	2.04498	6.22177	2.32244	6.22072	2.0743	6.22113	2.20209	6.22177	1.94842	6.22052	2.02966
	6.2251	2.00379	6.22572	2.0318	6.22613	2.05421	6.2251	2.3244	6.22405	2.08038	6.22447	2.21103	6.2251	1.9514	6.22385	2.03466
	6.22843	2.00838	6.22905	2.03556	6.22947	2.06357	6.22843	2.32625	6.22738	2.08652	6.2278	2.21997	6.22843	1.95444	6.22718	2.03973
	6.23177	2.01303	6.23238	2.03931	6.2328	2.07293	6.23177	2.3281	6.23072	2.09266	6.23113	2.22886	6.23177	1.9576	6.23052	2.04492
	6.2351	2.01768	6.23572	2.04301	6.23613	2.08241	6.2351	2.32995	6.23405	2.09886	6.23447	2.23768	6.2351	1.96075	6.23385	2.0501
	6.23843	2.02239	6.23905	2.0467	6.23947	2.092	6.23843	2.33167	6.23738	2.10518	6.2378	2.2465	6.23843	1.96403	6.23718	2.05541
	6.24177	2.02709	6.24238	2.0504	6.2428	2.1016	6.24177	2.33346	6.24072	2.11149	6.24113	2.25526	6.24177	1.96737	6.24052	2.06077
	6.2451	2.03192	6.24572	2.05415	6.24613	2.11126	6.2451	2.33525	6.24405	2.11781	6.24447	2.26396	6.2451	1.97077	6.24385	2.06614
	6.24843	2.03675	6.24905	2.05797	6.24947	2.12091	6.24843	2.33704	6.24738	2.12419	6.2478	2.27267	6.24843	1.97428	6.24718	2.07162
	6.25177	2.04158	6.25238	2.06184	6.2528	2.13057	6.25177	2.33895	6.25072	2.13063	6.25113	2.28137	6.25177	1.97786	6.25052	2.0771
	6.2551	2.04647	6.25572	2.06578	6.25613	2.14022	6.2551	2.34085	6.25405	2.13706	6.25447	2.29007	6.2551	1.98156	6.25385	2.08271
	6.25843	2.05135	6.25905	2.06983	6.25947	2.14982	6.25843	2.34282	6.25738	2.14356	6.2578	2.29871	6.25843	1.98525	6.25718	2.08831
	6.26177	2.0563	6.26238	2.07394	6.2628	2.15942	6.26177	2.34485	6.26072	2.15006	6.26113	2.30736	6.26177	1.98907	6.26052	2.09397
	6.2651	2.06119	6.26572	2.07812	6.26613	2.16907	6.2651	2.34693	6.26405	2.15662	6.26447	2.316	6.2651	1.99288	6.26385	2.09969
	6.26843	2.06608	6.26905	2.08241	6.26947	2.17867	6.26843	2.34902	6.26738	2.16329	6.2678	2.32458	6.26843	1.99682	6.26718	2.10553
	6.27177	2.07096	6.27238	2.0867	6.2728	2.18827	6.27177	2.35122	6.27072	2.17003	6.27113	2.33316	6.27177	2.00081	6.27052	2.11143
	6.2751	2.07585	6.27572	2.09105	6.27613	2.19798	6.2751	2.35349	6.27405	2.17694	6.27447	2.34169	6.2751	2.00486	6.27385	2.11746
	6.27843	2.08074	6.27905	2.0954	6.27947	2.2077	6.27843	2.35581	6.27738	2.18391	6.2778	2.35015	6.27843	2.00897	6.27718	2.12353
	6.28177	2.08557	6.28238	2.09981	6.2828	2.21747	6.28177	2.3582	6.28072	2.19107	6.28113	2.35856	6.28177	2.01315	6.28052	2.12973
	6.2851	2.09051	6.28572	2.1041	6.28613	2.22731	6.2851	2.3607	6.28405	2.19846	6.28447	2.36696	6.2851	2.01744	6.28385	2.13599
	6.28843	2.0954	6.28905	2.10845	6.28947	2.2372	6.28843	2.3632	6.28738	2.20597	6.2878	2.37525	6.28843	2.02179	6.28718	2.14237
	6.29177	2.10029	6.29238	2.11275	6.2928	2.2471	6.29177	2.36577	6.29072	2.2136	6.29113	2.38347	6.29177	2.02632	6.29052	2.14881
	6.2951	2.10524	6.29572	2.11698	6.29613	2.25699	6.2951	2.36839	6.29405	2.22147	6.29447	2.39164	6.2951	2.03097	6.29385	2.15536
	6.29843	2.11012	6.29905	2.12121	6.29947	2.26682	6.29843	2.37107	6.29738	2.22945	6.2978	2.39974	6.29843	2.03574	6.29718	2.16198
	6.30177	2.11507	6.30238	2.12538	6.3028	2.27666	6.30177	2.37375	6.30072	2.23762	6.30113	2.40773	6.30177	2.04057	6.30052	2.16872
	6.3051	2.11996	6.30572	2.12955	6.30613	2.28637	6.3051	2.37644	6.30405	2.24584	6.30447	2.41578	6.3051	2.04557	6.30385	2.17551
	6.30843	2.12485	6.30905	2.13379	6.30947	2.29603	6.30843	2.37912	6.30738	2.25419	6.3078	2.4237	6.30843	2.0507	6.30718	2.18236
	6.31177	2.12973	6.31238	2.13802	6.3128	2.30563	6.31177	2.38186	6.31072	2.26271	6.31113	2.43169	6.31177	2.05594	6.31052	2.18934
	6.3151	2.13462	6.31572	2.14225	6.31613	2.31516	6.3151	2.3846	6.31405	2.27129	6.31447	2.43956	6.3151	2.06125	6.31385	2.19643
	6.31843	2.13945	6.31905	2.14648	6.31947	2.32458	6.31843	2.3874	6.31738	2.28	6.3178	2.44743	6.31843	2.06661	6.31718	2.20358
	6.32177	2.14434	6.32238	2.15077	6.3228	2.33394	6.32177	2.39033	6.32072	2.28882	6.32113	2.45529	6.32177	2.07204	6.32052	2.2108
	6.3251	2.14916	6.32572	2.15501	6.32613	2.34324	6.3251	2.39325	6.32405	2.29776	6.32447	2.4631	6.3251	2.07752	6.32385	2.21801
	6.32843	2.15405	6.32905	2.15924	6.32947	2.35248	6.32843	2.39623	6.32738	2.30682	6.3278	2.47091	6.32843	2.083	6.32718	2.22534
	6.33177	2.15894	6.33238	2.16335	6.3328	2.36154	6.33177	2.39927	6.33072	2.316	6.33113	2.47866	6.33177	2.08855	6.33052	2.23267
	6.3351	2.16383	6.33572	2.16746	6.33613	2.37054	6.3351	2.40231	6.33405	2.3253	6.33447	2.48641	6.3351	2.09409	6.33385	2.24006
	6.33843	2.16866	6.33905	2.17146	6.33947	2.37942	6.33843	2.40541	6.33738	2.33465	6.3378	2.4941	6.33843	2.09969	6.33718	2.24739
	6.34177	2.17342	6.34238	2.17533	6.3428	2.38818	6.34177	2.4085	6.34072	2.34419	6.34113	2.50173	6.34177	2.10536	6.34052	2.25484
	6.3451	2.17813	6.34572	2.17915	6.34613	2.39688	6.3451	2.41166	6.34405	2.35379	6.34447	2.50936	6.3451	2.11102	6.34385	2.26223
	6.34843	2.18284	6.34905	2.1829	6.34947	2.40541	6.34843	2.41488	6.34738	2.36344	6.3478	2.51698	6.34843	2.11674	6.34718	2.26969
	6.35177	2.18743	6.35238	2.1866	6.3528	2.41387	6.35177	2.4181	6.35072	2.37322	6.35113	2.52455	6.35177	2.12252	6.35052	2.27714
	6.3551	2.1919	6.35572	2.19023	6.35613	2.42227	6.3551	2.42132	6.35405	2.38305	6.35447	2.53206	6.3551	2.12836	6.35385	2.28471
	6.35843	2.19631	6.35905	2.19387	6.35947	2.43056	6.35843	2.4246	6.35738	2.39289	6.3578	2.53946	6.35843	2.13426	6.35718	2.29228
	6.36177	2.20066	6.36238	2.19756	6.3628	2.43884	6.36177	2.42794	6.36072	2.40278	6.36113	2.54685	6.36177	2.14022	6.36052	2.29996
	6.3651	2.20495	6.36572	2.20126	6.36613	2.44701	6.3651	2.43133	6.36405	2.41274	6.36447	2.55406	6.3651	2.1463	6.36385	2.30771
	6.36843	2.20913	6.36905	2.20495	6.36947	2.45512	6.36843	2.43473	6.36738	2.42263	6.3678	2.56127	6.36843	2.15238	6.36718	2.31552
	6.37177	2.2133	6.37238	2.20871	6.3728	2.4631	6.37177	2.43825	6.37072	2.43258	6.37113	2.5683	6.37177	2.15852	6.37052	2.32339
	6.3751	2.21741	6.37572	2.21246	6.37613	2.47097	6.3751	2.44176	6.37405	2.44242	6.37447	2.57534	6.3751	2.16472	6.37385	2.33132
	6.37843	2.22147	6.37905	2.21622	6.37947	2.47878	6.37843	2.44534	6.37738	2.45225	6.3778	2.58225	6.37843	2.17098	6.37718	2.3393
	6.38177	2.22546	6.38238	2.21997	6.3828	2.48641	6.38177	2.44904	6.38072	2.46191	6.38113	2.58911	6.38177	2.1773	6.38052	2.34735
	6.3851	2.22939	6.38572	2.22367	6.38613	2.49392	6.3851	2.45273	6.38405	2.47151	6.38447	2.59584	6.3851	2.18368	6.38385	2.35534
	6.38843	2.23321	6.38905	2.22725	6.38947	2.50137	6.38843	2.45649	6.38738	2.48092	6.3878	2.60258	6.38843	2.19011	6.38718	2.36338
	6.39177	2.23696	6.39238	2.23082	6.3928	2.5087	6.39177	2.4603	6.39072	2.49016	6.39113	2.60925	6.39177	2.19655	6.39052	2.37143
	6.3951	2.2406	6.39572	2.23428	6.39613	2.51585	6.3951	2.46418	6.39405	2.49922	6.39447	2.61581	6.3951	2.20311	6.39385	2.37942
	6.39843	2.24417	6.39905	2.23762	6.39947	2.52301	6.39843	2.46811	6.39738	2.5081	6.3978	2.62237	6.39843	2.20966	6.39718	2.38746
	6.40177	2.24769	6.40238	2.2409	6.4028	2.53004	6.40177	2.4721	6.40072	2.51681	6.40113	2.6288	6.40177	2.21634	6.40052	2.39545
	6.4051	2.25103	6.40572	2.24406	6.40613	2.53695	6.4051	2.47616	6.40405	2.52533	6.40447	2.63524	6.4051	2.22296	6.40385	2.40338
	6.40843	2.25437	6.40905	2.24715	6.40947	2.54375	6.40843	2.48027	6.40738	2.53367	6.4078	2.64162	6.40843	2.22963	6.40718	2.41137
	6.41177	2.25759	6.41238	2.25019	6.4128	2.55042	6.41177	2.48438	6.41072	2.54184	6.41113	2.648	6.41177	2.23631	6.41052	2.41923
	6.4151	2.2608	6.41572	2.25317	6.41613	2.55692	6.4151	2.48855	6.41405	2.54989	6.41447	2.65443	6.4151	2.24304	6.41385	2.4271
	6.41843	2.26396	6.41905	2.25616	6.41947	2.5633	6.41843	2.49273	6.41738	2.55781	6.4178	2.66081	6.41843	2.24972	6.41718	2.43491
	6.42177	2.26706	6.42238	2.25908	6.4228	2.56944	6.42177	2.49696	6.42072	2.56556	6.42113	2.66725	6.42177	2.25639	6.42052	2.44266
	6.4251	2.27004	6.42572	2.26206	6.42613	2.57546	6.4251	2.50125	6.42405	2.57313	6.42447	2.67369	6.4251	2.26313	6.42385	2.45029
	6.42843	2.27296	6.42905	2.26498	6.42947	2.5813	6.42843	2.50554	6.42738	2.58058	6.4278	2.68012	6.42843	2.26992	6.42718	2.45792
	6.43177	2.27576	6.43238	2.26802	6.4328	2.58696	6.43177	2.50983	6.43072	2.58791	6.43113	2.68662	6.43177	2.27672	6.43052	2.46549
	6.4351	2.27839	6.43572	2.271	6.43613	2.5925	6.4351	2.51418	6.43405	2.59507	6.43447	2.693	6.4351	2.28357	6.43385	2.47294
	6.43843	2.28083	6.43905	2.27404	6.43947	2.59781	6.43843	2.51848	6.43738	2.60204	6.4378	2.69943	6.43843	2.29043	6.43718	2.48033
	6.44177	2.2831	6.44238	2.27708	6.4428	2.60305	6.44177	2.52283	6.44072	2.6089	6.44113	2.70575	6.44177	2.29734	6.44052	2.48766
	6.4451	2.28524	6.44572	2.28012	6.44613	2.60806	6.4451	2.52718	6.44405	2.61563	6.44447	2.71201	6.4451	2.30426	6.44385	2.49493
	6.44843	2.28715	6.44905	2.28316	6.44947	2.61295	6.44843	2.53153	6.44738	2.62225	6.4478	2.71827	6.44843	2.31117	6.44718	2.50214
	6.45177	2.28894	6.45238	2.28614	6.4528	2.61772	6.45177	2.53582	6.45072	2.62868	6.45113	2.72447	6.45177	2.31808	6.45052	2.50924
	6.4551	2.29061	6.45572	2.28912	6.45613	2.62225	6.4551	2.54017	6.45405	2.63506	6.45447	2.73061	6.4551	2.32494	6.45385	2.51621
	6.45843	2.29216	6.45905	2.29204	6.45947	2.62666	6.45843	2.54446	6.45738	2.64138	6.4578	2.73669	6.45843	2.33179	6.45718	2.52318
	6.46177	2.29365	6.46238	2.29496	6.4628	2.63089	6.46177	2.54875	6.46072	2.64758	6.46113	2.74277	6.46177	2.33859	6.46052	2.52998
	6.4651	2.29508	6.46572	2.29788	6.46613	2.635	6.4651	2.55299	6.46405	2.65366	6.46447	2.74879	6.4651	2.34538	6.46385	2.53677
	6.46843	2.29651	6.46905	2.3008	6.46947	2.63888	6.46843	2.55722	6.46738	2.65962	6.4678	2.75475	6.46843	2.35218	6.46718	2.54339
	6.47177	2.29794	6.47238	2.30366	6.4728	2.64263	6.47177	2.56139	6.47072	2.66552	6.47113	2.76065	6.47177	2.35897	6.47052	2.54989
	6.4751	2.29931	6.47572	2.30652	6.47613	2.64621	6.4751	2.5655	6.47405	2.67136	6.47447	2.76643	6.4751	2.36577	6.47385	2.55632
	6.47843	2.30074	6.47905	2.30932	6.47947	2.64966	6.47843	2.56956	6.47738	2.67708	6.4778	2.77221	6.47843	2.37262	6.47718	2.56252
	6.48177	2.30211	6.48238	2.31206	6.4828	2.65294	6.48177	2.57343	6.48072	2.68275	6.48113	2.77793	6.48177	2.37948	6.48052	2.5686
	6.4851	2.30354	6.48572	2.31475	6.48613	2.65604	6.4851	2.57725	6.48405	2.68829	6.48447	2.7836	6.4851	2.38639	6.48385	2.5745
	6.48843	2.30485	6.48905	2.31731	6.48947	2.65902	6.48843	2.581	6.48738	2.69383	6.4878	2.7892	6.48843	2.39331	6.48718	2.58029
	6.49177	2.30616	6.49238	2.31981	6.4928	2.66176	6.49177	2.58458	6.49072	2.69926	6.49113	2.79486	6.49177	2.40028	6.49052	2.58583
	6.4951	2.30742	6.49572	2.3222	6.49613	2.66439	6.4951	2.58803	6.49405	2.70468	6.49447	2.80041	6.4951	2.40719	6.49385	2.59125
	6.49843	2.30855	6.49905	2.32446	6.49947	2.66677	6.49843	2.59143	6.49738	2.71004	6.4978	2.80601	6.49843	2.41423	6.49718	2.59656
	6.50177	2.30962	6.50238	2.32673	6.5028	2.66892	6.50177	2.59471	6.50072	2.71541	6.50113	2.81167	6.50177	2.4212	6.50052	2.60174
	6.5051	2.31063	6.50572	2.32899	6.50613	2.67088	6.5051	2.59793	6.50405	2.72065	6.50447	2.81727	6.5051	2.42817	6.50385	2.60681
	6.50843	2.31159	6.50905	2.3312	6.50947	2.67261	6.50843	2.60109	6.50738	2.7259	6.5078	2.82294	6.50843	2.43515	6.50718	2.61176
	6.51177	2.31242	6.51238	2.3334	6.5128	2.67416	6.51177	2.60419	6.51072	2.73103	6.51113	2.8286	6.51177	2.44212	6.51052	2.61664
	6.5151	2.3132	6.51572	2.33567	6.51613	2.67535	6.5151	2.60723	6.51405	2.73609	6.51447	2.8342	6.5151	2.4491	6.51385	2.62147
	6.51843	2.31385	6.51905	2.33793	6.51947	2.67637	6.51843	2.61021	6.51738	2.74104	6.5178	2.8398	6.51843	2.45601	6.51718	2.62618
	6.52177	2.31451	6.52238	2.3402	6.5228	2.6772	6.52177	2.61307	6.52072	2.74587	6.52113	2.84541	6.52177	2.46298	6.52052	2.63077
	6.5251	2.3151	6.52572	2.34246	6.52613	2.6778	6.5251	2.61587	6.52405	2.75058	6.52447	2.85089	6.5251	2.4699	6.52385	2.63524
	6.52843	2.31564	6.52905	2.34473	6.52947	2.67822	6.52843	2.61861	6.52738	2.75511	6.5278	2.85637	6.52843	2.47675	6.52718	2.63959
	6.53177	2.31606	6.53238	2.34693	6.5328	2.67851	6.53177	2.62117	6.53072	2.75952	6.53113	2.8618	6.53177	2.48361	6.53052	2.64376
	6.5351	2.31642	6.53572	2.34914	6.53613	2.67869	6.5351	2.62368	6.53405	2.76381	6.53447	2.8671	6.5351	2.49046	6.53385	2.64788
	6.53843	2.31665	6.53905	2.35134	6.53947	2.67875	6.53843	2.62612	6.53738	2.76798	6.5378	2.87241	6.53843	2.4972	6.53718	2.65181
	6.54177	2.31683	6.54238	2.35349	6.5428	2.67863	6.54177	2.62845	6.54072	2.77197	6.54113	2.87765	6.54177	2.50399	6.54052	2.65563
	6.5451	2.31689	6.54572	2.35569	6.54613	2.67845	6.5451	2.63065	6.54405	2.77585	6.54447	2.88278	6.5451	2.51073	6.54385	2.65938
	6.54843	2.31683	6.54905	2.35784	6.54947	2.6781	6.54843	2.6328	6.54738	2.7796	6.5478	2.88796	6.54843	2.51746	6.54718	2.66302
	6.55177	2.31671	6.55238	2.36005	6.5528	2.67768	6.55177	2.63494	6.55072	2.7833	6.55113	2.89303	6.55177	2.52426	6.55052	2.66659
	6.5551	2.31653	6.55572	2.36225	6.55613	2.67708	6.5551	2.63697	6.55405	2.78687	6.55447	2.8981	6.5551	2.53105	6.55385	2.67011
	6.55843	2.31624	6.55905	2.36452	6.55947	2.67637	6.55843	2.639	6.55738	2.79039	6.5578	2.9031	6.55843	2.53803	6.55718	2.67363
	6.56177	2.31588	6.56238	2.36678	6.5628	2.67553	6.56177	2.64096	6.56072	2.79379	6.56113	2.90805	6.56177	2.54506	6.56052	2.67714
	6.5651	2.3154	6.56572	2.36905	6.56613	2.67464	6.5651	2.64293	6.56405	2.79713	6.56447	2.91294	6.5651	2.55221	6.56385	2.6806
	6.56843	2.31493	6.56905	2.37131	6.56947	2.67357	6.56843	2.64484	6.56738	2.80041	6.5678	2.91777	6.56843	2.55954	6.56718	2.68418
	6.57177	2.31439	6.57238	2.37358	6.5728	2.67249	6.57177	2.6468	6.57072	2.80356	6.57113	2.92253	6.57177	2.56693	6.57052	2.68775
	6.5751	2.31379	6.57572	2.3759	6.57613	2.6713	6.5751	2.64883	6.57405	2.80672	6.57447	2.9273	6.5751	2.5745	6.57385	2.69139
	6.57843	2.31314	6.57905	2.37823	6.57947	2.67005	6.57843	2.65086	6.57738	2.8097	6.5778	2.93201	6.57843	2.58213	6.57718	2.69508
	6.58177	2.31242	6.58238	2.38061	6.5828	2.66868	6.58177	2.65288	6.58072	2.81256	6.58113	2.93678	6.58177	2.58982	6.58052	2.6989
	6.5851	2.31165	6.58572	2.38299	6.58613	2.66725	6.5851	2.65503	6.58405	2.81531	6.58447	2.94149	6.5851	2.59751	6.58385	2.70277
	6.58843	2.31087	6.58905	2.38544	6.58947	2.66576	6.58843	2.65718	6.58738	2.81787	6.5878	2.94626	6.58843	2.6052	6.58718	2.70677
	6.59177	2.31004	6.59238	2.38794	6.5928	2.66415	6.59177	2.65938	6.59072	2.82037	6.59113	2.95103	6.59177	2.61289	6.59052	2.71082
	6.5951	2.30914	6.59572	2.39044	6.59613	2.66248	6.5951	2.66159	6.59405	2.8227	6.59447	2.95585	6.5951	2.62052	6.59385	2.71499
	6.59843	2.30825	6.59905	2.39301	6.59947	2.66069	6.59843	2.66385	6.59738	2.8249	6.5978	2.96068	6.59843	2.62821	6.59718	2.71928
	6.60177	2.3073	6.60238	2.39563	6.6028	2.65884	6.60177	2.66612	6.60072	2.82699	6.60113	2.96551	6.60177	2.63584	6.60052	2.72357
	6.6051	2.30634	6.60572	2.39819	6.60613	2.657	6.6051	2.66838	6.60405	2.82902	6.60447	2.97028	6.6051	2.64353	6.60385	2.72799
	6.60843	2.30533	6.60905	2.40082	6.60947	2.65515	6.60843	2.67071	6.60738	2.83098	6.6078	2.97511	6.60843	2.65127	6.60718	2.73246
	6.61177	2.30432	6.61238	2.40344	6.6128	2.65324	6.61177	2.67297	6.61072	2.83289	6.61113	2.97987	6.61177	2.65914	6.61052	2.73693
	6.6151	2.30324	6.61572	2.406	6.61613	2.65145	6.6151	2.67529	6.61405	2.83468	6.61447	2.98464	6.6151	2.66707	6.61385	2.74146
	6.61843	2.30217	6.61905	2.40856	6.61947	2.64966	6.61843	2.67762	6.61738	2.83641	6.6178	2.98935	6.61843	2.67512	6.61718	2.74605
	6.62177	2.30104	6.62238	2.41107	6.6228	2.64788	6.62177	2.67994	6.62072	2.83796	6.62113	2.99406	6.62177	2.68328	6.62052	2.75064
	6.6251	2.2999	6.62572	2.41357	6.62613	2.64621	6.6251	2.68221	6.62405	2.83933	6.62447	2.99877	6.6251	2.69151	6.62385	2.75522
	6.62843	2.29871	6.62905	2.41601	6.62947	2.6446	6.62843	2.68453	6.62738	2.84046	6.6278	3.00354	6.62843	2.69979	6.62718	2.75987
	6.63177	2.29752	6.63238	2.4184	6.6328	2.64305	6.63177	2.6868	6.63072	2.84147	6.63113	3.00831	6.63177	2.70808	6.63052	2.76446
	6.6351	2.29633	6.63572	2.42072	6.63613	2.6415	6.6351	2.68906	6.63405	2.84225	6.63447	3.01307	6.6351	2.7163	6.63385	2.76905
	6.63843	2.29514	6.63905	2.42293	6.63947	2.64001	6.63843	2.69133	6.63738	2.8429	6.6378	3.01784	6.63843	2.72453	6.63718	2.77358
	6.64177	2.29394	6.64238	2.42513	6.6428	2.63858	6.64177	2.69347	6.64072	2.84332	6.64113	3.02261	6.64177	2.73257	6.64052	2.77805
	6.6451	2.29275	6.64572	2.42722	6.64613	2.63721	6.6451	2.69562	6.64405	2.84356	6.64447	3.02732	6.6451	2.74056	6.64385	2.7824
	6.64843	2.29162	6.64905	2.42925	6.64947	2.63584	6.64843	2.69765	6.64738	2.84374	6.6478	3.03191	6.64843	2.74837	6.64718	2.78664
	6.65177	2.29043	6.65238	2.43115	6.6528	2.63447	6.65177	2.69961	6.65072	2.8438	6.65113	3.03644	6.65177	2.75606	6.65052	2.79069
	6.6551	2.28924	6.65572	2.433	6.65613	2.63315	6.6551	2.70146	6.65405	2.84368	6.65447	3.04079	6.6551	2.76351	6.65385	2.79456
	6.65843	2.28804	6.65905	2.43479	6.65947	2.63178	6.65843	2.70325	6.65738	2.8435	6.6578	3.04502	6.65843	2.77084	6.65718	2.7982
[truncated: 7,002 more rows]
