# Supplementary material for: Xylosyltransferase engineering to manipulate proteoglycans in mammalian cells
Source: Nat Chem Biol. 2026 Jan 20;22(4):612–21. doi: 10.1038/s41589-025-02113-w (PMC13038410; doi:10.1038/s41589-025-02113-w)
Supplement: Supplementary file 19 — Glycoproteomics evaluation data for Fig. 5c. [file 41589_2025_2113_MOESM19_ESM.xlsx]

## Sheet: Information
HexNAc(1) 118.0643 was used as a custom modification for Itag-reacted 6AzGlc.

## Sheet: Summary
Summary:
	1) Input data file: C:\Users\byonic-user\Desktop\Glycoproteomics data Byonic\IQ3253_Zhen\IQ3253_ZL_Decorin_6AzGlc_ITag.raw
	2) Protein database: C:\Users\byonic-user\Desktop\Byonic outputs\IQ3253_Zhen\in sol_focused\objs\Decorin_focused.fasta
	3) Parameter file: C:\Users\byonic-user\Desktop\Byonic outputs\IQ3253_Zhen\Decorin_in_sol_glycanMod\objs\params.prf
	4) Date/Time: 29 November 2023 16:54:39 GMT
	5) RunTime: 39 minutes, 21 seconds; on 2 cores
Summary Statistics:
	1) Reporting 303 forward and 249 reverse proteins
	2) 3119 unique forward peptides
	3) 12561 spectra matched to forward peptides
	4) Estimated spectrum-level FDR on true proteins is 5.0%
Recorded protein search configuration:
Num	Rule	Value
0	Protein database	C:\Users\byonic-user\Desktop\Byonic outputs\IQ3253_Zhen\in sol_focused\objs\Decorin_focused.fasta
1	Spectrum-level FDR	Auto cut
2	Cleavage residues	RK
3	Digest cutter	C-terminal cutter
4	Peptide termini	Semi specific
5	Maximum number of missed cleavages	2
6	Precursor tolerance	10.0 ppm
7	Fragment tolerance	frag:hcd 20.0 ppm, frag:etd 0.2 Da
8	Fragment tolerance version	2
9	Charges applied to charge-unassigned spectra:	2,3,4
10	Precursor mass max	10000.0
11	N-glycan search	None
12	O-glycan search	None
13	Off by x isotopes	-2,-1,0,+1,+2
14	Contaminants added	false
15	Decoys added	false
16	%Additional parameters:
17	Disulfide Enable	false
18	Trisulfide Enable	false
19	DSS Crosslink Enable	false
20	Custom Crosslink Enable	false
21	Wildcard Enable	0
22	Combyne cut off score	Auto
23	Protein FDR cutoff	No Cutoff
24	Focused DB created	false
25	Export mzIdentML	false
26	Score version	2
27	precursor_assignment_flags	2
28	po_NumberMonosReturn	1
29	Lock mass list	None
30	%Modification searches:
31	common_modifications_max	2
32	rare_modifications_max	1
33	%Fixed and variable modifications:
34	Carbamidomethyl / +57.021464 @ C | fixed
35	Deamidated / +0.984016 @ N | common1
36	Oxidation / +15.994915 @ M | common1
37	% Custom modification text below
38	%Glycan modifications:
39	HexNAc(1) 118.0643 @ OGlycan | common3
40	HexNAc(1) 117.0573 @ OGlycan | common3
41	HexNAc(1) 119.0713 @ OGlycan | common3
42	% Custom modification text below
43	Show all N-glycopeptides	0
44	%Addition parameters:
45	Product Version	PMI-Byonic-Demo:v4.6.1
46	Registered to	Benjamin Schumann Francis Crick Institute

## Sheet: Spectra
Query #:z	Protein Rank	Peptide < ProteinMetrics Confidential >	Glycans NHFAGNa	Modification Type(s)	Observed m/z	z	Observed (M+H)	Calc. mass (M+H)	Off-by-x error	Mass error (ppm)	Starting position	Cleavage	Score	Delta	Delta Mod	|Log Prob|	# of unique peptides	Protein Name	Protein DB number	Comment	Scan #	Scan Time
02890:3	1	R.DTHKSEIAHR.F			398.539	3	1193.6	1193.6	0	0.1	25	Specific	97.32	97.32	97.32	0.14	303	>>sp|ALBU_BOVIN|(Common contaminant protein)	595	iq3253_zl_decorin_6azglc_itag.ScanId;v=1;d1=5266.5266.3	controllerType=0 controllerNumber=1 scan=5266	18.4582
02826:3	1	R.DTHKSEIAHR.F			398.539	3	1193.6	1193.6	0	-0.4	25	Specific	119.44	119.44	119.44	0.24	303	>>sp|ALBU_BOVIN|(Common contaminant protein)	595	iq3253_zl_decorin_6azglc_itag.ScanId;v=1;d1=5178.5178.3	controllerType=0 controllerNumber=1 scan=5178	18.2361
03137:3	1	R.DTHKSEIAHR.F			398.539	3	1193.6	1193.6	0	0.1	25	Specific	133.45	133.45	133.45	0.24	303	>>sp|ALBU_BOVIN|(Common contaminant protein)	595	iq3253_zl_decorin_6azglc_itag.ScanId;v=1;d1=5539.5539.3	controllerType=0 controllerNumber=1 scan=5539	18.9261
02820:2	1	R.DTHKSEIAHR.F			597.305	2	1193.6	1193.6	0	-0.2	25	Specific	206.82	125.66	125.66	0.07	303	>>sp|ALBU_BOVIN|(Common contaminant protein)	595	iq3253_zl_decorin_6azglc_itag.ScanId;v=1;d1=5170.5170.2	controllerType=0 controllerNumber=1 scan=5170	18.2156
03093:3	1	R.DTHKSEIAHR.F			398.539	3	1193.6	1193.6	0	0.2	25	Specific	242.91	242.91	242.91	1.59	303	>>sp|ALBU_BOVIN|(Common contaminant protein)	595	iq3253_zl_decorin_6azglc_itag.ScanId;v=1;d1=5493.5493.3	controllerType=0 controllerNumber=1 scan=5493	18.8578
02891:3	1	R.DTHKSEIAHR.F			398.539	3	1193.6	1193.6	0	-0.1	25	Specific	272.7	272.7	272.7	1.68	303	>>sp|ALBU_BOVIN|(Common contaminant protein)	595	iq3253_zl_decorin_6azglc_itag.ScanId;v=1;d1=5268.5268.3	controllerType=0 controllerNumber=1 scan=5268	18.4618
02819:3	1	R.DTHKSEIAHR.F			398.539	3	1193.6	1193.6	0	-0.2	25	Specific	291.08	291.08	291.08	1.96	303	>>sp|ALBU_BOVIN|(Common contaminant protein)	595	iq3253_zl_decorin_6azglc_itag.ScanId;v=1;d1=5169.5169.3	controllerType=0 controllerNumber=1 scan=5169	18.2112
02885:3	1	R.DTHKSEIAHR.F			398.539	3	1193.6	1193.6	0	0.1	25	Specific	295.46	295.46	295.46	1.75	303	>>sp|ALBU_BOVIN|(Common contaminant protein)	595	iq3253_zl_decorin_6azglc_itag.ScanId;v=1;d1=5261.5261.3	controllerType=0 controllerNumber=1 scan=5261	18.4473
02816:2	1	R.DTHKSEIAHR.F			597.304	2	1193.6	1193.6	0	-0.4	25	Specific	295.77	278.98	278.98	1.14	303	>>sp|ALBU_BOVIN|(Common contaminant protein)	595	iq3253_zl_decorin_6azglc_itag.ScanId;v=1;d1=5165.5165.2	controllerType=0 controllerNumber=1 scan=5165	18.2044
03114:2	1	R.DTHKSEIAHR.F			597.305	2	1193.6	1193.6	0	0.7	25	Specific	312.32	116.62	116.62	0.56	303	>>sp|ALBU_BOVIN|(Common contaminant protein)	595	iq3253_zl_decorin_6azglc_itag.ScanId;v=1;d1=5515.5515.2	controllerType=0 controllerNumber=1 scan=5515	18.8909
02869:2	1	R.DTHKSEIAHR.F			597.304	2	1193.6	1193.6	0	-0.6	25	Specific	467.33	285.68	285.68	1.7	303	>>sp|ALBU_BOVIN|(Common contaminant protein)	595	iq3253_zl_decorin_6azglc_itag.ScanId;v=1;d1=5240.5240.2	controllerType=0 controllerNumber=1 scan=5240	18.4003
02870:2	1	R.DTHKSEIAHR.F			597.305	2	1193.6	1193.6	0	-0.1	25	Specific	534.38	233.32	233.32	1.73	303	>>sp|ALBU_BOVIN|(Common contaminant protein)	595	iq3253_zl_decorin_6azglc_itag.ScanId;v=1;d1=5242.5242.2	controllerType=0 controllerNumber=1 scan=5242	18.4039
03109:3	1	R.DTHKSEIAHR.F			398.539	3	1193.6	1193.6	0	0.5	25	Specific	540.44	384.57	384.57	4.3	303	>>sp|ALBU_BOVIN|(Common contaminant protein)	595	iq3253_zl_decorin_6azglc_itag.ScanId;v=1;d1=5510.5510.3	controllerType=0 controllerNumber=1 scan=5510	18.8841
02836:3	1	R.DTHKSEIAHR.F			398.539	3	1193.6	1193.6	0	-0.3	25	Specific	548.68	416.85	416.85	4.13	303	>>sp|ALBU_BOVIN|(Common contaminant protein)	595	iq3253_zl_decorin_6azglc_itag.ScanId;v=1;d1=5192.5192.3	controllerType=0 controllerNumber=1 scan=5192	18.2689
02866:2	1	R.DTHKSEIAHR.F			597.304	2	1193.6	1193.6	0	-0.6	25	Specific	586.41	370.85	370.85	2.48	303	>>sp|ALBU_BOVIN|(Common contaminant protein)	595	iq3253_zl_decorin_6azglc_itag.ScanId;v=1;d1=5237.5237.2	controllerType=0 controllerNumber=1 scan=5237	18.3934
03146:2	1	K.SEIAHR.F			356.69	2	712.373	712.374	0	-0.6	29	Specific	186.81	157.62	157.62	0.73	303	>>sp|ALBU_BOVIN|(Common contaminant protein)	595	iq3253_zl_decorin_6azglc_itag.ScanId;v=1;d1=5548.5548.2	controllerType=0 controllerNumber=1 scan=5548	18.9386
03879:2	1	K.SEIAHR.F			356.69	2	712.373	712.374	0	-0.8	29	Specific	224.96	209.33	209.33	1.6	303	>>sp|ALBU_BOVIN|(Common contaminant protein)	595	iq3253_zl_decorin_6azglc_itag.ScanId;v=1;d1=6333.6333.2	controllerType=0 controllerNumber=1 scan=6333	20.2247
04038:2	1	K.SEIAHR.F			356.69	2	712.373	712.374	0	-1	29	Specific	225.4	189.83	189.83	1.57	303	>>sp|ALBU_BOVIN|(Common contaminant protein)	595	iq3253_zl_decorin_6azglc_itag.ScanId;v=1;d1=6513.6513.2	controllerType=0 controllerNumber=1 scan=6513	20.5647
03963:2	1	K.SEIAHR.F			356.69	2	712.373	712.374	0	-0.5	29	Specific	238.33	222.57	222.57	1.68	303	>>sp|ALBU_BOVIN|(Common contaminant protein)	595	iq3253_zl_decorin_6azglc_itag.ScanId;v=1;d1=6430.6430.2	controllerType=0 controllerNumber=1 scan=6430	20.4158
10373:2	1	K.SEIAHR.F			356.69	2	712.373	712.374	0	-1	29	Specific	269.12	209.55	209.55	1.59	303	>>sp|ALBU_BOVIN|(Common contaminant protein)	595	iq3253_zl_decorin_6azglc_itag.ScanId;v=1;d1=13065.13065.2	controllerType=0 controllerNumber=1 scan=13065	30.1196
03498:2	1	K.SEIAHR.F			356.69	2	712.374	712.374	0	-0.3	29	Specific	287.09	271.25	271.25	1.74	303	>>sp|ALBU_BOVIN|(Common contaminant protein)	595	iq3253_zl_decorin_6azglc_itag.ScanId;v=1;d1=5920.5920.2	controllerType=0 controllerNumber=1 scan=5920	19.52
03735:2	1	K.SEIAHR.F			356.69	2	712.373	712.374	0	-0.4	29	Specific	288.08	253.79	253.79	1.73	303	>>sp|ALBU_BOVIN|(Common contaminant protein)	595	iq3253_zl_decorin_6azglc_itag.ScanId;v=1;d1=6168.6168.2	controllerType=0 controllerNumber=1 scan=6168	19.9025
03875:2	1	K.SEIAHR.F			356.69	2	712.373	712.374	0	-0.8	29	Specific	297.72	260.99	260.99	1.98	303	>>sp|ALBU_BOVIN|(Common contaminant protein)	595	iq3253_zl_decorin_6azglc_itag.ScanId;v=1;d1=6329.6329.2	controllerType=0 controllerNumber=1 scan=6329	20.2195
04155:2	1	K.SEIAHR.F			356.69	2	712.373	712.374	0	-0.6	29	Specific	301.22	269.42	269.42	1.99	303	>>sp|ALBU_BOVIN|(Common contaminant protein)	595	iq3253_zl_decorin_6azglc_itag.ScanId;v=1;d1=6640.6640.2	controllerType=0 controllerNumber=1 scan=6640	20.7767
03958:2	1	K.SEIAHR.F			356.69	2	712.373	712.374	0	-0.5	29	Specific	321.31	307.97	307.97	2.38	303	>>sp|ALBU_BOVIN|(Common contaminant protein)	595	iq3253_zl_decorin_6azglc_itag.ScanId;v=1;d1=6425.6425.2	controllerType=0 controllerNumber=1 scan=6425	20.4096
03731:2	1	K.SEIAHR.F			356.69	2	712.373	712.374	0	-0.4	29	Specific	340.12	325.57	325.57	2.71	303	>>sp|ALBU_BOVIN|(Common contaminant protein)	595	iq3253_zl_decorin_6azglc_itag.ScanId;v=1;d1=6164.6164.2	controllerType=0 controllerNumber=1 scan=6164	19.897
03466:2	1	K.SEIAHR.F			356.69	2	712.373	712.374	0	-0.5	29	Specific	369.53	290.56	290.56	2.01	303	>>sp|ALBU_BOVIN|(Common contaminant protein)	595	iq3253_zl_decorin_6azglc_itag.ScanId;v=1;d1=5887.5887.2	controllerType=0 controllerNumber=1 scan=5887	19.4736
03422:2	1	K.SEIAHR.F			356.69	2	712.373	712.374	0	-0.7	29	Specific	387.01	311.44	311.44	1.93	303	>>sp|ALBU_BOVIN|(Common contaminant protein)	595	iq3253_zl_decorin_6azglc_itag.ScanId;v=1;d1=5842.5842.2	controllerType=0 controllerNumber=1 scan=5842	19.4085
03247:2	1	K.SEIAHR.F			356.69	2	712.373	712.374	0	-0.7	29	Specific	401.25	352.19	352.19	2.05	303	>>sp|ALBU_BOVIN|(Common contaminant protein)	595	iq3253_zl_decorin_6azglc_itag.ScanId;v=1;d1=5662.5662.2	controllerType=0 controllerNumber=1 scan=5662	19.1415
03138:2	1	K.SEIAHR.F			356.69	2	712.373	712.374	0	-0.6	29	Specific	463.59	319.99	319.99	2.27	303	>>sp|ALBU_BOVIN|(Common contaminant protein)	595	iq3253_zl_decorin_6azglc_itag.ScanId;v=1;d1=5540.5540.2	controllerType=0 controllerNumber=1 scan=5540	18.9277
03244:2	1	K.SEIAHR.F			356.69	2	712.373	712.374	0	-0.7	29	Specific	469.76	371.52	371.52	2.39	303	>>sp|ALBU_BOVIN|(Common contaminant protein)	595	iq3253_zl_decorin_6azglc_itag.ScanId;v=1;d1=5659.5659.2	controllerType=0 controllerNumber=1 scan=5659	19.1348
03136:2	1	K.SEIAHR.F			356.69	2	712.373	712.374	0	-0.6	29	Specific	494.62	332.52	332.52	2.2	303	>>sp|ALBU_BOVIN|(Common contaminant protein)	595	iq3253_zl_decorin_6azglc_itag.ScanId;v=1;d1=5538.5538.2	controllerType=0 controllerNumber=1 scan=5538	18.9219
09467:2	1	R.FKDLGEEH.F			487.732	2	974.457	974.458	0	-0.4	35	CRagged	242.14	39.05	39.05	0.16	303	>>sp|ALBU_BOVIN|(Common contaminant protein)	595	iq3253_zl_decorin_6azglc_itag.ScanId;v=1;d1=12127.12127.2	controllerType=0 controllerNumber=1 scan=12127	28.7814
09418:2	1	R.FKDLGEEH.F			487.732	2	974.457	974.458	0	-0.7	35	CRagged	427.35	287.72	287.72	1.65	303	>>sp|ALBU_BOVIN|(Common contaminant protein)	595	iq3253_zl_decorin_6azglc_itag.ScanId;v=1;d1=12077.12077.2	controllerType=0 controllerNumber=1 scan=12077	28.7146
09383:2	1	R.FKDLGEEH.F			487.732	2	974.457	974.458	0	-0.6	35	CRagged	516.58	213.97	213.97	1.63	303	>>sp|ALBU_BOVIN|(Common contaminant protein)	595	iq3253_zl_decorin_6azglc_itag.ScanId;v=1;d1=12041.12041.2	controllerType=0 controllerNumber=1 scan=12041	28.6645
61738:3	1	R.FKDLGEEHFK.G			417.212	3	1249.62	1249.62	0	1.1	35	Specific	21.18	21.18	21.18	0.05	303	>>sp|ALBU_BOVIN|(Common contaminant protein)	595	iq3253_zl_decorin_6azglc_itag.ScanId;v=1;d1=66219.66219.3	controllerType=0 controllerNumber=1 scan=66219	107.829
62687:3	1	R.FKDLGEEHFK.G			417.212	3	1249.62	1249.62	0	-0.1	35	Specific	21.65	21.65	21.65	0.08	303	>>sp|ALBU_BOVIN|(Common contaminant protein)	595	iq3253_zl_decorin_6azglc_itag.ScanId;v=1;d1=67202.67202.3	controllerType=0 controllerNumber=1 scan=67202	109.337
57742:3	1	R.FKDLGEEHFK.G			417.212	3	1249.62	1249.62	0	0.5	35	Specific	24.14	24.14	24.14	0.08	303	>>sp|ALBU_BOVIN|(Common contaminant protein)	595	iq3253_zl_decorin_6azglc_itag.ScanId;v=1;d1=62068.62068.3	controllerType=0 controllerNumber=1 scan=62068	101.585
61235:3	1	R.FKDLGEEHFK.G			417.212	3	1249.62	1249.62	0	0	35	Specific	26.03	26.03	26.03	0.05	303	>>sp|ALBU_BOVIN|(Common contaminant protein)	595	iq3253_zl_decorin_6azglc_itag.ScanId;v=1;d1=65701.65701.3	controllerType=0 controllerNumber=1 scan=65701	107.065
67546:3	1	R.FKDLGEEHFK.G			417.212	3	1249.62	1249.62	0	-0.2	35	Specific	26.22	26.22	26.22	0.05	303	>>sp|ALBU_BOVIN|(Common contaminant protein)	595	iq3253_zl_decorin_6azglc_itag.ScanId;v=1;d1=72234.72234.3	controllerType=0 controllerNumber=1 scan=72234	116.852
39142:3	1	R.FKDLGEEHFK.G			417.212	3	1249.62	1249.62	0	-0.5	35	Specific	44.57	44.57	44.57	0.06	303	>>sp|ALBU_BOVIN|(Common contaminant protein)	595	iq3253_zl_decorin_6azglc_itag.ScanId;v=1;d1=42856.42856.3	controllerType=0 controllerNumber=1 scan=42856	73.3323
36875:3	1	R.FKDLGEEHFK.G			417.212	3	1249.62	1249.62	0	-0.8	35	Specific	72.85	72.85	72.85	0.07	303	>>sp|ALBU_BOVIN|(Common contaminant protein)	595	iq3253_zl_decorin_6azglc_itag.ScanId;v=1;d1=40495.40495.3	controllerType=0 controllerNumber=1 scan=40495	69.8058
37321:3	1	R.FKDLGEEHFK.G			417.212	3	1249.62	1249.62	0	-0.3	35	Specific	119.02	119.02	119.02	0.11	303	>>sp|ALBU_BOVIN|(Common contaminant protein)	595	iq3253_zl_decorin_6azglc_itag.ScanId;v=1;d1=40962.40962.3	controllerType=0 controllerNumber=1 scan=40962	70.5089
36572:3	1	R.FKDLGEEHFK.G			417.212	3	1249.62	1249.62	0	-0.3	35	Specific	123.64	123.64	123.64	0.1	303	>>sp|ALBU_BOVIN|(Common contaminant protein)	595	iq3253_zl_decorin_6azglc_itag.ScanId;v=1;d1=40183.40183.3	controllerType=0 controllerNumber=1 scan=40183	69.3484
37692:3	1	R.FKDLGEEHFK.G			417.212	3	1249.62	1249.62	0	-0.3	35	Specific	133.76	133.76	133.76	0.17	303	>>sp|ALBU_BOVIN|(Common contaminant protein)	595	iq3253_zl_decorin_6azglc_itag.ScanId;v=1;d1=41344.41344.3	controllerType=0 controllerNumber=1 scan=41344	71.0739
29125:3	1	R.FKDLGEEHFK.G			417.212	3	1249.62	1249.62	0	-0.4	35	Specific	152.66	152.66	152.66	0.18	303	>>sp|ALBU_BOVIN|(Common contaminant protein)	595	iq3253_zl_decorin_6azglc_itag.ScanId;v=1;d1=32491.32491.3	controllerType=0 controllerNumber=1 scan=32491	58.1727
29159:3	1	R.FKDLGEEHFK.G			417.212	3	1249.62	1249.62	0	-0.1	35	Specific	164.44	164.44	164.44	0.37	303	>>sp|ALBU_BOVIN|(Common contaminant protein)	595	iq3253_zl_decorin_6azglc_itag.ScanId;v=1;d1=32526.32526.3	controllerType=0 controllerNumber=1 scan=32526	58.2262
13812:2	1	R.FKDLGEEHFK.G			625.314	2	1249.62	1249.62	0	-0.7	35	Specific	211.61	198.17	198.17	0.7	303	>>sp|ALBU_BOVIN|(Common contaminant protein)	595	iq3253_zl_decorin_6azglc_itag.ScanId;v=1;d1=16614.16614.2	controllerType=0 controllerNumber=1 scan=16614	35.2182
27144:3	1	R.FKDLGEEHFK.G			417.212	3	1249.62	1249.62	0	-0.5	35	Specific	270.05	256.49	256.49	1.53	303	>>sp|ALBU_BOVIN|(Common contaminant protein)	595	iq3253_zl_decorin_6azglc_itag.ScanId;v=1;d1=30429.30429.3	controllerType=0 controllerNumber=1 scan=30429	55.1627
14384:2	1	R.FKDLGEEHFK.G			625.315	2	1249.62	1249.62	0	0.9	35	Specific	288.29	237.29	237.29	1.14	303	>>sp|ALBU_BOVIN|(Common contaminant protein)	595	iq3253_zl_decorin_6azglc_itag.ScanId;v=1;d1=17208.17208.2	controllerType=0 controllerNumber=1 scan=17208	36.0653
25584:3	1	R.FKDLGEEHFK.G			417.212	3	1249.62	1249.62	0	-0.6	35	Specific	303.97	246.17	246.17	1.6	303	>>sp|ALBU_BOVIN|(Common contaminant protein)	595	iq3253_zl_decorin_6azglc_itag.ScanId;v=1;d1=28815.28815.3	controllerType=0 controllerNumber=1 scan=28815	52.8502
20224:3	1	R.FKDLGEEHFK.G			417.212	3	1249.62	1249.62	0	0.5	35	Specific	325.2	226.81	226.81	1.61	303	>>sp|ALBU_BOVIN|(Common contaminant protein)	595	iq3253_zl_decorin_6azglc_itag.ScanId;v=1;d1=23280.23280.3	controllerType=0 controllerNumber=1 scan=23280	44.9274
26002:3	1	R.FKDLGEEHFK.G			417.212	3	1249.62	1249.62	0	-1.1	35	Specific	337.32	265.21	265.21	1.59	303	>>sp|ALBU_BOVIN|(Common contaminant protein)	595	iq3253_zl_decorin_6azglc_itag.ScanId;v=1;d1=29245.29245.3	controllerType=0 controllerNumber=1 scan=29245	53.4621
24744:3	1	R.FKDLGEEHFK.G			417.212	3	1249.62	1249.62	0	-0.6	35	Specific	341.81	244.84	244.84	1.71	303	>>sp|ALBU_BOVIN|(Common contaminant protein)	595	iq3253_zl_decorin_6azglc_itag.ScanId;v=1;d1=27948.27948.3	controllerType=0 controllerNumber=1 scan=27948	51.6368
24913:3	1	R.FKDLGEEHFK.G			417.212	3	1249.62	1249.62	0	-0.5	35	Specific	367.68	306.69	306.69	1.71	303	>>sp|ALBU_BOVIN|(Common contaminant protein)	595	iq3253_zl_decorin_6azglc_itag.ScanId;v=1;d1=28123.28123.3	controllerType=0 controllerNumber=1 scan=28123	51.885
21022:3	1	R.FKDLGEEHFK.G			417.212	3	1249.62	1249.62	0	-0.6	35	Specific	383.06	328.5	328.5	1.95	303	>>sp|ALBU_BOVIN|(Common contaminant protein)	595	iq3253_zl_decorin_6azglc_itag.ScanId;v=1;d1=24106.24106.3	controllerType=0 controllerNumber=1 scan=24106	46.1207
24831:3	1	R.FKDLGEEHFK.G			417.212	3	1249.62	1249.62	0	-0.5	35	Specific	396.16	326.32	326.32	1.95	303	>>sp|ALBU_BOVIN|(Common contaminant protein)	595	iq3253_zl_decorin_6azglc_itag.ScanId;v=1;d1=28038.28038.3	controllerType=0 controllerNumber=1 scan=28038	51.7639
26295:3	1	R.FKDLGEEHFK.G			417.212	3	1249.62	1249.62	0	-0.6	35	Specific	406.03	294.53	294.53	1.72	303	>>sp|ALBU_BOVIN|(Common contaminant protein)	595	iq3253_zl_decorin_6azglc_itag.ScanId;v=1;d1=29555.29555.3	controllerType=0 controllerNumber=1 scan=29555	53.9272
18691:3	1	R.FKDLGEEHFK.G			417.211	3	1249.62	1249.62	0	-1.3	35	Specific	419.72	310.52	310.52	1.61	303	>>sp|ALBU_BOVIN|(Common contaminant protein)	595	iq3253_zl_decorin_6azglc_itag.ScanId;v=1;d1=21672.21672.3	controllerType=0 controllerNumber=1 scan=21672	42.52
16163:3	1	R.FKDLGEEHFK.G			417.212	3	1249.62	1249.62	0	-0.5	35	Specific	428.29	371.43	371.43	2.26	303	>>sp|ALBU_BOVIN|(Common contaminant protein)	595	iq3253_zl_decorin_6azglc_itag.ScanId;v=1;d1=19046.19046.3	controllerType=0 controllerNumber=1 scan=19046	38.6581
19346:3	1	R.FKDLGEEHFK.G			417.212	3	1249.62	1249.62	0	-0.3	35	Specific	437.1	364.04	364.04	2.26	303	>>sp|ALBU_BOVIN|(Common contaminant protein)	595	iq3253_zl_decorin_6azglc_itag.ScanId;v=1;d1=22352.22352.3	controllerType=0 controllerNumber=1 scan=22352	43.5179
26494:3	1	R.FKDLGEEHFK.G			417.211	3	1249.62	1249.62	0	-1.4	35	Specific	460.68	417.64	417.64	2.31	303	>>sp|ALBU_BOVIN|(Common contaminant protein)	595	iq3253_zl_decorin_6azglc_itag.ScanId;v=1;d1=29760.29760.3	controllerType=0 controllerNumber=1 scan=29760	54.2155
21663:3	1	R.FKDLGEEHFK.G			417.212	3	1249.62	1249.62	0	-0.2	35	Specific	460.79	360.95	360.95	2.03	303	>>sp|ALBU_BOVIN|(Common contaminant protein)	595	iq3253_zl_decorin_6azglc_itag.ScanId;v=1;d1=24771.24771.3	controllerType=0 controllerNumber=1 scan=24771	47.1123
18316:3	1	R.FKDLGEEHFK.G			417.212	3	1249.62	1249.62	0	-0.4	35	Specific	471.78	378.87	378.87	2.33	303	>>sp|ALBU_BOVIN|(Common contaminant protein)	595	iq3253_zl_decorin_6azglc_itag.ScanId;v=1;d1=21274.21274.3	controllerType=0 controllerNumber=1 scan=21274	41.9049
25308:3	1	R.FKDLGEEHFK.G			417.212	3	1249.62	1249.62	0	-1	35	Specific	472.62	354.62	354.62	2.24	303	>>sp|ALBU_BOVIN|(Common contaminant protein)	595	iq3253_zl_decorin_6azglc_itag.ScanId;v=1;d1=28531.28531.3	controllerType=0 controllerNumber=1 scan=28531	52.4519
15050:3	1	R.FKDLGEEHFK.G			417.212	3	1249.62	1249.62	0	-0.9	35	Specific	479.89	429.06	429.06	3.59	303	>>sp|ALBU_BOVIN|(Common contaminant protein)	595	iq3253_zl_decorin_6azglc_itag.ScanId;v=1;d1=17897.17897.3	controllerType=0 controllerNumber=1 scan=17897	37.0499
20691:3	1	R.FKDLGEEHFK.G			417.212	3	1249.62	1249.62	0	-0.3	35	Specific	493.24	388.64	388.64	3.12	303	>>sp|ALBU_BOVIN|(Common contaminant protein)	595	iq3253_zl_decorin_6azglc_itag.ScanId;v=1;d1=23765.23765.3	controllerType=0 controllerNumber=1 scan=23765	45.6353
19583:3	1	R.FKDLGEEHFK.G			417.212	3	1249.62	1249.62	0	0	35	Specific	500.63	438.29	438.29	3.83	303	>>sp|ALBU_BOVIN|(Common contaminant protein)	595	iq3253_zl_decorin_6azglc_itag.ScanId;v=1;d1=22614.22614.3	controllerType=0 controllerNumber=1 scan=22614	43.9523
26664:3	1	R.FKDLGEEHFK.G			417.212	3	1249.62	1249.62	0	-0.5	35	Specific	500.92	413.99	413.99	3.39	303	>>sp|ALBU_BOVIN|(Common contaminant protein)	595	iq3253_zl_decorin_6azglc_itag.ScanId;v=1;d1=29935.29935.3	controllerType=0 controllerNumber=1 scan=29935	54.4722
21546:3	1	R.FKDLGEEHFK.G			417.212	3	1249.62	1249.62	0	-0.7	35	Specific	502.39	386.44	386.44	3.39	303	>>sp|ALBU_BOVIN|(Common contaminant protein)	595	iq3253_zl_decorin_6azglc_itag.ScanId;v=1;d1=24651.24651.3	controllerType=0 controllerNumber=1 scan=24651	46.9458
18876:3	1	R.FKDLGEEHFK.G			417.212	3	1249.62	1249.62	0	-0.3	35	Specific	502.58	395.25	395.25	3.22	303	>>sp|ALBU_BOVIN|(Common contaminant protein)	595	iq3253_zl_decorin_6azglc_itag.ScanId;v=1;d1=21863.21863.3	controllerType=0 controllerNumber=1 scan=21863	42.7996
21502:3	1	R.FKDLGEEHFK.G			417.211	3	1249.62	1249.62	0	-1.2	35	Specific	505.69	422.2	422.2	3.64	303	>>sp|ALBU_BOVIN|(Common contaminant protein)	595	iq3253_zl_decorin_6azglc_itag.ScanId;v=1;d1=24606.24606.3	controllerType=0 controllerNumber=1 scan=24606	46.8849
18612:3	1	R.FKDLGEEHFK.G			417.212	3	1249.62	1249.62	0	-1	35	Specific	510.83	414.32	414.32	3.39	303	>>sp|ALBU_BOVIN|(Common contaminant protein)	595	iq3253_zl_decorin_6azglc_itag.ScanId;v=1;d1=21591.21591.3	controllerType=0 controllerNumber=1 scan=21591	42.404
18919:3	1	R.FKDLGEEHFK.G			417.212	3	1249.62	1249.62	0	0.2	35	Specific	512.78	415.21	415.21	3.39	303	>>sp|ALBU_BOVIN|(Common contaminant protein)	595	iq3253_zl_decorin_6azglc_itag.ScanId;v=1;d1=21907.21907.3	controllerType=0 controllerNumber=1 scan=21907	42.8618
18853:3	1	R.FKDLGEEHFK.G			417.212	3	1249.62	1249.62	0	-0.4	35	Specific	513.4	423.19	423.19	3.39	303	>>sp|ALBU_BOVIN|(Common contaminant protein)	595	iq3253_zl_decorin_6azglc_itag.ScanId;v=1;d1=21839.21839.3	controllerType=0 controllerNumber=1 scan=21839	42.7626
18654:3	1	R.FKDLGEEHFK.G			417.212	3	1249.62	1249.62	0	-0.1	35	Specific	530.27	415.56	415.56	3.77	303	>>sp|ALBU_BOVIN|(Common contaminant protein)	595	iq3253_zl_decorin_6azglc_itag.ScanId;v=1;d1=21634.21634.3	controllerType=0 controllerNumber=1 scan=21634	42.4658
16193:3	1	R.FKDLGEEHFK.G			417.212	3	1249.62	1249.62	0	-0.5	35	Specific	534.26	456.35	456.35	3.52	303	>>sp|ALBU_BOVIN|(Common contaminant protein)	595	iq3253_zl_decorin_6azglc_itag.ScanId;v=1;d1=19077.19077.3	controllerType=0 controllerNumber=1 scan=19077	38.7026
21186:3	1	R.FKDLGEEHFK.G			417.212	3	1249.62	1249.62	0	-0.3	35	Specific	536.48	402.04	402.04	3.35	303	>>sp|ALBU_BOVIN|(Common contaminant protein)	595	iq3253_zl_decorin_6azglc_itag.ScanId;v=1;d1=24280.24280.3	controllerType=0 controllerNumber=1 scan=24280	46.3853
20614:3	1	R.FKDLGEEHFK.G			417.212	3	1249.62	1249.62	0	-0.5	35	Specific	541.4	428.01	428.01	3.55	303	>>sp|ALBU_BOVIN|(Common contaminant protein)	595	iq3253_zl_decorin_6azglc_itag.ScanId;v=1;d1=23685.23685.3	controllerType=0 controllerNumber=1 scan=23685	45.5189
26357:3	1	R.FKDLGEEHFK.G			417.212	3	1249.62	1249.62	0	1.1	35	Specific	542.56	477.3	477.3	4.15	303	>>sp|ALBU_BOVIN|(Common contaminant protein)	595	iq3253_zl_decorin_6azglc_itag.ScanId;v=1;d1=29619.29619.3	controllerType=0 controllerNumber=1 scan=29619	54.0168
14616:3	1	R.FKDLGEEHFK.G			417.212	3	1249.62	1249.62	0	0	35	Specific	542.61	445.41	445.41	3.98	303	>>sp|ALBU_BOVIN|(Common contaminant protein)	595	iq3253_zl_decorin_6azglc_itag.ScanId;v=1;d1=17450.17450.3	controllerType=0 controllerNumber=1 scan=17450	36.4157
17602:3	1	R.FKDLGEEHFK.G			417.212	3	1249.62	1249.62	0	-0.9	35	Specific	542.67	446.06	446.06	3.8	303	>>sp|ALBU_BOVIN|(Common contaminant protein)	595	iq3253_zl_decorin_6azglc_itag.ScanId;v=1;d1=20538.20538.3	controllerType=0 controllerNumber=1 scan=20538	40.8452
14151:2	1	R.FKDLGEEHFK.G			625.314	2	1249.62	1249.62	0	0.3	35	Specific	545.86	368.6	368.6	1.99	303	>>sp|ALBU_BOVIN|(Common contaminant protein)	595	iq3253_zl_decorin_6azglc_itag.ScanId;v=1;d1=16968.16968.2	controllerType=0 controllerNumber=1 scan=16968	35.7277
21313:3	1	R.FKDLGEEHFK.G			417.212	3	1249.62	1249.62	0	-0.9	35	Specific	548.96	433.44	433.44	3.8	303	>>sp|ALBU_BOVIN|(Common contaminant protein)	595	iq3253_zl_decorin_6azglc_itag.ScanId;v=1;d1=24411.24411.3	controllerType=0 controllerNumber=1 scan=24411	46.5706
17102:3	1	R.FKDLGEEHFK.G			417.212	3	1249.62	1249.62	0	-0.6	35	Specific	554.45	416.27	416.27	3.98	303	>>sp|ALBU_BOVIN|(Common contaminant protein)	595	iq3253_zl_decorin_6azglc_itag.ScanId;v=1;d1=20022.20022.3	controllerType=0 controllerNumber=1 scan=20022	40.0997
17195:3	1	R.FKDLGEEHFK.G			417.212	3	1249.62	1249.62	0	0	35	Specific	556.62	453.52	453.52	3.8	303	>>sp|ALBU_BOVIN|(Common contaminant protein)	595	iq3253_zl_decorin_6azglc_itag.ScanId;v=1;d1=20118.20118.3	controllerType=0 controllerNumber=1 scan=20118	40.2374
15239:3	1	R.FKDLGEEHFK.G			417.212	3	1249.62	1249.62	0	0.5	35	Specific	563.18	471.71	471.71	4.25	303	>>sp|ALBU_BOVIN|(Common contaminant protein)	595	iq3253_zl_decorin_6azglc_itag.ScanId;v=1;d1=18094.18094.3	controllerType=0 controllerNumber=1 scan=18094	37.3337
16840:3	1	R.FKDLGEEHFK.G			417.212	3	1249.62	1249.62	0	0.1	35	Specific	563.2	475.54	475.54	4.15	303	>>sp|ALBU_BOVIN|(Common contaminant protein)	595	iq3253_zl_decorin_6azglc_itag.ScanId;v=1;d1=19749.19749.3	controllerType=0 controllerNumber=1 scan=19749	39.7068
15030:3	1	R.FKDLGEEHFK.G			417.212	3	1249.62	1249.62	0	-0.9	35	Specific	566.01	456.42	456.42	4.15	303	>>sp|ALBU_BOVIN|(Common contaminant protein)	595	iq3253_zl_decorin_6azglc_itag.ScanId;v=1;d1=17877.17877.3	controllerType=0 controllerNumber=1 scan=17877	37.0242
17389:3	1	R.FKDLGEEHFK.G			417.212	3	1249.62	1249.62	0	-0.3	35	Specific	568.73	460.06	460.06	4.08	303	>>sp|ALBU_BOVIN|(Common contaminant protein)	595	iq3253_zl_decorin_6azglc_itag.ScanId;v=1;d1=20318.20318.3	controllerType=0 controllerNumber=1 scan=20318	40.5237
17360:3	1	R.FKDLGEEHFK.G			417.212	3	1249.62	1249.62	0	-0.7	35	Specific	572.06	456.45	456.45	4.15	303	>>sp|ALBU_BOVIN|(Common contaminant protein)	595	iq3253_zl_decorin_6azglc_itag.ScanId;v=1;d1=20288.20288.3	controllerType=0 controllerNumber=1 scan=20288	40.4814
14422:3	1	R.FKDLGEEHFK.G			417.212	3	1249.62	1249.62	0	0.1	35	Specific	572.2	465.1	465.1	4.08	303	>>sp|ALBU_BOVIN|(Common contaminant protein)	595	iq3253_zl_decorin_6azglc_itag.ScanId;v=1;d1=17248.17248.3	controllerType=0 controllerNumber=1 scan=17248	36.1213
17159:3	1	R.FKDLGEEHFK.G			417.212	3	1249.62	1249.62	0	-0.7	35	Specific	573.72	455.33	455.33	4.08	303	>>sp|ALBU_BOVIN|(Common contaminant protein)	595	iq3253_zl_decorin_6azglc_itag.ScanId;v=1;d1=20081.20081.3	controllerType=0 controllerNumber=1 scan=20081	40.1861
13854:3	1	R.FKDLGEEHFK.G			417.212	3	1249.62	1249.62	0	0.5	35	Specific	574.14	463.26	463.26	4.51	303	>>sp|ALBU_BOVIN|(Common contaminant protein)	595	iq3253_zl_decorin_6azglc_itag.ScanId;v=1;d1=16660.16660.3	controllerType=0 controllerNumber=1 scan=16660	35.2905
17631:3	1	R.FKDLGEEHFK.G			417.212	3	1249.62	1249.62	0	-0.9	35	Specific	577.51	464.56	464.56	4.34	303	>>sp|ALBU_BOVIN|(Common contaminant protein)	595	iq3253_zl_decorin_6azglc_itag.ScanId;v=1;d1=20568.20568.3	controllerType=0 controllerNumber=1 scan=20568	40.8878
15623:3	1	R.FKDLGEEHFK.G			417.212	3	1249.62	1249.62	0	0.2	35	Specific	580.5	448.53	448.53	5.45	303	>>sp|ALBU_BOVIN|(Common contaminant protein)	595	iq3253_zl_decorin_6azglc_itag.ScanId;v=1;d1=18490.18490.3	controllerType=0 controllerNumber=1 scan=18490	37.8748
16861:3	1	R.FKDLGEEHFK.G			417.212	3	1249.62	1249.62	0	-0.9	35	Specific	589.92	471.63	471.63	5.2	303	>>sp|ALBU_BOVIN|(Common contaminant protein)	595	iq3253_zl_decorin_6azglc_itag.ScanId;v=1;d1=19771.19771.3	controllerType=0 controllerNumber=1 scan=19771	39.7404
16894:3	1	R.FKDLGEEHFK.G			417.212	3	1249.62	1249.62	0	-0.9	35	Specific	590.31	464	464	5.45	303	>>sp|ALBU_BOVIN|(Common contaminant protein)	595	iq3253_zl_decorin_6azglc_itag.ScanId;v=1;d1=19806.19806.3	controllerType=0 controllerNumber=1 scan=19806	39.7947
17677:3	1	R.FKDLGEEHFK.G			417.211	3	1249.62	1249.62	0	-1.4	35	Specific	590.94	476.25	476.25	4.73	303	>>sp|ALBU_BOVIN|(Common contaminant protein)	595	iq3253_zl_decorin_6azglc_itag.ScanId;v=1;d1=20615.20615.3	controllerType=0 controllerNumber=1 scan=20615	40.9547
21244:3	1	R.FKDLGEEHFK.G			417.212	3	1249.62	1249.62	0	0	35	Specific	594.21	457.91	457.91	5.2	303	>>sp|ALBU_BOVIN|(Common contaminant protein)	595	iq3253_zl_decorin_6azglc_itag.ScanId;v=1;d1=24340.24340.3	controllerType=0 controllerNumber=1 scan=24340	46.4721
16152:3	1	R.FKDLGEEHFK.G			417.212	3	1249.62	1249.62	0	-0.5	35	Specific	594.39	486.18	486.18	5.26	303	>>sp|ALBU_BOVIN|(Common contaminant protein)	595	iq3253_zl_decorin_6azglc_itag.ScanId;v=1;d1=19035.19035.3	controllerType=0 controllerNumber=1 scan=19035	38.643
16664:3	1	R.FKDLGEEHFK.G			417.212	3	1249.62	1249.62	0	-0.9	35	Specific	598.17	485.11	485.11	5.26	303	>>sp|ALBU_BOVIN|(Common contaminant protein)	595	iq3253_zl_decorin_6azglc_itag.ScanId;v=1;d1=19562.19562.3	controllerType=0 controllerNumber=1 scan=19562	39.4174
18171:3	1	R.FKDLGEEHFK.G			417.212	3	1249.62	1249.62	0	-0.6	35	Specific	598.75	438.42	438.42	5.2	303	>>sp|ALBU_BOVIN|(Common contaminant protein)	595	iq3253_zl_decorin_6azglc_itag.ScanId;v=1;d1=21125.21125.3	controllerType=0 controllerNumber=1 scan=21125	41.692
17420:3	1	R.FKDLGEEHFK.G			417.212	3	1249.62	1249.62	0	-0.1	35	Specific	599.06	462.32	462.32	5.2	303	>>sp|ALBU_BOVIN|(Common contaminant protein)	595	iq3253_zl_decorin_6azglc_itag.ScanId;v=1;d1=20350.20350.3	controllerType=0 controllerNumber=1 scan=20350	40.5701
14375:2	1	R.FKDLGEEHFK.G			625.315	2	1249.62	1249.62	0	0.9	35	Specific	599.49	373.56	373.56	3.63	303	>>sp|ALBU_BOVIN|(Common contaminant protein)	595	iq3253_zl_decorin_6azglc_itag.ScanId;v=1;d1=17199.17199.2	controllerType=0 controllerNumber=1 scan=17199	36.0537
14018:3	1	R.FKDLGEEHFK.G			417.212	3	1249.62	1249.62	0	-0.4	35	Specific	601.89	493.1	493.1	6.2	303	>>sp|ALBU_BOVIN|(Common contaminant protein)	595	iq3253_zl_decorin_6azglc_itag.ScanId;v=1;d1=16832.16832.3	controllerType=0 controllerNumber=1 scan=16832	35.5405
14238:3	1	R.FKDLGEEHFK.G			417.212	3	1249.62	1249.62	0	-0.1	35	Specific	602.53	496.71	496.71	6.2	303	>>sp|ALBU_BOVIN|(Common contaminant protein)	595	iq3253_zl_decorin_6azglc_itag.ScanId;v=1;d1=17058.17058.3	controllerType=0 controllerNumber=1 scan=17058	35.8587
13729:3	1	R.FKDLGEEHFK.G			417.212	3	1249.62	1249.62	0	0.3	35	Specific	609.14	487.93	487.93	6.2	303	>>sp|ALBU_BOVIN|(Common contaminant protein)	595	iq3253_zl_decorin_6azglc_itag.ScanId;v=1;d1=16525.16525.3	controllerType=0 controllerNumber=1 scan=16525	35.0838
16368:3	1	R.FKDLGEEHFK.G			417.212	3	1249.62	1249.62	0	-0.5	35	Specific	616.36	505.12	505.12	7.03	303	>>sp|ALBU_BOVIN|(Common contaminant protein)	595	iq3253_zl_decorin_6azglc_itag.ScanId;v=1;d1=19257.19257.3	controllerType=0 controllerNumber=1 scan=19257	38.9671
16595:3	1	R.FKDLGEEHFK.G			417.212	3	1249.62	1249.62	0	-0.1	35	Specific	617.26	487.54	487.54	6.2	303	>>sp|ALBU_BOVIN|(Common contaminant protein)	595	iq3253_zl_decorin_6azglc_itag.ScanId;v=1;d1=19491.19491.3	controllerType=0 controllerNumber=1 scan=19491	39.3142
14826:3	1	R.FKDLGEEHFK.G			417.212	3	1249.62	1249.62	0	-0.8	35	Specific	625.21	523.26	523.26	6.26	303	>>sp|ALBU_BOVIN|(Common contaminant protein)	595	iq3253_zl_decorin_6azglc_itag.ScanId;v=1;d1=17666.17666.3	controllerType=0 controllerNumber=1 scan=17666	36.7216
16404:3	1	R.FKDLGEEHFK.G			417.212	3	1249.62	1249.62	0	0.2	35	Specific	628.23	509.87	509.87	6.45	303	>>sp|ALBU_BOVIN|(Common contaminant protein)	595	iq3253_zl_decorin_6azglc_itag.ScanId;v=1;d1=19294.19294.3	controllerType=0 controllerNumber=1 scan=19294	39.0191
15918:3	1	R.FKDLGEEHFK.G			417.212	3	1249.62	1249.62	0	-0.9	35	Specific	628.27	498.03	498.03	6.26	303	>>sp|ALBU_BOVIN|(Common contaminant protein)	595	iq3253_zl_decorin_6azglc_itag.ScanId;v=1;d1=18794.18794.3	controllerType=0 controllerNumber=1 scan=18794	38.2962
13939:2	1	R.FKDLGEEHFK.G			625.314	2	1249.62	1249.62	0	-0.8	35	Specific	629.87	419.04	419.04	5.58	303	>>sp|ALBU_BOVIN|(Common contaminant protein)	595	iq3253_zl_decorin_6azglc_itag.ScanId;v=1;d1=16749.16749.2	controllerType=0 controllerNumber=1 scan=16749	35.4161
16433:3	1	R.FKDLGEEHFK.G			417.212	3	1249.62	1249.62	0	-0.3	35	Specific	630.55	516.48	516.48	6.2	303	>>sp|ALBU_BOVIN|(Common contaminant protein)	595	iq3253_zl_decorin_6azglc_itag.ScanId;v=1;d1=19324.19324.3	controllerType=0 controllerNumber=1 scan=19324	39.0616
16634:3	1	R.FKDLGEEHFK.G			417.212	3	1249.62	1249.62	0	-0.5	35	Specific	632.7	502.47	502.47	7.03	303	>>sp|ALBU_BOVIN|(Common contaminant protein)	595	iq3253_zl_decorin_6azglc_itag.ScanId;v=1;d1=19531.19531.3	controllerType=0 controllerNumber=1 scan=19531	39.3714
15058:3	1	R.FKDLGEEHFK.G			417.212	3	1249.62	1249.62	0	-0.4	35	Specific	635.02	504.67	504.67	6.45	303	>>sp|ALBU_BOVIN|(Common contaminant protein)	595	iq3253_zl_decorin_6azglc_itag.ScanId;v=1;d1=17906.17906.3	controllerType=0 controllerNumber=1 scan=17906	37.0646
15682:3	1	R.FKDLGEEHFK.G			417.212	3	1249.62	1249.62	0	-0.5	35	Specific	636.72	508.4	508.4	6.2	303	>>sp|ALBU_BOVIN|(Common contaminant protein)	595	iq3253_zl_decorin_6azglc_itag.ScanId;v=1;d1=18551.18551.3	controllerType=0 controllerNumber=1 scan=18551	37.9582
15249:3	1	R.FKDLGEEHFK.G			417.212	3	1249.62	1249.62	0	-0.9	35	Specific	644.26	500.78	500.78	6.26	303	>>sp|ALBU_BOVIN|(Common contaminant protein)	595	iq3253_zl_decorin_6azglc_itag.ScanId;v=1;d1=18105.18105.3	controllerType=0 controllerNumber=1 scan=18105	37.3513
13605:3	1	R.FKDLGEEHFK.G			417.212	3	1249.62	1249.62	0	-0.3	35	Specific	650.65	509.08	509.08	7.2	303	>>sp|ALBU_BOVIN|(Common contaminant protein)	595	iq3253_zl_decorin_6azglc_itag.ScanId;v=1;d1=16396.16396.3	controllerType=0 controllerNumber=1 scan=16396	34.8964
14127:2	1	R.FKDLGEEHFK.G			625.314	2	1249.62	1249.62	0	0.3	35	Specific	662.3	435.72	435.72	7.01	303	>>sp|ALBU_BOVIN|(Common contaminant protein)	595	iq3253_zl_decorin_6azglc_itag.ScanId;v=1;d1=16944.16944.2	controllerType=0 controllerNumber=1 scan=16944	35.6955
14598:3	1	R.FKDLGEEHFK.G			417.212	3	1249.62	1249.62	0	0	35	Specific	663.8	538.8	538.8	7.56	303	>>sp|ALBU_BOVIN|(Common contaminant protein)	595	iq3253_zl_decorin_6azglc_itag.ScanId;v=1;d1=17432.17432.3	controllerType=0 controllerNumber=1 scan=17432	36.3926
13803:2	1	R.FKDLGEEHFK.G			625.314	2	1249.62	1249.62	0	-0.7	35	Specific	666.47	449.2	449.2	6.76	303	>>sp|ALBU_BOVIN|(Common contaminant protein)	595	iq3253_zl_decorin_6azglc_itag.ScanId;v=1;d1=16605.16605.2	controllerType=0 controllerNumber=1 scan=16605	35.2054
13595:3	1	R.FKDLGEEHFK.G			417.212	3	1249.62	1249.62	0	-0.3	35	Specific	667.85	539.53	539.53	7.56	303	>>sp|ALBU_BOVIN|(Common contaminant protein)	595	iq3253_zl_decorin_6azglc_itag.ScanId;v=1;d1=16385.16385.3	controllerType=0 controllerNumber=1 scan=16385	34.8813
15652:3	1	R.FKDLGEEHFK.G			417.212	3	1249.62	1249.62	0	-0.8	35	Specific	669.18	531.71	531.71	7.2	303	>>sp|ALBU_BOVIN|(Common contaminant protein)	595	iq3253_zl_decorin_6azglc_itag.ScanId;v=1;d1=18520.18520.3	controllerType=0 controllerNumber=1 scan=18520	37.9159
15950:3	1	R.FKDLGEEHFK.G			417.212	3	1249.62	1249.62	0	-0.6	35	Specific	672.56	546.9	546.9	7.56	303	>>sp|ALBU_BOVIN|(Common contaminant protein)	595	iq3253_zl_decorin_6azglc_itag.ScanId;v=1;d1=18827.18827.3	controllerType=0 controllerNumber=1 scan=18827	38.3446
14398:3	1	R.FKDLGEEHFK.G			417.212	3	1249.62	1249.62	0	0.1	35	Specific	674.3	536.63	536.63	7.45	303	>>sp|ALBU_BOVIN|(Common contaminant protein)	595	iq3253_zl_decorin_6azglc_itag.ScanId;v=1;d1=17224.17224.3	controllerType=0 controllerNumber=1 scan=17224	36.0931
15991:3	1	R.FKDLGEEHFK.G			417.212	3	1249.62	1249.62	0	-0.8	35	Specific	674.67	534.85	534.85	7.45	303	>>sp|ALBU_BOVIN|(Common contaminant protein)	595	iq3253_zl_decorin_6azglc_itag.ScanId;v=1;d1=18869.18869.3	controllerType=0 controllerNumber=1 scan=18869	38.403
14808:3	1	R.FKDLGEEHFK.G			417.212	3	1249.62	1249.62	0	-0.8	35	Specific	676.66	527.17	527.17	7.2	303	>>sp|ALBU_BOVIN|(Common contaminant protein)	595	iq3253_zl_decorin_6azglc_itag.ScanId;v=1;d1=17648.17648.3	controllerType=0 controllerNumber=1 scan=17648	36.699
14013:3	1	R.FKDLGEEHFK.G			417.212	3	1249.62	1249.62	0	-0.4	35	Specific	678.1	536.43	536.43	7.2	303	>>sp|ALBU_BOVIN|(Common contaminant protein)	595	iq3253_zl_decorin_6azglc_itag.ScanId;v=1;d1=16827.16827.3	controllerType=0 controllerNumber=1 scan=16827	35.5309
13852:3	1	R.FKDLGEEHFK.G			417.212	3	1249.62	1249.62	0	0.5	35	Specific	680.25	562.93	562.93	7.62	303	>>sp|ALBU_BOVIN|(Common contaminant protein)	595	iq3253_zl_decorin_6azglc_itag.ScanId;v=1;d1=16658.16658.3	controllerType=0 controllerNumber=1 scan=16658	35.2844
14163:2	1	R.FKDLGEEHFK.G			625.314	2	1249.62	1249.62	0	0.4	35	Specific	681.42	434.51	434.51	6.83	303	>>sp|ALBU_BOVIN|(Common contaminant protein)	595	iq3253_zl_decorin_6azglc_itag.ScanId;v=1;d1=16981.16981.2	controllerType=0 controllerNumber=1 scan=16981	35.7492
15215:3	1	R.FKDLGEEHFK.G			417.212	3	1249.62	1249.62	0	0.5	35	Specific	683.08	578.55	578.55	7.37	303	>>sp|ALBU_BOVIN|(Common contaminant protein)	595	iq3253_zl_decorin_6azglc_itag.ScanId;v=1;d1=18070.18070.3	controllerType=0 controllerNumber=1 scan=18070	37.3014
14227:3	1	R.FKDLGEEHFK.G			417.212	3	1249.62	1249.62	0	-0.1	35	Specific	683.7	541.63	541.63	7.2	303	>>sp|ALBU_BOVIN|(Common contaminant protein)	595	iq3253_zl_decorin_6azglc_itag.ScanId;v=1;d1=17047.17047.3	controllerType=0 controllerNumber=1 scan=17047	35.8453
14848:3	1	R.FKDLGEEHFK.G			417.212	3	1249.62	1249.62	0	0.2	35	Specific	685.05	552.74	552.74	8.03	303	>>sp|ALBU_BOVIN|(Common contaminant protein)	595	iq3253_zl_decorin_6azglc_itag.ScanId;v=1;d1=17689.17689.3	controllerType=0 controllerNumber=1 scan=17689	36.7558
14425:3	1	R.FKDLGEEHFK.G			417.212	3	1249.62	1249.62	0	-0.1	35	Specific	692.74	548.18	548.18	7.2	303	>>sp|ALBU_BOVIN|(Common contaminant protein)	595	iq3253_zl_decorin_6azglc_itag.ScanId;v=1;d1=17252.17252.3	controllerType=0 controllerNumber=1 scan=17252	36.1269
14048:3	1	R.FKDLGEEHFK.G			417.212	3	1249.62	1249.62	0	0.9	35	Specific	698.14	568.85	568.85	7.37	303	>>sp|ALBU_BOVIN|(Common contaminant protein)	595	iq3253_zl_decorin_6azglc_itag.ScanId;v=1;d1=16863.16863.3	controllerType=0 controllerNumber=1 scan=16863	35.5813
14258:3	1	R.FKDLGEEHFK.G			417.212	3	1249.62	1249.62	0	-0.4	35	Specific	710.29	577.61	577.61	8.56	303	>>sp|ALBU_BOVIN|(Common contaminant protein)	595	iq3253_zl_decorin_6azglc_itag.ScanId;v=1;d1=17079.17079.3	controllerType=0 controllerNumber=1 scan=17079	35.8879
13631:2	1	R.FKDLGEEHFK.G			625.314	2	1249.62	1249.62	0	-0.4	35	Specific	710.32	461.62	461.62	8.01	303	>>sp|ALBU_BOVIN|(Common contaminant protein)	595	iq3253_zl_decorin_6azglc_itag.ScanId;v=1;d1=16422.16422.2	controllerType=0 controllerNumber=1 scan=16422	34.9322
13736:3	1	R.FKDLGEEHFK.G			417.212	3	1249.62	1249.62	0	1	35	Specific	710.97	593.78	593.78	8.73	303	>>sp|ALBU_BOVIN|(Common contaminant protein)	595	iq3253_zl_decorin_6azglc_itag.ScanId;v=1;d1=16533.16533.3	controllerType=0 controllerNumber=1 scan=16533	35.094
13728:3	1	R.FKDLGEEHFK.G			417.212	3	1249.62	1249.62	0	0.3	35	Specific	713.64	582.12	582.12	9.03	303	>>sp|ALBU_BOVIN|(Common contaminant protein)	595	iq3253_zl_decorin_6azglc_itag.ScanId;v=1;d1=16524.16524.3	controllerType=0 controllerNumber=1 scan=16524	35.0795
13572:3	1	R.FKDLGEEHFK.G			417.212	3	1249.62	1249.62	0	-0.3	35	Specific	716.64	578.58	578.58	8.56	303	>>sp|ALBU_BOVIN|(Common contaminant protein)	595	iq3253_zl_decorin_6azglc_itag.ScanId;v=1;d1=16362.16362.3	controllerType=0 controllerNumber=1 scan=16362	34.8523
14634:3	1	R.FKDLGEEHFK.G			417.212	3	1249.62	1249.62	0	0.5	35	Specific	720.02	572.55	572.55	8.73	303	>>sp|ALBU_BOVIN|(Common contaminant protein)	595	iq3253_zl_decorin_6azglc_itag.ScanId;v=1;d1=17469.17469.3	controllerType=0 controllerNumber=1 scan=17469	36.4435
13932:2	1	R.FKDLGEEHFK.G			625.314	2	1249.62	1249.62	0	-0.8	35	Specific	724.51	468.3	468.3	7.83	303	>>sp|ALBU_BOVIN|(Common contaminant protein)	595	iq3253_zl_decorin_6azglc_itag.ScanId;v=1;d1=16742.16742.2	controllerType=0 controllerNumber=1 scan=16742	35.4047
13946:2	1	R.FKDLGEEHFK.G			625.315	2	1249.62	1249.62	0	0.6	35	Specific	724.99	463.69	463.69	8	303	>>sp|ALBU_BOVIN|(Common contaminant protein)	595	iq3253_zl_decorin_6azglc_itag.ScanId;v=1;d1=16757.16757.2	controllerType=0 controllerNumber=1 scan=16757	35.4277
13802:2	1	R.FKDLGEEHFK.G			625.314	2	1249.62	1249.62	0	-0.7	35	Specific	739.65	487.06	487.06	7.76	303	>>sp|ALBU_BOVIN|(Common contaminant protein)	595	iq3253_zl_decorin_6azglc_itag.ScanId;v=1;d1=16604.16604.2	controllerType=0 controllerNumber=1 scan=16604	35.2011
13667:2	1	R.FKDLGEEHFK.G			625.314	2	1249.62	1249.62	0	-0.3	35	Specific	752.81	491.11	491.11	8.76	303	>>sp|ALBU_BOVIN|(Common contaminant protein)	595	iq3253_zl_decorin_6azglc_itag.ScanId;v=1;d1=16459.16459.2	controllerType=0 controllerNumber=1 scan=16459	34.9841
13679:2	1	R.FKDLGEEHFK.G			625.314	2	1249.62	1249.62	0	-0.3	35	Specific	759.78	488.62	488.62	8.76	303	>>sp|ALBU_BOVIN|(Common contaminant protein)	595	iq3253_zl_decorin_6azglc_itag.ScanId;v=1;d1=16472.16472.2	controllerType=0 controllerNumber=1 scan=16472	35.0047
13452:3	1	R.FKDLGEEHFKG.L			436.219	3	1306.64	1306.64	0	-0.5	35	CRagged	278.35	247	247	0.9	303	>>sp|ALBU_BOVIN|(Common contaminant protein)	595	iq3253_zl_decorin_6azglc_itag.ScanId;v=1;d1=16238.16238.3	controllerType=0 controllerNumber=1 scan=16238	34.673
13405:3	1	R.FKDLGEEHFKG.L			436.219	3	1306.64	1306.64	0	-0.1	35	CRagged	371.76	322.16	322.16	1.72	303	>>sp|ALBU_BOVIN|(Common contaminant protein)	595	iq3253_zl_decorin_6azglc_itag.ScanId;v=1;d1=16190.16190.3	controllerType=0 controllerNumber=1 scan=16190	34.6087
13383:3	1	R.FKDLGEEHFKG.L			436.219	3	1306.64	1306.64	0	-0.9	35	CRagged	398.14	347.56	347.56	1.7	303	>>sp|ALBU_BOVIN|(Common contaminant protein)	595	iq3253_zl_decorin_6azglc_itag.ScanId;v=1;d1=16167.16167.3	controllerType=0 controllerNumber=1 scan=16167	34.5731
57797:5	1	R.FKDLGEEHFKGLVLIAFSQYLQQC[+57.021]PFDEHVK.L		C[+57]	745.38	5	3722.87	3722.87	0	0.6	35	Specific	51.36	51.36	51.36	0.45	303	>>sp|ALBU_BOVIN|(Common contaminant protein)	595	iq3253_zl_decorin_6azglc_itag.ScanId;v=1;d1=62125.62125.5	controllerType=0 controllerNumber=1 scan=62125	101.673
57667:5	1	R.FKDLGEEHFKGLVLIAFSQYLQQC[+57.021]PFDEHVK.L		C[+57]	745.38	5	3722.87	3722.87	0	0.9	35	Specific	107.7	107.7	107.7	0.81	303	>>sp|ALBU_BOVIN|(Common contaminant protein)	595	iq3253_zl_decorin_6azglc_itag.ScanId;v=1;d1=61991.61991.5	controllerType=0 controllerNumber=1 scan=61991	101.471
57570:6	1	R.FKDLGEEHFKGLVLIAFSQYLQQC[+57.021]PFDEHVK.L		C[+57]	621.318	6	3722.87	3722.87	0	0.6	35	Specific	267.96	267.96	267.96	2.25	303	>>sp|ALBU_BOVIN|(Common contaminant protein)	595	iq3253_zl_decorin_6azglc_itag.ScanId;v=1;d1=61891.61891.6	controllerType=0 controllerNumber=1 scan=61891	101.322
57538:6	1	R.FKDLGEEHFKGLVLIAFSQYLQQC[+57.021]PFDEHVK.L		C[+57]	621.318	6	3722.87	3722.87	0	0.9	35	Specific	285.13	285.13	285.13	2.67	303	>>sp|ALBU_BOVIN|(Common contaminant protein)	595	iq3253_zl_decorin_6azglc_itag.ScanId;v=1;d1=61858.61858.6	controllerType=0 controllerNumber=1 scan=61858	101.273
57565:5	1	R.FKDLGEEHFKGLVLIAFSQYLQQC[+57.021]PFDEHVK.L		C[+57]	745.38	5	3722.87	3722.87	0	0.5	35	Specific	411.49	411.49	411.49	4.63	303	>>sp|ALBU_BOVIN|(Common contaminant protein)	595	iq3253_zl_decorin_6azglc_itag.ScanId;v=1;d1=61886.61886.5	controllerType=0 controllerNumber=1 scan=61886	101.315
07189:2	1	F.KDLGEEHFK.G			551.779	2	1102.55	1102.55	0	-0.9	36	NRagged	190.29	50.77	50.77	0.05	303	>>sp|ALBU_BOVIN|(Common contaminant protein)	595	iq3253_zl_decorin_6azglc_itag.ScanId;v=1;d1=9775.9775.2	controllerType=0 controllerNumber=1 scan=9775	25.4127
13811:2	1	F.KDLGEEHFK.G			551.78	2	1102.55	1102.55	0	0.3	36	NRagged	616.19	324.58	324.58	4.09	303	>>sp|ALBU_BOVIN|(Common contaminant protein)	595	iq3253_zl_decorin_6azglc_itag.ScanId;v=1;d1=16613.16613.2	controllerType=0 controllerNumber=1 scan=16613	35.217
13767:2	1	F.KDLGEEHFK.G			551.781	2	1102.55	1102.55	0	1.2	36	NRagged	696.39	300.62	300.62	5.09	303	>>sp|ALBU_BOVIN|(Common contaminant protein)	595	iq3253_zl_decorin_6azglc_itag.ScanId;v=1;d1=16565.16565.2	controllerType=0 controllerNumber=1 scan=16565	35.1393
13257:2	1	K.DLGEEHFK.G			487.732	2	974.457	974.458	0	-0.5	37	Specific	27.04	27.04	27.04	0.09	303	>>sp|ALBU_BOVIN|(Common contaminant protein)	595	iq3253_zl_decorin_6azglc_itag.ScanId;v=1;d1=16037.16037.2	controllerType=0 controllerNumber=1 scan=16037	34.3915
14621:2	1	K.DLGEEHFK.G			487.732	2	974.457	974.458	0	-0.4	37	Specific	407.22	281.89	281.89	1.95	303	>>sp|ALBU_BOVIN|(Common contaminant protein)	595	iq3253_zl_decorin_6azglc_itag.ScanId;v=1;d1=17455.17455.2	controllerType=0 controllerNumber=1 scan=17455	36.4229
14698:2	1	K.DLGEEHFK.G			487.733	2	974.458	974.458	0	0.3	37	Specific	434.6	247.37	247.37	1.92	303	>>sp|ALBU_BOVIN|(Common contaminant protein)	595	iq3253_zl_decorin_6azglc_itag.ScanId;v=1;d1=17534.17534.2	controllerType=0 controllerNumber=1 scan=17534	36.5322
14439:2	1	K.DLGEEHFK.G			487.733	2	974.458	974.458	0	0.3	37	Specific	435.55	303.48	303.48	2.31	303	>>sp|ALBU_BOVIN|(Common contaminant protein)	595	iq3253_zl_decorin_6azglc_itag.ScanId;v=1;d1=17266.17266.2	controllerType=0 controllerNumber=1 scan=17266	36.147
15340:2	1	K.DLGEEHFK.G			487.732	2	974.457	974.458	0	-1	37	Specific	462.57	252.12	252.12	2.15	303	>>sp|ALBU_BOVIN|(Common contaminant protein)	595	iq3253_zl_decorin_6azglc_itag.ScanId;v=1;d1=18198.18198.2	controllerType=0 controllerNumber=1 scan=18198	37.4781
14236:2	1	K.DLGEEHFK.G			487.733	2	974.458	974.458	0	0	37	Specific	472.95	286.07	286.07	2.08	303	>>sp|ALBU_BOVIN|(Common contaminant protein)	595	iq3253_zl_decorin_6azglc_itag.ScanId;v=1;d1=17056.17056.2	controllerType=0 controllerNumber=1 scan=17056	35.8558
14660:2	1	K.DLGEEHFK.G			487.733	2	974.458	974.458	0	0.3	37	Specific	483.85	217.89	217.89	1.95	303	>>sp|ALBU_BOVIN|(Common contaminant protein)	595	iq3253_zl_decorin_6azglc_itag.ScanId;v=1;d1=17495.17495.2	controllerType=0 controllerNumber=1 scan=17495	36.4755
13995:2	1	K.DLGEEHFK.G			487.733	2	974.458	974.458	0	-0.1	37	Specific	487.37	292.79	292.79	2.31	303	>>sp|ALBU_BOVIN|(Common contaminant protein)	595	iq3253_zl_decorin_6azglc_itag.ScanId;v=1;d1=16807.16807.2	controllerType=0 controllerNumber=1 scan=16807	35.499
14418:2	1	K.DLGEEHFK.G			487.733	2	974.458	974.458	0	0.3	37	Specific	489.2	299.19	299.19	2.31	303	>>sp|ALBU_BOVIN|(Common contaminant protein)	595	iq3253_zl_decorin_6azglc_itag.ScanId;v=1;d1=17244.17244.2	controllerType=0 controllerNumber=1 scan=17244	36.1166
13953:2	1	K.DLGEEHFK.G			487.733	2	974.458	974.458	0	0.3	37	Specific	542.04	328.42	328.42	2.27	303	>>sp|ALBU_BOVIN|(Common contaminant protein)	595	iq3253_zl_decorin_6azglc_itag.ScanId;v=1;d1=16764.16764.2	controllerType=0 controllerNumber=1 scan=16764	35.44
15581:2	1	K.DLGEEHFK.G			487.732	2	974.457	974.458	0	-0.5	37	Specific	554.98	319.75	319.75	2.86	303	>>sp|ALBU_BOVIN|(Common contaminant protein)	595	iq3253_zl_decorin_6azglc_itag.ScanId;v=1;d1=18447.18447.2	controllerType=0 controllerNumber=1 scan=18447	37.8166
14167:2	1	K.DLGEEHFK.G			487.733	2	974.458	974.458	0	0.2	37	Specific	559.74	327.5	327.5	2.86	303	>>sp|ALBU_BOVIN|(Common contaminant protein)	595	iq3253_zl_decorin_6azglc_itag.ScanId;v=1;d1=16985.16985.2	controllerType=0 controllerNumber=1 scan=16985	35.7547
14206:2	1	K.DLGEEHFK.G			487.732	2	974.457	974.458	0	-0.7	37	Specific	568.94	335.01	335.01	3.53	303	>>sp|ALBU_BOVIN|(Common contaminant protein)	595	iq3253_zl_decorin_6azglc_itag.ScanId;v=1;d1=17025.17025.2	controllerType=0 controllerNumber=1 scan=17025	35.8122
15608:2	1	K.DLGEEHFK.G			487.732	2	974.457	974.458	0	-0.4	37	Specific	569.47	333.63	333.63	3.53	303	>>sp|ALBU_BOVIN|(Common contaminant protein)	595	iq3253_zl_decorin_6azglc_itag.ScanId;v=1;d1=18475.18475.2	controllerType=0 controllerNumber=1 scan=18475	37.8563
13248:2	1	K.DLGEEHFK.G			487.732	2	974.457	974.458	0	-0.5	37	Specific	572.75	270.15	270.15	3.27	303	>>sp|ALBU_BOVIN|(Common contaminant protein)	595	iq3253_zl_decorin_6azglc_itag.ScanId;v=1;d1=16028.16028.2	controllerType=0 controllerNumber=1 scan=16028	34.3809
13967:2	1	K.DLGEEHFK.G			487.733	2	974.458	974.458	0	-0.1	37	Specific	575.91	300.97	300.97	3.53	303	>>sp|ALBU_BOVIN|(Common contaminant protein)	595	iq3253_zl_decorin_6azglc_itag.ScanId;v=1;d1=16779.16779.2	controllerType=0 controllerNumber=1 scan=16779	35.4622
13684:2	1	K.DLGEEHFK.G			487.732	2	974.457	974.458	0	-0.3	37	Specific	581.71	367.3	367.3	4.78	303	>>sp|ALBU_BOVIN|(Common contaminant protein)	595	iq3253_zl_decorin_6azglc_itag.ScanId;v=1;d1=16477.16477.2	controllerType=0 controllerNumber=1 scan=16477	35.0104
13671:2	1	K.DLGEEHFK.G			487.732	2	974.457	974.458	0	-0.4	37	Specific	591.26	274.4	274.4	4.13	303	>>sp|ALBU_BOVIN|(Common contaminant protein)	595	iq3253_zl_decorin_6azglc_itag.ScanId;v=1;d1=16463.16463.2	controllerType=0 controllerNumber=1 scan=16463	34.9897
13246:2	1	K.DLGEEHFK.G			487.732	2	974.457	974.458	0	-0.5	37	Specific	608.15	308.05	308.05	5.4	303	>>sp|ALBU_BOVIN|(Common contaminant protein)	595	iq3253_zl_decorin_6azglc_itag.ScanId;v=1;d1=16026.16026.2	controllerType=0 controllerNumber=1 scan=16026	34.3748
15465:2	1	K.DLGEEHFK.G			487.733	2	974.458	974.458	0	-0.2	37	Specific	608.93	311.01	311.01	5.65	303	>>sp|ALBU_BOVIN|(Common contaminant protein)	595	iq3253_zl_decorin_6azglc_itag.ScanId;v=1;d1=18327.18327.2	controllerType=0 controllerNumber=1 scan=18327	37.6558
13438:2	1	K.DLGEEHFK.G			487.732	2	974.457	974.458	0	-0.6	37	Specific	622.99	332.58	332.58	5.4	303	>>sp|ALBU_BOVIN|(Common contaminant protein)	595	iq3253_zl_decorin_6azglc_itag.ScanId;v=1;d1=16224.16224.2	controllerType=0 controllerNumber=1 scan=16224	34.6564
13429:2	1	K.DLGEEHFK.G			487.732	2	974.457	974.458	0	-0.6	37	Specific	631.89	404.77	404.77	7.08	303	>>sp|ALBU_BOVIN|(Common contaminant protein)	595	iq3253_zl_decorin_6azglc_itag.ScanId;v=1;d1=16215.16215.2	controllerType=0 controllerNumber=1 scan=16215	34.6419
13468:2	1	K.DLGEEHFK.G			487.732	2	974.457	974.458	0	-0.4	37	Specific	637.8	383.62	383.62	6.9	303	>>sp|ALBU_BOVIN|(Common contaminant protein)	595	iq3253_zl_decorin_6azglc_itag.ScanId;v=1;d1=16255.16255.2	controllerType=0 controllerNumber=1 scan=16255	34.7006
15563:2	1	K.DLGEEHFK.G			487.732	2	974.457	974.458	0	-0.5	37	Specific	642.34	397.52	397.52	6.9	303	>>sp|ALBU_BOVIN|(Common contaminant protein)	595	iq3253_zl_decorin_6azglc_itag.ScanId;v=1;d1=18429.18429.2	controllerType=0 controllerNumber=1 scan=18429	37.7952
13083:2	1	K.DLGEEHFK.G			487.733	2	974.458	974.458	0	0.2	37	Specific	645.18	334.58	334.58	5.83	303	>>sp|ALBU_BOVIN|(Common contaminant protein)	595	iq3253_zl_decorin_6azglc_itag.ScanId;v=1;d1=15856.15856.2	controllerType=0 controllerNumber=1 scan=15856	34.1365
13650:2	1	K.DLGEEHFK.G			487.732	2	974.457	974.458	0	-0.4	37	Specific	647.89	419.42	419.42	6.9	303	>>sp|ALBU_BOVIN|(Common contaminant protein)	595	iq3253_zl_decorin_6azglc_itag.ScanId;v=1;d1=16442.16442.2	controllerType=0 controllerNumber=1 scan=16442	34.9617
13117:2	1	K.DLGEEHFK.G			487.733	2	974.458	974.458	0	-0.1	37	Specific	651.61	319.41	319.41	6.65	303	>>sp|ALBU_BOVIN|(Common contaminant protein)	595	iq3253_zl_decorin_6azglc_itag.ScanId;v=1;d1=15891.15891.2	controllerType=0 controllerNumber=1 scan=15891	34.1812
13081:2	1	K.DLGEEHFK.G			487.733	2	974.458	974.458	0	0.2	37	Specific	656.25	314.77	314.77	6.4	303	>>sp|ALBU_BOVIN|(Common contaminant protein)	595	iq3253_zl_decorin_6azglc_itag.ScanId;v=1;d1=15854.15854.2	controllerType=0 controllerNumber=1 scan=15854	34.1306
12897:2	1	K.DLGEEHFK.G			487.733	2	974.458	974.458	0	0	37	Specific	663.44	331.97	331.97	6.4	303	>>sp|ALBU_BOVIN|(Common contaminant protein)	595	iq3253_zl_decorin_6azglc_itag.ScanId;v=1;d1=15664.15664.2	controllerType=0 controllerNumber=1 scan=15664	33.8688
12902:2	1	K.DLGEEHFK.G			487.732	2	974.457	974.458	0	-0.4	37	Specific	688.72	326.86	326.86	6.58	303	>>sp|ALBU_BOVIN|(Common contaminant protein)	595	iq3253_zl_decorin_6azglc_itag.ScanId;v=1;d1=15670.15670.2	controllerType=0 controllerNumber=1 scan=15670	33.88
12880:2	1	K.DLGEEHFK.G			487.733	2	974.458	974.458	0	0	37	Specific	691.62	327.34	327.34	6.83	303	>>sp|ALBU_BOVIN|(Common contaminant protein)	595	iq3253_zl_decorin_6azglc_itag.ScanId;v=1;d1=15647.15647.2	controllerType=0 controllerNumber=1 scan=15647	33.8461
13754:2	1	D.LGEEHFK.G			430.216	2	859.426	859.431	0	-6	38	NRagged	285.71	172.39	172.39	0.38	303	>>sp|ALBU_BOVIN|(Common contaminant protein)	595	iq3253_zl_decorin_6azglc_itag.ScanId;v=1;d1=16551.16551.2	controllerType=0 controllerNumber=1 scan=16551	35.1187
13745:2	1	D.LGEEHFK.G			430.216	2	859.426	859.431	0	-6	38	NRagged	305.19	167.45	167.45	0.64	303	>>sp|ALBU_BOVIN|(Common contaminant protein)	595	iq3253_zl_decorin_6azglc_itag.ScanId;v=1;d1=16542.16542.2	controllerType=0 controllerNumber=1 scan=16542	35.108
13717:2	1	D.LGEEHFK.G			430.219	2	859.43	859.431	0	-1.4	38	NRagged	355.76	296.81	296.81	1.57	303	>>sp|ALBU_BOVIN|(Common contaminant protein)	595	iq3253_zl_decorin_6azglc_itag.ScanId;v=1;d1=16511.16511.2	controllerType=0 controllerNumber=1 scan=16511	35.0583
08076:2	1	D.LGEEHFK.G			430.219	2	859.431	859.431	0	-0.3	38	NRagged	381.03	202.78	202.78	1.6	303	>>sp|ALBU_BOVIN|(Common contaminant protein)	595	iq3253_zl_decorin_6azglc_itag.ScanId;v=1;d1=10695.10695.2	controllerType=0 controllerNumber=1 scan=10695	26.734
08089:2	1	D.LGEEHFK.G			430.219	2	859.43	859.431	0	-0.9	38	NRagged	400.99	195.49	195.49	1.6	303	>>sp|ALBU_BOVIN|(Common contaminant protein)	595	iq3253_zl_decorin_6azglc_itag.ScanId;v=1;d1=10709.10709.2	controllerType=0 controllerNumber=1 scan=10709	26.7568
08059:2	1	D.LGEEHFK.G			430.219	2	859.431	859.431	0	-0.3	38	NRagged	513.51	279.98	279.98	1.75	303	>>sp|ALBU_BOVIN|(Common contaminant protein)	595	iq3253_zl_decorin_6azglc_itag.ScanId;v=1;d1=10678.10678.2	controllerType=0 controllerNumber=1 scan=10678	26.7126
08012:2	1	D.LGEEHFK.G			430.219	2	859.43	859.431	0	-0.5	38	NRagged	545.74	285.25	285.25	1.93	303	>>sp|ALBU_BOVIN|(Common contaminant protein)	595	iq3253_zl_decorin_6azglc_itag.ScanId;v=1;d1=10629.10629.3	controllerType=0 controllerNumber=1 scan=10629	26.6435
13753:2	1	L.GEEHFK.G			373.677	2	746.347	746.347	0	0.3	39	NRagged	299.28	60	60	0.44	303	>>sp|ALBU_BOVIN|(Common contaminant protein)	595	iq3253_zl_decorin_6azglc_itag.ScanId;v=1;d1=16550.16550.3	controllerType=0 controllerNumber=1 scan=16550	35.1175
13769:2	1	L.GEEHFK.G			373.677	2	746.347	746.347	0	0.5	39	NRagged	354.2	123.45	123.45	1.15	303	>>sp|ALBU_BOVIN|(Common contaminant protein)	595	iq3253_zl_decorin_6azglc_itag.ScanId;v=1;d1=16567.16567.2	controllerType=0 controllerNumber=1 scan=16567	35.1417
65543:1	1	K.GLVLIAF.S			732.466	1	732.466	732.465	0	0.3	45	CRagged	206.23	58.81	58.81	0.79	303	>>sp|ALBU_BOVIN|(Common contaminant protein)	595	iq3253_zl_decorin_6azglc_itag.ScanId;v=1;d1=70159.70159.3	controllerType=0 controllerNumber=1 scan=70159	113.746
65532:1	1	K.GLVLIAF.S			732.466	1	732.466	732.465	0	0.3	45	CRagged	267.65	86.99	86.99	1.63	303	>>sp|ALBU_BOVIN|(Common contaminant protein)	595	iq3253_zl_decorin_6azglc_itag.ScanId;v=1;d1=70148.70148.3	controllerType=0 controllerNumber=1 scan=70148	113.732
64728:1	1	K.GLVLIAF.S			732.466	1	732.466	732.465	0	0.4	45	CRagged	357.76	57.94	57.94	1.64	303	>>sp|ALBU_BOVIN|(Common contaminant protein)	595	iq3253_zl_decorin_6azglc_itag.ScanId;v=1;d1=69316.69316.3	controllerType=0 controllerNumber=1 scan=69316	112.485
64096:1	1	K.GLVLIAF.S			732.466	1	732.466	732.465	0	0	45	CRagged	378.33	55.21	55.21	1.66	303	>>sp|ALBU_BOVIN|(Common contaminant protein)	595	iq3253_zl_decorin_6azglc_itag.ScanId;v=1;d1=68664.68664.3	controllerType=0 controllerNumber=1 scan=68664	111.508
64694:1	1	K.GLVLIAF.S			732.466	1	732.466	732.465	0	0.4	45	CRagged	395.58	112.71	112.71	2.02	303	>>sp|ALBU_BOVIN|(Common contaminant protein)	595	iq3253_zl_decorin_6azglc_itag.ScanId;v=1;d1=69281.69281.3	controllerType=0 controllerNumber=1 scan=69281	112.431
68932:2	1	K.GLVLIAFSQYLQQ.C			740.414	2	1479.82	1479.82	0	0	45	CRagged	114.33	114.33	114.33	0.4	303	>>sp|ALBU_BOVIN|(Common contaminant protein)	595	iq3253_zl_decorin_6azglc_itag.ScanId;v=1;d1=73671.73671.2	controllerType=0 controllerNumber=1 scan=73671	118.98
68744:2	1	K.GLVLIAFSQYLQQ.C			740.414	2	1479.82	1479.82	0	0.2	45	CRagged	161.88	161.88	161.88	0.89	303	>>sp|ALBU_BOVIN|(Common contaminant protein)	595	iq3253_zl_decorin_6azglc_itag.ScanId;v=1;d1=73475.73475.2	controllerType=0 controllerNumber=1 scan=73475	118.691
68921:2	1	K.GLVLIAFSQYLQQ.C			740.414	2	1479.82	1479.82	0	0	45	CRagged	219.8	219.8	219.8	1.13	303	>>sp|ALBU_BOVIN|(Common contaminant protein)	595	iq3253_zl_decorin_6azglc_itag.ScanId;v=1;d1=73660.73660.2	controllerType=0 controllerNumber=1 scan=73660	118.965
68725:2	1	K.GLVLIAFSQYLQQ.C			740.414	2	1479.82	1479.82	0	0.2	45	CRagged	455.72	370.36	370.36	3.11	303	>>sp|ALBU_BOVIN|(Common contaminant protein)	595	iq3253_zl_decorin_6azglc_itag.ScanId;v=1;d1=73456.73456.2	controllerType=0 controllerNumber=1 scan=73456	118.663
68749:2	1	K.GLVLIAFSQYLQQ.C			740.415	2	1479.82	1479.82	0	0.8	45	CRagged	565.5	565.5	565.5	5.15	303	>>sp|ALBU_BOVIN|(Common contaminant protein)	595	iq3253_zl_decorin_6azglc_itag.ScanId;v=1;d1=73481.73481.2	controllerType=0 controllerNumber=1 scan=73481	118.705
66379:2	1	K.GLVLIAFSQYLQQC[+57.021]PFDEH.V		C[+57]	1133.05	2	2265.1	2265.1	0	0.3	45	CRagged	261.21	261.21	261.21	3.28	303	>>sp|ALBU_BOVIN|(Common contaminant protein)	595	iq3253_zl_decorin_6azglc_itag.ScanId;v=1;d1=71027.71027.2	controllerType=0 controllerNumber=1 scan=71027	115.053
66546:2	1	K.GLVLIAFSQYLQQC[+57.021]PFDEH.V		C[+57]	1133.06	2	2265.1	2265.1	0	0.9	45	CRagged	304.68	304.68	304.68	3.99	303	>>sp|ALBU_BOVIN|(Common contaminant protein)	595	iq3253_zl_decorin_6azglc_itag.ScanId;v=1;d1=71199.71199.2	controllerType=0 controllerNumber=1 scan=71199	115.308
66697:2	1	K.GLVLIAFSQYLQQC[+57.021]PFDEH.V		C[+57]	1133.05	2	2265.1	2265.1	0	-0.1	45	CRagged	320.25	320.25	320.25	4.04	303	>>sp|ALBU_BOVIN|(Common contaminant protein)	595	iq3253_zl_decorin_6azglc_itag.ScanId;v=1;d1=71356.71356.2	controllerType=0 controllerNumber=1 scan=71356	115.543
66736:2	1	K.GLVLIAFSQYLQQC[+57.021]PFDEH.V		C[+57]	1133.05	2	2265.1	2265.1	0	0.7	45	CRagged	339.95	339.95	339.95	4.2	303	>>sp|ALBU_BOVIN|(Common contaminant protein)	595	iq3253_zl_decorin_6azglc_itag.ScanId;v=1;d1=71396.71396.2	controllerType=0 controllerNumber=1 scan=71396	115.601
72022:2	1	K.GLVLIAFSQYLQQC[+57.021]PFDEH.V		C[+57]	1133.05	2	2265.1	2265.1	0	-0.1	45	CRagged	367.8	367.8	367.8	4.44	303	>>sp|ALBU_BOVIN|(Common contaminant protein)	595	iq3253_zl_decorin_6azglc_itag.ScanId;v=1;d1=76963.76963.2	controllerType=0 controllerNumber=1 scan=76963	124.287
72018:2	1	K.GLVLIAFSQYLQQC[+57.021]PFDEH.V		C[+57]	1133.05	2	2265.1	2265.1	0	-0.1	45	CRagged	570.99	570.99	570.99	6.48	303	>>sp|ALBU_BOVIN|(Common contaminant protein)	595	iq3253_zl_decorin_6azglc_itag.ScanId;v=1;d1=76959.76959.2	controllerType=0 controllerNumber=1 scan=76959	124.278
66377:2	1	K.GLVLIAFSQYLQQC[+57.021]PFDEH.V		C[+57]	1133.05	2	2265.1	2265.1	0	0.3	45	CRagged	616.59	610.47	610.47	8.6	303	>>sp|ALBU_BOVIN|(Common contaminant protein)	595	iq3253_zl_decorin_6azglc_itag.ScanId;v=1;d1=71025.71025.2	controllerType=0 controllerNumber=1 scan=71025	115.05
66557:2	1	K.GLVLIAFSQYLQQC[+57.021]PFDEH.V		C[+57]	1133.06	2	2265.1	2265.1	0	1.7	45	CRagged	628.68	628.68	628.68	8.77	303	>>sp|ALBU_BOVIN|(Common contaminant protein)	595	iq3253_zl_decorin_6azglc_itag.ScanId;v=1;d1=71211.71211.2	controllerType=0 controllerNumber=1 scan=71211	115.328
66528:2	1	K.GLVLIAFSQYLQQC[+57.021]PFDEH.V		C[+57]	1133.06	2	2265.1	2265.1	0	0.9	45	CRagged	631.39	630.63	630.63	8.77	303	>>sp|ALBU_BOVIN|(Common contaminant protein)	595	iq3253_zl_decorin_6azglc_itag.ScanId;v=1;d1=71181.71181.2	controllerType=0 controllerNumber=1 scan=71181	115.28
66220:2	1	K.GLVLIAFSQYLQQC[+57.021]PFDEH.V		C[+57]	1133.05	2	2265.1	2265.1	0	0.6	45	CRagged	687.04	687.04	687.04	9.77	303	>>sp|ALBU_BOVIN|(Common contaminant protein)	595	iq3253_zl_decorin_6azglc_itag.ScanId;v=1;d1=70863.70863.2	controllerType=0 controllerNumber=1 scan=70863	114.809
66197:2	1	K.GLVLIAFSQYLQQC[+57.021]PFDEH.V		C[+57]	1133.05	2	2265.1	2265.1	0	0.3	45	CRagged	717.81	691.59	691.59	10.6	303	>>sp|ALBU_BOVIN|(Common contaminant protein)	595	iq3253_zl_decorin_6azglc_itag.ScanId;v=1;d1=70839.70839.2	controllerType=0 controllerNumber=1 scan=70839	114.773
66375:2	1	K.GLVLIAFSQYLQQC[+57.021]PFDEH.V		C[+57]	1133.05	2	2265.1	2265.1	0	0.3	45	CRagged	744	731.82	731.82	10.6	303	>>sp|ALBU_BOVIN|(Common contaminant protein)	595	iq3253_zl_decorin_6azglc_itag.ScanId;v=1;d1=71023.71023.2	controllerType=0 controllerNumber=1 scan=71023	115.044
66215:2	1	K.GLVLIAFSQYLQQC[+57.021]PFDEH.V		C[+57]	1133.05	2	2265.1	2265.1	0	0.6	45	CRagged	836.52	816.88	816.88	12.77	303	>>sp|ALBU_BOVIN|(Common contaminant protein)	595	iq3253_zl_decorin_6azglc_itag.ScanId;v=1;d1=70858.70858.2	controllerType=0 controllerNumber=1 scan=70858	114.802
69833:3	1	K.GLVLIAFSQYLQQC[+57.021]PFDEHVK.L		C[+57]	831.426	3	2492.26	2492.26	0	0.2	45	Specific	43.64	43.64	43.64	0.86	303	>>sp|ALBU_BOVIN|(Common contaminant protein)	595	iq3253_zl_decorin_6azglc_itag.ScanId;v=1;d1=74613.74613.3	controllerType=0 controllerNumber=1 scan=74613	120.407
67227:3	1	K.GLVLIAFSQYLQQC[+57.021]PFDEHVK.L		C[+57]	831.427	3	2492.27	2492.26	0	0.8	45	Specific	101.37	101.37	101.37	1.52	303	>>sp|ALBU_BOVIN|(Common contaminant protein)	595	iq3253_zl_decorin_6azglc_itag.ScanId;v=1;d1=71905.71905.3	controllerType=0 controllerNumber=1 scan=71905	116.366
64644:3	1	K.GLVLIAFSQYLQQC[+57.021]PFDEHVK.L		C[+57]	831.426	3	2492.26	2492.26	0	-0.7	45	Specific	192.47	192.47	192.47	1.73	303	>>sp|ALBU_BOVIN|(Common contaminant protein)	595	iq3253_zl_decorin_6azglc_itag.ScanId;v=1;d1=69229.69229.6	controllerType=0 controllerNumber=1 scan=69229	112.349
58008:2	1	K.GLVLIAFSQYLQQC[+57.021]PFDEHVK.L		C[+57]	1246.64	2	2492.27	2492.26	0	1.2	45	Specific	294.34	294.34	294.34	3.89	303	>>sp|ALBU_BOVIN|(Common contaminant protein)	595	iq3253_zl_decorin_6azglc_itag.ScanId;v=1;d1=62344.62344.2	controllerType=0 controllerNumber=1 scan=62344	101.999
58205:2	1	K.GLVLIAFSQYLQQC[+57.021]PFDEHVK.L		C[+57]	1246.64	2	2492.27	2492.26	0	1.5	45	Specific	319.57	319.57	319.57	4.01	303	>>sp|ALBU_BOVIN|(Common contaminant protein)	595	iq3253_zl_decorin_6azglc_itag.ScanId;v=1;d1=62547.62547.2	controllerType=0 controllerNumber=1 scan=62547	102.3
71418:3	1	K.GLVLIAFSQYLQQC[+57.021]PFDEHVK.L		C[+57]	831.428	3	2492.27	2492.26	0	2.2	45	Specific	342.99	342.99	342.99	3.37	303	>>sp|ALBU_BOVIN|(Common contaminant protein)	595	iq3253_zl_decorin_6azglc_itag.ScanId;v=1;d1=76314.76314.3	controllerType=0 controllerNumber=1 scan=76314	123.2
57866:3	1	K.GLVLIAFSQYLQQC[+57.021]PFDEHVK.L		C[+57]	831.427	3	2492.26	2492.26	0	0.3	45	Specific	351.76	351.76	351.76	4.62	303	>>sp|ALBU_BOVIN|(Common contaminant protein)	595	iq3253_zl_decorin_6azglc_itag.ScanId;v=1;d1=62196.62196.3	controllerType=0 controllerNumber=1 scan=62196	101.774
58241:2	1	K.GLVLIAFSQYLQQC[+57.021]PFDEHVK.L		C[+57]	1246.64	2	2492.27	2492.26	0	0.4	45	Specific	362.51	362.51	362.51	4.63	303	>>sp|ALBU_BOVIN|(Common contaminant protein)	595	iq3253_zl_decorin_6azglc_itag.ScanId;v=1;d1=62584.62584.2	controllerType=0 controllerNumber=1 scan=62584	102.355
71561:3	1	K.GLVLIAFSQYLQQC[+57.021]PFDEHVK.L		C[+57]	831.427	3	2492.27	2492.26	0	0.6	45	Specific	376.73	376.73	376.73	5.01	303	>>sp|ALBU_BOVIN|(Common contaminant protein)	595	iq3253_zl_decorin_6azglc_itag.ScanId;v=1;d1=76471.76471.3	controllerType=0 controllerNumber=1 scan=76471	123.471
58210:2	1	K.GLVLIAFSQYLQQC[+57.021]PFDEHVK.L		C[+57]	1246.64	2	2492.27	2492.26	0	1.5	45	Specific	419.53	419.53	419.53	5.65	303	>>sp|ALBU_BOVIN|(Common contaminant protein)	595	iq3253_zl_decorin_6azglc_itag.ScanId;v=1;d1=62552.62552.2	controllerType=0 controllerNumber=1 scan=62552	102.306
71557:3	1	K.GLVLIAFSQYLQQC[+57.021]PFDEHVK.L		C[+57]	831.427	3	2492.27	2492.26	0	0.6	45	Specific	433.83	433.83	433.83	6.38	303	>>sp|ALBU_BOVIN|(Common contaminant protein)	595	iq3253_zl_decorin_6azglc_itag.ScanId;v=1;d1=76467.76467.3	controllerType=0 controllerNumber=1 scan=76467	123.465
71414:3	1	K.GLVLIAFSQYLQQC[+57.021]PFDEHVK.L		C[+57]	831.428	3	2492.27	2492.26	0	2.2	45	Specific	449.32	449.32	449.32	4.88	303	>>sp|ALBU_BOVIN|(Common contaminant protein)	595	iq3253_zl_decorin_6azglc_itag.ScanId;v=1;d1=76310.76310.3	controllerType=0 controllerNumber=1 scan=76310	123.191
71550:3	1	K.GLVLIAFSQYLQQC[+57.021]PFDEHVK.L		C[+57]	831.426	3	2492.26	2492.26	0	-0.6	45	Specific	460.65	460.65	460.65	6.32	303	>>sp|ALBU_BOVIN|(Common contaminant protein)	595	iq3253_zl_decorin_6azglc_itag.ScanId;v=1;d1=76459.76459.3	controllerType=0 controllerNumber=1 scan=76459	123.445
57853:2	1	K.GLVLIAFSQYLQQC[+57.021]PFDEHVK.L		C[+57]	1246.64	2	2492.26	2492.26	0	0.2	45	Specific	533.3	450.85	450.85	6.12	303	>>sp|ALBU_BOVIN|(Common contaminant protein)	595	iq3253_zl_decorin_6azglc_itag.ScanId;v=1;d1=62183.62183.2	controllerType=0 controllerNumber=1 scan=62183	101.758
60330:3	1	K.GLVLIAFSQYLQQC[+57.021]PFDEHVK.L		C[+57]	831.425	3	2492.26	2492.26	0	-1.6	45	Specific	606.79	606.79	606.79	8.27	303	>>sp|ALBU_BOVIN|(Common contaminant protein)	595	iq3253_zl_decorin_6azglc_itag.ScanId;v=1;d1=64755.64755.6	controllerType=0 controllerNumber=1 scan=64755	105.615
71381:3	1	K.GLVLIAFSQYLQQC[+57.021]PFDEHVK.L		C[+57]	831.427	3	2492.27	2492.26	0	0.6	45	Specific	615.77	615.77	615.77	9.16	303	>>sp|ALBU_BOVIN|(Common contaminant protein)	595	iq3253_zl_decorin_6azglc_itag.ScanId;v=1;d1=76273.76273.3	controllerType=0 controllerNumber=1 scan=76273	123.13
58011:3	1	K.GLVLIAFSQYLQQC[+57.021]PFDEHVK.L		C[+57]	831.427	3	2492.27	2492.26	0	1.3	45	Specific	642.37	642.37	642.37	9.16	303	>>sp|ALBU_BOVIN|(Common contaminant protein)	595	iq3253_zl_decorin_6azglc_itag.ScanId;v=1;d1=62347.62347.3	controllerType=0 controllerNumber=1 scan=62347	102.002
58006:2	1	K.GLVLIAFSQYLQQC[+57.021]PFDEHVK.L		C[+57]	1246.64	2	2492.27	2492.26	0	1.2	45	Specific	765.13	760.75	760.75	11.79	303	>>sp|ALBU_BOVIN|(Common contaminant protein)	595	iq3253_zl_decorin_6azglc_itag.ScanId;v=1;d1=62342.62342.2	controllerType=0 controllerNumber=1 scan=62342	101.996
58209:3	1	K.GLVLIAFSQYLQQC[+57.021]PFDEHVK.L		C[+57]	831.426	3	2492.26	2492.26	0	0	45	Specific	801.2	801.2	801.2	12.99	303	>>sp|ALBU_BOVIN|(Common contaminant protein)	595	iq3253_zl_decorin_6azglc_itag.ScanId;v=1;d1=62551.62551.3	controllerType=0 controllerNumber=1 scan=62551	102.305
57842:2	1	K.GLVLIAFSQYLQQC[+57.021]PFDEHVK.L		C[+57]	1246.64	2	2492.26	2492.26	0	0.2	45	Specific	860.54	718.76	718.76	13.62	303	>>sp|ALBU_BOVIN|(Common contaminant protein)	595	iq3253_zl_decorin_6azglc_itag.ScanId;v=1;d1=62172.62172.2	controllerType=0 controllerNumber=1 scan=62172	101.744
58004:2	1	K.GLVLIAFSQYLQQC[+57.021]PFDEHVK.L		C[+57]	1246.64	2	2492.27	2492.26	0	1.2	45	Specific	940.29	773.49	773.49	14.79	303	>>sp|ALBU_BOVIN|(Common contaminant protein)	595	iq3253_zl_decorin_6azglc_itag.ScanId;v=1;d1=62340.62340.2	controllerType=0 controllerNumber=1 scan=62340	101.993
57846:3	1	K.GLVLIAFSQYLQQC[+57.021]PFDEHVK.L		C[+57]	831.427	3	2492.26	2492.26	0	0.3	45	Specific	942.43	910.97	910.97	14.99	303	>>sp|ALBU_BOVIN|(Common contaminant protein)	595	iq3253_zl_decorin_6azglc_itag.ScanId;v=1;d1=62176.62176.3	controllerType=0 controllerNumber=1 scan=62176	101.749
57840:2	1	K.GLVLIAFSQYLQQC[+57.021]PFDEHVK.L		C[+57]	1246.64	2	2492.26	2492.26	0	0.2	45	Specific	963.01	806.56	806.56	15.62	303	>>sp|ALBU_BOVIN|(Common contaminant protein)	595	iq3253_zl_decorin_6azglc_itag.ScanId;v=1;d1=62170.62170.2	controllerType=0 controllerNumber=1 scan=62170	101.742
58003:3	1	K.GLVLIAFSQYLQQC[+57.021]PFDEHVK.L		C[+57]	831.427	3	2492.27	2492.26	0	1.3	45	Specific	1018.03	991.57	991.57	17.16	303	>>sp|ALBU_BOVIN|(Common contaminant protein)	595	iq3253_zl_decorin_6azglc_itag.ScanId;v=1;d1=62339.62339.3	controllerType=0 controllerNumber=1 scan=62339	101.989
58038:3	1	K.GLVLIAFSQYLQQC[+57.021]PFDEHVK.L		C[+57]	831.427	3	2492.27	2492.26	0	0.7	45	Specific	1044.41	1011.17	1011.17	17.16	303	>>sp|ALBU_BOVIN|(Common contaminant protein)	595	iq3253_zl_decorin_6azglc_itag.ScanId;v=1;d1=62375.62375.3	controllerType=0 controllerNumber=1 scan=62375	102.04
58204:3	1	K.GLVLIAFSQYLQQC[+57.021]PFDEHVK.L		C[+57]	831.426	3	2492.26	2492.26	0	0	45	Specific	1053.93	1028.52	1028.52	17.99	303	>>sp|ALBU_BOVIN|(Common contaminant protein)	595	iq3253_zl_decorin_6azglc_itag.ScanId;v=1;d1=62546.62546.3	controllerType=0 controllerNumber=1 scan=62546	102.298
57839:3	1	K.GLVLIAFSQYLQQC[+57.021]PFDEHVK.L		C[+57]	831.427	3	2492.26	2492.26	0	0.3	45	Specific	1062.51	1045.13	1045.13	17.99	303	>>sp|ALBU_BOVIN|(Common contaminant protein)	595	iq3253_zl_decorin_6azglc_itag.ScanId;v=1;d1=62169.62169.3	controllerType=0 controllerNumber=1 scan=62169	101.737
65738:4	1	K.GLVLIAFSQYLQQC[+57.021]PFDEHVKLVNELTEFAK.T		C[+57]	909.975	4	3636.88	3636.88	0	0.1	45	Specific	14.87	14.87	14.87	0.93	303	>>sp|ALBU_BOVIN|(Common contaminant protein)	595	iq3253_zl_decorin_6azglc_itag.ScanId;v=1;d1=70361.70361.4	controllerType=0 controllerNumber=1 scan=70361	114.058
65683:4	1	K.GLVLIAFSQYLQQC[+57.021]PFDEHVKLVN[+0.984]ELTEFAK.T		C[+57], N[+1]	910.227	4	3637.89	3637.86	0	7	45	Specific	110.86	110.86	110.86	0.8	303	>>sp|ALBU_BOVIN|(Common contaminant protein)	595	iq3253_zl_decorin_6azglc_itag.ScanId;v=1;d1=70304.70304.4	controllerType=0 controllerNumber=1 scan=70304	113.971
54487:3	1	G.LVLIAFSQYLQQC[+57.021]PFDEHVK.L		C[+57]	812.425	3	2435.26	2435.24	0	7.4	46	NRagged	0.09	0.09	0.09	0.04	303	>>sp|ALBU_BOVIN|(Common contaminant protein)	595	iq3253_zl_decorin_6azglc_itag.ScanId;v=1;d1=58698.58698.3	controllerType=0 controllerNumber=1 scan=58698	96.5501
54471:3	1	G.LVLIAFSQYLQQC[+57.021]PFDEHVK.L		C[+57]	812.425	3	2435.26	2435.24	0	7.4	46	NRagged	10.02	10.02	10.02	0.07	303	>>sp|ALBU_BOVIN|(Common contaminant protein)	595	iq3253_zl_decorin_6azglc_itag.ScanId;v=1;d1=58682.58682.3	controllerType=0 controllerNumber=1 scan=58682	96.528
54506:3	1	G.LVLIAFSQYLQQC[+57.021]PFDEHVK.L		C[+57]	812.426	3	2435.26	2435.24	0	7.9	46	NRagged	18.02	18.02	18.02	0.08	303	>>sp|ALBU_BOVIN|(Common contaminant protein)	595	iq3253_zl_decorin_6azglc_itag.ScanId;v=1;d1=58718.58718.3	controllerType=0 controllerNumber=1 scan=58718	96.5822
54289:3	1	G.LVLIAFSQYLQQC[+57.021]PFDEHVK.L		C[+57]	812.425	3	2435.26	2435.24	0	7.4	46	NRagged	53.1	53.1	53.1	0.06	303	>>sp|ALBU_BOVIN|(Common contaminant protein)	595	iq3253_zl_decorin_6azglc_itag.ScanId;v=1;d1=58494.58494.3	controllerType=0 controllerNumber=1 scan=58494	96.2458
54692:3	1	G.LVLIAFSQYLQQC[+57.021]PFDEHVK.L		C[+57]	812.425	3	2435.26	2435.24	0	7.3	46	NRagged	137.38	137.38	137.38	0.34	303	>>sp|ALBU_BOVIN|(Common contaminant protein)	595	iq3253_zl_decorin_6azglc_itag.ScanId;v=1;d1=58909.58909.3	controllerType=0 controllerNumber=1 scan=58909	96.8682
54793:3	1	G.LVLIAFSQYLQQC[+57.021]PFDEHVK.L		C[+57]	812.421	3	2435.25	2435.24	0	2.8	46	NRagged	377.42	377.42	377.42	2.18	303	>>sp|ALBU_BOVIN|(Common contaminant protein)	595	iq3253_zl_decorin_6azglc_itag.ScanId;v=1;d1=59014.59014.3	controllerType=0 controllerNumber=1 scan=59014	97.0239
48758:3	1	L.VLIAFSQYLQQC[+57.021]PFDEHVK.L		C[+57]	774.725	3	2322.16	2322.16	0	0.1	47	NRagged	169.12	169.12	169.12	1.15	303	>>sp|ALBU_BOVIN|(Common contaminant protein)	595	iq3253_zl_decorin_6azglc_itag.ScanId;v=1;d1=52782.52782.3	controllerType=0 controllerNumber=1 scan=52782	87.7715
41189:3	1	L.IAFSQYLQQC[+57.021]PFDEHVK.L		C[+57]	704.008	3	2110.01	2110.01	0	0.8	49	NRagged	204.99	204.99	204.99	1.15	303	>>sp|ALBU_BOVIN|(Common contaminant protein)	595	iq3253_zl_decorin_6azglc_itag.ScanId;v=1;d1=44965.44965.3	controllerType=0 controllerNumber=1 scan=44965	76.3896
41119:2	1	L.IAFSQYLQQC[+57.021]PFDEHVK.L		C[+57]	1055.51	2	2110.01	2110.01	0	0.1	49	NRagged	560.85	549.75	549.75	5.44	303	>>sp|ALBU_BOVIN|(Common contaminant protein)	595	iq3253_zl_decorin_6azglc_itag.ScanId;v=1;d1=44893.44893.2	controllerType=0 controllerNumber=1 scan=44893	76.284
41171:3	1	L.IAFSQYLQQC[+57.021]PFDEHVK.L		C[+57]	704.008	3	2110.01	2110.01	0	0.8	49	NRagged	728.57	693.47	693.47	10.09	303	>>sp|ALBU_BOVIN|(Common contaminant protein)	595	iq3253_zl_decorin_6azglc_itag.ScanId;v=1;d1=44947.44947.3	controllerType=0 controllerNumber=1 scan=44947	76.3661
41076:2	1	L.IAFSQYLQQC[+57.021]PFDEHVK.L		C[+57]	1055.51	2	2110.01	2110.01	0	-0.1	49	NRagged	767.04	650.37	650.37	10.55	303	>>sp|ALBU_BOVIN|(Common contaminant protein)	595	iq3253_zl_decorin_6azglc_itag.ScanId;v=1;d1=44849.44849.2	controllerType=0 controllerNumber=1 scan=44849	76.2175
41102:2	1	L.IAFSQYLQQC[+57.021]PFDEHVK.L		C[+57]	1055.51	2	2110.01	2110.01	0	0.1	49	NRagged	796.55	673.26	673.26	10.55	303	>>sp|ALBU_BOVIN|(Common contaminant protein)	595	iq3253_zl_decorin_6azglc_itag.ScanId;v=1;d1=44876.44876.2	controllerType=0 controllerNumber=1 scan=44876	76.2596
29744:3	1	A.FSQYLQQC[+57.021]PFDEHVK.L		C[+57]	642.633	3	1925.88	1925.89	0	-0.1	51	NRagged	657.28	657.28	657.28	8.49	303	>>sp|ALBU_BOVIN|(Common contaminant protein)	595	iq3253_zl_decorin_6azglc_itag.ScanId;v=1;d1=33128.33128.6	controllerType=0 controllerNumber=1 scan=33128	59.0846
23992:3	1	F.SQYLQQC[+57.021]PFDEHVK.L		C[+57]	593.61	3	1778.82	1778.82	0	-0.3	52	NRagged	225.74	225.74	225.74	1.68	303	>>sp|ALBU_BOVIN|(Common contaminant protein)	595	iq3253_zl_decorin_6azglc_itag.ScanId;v=1;d1=27171.27171.3	controllerType=0 controllerNumber=1 scan=27171	50.524
25726:3	1	F.SQYLQQC[+57.021]PFDEHVK.L		C[+57]	593.609	3	1778.81	1778.82	0	-1.6	52	NRagged	252.01	252.01	252.01	1.61	303	>>sp|ALBU_BOVIN|(Common contaminant protein)	595	iq3253_zl_decorin_6azglc_itag.ScanId;v=1;d1=28961.28961.3	controllerType=0 controllerNumber=1 scan=28961	53.0566
23649:2	1	F.SQYLQQC[+57.021]PFDEHVK.L		C[+57]	889.912	2	1778.82	1778.82	0	-0.5	52	NRagged	351.35	351.35	351.35	2.63	303	>>sp|ALBU_BOVIN|(Common contaminant protein)	595	iq3253_zl_decorin_6azglc_itag.ScanId;v=1;d1=26816.26816.2	controllerType=0 controllerNumber=1 scan=26816	50.0184
25199:3	1	F.SQYLQQC[+57.021]PFDEHVK.L		C[+57]	593.61	3	1778.82	1778.82	0	-0.2	52	NRagged	427.78	427.78	427.78	3.94	303	>>sp|ALBU_BOVIN|(Common contaminant protein)	595	iq3253_zl_decorin_6azglc_itag.ScanId;v=1;d1=28419.28419.3	controllerType=0 controllerNumber=1 scan=28419	52.295
25232:3	1	F.SQYLQQC[+57.021]PFDEHVK.L		C[+57]	593.61	3	1778.81	1778.82	0	-1.4	52	NRagged	434.85	434.85	434.85	3.22	303	>>sp|ALBU_BOVIN|(Common contaminant protein)	595	iq3253_zl_decorin_6azglc_itag.ScanId;v=1;d1=28453.28453.3	controllerType=0 controllerNumber=1 scan=28453	52.3446
23618:3	1	F.SQYLQQC[+57.021]PFDEHVK.L		C[+57]	593.61	3	1778.82	1778.82	0	-0.3	52	NRagged	514.13	514.13	514.13	4.87	303	>>sp|ALBU_BOVIN|(Common contaminant protein)	595	iq3253_zl_decorin_6azglc_itag.ScanId;v=1;d1=26784.26784.3	controllerType=0 controllerNumber=1 scan=26784	49.9698
24412:3	1	F.SQYLQQC[+57.021]PFDEHVK.L		C[+57]	593.61	3	1778.82	1778.82	0	0	52	NRagged	659.29	659.29	659.29	8.49	303	>>sp|ALBU_BOVIN|(Common contaminant protein)	595	iq3253_zl_decorin_6azglc_itag.ScanId;v=1;d1=27606.27606.3	controllerType=0 controllerNumber=1 scan=27606	51.1536
24141:3	1	F.SQYLQQC[+57.021]PFDEHVK.L		C[+57]	593.61	3	1778.82	1778.82	0	-0.8	52	NRagged	697.97	697.97	697.97	8.49	303	>>sp|ALBU_BOVIN|(Common contaminant protein)	595	iq3253_zl_decorin_6azglc_itag.ScanId;v=1;d1=27327.27327.3	controllerType=0 controllerNumber=1 scan=27327	50.7501
23847:3	1	F.SQYLQQC[+57.021]PFDEHVK.L		C[+57]	593.611	3	1778.82	1778.82	0	0.3	52	NRagged	699.27	699.27	699.27	8.49	303	>>sp|ALBU_BOVIN|(Common contaminant protein)	595	iq3253_zl_decorin_6azglc_itag.ScanId;v=1;d1=27020.27020.3	controllerType=0 controllerNumber=1 scan=27020	50.3121
23903:2	1	F.SQYLQQC[+57.021]PFDEHVK.L		C[+57]	889.911	2	1778.82	1778.82	0	-0.9	52	NRagged	720.48	720.48	720.48	9.12	303	>>sp|ALBU_BOVIN|(Common contaminant protein)	595	iq3253_zl_decorin_6azglc_itag.ScanId;v=1;d1=27077.27077.2	controllerType=0 controllerNumber=1 scan=27077	50.3865
24376:3	1	F.SQYLQQC[+57.021]PFDEHVK.L		C[+57]	593.61	3	1778.81	1778.82	0	-1	52	NRagged	741.95	741.95	741.95	9.49	303	>>sp|ALBU_BOVIN|(Common contaminant protein)	595	iq3253_zl_decorin_6azglc_itag.ScanId;v=1;d1=27569.27569.3	controllerType=0 controllerNumber=1 scan=27569	51.1006
25140:3	1	F.SQYLQQC[+57.021]PFDEHVK.L		C[+57]	593.61	3	1778.82	1778.82	0	-0.6	52	NRagged	756.83	756.83	756.83	10.49	303	>>sp|ALBU_BOVIN|(Common contaminant protein)	595	iq3253_zl_decorin_6azglc_itag.ScanId;v=1;d1=28358.28358.3	controllerType=0 controllerNumber=1 scan=28358	52.2094
24336:3	1	F.SQYLQQC[+57.021]PFDEHVK.L		C[+57]	593.61	3	1778.81	1778.82	0	-1	52	NRagged	766.12	766.12	766.12	10.49	303	>>sp|ALBU_BOVIN|(Common contaminant protein)	595	iq3253_zl_decorin_6azglc_itag.ScanId;v=1;d1=27528.27528.3	controllerType=0 controllerNumber=1 scan=27528	51.0413
23982:3	1	F.SQYLQQC[+57.021]PFDEHVK.L		C[+57]	593.61	3	1778.82	1778.82	0	-0.3	52	NRagged	767	767	767	10.49	303	>>sp|ALBU_BOVIN|(Common contaminant protein)	595	iq3253_zl_decorin_6azglc_itag.ScanId;v=1;d1=27161.27161.3	controllerType=0 controllerNumber=1 scan=27161	50.5123
24162:3	1	F.SQYLQQC[+57.021]PFDEHVK.L		C[+57]	593.61	3	1778.82	1778.82	0	-0.8	52	NRagged	767.17	767.17	767.17	10.49	303	>>sp|ALBU_BOVIN|(Common contaminant protein)	595	iq3253_zl_decorin_6azglc_itag.ScanId;v=1;d1=27349.27349.3	controllerType=0 controllerNumber=1 scan=27349	50.7827
24126:3	1	F.SQYLQQC[+57.021]PFDEHVK.L		C[+57]	593.61	3	1778.82	1778.82	0	-0.8	52	NRagged	803.58	803.58	803.58	11.49	303	>>sp|ALBU_BOVIN|(Common contaminant protein)	595	iq3253_zl_decorin_6azglc_itag.ScanId;v=1;d1=27312.27312.3	controllerType=0 controllerNumber=1 scan=27312	50.7303
24037:2	1	F.SQYLQQC[+57.021]PFDEHVK.L		C[+57]	889.911	2	1778.82	1778.82	0	-0.8	52	NRagged	824.34	802.5	802.5	11.12	303	>>sp|ALBU_BOVIN|(Common contaminant protein)	595	iq3253_zl_decorin_6azglc_itag.ScanId;v=1;d1=27219.27219.2	controllerType=0 controllerNumber=1 scan=27219	50.5965
23555:3	1	F.SQYLQQC[+57.021]PFDEHVK.L		C[+57]	593.61	3	1778.82	1778.82	0	-0.8	52	NRagged	832	832	832	11.49	303	>>sp|ALBU_BOVIN|(Common contaminant protein)	595	iq3253_zl_decorin_6azglc_itag.ScanId;v=1;d1=26720.26720.3	controllerType=0 controllerNumber=1 scan=26720	49.8782
24062:2	1	F.SQYLQQC[+57.021]PFDEHVK.L		C[+57]	889.911	2	1778.82	1778.82	0	-0.6	52	NRagged	836.63	810.35	810.35	11.12	303	>>sp|ALBU_BOVIN|(Common contaminant protein)	595	iq3253_zl_decorin_6azglc_itag.ScanId;v=1;d1=27245.27245.2	controllerType=0 controllerNumber=1 scan=27245	50.6322
23980:3	1	F.SQYLQQC[+57.021]PFDEHVK.L		C[+57]	593.61	3	1778.82	1778.82	0	-0.3	52	NRagged	839.41	839.41	839.41	11.49	303	>>sp|ALBU_BOVIN|(Common contaminant protein)	595	iq3253_zl_decorin_6azglc_itag.ScanId;v=1;d1=27159.27159.3	controllerType=0 controllerNumber=1 scan=27159	50.5064
23831:3	1	F.SQYLQQC[+57.021]PFDEHVK.L		C[+57]	593.611	3	1778.82	1778.82	0	0.3	52	NRagged	852.77	852.77	852.77	12.49	303	>>sp|ALBU_BOVIN|(Common contaminant protein)	595	iq3253_zl_decorin_6azglc_itag.ScanId;v=1;d1=27004.27004.3	controllerType=0 controllerNumber=1 scan=27004	50.2922
23589:3	1	F.SQYLQQC[+57.021]PFDEHVK.L		C[+57]	593.61	3	1778.82	1778.82	0	-0.3	52	NRagged	872.08	872.08	872.08	12.49	303	>>sp|ALBU_BOVIN|(Common contaminant protein)	595	iq3253_zl_decorin_6azglc_itag.ScanId;v=1;d1=26755.26755.3	controllerType=0 controllerNumber=1 scan=26755	49.9291
24029:2	1	F.SQYLQQC[+57.021]PFDEHVK.L		C[+57]	889.911	2	1778.82	1778.82	0	-0.8	52	NRagged	878.19	843.35	843.35	12.12	303	>>sp|ALBU_BOVIN|(Common contaminant protein)	595	iq3253_zl_decorin_6azglc_itag.ScanId;v=1;d1=27211.27211.2	controllerType=0 controllerNumber=1 scan=27211	50.587
23879:2	1	F.SQYLQQC[+57.021]PFDEHVK.L		C[+57]	889.911	2	1778.82	1778.82	0	-0.9	52	NRagged	886.68	886.68	886.68	12.12	303	>>sp|ALBU_BOVIN|(Common contaminant protein)	595	iq3253_zl_decorin_6azglc_itag.ScanId;v=1;d1=27053.27053.2	controllerType=0 controllerNumber=1 scan=27053	50.357
23845:2	1	F.SQYLQQC[+57.021]PFDEHVK.L		C[+57]	889.911	2	1778.82	1778.82	0	-0.6	52	NRagged	892.99	889.46	889.46	12.12	303	>>sp|ALBU_BOVIN|(Common contaminant protein)	595	iq3253_zl_decorin_6azglc_itag.ScanId;v=1;d1=27018.27018.2	controllerType=0 controllerNumber=1 scan=27018	50.3096
47704:2	1	F.S[+203.079][+119.071]QYLQQC[+57.021]PFDEHVK.L	HexNAc(1) 119.0713	C[+57], S[+119][+203]	1050.99	2	2100.97	2100.97	0	1.7	52	NRagged	216.38	216.38	216.38	1.31	303	>>sp|ALBU_BOVIN|(Common contaminant protein)	595	iq3253_zl_decorin_6azglc_itag.ScanId;v=1;d1=51695.51695.2	controllerType=0 controllerNumber=1 scan=51695	86.1705
47680:2	1	F.S[+203.079][+119.071]QYLQQC[+57.021]PFDEHVK.L	HexNAc(1) 119.0713	C[+57], S[+119][+203]	1050.99	2	2100.97	2100.97	0	0.7	52	NRagged	285.54	285.54	285.54	1.94	303	>>sp|ALBU_BOVIN|(Common contaminant protein)	595	iq3253_zl_decorin_6azglc_itag.ScanId;v=1;d1=51670.51670.2	controllerType=0 controllerNumber=1 scan=51670	86.1325
47662:2	1	F.S[+203.079][+119.071]QYLQQC[+57.021]PFDEHVK.L	HexNAc(1) 119.0713	C[+57], S[+119][+203]	1050.99	2	2100.97	2100.97	0	1.2	52	NRagged	302.72	302.72	302.72	1.95	303	>>sp|ALBU_BOVIN|(Common contaminant protein)	595	iq3253_zl_decorin_6azglc_itag.ScanId;v=1;d1=51651.51651.2	controllerType=0 controllerNumber=1 scan=51651	86.1023
20615:3	1	Q.YLQQC[+57.021]PFDEHVK.L		C[+57]	521.913	3	1563.72	1563.73	0	-0.8	54	NRagged	419.41	25.61	25.61	1.59	303	>>sp|ALBU_BOVIN|(Common contaminant protein)	595	iq3253_zl_decorin_6azglc_itag.ScanId;v=1;d1=23686.23686.3	controllerType=0 controllerNumber=1 scan=23686	45.5201
20590:3	1	Q.YLQQC[+57.021]PFDEHVK.L		C[+57]	521.913	3	1563.72	1563.73	0	-0.7	54	NRagged	420.44	19.77	19.77	1.72	303	>>sp|ALBU_BOVIN|(Common contaminant protein)	595	iq3253_zl_decorin_6azglc_itag.ScanId;v=1;d1=23660.23660.3	controllerType=0 controllerNumber=1 scan=23660	45.4805
20430:3	1	Q.YLQQC[+57.021]PFDEHVK.L		C[+57]	521.914	3	1563.73	1563.73	0	0.4	54	NRagged	529.32	26.15	26.15	1.73	303	>>sp|ALBU_BOVIN|(Common contaminant protein)	595	iq3253_zl_decorin_6azglc_itag.ScanId;v=1;d1=23494.23494.3	controllerType=0 controllerNumber=1 scan=23494	45.2326
20464:2	1	Q.YLQQC[+57.021]PFDEHVK.L		C[+57]	782.366	2	1563.73	1563.73	0	-0.4	54	NRagged	620.43	42.37	42.37	3.62	303	>>sp|ALBU_BOVIN|(Common contaminant protein)	595	iq3253_zl_decorin_6azglc_itag.ScanId;v=1;d1=23529.23529.2	controllerType=0 controllerNumber=1 scan=23529	45.284
20479:2	1	Q.YLQQC[+57.021]PFDEHVK.L		C[+57]	782.367	2	1563.73	1563.73	0	0.1	54	NRagged	625.99	41.86	41.86	3.52	303	>>sp|ALBU_BOVIN|(Common contaminant protein)	595	iq3253_zl_decorin_6azglc_itag.ScanId;v=1;d1=23545.23545.2	controllerType=0 controllerNumber=1 scan=23545	45.3083
20449:2	1	Q.YLQQC[+57.021]PFDEHVK.L		C[+57]	782.366	2	1563.73	1563.73	0	-0.4	54	NRagged	694	43.22	43.22	5.1	303	>>sp|ALBU_BOVIN|(Common contaminant protein)	595	iq3253_zl_decorin_6azglc_itag.ScanId;v=1;d1=23514.23514.2	controllerType=0 controllerNumber=1 scan=23514	45.2644
20381:3	1	Q.YLQQC[+57.021]PFDEHVK.L		C[+57]	521.913	3	1563.72	1563.73	0	-0.7	54	NRagged	731.71	28.39	28.39	6.27	303	>>sp|ALBU_BOVIN|(Common contaminant protein)	595	iq3253_zl_decorin_6azglc_itag.ScanId;v=1;d1=23444.23444.3	controllerType=0 controllerNumber=1 scan=23444	45.1619
20403:3	1	Q.YLQQC[+57.021]PFDEHVK.L		C[+57]	521.914	3	1563.73	1563.73	0	0.4	54	NRagged	753	51.82	51.82	7.64	303	>>sp|ALBU_BOVIN|(Common contaminant protein)	595	iq3253_zl_decorin_6azglc_itag.ScanId;v=1;d1=23467.23467.3	controllerType=0 controllerNumber=1 scan=23467	45.1946
18953:3	1	Y.LQQC[+57.021]PFDEHVK.L		C[+57]	467.561	3	1400.67	1400.66	0	4.7	55	NRagged	270.23	21	21	0.26	303	>>sp|ALBU_BOVIN|(Common contaminant protein)	595	iq3253_zl_decorin_6azglc_itag.ScanId;v=1;d1=21942.21942.3	controllerType=0 controllerNumber=1 scan=21942	42.91
15577:3	1	Y.LQQC[+57.021]PFDEHVK.L		C[+57]	467.559	3	1400.66	1400.66	0	-0.5	55	NRagged	588.62	48.96	48.96	3.47	303	>>sp|ALBU_BOVIN|(Common contaminant protein)	595	iq3253_zl_decorin_6azglc_itag.ScanId;v=1;d1=18443.18443.3	controllerType=0 controllerNumber=1 scan=18443	37.8121
15542:3	1	Y.LQQC[+57.021]PFDEHVK.L		C[+57]	467.559	3	1400.66	1400.66	0	-0.1	55	NRagged	596.83	50.73	50.73	3.47	303	>>sp|ALBU_BOVIN|(Common contaminant protein)	595	iq3253_zl_decorin_6azglc_itag.ScanId;v=1;d1=18407.18407.3	controllerType=0 controllerNumber=1 scan=18407	37.7646
15593:2	1	Y.LQQC[+57.021]PFDEHVK.L		C[+57]	700.835	2	1400.66	1400.66	0	-0.2	55	NRagged	614.82	40.95	40.95	4.1	303	>>sp|ALBU_BOVIN|(Common contaminant protein)	595	iq3253_zl_decorin_6azglc_itag.ScanId;v=1;d1=18459.18459.2	controllerType=0 controllerNumber=1 scan=18459	37.8326
15567:3	1	Y.LQQC[+57.021]PFDEHVK.L		C[+57]	467.559	3	1400.66	1400.66	0	-0.5	55	NRagged	621.31	50.62	50.62	4.47	303	>>sp|ALBU_BOVIN|(Common contaminant protein)	595	iq3253_zl_decorin_6azglc_itag.ScanId;v=1;d1=18433.18433.3	controllerType=0 controllerNumber=1 scan=18433	37.7999
15557:2	1	Y.LQQC[+57.021]PFDEHVK.L		C[+57]	700.835	2	1400.66	1400.66	0	0.2	55	NRagged	676.12	43.36	43.36	5.1	303	>>sp|ALBU_BOVIN|(Common contaminant protein)	595	iq3253_zl_decorin_6azglc_itag.ScanId;v=1;d1=18422.18422.2	controllerType=0 controllerNumber=1 scan=18422	37.7827
15589:2	1	Y.LQQC[+57.021]PFDEHVK.L		C[+57]	700.835	2	1400.66	1400.66	0	-0.2	55	NRagged	681.53	43.66	43.66	5.1	303	>>sp|ALBU_BOVIN|(Common contaminant protein)	595	iq3253_zl_decorin_6azglc_itag.ScanId;v=1;d1=18455.18455.2	controllerType=0 controllerNumber=1 scan=18455	37.8277
11763:3	1	L.QQC[+57.021]PFDEHVK.L		C[+57]	429.864	3	1287.58	1287.58	0	-0.6	56	NRagged	398.94	47.82	47.82	1.6	303	>>sp|ALBU_BOVIN|(Common contaminant protein)	595	iq3253_zl_decorin_6azglc_itag.ScanId;v=1;d1=14497.14497.3	controllerType=0 controllerNumber=1 scan=14497	32.1988
11770:2	1	L.QQC[+57.021]PFDEHVK.L		C[+57]	644.293	2	1287.58	1287.58	0	-0.7	56	NRagged	482.37	38.16	38.16	1.73	303	>>sp|ALBU_BOVIN|(Common contaminant protein)	595	iq3253_zl_decorin_6azglc_itag.ScanId;v=1;d1=14504.14504.2	controllerType=0 controllerNumber=1 scan=14504	32.2076
11747:2	1	L.QQC[+57.021]PFDEHVK.L		C[+57]	644.293	2	1287.58	1287.58	0	0	56	NRagged	550.75	56.32	56.32	1.84	303	>>sp|ALBU_BOVIN|(Common contaminant protein)	595	iq3253_zl_decorin_6azglc_itag.ScanId;v=1;d1=14480.14480.2	controllerType=0 controllerNumber=1 scan=14480	32.1718
11728:3	1	L.QQC[+57.021]PFDEHVK.L		C[+57]	429.864	3	1287.58	1287.58	0	-0.6	56	NRagged	567.77	67.85	67.85	1.89	303	>>sp|ALBU_BOVIN|(Common contaminant protein)	595	iq3253_zl_decorin_6azglc_itag.ScanId;v=1;d1=14461.14461.3	controllerType=0 controllerNumber=1 scan=14461	32.1471
11666:3	1	Q.QC[+57.021]PFDEHVK.L		C[+57]	387.178	3	1159.52	1159.52	0	-0.2	57	NRagged	266.52	49.9	49.9	0.81	303	>>sp|ALBU_BOVIN|(Common contaminant protein)	595	iq3253_zl_decorin_6azglc_itag.ScanId;v=1;d1=14397.14397.3	controllerType=0 controllerNumber=1 scan=14397	32.0536
11600:3	1	Q.QC[+57.021]PFDEHVK.L		C[+57]	387.178	3	1159.52	1159.52	0	-0.5	57	NRagged	350.58	54.24	54.24	1.37	303	>>sp|ALBU_BOVIN|(Common contaminant protein)	595	iq3253_zl_decorin_6azglc_itag.ScanId;v=1;d1=14329.14329.3	controllerType=0 controllerNumber=1 scan=14329	31.9528
11637:3	1	Q.QC[+57.021]PFDEHVK.L		C[+57]	387.178	3	1159.52	1159.52	0	-0.2	57	NRagged	393.87	75.9	75.9	1.6	303	>>sp|ALBU_BOVIN|(Common contaminant protein)	595	iq3253_zl_decorin_6azglc_itag.ScanId;v=1;d1=14367.14367.3	controllerType=0 controllerNumber=1 scan=14367	32.0089
10459:3	1	Q.C[+57.021]PFDEHVK.L		C[+57]	344.492	3	1031.46	1031.46	0	-0.9	58	NRagged	236.27	51.92	51.92	0.45	303	>>sp|ALBU_BOVIN|(Common contaminant protein)	595	iq3253_zl_decorin_6azglc_itag.ScanId;v=1;d1=13154.13154.3	controllerType=0 controllerNumber=1 scan=13154	30.248
10431:3	1	Q.C[+57.021]PFDEHVK.L		C[+57]	344.492	3	1031.46	1031.46	0	-1.3	58	NRagged	339.45	52.72	52.72	0.76	303	>>sp|ALBU_BOVIN|(Common contaminant protein)	595	iq3253_zl_decorin_6azglc_itag.ScanId;v=1;d1=13125.13125.3	controllerType=0 controllerNumber=1 scan=13125	30.2056
07557:2	1	C.PFDEHVK.L			436.219	2	871.431	871.431	0	-0.4	59	NRagged	420.34	54.88	54.88	1.14	303	>>sp|ALBU_BOVIN|(Common contaminant protein)	595	iq3253_zl_decorin_6azglc_itag.ScanId;v=1;d1=10160.10160.2	controllerType=0 controllerNumber=1 scan=10160	25.9686
07549:2	1	C.PFDEHVK.L			436.219	2	871.431	871.431	0	-0.4	59	NRagged	455.51	56.67	56.67	1.48	303	>>sp|ALBU_BOVIN|(Common contaminant protein)	595	iq3253_zl_decorin_6azglc_itag.ScanId;v=1;d1=10152.10152.2	controllerType=0 controllerNumber=1 scan=10152	25.9587
07563:2	1	C.PFDEHVK.L			436.219	2	871.431	871.431	0	-0.4	59	NRagged	467.73	56.21	56.21	1.54	303	>>sp|ALBU_BOVIN|(Common contaminant protein)	595	iq3253_zl_decorin_6azglc_itag.ScanId;v=1;d1=10167.10167.2	controllerType=0 controllerNumber=1 scan=10167	25.9812
29710:2	1	C.PFDEHVK.L			436.219	2	871.431	871.431	0	0.2	59	NRagged	516.68	61.51	61.51	1.53	303	>>sp|ALBU_BOVIN|(Common contaminant protein)	595	iq3253_zl_decorin_6azglc_itag.ScanId;v=1;d1=33093.33093.2	controllerType=0 controllerNumber=1 scan=33093	59.0368
64560:2	1	K.LVNELTEFAK.T			582.319	2	1163.63	1163.63	0	0.4	66	Specific	2.73	2.73	2.73	0.23	303	>>sp|ALBU_BOVIN|(Common contaminant protein)	595	iq3253_zl_decorin_6azglc_itag.ScanId;v=1;d1=69142.69142.2	controllerType=0 controllerNumber=1 scan=69142	112.217
68167:2	1	K.LVNELTEFAK.T			582.32	2	1163.63	1163.63	0	1.4	66	Specific	4.04	4.04	4.04	0.34	303	>>sp|ALBU_BOVIN|(Common contaminant protein)	595	iq3253_zl_decorin_6azglc_itag.ScanId;v=1;d1=72876.72876.2	controllerType=0 controllerNumber=1 scan=72876	117.808
66956:2	1	K.LVNELTEFAK.T			582.319	2	1163.63	1163.63	0	0.4	66	Specific	14.51	14.51	14.51	0.34	303	>>sp|ALBU_BOVIN|(Common contaminant protein)	595	iq3253_zl_decorin_6azglc_itag.ScanId;v=1;d1=71624.71624.2	controllerType=0 controllerNumber=1 scan=71624	115.939
65214:2	1	K.LVNELTEFAK.T			582.319	2	1163.63	1163.63	0	0	66	Specific	17.12	17.12	17.12	0.27	303	>>sp|ALBU_BOVIN|(Common contaminant protein)	595	iq3253_zl_decorin_6azglc_itag.ScanId;v=1;d1=69819.69819.2	controllerType=0 controllerNumber=1 scan=69819	113.249
68607:2	1	K.LVNELTEFAK.T			582.319	2	1163.63	1163.63	0	0.5	66	Specific	21.78	21.78	21.78	0.36	303	>>sp|ALBU_BOVIN|(Common contaminant protein)	595	iq3253_zl_decorin_6azglc_itag.ScanId;v=1;d1=73333.73333.2	controllerType=0 controllerNumber=1 scan=73333	118.487
67186:2	1	K.LVNELTEFAK.T			582.319	2	1163.63	1163.63	0	-0.2	66	Specific	29.45	29.45	29.45	0.15	303	>>sp|ALBU_BOVIN|(Common contaminant protein)	595	iq3253_zl_decorin_6azglc_itag.ScanId;v=1;d1=71862.71862.2	controllerType=0 controllerNumber=1 scan=71862	116.296
69514:2	1	K.LVNELTEFAK.T			582.319	2	1163.63	1163.63	0	0.2	66	Specific	35.04	35.04	35.04	0.38	303	>>sp|ALBU_BOVIN|(Common contaminant protein)	595	iq3253_zl_decorin_6azglc_itag.ScanId;v=1;d1=74280.74280.2	controllerType=0 controllerNumber=1 scan=74280	119.91
34820:2	1	K.LVNELTEFAK.T			582.319	2	1163.63	1163.63	0	-0.4	66	Specific	43.62	43.62	43.62	0.37	303	>>sp|ALBU_BOVIN|(Common contaminant protein)	595	iq3253_zl_decorin_6azglc_itag.ScanId;v=1;d1=38379.38379.2	controllerType=0 controllerNumber=1 scan=38379	66.7457
68344:2	1	K.LVNELTEFAK.T			582.319	2	1163.63	1163.63	0	0.8	66	Specific	47.56	47.56	47.56	0.47	303	>>sp|ALBU_BOVIN|(Common contaminant protein)	595	iq3253_zl_decorin_6azglc_itag.ScanId;v=1;d1=73060.73060.2	controllerType=0 controllerNumber=1 scan=73060	118.08
70117:2	1	K.LVNELTEFAK.T			582.319	2	1163.63	1163.63	0	0.5	66	Specific	48.55	48.55	48.55	0.47	303	>>sp|ALBU_BOVIN|(Common contaminant protein)	595	iq3253_zl_decorin_6azglc_itag.ScanId;v=1;d1=74911.74911.2	controllerType=0 controllerNumber=1 scan=74911	120.86
66959:2	1	K.LVNELTEFAK.T			582.319	2	1163.63	1163.63	0	0.4	66	Specific	51.87	51.87	51.87	0.43	303	>>sp|ALBU_BOVIN|(Common contaminant protein)	595	iq3253_zl_decorin_6azglc_itag.ScanId;v=1;d1=71627.71627.2	controllerType=0 controllerNumber=1 scan=71627	115.943
65723:2	1	K.LVNELTEFAK.T			582.319	2	1163.63	1163.63	0	0.6	66	Specific	53.23	53.23	53.23	0.47	303	>>sp|ALBU_BOVIN|(Common contaminant protein)	595	iq3253_zl_decorin_6azglc_itag.ScanId;v=1;d1=70345.70345.2	controllerType=0 controllerNumber=1 scan=70345	114.032
67568:2	1	K.LVNELTEFAK.T			582.319	2	1163.63	1163.63	0	-0.5	66	Specific	54.82	54.82	54.82	0.44	303	>>sp|ALBU_BOVIN|(Common contaminant protein)	595	iq3253_zl_decorin_6azglc_itag.ScanId;v=1;d1=72257.72257.2	controllerType=0 controllerNumber=1 scan=72257	116.887
63431:2	1	K.LVNELTEFAK.T			582.319	2	1163.63	1163.63	0	0.4	66	Specific	55.07	27.34	27.34	0.2	303	>>sp|ALBU_BOVIN|(Common contaminant protein)	595	iq3253_zl_decorin_6azglc_itag.ScanId;v=1;d1=67977.67977.2	controllerType=0 controllerNumber=1 scan=67977	110.487
68130:2	1	K.LVNELTEFAK.T			582.319	2	1163.63	1163.63	0	-0.3	66	Specific	55.94	55.94	55.94	0.44	303	>>sp|ALBU_BOVIN|(Common contaminant protein)	595	iq3253_zl_decorin_6azglc_itag.ScanId;v=1;d1=72838.72838.2	controllerType=0 controllerNumber=1 scan=72838	117.752
67541:2	1	K.LVNELTEFAK.T			582.318	2	1163.63	1163.63	0	-0.8	66	Specific	56.92	56.92	56.92	0.51	303	>>sp|ALBU_BOVIN|(Common contaminant protein)	595	iq3253_zl_decorin_6azglc_itag.ScanId;v=1;d1=72229.72229.2	controllerType=0 controllerNumber=1 scan=72229	116.842
63744:2	1	K.LVNELTEFAK.T			582.319	2	1163.63	1163.63	0	0.4	66	Specific	65.39	65.39	65.39	0.41	303	>>sp|ALBU_BOVIN|(Common contaminant protein)	595	iq3253_zl_decorin_6azglc_itag.ScanId;v=1;d1=68300.68300.2	controllerType=0 controllerNumber=1 scan=68300	110.966
62182:2	1	K.LVNELTEFAK.T			582.32	2	1163.63	1163.63	0	1.4	66	Specific	71.42	71.42	71.42	0.75	303	>>sp|ALBU_BOVIN|(Common contaminant protein)	595	iq3253_zl_decorin_6azglc_itag.ScanId;v=1;d1=66677.66677.2	controllerType=0 controllerNumber=1 scan=66677	108.513
66489:2	1	K.LVNELTEFAK.T			582.319	2	1163.63	1163.63	0	0.8	66	Specific	78.05	78.05	78.05	0.75	303	>>sp|ALBU_BOVIN|(Common contaminant protein)	595	iq3253_zl_decorin_6azglc_itag.ScanId;v=1;d1=71140.71140.2	controllerType=0 controllerNumber=1 scan=71140	115.217
66995:2	1	K.LVNELTEFAK.T			582.32	2	1163.63	1163.63	0	1.5	66	Specific	79.81	65.28	65.28	0.75	303	>>sp|ALBU_BOVIN|(Common contaminant protein)	595	iq3253_zl_decorin_6azglc_itag.ScanId;v=1;d1=71665.71665.2	controllerType=0 controllerNumber=1 scan=71665	115.999
63395:2	1	K.LVNELTEFAK.T			582.319	2	1163.63	1163.63	0	0.1	66	Specific	84.83	84.83	84.83	0.49	303	>>sp|ALBU_BOVIN|(Common contaminant protein)	595	iq3253_zl_decorin_6azglc_itag.ScanId;v=1;d1=67940.67940.2	controllerType=0 controllerNumber=1 scan=67940	110.436
69952:2	1	K.LVNELTEFAK.T			582.319	2	1163.63	1163.63	0	0.7	66	Specific	86.79	86.79	86.79	0.83	303	>>sp|ALBU_BOVIN|(Common contaminant protein)	595	iq3253_zl_decorin_6azglc_itag.ScanId;v=1;d1=74737.74737.2	controllerType=0 controllerNumber=1 scan=74737	120.589
66053:2	1	K.LVNELTEFAK.T			582.319	2	1163.63	1163.63	0	0.9	66	Specific	87.42	65.28	65.28	0.75	303	>>sp|ALBU_BOVIN|(Common contaminant protein)	595	iq3253_zl_decorin_6azglc_itag.ScanId;v=1;d1=70686.70686.2	controllerType=0 controllerNumber=1 scan=70686	114.535
68978:2	1	K.LVNELTEFAK.T			582.319	2	1163.63	1163.63	0	0.7	66	Specific	87.88	87.88	87.88	0.78	303	>>sp|ALBU_BOVIN|(Common contaminant protein)	595	iq3253_zl_decorin_6azglc_itag.ScanId;v=1;d1=73719.73719.2	controllerType=0 controllerNumber=1 scan=73719	119.056
58332:2	1	K.LVNELTEFAK.T			582.319	2	1163.63	1163.63	0	0	66	Specific	88.38	65.28	65.28	0.7	303	>>sp|ALBU_BOVIN|(Common contaminant protein)	595	iq3253_zl_decorin_6azglc_itag.ScanId;v=1;d1=62677.62677.2	controllerType=0 controllerNumber=1 scan=62677	102.49
62593:2	1	K.LVNELTEFAK.T			582.319	2	1163.63	1163.63	0	0.4	66	Specific	88.54	88.54	88.54	0.78	303	>>sp|ALBU_BOVIN|(Common contaminant protein)	595	iq3253_zl_decorin_6azglc_itag.ScanId;v=1;d1=67105.67105.2	controllerType=0 controllerNumber=1 scan=67105	109.194
68602:2	1	K.LVNELTEFAK.T			582.319	2	1163.63	1163.63	0	0.5	66	Specific	92.19	92.19	92.19	0.88	303	>>sp|ALBU_BOVIN|(Common contaminant protein)	595	iq3253_zl_decorin_6azglc_itag.ScanId;v=1;d1=73328.73328.2	controllerType=0 controllerNumber=1 scan=73328	118.48
59959:2	1	K.LVNELTEFAK.T			582.319	2	1163.63	1163.63	0	-0.2	66	Specific	93.09	93.09	93.09	0.77	303	>>sp|ALBU_BOVIN|(Common contaminant protein)	595	iq3253_zl_decorin_6azglc_itag.ScanId;v=1;d1=64372.64372.2	controllerType=0 controllerNumber=1 scan=64372	105.038
69239:2	1	K.LVNELTEFAK.T			582.319	2	1163.63	1163.63	0	0.4	66	Specific	94.24	94.24	94.24	0.78	303	>>sp|ALBU_BOVIN|(Common contaminant protein)	595	iq3253_zl_decorin_6azglc_itag.ScanId;v=1;d1=73991.73991.2	controllerType=0 controllerNumber=1 scan=73991	119.469
66589:2	1	K.LVNELTEFAK.T			582.319	2	1163.63	1163.63	0	0.3	66	Specific	95.65	95.65	95.65	0.77	303	>>sp|ALBU_BOVIN|(Common contaminant protein)	595	iq3253_zl_decorin_6azglc_itag.ScanId;v=1;d1=71244.71244.2	controllerType=0 controllerNumber=1 scan=71244	115.374
62886:2	1	K.LVNELTEFAK.T			582.319	2	1163.63	1163.63	0	-0.3	66	Specific	105.07	104.54	104.54	0.9	303	>>sp|ALBU_BOVIN|(Common contaminant protein)	595	iq3253_zl_decorin_6azglc_itag.ScanId;v=1;d1=67407.67407.2	controllerType=0 controllerNumber=1 scan=67407	109.638
62223:2	1	K.LVNELTEFAK.T			582.318	2	1163.63	1163.63	0	-1.6	66	Specific	109.66	109.66	109.66	0.46	303	>>sp|ALBU_BOVIN|(Common contaminant protein)	595	iq3253_zl_decorin_6azglc_itag.ScanId;v=1;d1=66719.66719.2	controllerType=0 controllerNumber=1 scan=66719	108.574
68160:2	1	K.LVNELTEFAK.T			582.32	2	1163.63	1163.63	0	1.4	66	Specific	110.52	110.52	110.52	0.89	303	>>sp|ALBU_BOVIN|(Common contaminant protein)	595	iq3253_zl_decorin_6azglc_itag.ScanId;v=1;d1=72869.72869.2	controllerType=0 controllerNumber=1 scan=72869	117.798
67183:2	1	K.LVNELTEFAK.T			582.319	2	1163.63	1163.63	0	-0.2	66	Specific	110.6	105.24	105.24	0.9	303	>>sp|ALBU_BOVIN|(Common contaminant protein)	595	iq3253_zl_decorin_6azglc_itag.ScanId;v=1;d1=71859.71859.2	controllerType=0 controllerNumber=1 scan=71859	116.292
59222:2	1	K.LVNELTEFAK.T			582.319	2	1163.63	1163.63	0	0.3	66	Specific	112.21	112.21	112.21	0.84	303	>>sp|ALBU_BOVIN|(Common contaminant protein)	595	iq3253_zl_decorin_6azglc_itag.ScanId;v=1;d1=63607.63607.2	controllerType=0 controllerNumber=1 scan=63607	103.897
68956:2	1	K.LVNELTEFAK.T			582.319	2	1163.63	1163.63	0	0.7	66	Specific	116.34	116.34	116.34	0.97	303	>>sp|ALBU_BOVIN|(Common contaminant protein)	595	iq3253_zl_decorin_6azglc_itag.ScanId;v=1;d1=73696.73696.2	controllerType=0 controllerNumber=1 scan=73696	119.021
61313:2	1	K.LVNELTEFAK.T			582.318	2	1163.63	1163.63	0	-0.9	66	Specific	122.74	121.73	121.73	0.99	303	>>sp|ALBU_BOVIN|(Common contaminant protein)	595	iq3253_zl_decorin_6azglc_itag.ScanId;v=1;d1=65781.65781.2	controllerType=0 controllerNumber=1 scan=65781	107.178
70620:2	1	K.LVNELTEFAK.T			582.318	2	1163.63	1163.63	0	-0.9	66	Specific	125.52	98.38	98.38	0.72	303	>>sp|ALBU_BOVIN|(Common contaminant protein)	595	iq3253_zl_decorin_6azglc_itag.ScanId;v=1;d1=75441.75441.2	controllerType=0 controllerNumber=1 scan=75441	121.686
61510:2	1	K.LVNELTEFAK.T			582.32	2	1163.63	1163.63	0	1	66	Specific	126.3	116.57	116.57	0.89	303	>>sp|ALBU_BOVIN|(Common contaminant protein)	595	iq3253_zl_decorin_6azglc_itag.ScanId;v=1;d1=65984.65984.2	controllerType=0 controllerNumber=1 scan=65984	107.478
65122:2	1	K.LVNELTEFAK.T			582.319	2	1163.63	1163.63	0	-0.1	66	Specific	129.75	129.75	129.75	0.84	303	>>sp|ALBU_BOVIN|(Common contaminant protein)	595	iq3253_zl_decorin_6azglc_itag.ScanId;v=1;d1=69723.69723.2	controllerType=0 controllerNumber=1 scan=69723	113.101
64740:2	1	K.LVNELTEFAK.T			582.319	2	1163.63	1163.63	0	0.6	66	Specific	134.67	134.67	134.67	1.14	303	>>sp|ALBU_BOVIN|(Common contaminant protein)	595	iq3253_zl_decorin_6azglc_itag.ScanId;v=1;d1=69328.69328.2	controllerType=0 controllerNumber=1 scan=69328	112.501
69965:2	1	K.LVNELTEFAK.T			582.319	2	1163.63	1163.63	0	0.6	66	Specific	135.65	108.89	108.89	0.79	303	>>sp|ALBU_BOVIN|(Common contaminant protein)	595	iq3253_zl_decorin_6azglc_itag.ScanId;v=1;d1=74751.74751.2	controllerType=0 controllerNumber=1 scan=74751	120.612
62560:2	1	K.LVNELTEFAK.T			582.319	2	1163.63	1163.63	0	-0.3	66	Specific	136.26	136.26	136.26	1.14	303	>>sp|ALBU_BOVIN|(Common contaminant protein)	595	iq3253_zl_decorin_6azglc_itag.ScanId;v=1;d1=67071.67071.2	controllerType=0 controllerNumber=1 scan=67071	109.139
65509:2	1	K.LVNELTEFAK.T			582.319	2	1163.63	1163.63	0	0.6	66	Specific	143.41	121.85	121.85	0.89	303	>>sp|ALBU_BOVIN|(Common contaminant protein)	595	iq3253_zl_decorin_6azglc_itag.ScanId;v=1;d1=70124.70124.2	controllerType=0 controllerNumber=1 scan=70124	113.695
70962:2	1	K.LVNELTEFAK.T			582.319	2	1163.63	1163.63	0	0.2	66	Specific	143.55	72.97	72.97	0.46	303	>>sp|ALBU_BOVIN|(Common contaminant protein)	595	iq3253_zl_decorin_6azglc_itag.ScanId;v=1;d1=75807.75807.2	controllerType=0 controllerNumber=1 scan=75807	122.303
67272:2	1	K.LVNELTEFAK.T			582.32	2	1163.63	1163.63	0	1.2	66	Specific	144.02	112.36	112.36	1.13	303	>>sp|ALBU_BOVIN|(Common contaminant protein)	595	iq3253_zl_decorin_6azglc_itag.ScanId;v=1;d1=71952.71952.2	controllerType=0 controllerNumber=1 scan=71952	116.438
69420:2	1	K.LVNELTEFAK.T			582.319	2	1163.63	1163.63	0	0.7	66	Specific	145.72	117.75	117.75	1.13	303	>>sp|ALBU_BOVIN|(Common contaminant protein)	595	iq3253_zl_decorin_6azglc_itag.ScanId;v=1;d1=74181.74181.2	controllerType=0 controllerNumber=1 scan=74181	119.76
63085:2	1	K.LVNELTEFAK.T			582.32	2	1163.63	1163.63	0	1.8	66	Specific	146.67	107.6	107.6	0.97	303	>>sp|ALBU_BOVIN|(Common contaminant protein)	595	iq3253_zl_decorin_6azglc_itag.ScanId;v=1;d1=67612.67612.2	controllerType=0 controllerNumber=1 scan=67612	109.939
62529:2	1	K.LVNELTEFAK.T			582.319	2	1163.63	1163.63	0	0.5	66	Specific	147.38	112.09	112.09	1.13	303	>>sp|ALBU_BOVIN|(Common contaminant protein)	595	iq3253_zl_decorin_6azglc_itag.ScanId;v=1;d1=67039.67039.2	controllerType=0 controllerNumber=1 scan=67039	109.092
66563:2	1	K.LVNELTEFAK.T			582.319	2	1163.63	1163.63	0	0.4	66	Specific	148.18	123.25	123.25	1.15	303	>>sp|ALBU_BOVIN|(Common contaminant protein)	595	iq3253_zl_decorin_6azglc_itag.ScanId;v=1;d1=71217.71217.2	controllerType=0 controllerNumber=1 scan=71217	115.335
70209:2	1	K.LVNELTEFAK.T			582.319	2	1163.63	1163.63	0	0.2	66	Specific	149.21	117.94	117.94	0.73	303	>>sp|ALBU_BOVIN|(Common contaminant protein)	595	iq3253_zl_decorin_6azglc_itag.ScanId;v=1;d1=75008.75008.2	controllerType=0 controllerNumber=1 scan=75008	121.011
56748:2	1	K.LVNELTEFAK.T			582.319	2	1163.63	1163.63	0	0.4	66	Specific	149.34	135.7	135.7	1.14	303	>>sp|ALBU_BOVIN|(Common contaminant protein)	595	iq3253_zl_decorin_6azglc_itag.ScanId;v=1;d1=61031.61031.2	controllerType=0 controllerNumber=1 scan=61031	100.031
70167:2	1	K.LVNELTEFAK.T			582.319	2	1163.63	1163.63	0	0.3	66	Specific	149.86	149.86	149.86	1.19	303	>>sp|ALBU_BOVIN|(Common contaminant protein)	595	iq3253_zl_decorin_6azglc_itag.ScanId;v=1;d1=74964.74964.2	controllerType=0 controllerNumber=1 scan=74964	120.944
61999:2	1	K.LVNELTEFAK.T			582.318	2	1163.63	1163.63	0	-0.7	66	Specific	150.08	150.08	150.08	1.06	303	>>sp|ALBU_BOVIN|(Common contaminant protein)	595	iq3253_zl_decorin_6azglc_itag.ScanId;v=1;d1=66488.66488.2	controllerType=0 controllerNumber=1 scan=66488	108.232
71068:2	1	K.LVNELTEFAK.T			582.319	2	1163.63	1163.63	0	0.2	66	Specific	150.83	112.52	112.52	0.73	303	>>sp|ALBU_BOVIN|(Common contaminant protein)	595	iq3253_zl_decorin_6azglc_itag.ScanId;v=1;d1=75924.75924.2	controllerType=0 controllerNumber=1 scan=75924	122.508
61043:2	1	K.LVNELTEFAK.T			582.32	2	1163.63	1163.63	0	2	66	Specific	152.41	111.26	111.26	0.97	303	>>sp|ALBU_BOVIN|(Common contaminant protein)	595	iq3253_zl_decorin_6azglc_itag.ScanId;v=1;d1=65503.65503.2	controllerType=0 controllerNumber=1 scan=65503	106.767
56231:2	1	K.LVNELTEFAK.T			582.319	2	1163.63	1163.63	0	0.1	66	Specific	153.45	153.45	153.45	0.79	303	>>sp|ALBU_BOVIN|(Common contaminant protein)	595	iq3253_zl_decorin_6azglc_itag.ScanId;v=1;d1=60498.60498.2	controllerType=0 controllerNumber=1 scan=60498	99.2345
64556:2	1	K.LVNELTEFAK.T			582.319	2	1163.63	1163.63	0	0.4	66	Specific	155.54	155.54	155.54	1.14	303	>>sp|ALBU_BOVIN|(Common contaminant protein)	595	iq3253_zl_decorin_6azglc_itag.ScanId;v=1;d1=69138.69138.2	controllerType=0 controllerNumber=1 scan=69138	112.212
68540:2	1	K.LVNELTEFAK.T			582.319	2	1163.63	1163.63	0	0.5	66	Specific	161	161	161	1.6	303	>>sp|ALBU_BOVIN|(Common contaminant protein)	595	iq3253_zl_decorin_6azglc_itag.ScanId;v=1;d1=73264.73264.2	controllerType=0 controllerNumber=1 scan=73264	118.384
62163:2	1	K.LVNELTEFAK.T			582.319	2	1163.63	1163.63	0	0.5	66	Specific	169.03	167.74	167.74	1.59	303	>>sp|ALBU_BOVIN|(Common contaminant protein)	595	iq3253_zl_decorin_6azglc_itag.ScanId;v=1;d1=66657.66657.2	controllerType=0 controllerNumber=1 scan=66657	108.483
56266:2	1	K.LVNELTEFAK.T			582.319	2	1163.63	1163.63	0	0	66	Specific	175.75	146.14	146.14	0.71	303	>>sp|ALBU_BOVIN|(Common contaminant protein)	595	iq3253_zl_decorin_6azglc_itag.ScanId;v=1;d1=60534.60534.2	controllerType=0 controllerNumber=1 scan=60534	99.2896
64231:2	1	K.LVNELTEFAK.T			582.319	2	1163.63	1163.63	0	0.3	66	Specific	179.77	179.77	179.77	1.6	303	>>sp|ALBU_BOVIN|(Common contaminant protein)	595	iq3253_zl_decorin_6azglc_itag.ScanId;v=1;d1=68803.68803.2	controllerType=0 controllerNumber=1 scan=68803	111.711
60891:2	1	K.LVNELTEFAK.T			582.319	2	1163.63	1163.63	0	0.3	66	Specific	180.15	175.11	175.11	1.6	303	>>sp|ALBU_BOVIN|(Common contaminant protein)	595	iq3253_zl_decorin_6azglc_itag.ScanId;v=1;d1=65346.65346.2	controllerType=0 controllerNumber=1 scan=65346	106.531
60281:2	1	K.LVNELTEFAK.T			582.318	2	1163.63	1163.63	0	-0.9	66	Specific	183.21	183.21	183.21	1.59	303	>>sp|ALBU_BOVIN|(Common contaminant protein)	595	iq3253_zl_decorin_6azglc_itag.ScanId;v=1;d1=64704.64704.2	controllerType=0 controllerNumber=1 scan=64704	105.534
58714:2	1	K.LVNELTEFAK.T			582.319	2	1163.63	1163.63	0	0.3	66	Specific	189.52	155.27	155.27	1.49	303	>>sp|ALBU_BOVIN|(Common contaminant protein)	595	iq3253_zl_decorin_6azglc_itag.ScanId;v=1;d1=63071.63071.2	controllerType=0 controllerNumber=1 scan=63071	103.083
50535:2	1	K.LVNELTEFAK.T			582.319	2	1163.63	1163.63	0	0.5	66	Specific	190.01	179.08	179.08	1.59	303	>>sp|ALBU_BOVIN|(Common contaminant protein)	595	iq3253_zl_decorin_6azglc_itag.ScanId;v=1;d1=54613.54613.2	controllerType=0 controllerNumber=1 scan=54613	90.4737
71890:2	1	K.LVNELTEFAK.T			582.319	2	1163.63	1163.63	0	0.4	66	Specific	191	164.98	164.98	1.61	303	>>sp|ALBU_BOVIN|(Common contaminant protein)	595	iq3253_zl_decorin_6azglc_itag.ScanId;v=1;d1=76822.76822.2	controllerType=0 controllerNumber=1 scan=76822	124.038
58911:2	1	K.LVNELTEFAK.T			582.319	2	1163.63	1163.63	0	-0.3	66	Specific	192.15	192.15	192.15	1.23	303	>>sp|ALBU_BOVIN|(Common contaminant protein)	595	iq3253_zl_decorin_6azglc_itag.ScanId;v=1;d1=63274.63274.2	controllerType=0 controllerNumber=1 scan=63274	103.381
62823:2	1	K.LVNELTEFAK.T			582.319	2	1163.63	1163.63	0	0.1	66	Specific	192.91	192.91	192.91	1.61	303	>>sp|ALBU_BOVIN|(Common contaminant protein)	595	iq3253_zl_decorin_6azglc_itag.ScanId;v=1;d1=67342.67342.2	controllerType=0 controllerNumber=1 scan=67342	109.543
59359:2	1	K.LVNELTEFAK.T			582.318	2	1163.63	1163.63	0	-1.4	66	Specific	193.14	159.48	159.48	0.83	303	>>sp|ALBU_BOVIN|(Common contaminant protein)	595	iq3253_zl_decorin_6azglc_itag.ScanId;v=1;d1=63748.63748.2	controllerType=0 controllerNumber=1 scan=63748	104.101
34628:2	1	K.LVNELTEFAK.T			582.319	2	1163.63	1163.63	0	0.6	66	Specific	194.86	194.86	194.86	1.61	303	>>sp|ALBU_BOVIN|(Common contaminant protein)	595	iq3253_zl_decorin_6azglc_itag.ScanId;v=1;d1=38182.38182.2	controllerType=0 controllerNumber=1 scan=38182	66.4676
58683:2	1	K.LVNELTEFAK.T			582.319	2	1163.63	1163.63	0	0.1	66	Specific	195.11	154.91	154.91	1.57	303	>>sp|ALBU_BOVIN|(Common contaminant protein)	595	iq3253_zl_decorin_6azglc_itag.ScanId;v=1;d1=63039.63039.2	controllerType=0 controllerNumber=1 scan=63039	103.033
68403:2	1	K.LVNELTEFAK.T			582.319	2	1163.63	1163.63	0	0	66	Specific	195.93	170.7	170.7	1.6	303	>>sp|ALBU_BOVIN|(Common contaminant protein)	595	iq3253_zl_decorin_6azglc_itag.ScanId;v=1;d1=73121.73121.2	controllerType=0 controllerNumber=1 scan=73121	118.17
63731:2	1	K.LVNELTEFAK.T			582.319	2	1163.63	1163.63	0	0.4	66	Specific	196.22	165.78	165.78	1.59	303	>>sp|ALBU_BOVIN|(Common contaminant protein)	595	iq3253_zl_decorin_6azglc_itag.ScanId;v=1;d1=68287.68287.2	controllerType=0 controllerNumber=1 scan=68287	110.948
62846:2	1	K.LVNELTEFAK.T			582.319	2	1163.63	1163.63	0	-0.3	66	Specific	197.8	197.8	197.8	1.61	303	>>sp|ALBU_BOVIN|(Common contaminant protein)	595	iq3253_zl_decorin_6azglc_itag.ScanId;v=1;d1=67366.67366.2	controllerType=0 controllerNumber=1 scan=67366	109.578
67480:2	1	K.LVNELTEFAK.T			582.319	2	1163.63	1163.63	0	-0.1	66	Specific	197.96	197.96	197.96	1.61	303	>>sp|ALBU_BOVIN|(Common contaminant protein)	595	iq3253_zl_decorin_6azglc_itag.ScanId;v=1;d1=72166.72166.2	controllerType=0 controllerNumber=1 scan=72166	116.751
61505:2	1	K.LVNELTEFAK.T			582.32	2	1163.63	1163.63	0	1	66	Specific	202.28	164.58	164.58	1.6	303	>>sp|ALBU_BOVIN|(Common contaminant protein)	595	iq3253_zl_decorin_6azglc_itag.ScanId;v=1;d1=65979.65979.2	controllerType=0 controllerNumber=1 scan=65979	107.472
57045:2	1	K.LVNELTEFAK.T			582.319	2	1163.63	1163.63	0	0.6	66	Specific	224.32	207.28	207.28	1.86	303	>>sp|ALBU_BOVIN|(Common contaminant protein)	595	iq3253_zl_decorin_6azglc_itag.ScanId;v=1;d1=61341.61341.2	controllerType=0 controllerNumber=1 scan=61341	100.499
60984:2	1	K.LVNELTEFAK.T			582.319	2	1163.63	1163.63	0	0	66	Specific	230.98	213.88	213.88	1.87	303	>>sp|ALBU_BOVIN|(Common contaminant protein)	595	iq3253_zl_decorin_6azglc_itag.ScanId;v=1;d1=65442.65442.2	controllerType=0 controllerNumber=1 scan=65442	106.677
59448:2	1	K.LVNELTEFAK.T			582.319	2	1163.63	1163.63	0	-0.4	66	Specific	231.63	163.6	163.6	1.71	303	>>sp|ALBU_BOVIN|(Common contaminant protein)	595	iq3253_zl_decorin_6azglc_itag.ScanId;v=1;d1=63840.63840.2	controllerType=0 controllerNumber=1 scan=63840	104.239
65166:2	1	K.LVNELTEFAK.T			582.319	2	1163.63	1163.63	0	0.2	66	Specific	234.51	202	202	1.7	303	>>sp|ALBU_BOVIN|(Common contaminant protein)	595	iq3253_zl_decorin_6azglc_itag.ScanId;v=1;d1=69769.69769.2	controllerType=0 controllerNumber=1 scan=69769	113.172
56345:2	1	K.LVNELTEFAK.T			582.319	2	1163.63	1163.63	0	-0.2	66	Specific	242.8	163.29	163.29	1.66	303	>>sp|ALBU_BOVIN|(Common contaminant protein)	595	iq3253_zl_decorin_6azglc_itag.ScanId;v=1;d1=60616.60616.2	controllerType=0 controllerNumber=1 scan=60616	99.4131
61606:2	1	K.LVNELTEFAK.T			582.32	2	1163.63	1163.63	0	1.2	66	Specific	248.86	221.8	221.8	2.01	303	>>sp|ALBU_BOVIN|(Common contaminant protein)	595	iq3253_zl_decorin_6azglc_itag.ScanId;v=1;d1=66083.66083.2	controllerType=0 controllerNumber=1 scan=66083	107.629
58325:2	1	K.LVNELTEFAK.T			582.319	2	1163.63	1163.63	0	0	66	Specific	253.42	204.29	204.29	1.95	303	>>sp|ALBU_BOVIN|(Common contaminant protein)	595	iq3253_zl_decorin_6azglc_itag.ScanId;v=1;d1=62670.62670.2	controllerType=0 controllerNumber=1 scan=62670	102.481
58658:2	1	K.LVNELTEFAK.T			582.319	2	1163.63	1163.63	0	-0.5	66	Specific	257.28	250.51	250.51	2.61	303	>>sp|ALBU_BOVIN|(Common contaminant protein)	595	iq3253_zl_decorin_6azglc_itag.ScanId;v=1;d1=63013.63013.4	controllerType=0 controllerNumber=1 scan=63013	102.994
56170:2	1	K.LVNELTEFAK.T			582.319	2	1163.63	1163.63	0	0.4	66	Specific	270.26	242.9	242.9	1.99	303	>>sp|ALBU_BOVIN|(Common contaminant protein)	595	iq3253_zl_decorin_6azglc_itag.ScanId;v=1;d1=60435.60435.2	controllerType=0 controllerNumber=1 scan=60435	99.1416
69001:2	1	K.LVNELTEFAK.T			582.319	2	1163.63	1163.63	0	-0.4	66	Specific	275.75	253.5	253.5	2.07	303	>>sp|ALBU_BOVIN|(Common contaminant protein)	595	iq3253_zl_decorin_6azglc_itag.ScanId;v=1;d1=73743.73743.2	controllerType=0 controllerNumber=1 scan=73743	119.09
34477:2	1	K.LVNELTEFAK.T			582.319	2	1163.63	1163.63	0	-0.4	66	Specific	277.89	277.89	277.89	2.66	303	>>sp|ALBU_BOVIN|(Common contaminant protein)	595	iq3253_zl_decorin_6azglc_itag.ScanId;v=1;d1=38024.38024.2	controllerType=0 controllerNumber=1 scan=38024	66.2301
50533:2	1	K.LVNELTEFAK.T			582.319	2	1163.63	1163.63	0	0.5	66	Specific	282.78	259.88	259.88	2.21	303	>>sp|ALBU_BOVIN|(Common contaminant protein)	595	iq3253_zl_decorin_6azglc_itag.ScanId;v=1;d1=54611.54611.2	controllerType=0 controllerNumber=1 scan=54611	90.4714
33076:2	1	K.LVNELTEFAK.T			582.318	2	1163.63	1163.63	0	-0.7	66	Specific	295.88	285.29	285.29	1.99	303	>>sp|ALBU_BOVIN|(Common contaminant protein)	595	iq3253_zl_decorin_6azglc_itag.ScanId;v=1;d1=36569.36569.2	controllerType=0 controllerNumber=1 scan=36569	64.0936
49589:2	1	K.LVNELTEFAK.T			582.319	2	1163.63	1163.63	0	0	66	Specific	304.18	276.94	276.94	2.02	303	>>sp|ALBU_BOVIN|(Common contaminant protein)	595	iq3253_zl_decorin_6azglc_itag.ScanId;v=1;d1=53638.53638.2	controllerType=0 controllerNumber=1 scan=53638	89.0345
37388:2	1	K.LVNELTEFAK.T			582.319	2	1163.63	1163.63	0	-0.4	66	Specific	310.36	220.25	220.25	1.98	303	>>sp|ALBU_BOVIN|(Common contaminant protein)	595	iq3253_zl_decorin_6azglc_itag.ScanId;v=1;d1=41031.41031.2	controllerType=0 controllerNumber=1 scan=41031	70.6083
42019:2	1	K.LVNELTEFAK.T			582.319	2	1163.63	1163.63	0	0	66	Specific	325.67	266.63	266.63	2	303	>>sp|ALBU_BOVIN|(Common contaminant protein)	595	iq3253_zl_decorin_6azglc_itag.ScanId;v=1;d1=45819.45819.2	controllerType=0 controllerNumber=1 scan=45819	77.6194
50497:2	1	K.LVNELTEFAK.T			582.319	2	1163.63	1163.63	0	0	66	Specific	329.5	312.02	312.02	2.88	303	>>sp|ALBU_BOVIN|(Common contaminant protein)	595	iq3253_zl_decorin_6azglc_itag.ScanId;v=1;d1=54574.54574.2	controllerType=0 controllerNumber=1 scan=54574	90.4178
40035:2	1	K.LVNELTEFAK.T			582.318	2	1163.63	1163.63	0	-1.6	66	Specific	336.16	273.48	273.48	1.82	303	>>sp|ALBU_BOVIN|(Common contaminant protein)	595	iq3253_zl_decorin_6azglc_itag.ScanId;v=1;d1=43777.43777.2	controllerType=0 controllerNumber=1 scan=43777	74.6614
44609:2	1	K.LVNELTEFAK.T			582.319	2	1163.63	1163.63	0	-0.4	66	Specific	352.46	227.96	227.96	2.14	303	>>sp|ALBU_BOVIN|(Common contaminant protein)	595	iq3253_zl_decorin_6azglc_itag.ScanId;v=1;d1=48506.48506.2	controllerType=0 controllerNumber=1 scan=48506	81.6024
42164:2	1	K.LVNELTEFAK.T			582.319	2	1163.63	1163.63	0	0.6	66	Specific	353.04	273.54	273.54	2.46	303	>>sp|ALBU_BOVIN|(Common contaminant protein)	595	iq3253_zl_decorin_6azglc_itag.ScanId;v=1;d1=45973.45973.2	controllerType=0 controllerNumber=1 scan=45973	77.8885
42114:2	1	K.LVNELTEFAK.T			582.319	2	1163.63	1163.63	0	-0.5	66	Specific	379.72	324.5	324.5	2.99	303	>>sp|ALBU_BOVIN|(Common contaminant protein)	595	iq3253_zl_decorin_6azglc_itag.ScanId;v=1;d1=45921.45921.2	controllerType=0 controllerNumber=1 scan=45921	77.8126
41557:2	1	K.LVNELTEFAK.T			582.319	2	1163.63	1163.63	0	0.5	66	Specific	390.65	303.11	303.11	3.49	303	>>sp|ALBU_BOVIN|(Common contaminant protein)	595	iq3253_zl_decorin_6azglc_itag.ScanId;v=1;d1=45344.45344.2	controllerType=0 controllerNumber=1 scan=45344	76.9363
40071:2	1	K.LVNELTEFAK.T			582.319	2	1163.63	1163.63	0	-0.5	66	Specific	398.81	289.03	289.03	3.07	303	>>sp|ALBU_BOVIN|(Common contaminant protein)	595	iq3253_zl_decorin_6azglc_itag.ScanId;v=1;d1=43814.43814.2	controllerType=0 controllerNumber=1 scan=43814	74.7158
42749:2	1	K.LVNELTEFAK.T			582.319	2	1163.63	1163.63	0	0.3	66	Specific	402.44	295.64	295.64	3.05	303	>>sp|ALBU_BOVIN|(Common contaminant protein)	595	iq3253_zl_decorin_6azglc_itag.ScanId;v=1;d1=46575.46575.2	controllerType=0 controllerNumber=1 scan=46575	78.7515
41364:2	1	K.LVNELTEFAK.T			582.319	2	1163.63	1163.63	0	-0.2	66	Specific	405.8	341.47	341.47	2.79	303	>>sp|ALBU_BOVIN|(Common contaminant protein)	595	iq3253_zl_decorin_6azglc_itag.ScanId;v=1;d1=45145.45145.2	controllerType=0 controllerNumber=1 scan=45145	76.6489
36905:2	1	K.LVNELTEFAK.T			582.318	2	1163.63	1163.63	0	-0.7	66	Specific	406.26	328.35	328.35	3.7	303	>>sp|ALBU_BOVIN|(Common contaminant protein)	595	iq3253_zl_decorin_6azglc_itag.ScanId;v=1;d1=40526.40526.2	controllerType=0 controllerNumber=1 scan=40526	69.8506
41320:2	1	K.LVNELTEFAK.T			582.319	2	1163.63	1163.63	0	-0.1	66	Specific	406.27	312.88	312.88	2.78	303	>>sp|ALBU_BOVIN|(Common contaminant protein)	595	iq3253_zl_decorin_6azglc_itag.ScanId;v=1;d1=45100.45100.2	controllerType=0 controllerNumber=1 scan=45100	76.5834
41156:2	1	K.LVNELTEFAK.T			582.319	2	1163.63	1163.63	0	0.3	66	Specific	419.6	325.63	325.63	2.37	303	>>sp|ALBU_BOVIN|(Common contaminant protein)	595	iq3253_zl_decorin_6azglc_itag.ScanId;v=1;d1=44931.44931.2	controllerType=0 controllerNumber=1 scan=44931	76.3396
39380:2	1	K.LVNELTEFAK.T			582.319	2	1163.63	1163.63	0	-0.2	66	Specific	429.05	287.7	287.7	3.43	303	>>sp|ALBU_BOVIN|(Common contaminant protein)	595	iq3253_zl_decorin_6azglc_itag.ScanId;v=1;d1=43101.43101.2	controllerType=0 controllerNumber=1 scan=43101	73.686
39452:2	1	K.LVNELTEFAK.T			582.319	2	1163.63	1163.63	0	-0.2	66	Specific	429.55	317.95	317.95	3.47	303	>>sp|ALBU_BOVIN|(Common contaminant protein)	595	iq3253_zl_decorin_6azglc_itag.ScanId;v=1;d1=43175.43175.2	controllerType=0 controllerNumber=1 scan=43175	73.7919
38929:2	1	K.LVNELTEFAK.T			582.319	2	1163.63	1163.63	0	0	66	Specific	431.65	334.64	334.64	3.22	303	>>sp|ALBU_BOVIN|(Common contaminant protein)	595	iq3253_zl_decorin_6azglc_itag.ScanId;v=1;d1=42629.42629.2	controllerType=0 controllerNumber=1 scan=42629	72.973
40418:2	1	K.LVNELTEFAK.T			582.318	2	1163.63	1163.63	0	-0.7	66	Specific	432.88	353.2	353.2	4.06	303	>>sp|ALBU_BOVIN|(Common contaminant protein)	595	iq3253_zl_decorin_6azglc_itag.ScanId;v=1;d1=44171.44171.2	controllerType=0 controllerNumber=1 scan=44171	75.2323
42716:2	1	K.LVNELTEFAK.T			582.318	2	1163.63	1163.63	0	-1.3	66	Specific	433.35	346.04	346.04	2.36	303	>>sp|ALBU_BOVIN|(Common contaminant protein)	595	iq3253_zl_decorin_6azglc_itag.ScanId;v=1;d1=46541.46541.2	controllerType=0 controllerNumber=1 scan=46541	78.7008
40099:2	1	K.LVNELTEFAK.T			582.319	2	1163.63	1163.63	0	-0.6	66	Specific	433.79	335.12	335.12	3.47	303	>>sp|ALBU_BOVIN|(Common contaminant protein)	595	iq3253_zl_decorin_6azglc_itag.ScanId;v=1;d1=43843.43843.2	controllerType=0 controllerNumber=1 scan=43843	74.7571
36700:2	1	K.LVNELTEFAK.T			582.319	2	1163.63	1163.63	0	-0.6	66	Specific	434	319.3	319.3	4.05	303	>>sp|ALBU_BOVIN|(Common contaminant protein)	595	iq3253_zl_decorin_6azglc_itag.ScanId;v=1;d1=40315.40315.2	controllerType=0 controllerNumber=1 scan=40315	69.5431
40786:2	1	K.LVNELTEFAK.T			582.319	2	1163.63	1163.63	0	-0.5	66	Specific	445.57	343.1	343.1	3.98	303	>>sp|ALBU_BOVIN|(Common contaminant protein)	595	iq3253_zl_decorin_6azglc_itag.ScanId;v=1;d1=44550.44550.2	controllerType=0 controllerNumber=1 scan=44550	75.7794
39420:2	1	K.LVNELTEFAK.T			582.319	2	1163.63	1163.63	0	0	66	Specific	446.21	278.5	278.5	2.79	303	>>sp|ALBU_BOVIN|(Common contaminant protein)	595	iq3253_zl_decorin_6azglc_itag.ScanId;v=1;d1=43142.43142.2	controllerType=0 controllerNumber=1 scan=43142	73.7435
40457:2	1	K.LVNELTEFAK.T			582.319	2	1163.63	1163.63	0	-0.1	66	Specific	451.18	304.8	304.8	3.5	303	>>sp|ALBU_BOVIN|(Common contaminant protein)	595	iq3253_zl_decorin_6azglc_itag.ScanId;v=1;d1=44211.44211.2	controllerType=0 controllerNumber=1 scan=44211	75.2894
40136:2	1	K.LVNELTEFAK.T			582.319	2	1163.63	1163.63	0	-0.6	66	Specific	451.74	324.47	324.47	3.5	303	>>sp|ALBU_BOVIN|(Common contaminant protein)	595	iq3253_zl_decorin_6azglc_itag.ScanId;v=1;d1=43881.43881.2	controllerType=0 controllerNumber=1 scan=43881	74.8139
40041:2	1	K.LVNELTEFAK.T			582.318	2	1163.63	1163.63	0	-1.6	66	Specific	452.39	336.35	336.35	2.67	303	>>sp|ALBU_BOVIN|(Common contaminant protein)	595	iq3253_zl_decorin_6azglc_itag.ScanId;v=1;d1=43783.43783.2	controllerType=0 controllerNumber=1 scan=43783	74.6706
39112:2	1	K.LVNELTEFAK.T			582.319	2	1163.63	1163.63	0	0.7	66	Specific	457.25	350.72	350.72	3.68	303	>>sp|ALBU_BOVIN|(Common contaminant protein)	595	iq3253_zl_decorin_6azglc_itag.ScanId;v=1;d1=42825.42825.2	controllerType=0 controllerNumber=1 scan=42825	73.2877
38317:2	1	K.LVNELTEFAK.T			582.319	2	1163.63	1163.63	0	0	66	Specific	461.58	376.46	376.46	3.72	303	>>sp|ALBU_BOVIN|(Common contaminant protein)	595	iq3253_zl_decorin_6azglc_itag.ScanId;v=1;d1=41988.41988.2	controllerType=0 controllerNumber=1 scan=41988	72.0232
40926:2	1	K.LVNELTEFAK.T			582.319	2	1163.63	1163.63	0	-0.4	66	Specific	462.65	337.73	337.73	3.69	303	>>sp|ALBU_BOVIN|(Common contaminant protein)	595	iq3253_zl_decorin_6azglc_itag.ScanId;v=1;d1=44694.44694.2	controllerType=0 controllerNumber=1 scan=44694	75.9907
39204:2	1	K.LVNELTEFAK.T			582.319	2	1163.63	1163.63	0	-0.3	66	Specific	462.89	385.3	385.3	4.65	303	>>sp|ALBU_BOVIN|(Common contaminant protein)	595	iq3253_zl_decorin_6azglc_itag.ScanId;v=1;d1=42920.42920.2	controllerType=0 controllerNumber=1 scan=42920	73.4258
41387:2	1	K.LVNELTEFAK.T			582.318	2	1163.63	1163.63	0	-0.7	66	Specific	463.58	356.62	356.62	3.59	303	>>sp|ALBU_BOVIN|(Common contaminant protein)	595	iq3253_zl_decorin_6azglc_itag.ScanId;v=1;d1=45169.45169.2	controllerType=0 controllerNumber=1 scan=45169	76.6847
38885:2	1	K.LVNELTEFAK.T			582.319	2	1163.63	1163.63	0	0.1	66	Specific	474.34	342.61	342.61	3.59	303	>>sp|ALBU_BOVIN|(Common contaminant protein)	595	iq3253_zl_decorin_6azglc_itag.ScanId;v=1;d1=42584.42584.2	controllerType=0 controllerNumber=1 scan=42584	72.9113
40747:2	1	K.LVNELTEFAK.T			582.319	2	1163.63	1163.63	0	0.1	66	Specific	475.12	361.45	361.45	3.83	303	>>sp|ALBU_BOVIN|(Common contaminant protein)	595	iq3253_zl_decorin_6azglc_itag.ScanId;v=1;d1=44510.44510.2	controllerType=0 controllerNumber=1 scan=44510	75.7196
38278:2	1	K.LVNELTEFAK.T			582.319	2	1163.63	1163.63	0	-0.2	66	Specific	480.73	317.02	317.02	3.8	303	>>sp|ALBU_BOVIN|(Common contaminant protein)	595	iq3253_zl_decorin_6azglc_itag.ScanId;v=1;d1=41948.41948.2	controllerType=0 controllerNumber=1 scan=41948	71.9657
36252:2	1	K.LVNELTEFAK.T			582.319	2	1163.63	1163.63	0	0.2	66	Specific	482.23	355.39	355.39	4.28	303	>>sp|ALBU_BOVIN|(Common contaminant protein)	595	iq3253_zl_decorin_6azglc_itag.ScanId;v=1;d1=39854.39854.2	controllerType=0 controllerNumber=1 scan=39854	68.8756
38113:2	1	K.LVNELTEFAK.T			582.319	2	1163.63	1163.63	0	0	66	Specific	483.31	315.8	315.8	4.27	303	>>sp|ALBU_BOVIN|(Common contaminant protein)	595	iq3253_zl_decorin_6azglc_itag.ScanId;v=1;d1=41778.41778.2	controllerType=0 controllerNumber=1 scan=41778	71.7191
38355:2	1	K.LVNELTEFAK.T			582.319	2	1163.63	1163.63	0	-0.4	66	Specific	484.68	320.73	320.73	3.44	303	>>sp|ALBU_BOVIN|(Common contaminant protein)	595	iq3253_zl_decorin_6azglc_itag.ScanId;v=1;d1=42027.42027.2	controllerType=0 controllerNumber=1 scan=42027	72.0795
40987:2	1	K.LVNELTEFAK.T			582.319	2	1163.63	1163.63	0	-0.3	66	Specific	485.99	389.97	389.97	4.69	303	>>sp|ALBU_BOVIN|(Common contaminant protein)	595	iq3253_zl_decorin_6azglc_itag.ScanId;v=1;d1=44757.44757.2	controllerType=0 controllerNumber=1 scan=44757	76.084
38034:2	1	K.LVNELTEFAK.T			582.319	2	1163.63	1163.63	0	-0.5	66	Specific	486.3	348.38	348.38	4.28	303	>>sp|ALBU_BOVIN|(Common contaminant protein)	595	iq3253_zl_decorin_6azglc_itag.ScanId;v=1;d1=41697.41697.2	controllerType=0 controllerNumber=1 scan=41697	71.6013
40381:2	1	K.LVNELTEFAK.T			582.319	2	1163.63	1163.63	0	-0.1	66	Specific	488.44	360.72	360.72	3.83	303	>>sp|ALBU_BOVIN|(Common contaminant protein)	595	iq3253_zl_decorin_6azglc_itag.ScanId;v=1;d1=44133.44133.2	controllerType=0 controllerNumber=1 scan=44133	75.1772
40949:2	1	K.LVNELTEFAK.T			582.318	2	1163.63	1163.63	0	-1.2	66	Specific	492.65	342.86	342.86	4.28	303	>>sp|ALBU_BOVIN|(Common contaminant protein)	595	iq3253_zl_decorin_6azglc_itag.ScanId;v=1;d1=44718.44718.2	controllerType=0 controllerNumber=1 scan=44718	76.0278
37369:2	1	K.LVNELTEFAK.T			582.319	2	1163.63	1163.63	0	-0.4	66	Specific	493.91	343.1	343.1	4.28	303	>>sp|ALBU_BOVIN|(Common contaminant protein)	595	iq3253_zl_decorin_6azglc_itag.ScanId;v=1;d1=41012.41012.2	controllerType=0 controllerNumber=1 scan=41012	70.5838
44581:2	1	K.LVNELTEFAK.T			582.319	2	1163.63	1163.63	0	-0.4	66	Specific	493.94	368.64	368.64	4.41	303	>>sp|ALBU_BOVIN|(Common contaminant protein)	595	iq3253_zl_decorin_6azglc_itag.ScanId;v=1;d1=48478.48478.2	controllerType=0 controllerNumber=1 scan=48478	81.5652
34798:2	1	K.LVNELTEFAK.T			582.319	2	1163.63	1163.63	0	-0.4	66	Specific	494.83	343.3	343.3	4.28	303	>>sp|ALBU_BOVIN|(Common contaminant protein)	595	iq3253_zl_decorin_6azglc_itag.ScanId;v=1;d1=38357.38357.2	controllerType=0 controllerNumber=1 scan=38357	66.7185
37772:2	1	K.LVNELTEFAK.T			582.319	2	1163.63	1163.63	0	-0.2	66	Specific	498.74	315.41	315.41	3.8	303	>>sp|ALBU_BOVIN|(Common contaminant protein)	595	iq3253_zl_decorin_6azglc_itag.ScanId;v=1;d1=41427.41427.2	controllerType=0 controllerNumber=1 scan=41427	71.1982
35007:2	1	K.LVNELTEFAK.T			582.319	2	1163.63	1163.63	0	-0.6	66	Specific	498.95	322.86	322.86	4.27	303	>>sp|ALBU_BOVIN|(Common contaminant protein)	595	iq3253_zl_decorin_6azglc_itag.ScanId;v=1;d1=38572.38572.2	controllerType=0 controllerNumber=1 scan=38572	67.0257
34475:2	1	K.LVNELTEFAK.T			582.319	2	1163.63	1163.63	0	-0.4	66	Specific	499.28	346.59	346.59	4.28	303	>>sp|ALBU_BOVIN|(Common contaminant protein)	595	iq3253_zl_decorin_6azglc_itag.ScanId;v=1;d1=38022.38022.2	controllerType=0 controllerNumber=1 scan=38022	66.228
35634:2	1	K.LVNELTEFAK.T			582.319	2	1163.63	1163.63	0	0	66	Specific	501.54	351.47	351.47	3.74	303	>>sp|ALBU_BOVIN|(Common contaminant protein)	595	iq3253_zl_decorin_6azglc_itag.ScanId;v=1;d1=39217.39217.2	controllerType=0 controllerNumber=1 scan=39217	67.9519
38917:2	1	K.LVNELTEFAK.T			582.319	2	1163.63	1163.63	0	0	66	Specific	505.8	345.41	345.41	4.22	303	>>sp|ALBU_BOVIN|(Common contaminant protein)	595	iq3253_zl_decorin_6azglc_itag.ScanId;v=1;d1=42617.42617.2	controllerType=0 controllerNumber=1 scan=42617	72.9578
34622:2	1	K.LVNELTEFAK.T			582.319	2	1163.63	1163.63	0	0.6	66	Specific	506.43	351.63	351.63	4.39	303	>>sp|ALBU_BOVIN|(Common contaminant protein)	595	iq3253_zl_decorin_6azglc_itag.ScanId;v=1;d1=38176.38176.2	controllerType=0 controllerNumber=1 scan=38176	66.4606
35432:2	1	K.LVNELTEFAK.T			582.319	2	1163.63	1163.63	0	-0.1	66	Specific	509.1	353.86	353.86	4.22	303	>>sp|ALBU_BOVIN|(Common contaminant protein)	595	iq3253_zl_decorin_6azglc_itag.ScanId;v=1;d1=39009.39009.2	controllerType=0 controllerNumber=1 scan=39009	67.6537
35827:2	1	K.LVNELTEFAK.T			582.319	2	1163.63	1163.63	0	0.2	66	Specific	512.67	355.08	355.08	3.38	303	>>sp|ALBU_BOVIN|(Common contaminant protein)	595	iq3253_zl_decorin_6azglc_itag.ScanId;v=1;d1=39416.39416.2	controllerType=0 controllerNumber=1 scan=39416	68.2379
37807:2	1	K.LVNELTEFAK.T			582.319	2	1163.63	1163.63	0	-0.4	66	Specific	514.78	336.99	336.99	4.21	303	>>sp|ALBU_BOVIN|(Common contaminant protein)	595	iq3253_zl_decorin_6azglc_itag.ScanId;v=1;d1=41463.41463.2	controllerType=0 controllerNumber=1 scan=41463	71.2509
37839:2	1	K.LVNELTEFAK.T			582.319	2	1163.63	1163.63	0	-0.1	66	Specific	515.19	395.6	395.6	5.46	303	>>sp|ALBU_BOVIN|(Common contaminant protein)	595	iq3253_zl_decorin_6azglc_itag.ScanId;v=1;d1=41496.41496.2	controllerType=0 controllerNumber=1 scan=41496	71.299
37185:2	1	K.LVNELTEFAK.T			582.319	2	1163.63	1163.63	0	-0.6	66	Specific	516.13	339.93	339.93	3.38	303	>>sp|ALBU_BOVIN|(Common contaminant protein)	595	iq3253_zl_decorin_6azglc_itag.ScanId;v=1;d1=40819.40819.2	controllerType=0 controllerNumber=1 scan=40819	70.287
35218:2	1	K.LVNELTEFAK.T			582.319	2	1163.63	1163.63	0	0.2	66	Specific	518.19	359.63	359.63	4.22	303	>>sp|ALBU_BOVIN|(Common contaminant protein)	595	iq3253_zl_decorin_6azglc_itag.ScanId;v=1;d1=38789.38789.2	controllerType=0 controllerNumber=1 scan=38789	67.341
37411:2	1	K.LVNELTEFAK.T			582.319	2	1163.63	1163.63	0	-0.3	66	Specific	522.17	363.37	363.37	4	303	>>sp|ALBU_BOVIN|(Common contaminant protein)	595	iq3253_zl_decorin_6azglc_itag.ScanId;v=1;d1=41055.41055.2	controllerType=0 controllerNumber=1 scan=41055	70.6439
44425:2	1	K.LVNELTEFAK.T			582.319	2	1163.63	1163.63	0	-0.2	66	Specific	522.73	348.52	348.52	4.35	303	>>sp|ALBU_BOVIN|(Common contaminant protein)	595	iq3253_zl_decorin_6azglc_itag.ScanId;v=1;d1=48317.48317.2	controllerType=0 controllerNumber=1 scan=48317	81.3268
36889:2	1	K.LVNELTEFAK.T			582.318	2	1163.63	1163.63	0	-0.7	66	Specific	524.39	350	350	4.35	303	>>sp|ALBU_BOVIN|(Common contaminant protein)	595	iq3253_zl_decorin_6azglc_itag.ScanId;v=1;d1=40510.40510.2	controllerType=0 controllerNumber=1 scan=40510	69.8303
38011:2	1	K.LVNELTEFAK.T			582.319	2	1163.63	1163.63	0	-0.1	66	Specific	525.11	356.59	356.59	4.35	303	>>sp|ALBU_BOVIN|(Common contaminant protein)	595	iq3253_zl_decorin_6azglc_itag.ScanId;v=1;d1=41673.41673.2	controllerType=0 controllerNumber=1 scan=41673	71.563
36055:2	1	K.LVNELTEFAK.T			582.319	2	1163.63	1163.63	0	-0.3	66	Specific	527.93	340.58	340.58	4.35	303	>>sp|ALBU_BOVIN|(Common contaminant protein)	595	iq3253_zl_decorin_6azglc_itag.ScanId;v=1;d1=39651.39651.2	controllerType=0 controllerNumber=1 scan=39651	68.5803
34380:2	1	K.LVNELTEFAK.T			582.319	2	1163.63	1163.63	0	-0.1	66	Specific	528.41	328.27	328.27	4.34	303	>>sp|ALBU_BOVIN|(Common contaminant protein)	595	iq3253_zl_decorin_6azglc_itag.ScanId;v=1;d1=37915.37915.2	controllerType=0 controllerNumber=1 scan=37915	66.0457
36449:2	1	K.LVNELTEFAK.T			582.319	2	1163.63	1163.63	0	0	66	Specific	529.24	357.18	357.18	4.35	303	>>sp|ALBU_BOVIN|(Common contaminant protein)	595	iq3253_zl_decorin_6azglc_itag.ScanId;v=1;d1=40057.40057.2	controllerType=0 controllerNumber=1 scan=40057	69.1686
36688:2	1	K.LVNELTEFAK.T			582.319	2	1163.63	1163.63	0	-0.6	66	Specific	529.68	368.08	368.08	4	303	>>sp|ALBU_BOVIN|(Common contaminant protein)	595	iq3253_zl_decorin_6azglc_itag.ScanId;v=1;d1=40303.40303.2	controllerType=0 controllerNumber=1 scan=40303	69.5271
36074:2	1	K.LVNELTEFAK.T			582.319	2	1163.63	1163.63	0	-0.4	66	Specific	530.84	372.03	372.03	4	303	>>sp|ALBU_BOVIN|(Common contaminant protein)	595	iq3253_zl_decorin_6azglc_itag.ScanId;v=1;d1=39671.39671.2	controllerType=0 controllerNumber=1 scan=39671	68.6098
36525:2	1	K.LVNELTEFAK.T			582.319	2	1163.63	1163.63	0	0.3	66	Specific	534.44	355.72	355.72	4.35	303	>>sp|ALBU_BOVIN|(Common contaminant protein)	595	iq3253_zl_decorin_6azglc_itag.ScanId;v=1;d1=40135.40135.2	controllerType=0 controllerNumber=1 scan=40135	69.2794
36724:2	1	K.LVNELTEFAK.T			582.319	2	1163.63	1163.63	0	0	66	Specific	537.11	358.19	358.19	4.35	303	>>sp|ALBU_BOVIN|(Common contaminant protein)	595	iq3253_zl_decorin_6azglc_itag.ScanId;v=1;d1=40340.40340.2	controllerType=0 controllerNumber=1 scan=40340	69.5783
36483:2	1	K.LVNELTEFAK.T			582.319	2	1163.63	1163.63	0	0	66	Specific	539.09	357.56	357.56	3.87	303	>>sp|ALBU_BOVIN|(Common contaminant protein)	595	iq3253_zl_decorin_6azglc_itag.ScanId;v=1;d1=40092.40092.2	controllerType=0 controllerNumber=1 scan=40092	69.2184
36239:2	1	K.LVNELTEFAK.T			582.319	2	1163.63	1163.63	0	0.2	66	Specific	539.11	377	377	4	303	>>sp|ALBU_BOVIN|(Common contaminant protein)	595	iq3253_zl_decorin_6azglc_itag.ScanId;v=1;d1=39841.39841.2	controllerType=0 controllerNumber=1 scan=39841	68.8566
35614:2	1	K.LVNELTEFAK.T			582.319	2	1163.63	1163.63	0	0	66	Specific	545.53	369.69	369.69	4.03	303	>>sp|ALBU_BOVIN|(Common contaminant protein)	595	iq3253_zl_decorin_6azglc_itag.ScanId;v=1;d1=39197.39197.2	controllerType=0 controllerNumber=1 scan=39197	67.9249
36279:2	1	K.LVNELTEFAK.T			582.319	2	1163.63	1163.63	0	-0.5	66	Specific	545.59	370.69	370.69	4.5	303	>>sp|ALBU_BOVIN|(Common contaminant protein)	595	iq3253_zl_decorin_6azglc_itag.ScanId;v=1;d1=39882.39882.2	controllerType=0 controllerNumber=1 scan=39882	68.9169
36922:2	1	K.LVNELTEFAK.T			582.319	2	1163.63	1163.63	0	-0.3	66	Specific	548.95	361.86	361.86	4.5	303	>>sp|ALBU_BOVIN|(Common contaminant protein)	595	iq3253_zl_decorin_6azglc_itag.ScanId;v=1;d1=40544.40544.2	controllerType=0 controllerNumber=1 scan=40544	69.8781
34832:2	1	K.LVNELTEFAK.T			582.318	2	1163.63	1163.63	0	-0.8	66	Specific	550.68	373.05	373.05	4.5	303	>>sp|ALBU_BOVIN|(Common contaminant protein)	595	iq3253_zl_decorin_6azglc_itag.ScanId;v=1;d1=38392.38392.2	controllerType=0 controllerNumber=1 scan=38392	66.768
34794:2	1	K.LVNELTEFAK.T			582.319	2	1163.63	1163.63	0	-0.4	66	Specific	553.82	380.3	380.3	5.62	303	>>sp|ALBU_BOVIN|(Common contaminant protein)	595	iq3253_zl_decorin_6azglc_itag.ScanId;v=1;d1=38353.38353.2	controllerType=0 controllerNumber=1 scan=38353	66.7099
34620:2	1	K.LVNELTEFAK.T			582.319	2	1163.63	1163.63	0	0.6	66	Specific	556.86	384.06	384.06	5.79	303	>>sp|ALBU_BOVIN|(Common contaminant protein)	595	iq3253_zl_decorin_6azglc_itag.ScanId;v=1;d1=38174.38174.2	controllerType=0 controllerNumber=1 scan=38174	66.4542
36032:2	1	K.LVNELTEFAK.T			582.319	2	1163.63	1163.63	0	-0.3	66	Specific	557.01	381.83	381.83	5.62	303	>>sp|ALBU_BOVIN|(Common contaminant protein)	595	iq3253_zl_decorin_6azglc_itag.ScanId;v=1;d1=39628.39628.2	controllerType=0 controllerNumber=1 scan=39628	68.5506
34473:2	1	K.LVNELTEFAK.T			582.319	2	1163.63	1163.63	0	-0.4	66	Specific	557.27	383.72	383.72	5.62	303	>>sp|ALBU_BOVIN|(Common contaminant protein)	595	iq3253_zl_decorin_6azglc_itag.ScanId;v=1;d1=38020.38020.2	controllerType=0 controllerNumber=1 scan=38020	66.2222
35653:2	1	K.LVNELTEFAK.T			582.318	2	1163.63	1163.63	0	-0.8	66	Specific	559.17	385.31	385.31	5.62	303	>>sp|ALBU_BOVIN|(Common contaminant protein)	595	iq3253_zl_decorin_6azglc_itag.ScanId;v=1;d1=39237.39237.2	controllerType=0 controllerNumber=1 scan=39237	67.9814
35005:2	1	K.LVNELTEFAK.T			582.319	2	1163.63	1163.63	0	-0.6	66	Specific	560.87	400.57	400.57	5.97	303	>>sp|ALBU_BOVIN|(Common contaminant protein)	595	iq3253_zl_decorin_6azglc_itag.ScanId;v=1;d1=38570.38570.2	controllerType=0 controllerNumber=1 scan=38570	67.0234
35851:2	1	K.LVNELTEFAK.T			582.319	2	1163.63	1163.63	0	-0.2	66	Specific	563.58	383.91	383.91	5.97	303	>>sp|ALBU_BOVIN|(Common contaminant protein)	595	iq3253_zl_decorin_6azglc_itag.ScanId;v=1;d1=39441.39441.2	controllerType=0 controllerNumber=1 scan=39441	68.2753
35242:2	1	K.LVNELTEFAK.T			582.319	2	1163.63	1163.63	0	0	66	Specific	568.82	366.96	366.96	4.86	303	>>sp|ALBU_BOVIN|(Common contaminant protein)	595	iq3253_zl_decorin_6azglc_itag.ScanId;v=1;d1=38814.38814.2	controllerType=0 controllerNumber=1 scan=38814	67.3776
35449:2	1	K.LVNELTEFAK.T			582.319	2	1163.63	1163.63	0	0.1	66	Specific	569.35	393.29	393.29	5.97	303	>>sp|ALBU_BOVIN|(Common contaminant protein)	595	iq3253_zl_decorin_6azglc_itag.ScanId;v=1;d1=39027.39027.2	controllerType=0 controllerNumber=1 scan=39027	67.6804
35416:2	1	K.LVNELTEFAK.T			582.319	2	1163.63	1163.63	0	-0.1	66	Specific	572.74	383.19	383.19	5.97	303	>>sp|ALBU_BOVIN|(Common contaminant protein)	595	iq3253_zl_decorin_6azglc_itag.ScanId;v=1;d1=38993.38993.2	controllerType=0 controllerNumber=1 scan=38993	67.6331
35812:2	1	K.LVNELTEFAK.T			582.319	2	1163.63	1163.63	0	0.2	66	Specific	580.65	397.98	397.98	7.09	303	>>sp|ALBU_BOVIN|(Common contaminant protein)	595	iq3253_zl_decorin_6azglc_itag.ScanId;v=1;d1=39401.39401.2	controllerType=0 controllerNumber=1 scan=39401	68.218
35039:2	1	K.LVNELTEFAK.T			582.318	2	1163.63	1163.63	0	-0.7	66	Specific	580.84	407.75	407.75	7.09	303	>>sp|ALBU_BOVIN|(Common contaminant protein)	595	iq3253_zl_decorin_6azglc_itag.ScanId;v=1;d1=38605.38605.2	controllerType=0 controllerNumber=1 scan=38605	67.074
34349:2	1	K.LVNELTEFAK.T			582.319	2	1163.63	1163.63	0	-0.3	66	Specific	581.59	377.77	377.77	5.97	303	>>sp|ALBU_BOVIN|(Common contaminant protein)	595	iq3253_zl_decorin_6azglc_itag.ScanId;v=1;d1=37883.37883.2	controllerType=0 controllerNumber=1 scan=37883	66.0013
35205:2	1	K.LVNELTEFAK.T			582.319	2	1163.63	1163.63	0	0.2	66	Specific	586.11	382.6	382.6	7.09	303	>>sp|ALBU_BOVIN|(Common contaminant protein)	595	iq3253_zl_decorin_6azglc_itag.ScanId;v=1;d1=38776.38776.2	controllerType=0 controllerNumber=1 scan=38776	67.3207
34376:2	1	K.LVNELTEFAK.T			582.319	2	1163.63	1163.63	0	-0.1	66	Specific	589.92	380.68	380.68	7.09	303	>>sp|ALBU_BOVIN|(Common contaminant protein)	595	iq3253_zl_decorin_6azglc_itag.ScanId;v=1;d1=37911.37911.2	controllerType=0 controllerNumber=1 scan=37911	66.0371
44410:2	1	K.LVNELTEFAK.T			582.319	2	1163.63	1163.63	0	-0.2	66	Specific	592.8	386.3	386.3	7.09	303	>>sp|ALBU_BOVIN|(Common contaminant protein)	595	iq3253_zl_decorin_6azglc_itag.ScanId;v=1;d1=48302.48302.2	controllerType=0 controllerNumber=1 scan=48302	81.3039
44392:2	1	K.LVNELTEFAK.T			582.318	2	1163.63	1163.63	0	-0.7	66	Specific	593.87	402.36	402.36	7.09	303	>>sp|ALBU_BOVIN|(Common contaminant protein)	595	iq3253_zl_decorin_6azglc_itag.ScanId;v=1;d1=48283.48283.2	controllerType=0 controllerNumber=1 scan=48283	81.2788
37358:2	1	K.LVN[+0.984]ELTEFAK.T		N[+1]	582.811	2	1164.61	1164.61	0	-0.5	66	Specific	363.1	241.93	241.93	2.07	303	>>sp|ALBU_BOVIN|(Common contaminant protein)	595	iq3253_zl_decorin_6azglc_itag.ScanId;v=1;d1=41000.41000.2	controllerType=0 controllerNumber=1 scan=41000	70.5627
34907:2	1	K.LVN[+0.984]ELTEFAK.T		N[+1]	582.811	2	1164.61	1164.61	0	-0.3	66	Specific	421.63	290.14	290.14	4.01	303	>>sp|ALBU_BOVIN|(Common contaminant protein)	595	iq3253_zl_decorin_6azglc_itag.ScanId;v=1;d1=38469.38469.2	controllerType=0 controllerNumber=1 scan=38469	66.8772
37339:2	1	K.LVN[+0.984]ELTEFAK.T		N[+1]	582.811	2	1164.61	1164.61	0	-0.5	66	Specific	451.47	305.54	305.54	3.21	303	>>sp|ALBU_BOVIN|(Common contaminant protein)	595	iq3253_zl_decorin_6azglc_itag.ScanId;v=1;d1=40981.40981.2	controllerType=0 controllerNumber=1 scan=40981	70.5374
34936:2	1	K.LVN[+0.984]ELTEFAK.T		N[+1]	582.811	2	1164.61	1164.61	0	-0.4	66	Specific	470.68	293.69	293.69	3.54	303	>>sp|ALBU_BOVIN|(Common contaminant protein)	595	iq3253_zl_decorin_6azglc_itag.ScanId;v=1;d1=38499.38499.2	controllerType=0 controllerNumber=1 scan=38499	66.9221
37571:2	1	K.LVN[+0.984]ELTEFAK.T		N[+1]	582.811	2	1164.61	1164.61	0	-0.1	66	Specific	485	298.98	298.98	4.23	303	>>sp|ALBU_BOVIN|(Common contaminant protein)	595	iq3253_zl_decorin_6azglc_itag.ScanId;v=1;d1=41220.41220.2	controllerType=0 controllerNumber=1 scan=41220	70.8923
34902:2	1	K.LVN[+0.984]ELTEFAK.T		N[+1]	582.811	2	1164.61	1164.61	0	-0.3	66	Specific	489.14	348.68	348.68	4.28	303	>>sp|ALBU_BOVIN|(Common contaminant protein)	595	iq3253_zl_decorin_6azglc_itag.ScanId;v=1;d1=38464.38464.2	controllerType=0 controllerNumber=1 scan=38464	66.8715
37595:2	1	K.LVN[+0.984]ELTEFAK.T		N[+1]	582.811	2	1164.61	1164.61	0	-0.1	66	Specific	566.46	374.24	374.24	4.86	303	>>sp|ALBU_BOVIN|(Common contaminant protein)	595	iq3253_zl_decorin_6azglc_itag.ScanId;v=1;d1=41245.41245.2	controllerType=0 controllerNumber=1 scan=41245	70.9287
37565:2	1	K.LVN[+0.984]ELTEFAK.T		N[+1]	582.811	2	1164.61	1164.61	0	-0.1	66	Specific	592.67	385.21	385.21	7.09	303	>>sp|ALBU_BOVIN|(Common contaminant protein)	595	iq3253_zl_decorin_6azglc_itag.ScanId;v=1;d1=41214.41214.2	controllerType=0 controllerNumber=1 scan=41214	70.8849
25965:2	1	L.VNELTEFAK.T			525.777	2	1050.55	1050.55	0	0.7	67	NRagged	380.57	249.58	249.58	2.01	303	>>sp|ALBU_BOVIN|(Common contaminant protein)	595	iq3253_zl_decorin_6azglc_itag.ScanId;v=1;d1=29207.29207.2	controllerType=0 controllerNumber=1 scan=29207	53.4087
25943:2	1	L.VNELTEFAK.T			525.777	2	1050.55	1050.55	0	0.7	67	NRagged	423.4	282.24	282.24	2.46	303	>>sp|ALBU_BOVIN|(Common contaminant protein)	595	iq3253_zl_decorin_6azglc_itag.ScanId;v=1;d1=29185.29185.2	controllerType=0 controllerNumber=1 scan=29185	53.3798
25914:2	1	L.VNELTEFAK.T			525.777	2	1050.55	1050.55	0	-0.7	67	NRagged	433.33	289.21	289.21	2.03	303	>>sp|ALBU_BOVIN|(Common contaminant protein)	595	iq3253_zl_decorin_6azglc_itag.ScanId;v=1;d1=29155.29155.2	controllerType=0 controllerNumber=1 scan=29155	53.3368
17745:2	1	N.ELTEFAK.T			419.221	2	837.434	837.435	0	-1.2	69	NRagged	201.87	160.41	160.41	0.39	303	>>sp|ALBU_BOVIN|(Common contaminant protein)	595	iq3253_zl_decorin_6azglc_itag.ScanId;v=1;d1=20685.20685.2	controllerType=0 controllerNumber=1 scan=20685	41.0575
17948:2	1	N.ELTEFAK.T			419.221	2	837.435	837.435	0	-0.3	69	NRagged	306.56	158	158	1.18	303	>>sp|ALBU_BOVIN|(Common contaminant protein)	595	iq3253_zl_decorin_6azglc_itag.ScanId;v=1;d1=20894.20894.2	controllerType=0 controllerNumber=1 scan=20894	41.3619
17765:2	1	N.ELTEFAK.T			419.221	2	837.435	837.435	0	-0.8	69	NRagged	352.72	205.93	205.93	1.7	303	>>sp|ALBU_BOVIN|(Common contaminant protein)	595	iq3253_zl_decorin_6azglc_itag.ScanId;v=1;d1=20706.20706.2	controllerType=0 controllerNumber=1 scan=20706	41.0891
17735:2	1	N.ELTEFAK.T			419.221	2	837.434	837.435	0	-1.2	69	NRagged	356.81	214.7	214.7	1.7	303	>>sp|ALBU_BOVIN|(Common contaminant protein)	595	iq3253_zl_decorin_6azglc_itag.ScanId;v=1;d1=20675.20675.2	controllerType=0 controllerNumber=1 scan=20675	41.044
17927:2	1	N.ELTEFAK.T			419.221	2	837.435	837.435	0	-0.3	69	NRagged	358.07	215.81	215.81	1.66	303	>>sp|ALBU_BOVIN|(Common contaminant protein)	595	iq3253_zl_decorin_6azglc_itag.ScanId;v=1;d1=20873.20873.2	controllerType=0 controllerNumber=1 scan=20873	41.3346
11583:2	1	E.LTEFAK.T			354.7	2	708.392	708.393	0	-0.9	70	NRagged	194.79	103.97	103.97	0.36	303	>>sp|ALBU_BOVIN|(Common contaminant protein)	595	iq3253_zl_decorin_6azglc_itag.ScanId;v=1;d1=14311.14311.2	controllerType=0 controllerNumber=1 scan=14311	31.925
11554:2	1	E.LTEFAK.T			354.7	2	708.392	708.393	0	-0.9	70	NRagged	261.25	117.09	117.09	0.91	303	>>sp|ALBU_BOVIN|(Common contaminant protein)	595	iq3253_zl_decorin_6azglc_itag.ScanId;v=1;d1=14282.14282.2	controllerType=0 controllerNumber=1 scan=14282	31.8885
09729:3	1	A.KTC[+57.021]VADESHAGC[+57.021]EK.S		C[+57]*2	531.236	3	1591.69	1591.68	0	6.5	75	NRagged	166.86	166.86	166.86	0.17	303	>>sp|ALBU_BOVIN|(Common contaminant protein)	595	iq3253_zl_decorin_6azglc_itag.ScanId;v=1;d1=12401.12401.3	controllerType=0 controllerNumber=1 scan=12401	29.1818
04793:2	1	K.TC[+57.021]VADESH.A		C[+57]	459.684	2	918.361	918.362	0	-0.7	76	CRagged	200.33	200.33	200.33	0.89	303	>>sp|ALBU_BOVIN|(Common contaminant protein)	595	iq3253_zl_decorin_6azglc_itag.ScanId;v=1;d1=7303.7303.2	controllerType=0 controllerNumber=1 scan=7303	21.809
04776:2	1	K.TC[+57.021]VADESH.A		C[+57]	459.684	2	918.361	918.362	0	-0.7	76	CRagged	360.7	360.7	360.7	2.01	303	>>sp|ALBU_BOVIN|(Common contaminant protein)	595	iq3253_zl_decorin_6azglc_itag.ScanId;v=1;d1=7286.7286.2	controllerType=0 controllerNumber=1 scan=7286	21.7853
04765:2	1	K.TC[+57.021]VADESH.A		C[+57]	459.685	2	918.362	918.362	0	-0.3	76	CRagged	373.25	373.25	373.25	2.33	303	>>sp|ALBU_BOVIN|(Common contaminant protein)	595	iq3253_zl_decorin_6azglc_itag.ScanId;v=1;d1=7274.7274.2	controllerType=0 controllerNumber=1 scan=7274	21.7654
05529:2	1	K.TC[+57.021]VADESHAGC[+57.021]EK.S		C[+57]*2	732.298	2	1463.59	1463.59	0	-0.4	76	Specific	105.56	105.56	105.56	0.91	303	>>sp|ALBU_BOVIN|(Common contaminant protein)	595	iq3253_zl_decorin_6azglc_itag.ScanId;v=1;d1=8066.8066.2	controllerType=0 controllerNumber=1 scan=8066	22.955
05755:3	1	K.TC[+57.021]VADESHAGC[+57.021]EK.S		C[+57]*2	488.534	3	1463.59	1463.59	0	-0.7	76	Specific	124.54	124.54	124.54	0.86	303	>>sp|ALBU_BOVIN|(Common contaminant protein)	595	iq3253_zl_decorin_6azglc_itag.ScanId;v=1;d1=8299.8299.3	controllerType=0 controllerNumber=1 scan=8299	23.3001
06215:2	1	K.TC[+57.021]VADESHAGC[+57.021]EK.S		C[+57]*2	732.298	2	1463.59	1463.59	0	0	76	Specific	229.4	218.93	218.93	1.61	303	>>sp|ALBU_BOVIN|(Common contaminant protein)	595	iq3253_zl_decorin_6azglc_itag.ScanId;v=1;d1=8772.8772.2	controllerType=0 controllerNumber=1 scan=8772	23.9744
04983:3	1	K.TC[+57.021]VADESHAGC[+57.021]EK.S		C[+57]*2	488.534	3	1463.59	1463.59	0	-1	76	Specific	251.39	251.39	251.39	1.94	303	>>sp|ALBU_BOVIN|(Common contaminant protein)	595	iq3253_zl_decorin_6azglc_itag.ScanId;v=1;d1=7499.7499.2	controllerType=0 controllerNumber=1 scan=7499	22.1024
05020:2	1	K.TC[+57.021]VADESHAGC[+57.021]EK.S		C[+57]*2	732.298	2	1463.59	1463.59	0	-0.4	76	Specific	387.02	387.02	387.02	4.54	303	>>sp|ALBU_BOVIN|(Common contaminant protein)	595	iq3253_zl_decorin_6azglc_itag.ScanId;v=1;d1=7537.7537.2	controllerType=0 controllerNumber=1 scan=7537	22.1586
05132:2	1	K.TC[+57.021]VADESHAGC[+57.021]EK.S		C[+57]*2	732.298	2	1463.59	1463.59	0	-0.3	76	Specific	419.39	419.39	419.39	4.34	303	>>sp|ALBU_BOVIN|(Common contaminant protein)	595	iq3253_zl_decorin_6azglc_itag.ScanId;v=1;d1=7653.7653.2	controllerType=0 controllerNumber=1 scan=7653	22.3349
05895:2	1	K.TC[+57.021]VADESHAGC[+57.021]EK.S		C[+57]*2	732.298	2	1463.59	1463.59	0	-0.6	76	Specific	439.2	439.2	439.2	4.4	303	>>sp|ALBU_BOVIN|(Common contaminant protein)	595	iq3253_zl_decorin_6azglc_itag.ScanId;v=1;d1=8443.8443.2	controllerType=0 controllerNumber=1 scan=8443	23.5057
05060:2	1	K.TC[+57.021]VADESHAGC[+57.021]EK.S		C[+57]*2	732.298	2	1463.59	1463.59	0	0.1	76	Specific	570.75	570.75	570.75	5.84	303	>>sp|ALBU_BOVIN|(Common contaminant protein)	595	iq3253_zl_decorin_6azglc_itag.ScanId;v=1;d1=7578.7578.2	controllerType=0 controllerNumber=1 scan=7578	22.2181
06191:2	1	K.TC[+57.021]VADESHAGC[+57.021]EK.S		C[+57]*2	732.298	2	1463.59	1463.59	0	0.3	76	Specific	571.49	571.49	571.49	5.84	303	>>sp|ALBU_BOVIN|(Common contaminant protein)	595	iq3253_zl_decorin_6azglc_itag.ScanId;v=1;d1=8747.8747.2	controllerType=0 controllerNumber=1 scan=8747	23.9381
06068:3	1	K.TC[+57.021]VADESHAGC[+57.021]EK.S		C[+57]*2	488.534	3	1463.59	1463.59	0	-0.3	76	Specific	586.69	586.69	586.69	7.33	303	>>sp|ALBU_BOVIN|(Common contaminant protein)	595	iq3253_zl_decorin_6azglc_itag.ScanId;v=1;d1=8621.8621.3	controllerType=0 controllerNumber=1 scan=8621	23.7589
05398:3	1	K.TC[+57.021]VADESHAGC[+57.021]EK.S		C[+57]*2	488.534	3	1463.59	1463.59	0	-0.1	76	Specific	608	544.41	544.41	8.33	303	>>sp|ALBU_BOVIN|(Common contaminant protein)	595	iq3253_zl_decorin_6azglc_itag.ScanId;v=1;d1=7927.7927.3	controllerType=0 controllerNumber=1 scan=7927	22.7382
06035:3	1	K.TC[+57.021]VADESHAGC[+57.021]EK.S		C[+57]*2	488.534	3	1463.59	1463.59	0	0	76	Specific	613.29	613.29	613.29	8.33	303	>>sp|ALBU_BOVIN|(Common contaminant protein)	595	iq3253_zl_decorin_6azglc_itag.ScanId;v=1;d1=8587.8587.3	controllerType=0 controllerNumber=1 scan=8587	23.7113
05885:2	1	K.TC[+57.021]VADESHAGC[+57.021]EK.S		C[+57]*2	732.298	2	1463.59	1463.59	0	-0.6	76	Specific	622	622	622	7.95	303	>>sp|ALBU_BOVIN|(Common contaminant protein)	595	iq3253_zl_decorin_6azglc_itag.ScanId;v=1;d1=8433.8433.2	controllerType=0 controllerNumber=1 scan=8433	23.4917
05968:2	1	K.TC[+57.021]VADESHAGC[+57.021]EK.S		C[+57]*2	732.298	2	1463.59	1463.59	0	-0.1	76	Specific	661.79	661.55	661.55	8.95	303	>>sp|ALBU_BOVIN|(Common contaminant protein)	595	iq3253_zl_decorin_6azglc_itag.ScanId;v=1;d1=8518.8518.2	controllerType=0 controllerNumber=1 scan=8518	23.6121
05560:3	1	K.TC[+57.021]VADESHAGC[+57.021]EK.S		C[+57]*2	488.534	3	1463.59	1463.59	0	-0.3	76	Specific	662.91	561.26	561.26	9.33	303	>>sp|ALBU_BOVIN|(Common contaminant protein)	595	iq3253_zl_decorin_6azglc_itag.ScanId;v=1;d1=8098.8098.3	controllerType=0 controllerNumber=1 scan=8098	23.0015
05779:3	1	K.TC[+57.021]VADESHAGC[+57.021]EK.S		C[+57]*2	488.534	3	1463.59	1463.59	0	-1	76	Specific	663.74	577.99	577.99	9.33	303	>>sp|ALBU_BOVIN|(Common contaminant protein)	595	iq3253_zl_decorin_6azglc_itag.ScanId;v=1;d1=8324.8324.3	controllerType=0 controllerNumber=1 scan=8324	23.3365
05527:2	1	K.TC[+57.021]VADESHAGC[+57.021]EK.S		C[+57]*2	732.298	2	1463.59	1463.59	0	-0.4	76	Specific	701.53	701.53	701.53	9.95	303	>>sp|ALBU_BOVIN|(Common contaminant protein)	595	iq3253_zl_decorin_6azglc_itag.ScanId;v=1;d1=8064.8064.2	controllerType=0 controllerNumber=1 scan=8064	22.9532
05593:3	1	K.TC[+57.021]VADESHAGC[+57.021]EK.S		C[+57]*2	488.534	3	1463.59	1463.59	0	-0.5	76	Specific	704.8	582.86	582.86	10.33	303	>>sp|ALBU_BOVIN|(Common contaminant protein)	595	iq3253_zl_decorin_6azglc_itag.ScanId;v=1;d1=8132.8132.3	controllerType=0 controllerNumber=1 scan=8132	23.0496
05747:3	1	K.TC[+57.021]VADESHAGC[+57.021]EK.S		C[+57]*2	488.534	3	1463.59	1463.59	0	-0.7	76	Specific	711.43	609.5	609.5	10.33	303	>>sp|ALBU_BOVIN|(Common contaminant protein)	595	iq3253_zl_decorin_6azglc_itag.ScanId;v=1;d1=8291.8291.3	controllerType=0 controllerNumber=1 scan=8291	23.2905
05559:3	1	K.TC[+57.021]VADESHAGC[+57.021]EK.S		C[+57]*2	488.534	3	1463.59	1463.59	0	-0.3	76	Specific	725.41	621.81	621.81	10.33	303	>>sp|ALBU_BOVIN|(Common contaminant protein)	595	iq3253_zl_decorin_6azglc_itag.ScanId;v=1;d1=8097.8097.3	controllerType=0 controllerNumber=1 scan=8097	22.9972
05696:2	1	K.TC[+57.021]VADESHAGC[+57.021]EK.S		C[+57]*2	732.298	2	1463.59	1463.59	0	-0.4	76	Specific	734.85	732.44	732.44	9.95	303	>>sp|ALBU_BOVIN|(Common contaminant protein)	595	iq3253_zl_decorin_6azglc_itag.ScanId;v=1;d1=8238.8238.2	controllerType=0 controllerNumber=1 scan=8238	23.2139
05390:3	1	K.TC[+57.021]VADESHAGC[+57.021]EK.S		C[+57]*2	488.534	3	1463.59	1463.59	0	-0.1	76	Specific	804.75	627.12	627.12	12.33	303	>>sp|ALBU_BOVIN|(Common contaminant protein)	595	iq3253_zl_decorin_6azglc_itag.ScanId;v=1;d1=7919.7919.3	controllerType=0 controllerNumber=1 scan=7919	22.7253
05425:3	1	K.TC[+57.021]VADESHAGC[+57.021]EK.S		C[+57]*2	488.535	3	1463.59	1463.59	0	0.2	76	Specific	808.69	606.37	606.37	12.33	303	>>sp|ALBU_BOVIN|(Common contaminant protein)	595	iq3253_zl_decorin_6azglc_itag.ScanId;v=1;d1=7955.7955.3	controllerType=0 controllerNumber=1 scan=7955	22.7762
05720:2	1	K.TC[+57.021]VADESHAGC[+57.021]EK.S		C[+57]*2	732.298	2	1463.59	1463.59	0	-0.1	76	Specific	819.51	819.51	819.51	11.95	303	>>sp|ALBU_BOVIN|(Common contaminant protein)	595	iq3253_zl_decorin_6azglc_itag.ScanId;v=1;d1=8263.8263.2	controllerType=0 controllerNumber=1 scan=8263	23.2508
05525:2	1	K.TC[+57.021]VADESHAGC[+57.021]EK.S		C[+57]*2	732.298	2	1463.59	1463.59	0	-0.4	76	Specific	880.49	877.4	877.4	12.95	303	>>sp|ALBU_BOVIN|(Common contaminant protein)	595	iq3253_zl_decorin_6azglc_itag.ScanId;v=1;d1=8062.8062.2	controllerType=0 controllerNumber=1 scan=8062	22.9469
05691:2	1	K.TC[+57.021]VADESHAGC[+57.021]EK.S		C[+57]*2	732.298	2	1463.59	1463.59	0	-0.4	76	Specific	894.38	669.49	669.49	12.95	303	>>sp|ALBU_BOVIN|(Common contaminant protein)	595	iq3253_zl_decorin_6azglc_itag.ScanId;v=1;d1=8233.8233.2	controllerType=0 controllerNumber=1 scan=8233	23.2074
05369:2	1	K.TC[+57.021]VADESHAGC[+57.021]EK.S		C[+57]*2	732.298	2	1463.59	1463.59	0	-0.1	76	Specific	911.01	669.42	669.42	13.95	303	>>sp|ALBU_BOVIN|(Common contaminant protein)	595	iq3253_zl_decorin_6azglc_itag.ScanId;v=1;d1=7897.7897.2	controllerType=0 controllerNumber=1 scan=7897	22.6956
05361:2	1	K.TC[+57.021]VADESHAGC[+57.021]EK.S		C[+57]*2	732.298	2	1463.59	1463.59	0	-0.1	76	Specific	974.44	714.02	714.02	14.95	303	>>sp|ALBU_BOVIN|(Common contaminant protein)	595	iq3253_zl_decorin_6azglc_itag.ScanId;v=1;d1=7889.7889.2	controllerType=0 controllerNumber=1 scan=7889	22.6845
05392:2	1	K.TC[+57.021]VADESHAGC[+57.021]EK.S		C[+57]*2	732.298	2	1463.59	1463.59	0	-0.3	76	Specific	1010.3	747.54	747.54	15.95	303	>>sp|ALBU_BOVIN|(Common contaminant protein)	595	iq3253_zl_decorin_6azglc_itag.ScanId;v=1;d1=7921.7921.2	controllerType=0 controllerNumber=1 scan=7921	22.7312
03149:2	1	C.VADESHAGC[+57.021]EK.S		C[+57]	601.759	2	1202.51	1202.51	0	-0.3	78	NRagged	303.87	303.87	303.87	1.84	303	>>sp|ALBU_BOVIN|(Common contaminant protein)	595	iq3253_zl_decorin_6azglc_itag.ScanId;v=1;d1=5551.5551.2	controllerType=0 controllerNumber=1 scan=5551	18.9429
03153:2	1	C.VADESHAGC[+57.021]EK.S		C[+57]	601.759	2	1202.51	1202.51	0	-0.3	78	NRagged	415.36	415.36	415.36	3.29	303	>>sp|ALBU_BOVIN|(Common contaminant protein)	595	iq3253_zl_decorin_6azglc_itag.ScanId;v=1;d1=5556.5556.2	controllerType=0 controllerNumber=1 scan=5556	18.9549
03139:2	1	C.VADESHAGC[+57.021]EK.S		C[+57]	601.759	2	1202.51	1202.51	0	-0.3	78	NRagged	570.93	570.93	570.93	5.09	303	>>sp|ALBU_BOVIN|(Common contaminant protein)	595	iq3253_zl_decorin_6azglc_itag.ScanId;v=1;d1=5541.5541.2	controllerType=0 controllerNumber=1 scan=5541	18.9296
05481:2	1	C.VADESHAGC[+57.021]EK.S		C[+57]	601.759	2	1202.51	1202.51	0	0.1	78	NRagged	693.84	678.97	678.97	8.2	303	>>sp|ALBU_BOVIN|(Common contaminant protein)	595	iq3253_zl_decorin_6azglc_itag.ScanId;v=1;d1=8015.8015.2	controllerType=0 controllerNumber=1 scan=8015	22.8741
05469:2	1	C.VADESHAGC[+57.021]EK.S		C[+57]	601.758	2	1202.51	1202.51	0	-1.6	78	NRagged	709.07	686.01	686.01	8.48	303	>>sp|ALBU_BOVIN|(Common contaminant protein)	595	iq3253_zl_decorin_6azglc_itag.ScanId;v=1;d1=8002.8002.2	controllerType=0 controllerNumber=1 scan=8002	22.8528
31452:2	1	K.SLHTLFG.D			387.711	2	774.414	774.414	0	-0.8	89	CRagged	248.84	211.79	211.79	1.59	303	>>sp|ALBU_BOVIN|(Common contaminant protein)	595	iq3253_zl_decorin_6azglc_itag.ScanId;v=1;d1=34888.34888.2	controllerType=0 controllerNumber=1 scan=34888	61.6211
43882:2	1	K.SLHTLFGDEL.C			566.288	2	1131.57	1131.57	0	-0.2	89	CRagged	592.93	346.12	346.12	4.97	303	>>sp|ALBU_BOVIN|(Common contaminant protein)	595	iq3253_zl_decorin_6azglc_itag.ScanId;v=1;d1=47758.47758.2	controllerType=0 controllerNumber=1 scan=47758	80.5173
43944:2	1	K.SLHTLFGDEL.C			566.288	2	1131.57	1131.57	0	0	89	CRagged	595.72	419.16	419.16	6.21	303	>>sp|ALBU_BOVIN|(Common contaminant protein)	595	iq3253_zl_decorin_6azglc_itag.ScanId;v=1;d1=47822.47822.2	controllerType=0 controllerNumber=1 scan=47822	80.6057
43913:2	1	K.SLHTLFGDEL.C			566.288	2	1131.57	1131.57	0	0.7	89	CRagged	625.89	379.68	379.68	6.74	303	>>sp|ALBU_BOVIN|(Common contaminant protein)	595	iq3253_zl_decorin_6azglc_itag.ScanId;v=1;d1=47790.47790.2	controllerType=0 controllerNumber=1 scan=47790	80.5617
64749:3	1	K.SLHTLFGDELC[+57.021]K.V		C[+57]	473.903	3	1419.69	1419.69	0	0.1	89	Specific	5.48	5.48	5.48	0.35	303	>>sp|ALBU_BOVIN|(Common contaminant protein)	595	iq3253_zl_decorin_6azglc_itag.ScanId;v=1;d1=69337.69337.3	controllerType=0 controllerNumber=1 scan=69337	112.514
61767:3	1	K.SLHTLFGDELC[+57.021]K.V		C[+57]	473.903	3	1419.69	1419.69	0	0.4	89	Specific	7.45	7.45	7.45	0.41	303	>>sp|ALBU_BOVIN|(Common contaminant protein)	595	iq3253_zl_decorin_6azglc_itag.ScanId;v=1;d1=66249.66249.3	controllerType=0 controllerNumber=1 scan=66249	107.873
70320:3	1	K.SLHTLFGDELC[+57.021]K.V		C[+57]	473.903	3	1419.69	1419.69	0	0.3	89	Specific	8.5	8.5	8.5	0.26	303	>>sp|ALBU_BOVIN|(Common contaminant protein)	595	iq3253_zl_decorin_6azglc_itag.ScanId;v=1;d1=75124.75124.3	controllerType=0 controllerNumber=1 scan=75124	121.193
61504:3	1	K.SLHTLFGDELC[+57.021]K.V		C[+57]	473.903	3	1419.69	1419.69	0	0.3	89	Specific	30.03	30.03	30.03	0.33	303	>>sp|ALBU_BOVIN|(Common contaminant protein)	595	iq3253_zl_decorin_6azglc_itag.ScanId;v=1;d1=65978.65978.3	controllerType=0 controllerNumber=1 scan=65978	107.471
62753:3	1	K.SLHTLFGDELC[+57.021]K.V		C[+57]	473.903	3	1419.69	1419.69	0	0.3	89	Specific	43.79	43.79	43.79	0.73	303	>>sp|ALBU_BOVIN|(Common contaminant protein)	595	iq3253_zl_decorin_6azglc_itag.ScanId;v=1;d1=67270.67270.3	controllerType=0 controllerNumber=1 scan=67270	109.436
59598:3	1	K.SLHTLFGDELC[+57.021]K.V		C[+57]	473.903	3	1419.69	1419.69	0	0.5	89	Specific	72.62	72.62	72.62	0.83	303	>>sp|ALBU_BOVIN|(Common contaminant protein)	595	iq3253_zl_decorin_6azglc_itag.ScanId;v=1;d1=63995.63995.3	controllerType=0 controllerNumber=1 scan=63995	104.471
62158:3	1	K.SLHTLFGDELC[+57.021]K.V		C[+57]	473.903	3	1419.69	1419.69	0	1	89	Specific	87.83	87.83	87.83	0.76	303	>>sp|ALBU_BOVIN|(Common contaminant protein)	595	iq3253_zl_decorin_6azglc_itag.ScanId;v=1;d1=66652.66652.3	controllerType=0 controllerNumber=1 scan=66652	108.477
62461:3	1	K.SLHTLFGDELC[+57.021]K.V		C[+57]	473.903	3	1419.69	1419.69	0	0.4	89	Specific	103.99	103.99	103.99	0.9	303	>>sp|ALBU_BOVIN|(Common contaminant protein)	595	iq3253_zl_decorin_6azglc_itag.ScanId;v=1;d1=66969.66969.2	controllerType=0 controllerNumber=1 scan=66969	108.987
57513:3	1	K.SLHTLFGDELC[+57.021]K.V		C[+57]	473.903	3	1419.69	1419.69	0	-0.2	89	Specific	114.35	114.35	114.35	1.07	303	>>sp|ALBU_BOVIN|(Common contaminant protein)	595	iq3253_zl_decorin_6azglc_itag.ScanId;v=1;d1=61832.61832.3	controllerType=0 controllerNumber=1 scan=61832	101.235
61216:3	1	K.SLHTLFGDELC[+57.021]K.V		C[+57]	473.903	3	1419.7	1419.69	0	1	89	Specific	123.41	123.41	123.41	1.17	303	>>sp|ALBU_BOVIN|(Common contaminant protein)	595	iq3253_zl_decorin_6azglc_itag.ScanId;v=1;d1=65681.65681.3	controllerType=0 controllerNumber=1 scan=65681	107.033
32901:3	1	K.SLHTLFGDELC[+57.021]K.V		C[+57]	473.903	3	1419.69	1419.69	0	-0.3	89	Specific	256.41	256.41	256.41	1.73	303	>>sp|ALBU_BOVIN|(Common contaminant protein)	595	iq3253_zl_decorin_6azglc_itag.ScanId;v=1;d1=36389.36389.3	controllerType=0 controllerNumber=1 scan=36389	63.8367
31808:3	1	K.SLHTLFGDELC[+57.021]K.V		C[+57]	473.903	3	1419.69	1419.69	0	0.8	89	Specific	283.69	283.69	283.69	2.28	303	>>sp|ALBU_BOVIN|(Common contaminant protein)	595	iq3253_zl_decorin_6azglc_itag.ScanId;v=1;d1=35260.35260.3	controllerType=0 controllerNumber=1 scan=35260	62.2023
39853:3	1	K.SLHTLFGDELC[+57.021]K.V		C[+57]	473.902	3	1419.69	1419.69	0	-1.4	89	Specific	327.25	327.25	327.25	1.96	303	>>sp|ALBU_BOVIN|(Common contaminant protein)	595	iq3253_zl_decorin_6azglc_itag.ScanId;v=1;d1=43588.43588.3	controllerType=0 controllerNumber=1 scan=43588	74.3888
40797:3	1	K.SLHTLFGDELC[+57.021]K.V		C[+57]	473.902	3	1419.69	1419.69	0	-1	89	Specific	345.09	345.09	345.09	3.19	303	>>sp|ALBU_BOVIN|(Common contaminant protein)	595	iq3253_zl_decorin_6azglc_itag.ScanId;v=1;d1=44561.44561.3	controllerType=0 controllerNumber=1 scan=44561	75.7949
45557:3	1	K.SLHTLFGDELC[+57.021]K.V		C[+57]	473.903	3	1419.69	1419.69	0	0.8	89	Specific	354.12	354.12	354.12	3.1	303	>>sp|ALBU_BOVIN|(Common contaminant protein)	595	iq3253_zl_decorin_6azglc_itag.ScanId;v=1;d1=49482.49482.3	controllerType=0 controllerNumber=1 scan=49482	83.0032
44982:3	1	K.SLHTLFGDELC[+57.021]K.V		C[+57]	473.903	3	1419.69	1419.69	0	0	89	Specific	354.86	354.86	354.86	3.12	303	>>sp|ALBU_BOVIN|(Common contaminant protein)	595	iq3253_zl_decorin_6azglc_itag.ScanId;v=1;d1=48890.48890.3	controllerType=0 controllerNumber=1 scan=48890	82.1576
41740:3	1	K.SLHTLFGDELC[+57.021]K.V		C[+57]	473.903	3	1419.69	1419.69	0	0.5	89	Specific	381.53	381.53	381.53	4.37	303	>>sp|ALBU_BOVIN|(Common contaminant protein)	595	iq3253_zl_decorin_6azglc_itag.ScanId;v=1;d1=45532.45532.3	controllerType=0 controllerNumber=1 scan=45532	77.2074
38092:3	1	K.SLHTLFGDELC[+57.021]K.V		C[+57]	473.903	3	1419.69	1419.69	0	-0.4	89	Specific	411.73	411.73	411.73	4.61	303	>>sp|ALBU_BOVIN|(Common contaminant protein)	595	iq3253_zl_decorin_6azglc_itag.ScanId;v=1;d1=41756.41756.3	controllerType=0 controllerNumber=1 scan=41756	71.6867
37549:3	1	K.SLHTLFGDELC[+57.021]K.V		C[+57]	473.902	3	1419.69	1419.69	0	-0.7	89	Specific	429.53	429.53	429.53	4.71	303	>>sp|ALBU_BOVIN|(Common contaminant protein)	595	iq3253_zl_decorin_6azglc_itag.ScanId;v=1;d1=41197.41197.3	controllerType=0 controllerNumber=1 scan=41197	70.8536
40960:3	1	K.SLHTLFGDELC[+57.021]K.V		C[+57]	473.902	3	1419.69	1419.69	0	-1.1	89	Specific	430.35	430.35	430.35	4.78	303	>>sp|ALBU_BOVIN|(Common contaminant protein)	595	iq3253_zl_decorin_6azglc_itag.ScanId;v=1;d1=44729.44729.3	controllerType=0 controllerNumber=1 scan=44729	76.0438
39116:3	1	K.SLHTLFGDELC[+57.021]K.V		C[+57]	473.903	3	1419.69	1419.69	0	-0.1	89	Specific	432.4	432.4	432.4	4.71	303	>>sp|ALBU_BOVIN|(Common contaminant protein)	595	iq3253_zl_decorin_6azglc_itag.ScanId;v=1;d1=42829.42829.3	controllerType=0 controllerNumber=1 scan=42829	73.2931
39213:3	1	K.SLHTLFGDELC[+57.021]K.V		C[+57]	473.902	3	1419.69	1419.69	0	-2.5	89	Specific	433.4	433.4	433.4	4.24	303	>>sp|ALBU_BOVIN|(Common contaminant protein)	595	iq3253_zl_decorin_6azglc_itag.ScanId;v=1;d1=42929.42929.3	controllerType=0 controllerNumber=1 scan=42929	73.4381
34746:3	1	K.SLHTLFGDELC[+57.021]K.V		C[+57]	473.902	3	1419.69	1419.69	0	-0.6	89	Specific	439.8	402.37	402.37	5.54	303	>>sp|ALBU_BOVIN|(Common contaminant protein)	595	iq3253_zl_decorin_6azglc_itag.ScanId;v=1;d1=38303.38303.3	controllerType=0 controllerNumber=1 scan=38303	66.638
36733:3	1	K.SLHTLFGDELC[+57.021]K.V		C[+57]	473.903	3	1419.69	1419.69	0	0	89	Specific	441.17	441.17	441.17	4.63	303	>>sp|ALBU_BOVIN|(Common contaminant protein)	595	iq3253_zl_decorin_6azglc_itag.ScanId;v=1;d1=40349.40349.3	controllerType=0 controllerNumber=1 scan=40349	69.5899
42687:3	1	K.SLHTLFGDELC[+57.021]K.V		C[+57]	473.903	3	1419.69	1419.69	0	0.4	89	Specific	441.85	441.45	441.45	4.8	303	>>sp|ALBU_BOVIN|(Common contaminant protein)	595	iq3253_zl_decorin_6azglc_itag.ScanId;v=1;d1=46511.46511.3	controllerType=0 controllerNumber=1 scan=46511	78.6578
39085:3	1	K.SLHTLFGDELC[+57.021]K.V		C[+57]	473.903	3	1419.69	1419.69	0	-0.1	89	Specific	448.46	448.46	448.46	4.89	303	>>sp|ALBU_BOVIN|(Common contaminant protein)	595	iq3253_zl_decorin_6azglc_itag.ScanId;v=1;d1=42797.42797.3	controllerType=0 controllerNumber=1 scan=42797	73.2452
41029:3	1	K.SLHTLFGDELC[+57.021]K.V		C[+57]	473.903	3	1419.69	1419.69	0	-0.4	89	Specific	450.3	450.3	450.3	4.89	303	>>sp|ALBU_BOVIN|(Common contaminant protein)	595	iq3253_zl_decorin_6azglc_itag.ScanId;v=1;d1=44800.44800.3	controllerType=0 controllerNumber=1 scan=44800	76.1442
37763:3	1	K.SLHTLFGDELC[+57.021]K.V		C[+57]	473.902	3	1419.69	1419.69	0	-0.8	89	Specific	457.65	457.65	457.65	4.63	303	>>sp|ALBU_BOVIN|(Common contaminant protein)	595	iq3253_zl_decorin_6azglc_itag.ScanId;v=1;d1=41417.41417.3	controllerType=0 controllerNumber=1 scan=41417	71.1805
37523:3	1	K.SLHTLFGDELC[+57.021]K.V		C[+57]	473.903	3	1419.69	1419.69	0	-0.4	89	Specific	458.35	458.35	458.35	4.63	303	>>sp|ALBU_BOVIN|(Common contaminant protein)	595	iq3253_zl_decorin_6azglc_itag.ScanId;v=1;d1=41170.41170.3	controllerType=0 controllerNumber=1 scan=41170	70.8117
34772:3	1	K.SLHTLFGDELC[+57.021]K.V		C[+57]	473.902	3	1419.69	1419.69	0	-0.7	89	Specific	458.36	429.88	429.88	4.99	303	>>sp|ALBU_BOVIN|(Common contaminant protein)	595	iq3253_zl_decorin_6azglc_itag.ScanId;v=1;d1=38330.38330.3	controllerType=0 controllerNumber=1 scan=38330	66.6767
38151:3	1	K.SLHTLFGDELC[+57.021]K.V		C[+57]	473.902	3	1419.69	1419.69	0	-0.8	89	Specific	465.49	465.49	465.49	5.65	303	>>sp|ALBU_BOVIN|(Common contaminant protein)	595	iq3253_zl_decorin_6azglc_itag.ScanId;v=1;d1=41817.41817.3	controllerType=0 controllerNumber=1 scan=41817	71.7738
41166:3	1	K.SLHTLFGDELC[+57.021]K.V		C[+57]	473.903	3	1419.69	1419.69	0	0.3	89	Specific	469.09	469.09	469.09	4.82	303	>>sp|ALBU_BOVIN|(Common contaminant protein)	595	iq3253_zl_decorin_6azglc_itag.ScanId;v=1;d1=44941.44941.3	controllerType=0 controllerNumber=1 scan=44941	76.3538
44748:3	1	K.SLHTLFGDELC[+57.021]K.V		C[+57]	473.903	3	1419.69	1419.69	0	-0.3	89	Specific	469.31	469.31	469.31	5.65	303	>>sp|ALBU_BOVIN|(Common contaminant protein)	595	iq3253_zl_decorin_6azglc_itag.ScanId;v=1;d1=48649.48649.3	controllerType=0 controllerNumber=1 scan=48649	81.8079
34710:3	1	K.SLHTLFGDELC[+57.021]K.V		C[+57]	473.903	3	1419.69	1419.69	0	-0.4	89	Specific	471.63	458.69	458.69	4.82	303	>>sp|ALBU_BOVIN|(Common contaminant protein)	595	iq3253_zl_decorin_6azglc_itag.ScanId;v=1;d1=38266.38266.3	controllerType=0 controllerNumber=1 scan=38266	66.5866
36185:3	1	K.SLHTLFGDELC[+57.021]K.V		C[+57]	473.903	3	1419.69	1419.69	0	0.1	89	Specific	474.32	474.32	474.32	4.82	303	>>sp|ALBU_BOVIN|(Common contaminant protein)	595	iq3253_zl_decorin_6azglc_itag.ScanId;v=1;d1=39785.39785.3	controllerType=0 controllerNumber=1 scan=39785	68.7749
33155:3	1	K.SLHTLFGDELC[+57.021]K.V		C[+57]	473.903	3	1419.69	1419.69	0	-0.2	89	Specific	479.24	466.63	466.63	5.18	303	>>sp|ALBU_BOVIN|(Common contaminant protein)	595	iq3253_zl_decorin_6azglc_itag.ScanId;v=1;d1=36650.36650.3	controllerType=0 controllerNumber=1 scan=36650	64.2085
31792:2	1	K.SLHTLFGDELC[+57.021]K.V		C[+57]	710.351	2	1419.69	1419.69	0	0.2	89	Specific	484.14	484.14	484.14	5.39	303	>>sp|ALBU_BOVIN|(Common contaminant protein)	595	iq3253_zl_decorin_6azglc_itag.ScanId;v=1;d1=35244.35244.2	controllerType=0 controllerNumber=1 scan=35244	62.1823
37234:3	1	K.SLHTLFGDELC[+57.021]K.V		C[+57]	473.902	3	1419.69	1419.69	0	-0.8	89	Specific	496.47	496.47	496.47	5.76	303	>>sp|ALBU_BOVIN|(Common contaminant protein)	595	iq3253_zl_decorin_6azglc_itag.ScanId;v=1;d1=40872.40872.3	controllerType=0 controllerNumber=1 scan=40872	70.3738
37818:3	1	K.SLHTLFGDELC[+57.021]K.V		C[+57]	473.903	3	1419.69	1419.69	0	0.1	89	Specific	497.83	497.83	497.83	4.93	303	>>sp|ALBU_BOVIN|(Common contaminant protein)	595	iq3253_zl_decorin_6azglc_itag.ScanId;v=1;d1=41474.41474.3	controllerType=0 controllerNumber=1 scan=41474	71.2665
36293:3	1	K.SLHTLFGDELC[+57.021]K.V		C[+57]	473.903	3	1419.69	1419.69	0	-0.3	89	Specific	498.68	498.68	498.68	5.76	303	>>sp|ALBU_BOVIN|(Common contaminant protein)	595	iq3253_zl_decorin_6azglc_itag.ScanId;v=1;d1=39896.39896.3	controllerType=0 controllerNumber=1 scan=39896	68.9345
37486:3	1	K.SLHTLFGDELC[+57.021]K.V		C[+57]	473.902	3	1419.69	1419.69	0	-1	89	Specific	503.92	455.66	455.66	4.94	303	>>sp|ALBU_BOVIN|(Common contaminant protein)	595	iq3253_zl_decorin_6azglc_itag.ScanId;v=1;d1=41132.41132.3	controllerType=0 controllerNumber=1 scan=41132	70.7567
38124:3	1	K.SLHTLFGDELC[+57.021]K.V		C[+57]	473.903	3	1419.69	1419.69	0	-0.2	89	Specific	514.54	514.54	514.54	5.7	303	>>sp|ALBU_BOVIN|(Common contaminant protein)	595	iq3253_zl_decorin_6azglc_itag.ScanId;v=1;d1=41789.41789.3	controllerType=0 controllerNumber=1 scan=41789	71.7333
36903:3	1	K.SLHTLFGDELC[+57.021]K.V		C[+57]	473.902	3	1419.69	1419.69	0	-1	89	Specific	516.07	516.07	516.07	5.23	303	>>sp|ALBU_BOVIN|(Common contaminant protein)	595	iq3253_zl_decorin_6azglc_itag.ScanId;v=1;d1=40524.40524.3	controllerType=0 controllerNumber=1 scan=40524	69.8482
44678:3	1	K.SLHTLFGDELC[+57.021]K.V		C[+57]	473.903	3	1419.69	1419.69	0	-0.1	89	Specific	518.4	518.4	518.4	5.7	303	>>sp|ALBU_BOVIN|(Common contaminant protein)	595	iq3253_zl_decorin_6azglc_itag.ScanId;v=1;d1=48577.48577.3	controllerType=0 controllerNumber=1 scan=48577	81.7075
36863:3	1	K.SLHTLFGDELC[+57.021]K.V		C[+57]	473.902	3	1419.69	1419.69	0	-0.7	89	Specific	519.73	519.73	519.73	5.7	303	>>sp|ALBU_BOVIN|(Common contaminant protein)	595	iq3253_zl_decorin_6azglc_itag.ScanId;v=1;d1=40483.40483.3	controllerType=0 controllerNumber=1 scan=40483	69.7893
36148:3	1	K.SLHTLFGDELC[+57.021]K.V		C[+57]	473.903	3	1419.69	1419.69	0	0	89	Specific	522.46	522.46	522.46	5.83	303	>>sp|ALBU_BOVIN|(Common contaminant protein)	595	iq3253_zl_decorin_6azglc_itag.ScanId;v=1;d1=39747.39747.3	controllerType=0 controllerNumber=1 scan=39747	68.7198
36939:3	1	K.SLHTLFGDELC[+57.021]K.V		C[+57]	473.903	3	1419.69	1419.69	0	-0.3	89	Specific	527.3	527.3	527.3	5.83	303	>>sp|ALBU_BOVIN|(Common contaminant protein)	595	iq3253_zl_decorin_6azglc_itag.ScanId;v=1;d1=40561.40561.3	controllerType=0 controllerNumber=1 scan=40561	69.9003
37312:3	1	K.SLHTLFGDELC[+57.021]K.V		C[+57]	473.902	3	1419.69	1419.69	0	-0.8	89	Specific	528.22	484.14	484.14	5.06	303	>>sp|ALBU_BOVIN|(Common contaminant protein)	595	iq3253_zl_decorin_6azglc_itag.ScanId;v=1;d1=40953.40953.3	controllerType=0 controllerNumber=1 scan=40953	70.4961
36805:3	1	K.SLHTLFGDELC[+57.021]K.V		C[+57]	473.903	3	1419.69	1419.69	0	0.3	89	Specific	534.16	534.16	534.16	5.83	303	>>sp|ALBU_BOVIN|(Common contaminant protein)	595	iq3253_zl_decorin_6azglc_itag.ScanId;v=1;d1=40423.40423.3	controllerType=0 controllerNumber=1 scan=40423	69.7
35677:3	1	K.SLHTLFGDELC[+57.021]K.V		C[+57]	473.902	3	1419.69	1419.69	0	-0.8	89	Specific	542.72	542.72	542.72	5.86	303	>>sp|ALBU_BOVIN|(Common contaminant protein)	595	iq3253_zl_decorin_6azglc_itag.ScanId;v=1;d1=39261.39261.3	controllerType=0 controllerNumber=1 scan=39261	68.0139
35605:3	1	K.SLHTLFGDELC[+57.021]K.V		C[+57]	473.903	3	1419.69	1419.69	0	0.2	89	Specific	543.94	543.94	543.94	5.86	303	>>sp|ALBU_BOVIN|(Common contaminant protein)	595	iq3253_zl_decorin_6azglc_itag.ScanId;v=1;d1=39187.39187.3	controllerType=0 controllerNumber=1 scan=39187	67.907
37218:3	1	K.SLHTLFGDELC[+57.021]K.V		C[+57]	473.903	3	1419.69	1419.69	0	-0.1	89	Specific	546.48	546.48	546.48	5.86	303	>>sp|ALBU_BOVIN|(Common contaminant protein)	595	iq3253_zl_decorin_6azglc_itag.ScanId;v=1;d1=40855.40855.3	controllerType=0 controllerNumber=1 scan=40855	70.346
35324:3	1	K.SLHTLFGDELC[+57.021]K.V		C[+57]	473.903	3	1419.69	1419.69	0	0.2	89	Specific	550.14	550.14	550.14	5.86	303	>>sp|ALBU_BOVIN|(Common contaminant protein)	595	iq3253_zl_decorin_6azglc_itag.ScanId;v=1;d1=38898.38898.3	controllerType=0 controllerNumber=1 scan=38898	67.497
35359:3	1	K.SLHTLFGDELC[+57.021]K.V		C[+57]	473.903	3	1419.69	1419.69	0	-0.3	89	Specific	550.36	550.36	550.36	5.86	303	>>sp|ALBU_BOVIN|(Common contaminant protein)	595	iq3253_zl_decorin_6azglc_itag.ScanId;v=1;d1=38934.38934.3	controllerType=0 controllerNumber=1 scan=38934	67.5481
35979:3	1	K.SLHTLFGDELC[+57.021]K.V		C[+57]	473.903	3	1419.69	1419.69	0	-0.1	89	Specific	554.57	554.57	554.57	5.86	303	>>sp|ALBU_BOVIN|(Common contaminant protein)	595	iq3253_zl_decorin_6azglc_itag.ScanId;v=1;d1=39573.39573.3	controllerType=0 controllerNumber=1 scan=39573	68.4693
35734:3	1	K.SLHTLFGDELC[+57.021]K.V		C[+57]	473.903	3	1419.69	1419.69	0	-0.1	89	Specific	554.68	554.68	554.68	5.86	303	>>sp|ALBU_BOVIN|(Common contaminant protein)	595	iq3253_zl_decorin_6azglc_itag.ScanId;v=1;d1=39320.39320.3	controllerType=0 controllerNumber=1 scan=39320	68.0987
33783:3	1	K.SLHTLFGDELC[+57.021]K.V		C[+57]	473.903	3	1419.69	1419.69	0	-0.3	89	Specific	562.47	509.13	509.13	6.21	303	>>sp|ALBU_BOVIN|(Common contaminant protein)	595	iq3253_zl_decorin_6azglc_itag.ScanId;v=1;d1=37297.37297.3	controllerType=0 controllerNumber=1 scan=37297	65.1379
35154:3	1	K.SLHTLFGDELC[+57.021]K.V		C[+57]	473.903	3	1419.69	1419.69	0	-0.1	89	Specific	576.56	576.56	576.56	6.21	303	>>sp|ALBU_BOVIN|(Common contaminant protein)	595	iq3253_zl_decorin_6azglc_itag.ScanId;v=1;d1=38723.38723.3	controllerType=0 controllerNumber=1 scan=38723	67.2442
34957:3	1	K.SLHTLFGDELC[+57.021]K.V		C[+57]	473.903	3	1419.69	1419.69	0	-0.2	89	Specific	577.55	577.55	577.55	6.21	303	>>sp|ALBU_BOVIN|(Common contaminant protein)	595	iq3253_zl_decorin_6azglc_itag.ScanId;v=1;d1=38520.38520.3	controllerType=0 controllerNumber=1 scan=38520	66.9494
33576:3	1	K.SLHTLFGDELC[+57.021]K.V		C[+57]	473.903	3	1419.69	1419.69	0	-0.1	89	Specific	579.88	573.8	573.8	6.21	303	>>sp|ALBU_BOVIN|(Common contaminant protein)	595	iq3253_zl_decorin_6azglc_itag.ScanId;v=1;d1=37084.37084.3	controllerType=0 controllerNumber=1 scan=37084	64.83
34010:3	1	K.SLHTLFGDELC[+57.021]K.V		C[+57]	473.903	3	1419.69	1419.69	0	-0.1	89	Specific	580.69	572.03	572.03	7.33	303	>>sp|ALBU_BOVIN|(Common contaminant protein)	595	iq3253_zl_decorin_6azglc_itag.ScanId;v=1;d1=37534.37534.3	controllerType=0 controllerNumber=1 scan=37534	65.49
35892:3	1	K.SLHTLFGDELC[+57.021]K.V		C[+57]	473.903	3	1419.69	1419.69	0	0.3	89	Specific	581.94	581.94	581.94	7.33	303	>>sp|ALBU_BOVIN|(Common contaminant protein)	595	iq3253_zl_decorin_6azglc_itag.ScanId;v=1;d1=39483.39483.3	controllerType=0 controllerNumber=1 scan=39483	68.3344
33552:3	1	K.SLHTLFGDELC[+57.021]K.V		C[+57]	473.902	3	1419.69	1419.69	0	-0.8	89	Specific	590.41	590.41	590.41	7.33	303	>>sp|ALBU_BOVIN|(Common contaminant protein)	595	iq3253_zl_decorin_6azglc_itag.ScanId;v=1;d1=37059.37059.3	controllerType=0 controllerNumber=1 scan=37059	64.7919
34513:3	1	K.SLHTLFGDELC[+57.021]K.V		C[+57]	473.902	3	1419.69	1419.69	0	-1	89	Specific	596.41	596.41	596.41	7.33	303	>>sp|ALBU_BOVIN|(Common contaminant protein)	595	iq3253_zl_decorin_6azglc_itag.ScanId;v=1;d1=38062.38062.3	controllerType=0 controllerNumber=1 scan=38062	66.2861
35086:3	1	K.SLHTLFGDELC[+57.021]K.V		C[+57]	473.902	3	1419.69	1419.69	0	-0.9	89	Specific	598.03	598.03	598.03	7.33	303	>>sp|ALBU_BOVIN|(Common contaminant protein)	595	iq3253_zl_decorin_6azglc_itag.ScanId;v=1;d1=38653.38653.3	controllerType=0 controllerNumber=1 scan=38653	67.1421
35126:3	1	K.SLHTLFGDELC[+57.021]K.V		C[+57]	473.903	3	1419.69	1419.69	0	-0.4	89	Specific	602.01	602.01	602.01	8.33	303	>>sp|ALBU_BOVIN|(Common contaminant protein)	595	iq3253_zl_decorin_6azglc_itag.ScanId;v=1;d1=38694.38694.3	controllerType=0 controllerNumber=1 scan=38694	67.2027
34320:3	1	K.SLHTLFGDELC[+57.021]K.V		C[+57]	473.903	3	1419.69	1419.69	0	0.1	89	Specific	609.22	598.69	598.69	8.33	303	>>sp|ALBU_BOVIN|(Common contaminant protein)	595	iq3253_zl_decorin_6azglc_itag.ScanId;v=1;d1=37853.37853.3	controllerType=0 controllerNumber=1 scan=37853	65.9586
34047:3	1	K.SLHTLFGDELC[+57.021]K.V		C[+57]	473.902	3	1419.69	1419.69	0	-0.8	89	Specific	617.9	604.46	604.46	8.33	303	>>sp|ALBU_BOVIN|(Common contaminant protein)	595	iq3253_zl_decorin_6azglc_itag.ScanId;v=1;d1=37572.37572.3	controllerType=0 controllerNumber=1 scan=37572	65.5452
34086:3	1	K.SLHTLFGDELC[+57.021]K.V		C[+57]	473.902	3	1419.69	1419.69	0	-0.8	89	Specific	619.16	605.17	605.17	8.33	303	>>sp|ALBU_BOVIN|(Common contaminant protein)	595	iq3253_zl_decorin_6azglc_itag.ScanId;v=1;d1=37612.37612.3	controllerType=0 controllerNumber=1 scan=37612	65.6039
34287:3	1	K.SLHTLFGDELC[+57.021]K.V		C[+57]	473.903	3	1419.69	1419.69	0	-0.2	89	Specific	627.08	584.8	584.8	8.33	303	>>sp|ALBU_BOVIN|(Common contaminant protein)	595	iq3253_zl_decorin_6azglc_itag.ScanId;v=1;d1=37819.37819.3	controllerType=0 controllerNumber=1 scan=37819	65.9095
32915:3	1	K.SLHTLFGDELC[+57.021]K.V		C[+57]	473.902	3	1419.69	1419.69	0	-0.5	89	Specific	628.75	591.46	591.46	8.33	303	>>sp|ALBU_BOVIN|(Common contaminant protein)	595	iq3253_zl_decorin_6azglc_itag.ScanId;v=1;d1=36404.36404.3	controllerType=0 controllerNumber=1 scan=36404	63.8599
32882:3	1	K.SLHTLFGDELC[+57.021]K.V		C[+57]	473.903	3	1419.69	1419.69	0	-0.3	89	Specific	634.68	558.04	558.04	8.33	303	>>sp|ALBU_BOVIN|(Common contaminant protein)	595	iq3253_zl_decorin_6azglc_itag.ScanId;v=1;d1=36370.36370.3	controllerType=0 controllerNumber=1 scan=36370	63.8116
33613:3	1	K.SLHTLFGDELC[+57.021]K.V		C[+57]	473.902	3	1419.69	1419.69	0	-0.5	89	Specific	637.97	610.72	610.72	8.33	303	>>sp|ALBU_BOVIN|(Common contaminant protein)	595	iq3253_zl_decorin_6azglc_itag.ScanId;v=1;d1=37122.37122.3	controllerType=0 controllerNumber=1 scan=37122	64.8843
34524:3	1	K.SLHTLFGDELC[+57.021]K.V		C[+57]	473.902	3	1419.69	1419.69	0	-0.8	89	Specific	643.11	642.41	642.41	8.33	303	>>sp|ALBU_BOVIN|(Common contaminant protein)	595	iq3253_zl_decorin_6azglc_itag.ScanId;v=1;d1=38074.38074.3	controllerType=0 controllerNumber=1 scan=38074	66.3071
34264:3	1	K.SLHTLFGDELC[+57.021]K.V		C[+57]	473.903	3	1419.69	1419.69	0	-0.3	89	Specific	646.92	625.54	625.54	8.33	303	>>sp|ALBU_BOVIN|(Common contaminant protein)	595	iq3253_zl_decorin_6azglc_itag.ScanId;v=1;d1=37795.37795.3	controllerType=0 controllerNumber=1 scan=37795	65.8755
32144:3	1	K.SLHTLFGDELC[+57.021]K.V		C[+57]	473.902	3	1419.69	1419.69	0	-0.6	89	Specific	659.09	659.09	659.09	9.33	303	>>sp|ALBU_BOVIN|(Common contaminant protein)	595	iq3253_zl_decorin_6azglc_itag.ScanId;v=1;d1=35609.35609.3	controllerType=0 controllerNumber=1 scan=35609	62.7177
33093:3	1	K.SLHTLFGDELC[+57.021]K.V		C[+57]	473.903	3	1419.69	1419.69	0	-0.1	89	Specific	669.43	669.43	669.43	9.33	303	>>sp|ALBU_BOVIN|(Common contaminant protein)	595	iq3253_zl_decorin_6azglc_itag.ScanId;v=1;d1=36587.36587.3	controllerType=0 controllerNumber=1 scan=36587	64.1213
31944:3	1	K.SLHTLFGDELC[+57.021]K.V		C[+57]	473.902	3	1419.69	1419.69	0	-0.8	89	Specific	673.58	673.58	673.58	9.33	303	>>sp|ALBU_BOVIN|(Common contaminant protein)	595	iq3253_zl_decorin_6azglc_itag.ScanId;v=1;d1=35403.35403.3	controllerType=0 controllerNumber=1 scan=35403	62.4166
34545:3	1	K.SLHTLFGDELC[+57.021]K.V		C[+57]	473.903	3	1419.69	1419.69	0	-0.4	89	Specific	681.63	681.63	681.63	9.33	303	>>sp|ALBU_BOVIN|(Common contaminant protein)	595	iq3253_zl_decorin_6azglc_itag.ScanId;v=1;d1=38096.38096.3	controllerType=0 controllerNumber=1 scan=38096	66.3393
32556:3	1	K.SLHTLFGDELC[+57.021]K.V		C[+57]	473.902	3	1419.69	1419.69	0	-0.9	89	Specific	685.55	666.09	666.09	9.33	303	>>sp|ALBU_BOVIN|(Common contaminant protein)	595	iq3253_zl_decorin_6azglc_itag.ScanId;v=1;d1=36033.36033.3	controllerType=0 controllerNumber=1 scan=36033	63.3239
32572:3	1	K.SLHTLFGDELC[+57.021]K.V		C[+57]	473.902	3	1419.69	1419.69	0	-1	89	Specific	699.97	679.25	679.25	9.33	303	>>sp|ALBU_BOVIN|(Common contaminant protein)	595	iq3253_zl_decorin_6azglc_itag.ScanId;v=1;d1=36050.36050.3	controllerType=0 controllerNumber=1 scan=36050	63.3496
31782:3	1	K.SLHTLFGDELC[+57.021]K.V		C[+57]	473.903	3	1419.69	1419.69	0	0.8	89	Specific	703.13	700.26	700.26	10.5	303	>>sp|ALBU_BOVIN|(Common contaminant protein)	595	iq3253_zl_decorin_6azglc_itag.ScanId;v=1;d1=35234.35234.3	controllerType=0 controllerNumber=1 scan=35234	62.17
33125:3	1	K.SLHTLFGDELC[+57.021]K.V		C[+57]	473.903	3	1419.69	1419.69	0	-0.2	89	Specific	704.56	668.31	668.31	10.33	303	>>sp|ALBU_BOVIN|(Common contaminant protein)	595	iq3253_zl_decorin_6azglc_itag.ScanId;v=1;d1=36620.36620.3	controllerType=0 controllerNumber=1 scan=36620	64.1698
32348:3	1	K.SLHTLFGDELC[+57.021]K.V		C[+57]	473.903	3	1419.69	1419.69	0	-0.3	89	Specific	705.64	705.64	705.64	10.33	303	>>sp|ALBU_BOVIN|(Common contaminant protein)	595	iq3253_zl_decorin_6azglc_itag.ScanId;v=1;d1=35819.35819.3	controllerType=0 controllerNumber=1 scan=35819	63.0194
31781:3	1	K.SLHTLFGDELC[+57.021]K.V		C[+57]	473.903	3	1419.69	1419.69	0	0.8	89	Specific	705.92	697.11	697.11	10.5	303	>>sp|ALBU_BOVIN|(Common contaminant protein)	595	iq3253_zl_decorin_6azglc_itag.ScanId;v=1;d1=35233.35233.3	controllerType=0 controllerNumber=1 scan=35233	62.1657
32133:3	1	K.SLHTLFGDELC[+57.021]K.V		C[+57]	473.902	3	1419.69	1419.69	0	-0.6	89	Specific	716.53	692.09	692.09	10.33	303	>>sp|ALBU_BOVIN|(Common contaminant protein)	595	iq3253_zl_decorin_6azglc_itag.ScanId;v=1;d1=35598.35598.3	controllerType=0 controllerNumber=1 scan=35598	62.7044
32547:3	1	K.SLHTLFGDELC[+57.021]K.V		C[+57]	473.902	3	1419.69	1419.69	0	-0.9	89	Specific	722.75	715.86	715.86	10.33	303	>>sp|ALBU_BOVIN|(Common contaminant protein)	595	iq3253_zl_decorin_6azglc_itag.ScanId;v=1;d1=36024.36024.3	controllerType=0 controllerNumber=1 scan=36024	63.3122
32170:3	1	K.SLHTLFGDELC[+57.021]K.V		C[+57]	473.903	3	1419.69	1419.69	0	-0.3	89	Specific	729.48	673.72	673.72	10.33	303	>>sp|ALBU_BOVIN|(Common contaminant protein)	595	iq3253_zl_decorin_6azglc_itag.ScanId;v=1;d1=35636.35636.3	controllerType=0 controllerNumber=1 scan=35636	62.7579
31943:3	1	K.SLHTLFGDELC[+57.021]K.V		C[+57]	473.902	3	1419.69	1419.69	0	-0.8	89	Specific	733.76	702.64	702.64	10.33	303	>>sp|ALBU_BOVIN|(Common contaminant protein)	595	iq3253_zl_decorin_6azglc_itag.ScanId;v=1;d1=35402.35402.3	controllerType=0 controllerNumber=1 scan=35402	62.4148
32374:3	1	K.SLHTLFGDELC[+57.021]K.V		C[+57]	473.903	3	1419.69	1419.69	0	0.1	89	Specific	736.15	727.5	727.5	10.33	303	>>sp|ALBU_BOVIN|(Common contaminant protein)	595	iq3253_zl_decorin_6azglc_itag.ScanId;v=1;d1=35846.35846.3	controllerType=0 controllerNumber=1 scan=35846	63.0594
31975:3	1	K.SLHTLFGDELC[+57.021]K.V		C[+57]	473.903	3	1419.69	1419.69	0	-0.1	89	Specific	736.73	736.73	736.73	10.33	303	>>sp|ALBU_BOVIN|(Common contaminant protein)	595	iq3253_zl_decorin_6azglc_itag.ScanId;v=1;d1=35435.35435.3	controllerType=0 controllerNumber=1 scan=35435	62.4632
31644:3	1	K.SLHTLFGDELC[+57.021]K.V		C[+57]	473.903	3	1419.69	1419.69	0	0.6	89	Specific	739.57	730.5	730.5	10.5	303	>>sp|ALBU_BOVIN|(Common contaminant protein)	595	iq3253_zl_decorin_6azglc_itag.ScanId;v=1;d1=35086.35086.3	controllerType=0 controllerNumber=1 scan=35086	61.9108
32341:3	1	K.SLHTLFGDELC[+57.021]K.V		C[+57]	473.903	3	1419.69	1419.69	0	-0.3	89	Specific	748.7	714.69	714.69	10.33	303	>>sp|ALBU_BOVIN|(Common contaminant protein)	595	iq3253_zl_decorin_6azglc_itag.ScanId;v=1;d1=35812.35812.3	controllerType=0 controllerNumber=1 scan=35812	63.0108
31671:3	1	K.SLHTLFGDELC[+57.021]K.V		C[+57]	473.902	3	1419.69	1419.69	0	-0.5	89	Specific	778.15	778.15	778.15	11.33	303	>>sp|ALBU_BOVIN|(Common contaminant protein)	595	iq3253_zl_decorin_6azglc_itag.ScanId;v=1;d1=35114.35114.3	controllerType=0 controllerNumber=1 scan=35114	61.9469
31636:3	1	K.SLHTLFGDELC[+57.021]K.V		C[+57]	473.903	3	1419.69	1419.69	0	0.6	89	Specific	781.78	781.78	781.78	11.5	303	>>sp|ALBU_BOVIN|(Common contaminant protein)	595	iq3253_zl_decorin_6azglc_itag.ScanId;v=1;d1=35078.35078.3	controllerType=0 controllerNumber=1 scan=35078	61.8969
31955:2	1	K.SLHTLFGDELC[+57.021]K.V		C[+57]	710.35	2	1419.69	1419.69	0	-0.5	89	Specific	850.29	772.65	772.65	12.95	303	>>sp|ALBU_BOVIN|(Common contaminant protein)	595	iq3253_zl_decorin_6azglc_itag.ScanId;v=1;d1=35414.35414.2	controllerType=0 controllerNumber=1 scan=35414	62.4311
31784:2	1	K.SLHTLFGDELC[+57.021]K.V		C[+57]	710.351	2	1419.69	1419.69	0	0.2	89	Specific	906.75	820.95	820.95	13.95	303	>>sp|ALBU_BOVIN|(Common contaminant protein)	595	iq3253_zl_decorin_6azglc_itag.ScanId;v=1;d1=35236.35236.2	controllerType=0 controllerNumber=1 scan=35236	62.1723
31677:2	1	K.SLHTLFGDELC[+57.021]K.V		C[+57]	710.35	2	1419.69	1419.69	0	-0.5	89	Specific	914.95	824.99	824.99	13.95	303	>>sp|ALBU_BOVIN|(Common contaminant protein)	595	iq3253_zl_decorin_6azglc_itag.ScanId;v=1;d1=35120.35120.2	controllerType=0 controllerNumber=1 scan=35120	61.9575
31977:2	1	K.SLHTLFGDELC[+57.021]K.V		C[+57]	710.351	2	1419.69	1419.69	0	0.1	89	Specific	963.41	893.52	893.52	14.95	303	>>sp|ALBU_BOVIN|(Common contaminant protein)	595	iq3253_zl_decorin_6azglc_itag.ScanId;v=1;d1=35437.35437.2	controllerType=0 controllerNumber=1 scan=35437	62.4657
31946:2	1	K.SLHTLFGDELC[+57.021]K.V		C[+57]	710.35	2	1419.69	1419.69	0	-0.5	89	Specific	964.73	876.5	876.5	14.95	303	>>sp|ALBU_BOVIN|(Common contaminant protein)	595	iq3253_zl_decorin_6azglc_itag.ScanId;v=1;d1=35405.35405.2	controllerType=0 controllerNumber=1 scan=35405	62.4182
31783:2	1	K.SLHTLFGDELC[+57.021]K.V		C[+57]	710.351	2	1419.69	1419.69	0	0.2	89	Specific	971.25	871.96	871.96	14.95	303	>>sp|ALBU_BOVIN|(Common contaminant protein)	595	iq3253_zl_decorin_6azglc_itag.ScanId;v=1;d1=35235.35235.2	controllerType=0 controllerNumber=1 scan=35235	62.1712
31653:2	1	K.SLHTLFGDELC[+57.021]K.V		C[+57]	710.351	2	1419.69	1419.69	0	0.1	89	Specific	974.79	884.55	884.55	14.95	303	>>sp|ALBU_BOVIN|(Common contaminant protein)	595	iq3253_zl_decorin_6azglc_itag.ScanId;v=1;d1=35095.35095.2	controllerType=0 controllerNumber=1 scan=35095	61.9217
31673:2	1	K.SLHTLFGDELC[+57.021]K.V		C[+57]	710.35	2	1419.69	1419.69	0	-0.5	89	Specific	974.96	873.94	873.94	14.95	303	>>sp|ALBU_BOVIN|(Common contaminant protein)	595	iq3253_zl_decorin_6azglc_itag.ScanId;v=1;d1=35116.35116.2	controllerType=0 controllerNumber=1 scan=35116	61.9527
30219:3	1	S.LHTLFGDELC[+57.021]K.V		C[+57]	444.892	3	1332.66	1332.66	0	-0.6	90	NRagged	439.85	439.85	439.85	4.03	303	>>sp|ALBU_BOVIN|(Common contaminant protein)	595	iq3253_zl_decorin_6azglc_itag.ScanId;v=1;d1=33617.33617.3	controllerType=0 controllerNumber=1 scan=33617	59.7844
30183:3	1	S.LHTLFGDELC[+57.021]K.V		C[+57]	444.892	3	1332.66	1332.66	0	-0.5	90	NRagged	603.98	603.98	603.98	7.58	303	>>sp|ALBU_BOVIN|(Common contaminant protein)	595	iq3253_zl_decorin_6azglc_itag.ScanId;v=1;d1=33580.33580.3	controllerType=0 controllerNumber=1 scan=33580	59.7311
30170:3	1	S.LHTLFGDELC[+57.021]K.V		C[+57]	444.892	3	1332.66	1332.66	0	-0.4	90	NRagged	616.89	616.89	616.89	7.58	303	>>sp|ALBU_BOVIN|(Common contaminant protein)	595	iq3253_zl_decorin_6azglc_itag.ScanId;v=1;d1=33566.33566.3	controllerType=0 controllerNumber=1 scan=33566	59.7088
30192:2	1	S.LHTLFGDELC[+57.021]K.V		C[+57]	666.835	2	1332.66	1332.66	0	0.1	90	NRagged	622.35	492.08	492.08	6.18	303	>>sp|ALBU_BOVIN|(Common contaminant protein)	595	iq3253_zl_decorin_6azglc_itag.ScanId;v=1;d1=33589.33589.2	controllerType=0 controllerNumber=1 scan=33589	59.7436
31829:2	1	L.HTLFGDELC[+57.021]K.V		C[+57]	610.291	2	1219.57	1219.58	0	-2.5	91	NRagged	241.87	204.64	204.64	0.36	303	>>sp|ALBU_BOVIN|(Common contaminant protein)	595	iq3253_zl_decorin_6azglc_itag.ScanId;v=1;d1=35282.35282.2	controllerType=0 controllerNumber=1 scan=35282	62.2325
31824:2	1	L.HTLFGDELC[+57.021]K.V		C[+57]	610.291	2	1219.57	1219.58	0	-2.5	91	NRagged	447.29	325.7	325.7	1.6	303	>>sp|ALBU_BOVIN|(Common contaminant protein)	595	iq3253_zl_decorin_6azglc_itag.ScanId;v=1;d1=35277.35277.2	controllerType=0 controllerNumber=1 scan=35277	62.2265
31258:2	1	H.TLFGDELC[+57.021]K.V		C[+57]	541.763	2	1082.52	1082.52	0	-0.4	92	NRagged	415.69	317.72	317.72	2.33	303	>>sp|ALBU_BOVIN|(Common contaminant protein)	595	iq3253_zl_decorin_6azglc_itag.ScanId;v=1;d1=34686.34686.2	controllerType=0 controllerNumber=1 scan=34686	61.322
31273:2	1	H.TLFGDELC[+57.021]K.V		C[+57]	541.763	2	1082.52	1082.52	0	-0.4	92	NRagged	461.42	334.59	334.59	3.41	303	>>sp|ALBU_BOVIN|(Common contaminant protein)	595	iq3253_zl_decorin_6azglc_itag.ScanId;v=1;d1=34702.34702.2	controllerType=0 controllerNumber=1 scan=34702	61.3483
31239:2	1	H.TLFGDELC[+57.021]K.V		C[+57]	541.763	2	1082.52	1082.52	0	-0.4	92	NRagged	471.98	327.11	327.11	2.44	303	>>sp|ALBU_BOVIN|(Common contaminant protein)	595	iq3253_zl_decorin_6azglc_itag.ScanId;v=1;d1=34667.34667.2	controllerType=0 controllerNumber=1 scan=34667	61.298
47104:2	1	H.T[+203.079][+118.064]LFGDELC[+57.021]K.V	HexNAc(1) 118.0643	C[+57], T[+118][+203]	702.335	2	1403.66	1403.66	0	0.8	92	NRagged	161.54	119.27	119.27	0.11	303	>>sp|ALBU_BOVIN|(Common contaminant protein)	595	iq3253_zl_decorin_6azglc_itag.ScanId;v=1;d1=51077.51077.2	controllerType=0 controllerNumber=1 scan=51077	85.2994
47081:2	1	H.T[+203.079][+118.064]LFGDELC[+57.021]K.V	HexNAc(1) 118.0643	C[+57], T[+118][+203]	702.335	2	1403.66	1403.66	0	0.5	92	NRagged	163.77	118.98	118.98	0.13	303	>>sp|ALBU_BOVIN|(Common contaminant protein)	595	iq3253_zl_decorin_6azglc_itag.ScanId;v=1;d1=51053.51053.2	controllerType=0 controllerNumber=1 scan=51053	85.2599
47070:2	1	H.T[+203.079][+118.064]LFGDELC[+57.021]K.V	HexNAc(1) 118.0643	C[+57], T[+118][+203]	702.335	2	1403.66	1403.66	0	0.5	92	NRagged	211.1	128.38	128.38	0.26	303	>>sp|ALBU_BOVIN|(Common contaminant protein)	595	iq3253_zl_decorin_6azglc_itag.ScanId;v=1;d1=51042.51042.2	controllerType=0 controllerNumber=1 scan=51042	85.2443
27909:2	1	T.LFGDELC[+57.021]K.V		C[+57]	491.239	2	981.471	981.471	0	-0.2	93	NRagged	267.81	170.02	170.02	1.38	303	>>sp|ALBU_BOVIN|(Common contaminant protein)	595	iq3253_zl_decorin_6azglc_itag.ScanId;v=1;d1=31235.31235.2	controllerType=0 controllerNumber=1 scan=31235	56.3646
16057:2	1	L.FGDELC[+57.021]K.V		C[+57]	434.697	2	868.386	868.387	0	-0.6	94	NRagged	316.64	249.04	249.04	1.59	303	>>sp|ALBU_BOVIN|(Common contaminant protein)	595	iq3253_zl_decorin_6azglc_itag.ScanId;v=1;d1=18937.18937.2	controllerType=0 controllerNumber=1 scan=18937	38.5035
31718:2	1	L.FGDELC[+57.021]K.V		C[+57]	434.697	2	868.388	868.387	0	0.7	94	NRagged	439.88	366.09	366.09	1.99	303	>>sp|ALBU_BOVIN|(Common contaminant protein)	595	iq3253_zl_decorin_6azglc_itag.ScanId;v=1;d1=35163.35163.2	controllerType=0 controllerNumber=1 scan=35163	62.0206
08049:2	1	R.ETYGDMADC[+57.021]C[+57.021]EK.Q		C[+57]*2	739.759	2	1478.51	1478.52	0	-8.3	106	Specific	11.56	11.56	11.56	0.08	303	>>sp|ALBU_BOVIN|(Common contaminant protein)	595	iq3253_zl_decorin_6azglc_itag.ScanId;v=1;d1=10667.10667.2	controllerType=0 controllerNumber=1 scan=10667	26.6953
17442:2	1	R.ETYGDMADC[+57.021]C[+57.021]EK.Q		C[+57]*2	739.765	2	1478.52	1478.52	0	0	106	Specific	120.45	120.45	120.45	1.16	303	>>sp|ALBU_BOVIN|(Common contaminant protein)	595	iq3253_zl_decorin_6azglc_itag.ScanId;v=1;d1=20373.20373.2	controllerType=0 controllerNumber=1 scan=20373	40.6038
17064:2	1	R.ETYGDMADC[+57.021]C[+57.021]EK.Q		C[+57]*2	739.765	2	1478.52	1478.52	0	-0.8	106	Specific	397.53	397.53	397.53	5.39	303	>>sp|ALBU_BOVIN|(Common contaminant protein)	595	iq3253_zl_decorin_6azglc_itag.ScanId;v=1;d1=19982.19982.2	controllerType=0 controllerNumber=1 scan=19982	40.0399
15996:2	1	R.ETYGDMADC[+57.021]C[+57.021]EK.Q		C[+57]*2	739.765	2	1478.52	1478.52	0	-0.4	106	Specific	482.69	482.69	482.69	5.76	303	>>sp|ALBU_BOVIN|(Common contaminant protein)	595	iq3253_zl_decorin_6azglc_itag.ScanId;v=1;d1=18874.18874.2	controllerType=0 controllerNumber=1 scan=18874	38.4096
16743:2	1	R.ETYGDMADC[+57.021]C[+57.021]EK.Q		C[+57]*2	739.766	2	1478.52	1478.52	0	0.6	106	Specific	484.26	484.26	484.26	5.93	303	>>sp|ALBU_BOVIN|(Common contaminant protein)	595	iq3253_zl_decorin_6azglc_itag.ScanId;v=1;d1=19643.19643.2	controllerType=0 controllerNumber=1 scan=19643	39.5357
18052:2	1	R.ETYGDMADC[+57.021]C[+57.021]EK.Q		C[+57]*2	739.765	2	1478.52	1478.52	0	-0.8	106	Specific	491.73	491.73	491.73	5.76	303	>>sp|ALBU_BOVIN|(Common contaminant protein)	595	iq3253_zl_decorin_6azglc_itag.ScanId;v=1;d1=21001.21001.2	controllerType=0 controllerNumber=1 scan=21001	41.5126
17785:2	1	R.ETYGDMADC[+57.021]C[+57.021]EK.Q		C[+57]*2	739.765	2	1478.52	1478.52	0	-0.4	106	Specific	532	532	532	5.83	303	>>sp|ALBU_BOVIN|(Common contaminant protein)	595	iq3253_zl_decorin_6azglc_itag.ScanId;v=1;d1=20726.20726.2	controllerType=0 controllerNumber=1 scan=20726	41.1162
17770:2	1	R.ETYGDMADC[+57.021]C[+57.021]EK.Q		C[+57]*2	739.765	2	1478.52	1478.52	0	-0.4	106	Specific	586.97	586.97	586.97	7.33	303	>>sp|ALBU_BOVIN|(Common contaminant protein)	595	iq3253_zl_decorin_6azglc_itag.ScanId;v=1;d1=20711.20711.2	controllerType=0 controllerNumber=1 scan=20711	41.095
17434:2	1	R.ETYGDMADC[+57.021]C[+57.021]EK.Q		C[+57]*2	739.765	2	1478.52	1478.52	0	0	106	Specific	588.14	588.14	588.14	7.33	303	>>sp|ALBU_BOVIN|(Common contaminant protein)	595	iq3253_zl_decorin_6azglc_itag.ScanId;v=1;d1=20365.20365.2	controllerType=0 controllerNumber=1 scan=20365	40.5949
17071:2	1	R.ETYGDMADC[+57.021]C[+57.021]EK.Q		C[+57]*2	739.765	2	1478.52	1478.52	0	-0.3	106	Specific	590.58	590.58	590.58	7.33	303	>>sp|ALBU_BOVIN|(Common contaminant protein)	595	iq3253_zl_decorin_6azglc_itag.ScanId;v=1;d1=19990.19990.2	controllerType=0 controllerNumber=1 scan=19990	40.054
17739:2	1	R.ETYGDMADC[+57.021]C[+57.021]EK.Q		C[+57]*2	739.764	2	1478.52	1478.52	0	-1.2	106	Specific	603.91	603.91	603.91	8.33	303	>>sp|ALBU_BOVIN|(Common contaminant protein)	595	iq3253_zl_decorin_6azglc_itag.ScanId;v=1;d1=20679.20679.2	controllerType=0 controllerNumber=1 scan=20679	41.0495
15800:2	1	R.ETYGDMADC[+57.021]C[+57.021]EK.Q		C[+57]*2	739.765	2	1478.52	1478.52	0	-0.2	106	Specific	624.8	624.8	624.8	8.33	303	>>sp|ALBU_BOVIN|(Common contaminant protein)	595	iq3253_zl_decorin_6azglc_itag.ScanId;v=1;d1=18672.18672.2	controllerType=0 controllerNumber=1 scan=18672	38.1251
17043:2	1	R.ETYGDMADC[+57.021]C[+57.021]EK.Q		C[+57]*2	739.765	2	1478.52	1478.52	0	-0.8	106	Specific	640.03	640.03	640.03	8.33	303	>>sp|ALBU_BOVIN|(Common contaminant protein)	595	iq3253_zl_decorin_6azglc_itag.ScanId;v=1;d1=19961.19961.2	controllerType=0 controllerNumber=1 scan=19961	40.0125
17432:2	1	R.ETYGDMADC[+57.021]C[+57.021]EK.Q		C[+57]*2	739.765	2	1478.52	1478.52	0	0	106	Specific	680.65	680.65	680.65	9.33	303	>>sp|ALBU_BOVIN|(Common contaminant protein)	595	iq3253_zl_decorin_6azglc_itag.ScanId;v=1;d1=20363.20363.2	controllerType=0 controllerNumber=1 scan=20363	40.5888
17250:2	1	R.ETYGDMADC[+57.021]C[+57.021]EK.Q		C[+57]*2	739.765	2	1478.52	1478.52	0	0.2	106	Specific	687.1	687.1	687.1	9.33	303	>>sp|ALBU_BOVIN|(Common contaminant protein)	595	iq3253_zl_decorin_6azglc_itag.ScanId;v=1;d1=20175.20175.2	controllerType=0 controllerNumber=1 scan=20175	40.3219
15794:2	1	R.ETYGDMADC[+57.021]C[+57.021]EK.Q		C[+57]*2	739.765	2	1478.52	1478.52	0	-0.2	106	Specific	709.37	709.37	709.37	10.33	303	>>sp|ALBU_BOVIN|(Common contaminant protein)	595	iq3253_zl_decorin_6azglc_itag.ScanId;v=1;d1=18666.18666.2	controllerType=0 controllerNumber=1 scan=18666	38.1165
15818:2	1	R.ETYGDMADC[+57.021]C[+57.021]EK.Q		C[+57]*2	739.765	2	1478.52	1478.52	0	-0.3	106	Specific	721.27	721.27	721.27	10.33	303	>>sp|ALBU_BOVIN|(Common contaminant protein)	595	iq3253_zl_decorin_6azglc_itag.ScanId;v=1;d1=18691.18691.2	controllerType=0 controllerNumber=1 scan=18691	38.152
17270:2	1	R.ETYGDMADC[+57.021]C[+57.021]EK.Q		C[+57]*2	739.765	2	1478.52	1478.52	0	0.3	106	Specific	725.83	725.83	725.83	10.33	303	>>sp|ALBU_BOVIN|(Common contaminant protein)	595	iq3253_zl_decorin_6azglc_itag.ScanId;v=1;d1=20196.20196.2	controllerType=0 controllerNumber=1 scan=20196	40.3509
17247:2	1	R.ETYGDMADC[+57.021]C[+57.021]EK.Q		C[+57]*2	739.765	2	1478.52	1478.52	0	0.2	106	Specific	732.6	732.6	732.6	10.33	303	>>sp|ALBU_BOVIN|(Common contaminant protein)	595	iq3253_zl_decorin_6azglc_itag.ScanId;v=1;d1=20172.20172.2	controllerType=0 controllerNumber=1 scan=20172	40.3152
15970:2	1	R.ETYGDM[+15.995]ADC[+57.021]C[+57.021]EK.Q		C[+57]*2, M[+16]	747.763	2	1494.52	1494.52	0	-0.4	106	Specific	289.4	289.4	289.4	3.42	303	>>sp|ALBU_BOVIN|(Common contaminant protein)	595	iq3253_zl_decorin_6azglc_itag.ScanId;v=1;d1=18847.18847.2	controllerType=0 controllerNumber=1 scan=18847	38.3701
17542:2	1	R.ETYGDM[+15.995]ADC[+57.021]C[+57.021]EK.Q		C[+57]*2, M[+16]	747.763	2	1494.52	1494.52	0	0.6	106	Specific	322.7	322.7	322.7	3.93	303	>>sp|ALBU_BOVIN|(Common contaminant protein)	595	iq3253_zl_decorin_6azglc_itag.ScanId;v=1;d1=20476.20476.2	controllerType=0 controllerNumber=1 scan=20476	40.7519
11852:2	1	R.ETYGDM[+15.995]ADC[+57.021]C[+57.021]EK.Q		C[+57]*2, M[+16]	747.763	2	1494.52	1494.52	0	0.2	106	Specific	326.72	326.72	326.72	3.76	303	>>sp|ALBU_BOVIN|(Common contaminant protein)	595	iq3253_zl_decorin_6azglc_itag.ScanId;v=1;d1=14588.14588.2	controllerType=0 controllerNumber=1 scan=14588	32.3293
15935:2	1	R.ETYGDM[+15.995]ADC[+57.021]C[+57.021]EK.Q		C[+57]*2, M[+16]	747.762	2	1494.52	1494.52	0	-0.5	106	Specific	374.54	374.54	374.54	4.17	303	>>sp|ALBU_BOVIN|(Common contaminant protein)	595	iq3253_zl_decorin_6azglc_itag.ScanId;v=1;d1=18811.18811.2	controllerType=0 controllerNumber=1 scan=18811	38.3194
17505:2	1	R.ETYGDM[+15.995]ADC[+57.021]C[+57.021]EK.Q		C[+57]*2, M[+16]	747.763	2	1494.52	1494.52	0	-0.3	106	Specific	473.86	473.86	473.86	5.65	303	>>sp|ALBU_BOVIN|(Common contaminant protein)	595	iq3253_zl_decorin_6azglc_itag.ScanId;v=1;d1=20438.20438.2	controllerType=0 controllerNumber=1 scan=20438	40.698
09874:2	1	R.ETYGDM[+15.995]ADC[+57.021]C[+57.021]EK.Q		C[+57]*2, M[+16]	747.762	2	1494.52	1494.52	0	-1.2	106	Specific	481.27	481.27	481.27	5.76	303	>>sp|ALBU_BOVIN|(Common contaminant protein)	595	iq3253_zl_decorin_6azglc_itag.ScanId;v=1;d1=12550.12550.2	controllerType=0 controllerNumber=1 scan=12550	29.3941
09670:2	1	R.ETYGDM[+15.995]ADC[+57.021]C[+57.021]EK.Q		C[+57]*2, M[+16]	747.762	2	1494.52	1494.52	0	-1	106	Specific	489.57	489.57	489.57	5.76	303	>>sp|ALBU_BOVIN|(Common contaminant protein)	595	iq3253_zl_decorin_6azglc_itag.ScanId;v=1;d1=12339.12339.2	controllerType=0 controllerNumber=1 scan=12339	29.0889
09668:2	1	R.ETYGDM[+15.995]ADC[+57.021]C[+57.021]EK.Q		C[+57]*2, M[+16]	747.762	2	1494.52	1494.52	0	-1	106	Specific	537.37	537.37	537.37	5.83	303	>>sp|ALBU_BOVIN|(Common contaminant protein)	595	iq3253_zl_decorin_6azglc_itag.ScanId;v=1;d1=12337.12337.2	controllerType=0 controllerNumber=1 scan=12337	29.087
17467:2	1	R.ETYGDM[+15.995]ADC[+57.021]C[+57.021]EK.Q		C[+57]*2, M[+16]	747.763	2	1494.52	1494.52	0	0.2	106	Specific	547.16	547.16	547.16	5.86	303	>>sp|ALBU_BOVIN|(Common contaminant protein)	595	iq3253_zl_decorin_6azglc_itag.ScanId;v=1;d1=20399.20399.2	controllerType=0 controllerNumber=1 scan=20399	40.6413
08971:2	1	R.ETYGDM[+15.995]ADC[+57.021]C[+57.021]EK.Q		C[+57]*2, M[+16]	747.763	2	1494.52	1494.52	0	-0.4	106	Specific	558.37	558.37	558.37	5.86	303	>>sp|ALBU_BOVIN|(Common contaminant protein)	595	iq3253_zl_decorin_6azglc_itag.ScanId;v=1;d1=11616.11616.2	controllerType=0 controllerNumber=1 scan=11616	28.0646
09690:2	1	R.ETYGDM[+15.995]ADC[+57.021]C[+57.021]EK.Q		C[+57]*2, M[+16]	747.762	2	1494.52	1494.52	0	-0.7	106	Specific	567.19	567.19	567.19	6.21	303	>>sp|ALBU_BOVIN|(Common contaminant protein)	595	iq3253_zl_decorin_6azglc_itag.ScanId;v=1;d1=12360.12360.2	controllerType=0 controllerNumber=1 scan=12360	29.1197
08988:2	1	R.ETYGDM[+15.995]ADC[+57.021]C[+57.021]EK.Q		C[+57]*2, M[+16]	747.762	2	1494.52	1494.52	0	-0.8	106	Specific	582.55	582.55	582.55	7.33	303	>>sp|ALBU_BOVIN|(Common contaminant protein)	595	iq3253_zl_decorin_6azglc_itag.ScanId;v=1;d1=11634.11634.2	controllerType=0 controllerNumber=1 scan=11634	28.0904
17299:2	1	R.ETYGDM[+15.995]ADC[+57.021]C[+57.021]EK.Q		C[+57]*2, M[+16]	747.762	2	1494.52	1494.52	0	-0.6	106	Specific	599.68	599.68	599.68	7.33	303	>>sp|ALBU_BOVIN|(Common contaminant protein)	595	iq3253_zl_decorin_6azglc_itag.ScanId;v=1;d1=20225.20225.2	controllerType=0 controllerNumber=1 scan=20225	40.3929
09507:2	1	R.ETYGDM[+15.995]ADC[+57.021]C[+57.021]EK.Q		C[+57]*2, M[+16]	747.763	2	1494.52	1494.52	0	-0.3	106	Specific	600.25	600.25	600.25	8.33	303	>>sp|ALBU_BOVIN|(Common contaminant protein)	595	iq3253_zl_decorin_6azglc_itag.ScanId;v=1;d1=12168.12168.2	controllerType=0 controllerNumber=1 scan=12168	28.8378
17264:2	1	R.ETYGDM[+15.995]ADC[+57.021]C[+57.021]EK.Q		C[+57]*2, M[+16]	747.763	2	1494.52	1494.52	0	-0.2	106	Specific	603.49	603.49	603.49	8.33	303	>>sp|ALBU_BOVIN|(Common contaminant protein)	595	iq3253_zl_decorin_6azglc_itag.ScanId;v=1;d1=20189.20189.2	controllerType=0 controllerNumber=1 scan=20189	40.3415
08956:2	1	R.ETYGDM[+15.995]ADC[+57.021]C[+57.021]EK.Q		C[+57]*2, M[+16]	747.763	2	1494.52	1494.52	0	-0.4	106	Specific	605.28	605.28	605.28	8.33	303	>>sp|ALBU_BOVIN|(Common contaminant protein)	595	iq3253_zl_decorin_6azglc_itag.ScanId;v=1;d1=11601.11601.2	controllerType=0 controllerNumber=1 scan=11601	28.0451
09493:2	1	R.ETYGDM[+15.995]ADC[+57.021]C[+57.021]EK.Q		C[+57]*2, M[+16]	747.763	2	1494.52	1494.52	0	-0.3	106	Specific	656.61	656.61	656.61	9.33	303	>>sp|ALBU_BOVIN|(Common contaminant protein)	595	iq3253_zl_decorin_6azglc_itag.ScanId;v=1;d1=12154.12154.2	controllerType=0 controllerNumber=1 scan=12154	28.8194
09524:2	1	R.ETYGDM[+15.995]ADC[+57.021]C[+57.021]EK.Q		C[+57]*2, M[+16]	747.763	2	1494.52	1494.52	0	-0.4	106	Specific	665.32	665.32	665.32	9.33	303	>>sp|ALBU_BOVIN|(Common contaminant protein)	595	iq3253_zl_decorin_6azglc_itag.ScanId;v=1;d1=12186.12186.2	controllerType=0 controllerNumber=1 scan=12186	28.8632
17284:2	1	R.ETYGDM[+15.995]ADC[+57.021]C[+57.021]EK.Q		C[+57]*2, M[+16]	747.762	2	1494.52	1494.52	0	-0.6	106	Specific	668.96	668.96	668.96	9.33	303	>>sp|ALBU_BOVIN|(Common contaminant protein)	595	iq3253_zl_decorin_6azglc_itag.ScanId;v=1;d1=20210.20210.2	controllerType=0 controllerNumber=1 scan=20210	40.3722
16987:3	1	R.ETYGDMADC[+57.021]C[+57.021]EKQEPER.N		C[+57]*2	706.611	3	2117.82	2117.82	0	-1	106	Specific	521.87	521.87	521.87	5.5	303	>>sp|ALBU_BOVIN|(Common contaminant protein)	595	iq3253_zl_decorin_6azglc_itag.ScanId;v=1;d1=19902.19902.3	controllerType=0 controllerNumber=1 scan=19902	39.9293
16956:3	1	R.ETYGDMADC[+57.021]C[+57.021]EKQEPER.N		C[+57]*2	706.611	3	2117.82	2117.82	0	-0.9	106	Specific	526.88	526.88	526.88	5.5	303	>>sp|ALBU_BOVIN|(Common contaminant protein)	595	iq3253_zl_decorin_6azglc_itag.ScanId;v=1;d1=19870.19870.3	controllerType=0 controllerNumber=1 scan=19870	39.8834
10515:4	1	K.QEPERNEC[+57.021]FLSHK.D		C[+57]	419.198	4	1673.77	1673.77	0	0.4	118	Specific	145.29	75.88	75.88	0.14	303	>>sp|ALBU_BOVIN|(Common contaminant protein)	595	iq3253_zl_decorin_6azglc_itag.ScanId;v=1;d1=13211.13211.4	controllerType=0 controllerNumber=1 scan=13211	30.3247
10276:4	1	K.QEPERNEC[+57.021]FLSHK.D		C[+57]	419.198	4	1673.77	1673.77	0	-0.7	118	Specific	411.04	237.06	237.06	1.85	303	>>sp|ALBU_BOVIN|(Common contaminant protein)	595	iq3253_zl_decorin_6azglc_itag.ScanId;v=1;d1=12965.12965.4	controllerType=0 controllerNumber=1 scan=12965	29.9744
10135:4	1	K.QEPERNEC[+57.021]FLSHK.D		C[+57]	419.198	4	1673.77	1673.77	0	-0.1	118	Specific	459.95	303.93	303.93	2.25	303	>>sp|ALBU_BOVIN|(Common contaminant protein)	595	iq3253_zl_decorin_6azglc_itag.ScanId;v=1;d1=12819.12819.4	controllerType=0 controllerNumber=1 scan=12819	29.7669
10648:3	1	K.QEPERNEC[+57.021]FLSHK.D		C[+57]	558.595	3	1673.77	1673.77	0	-0.6	118	Specific	472.54	380.41	380.41	3.76	303	>>sp|ALBU_BOVIN|(Common contaminant protein)	595	iq3253_zl_decorin_6azglc_itag.ScanId;v=1;d1=13348.13348.3	controllerType=0 controllerNumber=1 scan=13348	30.5199
10322:4	1	K.QEPERNEC[+57.021]FLSHK.D		C[+57]	419.198	4	1673.77	1673.77	0	-0.9	118	Specific	478.54	295.98	295.98	2.35	303	>>sp|ALBU_BOVIN|(Common contaminant protein)	595	iq3253_zl_decorin_6azglc_itag.ScanId;v=1;d1=13013.13013.4	controllerType=0 controllerNumber=1 scan=13013	30.0431
10288:4	1	K.QEPERNEC[+57.021]FLSHK.D		C[+57]	419.198	4	1673.77	1673.77	0	-0.2	118	Specific	490.55	299.44	299.44	2.47	303	>>sp|ALBU_BOVIN|(Common contaminant protein)	595	iq3253_zl_decorin_6azglc_itag.ScanId;v=1;d1=12978.12978.4	controllerType=0 controllerNumber=1 scan=12978	29.9949
10062:4	1	K.QEPERNEC[+57.021]FLSHK.D		C[+57]	419.198	4	1673.77	1673.77	0	-0.9	118	Specific	494.56	295.58	295.58	2.98	303	>>sp|ALBU_BOVIN|(Common contaminant protein)	595	iq3253_zl_decorin_6azglc_itag.ScanId;v=1;d1=12743.12743.4	controllerType=0 controllerNumber=1 scan=12743	29.659
10682:3	1	K.QEPERNEC[+57.021]FLSHK.D		C[+57]	558.594	3	1673.77	1673.77	0	-2	118	Specific	503.33	458.28	458.28	3.16	303	>>sp|ALBU_BOVIN|(Common contaminant protein)	595	iq3253_zl_decorin_6azglc_itag.ScanId;v=1;d1=13383.13383.3	controllerType=0 controllerNumber=1 scan=13383	30.5681
10281:2	1	K.QEPERNEC[+57.021]FLSHK.D		C[+57]	837.388	2	1673.77	1673.77	0	-0.9	118	Specific	584.02	402.21	402.21	4.09	303	>>sp|ALBU_BOVIN|(Common contaminant protein)	595	iq3253_zl_decorin_6azglc_itag.ScanId;v=1;d1=12970.12970.2	controllerType=0 controllerNumber=1 scan=12970	29.9808
10432:3	1	K.QEPERNEC[+57.021]FLSHK.D		C[+57]	558.594	3	1673.77	1673.77	0	-0.9	118	Specific	615.22	487.35	487.35	6.5	303	>>sp|ALBU_BOVIN|(Common contaminant protein)	595	iq3253_zl_decorin_6azglc_itag.ScanId;v=1;d1=13126.13126.3	controllerType=0 controllerNumber=1 scan=13126	30.2074
10292:2	1	K.QEPERNEC[+57.021]FLSHK.D		C[+57]	837.388	2	1673.77	1673.77	0	-0.5	118	Specific	662.92	473.91	473.91	6.28	303	>>sp|ALBU_BOVIN|(Common contaminant protein)	595	iq3253_zl_decorin_6azglc_itag.ScanId;v=1;d1=12982.12982.2	controllerType=0 controllerNumber=1 scan=12982	29.9995
10456:3	1	K.QEPERNEC[+57.021]FLSHK.D		C[+57]	558.594	3	1673.77	1673.77	0	-0.8	118	Specific	672.06	547.81	547.81	7.5	303	>>sp|ALBU_BOVIN|(Common contaminant protein)	595	iq3253_zl_decorin_6azglc_itag.ScanId;v=1;d1=13151.13151.3	controllerType=0 controllerNumber=1 scan=13151	30.2439
10074:3	1	K.QEPERNEC[+57.021]FLSHK.D		C[+57]	558.595	3	1673.77	1673.77	0	-0.2	118	Specific	672.8	529.84	529.84	8.27	303	>>sp|ALBU_BOVIN|(Common contaminant protein)	595	iq3253_zl_decorin_6azglc_itag.ScanId;v=1;d1=12756.12756.3	controllerType=0 controllerNumber=1 scan=12756	29.6789
10274:3	1	K.QEPERNEC[+57.021]FLSHK.D		C[+57]	558.595	3	1673.77	1673.77	0	-0.7	118	Specific	680.49	534.28	534.28	8.27	303	>>sp|ALBU_BOVIN|(Common contaminant protein)	595	iq3253_zl_decorin_6azglc_itag.ScanId;v=1;d1=12963.12963.3	controllerType=0 controllerNumber=1 scan=12963	29.9688
10251:3	1	K.QEPERNEC[+57.021]FLSHK.D		C[+57]	558.595	3	1673.77	1673.77	0	-0.5	118	Specific	682	518.44	518.44	7.44	303	>>sp|ALBU_BOVIN|(Common contaminant protein)	595	iq3253_zl_decorin_6azglc_itag.ScanId;v=1;d1=12939.12939.3	controllerType=0 controllerNumber=1 scan=12939	29.9378
10422:3	1	K.QEPERNEC[+57.021]FLSHK.D		C[+57]	558.594	3	1673.77	1673.77	0	-0.9	118	Specific	687.92	549.74	549.74	8.27	303	>>sp|ALBU_BOVIN|(Common contaminant protein)	595	iq3253_zl_decorin_6azglc_itag.ScanId;v=1;d1=13116.13116.3	controllerType=0 controllerNumber=1 scan=13116	30.1959
10058:2	1	K.QEPERNEC[+57.021]FLSHK.D		C[+57]	837.388	2	1673.77	1673.77	0	-0.6	118	Specific	690.98	527.56	527.56	6.28	303	>>sp|ALBU_BOVIN|(Common contaminant protein)	595	iq3253_zl_decorin_6azglc_itag.ScanId;v=1;d1=12739.12739.2	controllerType=0 controllerNumber=1 scan=12739	29.6541
10279:2	1	K.QEPERNEC[+57.021]FLSHK.D		C[+57]	837.388	2	1673.77	1673.77	0	-0.9	118	Specific	723.05	494.38	494.38	7.65	303	>>sp|ALBU_BOVIN|(Common contaminant protein)	595	iq3253_zl_decorin_6azglc_itag.ScanId;v=1;d1=12968.12968.2	controllerType=0 controllerNumber=1 scan=12968	29.9778
10094:2	1	K.QEPERNEC[+57.021]FLSHK.D		C[+57]	837.389	2	1673.77	1673.77	0	0.4	118	Specific	727.21	501.36	501.36	7.49	303	>>sp|ALBU_BOVIN|(Common contaminant protein)	595	iq3253_zl_decorin_6azglc_itag.ScanId;v=1;d1=12776.12776.2	controllerType=0 controllerNumber=1 scan=12776	29.7047
10063:3	1	K.QEPERNEC[+57.021]FLSHK.D		C[+57]	558.595	3	1673.77	1673.77	0	-0.2	118	Specific	751.41	587.17	587.17	9.8	303	>>sp|ALBU_BOVIN|(Common contaminant protein)	595	iq3253_zl_decorin_6azglc_itag.ScanId;v=1;d1=12745.12745.3	controllerType=0 controllerNumber=1 scan=12745	29.6624
10101:3	1	K.QEPERNEC[+57.021]FLSHK.D		C[+57]	558.595	3	1673.77	1673.77	0	-0.2	118	Specific	757.64	621.94	621.94	10.27	303	>>sp|ALBU_BOVIN|(Common contaminant protein)	595	iq3253_zl_decorin_6azglc_itag.ScanId;v=1;d1=12784.12784.3	controllerType=0 controllerNumber=1 scan=12784	29.7189
10246:3	1	K.QEPERNEC[+57.021]FLSHK.D		C[+57]	558.595	3	1673.77	1673.77	0	-0.5	118	Specific	801.26	659.48	659.48	10.8	303	>>sp|ALBU_BOVIN|(Common contaminant protein)	595	iq3253_zl_decorin_6azglc_itag.ScanId;v=1;d1=12934.12934.3	controllerType=0 controllerNumber=1 scan=12934	29.9288
19818:4	1	K.QEPERNEC[+57.021]FLSHKDDSPDLPK.L		C[+57]	636.044	4	2541.16	2541.17	0	-4.8	118	Specific	150.91	150.91	150.91	0.15	303	>>sp|ALBU_BOVIN|(Common contaminant protein)	595	iq3253_zl_decorin_6azglc_itag.ScanId;v=1;d1=22859.22859.2	controllerType=0 controllerNumber=1 scan=22859	44.3163
18719:3	1	K.QEPERNEC[+57.021]FLSHKDDSPDLPK.L		C[+57]	847.728	3	2541.17	2541.17	0	0.5	118	Specific	571.47	428.12	428.12	4	303	>>sp|ALBU_BOVIN|(Common contaminant protein)	595	iq3253_zl_decorin_6azglc_itag.ScanId;v=1;d1=21701.21701.3	controllerType=0 controllerNumber=1 scan=21701	42.5623
19271:4	1	K.QEPERNEC[+57.021]FLSHKDDSPDLPK.L		C[+57]	636.046	4	2541.16	2541.17	0	-1.4	118	Specific	576.73	576.73	576.73	4.89	303	>>sp|ALBU_BOVIN|(Common contaminant protein)	595	iq3253_zl_decorin_6azglc_itag.ScanId;v=1;d1=22275.22275.4	controllerType=0 controllerNumber=1 scan=22275	43.4048
19019:5	1	K.QEPERNEC[+57.021]FLSHKDDSPDLPK.L		C[+57]	509.039	5	2541.17	2541.17	0	-0.3	118	Specific	579.4	579.4	579.4	5.99	303	>>sp|ALBU_BOVIN|(Common contaminant protein)	595	iq3253_zl_decorin_6azglc_itag.ScanId;v=1;d1=22012.22012.5	controllerType=0 controllerNumber=1 scan=22012	43.0146
18768:4	1	K.QEPERNEC[+57.021]FLSHKDDSPDLPK.L		C[+57]	636.047	4	2541.17	2541.17	0	0.1	118	Specific	607.89	532.98	532.98	7.73	303	>>sp|ALBU_BOVIN|(Common contaminant protein)	595	iq3253_zl_decorin_6azglc_itag.ScanId;v=1;d1=21752.21752.4	controllerType=0 controllerNumber=1 scan=21752	42.638
18981:4	1	K.QEPERNEC[+57.021]FLSHKDDSPDLPK.L		C[+57]	636.047	4	2541.17	2541.17	0	-0.5	118	Specific	611.8	589.77	589.77	7.73	303	>>sp|ALBU_BOVIN|(Common contaminant protein)	595	iq3253_zl_decorin_6azglc_itag.ScanId;v=1;d1=21971.21971.4	controllerType=0 controllerNumber=1 scan=21971	42.9521
18939:5	1	K.QEPERNEC[+57.021]FLSHKDDSPDLPK.L		C[+57]	509.039	5	2541.17	2541.17	0	0.1	118	Specific	617.47	617.47	617.47	7.27	303	>>sp|ALBU_BOVIN|(Common contaminant protein)	595	iq3253_zl_decorin_6azglc_itag.ScanId;v=1;d1=21928.21928.5	controllerType=0 controllerNumber=1 scan=21928	42.8927
18718:3	1	K.QEPERNEC[+57.021]FLSHKDDSPDLPK.L		C[+57]	847.728	3	2541.17	2541.17	0	0.5	118	Specific	620.06	486.06	486.06	5.9	303	>>sp|ALBU_BOVIN|(Common contaminant protein)	595	iq3253_zl_decorin_6azglc_itag.ScanId;v=1;d1=21700.21700.3	controllerType=0 controllerNumber=1 scan=21700	42.561
18759:5	1	K.QEPERNEC[+57.021]FLSHKDDSPDLPK.L		C[+57]	509.039	5	2541.17	2541.17	0	-0.3	118	Specific	623.91	602.73	602.73	8.1	303	>>sp|ALBU_BOVIN|(Common contaminant protein)	595	iq3253_zl_decorin_6azglc_itag.ScanId;v=1;d1=21742.21742.5	controllerType=0 controllerNumber=1 scan=21742	42.6215
18747:3	1	K.QEPERNEC[+57.021]FLSHKDDSPDLPK.L		C[+57]	847.726	3	2541.16	2541.17	0	-1.2	118	Specific	625.16	492.18	492.18	5.94	303	>>sp|ALBU_BOVIN|(Common contaminant protein)	595	iq3253_zl_decorin_6azglc_itag.ScanId;v=1;d1=21730.21730.3	controllerType=0 controllerNumber=1 scan=21730	42.6054
18729:5	1	K.QEPERNEC[+57.021]FLSHKDDSPDLPK.L		C[+57]	509.039	5	2541.17	2541.17	0	-0.3	118	Specific	711.41	666.84	666.84	10.1	303	>>sp|ALBU_BOVIN|(Common contaminant protein)	595	iq3253_zl_decorin_6azglc_itag.ScanId;v=1;d1=21712.21712.5	controllerType=0 controllerNumber=1 scan=21712	42.5786
18766:5	1	K.QEPERNEC[+57.021]FLSHKDDSPDLPK.L		C[+57]	509.039	5	2541.17	2541.17	0	-0.2	118	Specific	720.41	712.24	712.24	10.1	303	>>sp|ALBU_BOVIN|(Common contaminant protein)	595	iq3253_zl_decorin_6azglc_itag.ScanId;v=1;d1=21750.21750.5	controllerType=0 controllerNumber=1 scan=21750	42.6364
18972:4	1	K.QEPERNEC[+57.021]FLSHKDDSPDLPK.L		C[+57]	636.047	4	2541.17	2541.17	0	-0.5	118	Specific	722.07	722.07	722.07	9.73	303	>>sp|ALBU_BOVIN|(Common contaminant protein)	595	iq3253_zl_decorin_6azglc_itag.ScanId;v=1;d1=21962.21962.4	controllerType=0 controllerNumber=1 scan=21962	42.9405
18613:4	1	K.QEPERNEC[+57.021]FLSHKDDSPDLPK.L		C[+57]	636.047	4	2541.17	2541.17	0	-0.7	118	Specific	729.26	641.09	641.09	9.73	303	>>sp|ALBU_BOVIN|(Common contaminant protein)	595	iq3253_zl_decorin_6azglc_itag.ScanId;v=1;d1=21592.21592.4	controllerType=0 controllerNumber=1 scan=21592	42.4053
18996:4	1	K.QEPERNEC[+57.021]FLSHKDDSPDLPK.L		C[+57]	636.047	4	2541.17	2541.17	0	-0.4	118	Specific	747.89	743.15	743.15	9.73	303	>>sp|ALBU_BOVIN|(Common contaminant protein)	595	iq3253_zl_decorin_6azglc_itag.ScanId;v=1;d1=21987.21987.4	controllerType=0 controllerNumber=1 scan=21987	42.9751
18799:4	1	K.QEPERNEC[+57.021]FLSHKDDSPDLPK.L		C[+57]	636.048	4	2541.17	2541.17	0	0.4	118	Specific	788.05	704.13	704.13	10.73	303	>>sp|ALBU_BOVIN|(Common contaminant protein)	595	iq3253_zl_decorin_6azglc_itag.ScanId;v=1;d1=21784.21784.4	controllerType=0 controllerNumber=1 scan=21784	42.6819
18764:4	1	K.QEPERNEC[+57.021]FLSHKDDSPDLPK.L		C[+57]	636.047	4	2541.17	2541.17	0	0.1	118	Specific	809.25	770.36	770.36	11.73	303	>>sp|ALBU_BOVIN|(Common contaminant protein)	595	iq3253_zl_decorin_6azglc_itag.ScanId;v=1;d1=21748.21748.4	controllerType=0 controllerNumber=1 scan=21748	42.6301
18598:4	1	K.QEPERNEC[+57.021]FLSHKDDSPDLPK.L		C[+57]	636.047	4	2541.17	2541.17	0	-0.7	118	Specific	845.24	819.34	819.34	11.73	303	>>sp|ALBU_BOVIN|(Common contaminant protein)	595	iq3253_zl_decorin_6azglc_itag.ScanId;v=1;d1=21577.21577.4	controllerType=0 controllerNumber=1 scan=21577	42.3862
18566:4	1	K.QEPERNEC[+57.021]FLSHKDDSPDLPK.L		C[+57]	636.047	4	2541.17	2541.17	0	-0.6	118	Specific	852.08	810.04	810.04	12.73	303	>>sp|ALBU_BOVIN|(Common contaminant protein)	595	iq3253_zl_decorin_6azglc_itag.ScanId;v=1;d1=21544.21544.4	controllerType=0 controllerNumber=1 scan=21544	42.3376
18916:3	1	K.QEPERN[+0.984]EC[+57.021]FLSHKDDSPDLPK.L		C[+57], N[+1]	848.062	3	2542.17	2542.15	0	7.4	118	Specific	263.72	263.72	263.72	0.97	303	>>sp|ALBU_BOVIN|(Common contaminant protein)	595	iq3253_zl_decorin_6azglc_itag.ScanId;v=1;d1=21904.21904.3	controllerType=0 controllerNumber=1 scan=21904	42.858
18974:5	1	K.QEPERN[+0.984]EC[+57.021]FLSHKDDSPDLPK.L		C[+57], N[+1]	509.24	5	2542.17	2542.15	0	6.7	118	Specific	515.89	515.89	515.89	4.25	303	>>sp|ALBU_BOVIN|(Common contaminant protein)	595	iq3253_zl_decorin_6azglc_itag.ScanId;v=1;d1=21964.21964.5	controllerType=0 controllerNumber=1 scan=21964	42.9434
07785:3	1	P.ERNEC[+57.021]FLSHK.D		C[+57]	440.543	3	1319.62	1319.62	0	-0.6	121	NRagged	493.95	493.95	493.95	2.8	303	>>sp|ALBU_BOVIN|(Common contaminant protein)	595	iq3253_zl_decorin_6azglc_itag.ScanId;v=1;d1=10396.10396.3	controllerType=0 controllerNumber=1 scan=10396	26.3097
07759:3	1	P.ERNEC[+57.021]FLSHK.D		C[+57]	440.543	3	1319.62	1319.62	0	-0.7	121	NRagged	646.73	609.94	609.94	5.45	303	>>sp|ALBU_BOVIN|(Common contaminant protein)	595	iq3253_zl_decorin_6azglc_itag.ScanId;v=1;d1=10369.10369.3	controllerType=0 controllerNumber=1 scan=10369	26.2705
06923:3	1	E.RNEC[+57.021]FLSHK.D		C[+57]	397.529	3	1190.57	1190.57	0	-0.1	122	NRagged	143.49	65.01	65.01	0.11	303	>>sp|ALBU_BOVIN|(Common contaminant protein)	595	iq3253_zl_decorin_6azglc_itag.ScanId;v=1;d1=9501.9501.3	controllerType=0 controllerNumber=1 scan=9501	25.0181
06872:2	1	E.RNEC[+57.021]FLSHK.D		C[+57]	595.79	2	1190.57	1190.57	0	-0.4	122	NRagged	394.3	164.43	164.43	1.12	303	>>sp|ALBU_BOVIN|(Common contaminant protein)	595	iq3253_zl_decorin_6azglc_itag.ScanId;v=1;d1=9449.9449.2	controllerType=0 controllerNumber=1 scan=9449	24.9468
06894:3	1	E.RNEC[+57.021]FLSHK.D		C[+57]	397.529	3	1190.57	1190.57	0	-0.1	122	NRagged	507.63	290.36	290.36	2.14	303	>>sp|ALBU_BOVIN|(Common contaminant protein)	595	iq3253_zl_decorin_6azglc_itag.ScanId;v=1;d1=9472.9472.3	controllerType=0 controllerNumber=1 scan=9472	24.9815
06864:3	1	E.RNEC[+57.021]FLSHK.D		C[+57]	397.529	3	1190.57	1190.57	0	-0.4	122	NRagged	660.83	597.78	597.78	7.96	303	>>sp|ALBU_BOVIN|(Common contaminant protein)	595	iq3253_zl_decorin_6azglc_itag.ScanId;v=1;d1=9441.9441.3	controllerType=0 controllerNumber=1 scan=9441	24.9359
17645:2	1	R.NEC[+57.021]FLSH.K		C[+57]	453.692	2	906.377	906.377	0	-0.8	123	CRagged	329.43	329.43	329.43	1.81	303	>>sp|ALBU_BOVIN|(Common contaminant protein)	595	iq3253_zl_decorin_6azglc_itag.ScanId;v=1;d1=20582.20582.2	controllerType=0 controllerNumber=1 scan=20582	40.9074
17591:2	1	R.NEC[+57.021]FLSH.K		C[+57]	453.692	2	906.377	906.377	0	-0.7	123	CRagged	336.05	86.45	86.45	1.57	303	>>sp|ALBU_BOVIN|(Common contaminant protein)	595	iq3253_zl_decorin_6azglc_itag.ScanId;v=1;d1=20527.20527.2	controllerType=0 controllerNumber=1 scan=20527	40.8307
17622:2	1	R.NEC[+57.021]FLSH.K		C[+57]	453.692	2	906.377	906.377	0	-0.8	123	CRagged	361.03	113.92	113.92	1.61	303	>>sp|ALBU_BOVIN|(Common contaminant protein)	595	iq3253_zl_decorin_6azglc_itag.ScanId;v=1;d1=20559.20559.2	controllerType=0 controllerNumber=1 scan=20559	40.877
09878:2	1	R.NEC[+57.021]FLSHK.D		C[+57]	517.739	2	1034.47	1034.47	0	-0.9	123	Specific	16.32	16.32	16.32	0.11	303	>>sp|ALBU_BOVIN|(Common contaminant protein)	595	iq3253_zl_decorin_6azglc_itag.ScanId;v=1;d1=12554.12554.2	controllerType=0 controllerNumber=1 scan=12554	29.3989
09680:2	1	R.NEC[+57.021]FLSHK.D		C[+57]	517.74	2	1034.47	1034.47	0	-0.6	123	Specific	158.8	158.8	158.8	0.73	303	>>sp|ALBU_BOVIN|(Common contaminant protein)	595	iq3253_zl_decorin_6azglc_itag.ScanId;v=1;d1=12349.12349.2	controllerType=0 controllerNumber=1 scan=12349	29.1027
09676:2	1	R.NEC[+57.021]FLSHK.D		C[+57]	517.74	2	1034.47	1034.47	0	-0.6	123	Specific	177.7	177.7	177.7	1.14	303	>>sp|ALBU_BOVIN|(Common contaminant protein)	595	iq3253_zl_decorin_6azglc_itag.ScanId;v=1;d1=12345.12345.2	controllerType=0 controllerNumber=1 scan=12345	29.0966
09641:2	1	R.NEC[+57.021]FLSHK.D		C[+57]	517.74	2	1034.47	1034.47	0	-0.2	123	Specific	218.08	218.08	218.08	1.52	303	>>sp|ALBU_BOVIN|(Common contaminant protein)	595	iq3253_zl_decorin_6azglc_itag.ScanId;v=1;d1=12309.12309.2	controllerType=0 controllerNumber=1 scan=12309	29.0438
09711:2	1	R.NEC[+57.021]FLSHK.D		C[+57]	517.74	2	1034.47	1034.47	0	0.4	123	Specific	241.72	241.72	241.72	1.73	303	>>sp|ALBU_BOVIN|(Common contaminant protein)	595	iq3253_zl_decorin_6azglc_itag.ScanId;v=1;d1=12382.12382.2	controllerType=0 controllerNumber=1 scan=12382	29.1529
09664:2	1	R.NEC[+57.021]FLSHK.D		C[+57]	517.74	2	1034.47	1034.47	0	-0.2	123	Specific	252.26	252.26	252.26	1.71	303	>>sp|ALBU_BOVIN|(Common contaminant protein)	595	iq3253_zl_decorin_6azglc_itag.ScanId;v=1;d1=12332.12332.2	controllerType=0 controllerNumber=1 scan=12332	29.0765
09687:2	1	R.NEC[+57.021]FLSHK.D		C[+57]	517.74	2	1034.47	1034.47	0	0.1	123	Specific	258.56	258.56	258.56	1.73	303	>>sp|ALBU_BOVIN|(Common contaminant protein)	595	iq3253_zl_decorin_6azglc_itag.ScanId;v=1;d1=12357.12357.2	controllerType=0 controllerNumber=1 scan=12357	29.1167
09722:3	1	R.NEC[+57.021]FLSHK.D		C[+57]	345.495	3	1034.47	1034.47	0	-0.4	123	Specific	262.05	262.05	262.05	1.71	303	>>sp|ALBU_BOVIN|(Common contaminant protein)	595	iq3253_zl_decorin_6azglc_itag.ScanId;v=1;d1=12393.12393.3	controllerType=0 controllerNumber=1 scan=12393	29.1677
09974:3	1	R.NEC[+57.021]FLSHK.D		C[+57]	345.495	3	1034.47	1034.47	0	-0.6	123	Specific	298.36	298.36	298.36	1.93	303	>>sp|ALBU_BOVIN|(Common contaminant protein)	595	iq3253_zl_decorin_6azglc_itag.ScanId;v=1;d1=12653.12653.3	controllerType=0 controllerNumber=1 scan=12653	29.5359
09947:3	1	R.NEC[+57.021]FLSHK.D		C[+57]	345.495	3	1034.47	1034.47	0	-0.7	123	Specific	327.97	327.97	327.97	2.08	303	>>sp|ALBU_BOVIN|(Common contaminant protein)	595	iq3253_zl_decorin_6azglc_itag.ScanId;v=1;d1=12625.12625.3	controllerType=0 controllerNumber=1 scan=12625	29.4962
09894:3	1	R.NEC[+57.021]FLSHK.D		C[+57]	345.495	3	1034.47	1034.47	0	-1.5	123	Specific	342.1	342.1	342.1	2.01	303	>>sp|ALBU_BOVIN|(Common contaminant protein)	595	iq3253_zl_decorin_6azglc_itag.ScanId;v=1;d1=12571.12571.3	controllerType=0 controllerNumber=1 scan=12571	29.4247
12573:2	1	R.NEC[+57.021]FLSHK.D		C[+57]	517.74	2	1034.47	1034.47	0	-0.2	123	Specific	358.34	302.01	302.01	1.84	303	>>sp|ALBU_BOVIN|(Common contaminant protein)	595	iq3253_zl_decorin_6azglc_itag.ScanId;v=1;d1=15330.15330.2	controllerType=0 controllerNumber=1 scan=15330	33.4082
09552:3	1	R.NEC[+57.021]FLSHK.D		C[+57]	345.495	3	1034.47	1034.47	0	-1.1	123	Specific	378.96	378.96	378.96	2.4	303	>>sp|ALBU_BOVIN|(Common contaminant protein)	595	iq3253_zl_decorin_6azglc_itag.ScanId;v=1;d1=12215.12215.3	controllerType=0 controllerNumber=1 scan=12215	28.9032
12646:2	1	R.NEC[+57.021]FLSHK.D		C[+57]	517.74	2	1034.47	1034.47	0	0.8	123	Specific	386.55	302.56	302.56	2	303	>>sp|ALBU_BOVIN|(Common contaminant protein)	595	iq3253_zl_decorin_6azglc_itag.ScanId;v=1;d1=15405.15405.2	controllerType=0 controllerNumber=1 scan=15405	33.5091
09682:3	1	R.NEC[+57.021]FLSHK.D		C[+57]	345.495	3	1034.47	1034.47	0	-0.5	123	Specific	394.83	394.83	394.83	4.09	303	>>sp|ALBU_BOVIN|(Common contaminant protein)	595	iq3253_zl_decorin_6azglc_itag.ScanId;v=1;d1=12352.12352.3	controllerType=0 controllerNumber=1 scan=12352	29.1103
11645:2	1	R.NEC[+57.021]FLSHK.D		C[+57]	517.74	2	1034.47	1034.47	0	-0.1	123	Specific	422.04	270.86	270.86	2.12	303	>>sp|ALBU_BOVIN|(Common contaminant protein)	595	iq3253_zl_decorin_6azglc_itag.ScanId;v=1;d1=14375.14375.2	controllerType=0 controllerNumber=1 scan=14375	32.0193
09526:3	1	R.NEC[+57.021]FLSHK.D		C[+57]	345.495	3	1034.47	1034.47	0	-0.7	123	Specific	433.99	433.99	433.99	4.68	303	>>sp|ALBU_BOVIN|(Common contaminant protein)	595	iq3253_zl_decorin_6azglc_itag.ScanId;v=1;d1=12188.12188.3	controllerType=0 controllerNumber=1 scan=12188	28.8655
09703:3	1	R.NEC[+57.021]FLSHK.D		C[+57]	345.495	3	1034.47	1034.47	0	-0.4	123	Specific	437.83	437.83	437.83	4.68	303	>>sp|ALBU_BOVIN|(Common contaminant protein)	595	iq3253_zl_decorin_6azglc_itag.ScanId;v=1;d1=12374.12374.3	controllerType=0 controllerNumber=1 scan=12374	29.1393
09535:3	1	R.NEC[+57.021]FLSHK.D		C[+57]	345.495	3	1034.47	1034.47	0	-1.1	123	Specific	439.5	439.5	439.5	4.49	303	>>sp|ALBU_BOVIN|(Common contaminant protein)	595	iq3253_zl_decorin_6azglc_itag.ScanId;v=1;d1=12198.12198.3	controllerType=0 controllerNumber=1 scan=12198	28.8813
11912:2	1	R.NEC[+57.021]FLSHK.D		C[+57]	517.739	2	1034.47	1034.47	0	-0.9	123	Specific	445.86	320.06	320.06	1.99	303	>>sp|ALBU_BOVIN|(Common contaminant protein)	595	iq3253_zl_decorin_6azglc_itag.ScanId;v=1;d1=14650.14650.2	controllerType=0 controllerNumber=1 scan=14650	32.4207
10211:2	1	R.NEC[+57.021]FLSHK.D		C[+57]	517.74	2	1034.47	1034.47	0	-0.4	123	Specific	455.21	345.32	345.32	2.14	303	>>sp|ALBU_BOVIN|(Common contaminant protein)	595	iq3253_zl_decorin_6azglc_itag.ScanId;v=1;d1=12897.12897.2	controllerType=0 controllerNumber=1 scan=12897	29.8762
11709:2	1	R.NEC[+57.021]FLSHK.D		C[+57]	517.74	2	1034.47	1034.47	0	0.2	123	Specific	456.73	340.82	340.82	2.26	303	>>sp|ALBU_BOVIN|(Common contaminant protein)	595	iq3253_zl_decorin_6azglc_itag.ScanId;v=1;d1=14441.14441.2	controllerType=0 controllerNumber=1 scan=14441	32.1161
10191:2	1	R.NEC[+57.021]FLSHK.D		C[+57]	517.74	2	1034.47	1034.47	0	-0.4	123	Specific	466.72	389.67	389.67	3.64	303	>>sp|ALBU_BOVIN|(Common contaminant protein)	595	iq3253_zl_decorin_6azglc_itag.ScanId;v=1;d1=12877.12877.2	controllerType=0 controllerNumber=1 scan=12877	29.8497
11881:2	1	R.NEC[+57.021]FLSHK.D		C[+57]	517.74	2	1034.47	1034.47	0	0.4	123	Specific	469.77	392.95	392.95	3.24	303	>>sp|ALBU_BOVIN|(Common contaminant protein)	595	iq3253_zl_decorin_6azglc_itag.ScanId;v=1;d1=14618.14618.2	controllerType=0 controllerNumber=1 scan=14618	32.3735
11608:2	1	R.NEC[+57.021]FLSHK.D		C[+57]	517.74	2	1034.47	1034.47	0	-0.3	123	Specific	476.48	433.45	433.45	3.81	303	>>sp|ALBU_BOVIN|(Common contaminant protein)	595	iq3253_zl_decorin_6azglc_itag.ScanId;v=1;d1=14337.14337.2	controllerType=0 controllerNumber=1 scan=14337	31.9639
11838:2	1	R.NEC[+57.021]FLSHK.D		C[+57]	517.74	2	1034.47	1034.47	0	0.2	123	Specific	482.58	324.36	324.36	2.2	303	>>sp|ALBU_BOVIN|(Common contaminant protein)	595	iq3253_zl_decorin_6azglc_itag.ScanId;v=1;d1=14574.14574.2	controllerType=0 controllerNumber=1 scan=14574	32.3118
10093:2	1	R.NEC[+57.021]FLSHK.D		C[+57]	517.74	2	1034.47	1034.47	0	-0.4	123	Specific	499.8	481.51	481.51	4.08	303	>>sp|ALBU_BOVIN|(Common contaminant protein)	595	iq3253_zl_decorin_6azglc_itag.ScanId;v=1;d1=12775.12775.2	controllerType=0 controllerNumber=1 scan=12775	29.7035
10604:2	1	R.NEC[+57.021]FLSHK.D		C[+57]	517.74	2	1034.47	1034.47	0	-0.2	123	Specific	511.09	370.66	370.66	2.44	303	>>sp|ALBU_BOVIN|(Common contaminant protein)	595	iq3253_zl_decorin_6azglc_itag.ScanId;v=1;d1=13303.13303.2	controllerType=0 controllerNumber=1 scan=13303	30.4555
10674:2	1	R.NEC[+57.021]FLSHK.D		C[+57]	517.739	2	1034.47	1034.47	0	-1.2	123	Specific	512.41	414.38	414.38	3.13	303	>>sp|ALBU_BOVIN|(Common contaminant protein)	595	iq3253_zl_decorin_6azglc_itag.ScanId;v=1;d1=13375.13375.2	controllerType=0 controllerNumber=1 scan=13375	30.5581
11330:2	1	R.NEC[+57.021]FLSHK.D		C[+57]	517.74	2	1034.47	1034.47	0	-0.2	123	Specific	513.01	349.36	349.36	2.16	303	>>sp|ALBU_BOVIN|(Common contaminant protein)	595	iq3253_zl_decorin_6azglc_itag.ScanId;v=1;d1=14051.14051.2	controllerType=0 controllerNumber=1 scan=14051	31.5611
10956:2	1	R.NEC[+57.021]FLSHK.D		C[+57]	517.74	2	1034.47	1034.47	0	-0.4	123	Specific	515.85	437.65	437.65	3.48	303	>>sp|ALBU_BOVIN|(Common contaminant protein)	595	iq3253_zl_decorin_6azglc_itag.ScanId;v=1;d1=13665.13665.2	controllerType=0 controllerNumber=1 scan=13665	30.9708
10410:2	1	R.NEC[+57.021]FLSHK.D		C[+57]	517.74	2	1034.47	1034.47	0	-0.4	123	Specific	516.84	437.02	437.02	4.46	303	>>sp|ALBU_BOVIN|(Common contaminant protein)	595	iq3253_zl_decorin_6azglc_itag.ScanId;v=1;d1=13103.13103.2	controllerType=0 controllerNumber=1 scan=13103	30.1737
11028:2	1	R.NEC[+57.021]FLSHK.D		C[+57]	517.74	2	1034.47	1034.47	0	-0.1	123	Specific	530.71	515.58	515.58	3.82	303	>>sp|ALBU_BOVIN|(Common contaminant protein)	595	iq3253_zl_decorin_6azglc_itag.ScanId;v=1;d1=13739.13739.2	controllerType=0 controllerNumber=1 scan=13739	31.1088
11239:2	1	R.NEC[+57.021]FLSHK.D		C[+57]	517.74	2	1034.47	1034.47	0	-0.5	123	Specific	533.37	424.34	424.34	4.4	303	>>sp|ALBU_BOVIN|(Common contaminant protein)	595	iq3253_zl_decorin_6azglc_itag.ScanId;v=1;d1=13956.13956.2	controllerType=0 controllerNumber=1 scan=13956	31.4215
09854:2	1	R.NEC[+57.021]FLSHK.D		C[+57]	517.739	2	1034.47	1034.47	0	-0.9	123	Specific	535.89	425.84	425.84	4.15	303	>>sp|ALBU_BOVIN|(Common contaminant protein)	595	iq3253_zl_decorin_6azglc_itag.ScanId;v=1;d1=12530.12530.2	controllerType=0 controllerNumber=1 scan=12530	29.3685
10996:2	1	R.NEC[+57.021]FLSHK.D		C[+57]	517.74	2	1034.47	1034.47	0	-0.4	123	Specific	543.06	346.3	346.3	2.66	303	>>sp|ALBU_BOVIN|(Common contaminant protein)	595	iq3253_zl_decorin_6azglc_itag.ScanId;v=1;d1=13706.13706.2	controllerType=0 controllerNumber=1 scan=13706	31.0318
10641:2	1	R.NEC[+57.021]FLSHK.D		C[+57]	517.74	2	1034.47	1034.47	0	-0.6	123	Specific	544.95	421.1	421.1	4.18	303	>>sp|ALBU_BOVIN|(Common contaminant protein)	595	iq3253_zl_decorin_6azglc_itag.ScanId;v=1;d1=13341.13341.2	controllerType=0 controllerNumber=1 scan=13341	30.5111
10064:2	1	R.NEC[+57.021]FLSHK.D		C[+57]	517.74	2	1034.47	1034.47	0	-0.4	123	Specific	549.45	417.95	417.95	4.18	303	>>sp|ALBU_BOVIN|(Common contaminant protein)	595	iq3253_zl_decorin_6azglc_itag.ScanId;v=1;d1=12746.12746.2	controllerType=0 controllerNumber=1 scan=12746	29.6667
11263:2	1	R.NEC[+57.021]FLSHK.D		C[+57]	517.74	2	1034.47	1034.47	0	-0.5	123	Specific	553.24	388.8	388.8	4.01	303	>>sp|ALBU_BOVIN|(Common contaminant protein)	595	iq3253_zl_decorin_6azglc_itag.ScanId;v=1;d1=13981.13981.2	controllerType=0 controllerNumber=1 scan=13981	31.4558
10424:2	1	R.NEC[+57.021]FLSHK.D		C[+57]	517.739	2	1034.47	1034.47	0	-1	123	Specific	554.19	366.15	366.15	2.38	303	>>sp|ALBU_BOVIN|(Common contaminant protein)	595	iq3253_zl_decorin_6azglc_itag.ScanId;v=1;d1=13118.13118.2	controllerType=0 controllerNumber=1 scan=13118	30.1976
10388:2	1	R.NEC[+57.021]FLSHK.D		C[+57]	517.74	2	1034.47	1034.47	0	-0.4	123	Specific	562.68	464.41	464.41	3.99	303	>>sp|ALBU_BOVIN|(Common contaminant protein)	595	iq3253_zl_decorin_6azglc_itag.ScanId;v=1;d1=13081.13081.2	controllerType=0 controllerNumber=1 scan=13081	30.1437
09683:2	1	R.NEC[+57.021]FLSHK.D		C[+57]	517.74	2	1034.47	1034.47	0	0.1	123	Specific	568.5	522.89	522.89	4.37	303	>>sp|ALBU_BOVIN|(Common contaminant protein)	595	iq3253_zl_decorin_6azglc_itag.ScanId;v=1;d1=12353.12353.2	controllerType=0 controllerNumber=1 scan=12353	29.1115
09523:2	1	R.NEC[+57.021]FLSHK.D		C[+57]	517.74	2	1034.47	1034.47	0	-0.4	123	Specific	581.66	511.38	511.38	5.9	303	>>sp|ALBU_BOVIN|(Common contaminant protein)	595	iq3253_zl_decorin_6azglc_itag.ScanId;v=1;d1=12185.12185.2	controllerType=0 controllerNumber=1 scan=12185	28.8621
09847:2	1	R.NEC[+57.021]FLSHK.D		C[+57]	517.739	2	1034.47	1034.47	0	-0.9	123	Specific	601.5	522.64	522.64	6.31	303	>>sp|ALBU_BOVIN|(Common contaminant protein)	595	iq3253_zl_decorin_6azglc_itag.ScanId;v=1;d1=12523.12523.2	controllerType=0 controllerNumber=1 scan=12523	29.3561
09681:2	1	R.NEC[+57.021]FLSHK.D		C[+57]	517.74	2	1034.47	1034.47	0	0.1	123	Specific	632.75	539.33	539.33	6.31	303	>>sp|ALBU_BOVIN|(Common contaminant protein)	595	iq3253_zl_decorin_6azglc_itag.ScanId;v=1;d1=12351.12351.2	controllerType=0 controllerNumber=1 scan=12351	29.106
09520:2	1	R.NEC[+57.021]FLSHK.D		C[+57]	517.74	2	1034.47	1034.47	0	-0.4	123	Specific	635.68	540.14	540.14	6.65	303	>>sp|ALBU_BOVIN|(Common contaminant protein)	595	iq3253_zl_decorin_6azglc_itag.ScanId;v=1;d1=12182.12182.2	controllerType=0 controllerNumber=1 scan=12182	28.8587
09534:2	1	R.NEC[+57.021]FLSHK.D		C[+57]	517.74	2	1034.47	1034.47	0	-0.6	123	Specific	647.78	508.79	508.79	6.83	303	>>sp|ALBU_BOVIN|(Common contaminant protein)	595	iq3253_zl_decorin_6azglc_itag.ScanId;v=1;d1=12197.12197.2	controllerType=0 controllerNumber=1 scan=12197	28.88
13284:2	1	R.N[+0.984]EC[+57.021]FLSHK.D		C[+57], N[+1]	518.231	2	1035.46	1035.46	0	-0.6	123	Specific	531.29	342.69	342.69	2.44	303	>>sp|ALBU_BOVIN|(Common contaminant protein)	595	iq3253_zl_decorin_6azglc_itag.ScanId;v=1;d1=16065.16065.2	controllerType=0 controllerNumber=1 scan=16065	34.4307
15622:2	1	R.N[+0.984]EC[+57.021]FLSHK.D		C[+57], N[+1]	518.232	2	1035.46	1035.46	0	-0.2	123	Specific	590.36	376.02	376.02	4.37	303	>>sp|ALBU_BOVIN|(Common contaminant protein)	595	iq3253_zl_decorin_6azglc_itag.ScanId;v=1;d1=18489.18489.2	controllerType=0 controllerNumber=1 scan=18489	37.8737
13256:2	1	R.N[+0.984]EC[+57.021]FLSHK.D		C[+57], N[+1]	518.232	2	1035.46	1035.46	0	-0.5	123	Specific	612.35	414.28	414.28	6.48	303	>>sp|ALBU_BOVIN|(Common contaminant protein)	595	iq3253_zl_decorin_6azglc_itag.ScanId;v=1;d1=16036.16036.2	controllerType=0 controllerNumber=1 scan=16036	34.3906
13272:2	1	R.N[+0.984]EC[+57.021]FLSHK.D		C[+57], N[+1]	518.231	2	1035.46	1035.46	0	-0.6	123	Specific	644.66	401.52	401.52	6.31	303	>>sp|ALBU_BOVIN|(Common contaminant protein)	595	iq3253_zl_decorin_6azglc_itag.ScanId;v=1;d1=16053.16053.2	controllerType=0 controllerNumber=1 scan=16053	34.4144
15606:2	1	R.N[+0.984]EC[+57.021]FLSHK.D		C[+57], N[+1]	518.232	2	1035.46	1035.46	0	-0.2	123	Specific	657.77	433.7	433.7	7.9	303	>>sp|ALBU_BOVIN|(Common contaminant protein)	595	iq3253_zl_decorin_6azglc_itag.ScanId;v=1;d1=18473.18473.2	controllerType=0 controllerNumber=1 scan=18473	37.8538
15642:2	1	R.N[+0.984]EC[+57.021]FLSHK.D		C[+57], N[+1]	518.232	2	1035.46	1035.46	0	-0.5	123	Specific	671.81	432.36	432.36	7.9	303	>>sp|ALBU_BOVIN|(Common contaminant protein)	595	iq3253_zl_decorin_6azglc_itag.ScanId;v=1;d1=18510.18510.2	controllerType=0 controllerNumber=1 scan=18510	37.9029
20271:4	1	R.NEC[+57.021]FLSHKDDSPDLPK.L		C[+57]	476.223	4	1901.87	1901.87	0	-0.5	123	Specific	499.66	499.66	499.66	4.17	303	>>sp|ALBU_BOVIN|(Common contaminant protein)	595	iq3253_zl_decorin_6azglc_itag.ScanId;v=1;d1=23329.23329.4	controllerType=0 controllerNumber=1 scan=23329	44.9968
20068:4	1	R.NEC[+57.021]FLSHKDDSPDLPK.L		C[+57]	476.223	4	1901.87	1901.87	0	0.1	123	Specific	612.04	612.04	612.04	7.57	303	>>sp|ALBU_BOVIN|(Common contaminant protein)	595	iq3253_zl_decorin_6azglc_itag.ScanId;v=1;d1=23117.23117.4	controllerType=0 controllerNumber=1 scan=23117	44.6879
20044:4	1	R.NEC[+57.021]FLSHKDDSPDLPK.L		C[+57]	476.223	4	1901.87	1901.87	0	-0.2	123	Specific	622.17	622.17	622.17	7.57	303	>>sp|ALBU_BOVIN|(Common contaminant protein)	595	iq3253_zl_decorin_6azglc_itag.ScanId;v=1;d1=23092.23092.4	controllerType=0 controllerNumber=1 scan=23092	44.6509
20100:4	1	R.NEC[+57.021]FLSHKDDSPDLPK.L		C[+57]	476.223	4	1901.87	1901.87	0	-0.1	123	Specific	646.16	635.67	635.67	7.57	303	>>sp|ALBU_BOVIN|(Common contaminant protein)	595	iq3253_zl_decorin_6azglc_itag.ScanId;v=1;d1=23150.23150.4	controllerType=0 controllerNumber=1 scan=23150	44.7317
20363:3	1	R.NEC[+57.021]FLSHKDDSPDLPK.L		C[+57]	634.628	3	1901.87	1901.87	0	-0.3	123	Specific	734.04	599.82	599.82	8.71	303	>>sp|ALBU_BOVIN|(Common contaminant protein)	595	iq3253_zl_decorin_6azglc_itag.ScanId;v=1;d1=23425.23425.3	controllerType=0 controllerNumber=1 scan=23425	45.1347
20201:3	1	R.NEC[+57.021]FLSHKDDSPDLPK.L		C[+57]	634.628	3	1901.87	1901.87	0	-0.5	123	Specific	747.31	647.11	647.11	9.19	303	>>sp|ALBU_BOVIN|(Common contaminant protein)	595	iq3253_zl_decorin_6azglc_itag.ScanId;v=1;d1=23256.23256.3	controllerType=0 controllerNumber=1 scan=23256	44.8944
20048:3	1	R.NEC[+57.021]FLSHKDDSPDLPK.L		C[+57]	634.628	3	1901.87	1901.87	0	-0.1	123	Specific	768.24	669.46	669.46	9.35	303	>>sp|ALBU_BOVIN|(Common contaminant protein)	595	iq3253_zl_decorin_6azglc_itag.ScanId;v=1;d1=23096.23096.3	controllerType=0 controllerNumber=1 scan=23096	44.6569
20362:3	1	R.NEC[+57.021]FLSHKDDSPDLPK.L		C[+57]	634.628	3	1901.87	1901.87	0	-0.3	123	Specific	790.23	628.42	628.42	10.19	303	>>sp|ALBU_BOVIN|(Common contaminant protein)	595	iq3253_zl_decorin_6azglc_itag.ScanId;v=1;d1=23424.23424.3	controllerType=0 controllerNumber=1 scan=23424	45.1336
20033:3	1	R.NEC[+57.021]FLSHKDDSPDLPK.L		C[+57]	634.628	3	1901.87	1901.87	0	-0.1	123	Specific	795.61	661.88	661.88	9.71	303	>>sp|ALBU_BOVIN|(Common contaminant protein)	595	iq3253_zl_decorin_6azglc_itag.ScanId;v=1;d1=23081.23081.3	controllerType=0 controllerNumber=1 scan=23081	44.638
20199:3	1	R.NEC[+57.021]FLSHKDDSPDLPK.L		C[+57]	634.628	3	1901.87	1901.87	0	-0.5	123	Specific	805.19	674.99	674.99	11.19	303	>>sp|ALBU_BOVIN|(Common contaminant protein)	595	iq3253_zl_decorin_6azglc_itag.ScanId;v=1;d1=23254.23254.3	controllerType=0 controllerNumber=1 scan=23254	44.8921
20066:3	1	R.NEC[+57.021]FLSHKDDSPDLPK.L		C[+57]	634.628	3	1901.87	1901.87	0	0	123	Specific	813.82	701.3	701.3	11.19	303	>>sp|ALBU_BOVIN|(Common contaminant protein)	595	iq3253_zl_decorin_6azglc_itag.ScanId;v=1;d1=23115.23115.3	controllerType=0 controllerNumber=1 scan=23115	44.6856
20378:3	1	R.NEC[+57.021]FLSHKDDSPDLPK.L		C[+57]	634.628	3	1901.87	1901.87	0	-0.4	123	Specific	833.02	685.39	685.39	10.71	303	>>sp|ALBU_BOVIN|(Common contaminant protein)	595	iq3253_zl_decorin_6azglc_itag.ScanId;v=1;d1=23441.23441.3	controllerType=0 controllerNumber=1 scan=23441	45.1582
20174:2	1	R.NEC[+57.021]FLSHKDDSPDLPK.L		C[+57]	951.439	2	1901.87	1901.87	0	0.6	123	Specific	874.92	791.79	791.79	11.92	303	>>sp|ALBU_BOVIN|(Common contaminant protein)	595	iq3253_zl_decorin_6azglc_itag.ScanId;v=1;d1=23227.23227.2	controllerType=0 controllerNumber=1 scan=23227	44.8477
24189:3	1	R.N[+0.984]EC[+57.021]FLSHKDDSPDLPK.L		C[+57], N[+1]	634.956	3	1902.85	1902.85	0	-0.4	123	Specific	382.42	340.42	340.42	2.02	303	>>sp|ALBU_BOVIN|(Common contaminant protein)	595	iq3253_zl_decorin_6azglc_itag.ScanId;v=1;d1=27376.27376.3	controllerType=0 controllerNumber=1 scan=27376	50.8191
20249:4	1	R.N[+0.984]EC[+57.021]FLSHKDDSPDLPK.L		C[+57], N[+1]	476.473	4	1902.87	1902.85	0	8.8	123	Specific	431.11	431.11	431.11	2.09	303	>>sp|ALBU_BOVIN|(Common contaminant protein)	595	iq3253_zl_decorin_6azglc_itag.ScanId;v=1;d1=23306.23306.4	controllerType=0 controllerNumber=1 scan=23306	44.965
24173:3	1	R.N[+0.984]EC[+57.021]FLSHKDDSPDLPK.L		C[+57], N[+1]	634.956	3	1902.85	1902.85	0	-0.4	123	Specific	445.49	410.77	410.77	3.31	303	>>sp|ALBU_BOVIN|(Common contaminant protein)	595	iq3253_zl_decorin_6azglc_itag.ScanId;v=1;d1=27360.27360.3	controllerType=0 controllerNumber=1 scan=27360	50.7974
20237:4	1	R.N[+0.984]EC[+57.021]FLSHKDDSPDLPK.L		C[+57], N[+1]	476.473	4	1902.87	1902.85	0	8.8	123	Specific	458.61	458.61	458.61	2.34	303	>>sp|ALBU_BOVIN|(Common contaminant protein)	595	iq3253_zl_decorin_6azglc_itag.ScanId;v=1;d1=23294.23294.4	controllerType=0 controllerNumber=1 scan=23294	44.9459
25523:3	1	R.N[+0.984]EC[+57.021]FLSHKDDSPDLPK.L		C[+57], N[+1]	634.956	3	1902.85	1902.85	0	-0.1	123	Specific	819.53	712.91	712.91	10.71	303	>>sp|ALBU_BOVIN|(Common contaminant protein)	595	iq3253_zl_decorin_6azglc_itag.ScanId;v=1;d1=28753.28753.3	controllerType=0 controllerNumber=1 scan=28753	52.7674
25492:3	1	R.N[+0.984]EC[+57.021]FLSHKDDSPDLPK.L		C[+57], N[+1]	634.956	3	1902.85	1902.85	0	-0.4	123	Specific	856.19	722.07	722.07	12.19	303	>>sp|ALBU_BOVIN|(Common contaminant protein)	595	iq3253_zl_decorin_6azglc_itag.ScanId;v=1;d1=28721.28721.3	controllerType=0 controllerNumber=1 scan=28721	52.7208
25517:3	1	R.N[+0.984]EC[+57.021]FLSHKDDSPDLPK.L		C[+57], N[+1]	634.956	3	1902.85	1902.85	0	-0.1	123	Specific	861.97	763.45	763.45	12.19	303	>>sp|ALBU_BOVIN|(Common contaminant protein)	595	iq3253_zl_decorin_6azglc_itag.ScanId;v=1;d1=28747.28747.3	controllerType=0 controllerNumber=1 scan=28747	52.7566
09297:2	1	N.EC[+57.021]FLSHK.D		C[+57]	460.718	2	920.429	920.429	0	-0.4	124	NRagged	199.25	170.12	170.12	0.34	303	>>sp|ALBU_BOVIN|(Common contaminant protein)	595	iq3253_zl_decorin_6azglc_itag.ScanId;v=1;d1=11952.11952.2	controllerType=0 controllerNumber=1 scan=11952	28.5403
09280:2	1	N.EC[+57.021]FLSHK.D		C[+57]	460.718	2	920.429	920.429	0	-0.4	124	NRagged	452.16	346.16	346.16	1.76	303	>>sp|ALBU_BOVIN|(Common contaminant protein)	595	iq3253_zl_decorin_6azglc_itag.ScanId;v=1;d1=11935.11935.2	controllerType=0 controllerNumber=1 scan=11935	28.5192
09332:2	1	N.EC[+57.021]FLSHK.D		C[+57]	460.718	2	920.429	920.429	0	-0.1	124	NRagged	517.24	403.53	403.53	3.1	303	>>sp|ALBU_BOVIN|(Common contaminant protein)	595	iq3253_zl_decorin_6azglc_itag.ScanId;v=1;d1=11988.11988.2	controllerType=0 controllerNumber=1 scan=11988	28.5896
09338:2	1	N.EC[+57.021]FLSHK.D		C[+57]	460.718	2	920.429	920.429	0	-0.2	124	NRagged	531.88	420.9	420.9	3.23	303	>>sp|ALBU_BOVIN|(Common contaminant protein)	595	iq3253_zl_decorin_6azglc_itag.ScanId;v=1;d1=11995.11995.2	controllerType=0 controllerNumber=1 scan=11995	28.6033
09302:2	1	N.EC[+57.021]FLSHK.D		C[+57]	460.718	2	920.429	920.429	0	-0.1	124	NRagged	543.69	424.05	424.05	3.26	303	>>sp|ALBU_BOVIN|(Common contaminant protein)	595	iq3253_zl_decorin_6azglc_itag.ScanId;v=1;d1=11958.11958.2	controllerType=0 controllerNumber=1 scan=11958	28.5515
20275:3	1	N.EC[+57.021]FLSHKDDSPDLPK.L		C[+57]	596.613	3	1787.83	1787.83	0	-0.8	124	NRagged	632.36	624.82	624.82	5.67	303	>>sp|ALBU_BOVIN|(Common contaminant protein)	595	iq3253_zl_decorin_6azglc_itag.ScanId;v=1;d1=23333.23333.3	controllerType=0 controllerNumber=1 scan=23333	45.0052
20292:3	1	N.EC[+57.021]FLSHKDDSPDLPK.L		C[+57]	596.614	3	1787.83	1787.83	0	-0.6	124	NRagged	667.48	652.45	652.45	6.6	303	>>sp|ALBU_BOVIN|(Common contaminant protein)	595	iq3253_zl_decorin_6azglc_itag.ScanId;v=1;d1=23351.23351.3	controllerType=0 controllerNumber=1 scan=23351	45.0301
20255:3	1	N.EC[+57.021]FLSHKDDSPDLPK.L		C[+57]	596.614	3	1787.83	1787.83	0	-0.4	124	NRagged	670.55	638.44	638.44	6.86	303	>>sp|ALBU_BOVIN|(Common contaminant protein)	595	iq3253_zl_decorin_6azglc_itag.ScanId;v=1;d1=23312.23312.3	controllerType=0 controllerNumber=1 scan=23312	44.9723
08176:2	1	F.LSHKDDSPDLPK.L			676.346	2	1351.68	1351.69	0	-0.5	127	NRagged	361.97	250.15	250.15	1.43	303	>>sp|ALBU_BOVIN|(Common contaminant protein)	595	iq3253_zl_decorin_6azglc_itag.ScanId;v=1;d1=10798.10798.2	controllerType=0 controllerNumber=1 scan=10798	26.8828
08155:2	1	F.LSHKDDSPDLPK.L			676.346	2	1351.68	1351.69	0	-0.4	127	NRagged	531.3	387.51	387.51	2.28	303	>>sp|ALBU_BOVIN|(Common contaminant protein)	595	iq3253_zl_decorin_6azglc_itag.ScanId;v=1;d1=10776.10776.2	controllerType=0 controllerNumber=1 scan=10776	26.8503
08163:3	1	F.LSHKDDSPDLPK.L			451.233	3	1351.69	1351.69	0	0.2	127	NRagged	565.16	468.22	468.22	4.41	303	>>sp|ALBU_BOVIN|(Common contaminant protein)	595	iq3253_zl_decorin_6azglc_itag.ScanId;v=1;d1=10785.10785.3	controllerType=0 controllerNumber=1 scan=10785	26.8652
08038:3	1	F.LSHKDDSPDLPK.L			451.233	3	1351.68	1351.69	0	-0.2	127	NRagged	611.79	502.26	502.26	6.52	303	>>sp|ALBU_BOVIN|(Common contaminant protein)	595	iq3253_zl_decorin_6azglc_itag.ScanId;v=1;d1=10656.10656.2	controllerType=0 controllerNumber=1 scan=10656	26.6813
08115:2	1	F.LSHKDDSPDLPK.L			676.346	2	1351.68	1351.69	0	-0.5	127	NRagged	641.12	428.99	428.99	5.5	303	>>sp|ALBU_BOVIN|(Common contaminant protein)	595	iq3253_zl_decorin_6azglc_itag.ScanId;v=1;d1=10735.10735.2	controllerType=0 controllerNumber=1 scan=10735	26.791
08128:3	1	F.LSHKDDSPDLPK.L			451.233	3	1351.68	1351.69	0	-0.2	127	NRagged	698.15	596.27	596.27	7.52	303	>>sp|ALBU_BOVIN|(Common contaminant protein)	595	iq3253_zl_decorin_6azglc_itag.ScanId;v=1;d1=10749.10749.3	controllerType=0 controllerNumber=1 scan=10749	26.8147
08092:3	1	F.LSHKDDSPDLPK.L			451.233	3	1351.68	1351.69	0	-0.9	127	NRagged	747.52	620.66	620.66	8.52	303	>>sp|ALBU_BOVIN|(Common contaminant protein)	595	iq3253_zl_decorin_6azglc_itag.ScanId;v=1;d1=10712.10712.3	controllerType=0 controllerNumber=1 scan=10712	26.7607
06259:2	1	L.SHKDDSPDLPK.L			619.804	2	1238.6	1238.6	0	0.5	128	NRagged	671.13	465.37	465.37	6.78	303	>>sp|ALBU_BOVIN|(Common contaminant protein)	595	iq3253_zl_decorin_6azglc_itag.ScanId;v=1;d1=8817.8817.2	controllerType=0 controllerNumber=1 scan=8817	24.0359
06232:3	1	L.SHKDDSPDLPK.L			413.539	3	1238.6	1238.6	0	0.2	128	NRagged	734.4	638.09	638.09	8.52	303	>>sp|ALBU_BOVIN|(Common contaminant protein)	595	iq3253_zl_decorin_6azglc_itag.ScanId;v=1;d1=8790.8790.3	controllerType=0 controllerNumber=1 scan=8790	24.0022
06214:3	1	L.SHKDDSPDLPK.L			413.538	3	1238.6	1238.6	0	-0.4	128	NRagged	739.95	604.98	604.98	8.52	303	>>sp|ALBU_BOVIN|(Common contaminant protein)	595	iq3253_zl_decorin_6azglc_itag.ScanId;v=1;d1=8771.8771.3	controllerType=0 controllerNumber=1 scan=8771	23.9732
06268:3	1	L.SHKDDSPDLPK.L			413.538	3	1238.6	1238.6	0	-0.1	128	NRagged	741.29	644.84	644.84	8.52	303	>>sp|ALBU_BOVIN|(Common contaminant protein)	595	iq3253_zl_decorin_6azglc_itag.ScanId;v=1;d1=8827.8827.3	controllerType=0 controllerNumber=1 scan=8827	24.0525
06272:2	1	L.SHKDDSPDLPK.L			619.804	2	1238.6	1238.6	0	-0.4	128	NRagged	765.87	631.04	631.04	9.08	303	>>sp|ALBU_BOVIN|(Common contaminant protein)	595	iq3253_zl_decorin_6azglc_itag.ScanId;v=1;d1=8831.8831.2	controllerType=0 controllerNumber=1 scan=8831	24.0581
06243:2	1	L.SHKDDSPDLPK.L			619.804	2	1238.6	1238.6	0	0.5	128	NRagged	767.48	621.11	621.11	8.78	303	>>sp|ALBU_BOVIN|(Common contaminant protein)	595	iq3253_zl_decorin_6azglc_itag.ScanId;v=1;d1=8801.8801.2	controllerType=0 controllerNumber=1 scan=8801	24.0158
06594:3	1	S.HKDDSPDLPK.L			384.528	3	1151.57	1151.57	0	-0.9	129	NRagged	311.24	311.24	311.24	1.72	303	>>sp|ALBU_BOVIN|(Common contaminant protein)	595	iq3253_zl_decorin_6azglc_itag.ScanId;v=1;d1=9163.9163.3	controllerType=0 controllerNumber=1 scan=9163	24.5393
06630:3	1	S.HKDDSPDLPK.L			384.528	3	1151.57	1151.57	0	-0.6	129	NRagged	326.48	326.48	326.48	1.74	303	>>sp|ALBU_BOVIN|(Common contaminant protein)	595	iq3253_zl_decorin_6azglc_itag.ScanId;v=1;d1=9200.9200.3	controllerType=0 controllerNumber=1 scan=9200	24.5931
06564:3	1	S.HKDDSPDLPK.L			384.528	3	1151.57	1151.57	0	-0.8	129	NRagged	365.59	365.59	365.59	1.91	303	>>sp|ALBU_BOVIN|(Common contaminant protein)	595	iq3253_zl_decorin_6azglc_itag.ScanId;v=1;d1=9132.9132.3	controllerType=0 controllerNumber=1 scan=9132	24.4937
06358:3	1	S.HKDDSPDLPK.L			384.528	3	1151.57	1151.57	0	-0.5	129	NRagged	458.76	458.76	458.76	3.42	303	>>sp|ALBU_BOVIN|(Common contaminant protein)	595	iq3253_zl_decorin_6azglc_itag.ScanId;v=1;d1=8920.8920.3	controllerType=0 controllerNumber=1 scan=8920	24.1845
06157:3	1	S.HKDDSPDLPK.L			384.528	3	1151.57	1151.57	0	-0.8	129	NRagged	512.31	462.2	462.2	3.06	303	>>sp|ALBU_BOVIN|(Common contaminant protein)	595	iq3253_zl_decorin_6azglc_itag.ScanId;v=1;d1=8712.8712.3	controllerType=0 controllerNumber=1 scan=8712	23.8859
06377:3	1	S.HKDDSPDLPK.L			384.528	3	1151.57	1151.57	0	-0.3	129	NRagged	546.97	456.14	456.14	3.81	303	>>sp|ALBU_BOVIN|(Common contaminant protein)	595	iq3253_zl_decorin_6azglc_itag.ScanId;v=1;d1=8940.8940.3	controllerType=0 controllerNumber=1 scan=8940	24.2133
06347:3	1	S.HKDDSPDLPK.L			384.528	3	1151.57	1151.57	0	-0.5	129	NRagged	550.56	471.01	471.01	3.81	303	>>sp|ALBU_BOVIN|(Common contaminant protein)	595	iq3253_zl_decorin_6azglc_itag.ScanId;v=1;d1=8909.8909.3	controllerType=0 controllerNumber=1 scan=8909	24.1715
06418:2	1	S.HKDDSPDLPK.L			576.288	2	1151.57	1151.57	0	-0.6	129	NRagged	586.92	377.89	377.89	2.6	303	>>sp|ALBU_BOVIN|(Common contaminant protein)	595	iq3253_zl_decorin_6azglc_itag.ScanId;v=1;d1=8982.8982.2	controllerType=0 controllerNumber=1 scan=8982	24.2733
06387:2	1	S.HKDDSPDLPK.L			576.288	2	1151.57	1151.57	0	-0.1	129	NRagged	587.91	386.47	386.47	4.08	303	>>sp|ALBU_BOVIN|(Common contaminant protein)	595	iq3253_zl_decorin_6azglc_itag.ScanId;v=1;d1=8950.8950.2	controllerType=0 controllerNumber=1 scan=8950	24.2283
06196:3	1	S.HKDDSPDLPK.L			384.528	3	1151.57	1151.57	0	-0.3	129	NRagged	590.88	484.47	484.47	5.28	303	>>sp|ALBU_BOVIN|(Common contaminant protein)	595	iq3253_zl_decorin_6azglc_itag.ScanId;v=1;d1=8753.8753.3	controllerType=0 controllerNumber=1 scan=8753	23.9501
06179:3	1	S.HKDDSPDLPK.L			384.528	3	1151.57	1151.57	0	-0.3	129	NRagged	599.88	475.05	475.05	4.45	303	>>sp|ALBU_BOVIN|(Common contaminant protein)	595	iq3253_zl_decorin_6azglc_itag.ScanId;v=1;d1=8735.8735.3	controllerType=0 controllerNumber=1 scan=8735	23.9224
06378:2	1	S.HKDDSPDLPK.L			576.288	2	1151.57	1151.57	0	-0.1	129	NRagged	626.24	426.05	426.05	4.83	303	>>sp|ALBU_BOVIN|(Common contaminant protein)	595	iq3253_zl_decorin_6azglc_itag.ScanId;v=1;d1=8941.8941.2	controllerType=0 controllerNumber=1 scan=8941	24.2176
06192:2	1	S.HKDDSPDLPK.L			576.288	2	1151.57	1151.57	0	-0.1	129	NRagged	641.46	444.79	444.79	5.26	303	>>sp|ALBU_BOVIN|(Common contaminant protein)	595	iq3253_zl_decorin_6azglc_itag.ScanId;v=1;d1=8748.8748.2	controllerType=0 controllerNumber=1 scan=8748	23.9393
06200:2	1	S.HKDDSPDLPK.L			576.288	2	1151.57	1151.57	0	-0.2	129	NRagged	663.4	463.62	463.62	6.26	303	>>sp|ALBU_BOVIN|(Common contaminant protein)	595	iq3253_zl_decorin_6azglc_itag.ScanId;v=1;d1=8757.8757.2	controllerType=0 controllerNumber=1 scan=8757	23.955
06230:2	1	S.HKDDSPDLPK.L			576.288	2	1151.57	1151.57	0	0.3	129	NRagged	684.9	473.52	473.52	5.83	303	>>sp|ALBU_BOVIN|(Common contaminant protein)	595	iq3253_zl_decorin_6azglc_itag.ScanId;v=1;d1=8788.8788.2	controllerType=0 controllerNumber=1 scan=8788	24
08819:2	1	H.KDDSPDLPK.L			507.758	2	1014.51	1014.51	0	-0.8	130	NRagged	312.01	180.69	180.69	1.14	303	>>sp|ALBU_BOVIN|(Common contaminant protein)	595	iq3253_zl_decorin_6azglc_itag.ScanId;v=1;d1=11460.11460.2	controllerType=0 controllerNumber=1 scan=11460	27.8424
08633:2	1	H.KDDSPDLPK.L			507.759	2	1014.51	1014.51	0	0.2	130	NRagged	601.08	314.86	314.86	4.69	303	>>sp|ALBU_BOVIN|(Common contaminant protein)	595	iq3253_zl_decorin_6azglc_itag.ScanId;v=1;d1=11268.11268.2	controllerType=0 controllerNumber=1 scan=11268	27.5559
08584:2	1	H.KDDSPDLPK.L			507.759	2	1014.51	1014.51	0	-0.1	130	NRagged	621.82	319.93	319.93	4.53	303	>>sp|ALBU_BOVIN|(Common contaminant protein)	595	iq3253_zl_decorin_6azglc_itag.ScanId;v=1;d1=11218.11218.2	controllerType=0 controllerNumber=1 scan=11218	27.4824
08616:2	1	H.KDDSPDLPK.L			507.759	2	1014.51	1014.51	0	0.2	130	NRagged	632.59	306.42	306.42	4.94	303	>>sp|ALBU_BOVIN|(Common contaminant protein)	595	iq3253_zl_decorin_6azglc_itag.ScanId;v=1;d1=11251.11251.2	controllerType=0 controllerNumber=1 scan=11251	27.5317
15883:2	1	K.DDSPDLPK.L			443.711	2	886.415	886.415	0	0.3	131	Specific	152.69	152.69	152.69	0.48	303	>>sp|ALBU_BOVIN|(Common contaminant protein)	595	iq3253_zl_decorin_6azglc_itag.ScanId;v=1;d1=18758.18758.2	controllerType=0 controllerNumber=1 scan=18758	38.2475
15368:2	1	K.DDSPDLPK.L			443.712	2	886.416	886.415	0	0.4	131	Specific	207.14	207.14	207.14	1.61	303	>>sp|ALBU_BOVIN|(Common contaminant protein)	595	iq3253_zl_decorin_6azglc_itag.ScanId;v=1;d1=18227.18227.2	controllerType=0 controllerNumber=1 scan=18227	37.5204
15696:2	1	K.DDSPDLPK.L			443.711	2	886.415	886.415	0	0.2	131	Specific	232.7	232.7	232.7	1.66	303	>>sp|ALBU_BOVIN|(Common contaminant protein)	595	iq3253_zl_decorin_6azglc_itag.ScanId;v=1;d1=18566.18566.2	controllerType=0 controllerNumber=1 scan=18566	37.9829
15533:2	1	K.DDSPDLPK.L			443.711	2	886.415	886.415	0	-0.2	131	Specific	307.65	243.74	243.74	2.24	303	>>sp|ALBU_BOVIN|(Common contaminant protein)	595	iq3253_zl_decorin_6azglc_itag.ScanId;v=1;d1=18398.18398.2	controllerType=0 controllerNumber=1 scan=18398	37.7534
15176:2	1	K.DDSPDLPK.L			443.711	2	886.415	886.415	0	-0.1	131	Specific	450.29	287.95	287.95	3.3	303	>>sp|ALBU_BOVIN|(Common contaminant protein)	595	iq3253_zl_decorin_6azglc_itag.ScanId;v=1;d1=18029.18029.2	controllerType=0 controllerNumber=1 scan=18029	37.2424
15352:2	1	K.DDSPDLPK.L			443.712	2	886.416	886.415	0	0.4	131	Specific	464.35	313.22	313.22	4.29	303	>>sp|ALBU_BOVIN|(Common contaminant protein)	595	iq3253_zl_decorin_6azglc_itag.ScanId;v=1;d1=18211.18211.2	controllerType=0 controllerNumber=1 scan=18211	37.4989
15878:2	1	K.DDSPDLPK.L			443.711	2	886.415	886.415	0	0.3	131	Specific	469.47	318.03	318.03	3.64	303	>>sp|ALBU_BOVIN|(Common contaminant protein)	595	iq3253_zl_decorin_6azglc_itag.ScanId;v=1;d1=18753.18753.2	controllerType=0 controllerNumber=1 scan=18753	38.2403
15914:2	1	K.DDSPDLPK.L			443.711	2	886.414	886.415	0	-0.8	131	Specific	473.2	377.48	377.48	4.25	303	>>sp|ALBU_BOVIN|(Common contaminant protein)	595	iq3253_zl_decorin_6azglc_itag.ScanId;v=1;d1=18790.18790.2	controllerType=0 controllerNumber=1 scan=18790	38.2905
15144:2	1	K.DDSPDLPK.L			443.711	2	886.415	886.415	0	-0.3	131	Specific	500.9	333.79	333.79	2.93	303	>>sp|ALBU_BOVIN|(Common contaminant protein)	595	iq3253_zl_decorin_6azglc_itag.ScanId;v=1;d1=17996.17996.2	controllerType=0 controllerNumber=1 scan=17996	37.197
15528:2	1	K.DDSPDLPK.L			443.711	2	886.415	886.415	0	-0.2	131	Specific	512.11	322.14	322.14	4.16	303	>>sp|ALBU_BOVIN|(Common contaminant protein)	595	iq3253_zl_decorin_6azglc_itag.ScanId;v=1;d1=18393.18393.2	controllerType=0 controllerNumber=1 scan=18393	37.7475
15348:2	1	K.DDSPDLPK.L			443.712	2	886.416	886.415	0	0.4	131	Specific	520.12	326.33	326.33	4.46	303	>>sp|ALBU_BOVIN|(Common contaminant protein)	595	iq3253_zl_decorin_6azglc_itag.ScanId;v=1;d1=18207.18207.2	controllerType=0 controllerNumber=1 scan=18207	37.491
15164:2	1	K.DDSPDLPK.L			443.711	2	886.415	886.415	0	-0.1	131	Specific	542.61	334.45	334.45	3.48	303	>>sp|ALBU_BOVIN|(Common contaminant protein)	595	iq3253_zl_decorin_6azglc_itag.ScanId;v=1;d1=18017.18017.2	controllerType=0 controllerNumber=1 scan=18017	37.2276
15694:2	1	K.DDSPDLPK.L			443.711	2	886.415	886.415	0	0.2	131	Specific	545.23	358.64	358.64	3.85	303	>>sp|ALBU_BOVIN|(Common contaminant protein)	595	iq3253_zl_decorin_6azglc_itag.ScanId;v=1;d1=18564.18564.2	controllerType=0 controllerNumber=1 scan=18564	37.9769
23156:3	1	P.KLKPDPNTLC[+57.021]DEFK.A		C[+57]	568.959	3	1704.86	1704.86	0	-0.3	138	NRagged	330.74	330.74	330.74	1.71	303	>>sp|ALBU_BOVIN|(Common contaminant protein)	595	iq3253_zl_decorin_6azglc_itag.ScanId;v=1;d1=26309.26309.3	controllerType=0 controllerNumber=1 scan=26309	49.2838
22855:3	1	P.KLKPDPNTLC[+57.021]DEFK.A		C[+57]	568.959	3	1704.86	1704.86	0	-0.5	138	NRagged	600.4	560.44	560.44	7.12	303	>>sp|ALBU_BOVIN|(Common contaminant protein)	595	iq3253_zl_decorin_6azglc_itag.ScanId;v=1;d1=25999.25999.3	controllerType=0 controllerNumber=1 scan=25999	48.8428
22889:3	1	P.KLKPDPNTLC[+57.021]DEFK.A		C[+57]	568.959	3	1704.86	1704.86	0	-0.8	138	NRagged	637.69	586.08	586.08	7.12	303	>>sp|ALBU_BOVIN|(Common contaminant protein)	595	iq3253_zl_decorin_6azglc_itag.ScanId;v=1;d1=26034.26034.3	controllerType=0 controllerNumber=1 scan=26034	48.8913
22918:3	1	P.KLKPDPNTLC[+57.021]DEFK.A		C[+57]	568.959	3	1704.86	1704.86	0	-0.7	138	NRagged	655.12	591.65	591.65	8.12	303	>>sp|ALBU_BOVIN|(Common contaminant protein)	595	iq3253_zl_decorin_6azglc_itag.ScanId;v=1;d1=26064.26064.3	controllerType=0 controllerNumber=1 scan=26064	48.9341
22984:3	1	P.KLKPDPNTLC[+57.021]DEFK.A		C[+57]	568.959	3	1704.86	1704.86	0	-0.1	138	NRagged	685.59	596.79	596.79	8.12	303	>>sp|ALBU_BOVIN|(Common contaminant protein)	595	iq3253_zl_decorin_6azglc_itag.ScanId;v=1;d1=26132.26132.3	controllerType=0 controllerNumber=1 scan=26132	49.0294
04788:2	1	K.LKPDPN.T			342.19	2	683.372	683.372	0	-0.5	139	CRagged	43.4	43.4	43.4	0.08	303	>>sp|ALBU_BOVIN|(Common contaminant protein)	595	iq3253_zl_decorin_6azglc_itag.ScanId;v=1;d1=7298.7298.2	controllerType=0 controllerNumber=1 scan=7298	21.8018
04773:2	1	K.LKPDPN.T			342.19	2	683.372	683.372	0	-0.5	139	CRagged	245.52	245.52	245.52	1.7	303	>>sp|ALBU_BOVIN|(Common contaminant protein)	595	iq3253_zl_decorin_6azglc_itag.ScanId;v=1;d1=7283.7283.2	controllerType=0 controllerNumber=1 scan=7283	21.7815
04733:1	1	K.LKPDPN.T			683.372	1	683.372	683.372	0	0.2	139	CRagged	257.47	228.85	228.85	1.71	303	>>sp|ALBU_BOVIN|(Common contaminant protein)	595	iq3253_zl_decorin_6azglc_itag.ScanId;v=1;d1=7241.7241.2	controllerType=0 controllerNumber=1 scan=7241	21.7125
04771:2	1	K.LKPDPN.T			342.19	2	683.372	683.372	0	-0.5	139	CRagged	268.99	268.99	268.99	1.71	303	>>sp|ALBU_BOVIN|(Common contaminant protein)	595	iq3253_zl_decorin_6azglc_itag.ScanId;v=1;d1=7281.7281.2	controllerType=0 controllerNumber=1 scan=7281	21.7756
17511:2	1	K.LKPDPNTL.C			449.256	2	897.504	897.504	0	0.1	139	CRagged	61.33	6.76	6.76	0.08	303	>>sp|ALBU_BOVIN|(Common contaminant protein)	595	iq3253_zl_decorin_6azglc_itag.ScanId;v=1;d1=20444.20444.2	controllerType=0 controllerNumber=1 scan=20444	40.7051
17482:2	1	K.LKPDPNTL.C			449.255	2	897.503	897.504	0	-1.1	139	CRagged	229.08	188.46	188.46	1.56	303	>>sp|ALBU_BOVIN|(Common contaminant protein)	595	iq3253_zl_decorin_6azglc_itag.ScanId;v=1;d1=20414.20414.2	controllerType=0 controllerNumber=1 scan=20414	40.6629
35831:2	1	K.LKPDPNTLC[+57.021]DEF.K		C[+57]	724.84	2	1448.67	1448.67	0	-0.4	139	CRagged	406.21	358.52	358.52	2.25	303	>>sp|ALBU_BOVIN|(Common contaminant protein)	595	iq3253_zl_decorin_6azglc_itag.ScanId;v=1;d1=39420.39420.2	controllerType=0 controllerNumber=1 scan=39420	68.2442
28443:3	1	K.LKPDPNTLC[+57.021]DEFK.A		C[+57]	526.261	3	1576.77	1576.77	0	-0.3	139	Specific	118.44	118.44	118.44	0.91	303	>>sp|ALBU_BOVIN|(Common contaminant protein)	595	iq3253_zl_decorin_6azglc_itag.ScanId;v=1;d1=31784.31784.3	controllerType=0 controllerNumber=1 scan=31784	57.1413
28611:3	1	K.LKPDPNTLC[+57.021]DEFK.A		C[+57]	526.261	3	1576.77	1576.77	0	-0.2	139	Specific	125.72	125.72	125.72	1.16	303	>>sp|ALBU_BOVIN|(Common contaminant protein)	595	iq3253_zl_decorin_6azglc_itag.ScanId;v=1;d1=31959.31959.3	controllerType=0 controllerNumber=1 scan=31959	57.3953
32903:3	1	K.LKPDPNTLC[+57.021]DEFK.A		C[+57]	526.261	3	1576.77	1576.77	0	0.3	139	Specific	192.69	192.69	192.69	1.11	303	>>sp|ALBU_BOVIN|(Common contaminant protein)	595	iq3253_zl_decorin_6azglc_itag.ScanId;v=1;d1=36391.36391.3	controllerType=0 controllerNumber=1 scan=36391	63.839
31092:3	1	K.LKPDPNTLC[+57.021]DEFK.A		C[+57]	526.261	3	1576.77	1576.77	0	0.4	139	Specific	258.7	258.7	258.7	1.75	303	>>sp|ALBU_BOVIN|(Common contaminant protein)	595	iq3253_zl_decorin_6azglc_itag.ScanId;v=1;d1=34515.34515.2	controllerType=0 controllerNumber=1 scan=34515	61.0763
28626:2	1	K.LKPDPNTLC[+57.021]DEFK.A		C[+57]	788.887	2	1576.77	1576.77	0	-0.1	139	Specific	305.5	305.5	305.5	3.17	303	>>sp|ALBU_BOVIN|(Common contaminant protein)	595	iq3253_zl_decorin_6azglc_itag.ScanId;v=1;d1=31975.31975.2	controllerType=0 controllerNumber=1 scan=31975	57.4182
24690:3	1	K.LKPDPNTLC[+57.021]DEFK.A		C[+57]	526.26	3	1576.77	1576.77	0	-1.2	139	Specific	355.73	355.73	355.73	2.32	303	>>sp|ALBU_BOVIN|(Common contaminant protein)	595	iq3253_zl_decorin_6azglc_itag.ScanId;v=1;d1=27893.27893.3	controllerType=0 controllerNumber=1 scan=27893	51.5626
27591:3	1	K.LKPDPNTLC[+57.021]DEFK.A		C[+57]	526.261	3	1576.77	1576.77	0	0.2	139	Specific	380.22	380.22	380.22	4.55	303	>>sp|ALBU_BOVIN|(Common contaminant protein)	595	iq3253_zl_decorin_6azglc_itag.ScanId;v=1;d1=30906.30906.3	controllerType=0 controllerNumber=1 scan=30906	55.892
28468:2	1	K.LKPDPNTLC[+57.021]DEFK.A		C[+57]	788.887	2	1576.77	1576.77	0	-0.6	139	Specific	394	394	394	5.01	303	>>sp|ALBU_BOVIN|(Common contaminant protein)	595	iq3253_zl_decorin_6azglc_itag.ScanId;v=1;d1=31810.31810.2	controllerType=0 controllerNumber=1 scan=31810	57.1793
28793:2	1	K.LKPDPNTLC[+57.021]DEFK.A		C[+57]	788.888	2	1576.77	1576.77	0	0	139	Specific	395.41	395.41	395.41	5.01	303	>>sp|ALBU_BOVIN|(Common contaminant protein)	595	iq3253_zl_decorin_6azglc_itag.ScanId;v=1;d1=32149.32149.2	controllerType=0 controllerNumber=1 scan=32149	57.6719
30197:3	1	K.LKPDPNTLC[+57.021]DEFK.A		C[+57]	526.261	3	1576.77	1576.77	0	-0.3	139	Specific	413.49	413.49	413.49	5.19	303	>>sp|ALBU_BOVIN|(Common contaminant protein)	595	iq3253_zl_decorin_6azglc_itag.ScanId;v=1;d1=33594.33594.3	controllerType=0 controllerNumber=1 scan=33594	59.751
30237:3	1	K.LKPDPNTLC[+57.021]DEFK.A		C[+57]	526.26	3	1576.77	1576.77	0	-0.4	139	Specific	417.84	417.84	417.84	4.72	303	>>sp|ALBU_BOVIN|(Common contaminant protein)	595	iq3253_zl_decorin_6azglc_itag.ScanId;v=1;d1=33635.33635.3	controllerType=0 controllerNumber=1 scan=33635	59.8098
27111:3	1	K.LKPDPNTLC[+57.021]DEFK.A		C[+57]	526.261	3	1576.77	1576.77	0	-0.3	139	Specific	437.4	437.4	437.4	5.54	303	>>sp|ALBU_BOVIN|(Common contaminant protein)	595	iq3253_zl_decorin_6azglc_itag.ScanId;v=1;d1=30395.30395.3	controllerType=0 controllerNumber=1 scan=30395	55.1153
30779:3	1	K.LKPDPNTLC[+57.021]DEFK.A		C[+57]	526.261	3	1576.77	1576.77	0	-0.1	139	Specific	439.82	439.82	439.82	5.54	303	>>sp|ALBU_BOVIN|(Common contaminant protein)	595	iq3253_zl_decorin_6azglc_itag.ScanId;v=1;d1=34193.34193.3	controllerType=0 controllerNumber=1 scan=34193	60.6193
30395:3	1	K.LKPDPNTLC[+57.021]DEFK.A		C[+57]	526.26	3	1576.77	1576.77	0	-0.7	139	Specific	463.6	463.6	463.6	5.65	303	>>sp|ALBU_BOVIN|(Common contaminant protein)	595	iq3253_zl_decorin_6azglc_itag.ScanId;v=1;d1=33798.33798.3	controllerType=0 controllerNumber=1 scan=33798	60.0497
30507:3	1	K.LKPDPNTLC[+57.021]DEFK.A		C[+57]	526.261	3	1576.77	1576.77	0	-0.1	139	Specific	463.75	463.75	463.75	4.82	303	>>sp|ALBU_BOVIN|(Common contaminant protein)	595	iq3253_zl_decorin_6azglc_itag.ScanId;v=1;d1=33913.33913.3	controllerType=0 controllerNumber=1 scan=33913	60.2171
30470:3	1	K.LKPDPNTLC[+57.021]DEFK.A		C[+57]	526.26	3	1576.77	1576.77	0	-0.4	139	Specific	464.58	464.58	464.58	5.18	303	>>sp|ALBU_BOVIN|(Common contaminant protein)	595	iq3253_zl_decorin_6azglc_itag.ScanId;v=1;d1=33875.33875.3	controllerType=0 controllerNumber=1 scan=33875	60.163
27080:3	1	K.LKPDPNTLC[+57.021]DEFK.A		C[+57]	526.261	3	1576.77	1576.77	0	-0.3	139	Specific	470.58	470.58	470.58	5.65	303	>>sp|ALBU_BOVIN|(Common contaminant protein)	595	iq3253_zl_decorin_6azglc_itag.ScanId;v=1;d1=30364.30364.3	controllerType=0 controllerNumber=1 scan=30364	55.0764
29248:3	1	K.LKPDPNTLC[+57.021]DEFK.A		C[+57]	526.261	3	1576.77	1576.77	0	-0.2	139	Specific	482.82	482.82	482.82	5.76	303	>>sp|ALBU_BOVIN|(Common contaminant protein)	595	iq3253_zl_decorin_6azglc_itag.ScanId;v=1;d1=32618.32618.3	controllerType=0 controllerNumber=1 scan=32618	58.3614
24626:3	1	K.LKPDPNTLC[+57.021]DEFK.A		C[+57]	526.26	3	1576.77	1576.77	0	-0.6	139	Specific	508.28	508.28	508.28	5.7	303	>>sp|ALBU_BOVIN|(Common contaminant protein)	595	iq3253_zl_decorin_6azglc_itag.ScanId;v=1;d1=27827.27827.3	controllerType=0 controllerNumber=1 scan=27827	51.4689
28969:2	1	K.LKPDPNTLC[+57.021]DEFK.A		C[+57]	788.887	2	1576.77	1576.77	0	-0.1	139	Specific	523.2	470.72	470.72	5.45	303	>>sp|ALBU_BOVIN|(Common contaminant protein)	595	iq3253_zl_decorin_6azglc_itag.ScanId;v=1;d1=32331.32331.2	controllerType=0 controllerNumber=1 scan=32331	57.9392
24655:3	1	K.LKPDPNTLC[+57.021]DEFK.A		C[+57]	526.26	3	1576.77	1576.77	0	-0.7	139	Specific	529.95	529.95	529.95	5.83	303	>>sp|ALBU_BOVIN|(Common contaminant protein)	595	iq3253_zl_decorin_6azglc_itag.ScanId;v=1;d1=27857.27857.3	controllerType=0 controllerNumber=1 scan=27857	51.5123
28976:2	1	K.LKPDPNTLC[+57.021]DEFK.A		C[+57]	788.887	2	1576.77	1576.77	0	-0.1	139	Specific	539.16	515.09	515.09	4.62	303	>>sp|ALBU_BOVIN|(Common contaminant protein)	595	iq3253_zl_decorin_6azglc_itag.ScanId;v=1;d1=32338.32338.2	controllerType=0 controllerNumber=1 scan=32338	57.9482
29484:3	1	K.LKPDPNTLC[+57.021]DEFK.A		C[+57]	526.261	3	1576.77	1576.77	0	-0.3	139	Specific	550.51	550.51	550.51	5.86	303	>>sp|ALBU_BOVIN|(Common contaminant protein)	595	iq3253_zl_decorin_6azglc_itag.ScanId;v=1;d1=32861.32861.3	controllerType=0 controllerNumber=1 scan=32861	58.7118
29447:3	1	K.LKPDPNTLC[+57.021]DEFK.A		C[+57]	526.26	3	1576.77	1576.77	0	-0.6	139	Specific	563.81	546.25	546.25	6.21	303	>>sp|ALBU_BOVIN|(Common contaminant protein)	595	iq3253_zl_decorin_6azglc_itag.ScanId;v=1;d1=32823.32823.3	controllerType=0 controllerNumber=1 scan=32823	58.6586
28930:3	1	K.LKPDPNTLC[+57.021]DEFK.A		C[+57]	526.261	3	1576.77	1576.77	0	-0.1	139	Specific	578.45	578.45	578.45	6.21	303	>>sp|ALBU_BOVIN|(Common contaminant protein)	595	iq3253_zl_decorin_6azglc_itag.ScanId;v=1;d1=32291.32291.3	controllerType=0 controllerNumber=1 scan=32291	57.8834
28745:3	1	K.LKPDPNTLC[+57.021]DEFK.A		C[+57]	526.261	3	1576.77	1576.77	0	0.3	139	Specific	578.73	578.73	578.73	6.21	303	>>sp|ALBU_BOVIN|(Common contaminant protein)	595	iq3253_zl_decorin_6azglc_itag.ScanId;v=1;d1=32100.32100.3	controllerType=0 controllerNumber=1 scan=32100	57.6076
27046:3	1	K.LKPDPNTLC[+57.021]DEFK.A		C[+57]	526.26	3	1576.77	1576.77	0	-0.6	139	Specific	583.97	583.97	583.97	7.33	303	>>sp|ALBU_BOVIN|(Common contaminant protein)	595	iq3253_zl_decorin_6azglc_itag.ScanId;v=1;d1=30329.30329.3	controllerType=0 controllerNumber=1 scan=30329	55.0289
28421:3	1	K.LKPDPNTLC[+57.021]DEFK.A		C[+57]	526.261	3	1576.77	1576.77	0	-0.3	139	Specific	591.2	591.2	591.2	7.33	303	>>sp|ALBU_BOVIN|(Common contaminant protein)	595	iq3253_zl_decorin_6azglc_itag.ScanId;v=1;d1=31762.31762.3	controllerType=0 controllerNumber=1 scan=31762	57.1129
28596:3	1	K.LKPDPNTLC[+57.021]DEFK.A		C[+57]	526.261	3	1576.77	1576.77	0	-0.2	139	Specific	595.15	580.97	580.97	7.33	303	>>sp|ALBU_BOVIN|(Common contaminant protein)	595	iq3253_zl_decorin_6azglc_itag.ScanId;v=1;d1=31944.31944.3	controllerType=0 controllerNumber=1 scan=31944	57.376
29237:3	1	K.LKPDPNTLC[+57.021]DEFK.A		C[+57]	526.261	3	1576.77	1576.77	0	-0.2	139	Specific	619.05	619.05	619.05	8.33	303	>>sp|ALBU_BOVIN|(Common contaminant protein)	595	iq3253_zl_decorin_6azglc_itag.ScanId;v=1;d1=32607.32607.3	controllerType=0 controllerNumber=1 scan=32607	58.3463
28189:3	1	K.LKPDPNTLC[+57.021]DEFK.A		C[+57]	526.26	3	1576.77	1576.77	0	-0.5	139	Specific	619.4	610.45	610.45	8.33	303	>>sp|ALBU_BOVIN|(Common contaminant protein)	595	iq3253_zl_decorin_6azglc_itag.ScanId;v=1;d1=31523.31523.3	controllerType=0 controllerNumber=1 scan=31523	56.768
28247:3	1	K.LKPDPNTLC[+57.021]DEFK.A		C[+57]	526.261	3	1576.77	1576.77	0	-0.1	139	Specific	623.57	605.03	605.03	8.33	303	>>sp|ALBU_BOVIN|(Common contaminant protein)	595	iq3253_zl_decorin_6azglc_itag.ScanId;v=1;d1=31583.31583.3	controllerType=0 controllerNumber=1 scan=31583	56.8536
29272:3	1	K.LKPDPNTLC[+57.021]DEFK.A		C[+57]	526.261	3	1576.77	1576.77	0	0.1	139	Specific	624.4	620.46	620.46	8.33	303	>>sp|ALBU_BOVIN|(Common contaminant protein)	595	iq3253_zl_decorin_6azglc_itag.ScanId;v=1;d1=32643.32643.3	controllerType=0 controllerNumber=1 scan=32643	58.3988
28959:3	1	K.LKPDPNTLC[+57.021]DEFK.A		C[+57]	526.261	3	1576.77	1576.77	0	-0.3	139	Specific	625.33	625.33	625.33	8.33	303	>>sp|ALBU_BOVIN|(Common contaminant protein)	595	iq3253_zl_decorin_6azglc_itag.ScanId;v=1;d1=32321.32321.3	controllerType=0 controllerNumber=1 scan=32321	57.923
28220:3	1	K.LKPDPNTLC[+57.021]DEFK.A		C[+57]	526.261	3	1576.77	1576.77	0	-0.2	139	Specific	640.82	621.33	621.33	8.33	303	>>sp|ALBU_BOVIN|(Common contaminant protein)	595	iq3253_zl_decorin_6azglc_itag.ScanId;v=1;d1=31555.31555.3	controllerType=0 controllerNumber=1 scan=31555	56.813
28924:3	1	K.LKPDPNTLC[+57.021]DEFK.A		C[+57]	526.261	3	1576.77	1576.77	0	-0.1	139	Specific	641.24	635.92	635.92	8.33	303	>>sp|ALBU_BOVIN|(Common contaminant protein)	595	iq3253_zl_decorin_6azglc_itag.ScanId;v=1;d1=32285.32285.3	controllerType=0 controllerNumber=1 scan=32285	57.8724
28743:3	1	K.LKPDPNTLC[+57.021]DEFK.A		C[+57]	526.261	3	1576.77	1576.77	0	0.3	139	Specific	643.3	643.3	643.3	8.33	303	>>sp|ALBU_BOVIN|(Common contaminant protein)	595	iq3253_zl_decorin_6azglc_itag.ScanId;v=1;d1=32098.32098.3	controllerType=0 controllerNumber=1 scan=32098	57.6013
28594:3	1	K.LKPDPNTLC[+57.021]DEFK.A		C[+57]	526.261	3	1576.77	1576.77	0	-0.2	139	Specific	650.55	624.77	624.77	9.33	303	>>sp|ALBU_BOVIN|(Common contaminant protein)	595	iq3253_zl_decorin_6azglc_itag.ScanId;v=1;d1=31942.31942.3	controllerType=0 controllerNumber=1 scan=31942	57.3698
28419:3	1	K.LKPDPNTLC[+57.021]DEFK.A		C[+57]	526.261	3	1576.77	1576.77	0	-0.3	139	Specific	659.43	634.84	634.84	9.33	303	>>sp|ALBU_BOVIN|(Common contaminant protein)	595	iq3253_zl_decorin_6azglc_itag.ScanId;v=1;d1=31760.31760.3	controllerType=0 controllerNumber=1 scan=31760	57.1065
28777:2	1	K.LKPDPNTLC[+57.021]DEFK.A		C[+57]	788.888	2	1576.77	1576.77	0	0	139	Specific	661.83	562.76	562.76	8.95	303	>>sp|ALBU_BOVIN|(Common contaminant protein)	595	iq3253_zl_decorin_6azglc_itag.ScanId;v=1;d1=32133.32133.2	controllerType=0 controllerNumber=1 scan=32133	57.6519
28272:2	1	K.LKPDPNTLC[+57.021]DEFK.A		C[+57]	788.888	2	1576.77	1576.77	0	0	139	Specific	662.16	575.48	575.48	8.37	303	>>sp|ALBU_BOVIN|(Common contaminant protein)	595	iq3253_zl_decorin_6azglc_itag.ScanId;v=1;d1=31608.31608.2	controllerType=0 controllerNumber=1 scan=31608	56.887
28310:2	1	K.LKPDPNTLC[+57.021]DEFK.A		C[+57]	788.887	2	1576.77	1576.77	0	0	139	Specific	671.27	607.27	607.27	8.95	303	>>sp|ALBU_BOVIN|(Common contaminant protein)	595	iq3253_zl_decorin_6azglc_itag.ScanId;v=1;d1=31647.31647.2	controllerType=0 controllerNumber=1 scan=31647	56.9414
28615:2	1	K.LKPDPNTLC[+57.021]DEFK.A		C[+57]	788.887	2	1576.77	1576.77	0	-0.1	139	Specific	680.78	593.5	593.5	8.95	303	>>sp|ALBU_BOVIN|(Common contaminant protein)	595	iq3253_zl_decorin_6azglc_itag.ScanId;v=1;d1=31964.31964.2	controllerType=0 controllerNumber=1 scan=31964	57.4053
28291:2	1	K.LKPDPNTLC[+57.021]DEFK.A		C[+57]	788.887	2	1576.77	1576.77	0	0	139	Specific	686.73	611.85	611.85	8.95	303	>>sp|ALBU_BOVIN|(Common contaminant protein)	595	iq3253_zl_decorin_6azglc_itag.ScanId;v=1;d1=31628.31628.2	controllerType=0 controllerNumber=1 scan=31628	56.9154
28455:2	1	K.LKPDPNTLC[+57.021]DEFK.A		C[+57]	788.887	2	1576.77	1576.77	0	-0.6	139	Specific	689.78	593.33	593.33	8.95	303	>>sp|ALBU_BOVIN|(Common contaminant protein)	595	iq3253_zl_decorin_6azglc_itag.ScanId;v=1;d1=31797.31797.2	controllerType=0 controllerNumber=1 scan=31797	57.1626
28614:2	1	K.LKPDPNTLC[+57.021]DEFK.A		C[+57]	788.887	2	1576.77	1576.77	0	-0.1	139	Specific	696.09	611.74	611.74	8.95	303	>>sp|ALBU_BOVIN|(Common contaminant protein)	595	iq3253_zl_decorin_6azglc_itag.ScanId;v=1;d1=31963.31963.2	controllerType=0 controllerNumber=1 scan=31963	57.4042
28773:2	1	K.LKPDPNTLC[+57.021]DEFK.A		C[+57]	788.888	2	1576.77	1576.77	0	0	139	Specific	713.41	599.73	599.73	9.95	303	>>sp|ALBU_BOVIN|(Common contaminant protein)	595	iq3253_zl_decorin_6azglc_itag.ScanId;v=1;d1=32129.32129.2	controllerType=0 controllerNumber=1 scan=32129	57.6469
28453:2	1	K.LKPDPNTLC[+57.021]DEFK.A		C[+57]	788.887	2	1576.77	1576.77	0	-0.6	139	Specific	733.32	624.89	624.89	9.95	303	>>sp|ALBU_BOVIN|(Common contaminant protein)	595	iq3253_zl_decorin_6azglc_itag.ScanId;v=1;d1=31795.31795.2	controllerType=0 controllerNumber=1 scan=31795	57.1565
29846:3	1	K.LKPDPN[+0.984]TLC[+57.021]DEFK.A		C[+57], N[+1]	526.589	3	1577.75	1577.75	0	0.2	139	Specific	463.83	430.66	430.66	5.18	303	>>sp|ALBU_BOVIN|(Common contaminant protein)	595	iq3253_zl_decorin_6azglc_itag.ScanId;v=1;d1=33233.33233.3	controllerType=0 controllerNumber=1 scan=33233	59.2359
29800:3	1	K.LKPDPN[+0.984]TLC[+57.021]DEFK.A		C[+57], N[+1]	526.589	3	1577.75	1577.75	0	0.5	139	Specific	494.37	429.32	429.32	5.93	303	>>sp|ALBU_BOVIN|(Common contaminant protein)	595	iq3253_zl_decorin_6azglc_itag.ScanId;v=1;d1=33186.33186.3	controllerType=0 controllerNumber=1 scan=33186	59.1691
30913:3	1	K.LKPDPN[+0.984]TLC[+57.021]DEFK.A		C[+57], N[+1]	526.589	3	1577.75	1577.75	0	-0.2	139	Specific	506.34	476.44	476.44	5.7	303	>>sp|ALBU_BOVIN|(Common contaminant protein)	595	iq3253_zl_decorin_6azglc_itag.ScanId;v=1;d1=34331.34331.3	controllerType=0 controllerNumber=1 scan=34331	60.8164
29828:3	1	K.LKPDPN[+0.984]TLC[+57.021]DEFK.A		C[+57], N[+1]	526.589	3	1577.75	1577.75	0	0.2	139	Specific	508.93	461.09	461.09	5.7	303	>>sp|ALBU_BOVIN|(Common contaminant protein)	595	iq3253_zl_decorin_6azglc_itag.ScanId;v=1;d1=33215.33215.3	controllerType=0 controllerNumber=1 scan=33215	59.2106
26955:2	1	K.LKPDPN[+0.984]TLC[+57.021]DEFK.A		C[+57], N[+1]	789.38	2	1577.75	1577.75	0	0.2	139	Specific	521.46	475.46	475.46	4.87	303	>>sp|ALBU_BOVIN|(Common contaminant protein)	595	iq3253_zl_decorin_6azglc_itag.ScanId;v=1;d1=30235.30235.2	controllerType=0 controllerNumber=1 scan=30235	54.8975
30885:3	1	K.LKPDPN[+0.984]TLC[+57.021]DEFK.A		C[+57], N[+1]	526.589	3	1577.75	1577.75	0	-0.2	139	Specific	550.17	545.77	545.77	5.86	303	>>sp|ALBU_BOVIN|(Common contaminant protein)	595	iq3253_zl_decorin_6azglc_itag.ScanId;v=1;d1=34302.34302.3	controllerType=0 controllerNumber=1 scan=34302	60.7726
26915:2	1	K.LKPDPN[+0.984]TLC[+57.021]DEFK.A		C[+57], N[+1]	789.379	2	1577.75	1577.75	0	-0.1	139	Specific	575.21	502.51	502.51	5	303	>>sp|ALBU_BOVIN|(Common contaminant protein)	595	iq3253_zl_decorin_6azglc_itag.ScanId;v=1;d1=30194.30194.2	controllerType=0 controllerNumber=1 scan=30194	54.8401
29545:3	1	K.LKPDPN[+0.984]TLC[+57.021]DEFK.A		C[+57], N[+1]	526.589	3	1577.75	1577.75	0	-0.2	139	Specific	592.55	535.36	535.36	7.33	303	>>sp|ALBU_BOVIN|(Common contaminant protein)	595	iq3253_zl_decorin_6azglc_itag.ScanId;v=1;d1=32924.32924.3	controllerType=0 controllerNumber=1 scan=32924	58.8031
29509:3	1	K.LKPDPN[+0.984]TLC[+57.021]DEFK.A		C[+57], N[+1]	526.589	3	1577.75	1577.75	0	0.3	139	Specific	626.89	536	536	8.33	303	>>sp|ALBU_BOVIN|(Common contaminant protein)	595	iq3253_zl_decorin_6azglc_itag.ScanId;v=1;d1=32887.32887.3	controllerType=0 controllerNumber=1 scan=32887	58.7493
26862:3	1	K.LKPDPN[+0.984]TLC[+57.021]DEFK.A		C[+57], N[+1]	526.589	3	1577.75	1577.75	0	-0.3	139	Specific	639.13	588.68	588.68	8.33	303	>>sp|ALBU_BOVIN|(Common contaminant protein)	595	iq3253_zl_decorin_6azglc_itag.ScanId;v=1;d1=30139.30139.3	controllerType=0 controllerNumber=1 scan=30139	54.7604
26827:3	1	K.LKPDPN[+0.984]TLC[+57.021]DEFK.A		C[+57], N[+1]	526.588	3	1577.75	1577.75	0	-0.6	139	Specific	668.48	668.48	668.48	9.33	303	>>sp|ALBU_BOVIN|(Common contaminant protein)	595	iq3253_zl_decorin_6azglc_itag.ScanId;v=1;d1=30103.30103.3	controllerType=0 controllerNumber=1 scan=30103	54.7089
26850:3	1	K.LKPDPN[+0.984]TLC[+57.021]DEFK.A		C[+57], N[+1]	526.589	3	1577.75	1577.75	0	-0.3	139	Specific	688.29	617.69	617.69	9.33	303	>>sp|ALBU_BOVIN|(Common contaminant protein)	595	iq3253_zl_decorin_6azglc_itag.ScanId;v=1;d1=30127.30127.3	controllerType=0 controllerNumber=1 scan=30127	54.7441
27731:3	1	K.LKPDPNTLC[+57.021]DEFKADEK.K		C[+57]	673.994	3	2019.97	2019.97	0	-0.3	139	Specific	298.35	298.35	298.35	1.96	303	>>sp|ALBU_BOVIN|(Common contaminant protein)	595	iq3253_zl_decorin_6azglc_itag.ScanId;v=1;d1=31050.31050.3	controllerType=0 controllerNumber=1 scan=31050	56.0922
27462:4	1	K.LKPDPNTLC[+57.021]DEFKADEK.K		C[+57]	505.748	4	2019.97	2019.97	0	0	139	Specific	399.83	399.83	399.83	5.06	303	>>sp|ALBU_BOVIN|(Common contaminant protein)	595	iq3253_zl_decorin_6azglc_itag.ScanId;v=1;d1=30773.30773.4	controllerType=0 controllerNumber=1 scan=30773	55.7064
27452:3	1	K.LKPDPNTLC[+57.021]DEFKADEK.K		C[+57]	673.995	3	2019.97	2019.97	0	0.2	139	Specific	433.81	433.81	433.81	4.84	303	>>sp|ALBU_BOVIN|(Common contaminant protein)	595	iq3253_zl_decorin_6azglc_itag.ScanId;v=1;d1=30763.30763.3	controllerType=0 controllerNumber=1 scan=30763	55.6929
27695:3	1	K.LKPDPNTLC[+57.021]DEFKADEK.K		C[+57]	673.994	3	2019.97	2019.97	0	-0.5	139	Specific	454.5	454.5	454.5	4.76	303	>>sp|ALBU_BOVIN|(Common contaminant protein)	595	iq3253_zl_decorin_6azglc_itag.ScanId;v=1;d1=31013.31013.3	controllerType=0 controllerNumber=1 scan=31013	56.0392
27321:3	1	K.LKPDPNTLC[+57.021]DEFKADEK.K		C[+57]	673.994	3	2019.97	2019.97	0	-0.2	139	Specific	514.4	514.4	514.4	5	303	>>sp|ALBU_BOVIN|(Common contaminant protein)	595	iq3253_zl_decorin_6azglc_itag.ScanId;v=1;d1=30618.30618.3	controllerType=0 controllerNumber=1 scan=30618	55.4557
27659:3	1	K.LKPDPNTLC[+57.021]DEFKADEK.K		C[+57]	673.995	3	2019.97	2019.97	0	0.6	139	Specific	540	540	540	5.3	303	>>sp|ALBU_BOVIN|(Common contaminant protein)	595	iq3253_zl_decorin_6azglc_itag.ScanId;v=1;d1=30976.30976.3	controllerType=0 controllerNumber=1 scan=30976	55.9887
27320:4	1	K.LKPDPNTLC[+57.021]DEFKADEK.K		C[+57]	505.748	4	2019.97	2019.97	0	-0.4	139	Specific	551.57	551.57	551.57	5.53	303	>>sp|ALBU_BOVIN|(Common contaminant protein)	595	iq3253_zl_decorin_6azglc_itag.ScanId;v=1;d1=30617.30617.4	controllerType=0 controllerNumber=1 scan=30617	55.4539
27206:4	1	K.LKPDPNTLC[+57.021]DEFKADEK.K		C[+57]	505.748	4	2019.97	2019.97	0	-0.4	139	Specific	575.65	575.65	575.65	5.88	303	>>sp|ALBU_BOVIN|(Common contaminant protein)	595	iq3253_zl_decorin_6azglc_itag.ScanId;v=1;d1=30493.30493.4	controllerType=0 controllerNumber=1 scan=30493	55.257
27691:4	1	K.LKPDPNTLC[+57.021]DEFKADEK.K		C[+57]	505.748	4	2019.97	2019.97	0	0	139	Specific	581.71	566.44	566.44	7	303	>>sp|ALBU_BOVIN|(Common contaminant protein)	595	iq3253_zl_decorin_6azglc_itag.ScanId;v=1;d1=31009.31009.4	controllerType=0 controllerNumber=1 scan=31009	56.0344
26949:3	1	K.LKPDPNTLC[+57.021]DEFKADEK.K		C[+57]	673.995	3	2019.97	2019.97	0	0.2	139	Specific	619.92	619.92	619.92	7.62	303	>>sp|ALBU_BOVIN|(Common contaminant protein)	595	iq3253_zl_decorin_6azglc_itag.ScanId;v=1;d1=30229.30229.3	controllerType=0 controllerNumber=1 scan=30229	54.8898
27199:3	1	K.LKPDPNTLC[+57.021]DEFKADEK.K		C[+57]	673.994	3	2019.97	2019.97	0	-0.2	139	Specific	620.56	620.56	620.56	7.62	303	>>sp|ALBU_BOVIN|(Common contaminant protein)	595	iq3253_zl_decorin_6azglc_itag.ScanId;v=1;d1=30486.30486.3	controllerType=0 controllerNumber=1 scan=30486	55.2472
27656:4	1	K.LKPDPNTLC[+57.021]DEFKADEK.K		C[+57]	505.748	4	2019.97	2019.97	0	-0.1	139	Specific	660.07	660.07	660.07	9	303	>>sp|ALBU_BOVIN|(Common contaminant protein)	595	iq3253_zl_decorin_6azglc_itag.ScanId;v=1;d1=30973.30973.4	controllerType=0 controllerNumber=1 scan=30973	55.9849
27440:4	1	K.LKPDPNTLC[+57.021]DEFKADEK.K		C[+57]	505.748	4	2019.97	2019.97	0	0	139	Specific	686	686	686	9	303	>>sp|ALBU_BOVIN|(Common contaminant protein)	595	iq3253_zl_decorin_6azglc_itag.ScanId;v=1;d1=30751.30751.4	controllerType=0 controllerNumber=1 scan=30751	55.6789
27466:3	1	K.LKPDPNTLC[+57.021]DEFKADEK.K		C[+57]	673.995	3	2019.97	2019.97	0	0.5	139	Specific	690.63	690.63	690.63	8.79	303	>>sp|ALBU_BOVIN|(Common contaminant protein)	595	iq3253_zl_decorin_6azglc_itag.ScanId;v=1;d1=30778.30778.3	controllerType=0 controllerNumber=1 scan=30778	55.7163
27464:4	1	K.LKPDPNTLC[+57.021]DEFKADEK.K		C[+57]	505.748	4	2019.97	2019.97	0	0.1	139	Specific	694.99	694.99	694.99	9	303	>>sp|ALBU_BOVIN|(Common contaminant protein)	595	iq3253_zl_decorin_6azglc_itag.ScanId;v=1;d1=30776.30776.4	controllerType=0 controllerNumber=1 scan=30776	55.714
26976:3	1	K.LKPDPNTLC[+57.021]DEFKADEK.K		C[+57]	673.994	3	2019.97	2019.97	0	-0.2	139	Specific	722.22	722.22	722.22	9.62	303	>>sp|ALBU_BOVIN|(Common contaminant protein)	595	iq3253_zl_decorin_6azglc_itag.ScanId;v=1;d1=30257.30257.3	controllerType=0 controllerNumber=1 scan=30257	54.9301
27441:3	1	K.LKPDPNTLC[+57.021]DEFKADEK.K		C[+57]	673.995	3	2019.97	2019.97	0	0.2	139	Specific	728.27	728.27	728.27	9.62	303	>>sp|ALBU_BOVIN|(Common contaminant protein)	595	iq3253_zl_decorin_6azglc_itag.ScanId;v=1;d1=30752.30752.3	controllerType=0 controllerNumber=1 scan=30752	55.6795
27011:4	1	K.LKPDPNTLC[+57.021]DEFKADEK.K		C[+57]	505.748	4	2019.97	2019.97	0	-0.1	139	Specific	731.85	731.85	731.85	10	303	>>sp|ALBU_BOVIN|(Common contaminant protein)	595	iq3253_zl_decorin_6azglc_itag.ScanId;v=1;d1=30293.30293.4	controllerType=0 controllerNumber=1 scan=30293	54.9801
27184:3	1	K.LKPDPNTLC[+57.021]DEFKADEK.K		C[+57]	673.994	3	2019.97	2019.97	0	-0.2	139	Specific	743.53	743.53	743.53	9.62	303	>>sp|ALBU_BOVIN|(Common contaminant protein)	595	iq3253_zl_decorin_6azglc_itag.ScanId;v=1;d1=30471.30471.3	controllerType=0 controllerNumber=1 scan=30471	55.2293
27182:4	1	K.LKPDPNTLC[+57.021]DEFKADEK.K		C[+57]	505.748	4	2019.97	2019.97	0	-0.4	139	Specific	743.7	743.7	743.7	10	303	>>sp|ALBU_BOVIN|(Common contaminant protein)	595	iq3253_zl_decorin_6azglc_itag.ScanId;v=1;d1=30469.30469.4	controllerType=0 controllerNumber=1 scan=30469	55.223
26950:4	1	K.LKPDPNTLC[+57.021]DEFKADEK.K		C[+57]	505.748	4	2019.97	2019.97	0	-0.1	139	Specific	752.1	752.1	752.1	11	303	>>sp|ALBU_BOVIN|(Common contaminant protein)	595	iq3253_zl_decorin_6azglc_itag.ScanId;v=1;d1=30230.30230.4	controllerType=0 controllerNumber=1 scan=30230	54.8908
27314:3	1	K.LKPDPNTLC[+57.021]DEFKADEK.K		C[+57]	673.994	3	2019.97	2019.97	0	-0.2	139	Specific	752.7	752.7	752.7	10.62	303	>>sp|ALBU_BOVIN|(Common contaminant protein)	595	iq3253_zl_decorin_6azglc_itag.ScanId;v=1;d1=30611.30611.3	controllerType=0 controllerNumber=1 scan=30611	55.4469
27313:4	1	K.LKPDPNTLC[+57.021]DEFKADEK.K		C[+57]	505.748	4	2019.97	2019.97	0	-0.4	139	Specific	758.27	758.27	758.27	11	303	>>sp|ALBU_BOVIN|(Common contaminant protein)	595	iq3253_zl_decorin_6azglc_itag.ScanId;v=1;d1=30610.30610.4	controllerType=0 controllerNumber=1 scan=30610	55.4425
27323:3	1	K.LKPDPNTLC[+57.021]DEFKADEK.K		C[+57]	673.995	3	2019.97	2019.97	0	-0.2	139	Specific	763.51	763.51	763.51	10.62	303	>>sp|ALBU_BOVIN|(Common contaminant protein)	595	iq3253_zl_decorin_6azglc_itag.ScanId;v=1;d1=30621.30621.3	controllerType=0 controllerNumber=1 scan=30621	55.4628
27218:4	1	K.LKPDPNTLC[+57.021]DEFKADEK.K		C[+57]	505.748	4	2019.97	2019.97	0	-0.3	139	Specific	768.65	768.65	768.65	11	303	>>sp|ALBU_BOVIN|(Common contaminant protein)	595	iq3253_zl_decorin_6azglc_itag.ScanId;v=1;d1=30506.30506.4	controllerType=0 controllerNumber=1 scan=30506	55.2777
26971:4	1	K.LKPDPNTLC[+57.021]DEFKADEK.K		C[+57]	505.748	4	2019.97	2019.97	0	-0.5	139	Specific	769.24	769.24	769.24	11	303	>>sp|ALBU_BOVIN|(Common contaminant protein)	595	iq3253_zl_decorin_6azglc_itag.ScanId;v=1;d1=30252.30252.4	controllerType=0 controllerNumber=1 scan=30252	54.9232
27322:4	1	K.LKPDPNTLC[+57.021]DEFKADEK.K		C[+57]	505.747	4	2019.97	2019.97	0	-0.9	139	Specific	787.81	787.81	787.81	11	303	>>sp|ALBU_BOVIN|(Common contaminant protein)	595	iq3253_zl_decorin_6azglc_itag.ScanId;v=1;d1=30620.30620.4	controllerType=0 controllerNumber=1 scan=30620	55.4584
27013:3	1	K.LKPDPNTLC[+57.021]DEFKADEK.K		C[+57]	673.995	3	2019.97	2019.97	0	0.1	139	Specific	789.23	789.23	789.23	10.62	303	>>sp|ALBU_BOVIN|(Common contaminant protein)	595	iq3253_zl_decorin_6azglc_itag.ScanId;v=1;d1=30295.30295.3	controllerType=0 controllerNumber=1 scan=30295	54.9824
24452:4	1	K.LKPDPN[+0.984]TLC[+57.021]DEFKADEK.K		C[+57], N[+1]	505.994	4	2020.95	2020.95	0	0.1	139	Specific	399.58	399.58	399.58	4.23	303	>>sp|ALBU_BOVIN|(Common contaminant protein)	595	iq3253_zl_decorin_6azglc_itag.ScanId;v=1;d1=27647.27647.4	controllerType=0 controllerNumber=1 scan=27647	51.2128
26860:4	1	K.LKPDPN[+0.984]TLC[+57.021]DEFKADEK.K		C[+57], N[+1]	505.998	4	2020.97	2020.95	0	8.5	139	Specific	436.37	414.27	414.27	3.23	303	>>sp|ALBU_BOVIN|(Common contaminant protein)	595	iq3253_zl_decorin_6azglc_itag.ScanId;v=1;d1=30137.30137.3	controllerType=0 controllerNumber=1 scan=30137	54.7573
23470:4	1	K.LKPDPNTLC[+57.021]DEFKADEKK.F		C[+57]	537.771	4	2148.06	2148.06	0	-0.4	139	Specific	53.41	53.41	53.41	0.12	303	>>sp|ALBU_BOVIN|(Common contaminant protein)	595	iq3253_zl_decorin_6azglc_itag.ScanId;v=1;d1=26632.26632.4	controllerType=0 controllerNumber=1 scan=26632	49.7516
23691:4	1	K.LKPDPNTLC[+57.021]DEFKADEKK.F		C[+57]	537.771	4	2148.06	2148.06	0	-0.1	139	Specific	79.24	79.24	79.24	0.09	303	>>sp|ALBU_BOVIN|(Common contaminant protein)	595	iq3253_zl_decorin_6azglc_itag.ScanId;v=1;d1=26859.26859.4	controllerType=0 controllerNumber=1 scan=26859	50.0791
23667:4	1	K.LKPDPNTLC[+57.021]DEFKADEKK.F		C[+57]	537.771	4	2148.06	2148.06	0	-0.1	139	Specific	626.46	626.46	626.46	7.41	303	>>sp|ALBU_BOVIN|(Common contaminant protein)	595	iq3253_zl_decorin_6azglc_itag.ScanId;v=1;d1=26835.26835.4	controllerType=0 controllerNumber=1 scan=26835	50.0473
23229:4	1	K.LKPDPNTLC[+57.021]DEFKADEKK.F		C[+57]	537.771	4	2148.06	2148.06	0	-0.3	139	Specific	667.29	667.29	667.29	8.41	303	>>sp|ALBU_BOVIN|(Common contaminant protein)	595	iq3253_zl_decorin_6azglc_itag.ScanId;v=1;d1=26384.26384.4	controllerType=0 controllerNumber=1 scan=26384	49.3893
23697:4	1	K.LKPDPNTLC[+57.021]DEFKADEKK.F		C[+57]	537.771	4	2148.06	2148.06	0	-0.3	139	Specific	668.82	629.9	629.9	8.41	303	>>sp|ALBU_BOVIN|(Common contaminant protein)	595	iq3253_zl_decorin_6azglc_itag.ScanId;v=1;d1=26866.26866.4	controllerType=0 controllerNumber=1 scan=26866	50.0922
23256:4	1	K.LKPDPNTLC[+57.021]DEFKADEKK.F		C[+57]	537.772	4	2148.07	2148.06	0	1.3	139	Specific	701.65	678.3	678.3	9.58	303	>>sp|ALBU_BOVIN|(Common contaminant protein)	595	iq3253_zl_decorin_6azglc_itag.ScanId;v=1;d1=26412.26412.4	controllerType=0 controllerNumber=1 scan=26412	49.431
23491:4	1	K.LKPDPNTLC[+57.021]DEFKADEKK.F		C[+57]	537.771	4	2148.06	2148.06	0	-0.2	139	Specific	718.29	718.29	718.29	9.41	303	>>sp|ALBU_BOVIN|(Common contaminant protein)	595	iq3253_zl_decorin_6azglc_itag.ScanId;v=1;d1=26654.26654.4	controllerType=0 controllerNumber=1 scan=26654	49.7839
23290:4	1	K.LKPDPNTLC[+57.021]DEFKADEKK.F		C[+57]	537.771	4	2148.06	2148.06	0	-0.1	139	Specific	762.51	749.14	749.14	10.41	303	>>sp|ALBU_BOVIN|(Common contaminant protein)	595	iq3253_zl_decorin_6azglc_itag.ScanId;v=1;d1=26447.26447.4	controllerType=0 controllerNumber=1 scan=26447	49.4848
23455:4	1	K.LKPDPNTLC[+57.021]DEFKADEKK.F		C[+57]	537.771	4	2148.06	2148.06	0	-0.4	139	Specific	779.63	776.91	776.91	10.41	303	>>sp|ALBU_BOVIN|(Common contaminant protein)	595	iq3253_zl_decorin_6azglc_itag.ScanId;v=1;d1=26617.26617.4	controllerType=0 controllerNumber=1 scan=26617	49.732
28641:2	1	K.PDPNTLC[+57.021]DEFK.A		C[+57]	668.299	2	1335.59	1335.59	0	1.8	141	Specific	637.97	519.65	519.65	8.5	303	>>sp|ALBU_BOVIN|(Common contaminant protein)	595	iq3253_zl_decorin_6azglc_itag.ScanId;v=1;d1=31991.31991.2	controllerType=0 controllerNumber=1 scan=31991	57.4423
30288:2	1	K.PDPNTLC[+57.021]DEFK.A		C[+57]	668.298	2	1335.59	1335.59	0	0.5	141	Specific	650.91	540.49	540.49	9.5	303	>>sp|ALBU_BOVIN|(Common contaminant protein)	595	iq3253_zl_decorin_6azglc_itag.ScanId;v=1;d1=33688.33688.2	controllerType=0 controllerNumber=1 scan=33688	59.8875
28562:2	1	K.PDPNTLC[+57.021]DEFK.A		C[+57]	668.298	2	1335.59	1335.59	0	0	141	Specific	667.57	517.27	517.27	9.33	303	>>sp|ALBU_BOVIN|(Common contaminant protein)	595	iq3253_zl_decorin_6azglc_itag.ScanId;v=1;d1=31908.31908.2	controllerType=0 controllerNumber=1 scan=31908	57.3213
30254:2	1	K.PDPNTLC[+57.021]DEFK.A		C[+57]	668.298	2	1335.59	1335.59	0	-0.3	141	Specific	673.14	522.48	522.48	8.49	303	>>sp|ALBU_BOVIN|(Common contaminant protein)	595	iq3253_zl_decorin_6azglc_itag.ScanId;v=1;d1=33653.33653.2	controllerType=0 controllerNumber=1 scan=33653	59.837
28644:2	1	K.PDPNTLC[+57.021]DEFK.A		C[+57]	668.299	2	1335.59	1335.59	0	1.8	141	Specific	674.8	535.66	535.66	9.5	303	>>sp|ALBU_BOVIN|(Common contaminant protein)	595	iq3253_zl_decorin_6azglc_itag.ScanId;v=1;d1=31994.31994.2	controllerType=0 controllerNumber=1 scan=31994	57.4459
30223:2	1	K.PDPNTLC[+57.021]DEFK.A		C[+57]	668.298	2	1335.59	1335.59	0	-0.3	141	Specific	709.34	549.06	549.06	10.33	303	>>sp|ALBU_BOVIN|(Common contaminant protein)	595	iq3253_zl_decorin_6azglc_itag.ScanId;v=1;d1=33621.33621.2	controllerType=0 controllerNumber=1 scan=33621	59.7902
29598:2	1	P.DPNTLC[+57.021]DEFK.A		C[+57]	619.771	2	1238.54	1238.54	0	-0.6	142	NRagged	397.21	394.98	394.98	3.21	303	>>sp|ALBU_BOVIN|(Common contaminant protein)	595	iq3253_zl_decorin_6azglc_itag.ScanId;v=1;d1=32978.32978.2	controllerType=0 controllerNumber=1 scan=32978	58.8767
23131:2	1	D.PNTLC[+57.021]DEFK.A		C[+57]	562.258	2	1123.51	1123.51	0	0.1	143	NRagged	611.55	418.6	418.6	6.86	303	>>sp|ALBU_BOVIN|(Common contaminant protein)	595	iq3253_zl_decorin_6azglc_itag.ScanId;v=1;d1=26283.26283.2	controllerType=0 controllerNumber=1 scan=26283	49.2441
23154:2	1	D.PNTLC[+57.021]DEFK.A		C[+57]	562.258	2	1123.51	1123.51	0	-0.3	143	NRagged	615.77	421.67	421.67	6.57	303	>>sp|ALBU_BOVIN|(Common contaminant protein)	595	iq3253_zl_decorin_6azglc_itag.ScanId;v=1;d1=26307.26307.2	controllerType=0 controllerNumber=1 scan=26307	49.281
28636:2	1	D.PNTLC[+57.021]DEFK.A		C[+57]	562.258	2	1123.51	1123.51	0	-0.4	143	NRagged	641.57	450.14	450.14	6.57	303	>>sp|ALBU_BOVIN|(Common contaminant protein)	595	iq3253_zl_decorin_6azglc_itag.ScanId;v=1;d1=31986.31986.2	controllerType=0 controllerNumber=1 scan=31986	57.4362
23185:2	1	D.PNTLC[+57.021]DEFK.A		C[+57]	562.258	2	1123.51	1123.51	0	-0.3	143	NRagged	696.45	493.69	493.69	7.5	303	>>sp|ALBU_BOVIN|(Common contaminant protein)	595	iq3253_zl_decorin_6azglc_itag.ScanId;v=1;d1=26339.26339.2	controllerType=0 controllerNumber=1 scan=26339	49.3281
21426:2	1	N.TLC[+57.021]DEFK.A		C[+57]	456.71	2	912.413	912.413	0	-0.6	145	NRagged	215.14	192.04	192.04	0.44	303	>>sp|ALBU_BOVIN|(Common contaminant protein)	595	iq3253_zl_decorin_6azglc_itag.ScanId;v=1;d1=24527.24527.2	controllerType=0 controllerNumber=1 scan=24527	46.7653
20542:2	1	N.TLC[+57.021]DEFK.A		C[+57]	456.71	2	912.413	912.413	0	-0.7	145	NRagged	237.46	153.32	153.32	1.59	303	>>sp|ALBU_BOVIN|(Common contaminant protein)	595	iq3253_zl_decorin_6azglc_itag.ScanId;v=1;d1=23610.23610.2	controllerType=0 controllerNumber=1 scan=23610	45.4066
23277:2	1	N.TLC[+57.021]DEFK.A		C[+57]	456.711	2	912.414	912.413	0	0.9	145	NRagged	277.57	277.57	277.57	1.6	303	>>sp|ALBU_BOVIN|(Common contaminant protein)	595	iq3253_zl_decorin_6azglc_itag.ScanId;v=1;d1=26433.26433.2	controllerType=0 controllerNumber=1 scan=26433	49.4604
23247:2	1	N.TLC[+57.021]DEFK.A		C[+57]	456.71	2	912.413	912.413	0	-0.3	145	NRagged	279.82	185.44	185.44	1.52	303	>>sp|ALBU_BOVIN|(Common contaminant protein)	595	iq3253_zl_decorin_6azglc_itag.ScanId;v=1;d1=26402.26402.2	controllerType=0 controllerNumber=1 scan=26402	49.4122
20927:2	1	N.TLC[+57.021]DEFK.A		C[+57]	456.71	2	912.413	912.413	0	-0.2	145	NRagged	302.13	121.02	121.02	1.58	303	>>sp|ALBU_BOVIN|(Common contaminant protein)	595	iq3253_zl_decorin_6azglc_itag.ScanId;v=1;d1=24008.24008.2	controllerType=0 controllerNumber=1 scan=24008	45.981
21400:2	1	N.TLC[+57.021]DEFK.A		C[+57]	456.71	2	912.413	912.413	0	-0.6	145	NRagged	314.49	133.81	133.81	1.15	303	>>sp|ALBU_BOVIN|(Common contaminant protein)	595	iq3253_zl_decorin_6azglc_itag.ScanId;v=1;d1=24501.24501.2	controllerType=0 controllerNumber=1 scan=24501	46.7314
23172:2	1	N.TLC[+57.021]DEFK.A		C[+57]	456.71	2	912.413	912.413	0	-0.1	145	NRagged	314.94	201.4	201.4	1.59	303	>>sp|ALBU_BOVIN|(Common contaminant protein)	595	iq3253_zl_decorin_6azglc_itag.ScanId;v=1;d1=26325.26325.2	controllerType=0 controllerNumber=1 scan=26325	49.3063
21243:2	1	N.TLC[+57.021]DEFK.A		C[+57]	456.711	2	912.414	912.413	0	0.6	145	NRagged	331.12	140.66	140.66	1.61	303	>>sp|ALBU_BOVIN|(Common contaminant protein)	595	iq3253_zl_decorin_6azglc_itag.ScanId;v=1;d1=24339.24339.2	controllerType=0 controllerNumber=1 scan=24339	46.471
21435:2	1	N.TLC[+57.021]DEFK.A		C[+57]	456.71	2	912.413	912.413	0	-0.7	145	NRagged	332.93	140.48	140.48	1.61	303	>>sp|ALBU_BOVIN|(Common contaminant protein)	595	iq3253_zl_decorin_6azglc_itag.ScanId;v=1;d1=24537.24537.2	controllerType=0 controllerNumber=1 scan=24537	46.7815
25095:2	1	N.TLC[+57.021]DEFK.A		C[+57]	456.71	2	912.412	912.413	0	-0.9	145	NRagged	345.06	156.18	156.18	1.61	303	>>sp|ALBU_BOVIN|(Common contaminant protein)	595	iq3253_zl_decorin_6azglc_itag.ScanId;v=1;d1=28311.28311.2	controllerType=0 controllerNumber=1 scan=28311	52.1432
20707:2	1	N.TLC[+57.021]DEFK.A		C[+57]	456.71	2	912.413	912.413	0	0.1	145	NRagged	371.7	169.4	169.4	1.82	303	>>sp|ALBU_BOVIN|(Common contaminant protein)	595	iq3253_zl_decorin_6azglc_itag.ScanId;v=1;d1=23782.23782.2	controllerType=0 controllerNumber=1 scan=23782	45.6612
20947:2	1	N.TLC[+57.021]DEFK.A		C[+57]	456.71	2	912.413	912.413	0	-0.6	145	NRagged	373.57	148	148	1.72	303	>>sp|ALBU_BOVIN|(Common contaminant protein)	595	iq3253_zl_decorin_6azglc_itag.ScanId;v=1;d1=24029.24029.2	controllerType=0 controllerNumber=1 scan=24029	46.0089
21079:2	1	N.TLC[+57.021]DEFK.A		C[+57]	456.71	2	912.412	912.413	0	-0.9	145	NRagged	376.28	167.45	167.45	1.86	303	>>sp|ALBU_BOVIN|(Common contaminant protein)	595	iq3253_zl_decorin_6azglc_itag.ScanId;v=1;d1=24166.24166.2	controllerType=0 controllerNumber=1 scan=24166	46.2111
21081:2	1	N.TLC[+57.021]DEFK.A		C[+57]	456.71	2	912.413	912.413	0	-0.2	145	NRagged	387.51	145.11	145.11	1.82	303	>>sp|ALBU_BOVIN|(Common contaminant protein)	595	iq3253_zl_decorin_6azglc_itag.ScanId;v=1;d1=24169.24169.2	controllerType=0 controllerNumber=1 scan=24169	46.2187
20915:2	1	N.TLC[+57.021]DEFK.A		C[+57]	456.71	2	912.413	912.413	0	-0.2	145	NRagged	393.22	185.83	185.83	1.8	303	>>sp|ALBU_BOVIN|(Common contaminant protein)	595	iq3253_zl_decorin_6azglc_itag.ScanId;v=1;d1=23996.23996.2	controllerType=0 controllerNumber=1 scan=23996	45.965
20703:2	1	N.TLC[+57.021]DEFK.A		C[+57]	456.71	2	912.413	912.413	0	0.1	145	NRagged	395.87	168.13	168.13	1.97	303	>>sp|ALBU_BOVIN|(Common contaminant protein)	595	iq3253_zl_decorin_6azglc_itag.ScanId;v=1;d1=23778.23778.2	controllerType=0 controllerNumber=1 scan=23778	45.6524
21222:2	1	N.TLC[+57.021]DEFK.A		C[+57]	456.711	2	912.414	912.413	0	0.6	145	NRagged	396.4	169.42	169.42	1.87	303	>>sp|ALBU_BOVIN|(Common contaminant protein)	595	iq3253_zl_decorin_6azglc_itag.ScanId;v=1;d1=24318.24318.2	controllerType=0 controllerNumber=1 scan=24318	46.444
20366:2	1	N.TLC[+57.021]DEFK.A		C[+57]	456.71	2	912.413	912.413	0	-0.3	145	NRagged	419.45	180.92	180.92	1.73	303	>>sp|ALBU_BOVIN|(Common contaminant protein)	595	iq3253_zl_decorin_6azglc_itag.ScanId;v=1;d1=23428.23428.2	controllerType=0 controllerNumber=1 scan=23428	45.1384
21263:2	1	N.TLC[+57.021]DEFK.A		C[+57]	456.71	2	912.413	912.413	0	-0.3	145	NRagged	421.19	171.11	171.11	1.73	303	>>sp|ALBU_BOVIN|(Common contaminant protein)	595	iq3253_zl_decorin_6azglc_itag.ScanId;v=1;d1=24360.24360.2	controllerType=0 controllerNumber=1 scan=24360	46.502
20737:2	1	N.TLC[+57.021]DEFK.A		C[+57]	456.71	2	912.413	912.413	0	-0.4	145	NRagged	428.2	185.27	185.27	1.95	303	>>sp|ALBU_BOVIN|(Common contaminant protein)	595	iq3253_zl_decorin_6azglc_itag.ScanId;v=1;d1=23813.23813.2	controllerType=0 controllerNumber=1 scan=23813	45.7029
20343:2	1	N.TLC[+57.021]DEFK.A		C[+57]	456.71	2	912.413	912.413	0	-0.4	145	NRagged	435.56	194.62	194.62	2	303	>>sp|ALBU_BOVIN|(Common contaminant protein)	595	iq3253_zl_decorin_6azglc_itag.ScanId;v=1;d1=23404.23404.2	controllerType=0 controllerNumber=1 scan=23404	45.1048
21092:2	1	N.TLC[+57.021]DEFK.A		C[+57]	456.71	2	912.413	912.413	0	-0.3	145	NRagged	438.06	182.45	182.45	1.88	303	>>sp|ALBU_BOVIN|(Common contaminant protein)	595	iq3253_zl_decorin_6azglc_itag.ScanId;v=1;d1=24181.24181.2	controllerType=0 controllerNumber=1 scan=24181	46.2349
20358:2	1	N.TLC[+57.021]DEFK.A		C[+57]	456.71	2	912.413	912.413	0	-0.3	145	NRagged	444.46	186.79	186.79	1.84	303	>>sp|ALBU_BOVIN|(Common contaminant protein)	595	iq3253_zl_decorin_6azglc_itag.ScanId;v=1;d1=23420.23420.2	controllerType=0 controllerNumber=1 scan=23420	45.1282
20533:2	1	N.TLC[+57.021]DEFK.A		C[+57]	456.71	2	912.413	912.413	0	-0.7	145	NRagged	445.93	177.59	177.59	1.94	303	>>sp|ALBU_BOVIN|(Common contaminant protein)	595	iq3253_zl_decorin_6azglc_itag.ScanId;v=1;d1=23601.23601.2	controllerType=0 controllerNumber=1 scan=23601	45.3954
20531:2	1	N.TLC[+57.021]DEFK.A		C[+57]	456.71	2	912.413	912.413	0	-0.7	145	NRagged	492.1	192.48	192.48	1.9	303	>>sp|ALBU_BOVIN|(Common contaminant protein)	595	iq3253_zl_decorin_6azglc_itag.ScanId;v=1;d1=23599.23599.2	controllerType=0 controllerNumber=1 scan=23599	45.3895
19208:3	1	N.TLC[+57.021]DEFKADEK.K		C[+57]	452.543	3	1355.61	1355.61	0	0	145	NRagged	403.33	292.61	292.61	1.77	303	>>sp|ALBU_BOVIN|(Common contaminant protein)	595	iq3253_zl_decorin_6azglc_itag.ScanId;v=1;d1=22210.22210.3	controllerType=0 controllerNumber=1 scan=22210	43.3092
19191:3	1	N.TLC[+57.021]DEFKADEK.K		C[+57]	452.543	3	1355.61	1355.61	0	0	145	NRagged	484.19	346.01	346.01	2.23	303	>>sp|ALBU_BOVIN|(Common contaminant protein)	595	iq3253_zl_decorin_6azglc_itag.ScanId;v=1;d1=22193.22193.3	controllerType=0 controllerNumber=1 scan=22193	43.2818
10521:2	1	K.KFWGK.Y			333.192	2	665.377	665.377	0	-0.4	156	Specific	343.78	110.41	110.41	1.15	303	>>sp|ALBU_BOVIN|(Common contaminant protein)	595	iq3253_zl_decorin_6azglc_itag.ScanId;v=1;d1=13217.13217.4	controllerType=0 controllerNumber=1 scan=13217	30.3317
09187:2	1	K.KFWGK.Y			333.192	2	665.376	665.377	0	-0.9	156	Specific	351.84	135.47	135.47	1.55	303	>>sp|ALBU_BOVIN|(Common contaminant protein)	595	iq3253_zl_decorin_6azglc_itag.ScanId;v=1;d1=11839.11839.3	controllerType=0 controllerNumber=1 scan=11839	28.3796
09379:2	1	K.KFWGK.Y			333.192	2	665.376	665.377	0	-1.1	156	Specific	355.82	125.17	125.17	1.59	303	>>sp|ALBU_BOVIN|(Common contaminant protein)	595	iq3253_zl_decorin_6azglc_itag.ScanId;v=1;d1=12037.12037.2	controllerType=0 controllerNumber=1 scan=12037	28.6597
09410:2	1	K.KFWGK.Y			333.192	2	665.376	665.377	0	-1.4	156	Specific	414.78	146.11	146.11	1.23	303	>>sp|ALBU_BOVIN|(Common contaminant protein)	595	iq3253_zl_decorin_6azglc_itag.ScanId;v=1;d1=12069.12069.2	controllerType=0 controllerNumber=1 scan=12069	28.7045
09709:2	1	K.KFWGK.Y			333.192	2	665.377	665.377	0	-0.4	156	Specific	422.03	163.79	163.79	1.73	303	>>sp|ALBU_BOVIN|(Common contaminant protein)	595	iq3253_zl_decorin_6azglc_itag.ScanId;v=1;d1=12380.12380.2	controllerType=0 controllerNumber=1 scan=12380	29.1506
09373:2	1	K.KFWGK.Y			333.192	2	665.376	665.377	0	-1.1	156	Specific	440.74	164.41	164.41	1.68	303	>>sp|ALBU_BOVIN|(Common contaminant protein)	595	iq3253_zl_decorin_6azglc_itag.ScanId;v=1;d1=12031.12031.2	controllerType=0 controllerNumber=1 scan=12031	28.649
09205:2	1	K.KFWGK.Y			333.192	2	665.376	665.377	0	-1	156	Specific	451.93	156.7	156.7	1.61	303	>>sp|ALBU_BOVIN|(Common contaminant protein)	595	iq3253_zl_decorin_6azglc_itag.ScanId;v=1;d1=11858.11858.2	controllerType=0 controllerNumber=1 scan=11858	28.4087
09203:2	1	K.KFWGK.Y			333.192	2	665.376	665.377	0	-1	156	Specific	475.9	173.61	173.61	1.72	303	>>sp|ALBU_BOVIN|(Common contaminant protein)	595	iq3253_zl_decorin_6azglc_itag.ScanId;v=1;d1=11856.11856.2	controllerType=0 controllerNumber=1 scan=11856	28.4031
09171:2	1	K.KFWGK.Y			333.192	2	665.376	665.377	0	-0.9	156	Specific	477.65	174.56	174.56	1.72	303	>>sp|ALBU_BOVIN|(Common contaminant protein)	595	iq3253_zl_decorin_6azglc_itag.ScanId;v=1;d1=11823.11823.2	controllerType=0 controllerNumber=1 scan=11823	28.3596
41031:3	1	K.FWGKYLYEIAR.R			482.591	3	1445.76	1445.76	0	0	157	Specific	360.38	360.38	360.38	2.33	303	>>sp|ALBU_BOVIN|(Common contaminant protein)	595	iq3253_zl_decorin_6azglc_itag.ScanId;v=1;d1=44802.44802.3	controllerType=0 controllerNumber=1 scan=44802	76.1473
25014:2	1	K.YLYEIAR.R			464.25	2	927.494	927.493	0	0.2	161	Specific	46.72	46.72	46.72	0.1	303	>>sp|ALBU_BOVIN|(Common contaminant protein)	595	iq3253_zl_decorin_6azglc_itag.ScanId;v=1;d1=28227.28227.2	controllerType=0 controllerNumber=1 scan=28227	52.0279
68576:2	1	K.YLYEIAR.R			464.25	2	927.493	927.493	0	-0.3	161	Specific	53.34	53.34	53.34	0.36	303	>>sp|ALBU_BOVIN|(Common contaminant protein)	595	iq3253_zl_decorin_6azglc_itag.ScanId;v=1;d1=73301.73301.2	controllerType=0 controllerNumber=1 scan=73301	118.438
63968:2	1	K.YLYEIAR.R			464.25	2	927.494	927.493	0	0.2	161	Specific	54.36	54.36	54.36	0.3	303	>>sp|ALBU_BOVIN|(Common contaminant protein)	595	iq3253_zl_decorin_6azglc_itag.ScanId;v=1;d1=68531.68531.2	controllerType=0 controllerNumber=1 scan=68531	111.305
70023:2	1	K.YLYEIAR.R			464.25	2	927.494	927.493	0	0.3	161	Specific	54.53	54.53	54.53	0.36	303	>>sp|ALBU_BOVIN|(Common contaminant protein)	595	iq3253_zl_decorin_6azglc_itag.ScanId;v=1;d1=74812.74812.2	controllerType=0 controllerNumber=1 scan=74812	120.709
62102:2	1	K.YLYEIAR.R			464.25	2	927.493	927.493	0	-0.1	161	Specific	64.05	64.05	64.05	0.4	303	>>sp|ALBU_BOVIN|(Common contaminant protein)	595	iq3253_zl_decorin_6azglc_itag.ScanId;v=1;d1=66594.66594.2	controllerType=0 controllerNumber=1 scan=66594	108.389
65894:2	1	K.YLYEIAR.R			464.25	2	927.493	927.493	0	-0.4	161	Specific	65.03	65.03	65.03	0.4	303	>>sp|ALBU_BOVIN|(Common contaminant protein)	595	iq3253_zl_decorin_6azglc_itag.ScanId;v=1;d1=70522.70522.2	controllerType=0 controllerNumber=1 scan=70522	114.299
70651:2	1	K.YLYEIAR.R			464.25	2	927.494	927.493	0	0.4	161	Specific	67.45	62.03	62.03	0.44	303	>>sp|ALBU_BOVIN|(Common contaminant protein)	595	iq3253_zl_decorin_6azglc_itag.ScanId;v=1;d1=75475.75475.2	controllerType=0 controllerNumber=1 scan=75475	121.745
68156:2	1	K.YLYEIAR.R			464.25	2	927.493	927.493	0	-0.6	161	Specific	73.37	62.41	62.41	0.4	303	>>sp|ALBU_BOVIN|(Common contaminant protein)	595	iq3253_zl_decorin_6azglc_itag.ScanId;v=1;d1=72865.72865.2	controllerType=0 controllerNumber=1 scan=72865	117.792
63769:2	1	K.YLYEIAR.R			464.251	2	927.494	927.493	0	1.1	161	Specific	74.68	53.5	53.5	0.46	303	>>sp|ALBU_BOVIN|(Common contaminant protein)	595	iq3253_zl_decorin_6azglc_itag.ScanId;v=1;d1=68326.68326.2	controllerType=0 controllerNumber=1 scan=68326	111.004
68341:2	1	K.YLYEIAR.R			464.25	2	927.494	927.493	0	0.3	161	Specific	75.45	26.5	26.5	0.29	303	>>sp|ALBU_BOVIN|(Common contaminant protein)	595	iq3253_zl_decorin_6azglc_itag.ScanId;v=1;d1=73057.73057.2	controllerType=0 controllerNumber=1 scan=73057	118.076
70881:2	1	K.YLYEIAR.R			464.251	2	927.495	927.493	0	1.1	161	Specific	75.82	60.47	60.47	0.51	303	>>sp|ALBU_BOVIN|(Common contaminant protein)	595	iq3253_zl_decorin_6azglc_itag.ScanId;v=1;d1=75720.75720.2	controllerType=0 controllerNumber=1 scan=75720	122.155
67538:2	1	K.YLYEIAR.R			464.25	2	927.493	927.493	0	-0.3	161	Specific	76.87	30.52	30.52	0.29	303	>>sp|ALBU_BOVIN|(Common contaminant protein)	595	iq3253_zl_decorin_6azglc_itag.ScanId;v=1;d1=72226.72226.2	controllerType=0 controllerNumber=1 scan=72226	116.839
61238:2	1	K.YLYEIAR.R			464.25	2	927.494	927.493	0	0.3	161	Specific	77.19	62.1	62.1	0.4	303	>>sp|ALBU_BOVIN|(Common contaminant protein)	595	iq3253_zl_decorin_6azglc_itag.ScanId;v=1;d1=65704.65704.2	controllerType=0 controllerNumber=1 scan=65704	107.069
70115:2	1	K.YLYEIAR.R			464.25	2	927.494	927.493	0	0.1	161	Specific	78.87	61.16	61.16	0.45	303	>>sp|ALBU_BOVIN|(Common contaminant protein)	595	iq3253_zl_decorin_6azglc_itag.ScanId;v=1;d1=74909.74909.2	controllerType=0 controllerNumber=1 scan=74909	120.857
66613:2	1	K.YLYEIAR.R			464.25	2	927.494	927.493	0	0.1	161	Specific	82.9	61.74	61.74	0.45	303	>>sp|ALBU_BOVIN|(Common contaminant protein)	595	iq3253_zl_decorin_6azglc_itag.ScanId;v=1;d1=71269.71269.2	controllerType=0 controllerNumber=1 scan=71269	115.412
66106:2	1	K.YLYEIAR.R			464.25	2	927.494	927.493	0	0.3	161	Specific	100.07	100.07	100.07	0.72	303	>>sp|ALBU_BOVIN|(Common contaminant protein)	595	iq3253_zl_decorin_6azglc_itag.ScanId;v=1;d1=70742.70742.2	controllerType=0 controllerNumber=1 scan=70742	114.621
64165:2	1	K.YLYEIAR.R			464.251	2	927.494	927.493	0	0.9	161	Specific	103.94	101.68	101.68	0.77	303	>>sp|ALBU_BOVIN|(Common contaminant protein)	595	iq3253_zl_decorin_6azglc_itag.ScanId;v=1;d1=68735.68735.2	controllerType=0 controllerNumber=1 scan=68735	111.609
71995:2	1	K.YLYEIAR.R			464.252	2	927.496	927.493	0	2.7	161	Specific	104.72	66.62	66.62	0.2	303	>>sp|ALBU_BOVIN|(Common contaminant protein)	595	iq3253_zl_decorin_6azglc_itag.ScanId;v=1;d1=76934.76934.2	controllerType=0 controllerNumber=1 scan=76934	124.213
35572:2	1	K.YLYEIAR.R			464.25	2	927.493	927.493	0	-0.3	161	Specific	104.78	59.62	59.62	0.36	303	>>sp|ALBU_BOVIN|(Common contaminant protein)	595	iq3253_zl_decorin_6azglc_itag.ScanId;v=1;d1=39153.39153.2	controllerType=0 controllerNumber=1 scan=39153	67.8583
69098:2	1	K.YLYEIAR.R			464.25	2	927.494	927.493	0	0	161	Specific	108.96	67.35	67.35	0.62	303	>>sp|ALBU_BOVIN|(Common contaminant protein)	595	iq3253_zl_decorin_6azglc_itag.ScanId;v=1;d1=73844.73844.2	controllerType=0 controllerNumber=1 scan=73844	119.243
69292:2	1	K.YLYEIAR.R			464.25	2	927.493	927.493	0	-0.5	161	Specific	110	98.98	98.98	0.71	303	>>sp|ALBU_BOVIN|(Common contaminant protein)	595	iq3253_zl_decorin_6azglc_itag.ScanId;v=1;d1=74047.74047.2	controllerType=0 controllerNumber=1 scan=74047	119.554
70499:2	1	K.YLYEIAR.R			464.25	2	927.493	927.493	0	-0.4	161	Specific	111.13	100.84	100.84	0.76	303	>>sp|ALBU_BOVIN|(Common contaminant protein)	595	iq3253_zl_decorin_6azglc_itag.ScanId;v=1;d1=75313.75313.2	controllerType=0 controllerNumber=1 scan=75313	121.484
67638:2	1	K.YLYEIAR.R			464.25	2	927.493	927.493	0	-0.8	161	Specific	111.33	94.51	94.51	0.75	303	>>sp|ALBU_BOVIN|(Common contaminant protein)	595	iq3253_zl_decorin_6azglc_itag.ScanId;v=1;d1=72329.72329.2	controllerType=0 controllerNumber=1 scan=72329	116.999
59321:2	1	K.YLYEIAR.R			464.25	2	927.493	927.493	0	-0.8	161	Specific	111.55	106.15	106.15	0.76	303	>>sp|ALBU_BOVIN|(Common contaminant protein)	595	iq3253_zl_decorin_6azglc_itag.ScanId;v=1;d1=63709.63709.2	controllerType=0 controllerNumber=1 scan=63709	104.045
66876:2	1	K.YLYEIAR.R			464.25	2	927.493	927.493	0	-0.4	161	Specific	111.65	98.2	98.2	0.47	303	>>sp|ALBU_BOVIN|(Common contaminant protein)	595	iq3253_zl_decorin_6azglc_itag.ScanId;v=1;d1=71541.71541.2	controllerType=0 controllerNumber=1 scan=71541	115.813
66718:2	1	K.YLYEIAR.R			464.251	2	927.495	927.493	0	1.4	161	Specific	112.28	101.39	101.39	0.77	303	>>sp|ALBU_BOVIN|(Common contaminant protein)	595	iq3253_zl_decorin_6azglc_itag.ScanId;v=1;d1=71377.71377.2	controllerType=0 controllerNumber=1 scan=71377	115.57
70869:2	1	K.YLYEIAR.R			464.25	2	927.494	927.493	0	0.1	161	Specific	112.92	65.96	65.96	0.73	303	>>sp|ALBU_BOVIN|(Common contaminant protein)	595	iq3253_zl_decorin_6azglc_itag.ScanId;v=1;d1=75707.75707.2	controllerType=0 controllerNumber=1 scan=75707	122.132
69253:2	1	K.YLYEIAR.R			464.25	2	927.493	927.493	0	-0.6	161	Specific	113.84	56.57	56.57	0.49	303	>>sp|ALBU_BOVIN|(Common contaminant protein)	595	iq3253_zl_decorin_6azglc_itag.ScanId;v=1;d1=74006.74006.2	controllerType=0 controllerNumber=1 scan=74006	119.492
69123:2	1	K.YLYEIAR.R			464.25	2	927.494	927.493	0	0.3	161	Specific	115.63	102.06	102.06	0.76	303	>>sp|ALBU_BOVIN|(Common contaminant protein)	595	iq3253_zl_decorin_6azglc_itag.ScanId;v=1;d1=73870.73870.2	controllerType=0 controllerNumber=1 scan=73870	119.283
65850:2	1	K.YLYEIAR.R			464.25	2	927.494	927.493	0	0.1	161	Specific	115.95	99.95	99.95	0.75	303	>>sp|ALBU_BOVIN|(Common contaminant protein)	595	iq3253_zl_decorin_6azglc_itag.ScanId;v=1;d1=70476.70476.2	controllerType=0 controllerNumber=1 scan=70476	114.229
66820:2	1	K.YLYEIAR.R			464.25	2	927.494	927.493	0	0	161	Specific	116.43	63.48	63.48	0.62	303	>>sp|ALBU_BOVIN|(Common contaminant protein)	595	iq3253_zl_decorin_6azglc_itag.ScanId;v=1;d1=71483.71483.2	controllerType=0 controllerNumber=1 scan=71483	115.729
67572:2	1	K.YLYEIAR.R			464.25	2	927.493	927.493	0	-0.3	161	Specific	117.26	65.94	65.94	0.73	303	>>sp|ALBU_BOVIN|(Common contaminant protein)	595	iq3253_zl_decorin_6azglc_itag.ScanId;v=1;d1=72261.72261.2	controllerType=0 controllerNumber=1 scan=72261	116.894
65691:2	1	K.YLYEIAR.R			464.25	2	927.494	927.493	0	0.1	161	Specific	118.41	96.38	96.38	0.71	303	>>sp|ALBU_BOVIN|(Common contaminant protein)	595	iq3253_zl_decorin_6azglc_itag.ScanId;v=1;d1=70312.70312.2	controllerType=0 controllerNumber=1 scan=70312	113.983
66967:2	1	K.YLYEIAR.R			464.25	2	927.494	927.493	0	0.4	161	Specific	121.09	101.36	101.36	0.77	303	>>sp|ALBU_BOVIN|(Common contaminant protein)	595	iq3253_zl_decorin_6azglc_itag.ScanId;v=1;d1=71636.71636.2	controllerType=0 controllerNumber=1 scan=71636	115.959
70315:2	1	K.YLYEIAR.R			464.25	2	927.493	927.493	0	-0.6	161	Specific	121.61	102.42	102.42	0.76	303	>>sp|ALBU_BOVIN|(Common contaminant protein)	595	iq3253_zl_decorin_6azglc_itag.ScanId;v=1;d1=75119.75119.2	controllerType=0 controllerNumber=1 scan=75119	121.186
68938:2	1	K.YLYEIAR.R			464.25	2	927.493	927.493	0	-0.5	161	Specific	123.16	7.42	7.42	0.4	303	>>sp|ALBU_BOVIN|(Common contaminant protein)	595	iq3253_zl_decorin_6azglc_itag.ScanId;v=1;d1=73677.73677.2	controllerType=0 controllerNumber=1 scan=73677	118.989
69468:2	1	K.YLYEIAR.R			464.25	2	927.494	927.493	0	0.1	161	Specific	128.02	96.63	96.63	0.75	303	>>sp|ALBU_BOVIN|(Common contaminant protein)	595	iq3253_zl_decorin_6azglc_itag.ScanId;v=1;d1=74232.74232.2	controllerType=0 controllerNumber=1 scan=74232	119.838
68079:2	1	K.YLYEIAR.R			464.251	2	927.495	927.493	0	1.2	161	Specific	128.69	103.32	103.32	0.63	303	>>sp|ALBU_BOVIN|(Common contaminant protein)	595	iq3253_zl_decorin_6azglc_itag.ScanId;v=1;d1=72785.72785.2	controllerType=0 controllerNumber=1 scan=72785	117.672
65757:2	1	K.YLYEIAR.R			464.25	2	927.494	927.493	0	0.1	161	Specific	129.08	65.9	65.9	0.73	303	>>sp|ALBU_BOVIN|(Common contaminant protein)	595	iq3253_zl_decorin_6azglc_itag.ScanId;v=1;d1=70380.70380.2	controllerType=0 controllerNumber=1 scan=70380	114.085
69540:2	1	K.YLYEIAR.R			464.251	2	927.494	927.493	0	1	161	Specific	132.25	122.01	122.01	0.84	303	>>sp|ALBU_BOVIN|(Common contaminant protein)	595	iq3253_zl_decorin_6azglc_itag.ScanId;v=1;d1=74307.74307.2	controllerType=0 controllerNumber=1 scan=74307	119.95
66571:2	1	K.YLYEIAR.R			464.25	2	927.493	927.493	0	-0.3	161	Specific	137.53	103.57	103.57	0.76	303	>>sp|ALBU_BOVIN|(Common contaminant protein)	595	iq3253_zl_decorin_6azglc_itag.ScanId;v=1;d1=71225.71225.2	controllerType=0 controllerNumber=1 scan=71225	115.346
68188:2	1	K.YLYEIAR.R			464.25	2	927.494	927.493	0	0.3	161	Specific	138.51	72.7	72.7	0.62	303	>>sp|ALBU_BOVIN|(Common contaminant protein)	595	iq3253_zl_decorin_6azglc_itag.ScanId;v=1;d1=72898.72898.2	controllerType=0 controllerNumber=1 scan=72898	117.841
59362:2	1	K.YLYEIAR.R			464.25	2	927.493	927.493	0	-0.8	161	Specific	142.29	69.57	69.57	0.79	303	>>sp|ALBU_BOVIN|(Common contaminant protein)	595	iq3253_zl_decorin_6azglc_itag.ScanId;v=1;d1=63751.63751.2	controllerType=0 controllerNumber=1 scan=63751	104.104
66302:2	1	K.YLYEIAR.R			464.251	2	927.494	927.493	0	0.9	161	Specific	142.37	134.72	134.72	0.93	303	>>sp|ALBU_BOVIN|(Common contaminant protein)	595	iq3253_zl_decorin_6azglc_itag.ScanId;v=1;d1=70947.70947.2	controllerType=0 controllerNumber=1 scan=70947	114.934
62561:2	1	K.YLYEIAR.R			464.25	2	927.493	927.493	0	-0.6	161	Specific	143.22	101.79	101.79	0.76	303	>>sp|ALBU_BOVIN|(Common contaminant protein)	595	iq3253_zl_decorin_6azglc_itag.ScanId;v=1;d1=67072.67072.2	controllerType=0 controllerNumber=1 scan=67072	109.141
70263:2	1	K.YLYEIAR.R			464.251	2	927.495	927.493	0	1.4	161	Specific	143.4	102.63	102.63	0.83	303	>>sp|ALBU_BOVIN|(Common contaminant protein)	595	iq3253_zl_decorin_6azglc_itag.ScanId;v=1;d1=75064.75064.2	controllerType=0 controllerNumber=1 scan=75064	121.096
67825:2	1	K.YLYEIAR.R			464.25	2	927.493	927.493	0	-0.2	161	Specific	143.69	95.45	95.45	0.75	303	>>sp|ALBU_BOVIN|(Common contaminant protein)	595	iq3253_zl_decorin_6azglc_itag.ScanId;v=1;d1=72523.72523.2	controllerType=0 controllerNumber=1 scan=72523	117.288
60855:2	1	K.YLYEIAR.R			464.25	2	927.494	927.493	0	0.3	161	Specific	149.43	149.43	149.43	0.9	303	>>sp|ALBU_BOVIN|(Common contaminant protein)	595	iq3253_zl_decorin_6azglc_itag.ScanId;v=1;d1=65309.65309.2	controllerType=0 controllerNumber=1 scan=65309	106.478
69883:2	1	K.YLYEIAR.R			464.251	2	927.494	927.493	0	0.9	161	Specific	149.92	135.06	135.06	0.93	303	>>sp|ALBU_BOVIN|(Common contaminant protein)	595	iq3253_zl_decorin_6azglc_itag.ScanId;v=1;d1=74665.74665.2	controllerType=0 controllerNumber=1 scan=74665	120.482
58716:2	1	K.YLYEIAR.R			464.25	2	927.493	927.493	0	-0.6	161	Specific	150.11	105.12	105.12	0.72	303	>>sp|ALBU_BOVIN|(Common contaminant protein)	595	iq3253_zl_decorin_6azglc_itag.ScanId;v=1;d1=63073.63073.2	controllerType=0 controllerNumber=1 scan=63073	103.085
70300:2	1	K.YLYEIAR.R			464.25	2	927.494	927.493	0	0.1	161	Specific	152.72	139.5	139.5	0.88	303	>>sp|ALBU_BOVIN|(Common contaminant protein)	595	iq3253_zl_decorin_6azglc_itag.ScanId;v=1;d1=75103.75103.2	controllerType=0 controllerNumber=1 scan=75103	121.16
58460:2	1	K.YLYEIAR.R			464.25	2	927.493	927.493	0	-0.3	161	Specific	152.87	64.3	64.3	0.62	303	>>sp|ALBU_BOVIN|(Common contaminant protein)	595	iq3253_zl_decorin_6azglc_itag.ScanId;v=1;d1=62809.62809.2	controllerType=0 controllerNumber=1 scan=62809	102.688
68406:2	1	K.YLYEIAR.R			464.25	2	927.494	927.493	0	0.4	161	Specific	152.95	7.13	7.13	0.53	303	>>sp|ALBU_BOVIN|(Common contaminant protein)	595	iq3253_zl_decorin_6azglc_itag.ScanId;v=1;d1=73124.73124.2	controllerType=0 controllerNumber=1 scan=73124	118.174
69237:2	1	K.YLYEIAR.R			464.25	2	927.493	927.493	0	-0.6	161	Specific	153.88	16.17	16.17	0.46	303	>>sp|ALBU_BOVIN|(Common contaminant protein)	595	iq3253_zl_decorin_6azglc_itag.ScanId;v=1;d1=73989.73989.2	controllerType=0 controllerNumber=1 scan=73989	119.466
62096:2	1	K.YLYEIAR.R			464.25	2	927.493	927.493	0	-0.1	161	Specific	156.08	108.86	108.86	0.76	303	>>sp|ALBU_BOVIN|(Common contaminant protein)	595	iq3253_zl_decorin_6azglc_itag.ScanId;v=1;d1=66588.66588.2	controllerType=0 controllerNumber=1 scan=66588	108.38
69766:2	1	K.YLYEIAR.R			464.25	2	927.494	927.493	0	0.3	161	Specific	156.49	81.74	81.74	0.88	303	>>sp|ALBU_BOVIN|(Common contaminant protein)	595	iq3253_zl_decorin_6azglc_itag.ScanId;v=1;d1=74543.74543.2	controllerType=0 controllerNumber=1 scan=74543	120.307
70906:2	1	K.YLYEIAR.R			464.251	2	927.495	927.493	0	1.2	161	Specific	157.4	77.91	77.91	0.84	303	>>sp|ALBU_BOVIN|(Common contaminant protein)	595	iq3253_zl_decorin_6azglc_itag.ScanId;v=1;d1=75746.75746.2	controllerType=0 controllerNumber=1 scan=75746	122.193
65390:2	1	K.YLYEIAR.R			464.25	2	927.494	927.493	0	0.1	161	Specific	158.32	99.95	99.95	0.88	303	>>sp|ALBU_BOVIN|(Common contaminant protein)	595	iq3253_zl_decorin_6azglc_itag.ScanId;v=1;d1=70001.70001.2	controllerType=0 controllerNumber=1 scan=70001	113.518
65037:2	1	K.YLYEIAR.R			464.25	2	927.494	927.493	0	0.3	161	Specific	158.62	105.12	105.12	0.88	303	>>sp|ALBU_BOVIN|(Common contaminant protein)	595	iq3253_zl_decorin_6azglc_itag.ScanId;v=1;d1=69635.69635.2	controllerType=0 controllerNumber=1 scan=69635	112.966
58688:2	1	K.YLYEIAR.R			464.25	2	927.493	927.493	0	-0.1	161	Specific	163.17	106.68	106.68	0.76	303	>>sp|ALBU_BOVIN|(Common contaminant protein)	595	iq3253_zl_decorin_6azglc_itag.ScanId;v=1;d1=63044.63044.2	controllerType=0 controllerNumber=1 scan=63044	103.04
67231:2	1	K.YLYEIAR.R			464.25	2	927.493	927.493	0	-0.9	161	Specific	166.55	110.05	110.05	0.88	303	>>sp|ALBU_BOVIN|(Common contaminant protein)	595	iq3253_zl_decorin_6azglc_itag.ScanId;v=1;d1=71909.71909.2	controllerType=0 controllerNumber=1 scan=71909	116.371
60955:2	1	K.YLYEIAR.R			464.25	2	927.494	927.493	0	0.2	161	Specific	173.06	103.77	103.77	0.76	303	>>sp|ALBU_BOVIN|(Common contaminant protein)	595	iq3253_zl_decorin_6azglc_itag.ScanId;v=1;d1=65412.65412.2	controllerType=0 controllerNumber=1 scan=65412	106.632
69837:2	1	K.YLYEIAR.R			464.25	2	927.493	927.493	0	-0.2	161	Specific	180.21	157.89	157.89	1.15	303	>>sp|ALBU_BOVIN|(Common contaminant protein)	595	iq3253_zl_decorin_6azglc_itag.ScanId;v=1;d1=74617.74617.2	controllerType=0 controllerNumber=1 scan=74617	120.412
67182:2	1	K.YLYEIAR.R			464.25	2	927.492	927.493	0	-1.6	161	Specific	186.19	121.37	121.37	0.72	303	>>sp|ALBU_BOVIN|(Common contaminant protein)	595	iq3253_zl_decorin_6azglc_itag.ScanId;v=1;d1=71858.71858.2	controllerType=0 controllerNumber=1 scan=71858	116.29
69004:2	1	K.YLYEIAR.R			464.25	2	927.494	927.493	0	0.1	161	Specific	186.76	138.74	138.74	1.13	303	>>sp|ALBU_BOVIN|(Common contaminant protein)	595	iq3253_zl_decorin_6azglc_itag.ScanId;v=1;d1=73746.73746.2	controllerType=0 controllerNumber=1 scan=73746	119.093
26169:2	1	K.YLYEIAR.R			464.25	2	927.493	927.493	0	-0.1	161	Specific	186.91	137.89	137.89	0.78	303	>>sp|ALBU_BOVIN|(Common contaminant protein)	595	iq3253_zl_decorin_6azglc_itag.ScanId;v=1;d1=29425.29425.2	controllerType=0 controllerNumber=1 scan=29425	53.7431
71602:2	1	K.YLYEIAR.R			464.251	2	927.495	927.493	0	1.4	161	Specific	187.51	111.79	111.79	0.87	303	>>sp|ALBU_BOVIN|(Common contaminant protein)	595	iq3253_zl_decorin_6azglc_itag.ScanId;v=1;d1=76515.76515.2	controllerType=0 controllerNumber=1 scan=76515	123.544
63739:2	1	K.YLYEIAR.R			464.251	2	927.494	927.493	0	0.5	161	Specific	188.74	78.28	78.28	0.73	303	>>sp|ALBU_BOVIN|(Common contaminant protein)	595	iq3253_zl_decorin_6azglc_itag.ScanId;v=1;d1=68295.68295.2	controllerType=0 controllerNumber=1 scan=68295	110.959
70092:2	1	K.YLYEIAR.R			464.251	2	927.494	927.493	0	0.7	161	Specific	191.56	145.68	145.68	1.53	303	>>sp|ALBU_BOVIN|(Common contaminant protein)	595	iq3253_zl_decorin_6azglc_itag.ScanId;v=1;d1=74885.74885.2	controllerType=0 controllerNumber=1 scan=74885	120.822
69491:2	1	K.YLYEIAR.R			464.25	2	927.494	927.493	0	0.1	161	Specific	192.02	50.51	50.51	0.74	303	>>sp|ALBU_BOVIN|(Common contaminant protein)	595	iq3253_zl_decorin_6azglc_itag.ScanId;v=1;d1=74256.74256.2	controllerType=0 controllerNumber=1 scan=74256	119.876
62720:2	1	K.YLYEIAR.R			464.25	2	927.492	927.493	0	-1.2	161	Specific	194.34	102.61	102.61	0.45	303	>>sp|ALBU_BOVIN|(Common contaminant protein)	595	iq3253_zl_decorin_6azglc_itag.ScanId;v=1;d1=67236.67236.2	controllerType=0 controllerNumber=1 scan=67236	109.386
58066:2	1	K.YLYEIAR.R			464.25	2	927.494	927.493	0	0.3	161	Specific	196.23	107.45	107.45	0.72	303	>>sp|ALBU_BOVIN|(Common contaminant protein)	595	iq3253_zl_decorin_6azglc_itag.ScanId;v=1;d1=62403.62403.2	controllerType=0 controllerNumber=1 scan=62403	102.08
58328:2	1	K.YLYEIAR.R			464.25	2	927.493	927.493	0	-0.8	161	Specific	197.36	143.17	143.17	0.99	303	>>sp|ALBU_BOVIN|(Common contaminant protein)	595	iq3253_zl_decorin_6azglc_itag.ScanId;v=1;d1=62673.62673.2	controllerType=0 controllerNumber=1 scan=62673	102.485
65819:2	1	K.YLYEIAR.R			464.25	2	927.494	927.493	0	0	161	Specific	198.01	110.65	110.65	0.76	303	>>sp|ALBU_BOVIN|(Common contaminant protein)	595	iq3253_zl_decorin_6azglc_itag.ScanId;v=1;d1=70444.70444.4	controllerType=0 controllerNumber=1 scan=70444	114.182
68503:2	1	K.YLYEIAR.R			464.25	2	927.494	927.493	0	0.1	161	Specific	198.39	105.85	105.85	0.88	303	>>sp|ALBU_BOVIN|(Common contaminant protein)	595	iq3253_zl_decorin_6azglc_itag.ScanId;v=1;d1=73225.73225.2	controllerType=0 controllerNumber=1 scan=73225	118.325
63955:2	1	K.YLYEIAR.R			464.25	2	927.494	927.493	0	0.2	161	Specific	198.79	150.61	150.61	0.99	303	>>sp|ALBU_BOVIN|(Common contaminant protein)	595	iq3253_zl_decorin_6azglc_itag.ScanId;v=1;d1=68518.68518.2	controllerType=0 controllerNumber=1 scan=68518	111.287
66070:2	1	K.YLYEIAR.R			464.251	2	927.494	927.493	0	0.5	161	Specific	211.46	144	144	1.14	303	>>sp|ALBU_BOVIN|(Common contaminant protein)	595	iq3253_zl_decorin_6azglc_itag.ScanId;v=1;d1=70704.70704.2	controllerType=0 controllerNumber=1 scan=70704	114.562
56750:2	1	K.YLYEIAR.R			464.25	2	927.494	927.493	0	0.1	161	Specific	213.73	45.2	45.2	0.44	303	>>sp|ALBU_BOVIN|(Common contaminant protein)	595	iq3253_zl_decorin_6azglc_itag.ScanId;v=1;d1=61033.61033.2	controllerType=0 controllerNumber=1 scan=61033	100.034
26351:2	1	K.YLYEIAR.R			464.25	2	927.494	927.493	0	0.1	161	Specific	215.48	168.79	168.79	1.05	303	>>sp|ALBU_BOVIN|(Common contaminant protein)	595	iq3253_zl_decorin_6azglc_itag.ScanId;v=1;d1=29613.29613.2	controllerType=0 controllerNumber=1 scan=29613	54.0084
58396:2	1	K.YLYEIAR.R			464.251	2	927.495	927.493	0	1.2	161	Specific	218.25	137.81	137.81	1.13	303	>>sp|ALBU_BOVIN|(Common contaminant protein)	595	iq3253_zl_decorin_6azglc_itag.ScanId;v=1;d1=62743.62743.2	controllerType=0 controllerNumber=1 scan=62743	102.59
68539:2	1	K.YLYEIAR.R			464.25	2	927.493	927.493	0	-0.3	161	Specific	218.46	116.37	116.37	1.15	303	>>sp|ALBU_BOVIN|(Common contaminant protein)	595	iq3253_zl_decorin_6azglc_itag.ScanId;v=1;d1=73263.73263.2	controllerType=0 controllerNumber=1 scan=73263	118.382
52160:2	1	K.YLYEIAR.R			464.25	2	927.493	927.493	0	-0.4	161	Specific	227.76	144.71	144.71	1.6	303	>>sp|ALBU_BOVIN|(Common contaminant protein)	595	iq3253_zl_decorin_6azglc_itag.ScanId;v=1;d1=56300.56300.2	controllerType=0 controllerNumber=1 scan=56300	92.9827
50532:2	1	K.YLYEIAR.R			464.251	2	927.495	927.493	0	1.6	161	Specific	233.38	140.76	140.76	1.6	303	>>sp|ALBU_BOVIN|(Common contaminant protein)	595	iq3253_zl_decorin_6azglc_itag.ScanId;v=1;d1=54610.54610.2	controllerType=0 controllerNumber=1 scan=54610	90.4702
58753:2	1	K.YLYEIAR.R			464.25	2	927.493	927.493	0	-0.6	161	Specific	235.51	119.25	119.25	1.58	303	>>sp|ALBU_BOVIN|(Common contaminant protein)	595	iq3253_zl_decorin_6azglc_itag.ScanId;v=1;d1=63111.63111.2	controllerType=0 controllerNumber=1 scan=63111	103.143
61703:2	1	K.YLYEIAR.R			464.251	2	927.495	927.493	0	1.1	161	Specific	236.32	174.09	174.09	1.7	303	>>sp|ALBU_BOVIN|(Common contaminant protein)	595	iq3253_zl_decorin_6azglc_itag.ScanId;v=1;d1=66183.66183.2	controllerType=0 controllerNumber=1 scan=66183	107.778
37694:2	1	K.YLYEIAR.R			464.25	2	927.493	927.493	0	-0.2	161	Specific	254.3	95.07	95.07	1.14	303	>>sp|ALBU_BOVIN|(Common contaminant protein)	595	iq3253_zl_decorin_6azglc_itag.ScanId;v=1;d1=41346.41346.2	controllerType=0 controllerNumber=1 scan=41346	71.0769
26050:2	1	K.YLYEIAR.R			464.25	2	927.493	927.493	0	-0.4	161	Specific	269.93	152.19	152.19	1.65	303	>>sp|ALBU_BOVIN|(Common contaminant protein)	595	iq3253_zl_decorin_6azglc_itag.ScanId;v=1;d1=29295.29295.2	controllerType=0 controllerNumber=1 scan=29295	53.5367
51910:2	1	K.YLYEIAR.R			464.251	2	927.494	927.493	0	0.9	161	Specific	271.85	122.3	122.3	1.64	303	>>sp|ALBU_BOVIN|(Common contaminant protein)	595	iq3253_zl_decorin_6azglc_itag.ScanId;v=1;d1=56040.56040.2	controllerType=0 controllerNumber=1 scan=56040	92.5933
35337:2	1	K.YLYEIAR.R			464.25	2	927.494	927.493	0	0	161	Specific	275.68	124.3	124.3	1.55	303	>>sp|ALBU_BOVIN|(Common contaminant protein)	595	iq3253_zl_decorin_6azglc_itag.ScanId;v=1;d1=38911.38911.2	controllerType=0 controllerNumber=1 scan=38911	67.5157
25377:2	1	K.YLYEIAR.R			464.25	2	927.494	927.493	0	0.1	161	Specific	276.25	89.67	89.67	1.19	303	>>sp|ALBU_BOVIN|(Common contaminant protein)	595	iq3253_zl_decorin_6azglc_itag.ScanId;v=1;d1=28602.28602.2	controllerType=0 controllerNumber=1 scan=28602	52.5514
40763:2	1	K.YLYEIAR.R			464.25	2	927.494	927.493	0	0.1	161	Specific	282.99	93.51	93.51	1.5	303	>>sp|ALBU_BOVIN|(Common contaminant protein)	595	iq3253_zl_decorin_6azglc_itag.ScanId;v=1;d1=44526.44526.2	controllerType=0 controllerNumber=1 scan=44526	75.7426
24832:2	1	K.YLYEIAR.R			464.25	2	927.493	927.493	0	-0.4	161	Specific	287.29	154.44	154.44	1.61	303	>>sp|ALBU_BOVIN|(Common contaminant protein)	595	iq3253_zl_decorin_6azglc_itag.ScanId;v=1;d1=28039.28039.2	controllerType=0 controllerNumber=1 scan=28039	51.7651
30669:2	1	K.YLYEIAR.R			464.25	2	927.493	927.493	0	-0.4	161	Specific	289.02	91.57	91.57	1.13	303	>>sp|ALBU_BOVIN|(Common contaminant protein)	595	iq3253_zl_decorin_6azglc_itag.ScanId;v=1;d1=34080.34080.2	controllerType=0 controllerNumber=1 scan=34080	60.4576
33227:2	1	K.YLYEIAR.R			464.25	2	927.493	927.493	0	-0.1	161	Specific	293.22	111.05	111.05	1.56	303	>>sp|ALBU_BOVIN|(Common contaminant protein)	595	iq3253_zl_decorin_6azglc_itag.ScanId;v=1;d1=36724.36724.2	controllerType=0 controllerNumber=1 scan=36724	64.3102
32189:2	1	K.YLYEIAR.R			464.25	2	927.493	927.493	0	-0.7	161	Specific	293.88	101.24	101.24	1.59	303	>>sp|ALBU_BOVIN|(Common contaminant protein)	595	iq3253_zl_decorin_6azglc_itag.ScanId;v=1;d1=35655.35655.2	controllerType=0 controllerNumber=1 scan=35655	62.7818
33837:2	1	K.YLYEIAR.R			464.25	2	927.493	927.493	0	-0.6	161	Specific	294.06	107.27	107.27	1.59	303	>>sp|ALBU_BOVIN|(Common contaminant protein)	595	iq3253_zl_decorin_6azglc_itag.ScanId;v=1;d1=37352.37352.2	controllerType=0 controllerNumber=1 scan=37352	65.2155
33661:2	1	K.YLYEIAR.R			464.25	2	927.493	927.493	0	-0.2	161	Specific	297.91	129.78	129.78	1.6	303	>>sp|ALBU_BOVIN|(Common contaminant protein)	595	iq3253_zl_decorin_6azglc_itag.ScanId;v=1;d1=37171.37171.2	controllerType=0 controllerNumber=1 scan=37171	64.9545
37252:2	1	K.YLYEIAR.R			464.25	2	927.493	927.493	0	-0.9	161	Specific	300.09	163.51	163.51	1.87	303	>>sp|ALBU_BOVIN|(Common contaminant protein)	595	iq3253_zl_decorin_6azglc_itag.ScanId;v=1;d1=40891.40891.2	controllerType=0 controllerNumber=1 scan=40891	70.4038
37323:2	1	K.YLYEIAR.R			464.25	2	927.493	927.493	0	-0.2	161	Specific	300.32	125.46	125.46	1.61	303	>>sp|ALBU_BOVIN|(Common contaminant protein)	595	iq3253_zl_decorin_6azglc_itag.ScanId;v=1;d1=40964.40964.2	controllerType=0 controllerNumber=1 scan=40964	70.5119
37283:2	1	K.YLYEIAR.R			464.25	2	927.493	927.493	0	-0.3	161	Specific	303.6	86.25	86.25	1.57	303	>>sp|ALBU_BOVIN|(Common contaminant protein)	595	iq3253_zl_decorin_6azglc_itag.ScanId;v=1;d1=40923.40923.2	controllerType=0 controllerNumber=1 scan=40923	70.4511
33801:2	1	K.YLYEIAR.R			464.25	2	927.493	927.493	0	-0.3	161	Specific	303.8	128.49	128.49	1.6	303	>>sp|ALBU_BOVIN|(Common contaminant protein)	595	iq3253_zl_decorin_6azglc_itag.ScanId;v=1;d1=37315.37315.2	controllerType=0 controllerNumber=1 scan=37315	65.1632
25195:2	1	K.YLYEIAR.R			464.25	2	927.492	927.493	0	-1.2	161	Specific	305.12	115.42	115.42	1.58	303	>>sp|ALBU_BOVIN|(Common contaminant protein)	595	iq3253_zl_decorin_6azglc_itag.ScanId;v=1;d1=28415.28415.2	controllerType=0 controllerNumber=1 scan=28415	52.2902
30635:2	1	K.YLYEIAR.R			464.25	2	927.493	927.493	0	-0.2	161	Specific	307.35	106.82	106.82	1.53	303	>>sp|ALBU_BOVIN|(Common contaminant protein)	595	iq3253_zl_decorin_6azglc_itag.ScanId;v=1;d1=34045.34045.2	controllerType=0 controllerNumber=1 scan=34045	60.4089
25227:2	1	K.YLYEIAR.R			464.25	2	927.493	927.493	0	-0.1	161	Specific	308.04	118.57	118.57	1.58	303	>>sp|ALBU_BOVIN|(Common contaminant protein)	595	iq3253_zl_decorin_6azglc_itag.ScanId;v=1;d1=28448.28448.2	controllerType=0 controllerNumber=1 scan=28448	52.3373
35369:2	1	K.YLYEIAR.R			464.25	2	927.493	927.493	0	-0.3	161	Specific	308.79	117.11	117.11	1.58	303	>>sp|ALBU_BOVIN|(Common contaminant protein)	595	iq3253_zl_decorin_6azglc_itag.ScanId;v=1;d1=38944.38944.2	controllerType=0 controllerNumber=1 scan=38944	67.5616
37590:2	1	K.YLYEIAR.R			464.25	2	927.493	927.493	0	-0.7	161	Specific	310.19	107.22	107.22	1.58	303	>>sp|ALBU_BOVIN|(Common contaminant protein)	595	iq3253_zl_decorin_6azglc_itag.ScanId;v=1;d1=41239.41239.2	controllerType=0 controllerNumber=1 scan=41239	70.919
33150:2	1	K.YLYEIAR.R			464.25	2	927.494	927.493	0	0	161	Specific	310.35	127.85	127.85	1.6	303	>>sp|ALBU_BOVIN|(Common contaminant protein)	595	iq3253_zl_decorin_6azglc_itag.ScanId;v=1;d1=36645.36645.2	controllerType=0 controllerNumber=1 scan=36645	64.2019
32159:2	1	K.YLYEIAR.R			464.25	2	927.493	927.493	0	-0.4	161	Specific	316.32	116.45	116.45	1.6	303	>>sp|ALBU_BOVIN|(Common contaminant protein)	595	iq3253_zl_decorin_6azglc_itag.ScanId;v=1;d1=35624.35624.2	controllerType=0 controllerNumber=1 scan=35624	62.7376
35873:2	1	K.YLYEIAR.R			464.25	2	927.494	927.493	0	0.1	161	Specific	317.52	134.37	134.37	1.6	303	>>sp|ALBU_BOVIN|(Common contaminant protein)	595	iq3253_zl_decorin_6azglc_itag.ScanId;v=1;d1=39463.39463.2	controllerType=0 controllerNumber=1 scan=39463	68.3042
39718:2	1	K.YLYEIAR.R			464.25	2	927.493	927.493	0	-0.1	161	Specific	318.92	129.69	129.69	1.59	303	>>sp|ALBU_BOVIN|(Common contaminant protein)	595	iq3253_zl_decorin_6azglc_itag.ScanId;v=1;d1=43449.43449.2	controllerType=0 controllerNumber=1 scan=43449	74.1908
31336:2	1	K.YLYEIAR.R			464.25	2	927.493	927.493	0	-0.3	161	Specific	319.74	146.3	146.3	1.64	303	>>sp|ALBU_BOVIN|(Common contaminant protein)	595	iq3253_zl_decorin_6azglc_itag.ScanId;v=1;d1=34766.34766.2	controllerType=0 controllerNumber=1 scan=34766	61.4374
34033:2	1	K.YLYEIAR.R			464.25	2	927.493	927.493	0	-0.2	161	Specific	319.82	82.14	82.14	1.59	303	>>sp|ALBU_BOVIN|(Common contaminant protein)	595	iq3253_zl_decorin_6azglc_itag.ScanId;v=1;d1=37557.37557.2	controllerType=0 controllerNumber=1 scan=37557	65.5213
34062:2	1	K.YLYEIAR.R			464.25	2	927.493	927.493	0	-0.7	161	Specific	320.72	66.31	66.31	1.57	303	>>sp|ALBU_BOVIN|(Common contaminant protein)	595	iq3253_zl_decorin_6azglc_itag.ScanId;v=1;d1=37587.37587.2	controllerType=0 controllerNumber=1 scan=37587	65.5663
32259:2	1	K.YLYEIAR.R			464.25	2	927.493	927.493	0	-0.1	161	Specific	325.37	142.4	142.4	1.67	303	>>sp|ALBU_BOVIN|(Common contaminant protein)	595	iq3253_zl_decorin_6azglc_itag.ScanId;v=1;d1=35727.35727.2	controllerType=0 controllerNumber=1 scan=35727	62.8861
30745:2	1	K.YLYEIAR.R			464.25	2	927.493	927.493	0	-0.3	161	Specific	326.7	95.57	95.57	1.63	303	>>sp|ALBU_BOVIN|(Common contaminant protein)	595	iq3253_zl_decorin_6azglc_itag.ScanId;v=1;d1=34158.34158.3	controllerType=0 controllerNumber=1 scan=34158	60.5704
31361:2	1	K.YLYEIAR.R			464.25	2	927.493	927.493	0	-0.6	161	Specific	326.92	99.04	99.04	1.61	303	>>sp|ALBU_BOVIN|(Common contaminant protein)	595	iq3253_zl_decorin_6azglc_itag.ScanId;v=1;d1=34793.34793.2	controllerType=0 controllerNumber=1 scan=34793	61.4806
31311:2	1	K.YLYEIAR.R			464.25	2	927.493	927.493	0	-0.3	161	Specific	334.37	103.44	103.44	1.61	303	>>sp|ALBU_BOVIN|(Common contaminant protein)	595	iq3253_zl_decorin_6azglc_itag.ScanId;v=1;d1=34741.34741.2	controllerType=0 controllerNumber=1 scan=34741	61.4028
26911:2	1	K.YLYEIAR.R			464.25	2	927.493	927.493	0	-0.6	161	Specific	338.22	146.36	146.36	1.91	303	>>sp|ALBU_BOVIN|(Common contaminant protein)	595	iq3253_zl_decorin_6azglc_itag.ScanId;v=1;d1=30190.30190.2	controllerType=0 controllerNumber=1 scan=30190	54.8341
34755:2	1	K.YLYEIAR.R			464.25	2	927.493	927.493	0	-0.6	161	Specific	338.97	122.25	122.25	1.6	303	>>sp|ALBU_BOVIN|(Common contaminant protein)	595	iq3253_zl_decorin_6azglc_itag.ScanId;v=1;d1=38312.38312.2	controllerType=0 controllerNumber=1 scan=38312	66.6488
27769:2	1	K.YLYEIAR.R			464.25	2	927.494	927.493	0	0.1	161	Specific	342.49	173.26	173.26	1.96	303	>>sp|ALBU_BOVIN|(Common contaminant protein)	595	iq3253_zl_decorin_6azglc_itag.ScanId;v=1;d1=31090.31090.2	controllerType=0 controllerNumber=1 scan=31090	56.1528
30222:2	1	K.YLYEIAR.R			464.25	2	927.493	927.493	0	-0.3	161	Specific	343.26	134.41	134.41	1.88	303	>>sp|ALBU_BOVIN|(Common contaminant protein)	595	iq3253_zl_decorin_6azglc_itag.ScanId;v=1;d1=33620.33620.2	controllerType=0 controllerNumber=1 scan=33620	59.7889
29313:2	1	K.YLYEIAR.R			464.25	2	927.493	927.493	0	-0.1	161	Specific	344.11	151.17	151.17	1.79	303	>>sp|ALBU_BOVIN|(Common contaminant protein)	595	iq3253_zl_decorin_6azglc_itag.ScanId;v=1;d1=32685.32685.2	controllerType=0 controllerNumber=1 scan=32685	58.459
27315:2	1	K.YLYEIAR.R			464.25	2	927.493	927.493	0	-0.3	161	Specific	344.13	202.9	202.9	1.95	303	>>sp|ALBU_BOVIN|(Common contaminant protein)	595	iq3253_zl_decorin_6azglc_itag.ScanId;v=1;d1=30612.30612.2	controllerType=0 controllerNumber=1 scan=30612	55.448
29990:2	1	K.YLYEIAR.R			464.25	2	927.493	927.493	0	-0.3	161	Specific	346.47	140.9	140.9	1.79	303	>>sp|ALBU_BOVIN|(Common contaminant protein)	595	iq3253_zl_decorin_6azglc_itag.ScanId;v=1;d1=33381.33381.2	controllerType=0 controllerNumber=1 scan=33381	59.4439
28449:2	1	K.YLYEIAR.R			464.25	2	927.493	927.493	0	-0.2	161	Specific	347.18	129.76	129.76	1.72	303	>>sp|ALBU_BOVIN|(Common contaminant protein)	595	iq3253_zl_decorin_6azglc_itag.ScanId;v=1;d1=31790.31790.2	controllerType=0 controllerNumber=1 scan=31790	57.1488
30025:2	1	K.YLYEIAR.R			464.25	2	927.493	927.493	0	-0.5	161	Specific	347.27	154.2	154.2	1.74	303	>>sp|ALBU_BOVIN|(Common contaminant protein)	595	iq3253_zl_decorin_6azglc_itag.ScanId;v=1;d1=33417.33417.2	controllerType=0 controllerNumber=1 scan=33417	59.4942
27150:2	1	K.YLYEIAR.R			464.25	2	927.492	927.493	0	-1	161	Specific	347.48	186.94	186.94	1.91	303	>>sp|ALBU_BOVIN|(Common contaminant protein)	595	iq3253_zl_decorin_6azglc_itag.ScanId;v=1;d1=30436.30436.2	controllerType=0 controllerNumber=1 scan=30436	55.1765
30459:2	1	K.YLYEIAR.R			464.25	2	927.493	927.493	0	-0.4	161	Specific	348.27	136.54	136.54	1.72	303	>>sp|ALBU_BOVIN|(Common contaminant protein)	595	iq3253_zl_decorin_6azglc_itag.ScanId;v=1;d1=33864.33864.2	controllerType=0 controllerNumber=1 scan=33864	60.1482
30845:2	1	K.YLYEIAR.R			464.25	2	927.493	927.493	0	-0.3	161	Specific	348.51	149.91	149.91	1.7	303	>>sp|ALBU_BOVIN|(Common contaminant protein)	595	iq3253_zl_decorin_6azglc_itag.ScanId;v=1;d1=34261.34261.2	controllerType=0 controllerNumber=1 scan=34261	60.7163
28430:2	1	K.YLYEIAR.R			464.25	2	927.493	927.493	0	-0.2	161	Specific	348.81	152.59	152.59	1.74	303	>>sp|ALBU_BOVIN|(Common contaminant protein)	595	iq3253_zl_decorin_6azglc_itag.ScanId;v=1;d1=31771.31771.2	controllerType=0 controllerNumber=1 scan=31771	57.123
27531:2	1	K.YLYEIAR.R			464.25	2	927.493	927.493	0	-0.3	161	Specific	348.92	138.7	138.7	1.66	303	>>sp|ALBU_BOVIN|(Common contaminant protein)	595	iq3253_zl_decorin_6azglc_itag.ScanId;v=1;d1=30844.30844.2	controllerType=0 controllerNumber=1 scan=30844	55.8063
29207:2	1	K.YLYEIAR.R			464.25	2	927.493	927.493	0	-0.1	161	Specific	349.48	125.01	125.01	1.72	303	>>sp|ALBU_BOVIN|(Common contaminant protein)	595	iq3253_zl_decorin_6azglc_itag.ScanId;v=1;d1=32576.32576.2	controllerType=0 controllerNumber=1 scan=32576	58.3016
30052:2	1	K.YLYEIAR.R			464.25	2	927.494	927.493	0	0.1	161	Specific	349.52	157.62	157.62	1.79	303	>>sp|ALBU_BOVIN|(Common contaminant protein)	595	iq3253_zl_decorin_6azglc_itag.ScanId;v=1;d1=33445.33445.2	controllerType=0 controllerNumber=1 scan=33445	59.5346
24989:2	1	K.YLYEIAR.R			464.25	2	927.494	927.493	0	0.2	161	Specific	349.61	220.42	220.42	2.02	303	>>sp|ALBU_BOVIN|(Common contaminant protein)	595	iq3253_zl_decorin_6azglc_itag.ScanId;v=1;d1=28202.28202.2	controllerType=0 controllerNumber=1 scan=28202	51.9968
29482:2	1	K.YLYEIAR.R			464.25	2	927.494	927.493	0	0.4	161	Specific	349.97	116.62	116.62	1.66	303	>>sp|ALBU_BOVIN|(Common contaminant protein)	595	iq3253_zl_decorin_6azglc_itag.ScanId;v=1;d1=32859.32859.2	controllerType=0 controllerNumber=1 scan=32859	58.7086
26941:2	1	K.YLYEIAR.R			464.25	2	927.493	927.493	0	-0.3	161	Specific	352.3	179.75	179.75	1.99	303	>>sp|ALBU_BOVIN|(Common contaminant protein)	595	iq3253_zl_decorin_6azglc_itag.ScanId;v=1;d1=30221.30221.2	controllerType=0 controllerNumber=1 scan=30221	54.8789
29727:2	1	K.YLYEIAR.R			464.25	2	927.493	927.493	0	-0.6	161	Specific	353.96	135.77	135.77	1.69	303	>>sp|ALBU_BOVIN|(Common contaminant protein)	595	iq3253_zl_decorin_6azglc_itag.ScanId;v=1;d1=33111.33111.2	controllerType=0 controllerNumber=1 scan=33111	59.0633
29778:2	1	K.YLYEIAR.R			464.25	2	927.493	927.493	0	-0.3	161	Specific	354.21	131.29	131.29	1.72	303	>>sp|ALBU_BOVIN|(Common contaminant protein)	595	iq3253_zl_decorin_6azglc_itag.ScanId;v=1;d1=33163.33163.2	controllerType=0 controllerNumber=1 scan=33163	59.135
28014:2	1	K.YLYEIAR.R			464.25	2	927.493	927.493	0	-0.7	161	Specific	354.79	131.44	131.44	1.72	303	>>sp|ALBU_BOVIN|(Common contaminant protein)	595	iq3253_zl_decorin_6azglc_itag.ScanId;v=1;d1=31343.31343.2	controllerType=0 controllerNumber=1 scan=31343	56.5179
30258:2	1	K.YLYEIAR.R			464.25	2	927.493	927.493	0	-0.4	161	Specific	355.26	130.14	130.14	1.69	303	>>sp|ALBU_BOVIN|(Common contaminant protein)	595	iq3253_zl_decorin_6azglc_itag.ScanId;v=1;d1=33657.33657.2	controllerType=0 controllerNumber=1 scan=33657	59.8431
30430:2	1	K.YLYEIAR.R			464.25	2	927.493	927.493	0	-0.6	161	Specific	355.3	128.4	128.4	1.72	303	>>sp|ALBU_BOVIN|(Common contaminant protein)	595	iq3253_zl_decorin_6azglc_itag.ScanId;v=1;d1=33834.33834.2	controllerType=0 controllerNumber=1 scan=33834	60.1017
29518:2	1	K.YLYEIAR.R			464.25	2	927.493	927.493	0	-0.1	161	Specific	356.16	146.52	146.52	1.67	303	>>sp|ALBU_BOVIN|(Common contaminant protein)	595	iq3253_zl_decorin_6azglc_itag.ScanId;v=1;d1=32896.32896.2	controllerType=0 controllerNumber=1 scan=32896	58.7611
28469:2	1	K.YLYEIAR.R			464.25	2	927.493	927.493	0	-0.5	161	Specific	361.67	126.75	126.75	1.74	303	>>sp|ALBU_BOVIN|(Common contaminant protein)	595	iq3253_zl_decorin_6azglc_itag.ScanId;v=1;d1=31811.31811.2	controllerType=0 controllerNumber=1 scan=31811	57.1803
29249:2	1	K.YLYEIAR.R			464.25	2	927.493	927.493	0	-0.3	161	Specific	362.45	138.78	138.78	1.71	303	>>sp|ALBU_BOVIN|(Common contaminant protein)	595	iq3253_zl_decorin_6azglc_itag.ScanId;v=1;d1=32619.32619.2	controllerType=0 controllerNumber=1 scan=32619	58.3626
27142:2	1	K.YLYEIAR.R			464.25	2	927.493	927.493	0	-0.4	161	Specific	363.82	151.65	151.65	1.99	303	>>sp|ALBU_BOVIN|(Common contaminant protein)	595	iq3253_zl_decorin_6azglc_itag.ScanId;v=1;d1=30427.30427.2	controllerType=0 controllerNumber=1 scan=30427	55.1597
26724:2	1	K.YLYEIAR.R			464.25	2	927.493	927.493	0	-0.8	161	Specific	365.92	221.46	221.46	2.35	303	>>sp|ALBU_BOVIN|(Common contaminant protein)	595	iq3253_zl_decorin_6azglc_itag.ScanId;v=1;d1=29997.29997.2	controllerType=0 controllerNumber=1 scan=29997	54.5576
26335:2	1	K.YLYEIAR.R			464.25	2	927.494	927.493	0	0.1	161	Specific	366.08	224.26	224.26	2.35	303	>>sp|ALBU_BOVIN|(Common contaminant protein)	595	iq3253_zl_decorin_6azglc_itag.ScanId;v=1;d1=29597.29597.2	controllerType=0 controllerNumber=1 scan=29597	53.9877
30389:2	1	K.YLYEIAR.R			464.25	2	927.493	927.493	0	-0.3	161	Specific	367.21	138.69	138.69	1.71	303	>>sp|ALBU_BOVIN|(Common contaminant protein)	595	iq3253_zl_decorin_6azglc_itag.ScanId;v=1;d1=33792.33792.2	controllerType=0 controllerNumber=1 scan=33792	60.0418
31070:2	1	K.YLYEIAR.R			464.25	2	927.494	927.493	0	0	161	Specific	368.58	175.65	175.65	2.01	303	>>sp|ALBU_BOVIN|(Common contaminant protein)	595	iq3253_zl_decorin_6azglc_itag.ScanId;v=1;d1=34493.34493.2	controllerType=0 controllerNumber=1 scan=34493	61.0473
29812:2	1	K.YLYEIAR.R			464.25	2	927.494	927.493	0	0	161	Specific	369.41	167.36	167.36	1.98	303	>>sp|ALBU_BOVIN|(Common contaminant protein)	595	iq3253_zl_decorin_6azglc_itag.ScanId;v=1;d1=33198.33198.2	controllerType=0 controllerNumber=1 scan=33198	59.184
27722:2	1	K.YLYEIAR.R			464.25	2	927.494	927.493	0	0.1	161	Specific	370.92	172.46	172.46	1.98	303	>>sp|ALBU_BOVIN|(Common contaminant protein)	595	iq3253_zl_decorin_6azglc_itag.ScanId;v=1;d1=31041.31041.2	controllerType=0 controllerNumber=1 scan=31041	56.0801
26167:2	1	K.YLYEIAR.R			464.25	2	927.493	927.493	0	-0.1	161	Specific	371.33	232.95	232.95	2.29	303	>>sp|ALBU_BOVIN|(Common contaminant protein)	595	iq3253_zl_decorin_6azglc_itag.ScanId;v=1;d1=29423.29423.2	controllerType=0 controllerNumber=1 scan=29423	53.7411
28225:2	1	K.YLYEIAR.R			464.25	2	927.493	927.493	0	-0.6	161	Specific	372.4	153.48	153.48	1.99	303	>>sp|ALBU_BOVIN|(Common contaminant protein)	595	iq3253_zl_decorin_6azglc_itag.ScanId;v=1;d1=31560.31560.2	controllerType=0 controllerNumber=1 scan=31560	56.8195
28185:2	1	K.YLYEIAR.R			464.25	2	927.493	927.493	0	-0.6	161	Specific	373.23	148.34	148.34	1.92	303	>>sp|ALBU_BOVIN|(Common contaminant protein)	595	iq3253_zl_decorin_6azglc_itag.ScanId;v=1;d1=31519.31519.2	controllerType=0 controllerNumber=1 scan=31519	56.7618
27344:2	1	K.YLYEIAR.R			464.25	2	927.493	927.493	0	-0.9	161	Specific	373.83	227.15	227.15	2.35	303	>>sp|ALBU_BOVIN|(Common contaminant protein)	595	iq3253_zl_decorin_6azglc_itag.ScanId;v=1;d1=30646.30646.2	controllerType=0 controllerNumber=1 scan=30646	55.5098
31104:2	1	K.YLYEIAR.R			464.25	2	927.493	927.493	0	-0.2	161	Specific	378.24	163.58	163.58	1.98	303	>>sp|ALBU_BOVIN|(Common contaminant protein)	595	iq3253_zl_decorin_6azglc_itag.ScanId;v=1;d1=34528.34528.2	controllerType=0 controllerNumber=1 scan=34528	61.0976
27966:2	1	K.YLYEIAR.R			464.25	2	927.493	927.493	0	-0.4	161	Specific	379.7	184.3	184.3	1.98	303	>>sp|ALBU_BOVIN|(Common contaminant protein)	595	iq3253_zl_decorin_6azglc_itag.ScanId;v=1;d1=31294.31294.2	controllerType=0 controllerNumber=1 scan=31294	56.4516
25978:2	1	K.YLYEIAR.R			464.25	2	927.493	927.493	0	-0.4	161	Specific	380.7	189.32	189.32	1.9	303	>>sp|ALBU_BOVIN|(Common contaminant protein)	595	iq3253_zl_decorin_6azglc_itag.ScanId;v=1;d1=29221.29221.2	controllerType=0 controllerNumber=1 scan=29221	53.4308
26536:2	1	K.YLYEIAR.R			464.25	2	927.493	927.493	0	-0.7	161	Specific	381.11	224.63	224.63	2.24	303	>>sp|ALBU_BOVIN|(Common contaminant protein)	595	iq3253_zl_decorin_6azglc_itag.ScanId;v=1;d1=29804.29804.2	controllerType=0 controllerNumber=1 scan=29804	54.2827
26707:2	1	K.YLYEIAR.R			464.25	2	927.493	927.493	0	-0.8	161	Specific	382.47	234.45	234.45	2.24	303	>>sp|ALBU_BOVIN|(Common contaminant protein)	595	iq3253_zl_decorin_6azglc_itag.ScanId;v=1;d1=29980.29980.2	controllerType=0 controllerNumber=1 scan=29980	54.5372
26165:2	1	K.YLYEIAR.R			464.25	2	927.493	927.493	0	-0.1	161	Specific	383.41	237.69	237.69	2.24	303	>>sp|ALBU_BOVIN|(Common contaminant protein)	595	iq3253_zl_decorin_6azglc_itag.ScanId;v=1;d1=29421.29421.2	controllerType=0 controllerNumber=1 scan=29421	53.7352
26904:2	1	K.YLYEIAR.R			464.25	2	927.493	927.493	0	-0.6	161	Specific	383.6	234.35	234.35	2.46	303	>>sp|ALBU_BOVIN|(Common contaminant protein)	595	iq3253_zl_decorin_6azglc_itag.ScanId;v=1;d1=30183.30183.2	controllerType=0 controllerNumber=1 scan=30183	54.8259
29551:2	1	K.YLYEIAR.R			464.25	2	927.494	927.493	0	0	161	Specific	384.59	159.2	159.2	2.01	303	>>sp|ALBU_BOVIN|(Common contaminant protein)	595	iq3253_zl_decorin_6azglc_itag.ScanId;v=1;d1=32930.32930.2	controllerType=0 controllerNumber=1 scan=32930	58.8109
28254:2	1	K.YLYEIAR.R			464.25	2	927.493	927.493	0	-0.4	161	Specific	386.3	139.56	139.56	1.75	303	>>sp|ALBU_BOVIN|(Common contaminant protein)	595	iq3253_zl_decorin_6azglc_itag.ScanId;v=1;d1=31590.31590.2	controllerType=0 controllerNumber=1 scan=31590	56.8626
30882:2	1	K.YLYEIAR.R			464.25	2	927.493	927.493	0	-0.4	161	Specific	386.53	241.02	241.02	2.57	303	>>sp|ALBU_BOVIN|(Common contaminant protein)	595	iq3253_zl_decorin_6azglc_itag.ScanId;v=1;d1=34299.34299.2	controllerType=0 controllerNumber=1 scan=34299	60.7684
27933:2	1	K.YLYEIAR.R			464.25	2	927.493	927.493	0	-0.3	161	Specific	388.59	162.16	162.16	1.89	303	>>sp|ALBU_BOVIN|(Common contaminant protein)	595	iq3253_zl_decorin_6azglc_itag.ScanId;v=1;d1=31260.31260.2	controllerType=0 controllerNumber=1 scan=31260	56.403
31065:2	1	K.YLYEIAR.R			464.25	2	927.494	927.493	0	0	161	Specific	390.39	183.76	183.76	2.17	303	>>sp|ALBU_BOVIN|(Common contaminant protein)	595	iq3253_zl_decorin_6azglc_itag.ScanId;v=1;d1=34488.34488.2	controllerType=0 controllerNumber=1 scan=34488	61.038
24986:2	1	K.YLYEIAR.R			464.25	2	927.494	927.493	0	0.2	161	Specific	395.32	253.07	253.07	2.65	303	>>sp|ALBU_BOVIN|(Common contaminant protein)	595	iq3253_zl_decorin_6azglc_itag.ScanId;v=1;d1=28199.28199.2	controllerType=0 controllerNumber=1 scan=28199	51.9902
27751:2	1	K.YLYEIAR.R			464.25	2	927.494	927.493	0	0	161	Specific	399.95	231.57	231.57	2.24	303	>>sp|ALBU_BOVIN|(Common contaminant protein)	595	iq3253_zl_decorin_6azglc_itag.ScanId;v=1;d1=31071.31071.2	controllerType=0 controllerNumber=1 scan=31071	56.124
27117:2	1	K.YLYEIAR.R			464.25	2	927.493	927.493	0	-0.4	161	Specific	401.02	215.07	215.07	1.95	303	>>sp|ALBU_BOVIN|(Common contaminant protein)	595	iq3253_zl_decorin_6azglc_itag.ScanId;v=1;d1=30402.30402.2	controllerType=0 controllerNumber=1 scan=30402	55.128
27505:2	1	K.YLYEIAR.R			464.25	2	927.493	927.493	0	-0.3	161	Specific	403.09	177.39	177.39	1.79	303	>>sp|ALBU_BOVIN|(Common contaminant protein)	595	iq3253_zl_decorin_6azglc_itag.ScanId;v=1;d1=30818.30818.2	controllerType=0 controllerNumber=1 scan=30818	55.7718
26333:2	1	K.YLYEIAR.R			464.25	2	927.494	927.493	0	0.1	161	Specific	405.18	258.52	258.52	2.34	303	>>sp|ALBU_BOVIN|(Common contaminant protein)	595	iq3253_zl_decorin_6azglc_itag.ScanId;v=1;d1=29595.29595.2	controllerType=0 controllerNumber=1 scan=29595	53.9819
27467:2	1	K.YLYEIAR.R			464.25	2	927.494	927.493	0	0.2	161	Specific	405.65	197.95	197.95	1.96	303	>>sp|ALBU_BOVIN|(Common contaminant protein)	595	iq3253_zl_decorin_6azglc_itag.ScanId;v=1;d1=30779.30779.2	controllerType=0 controllerNumber=1 scan=30779	55.7174
27332:2	1	K.YLYEIAR.R			464.25	2	927.493	927.493	0	-0.1	161	Specific	414.4	247.27	247.27	2.63	303	>>sp|ALBU_BOVIN|(Common contaminant protein)	595	iq3253_zl_decorin_6azglc_itag.ScanId;v=1;d1=30631.30631.2	controllerType=0 controllerNumber=1 scan=30631	55.4794
26505:2	1	K.YLYEIAR.R			464.25	2	927.493	927.493	0	-0.7	161	Specific	416.47	226.01	226.01	2.28	303	>>sp|ALBU_BOVIN|(Common contaminant protein)	595	iq3253_zl_decorin_6azglc_itag.ScanId;v=1;d1=29772.29772.2	controllerType=0 controllerNumber=1 scan=29772	54.2351
24822:2	1	K.YLYEIAR.R			464.25	2	927.493	927.493	0	-0.4	161	Specific	417.14	250.69	250.69	2.21	303	>>sp|ALBU_BOVIN|(Common contaminant protein)	595	iq3253_zl_decorin_6azglc_itag.ScanId;v=1;d1=28029.28029.2	controllerType=0 controllerNumber=1 scan=28029	51.7516
24834:2	1	K.YLYEIAR.R			464.25	2	927.493	927.493	0	-0.3	161	Specific	422.57	252.33	252.33	2.83	303	>>sp|ALBU_BOVIN|(Common contaminant protein)	595	iq3253_zl_decorin_6azglc_itag.ScanId;v=1;d1=28042.28042.2	controllerType=0 controllerNumber=1 scan=28042	51.7727
30900:2	1	K.YLYEIAR.R			464.25	2	927.493	927.493	0	-0.4	161	Specific	423.22	235.44	235.44	2.36	303	>>sp|ALBU_BOVIN|(Common contaminant protein)	595	iq3253_zl_decorin_6azglc_itag.ScanId;v=1;d1=34318.34318.2	controllerType=0 controllerNumber=1 scan=34318	60.7981
26743:2	1	K.YLYEIAR.R			464.25	2	927.493	927.493	0	-0.5	161	Specific	426.4	260.24	260.24	2.27	303	>>sp|ALBU_BOVIN|(Common contaminant protein)	595	iq3253_zl_decorin_6azglc_itag.ScanId;v=1;d1=30017.30017.2	controllerType=0 controllerNumber=1 scan=30017	54.5892
26040:2	1	K.YLYEIAR.R			464.25	2	927.493	927.493	0	-0.4	161	Specific	435.03	243.26	243.26	2.54	303	>>sp|ALBU_BOVIN|(Common contaminant protein)	595	iq3253_zl_decorin_6azglc_itag.ScanId;v=1;d1=29285.29285.2	controllerType=0 controllerNumber=1 scan=29285	53.5234
26500:2	1	K.YLYEIAR.R			464.25	2	927.493	927.493	0	-0.7	161	Specific	449.17	260.07	260.07	2.73	303	>>sp|ALBU_BOVIN|(Common contaminant protein)	595	iq3253_zl_decorin_6azglc_itag.ScanId;v=1;d1=29767.29767.2	controllerType=0 controllerNumber=1 scan=29767	54.2255
26038:2	1	K.YLYEIAR.R			464.25	2	927.493	927.493	0	-0.4	161	Specific	474.57	271.98	271.98	2.74	303	>>sp|ALBU_BOVIN|(Common contaminant protein)	595	iq3253_zl_decorin_6azglc_itag.ScanId;v=1;d1=29283.29283.2	controllerType=0 controllerNumber=1 scan=29283	53.5178
17061:2	1	Y.LYEIAR.R			382.719	2	764.43	764.43	0	-0.5	162	NRagged	199.36	80.29	80.29	0.18	303	>>sp|ALBU_BOVIN|(Common contaminant protein)	595	iq3253_zl_decorin_6azglc_itag.ScanId;v=1;d1=19979.19979.2	controllerType=0 controllerNumber=1 scan=19979	40.0364
17262:2	1	Y.LYEIAR.R			382.719	2	764.43	764.43	0	-0.3	162	NRagged	238.7	118.09	118.09	0.46	303	>>sp|ALBU_BOVIN|(Common contaminant protein)	595	iq3253_zl_decorin_6azglc_itag.ScanId;v=1;d1=20187.20187.2	controllerType=0 controllerNumber=1 scan=20187	40.338
17042:2	1	Y.LYEIAR.R			382.719	2	764.43	764.43	0	-0.5	162	NRagged	338.65	161.35	161.35	1.59	303	>>sp|ALBU_BOVIN|(Common contaminant protein)	595	iq3253_zl_decorin_6azglc_itag.ScanId;v=1;d1=19960.19960.2	controllerType=0 controllerNumber=1 scan=19960	40.0113
17072:2	1	Y.LYEIAR.R			382.719	2	764.43	764.43	0	-0.4	162	NRagged	349.13	134.71	134.71	1.53	303	>>sp|ALBU_BOVIN|(Common contaminant protein)	595	iq3253_zl_decorin_6azglc_itag.ScanId;v=1;d1=19991.19991.2	controllerType=0 controllerNumber=1 scan=19991	40.0553
09861:2	1	R.RHPYF.Y			360.184	2	719.361	719.362	0	-1.5	168	CRagged	354.93	237.93	237.93	1.59	303	>>sp|ALBU_BOVIN|(Common contaminant protein)	595	iq3253_zl_decorin_6azglc_itag.ScanId;v=1;d1=12537.12537.2	controllerType=0 controllerNumber=1 scan=12537	29.3771
09701:2	1	R.RHPYF.Y			360.185	2	719.362	719.362	0	-0.5	168	CRagged	359.63	256.29	256.29	1.75	303	>>sp|ALBU_BOVIN|(Common contaminant protein)	595	iq3253_zl_decorin_6azglc_itag.ScanId;v=1;d1=12371.12371.2	controllerType=0 controllerNumber=1 scan=12371	29.1349
09554:2	1	R.RHPYF.Y			360.184	2	719.362	719.362	0	-1	168	CRagged	371.37	270.18	270.18	1.82	303	>>sp|ALBU_BOVIN|(Common contaminant protein)	595	iq3253_zl_decorin_6azglc_itag.ScanId;v=1;d1=12217.12217.2	controllerType=0 controllerNumber=1 scan=12217	28.9056
09539:2	1	R.RHPYF.Y			360.184	2	719.362	719.362	0	-1	168	CRagged	391.31	217.14	217.14	1.7	303	>>sp|ALBU_BOVIN|(Common contaminant protein)	595	iq3253_zl_decorin_6azglc_itag.ScanId;v=1;d1=12202.12202.2	controllerType=0 controllerNumber=1 scan=12202	28.8858
09560:2	1	R.RHPYF.Y			360.185	2	719.362	719.362	0	-0.9	168	CRagged	398.32	210.32	210.32	1.73	303	>>sp|ALBU_BOVIN|(Common contaminant protein)	595	iq3253_zl_decorin_6azglc_itag.ScanId;v=1;d1=12224.12224.2	controllerType=0 controllerNumber=1 scan=12224	28.9188
09685:2	1	R.RHPYF.Y			360.185	2	719.362	719.362	0	-0.5	168	CRagged	399.74	202.27	202.27	1.66	303	>>sp|ALBU_BOVIN|(Common contaminant protein)	595	iq3253_zl_decorin_6azglc_itag.ScanId;v=1;d1=12355.12355.2	controllerType=0 controllerNumber=1 scan=12355	29.1137
19317:2	1	R.RHPYFY.A			441.716	2	882.426	882.426	0	-0.1	168	CRagged	321.82	321.82	321.82	1.82	303	>>sp|ALBU_BOVIN|(Common contaminant protein)	595	iq3253_zl_decorin_6azglc_itag.ScanId;v=1;d1=22322.22322.2	controllerType=0 controllerNumber=1 scan=22322	43.4735
17749:2	1	R.RHPYFY.A			441.716	2	882.425	882.426	0	-1.2	168	CRagged	339.92	248.52	248.52	1.58	303	>>sp|ALBU_BOVIN|(Common contaminant protein)	595	iq3253_zl_decorin_6azglc_itag.ScanId;v=1;d1=20689.20689.2	controllerType=0 controllerNumber=1 scan=20689	41.0636
15084:2	1	R.RHPYFY.A			441.716	2	882.426	882.426	0	-0.2	168	CRagged	342.76	219.85	219.85	1.66	303	>>sp|ALBU_BOVIN|(Common contaminant protein)	595	iq3253_zl_decorin_6azglc_itag.ScanId;v=1;d1=17933.17933.2	controllerType=0 controllerNumber=1 scan=17933	37.1031
17298:2	1	R.RHPYFY.A			441.716	2	882.425	882.426	0	-0.4	168	CRagged	348.78	263.15	263.15	1.77	303	>>sp|ALBU_BOVIN|(Common contaminant protein)	595	iq3253_zl_decorin_6azglc_itag.ScanId;v=1;d1=20224.20224.2	controllerType=0 controllerNumber=1 scan=20224	40.3917
19254:2	1	R.RHPYFY.A			441.717	2	882.427	882.426	0	0.9	168	CRagged	350.26	345.7	345.7	2	303	>>sp|ALBU_BOVIN|(Common contaminant protein)	595	iq3253_zl_decorin_6azglc_itag.ScanId;v=1;d1=22257.22257.2	controllerType=0 controllerNumber=1 scan=22257	43.3773
17683:2	1	R.RHPYFY.A			441.716	2	882.425	882.426	0	-1.1	168	CRagged	350.63	291.84	291.84	1.78	303	>>sp|ALBU_BOVIN|(Common contaminant protein)	595	iq3253_zl_decorin_6azglc_itag.ScanId;v=1;d1=20621.20621.2	controllerType=0 controllerNumber=1 scan=20621	40.9626
17239:2	1	R.RHPYFY.A			441.716	2	882.425	882.426	0	-0.8	168	CRagged	351.49	309.69	309.69	1.8	303	>>sp|ALBU_BOVIN|(Common contaminant protein)	595	iq3253_zl_decorin_6azglc_itag.ScanId;v=1;d1=20163.20163.2	controllerType=0 controllerNumber=1 scan=20163	40.3022
17711:2	1	R.RHPYFY.A			441.716	2	882.425	882.426	0	-0.9	168	CRagged	354.02	291.12	291.12	1.78	303	>>sp|ALBU_BOVIN|(Common contaminant protein)	595	iq3253_zl_decorin_6azglc_itag.ScanId;v=1;d1=20650.20650.2	controllerType=0 controllerNumber=1 scan=20650	41.0042
17199:2	1	R.RHPYFY.A			441.717	2	882.426	882.426	0	0.1	168	CRagged	365.68	319.51	319.51	1.94	303	>>sp|ALBU_BOVIN|(Common contaminant protein)	595	iq3253_zl_decorin_6azglc_itag.ScanId;v=1;d1=20122.20122.2	controllerType=0 controllerNumber=1 scan=20122	40.2428
16401:2	1	R.RHPYFY.A			441.717	2	882.426	882.426	0	0.4	168	CRagged	386.54	380.48	380.48	2.87	303	>>sp|ALBU_BOVIN|(Common contaminant protein)	595	iq3253_zl_decorin_6azglc_itag.ScanId;v=1;d1=19291.19291.2	controllerType=0 controllerNumber=1 scan=19291	39.016
16369:2	1	R.RHPYFY.A			441.716	2	882.425	882.426	0	-0.5	168	CRagged	409.78	384.52	384.52	2.88	303	>>sp|ALBU_BOVIN|(Common contaminant protein)	595	iq3253_zl_decorin_6azglc_itag.ScanId;v=1;d1=19258.19258.2	controllerType=0 controllerNumber=1 scan=19258	38.9684
14778:2	1	R.RHPYFY.A			441.716	2	882.425	882.426	0	-0.4	168	CRagged	426.04	371.23	371.23	2.12	303	>>sp|ALBU_BOVIN|(Common contaminant protein)	595	iq3253_zl_decorin_6azglc_itag.ScanId;v=1;d1=17617.17617.2	controllerType=0 controllerNumber=1 scan=17617	36.6533
14804:2	1	R.RHPYFY.A			441.716	2	882.425	882.426	0	-0.7	168	CRagged	446.41	387.64	387.64	3.39	303	>>sp|ALBU_BOVIN|(Common contaminant protein)	595	iq3253_zl_decorin_6azglc_itag.ScanId;v=1;d1=17644.17644.2	controllerType=0 controllerNumber=1 scan=17644	36.6907
14566:2	1	R.RHPYFY.A			441.716	2	882.425	882.426	0	-0.7	168	CRagged	447.39	378.03	378.03	2.01	303	>>sp|ALBU_BOVIN|(Common contaminant protein)	595	iq3253_zl_decorin_6azglc_itag.ScanId;v=1;d1=17399.17399.2	controllerType=0 controllerNumber=1 scan=17399	36.3445
14389:2	1	R.RHPYFY.A			441.717	2	882.426	882.426	0	0.1	168	CRagged	448.71	411.5	411.5	3.64	303	>>sp|ALBU_BOVIN|(Common contaminant protein)	595	iq3253_zl_decorin_6azglc_itag.ScanId;v=1;d1=17214.17214.2	controllerType=0 controllerNumber=1 scan=17214	36.0771
14770:2	1	R.RHPYFY.A			441.716	2	882.425	882.426	0	-0.4	168	CRagged	456.39	378.67	378.67	2.06	303	>>sp|ALBU_BOVIN|(Common contaminant protein)	595	iq3253_zl_decorin_6azglc_itag.ScanId;v=1;d1=17609.17609.2	controllerType=0 controllerNumber=1 scan=17609	36.6395
14593:2	1	R.RHPYFY.A			441.716	2	882.426	882.426	0	-0.2	168	CRagged	457.12	391.39	391.39	3.64	303	>>sp|ALBU_BOVIN|(Common contaminant protein)	595	iq3253_zl_decorin_6azglc_itag.ScanId;v=1;d1=17427.17427.2	controllerType=0 controllerNumber=1 scan=17427	36.3835
14202:2	1	R.RHPYFY.A			441.716	2	882.425	882.426	0	-0.5	168	CRagged	460.69	361.95	361.95	2.08	303	>>sp|ALBU_BOVIN|(Common contaminant protein)	595	iq3253_zl_decorin_6azglc_itag.ScanId;v=1;d1=17021.17021.2	controllerType=0 controllerNumber=1 scan=17021	35.8074
14560:2	1	R.RHPYFY.A			441.716	2	882.425	882.426	0	-0.7	168	CRagged	461.4	360.61	360.61	2.6	303	>>sp|ALBU_BOVIN|(Common contaminant protein)	595	iq3253_zl_decorin_6azglc_itag.ScanId;v=1;d1=17393.17393.2	controllerType=0 controllerNumber=1 scan=17393	36.3368
14397:2	1	R.RHPYFY.A			441.716	2	882.426	882.426	0	0.1	168	CRagged	465.79	400.79	400.79	4.01	303	>>sp|ALBU_BOVIN|(Common contaminant protein)	595	iq3253_zl_decorin_6azglc_itag.ScanId;v=1;d1=17223.17223.2	controllerType=0 controllerNumber=1 scan=17223	36.0888
14388:2	1	R.RHPYFY.A			441.717	2	882.426	882.426	0	0.1	168	CRagged	468.8	408.04	408.04	4.01	303	>>sp|ALBU_BOVIN|(Common contaminant protein)	595	iq3253_zl_decorin_6azglc_itag.ScanId;v=1;d1=17213.17213.2	controllerType=0 controllerNumber=1 scan=17213	36.0753
14192:2	1	R.RHPYFY.A			441.716	2	882.425	882.426	0	-0.5	168	CRagged	472.81	269.96	269.96	1.9	303	>>sp|ALBU_BOVIN|(Common contaminant protein)	595	iq3253_zl_decorin_6azglc_itag.ScanId;v=1;d1=17011.17011.2	controllerType=0 controllerNumber=1 scan=17011	35.7944
14223:2	1	R.RHPYFY.A			441.717	2	882.426	882.426	0	0.1	168	CRagged	482.62	286.2	286.2	2.15	303	>>sp|ALBU_BOVIN|(Common contaminant protein)	595	iq3253_zl_decorin_6azglc_itag.ScanId;v=1;d1=17043.17043.2	controllerType=0 controllerNumber=1 scan=17043	35.8367
20659:2	1	R.RHPYFYAPE.L			590.285	2	1179.56	1179.56	0	3.3	168	CRagged	283.53	185.69	185.69	1.06	303	>>sp|ALBU_BOVIN|(Common contaminant protein)	595	iq3253_zl_decorin_6azglc_itag.ScanId;v=1;d1=23732.23732.2	controllerType=0 controllerNumber=1 scan=23732	45.5874
19553:3	1	R.RHPYFYAPE.L			393.857	3	1179.56	1179.56	0	-0.8	168	CRagged	322.06	322.06	322.06	2.01	303	>>sp|ALBU_BOVIN|(Common contaminant protein)	595	iq3253_zl_decorin_6azglc_itag.ScanId;v=1;d1=22579.22579.3	controllerType=0 controllerNumber=1 scan=22579	43.8892
19457:3	1	R.RHPYFYAPE.L			393.857	3	1179.56	1179.56	0	-0.6	168	CRagged	405.37	364.12	364.12	2.47	303	>>sp|ALBU_BOVIN|(Common contaminant protein)	595	iq3253_zl_decorin_6azglc_itag.ScanId;v=1;d1=22467.22467.3	controllerType=0 controllerNumber=1 scan=22467	43.6832
19544:3	1	R.RHPYFYAPE.L			393.857	3	1179.56	1179.56	0	-0.8	168	CRagged	408.95	408.95	408.95	4.55	303	>>sp|ALBU_BOVIN|(Common contaminant protein)	595	iq3253_zl_decorin_6azglc_itag.ScanId;v=1;d1=22570.22570.3	controllerType=0 controllerNumber=1 scan=22570	43.8778
19670:3	1	R.RHPYFYAPE.L			393.857	3	1179.56	1179.56	0	-0.7	168	CRagged	412.15	340.39	340.39	2.4	303	>>sp|ALBU_BOVIN|(Common contaminant protein)	595	iq3253_zl_decorin_6azglc_itag.ScanId;v=1;d1=22707.22707.3	controllerType=0 controllerNumber=1 scan=22707	44.0999
19422:3	1	R.RHPYFYAPE.L			393.858	3	1179.56	1179.56	0	-0.2	168	CRagged	420.2	420.2	420.2	4.43	303	>>sp|ALBU_BOVIN|(Common contaminant protein)	595	iq3253_zl_decorin_6azglc_itag.ScanId;v=1;d1=22431.22431.3	controllerType=0 controllerNumber=1 scan=22431	43.634
19557:3	1	R.RHPYFYAPE.L			393.858	3	1179.56	1179.56	0	-0.2	168	CRagged	421.15	421.15	421.15	4.43	303	>>sp|ALBU_BOVIN|(Common contaminant protein)	595	iq3253_zl_decorin_6azglc_itag.ScanId;v=1;d1=22584.22584.3	controllerType=0 controllerNumber=1 scan=22584	43.8997
19447:3	1	R.RHPYFYAPE.L			393.857	3	1179.56	1179.56	0	-0.6	168	CRagged	434.36	434.36	434.36	4.43	303	>>sp|ALBU_BOVIN|(Common contaminant protein)	595	iq3253_zl_decorin_6azglc_itag.ScanId;v=1;d1=22457.22457.3	controllerType=0 controllerNumber=1 scan=22457	43.6707
19546:2	1	R.RHPYFYAPE.L			590.282	2	1179.56	1179.56	0	-0.9	168	CRagged	437.48	437.48	437.48	4.53	303	>>sp|ALBU_BOVIN|(Common contaminant protein)	595	iq3253_zl_decorin_6azglc_itag.ScanId;v=1;d1=22572.22572.2	controllerType=0 controllerNumber=1 scan=22572	43.88
19678:2	1	R.RHPYFYAPE.L			590.282	2	1179.56	1179.56	0	-0.7	168	CRagged	458.57	458.57	458.57	4.45	303	>>sp|ALBU_BOVIN|(Common contaminant protein)	595	iq3253_zl_decorin_6azglc_itag.ScanId;v=1;d1=22715.22715.2	controllerType=0 controllerNumber=1 scan=22715	44.1105
19449:2	1	R.RHPYFYAPE.L			590.282	2	1179.56	1179.56	0	-0.7	168	CRagged	483.77	483.77	483.77	4.75	303	>>sp|ALBU_BOVIN|(Common contaminant protein)	595	iq3253_zl_decorin_6azglc_itag.ScanId;v=1;d1=22459.22459.2	controllerType=0 controllerNumber=1 scan=22459	43.673
19542:2	1	R.RHPYFYAPE.L			590.282	2	1179.56	1179.56	0	-0.9	168	CRagged	495.71	495.71	495.71	4.75	303	>>sp|ALBU_BOVIN|(Common contaminant protein)	595	iq3253_zl_decorin_6azglc_itag.ScanId;v=1;d1=22568.22568.2	controllerType=0 controllerNumber=1 scan=22568	43.8721
19556:2	1	R.RHPYFYAPE.L			590.283	2	1179.56	1179.56	0	-0.2	168	CRagged	509.97	489.63	489.63	4.69	303	>>sp|ALBU_BOVIN|(Common contaminant protein)	595	iq3253_zl_decorin_6azglc_itag.ScanId;v=1;d1=22583.22583.2	controllerType=0 controllerNumber=1 scan=22583	43.8979
19669:2	1	R.RHPYFYAPE.L			590.282	2	1179.56	1179.56	0	-0.7	168	CRagged	539.99	539.99	539.99	4.82	303	>>sp|ALBU_BOVIN|(Common contaminant protein)	595	iq3253_zl_decorin_6azglc_itag.ScanId;v=1;d1=22706.22706.2	controllerType=0 controllerNumber=1 scan=22706	44.0987
19458:2	1	R.RHPYFYAPE.L			590.283	2	1179.56	1179.56	0	-0.4	168	CRagged	548.9	548.9	548.9	4.84	303	>>sp|ALBU_BOVIN|(Common contaminant protein)	595	iq3253_zl_decorin_6azglc_itag.ScanId;v=1;d1=22469.22469.2	controllerType=0 controllerNumber=1 scan=22469	43.6865
19445:2	1	R.RHPYFYAPE.L			590.282	2	1179.56	1179.56	0	-0.7	168	CRagged	552.33	552.33	552.33	4.84	303	>>sp|ALBU_BOVIN|(Common contaminant protein)	595	iq3253_zl_decorin_6azglc_itag.ScanId;v=1;d1=22455.22455.2	controllerType=0 controllerNumber=1 scan=22455	43.6684
31415:3	1	R.RHPYFYAPEL.L			431.552	3	1292.64	1292.64	0	-0.3	168	CRagged	459.77	459.77	459.77	4.83	303	>>sp|ALBU_BOVIN|(Common contaminant protein)	595	iq3253_zl_decorin_6azglc_itag.ScanId;v=1;d1=34850.34850.3	controllerType=0 controllerNumber=1 scan=34850	61.566
31402:3	1	R.RHPYFYAPEL.L			431.552	3	1292.64	1292.64	0	-0.5	168	CRagged	465.61	465.61	465.61	4.54	303	>>sp|ALBU_BOVIN|(Common contaminant protein)	595	iq3253_zl_decorin_6azglc_itag.ScanId;v=1;d1=34836.34836.3	controllerType=0 controllerNumber=1 scan=34836	61.5446
31438:3	1	R.RHPYFYAPEL.L			431.552	3	1292.64	1292.64	0	-0.5	168	CRagged	473.78	473.78	473.78	5.02	303	>>sp|ALBU_BOVIN|(Common contaminant protein)	595	iq3253_zl_decorin_6azglc_itag.ScanId;v=1;d1=34874.34874.3	controllerType=0 controllerNumber=1 scan=34874	61.6008
38646:2	1	R.RHPYFYAPELL.Y			703.367	2	1405.73	1405.73	0	0.6	168	CRagged	172.81	172.81	172.81	1.14	303	>>sp|ALBU_BOVIN|(Common contaminant protein)	595	iq3253_zl_decorin_6azglc_itag.ScanId;v=1;d1=42338.42338.2	controllerType=0 controllerNumber=1 scan=42338	72.5572
40217:3	1	R.RHPYFYAPELL.Y			469.247	3	1405.73	1405.73	0	-0.3	168	CRagged	362.94	362.94	362.94	2.97	303	>>sp|ALBU_BOVIN|(Common contaminant protein)	595	iq3253_zl_decorin_6azglc_itag.ScanId;v=1;d1=43964.43964.3	controllerType=0 controllerNumber=1 scan=43964	74.9295
40149:3	1	R.RHPYFYAPELL.Y			469.247	3	1405.73	1405.73	0	0.1	168	CRagged	373.93	373.93	373.93	2.88	303	>>sp|ALBU_BOVIN|(Common contaminant protein)	595	iq3253_zl_decorin_6azglc_itag.ScanId;v=1;d1=43894.43894.3	controllerType=0 controllerNumber=1 scan=43894	74.8307
40184:3	1	R.RHPYFYAPELL.Y			469.247	3	1405.73	1405.73	0	-0.7	168	CRagged	390.61	390.61	390.61	4.99	303	>>sp|ALBU_BOVIN|(Common contaminant protein)	595	iq3253_zl_decorin_6azglc_itag.ScanId;v=1;d1=43930.43930.3	controllerType=0 controllerNumber=1 scan=43930	74.8798
39856:3	1	R.RHPYFYAPELL.Y			469.247	3	1405.73	1405.73	0	0.5	168	CRagged	420.66	420.66	420.66	5.31	303	>>sp|ALBU_BOVIN|(Common contaminant protein)	595	iq3253_zl_decorin_6azglc_itag.ScanId;v=1;d1=43591.43591.3	controllerType=0 controllerNumber=1 scan=43591	74.3923
38973:2	1	R.RHPYFYAPELL.Y			703.366	2	1405.72	1405.73	0	-1.7	168	CRagged	439.05	439.05	439.05	3.21	303	>>sp|ALBU_BOVIN|(Common contaminant protein)	595	iq3253_zl_decorin_6azglc_itag.ScanId;v=1;d1=42678.42678.2	controllerType=0 controllerNumber=1 scan=42678	73.0563
39453:3	1	R.RHPYFYAPELL.Y			469.247	3	1405.73	1405.73	0	-0.5	168	CRagged	447.75	447.75	447.75	5.07	303	>>sp|ALBU_BOVIN|(Common contaminant protein)	595	iq3253_zl_decorin_6azglc_itag.ScanId;v=1;d1=43176.43176.3	controllerType=0 controllerNumber=1 scan=43176	73.7931
39384:3	1	R.RHPYFYAPELL.Y			469.247	3	1405.73	1405.73	0	-0.5	168	CRagged	449.3	449.3	449.3	5.07	303	>>sp|ALBU_BOVIN|(Common contaminant protein)	595	iq3253_zl_decorin_6azglc_itag.ScanId;v=1;d1=43105.43105.3	controllerType=0 controllerNumber=1 scan=43105	73.6925
39199:3	1	R.RHPYFYAPELL.Y			469.247	3	1405.73	1405.73	0	-0.4	168	CRagged	462.01	456.17	456.17	5.26	303	>>sp|ALBU_BOVIN|(Common contaminant protein)	595	iq3253_zl_decorin_6azglc_itag.ScanId;v=1;d1=42915.42915.3	controllerType=0 controllerNumber=1 scan=42915	73.4194
39413:3	1	R.RHPYFYAPELL.Y			469.247	3	1405.73	1405.73	0	-0.3	168	CRagged	472.28	451.92	451.92	5.26	303	>>sp|ALBU_BOVIN|(Common contaminant protein)	595	iq3253_zl_decorin_6azglc_itag.ScanId;v=1;d1=43135.43135.3	controllerType=0 controllerNumber=1 scan=43135	73.7351
38846:3	1	R.RHPYFYAPELL.Y			469.247	3	1405.73	1405.73	0	-0.3	168	CRagged	484.68	484.68	484.68	5.36	303	>>sp|ALBU_BOVIN|(Common contaminant protein)	595	iq3253_zl_decorin_6azglc_itag.ScanId;v=1;d1=42544.42544.3	controllerType=0 controllerNumber=1 scan=42544	72.8558
39039:3	1	R.RHPYFYAPELL.Y			469.247	3	1405.73	1405.73	0	-0.1	168	CRagged	489.45	489.41	489.41	5.36	303	>>sp|ALBU_BOVIN|(Common contaminant protein)	595	iq3253_zl_decorin_6azglc_itag.ScanId;v=1;d1=42750.42750.3	controllerType=0 controllerNumber=1 scan=42750	73.1761
38993:3	1	R.RHPYFYAPELL.Y			469.247	3	1405.73	1405.73	0	-0.8	168	CRagged	494.12	494.12	494.12	5.36	303	>>sp|ALBU_BOVIN|(Common contaminant protein)	595	iq3253_zl_decorin_6azglc_itag.ScanId;v=1;d1=42701.42701.3	controllerType=0 controllerNumber=1 scan=42701	73.0993
38870:3	1	R.RHPYFYAPELL.Y			469.247	3	1405.73	1405.73	0	-0.1	168	CRagged	495.64	495.64	495.64	5.36	303	>>sp|ALBU_BOVIN|(Common contaminant protein)	595	iq3253_zl_decorin_6azglc_itag.ScanId;v=1;d1=42569.42569.3	controllerType=0 controllerNumber=1 scan=42569	72.8934
38635:3	1	R.RHPYFYAPELL.Y			469.247	3	1405.73	1405.73	0	0.5	168	CRagged	496.33	496.33	496.33	5.53	303	>>sp|ALBU_BOVIN|(Common contaminant protein)	595	iq3253_zl_decorin_6azglc_itag.ScanId;v=1;d1=42327.42327.3	controllerType=0 controllerNumber=1 scan=42327	72.5419
38659:3	1	R.RHPYFYAPELL.Y			469.247	3	1405.73	1405.73	0	0.3	168	CRagged	496.66	496.66	496.66	5.36	303	>>sp|ALBU_BOVIN|(Common contaminant protein)	595	iq3253_zl_decorin_6azglc_itag.ScanId;v=1;d1=42352.42352.3	controllerType=0 controllerNumber=1 scan=42352	72.5804
39018:3	1	R.RHPYFYAPELL.Y			469.247	3	1405.73	1405.73	0	-0.1	168	CRagged	496.95	485.68	485.68	5.36	303	>>sp|ALBU_BOVIN|(Common contaminant protein)	595	iq3253_zl_decorin_6azglc_itag.ScanId;v=1;d1=42728.42728.3	controllerType=0 controllerNumber=1 scan=42728	73.1428
38478:3	1	R.RHPYFYAPELL.Y			469.247	3	1405.73	1405.73	0	-0.3	168	CRagged	502.06	475.46	475.46	5.3	303	>>sp|ALBU_BOVIN|(Common contaminant protein)	595	iq3253_zl_decorin_6azglc_itag.ScanId;v=1;d1=42159.42159.3	controllerType=0 controllerNumber=1 scan=42159	72.2819
38623:3	1	R.RHPYFYAPELL.Y			469.247	3	1405.73	1405.73	0	0.5	168	CRagged	506.43	506.43	506.43	5.47	303	>>sp|ALBU_BOVIN|(Common contaminant protein)	595	iq3253_zl_decorin_6azglc_itag.ScanId;v=1;d1=42315.42315.3	controllerType=0 controllerNumber=1 scan=42315	72.5243
38502:3	1	R.RHPYFYAPELL.Y			469.247	3	1405.73	1405.73	0	-0.3	168	CRagged	519.96	519.96	519.96	5.3	303	>>sp|ALBU_BOVIN|(Common contaminant protein)	595	iq3253_zl_decorin_6azglc_itag.ScanId;v=1;d1=42186.42186.3	controllerType=0 controllerNumber=1 scan=42186	72.3259
38829:3	1	R.RHPYFYAPELL.Y			469.247	3	1405.73	1405.73	0	-0.3	168	CRagged	524.69	524.69	524.69	5.43	303	>>sp|ALBU_BOVIN|(Common contaminant protein)	595	iq3253_zl_decorin_6azglc_itag.ScanId;v=1;d1=42527.42527.3	controllerType=0 controllerNumber=1 scan=42527	72.8344
38495:3	1	R.RHPYFYAPELL.Y			469.247	3	1405.73	1405.73	0	-0.3	168	CRagged	530.75	530.75	530.75	5.43	303	>>sp|ALBU_BOVIN|(Common contaminant protein)	595	iq3253_zl_decorin_6azglc_itag.ScanId;v=1;d1=42178.42178.3	controllerType=0 controllerNumber=1 scan=42178	72.3124
38501:2	1	R.RHPYFYAPELL.Y			703.366	2	1405.73	1405.73	0	-0.5	168	CRagged	551.01	454.63	454.63	5.08	303	>>sp|ALBU_BOVIN|(Common contaminant protein)	595	iq3253_zl_decorin_6azglc_itag.ScanId;v=1;d1=42184.42184.2	controllerType=0 controllerNumber=1 scan=42184	72.3226
38808:2	1	R.RHPYFYAPELL.Y			703.367	2	1405.73	1405.73	0	-0.1	168	CRagged	551.73	455.59	455.59	5.08	303	>>sp|ALBU_BOVIN|(Common contaminant protein)	595	iq3253_zl_decorin_6azglc_itag.ScanId;v=1;d1=42505.42505.2	controllerType=0 controllerNumber=1 scan=42505	72.8015
38630:2	1	R.RHPYFYAPELL.Y			703.367	2	1405.73	1405.73	0	0.6	168	CRagged	582.33	529.77	529.77	6.72	303	>>sp|ALBU_BOVIN|(Common contaminant protein)	595	iq3253_zl_decorin_6azglc_itag.ScanId;v=1;d1=42322.42322.2	controllerType=0 controllerNumber=1 scan=42322	72.5359
38627:2	1	R.RHPYFYAPELL.Y			703.367	2	1405.73	1405.73	0	0.6	168	CRagged	589.28	496.35	496.35	6.72	303	>>sp|ALBU_BOVIN|(Common contaminant protein)	595	iq3253_zl_decorin_6azglc_itag.ScanId;v=1;d1=42319.42319.2	controllerType=0 controllerNumber=1 scan=42319	72.5323
38831:2	1	R.RHPYFYAPELL.Y			703.367	2	1405.73	1405.73	0	-0.1	168	CRagged	597.44	522.43	522.43	6.55	303	>>sp|ALBU_BOVIN|(Common contaminant protein)	595	iq3253_zl_decorin_6azglc_itag.ScanId;v=1;d1=42529.42529.2	controllerType=0 controllerNumber=1 scan=42529	72.837
38490:2	1	R.RHPYFYAPELL.Y			703.367	2	1405.73	1405.73	0	0	168	CRagged	616.31	529.11	529.11	7.55	303	>>sp|ALBU_BOVIN|(Common contaminant protein)	595	iq3253_zl_decorin_6azglc_itag.ScanId;v=1;d1=42172.42172.2	controllerType=0 controllerNumber=1 scan=42172	72.3037
38801:2	1	R.RHPYFYAPELL.Y			703.367	2	1405.73	1405.73	0	-0.1	168	CRagged	625.76	503.65	503.65	7.55	303	>>sp|ALBU_BOVIN|(Common contaminant protein)	595	iq3253_zl_decorin_6azglc_itag.ScanId;v=1;d1=42498.42498.2	controllerType=0 controllerNumber=1 scan=42498	72.7932
38497:2	1	R.RHPYFYAPELL.Y			703.366	2	1405.73	1405.73	0	-0.5	168	CRagged	630.27	517.75	517.75	7.55	303	>>sp|ALBU_BOVIN|(Common contaminant protein)	595	iq3253_zl_decorin_6azglc_itag.ScanId;v=1;d1=42180.42180.2	controllerType=0 controllerNumber=1 scan=42180	72.3181
41776:3	1	R.RHPYFYAPELLY.Y			523.601	3	1568.79	1568.79	0	-0.1	168	CRagged	5.31	5.31	5.31	0.14	303	>>sp|ALBU_BOVIN|(Common contaminant protein)	595	iq3253_zl_decorin_6azglc_itag.ScanId;v=1;d1=45569.45569.3	controllerType=0 controllerNumber=1 scan=45569	77.2602
60921:3	1	R.RHPYFYAPELLY.Y			523.602	3	1568.79	1568.79	0	0.4	168	CRagged	36.59	36.59	36.59	0.34	303	>>sp|ALBU_BOVIN|(Common contaminant protein)	595	iq3253_zl_decorin_6azglc_itag.ScanId;v=1;d1=65377.65377.3	controllerType=0 controllerNumber=1 scan=65377	106.579
71845:3	1	R.RHPYFYAPELLY.Y			523.602	3	1568.79	1568.79	0	0.6	168	CRagged	79.56	79.56	79.56	0.7	303	>>sp|ALBU_BOVIN|(Common contaminant protein)	595	iq3253_zl_decorin_6azglc_itag.ScanId;v=1;d1=76775.76775.3	controllerType=0 controllerNumber=1 scan=76775	123.966
52158:3	1	R.RHPYFYAPELLY.Y			523.602	3	1568.79	1568.79	0	0.4	168	CRagged	211.21	211.21	211.21	1.49	303	>>sp|ALBU_BOVIN|(Common contaminant protein)	595	iq3253_zl_decorin_6azglc_itag.ScanId;v=1;d1=56298.56298.3	controllerType=0 controllerNumber=1 scan=56298	92.9803
43151:2	1	R.RHPYFYAPELLY.Y			784.899	2	1568.79	1568.79	0	0.6	168	CRagged	287.04	287.04	287.04	1.95	303	>>sp|ALBU_BOVIN|(Common contaminant protein)	595	iq3253_zl_decorin_6azglc_itag.ScanId;v=1;d1=46993.46993.3	controllerType=0 controllerNumber=1 scan=46993	79.3808
41794:2	1	R.RHPYFYAPELLY.Y			784.899	2	1568.79	1568.79	0	0.1	168	CRagged	305.23	305.23	305.23	2.67	303	>>sp|ALBU_BOVIN|(Common contaminant protein)	595	iq3253_zl_decorin_6azglc_itag.ScanId;v=1;d1=45588.45588.2	controllerType=0 controllerNumber=1 scan=45588	77.2876
42644:2	1	R.RHPYFYAPELLY.Y			784.899	2	1568.79	1568.79	0	0.6	168	CRagged	343.33	343.33	343.33	2.11	303	>>sp|ALBU_BOVIN|(Common contaminant protein)	595	iq3253_zl_decorin_6azglc_itag.ScanId;v=1;d1=46467.46467.2	controllerType=0 controllerNumber=1 scan=46467	78.5961
44032:3	1	R.RHPYFYAPELLY.Y			523.601	3	1568.79	1568.79	0	-0.8	168	CRagged	382.6	382.6	382.6	4.99	303	>>sp|ALBU_BOVIN|(Common contaminant protein)	595	iq3253_zl_decorin_6azglc_itag.ScanId;v=1;d1=47912.47912.3	controllerType=0 controllerNumber=1 scan=47912	80.7385
42117:2	1	R.RHPYFYAPELLY.Y			784.898	2	1568.79	1568.79	0	-0.6	168	CRagged	387.57	387.57	387.57	4.14	303	>>sp|ALBU_BOVIN|(Common contaminant protein)	595	iq3253_zl_decorin_6azglc_itag.ScanId;v=1;d1=45924.45924.2	controllerType=0 controllerNumber=1 scan=45924	77.8162
43478:3	1	R.RHPYFYAPELLY.Y			523.602	3	1568.79	1568.79	0	0.7	168	CRagged	395.4	395.4	395.4	4.33	303	>>sp|ALBU_BOVIN|(Common contaminant protein)	595	iq3253_zl_decorin_6azglc_itag.ScanId;v=1;d1=47330.47330.3	controllerType=0 controllerNumber=1 scan=47330	79.8712
43755:3	1	R.RHPYFYAPELLY.Y			523.601	3	1568.79	1568.79	0	-1.1	168	CRagged	397.68	397.68	397.68	4.99	303	>>sp|ALBU_BOVIN|(Common contaminant protein)	595	iq3253_zl_decorin_6azglc_itag.ScanId;v=1;d1=47627.47627.3	controllerType=0 controllerNumber=1 scan=47627	80.3325
42297:2	1	R.RHPYFYAPELLY.Y			784.899	2	1568.79	1568.79	0	0.2	168	CRagged	399.55	389.21	389.21	4.03	303	>>sp|ALBU_BOVIN|(Common contaminant protein)	595	iq3253_zl_decorin_6azglc_itag.ScanId;v=1;d1=46110.46110.2	controllerType=0 controllerNumber=1 scan=46110	78.0853
43455:3	1	R.RHPYFYAPELLY.Y			523.601	3	1568.79	1568.79	0	0	168	CRagged	420.18	420.18	420.18	5.14	303	>>sp|ALBU_BOVIN|(Common contaminant protein)	595	iq3253_zl_decorin_6azglc_itag.ScanId;v=1;d1=47306.47306.3	controllerType=0 controllerNumber=1 scan=47306	79.8362
43149:3	1	R.RHPYFYAPELLY.Y			523.602	3	1568.79	1568.79	0	0.4	168	CRagged	428.71	428.71	428.71	5.14	303	>>sp|ALBU_BOVIN|(Common contaminant protein)	595	iq3253_zl_decorin_6azglc_itag.ScanId;v=1;d1=46991.46991.3	controllerType=0 controllerNumber=1 scan=46991	79.3783
42841:3	1	R.RHPYFYAPELLY.Y			523.602	3	1568.79	1568.79	0	0.7	168	CRagged	445.35	445.35	445.35	5.24	303	>>sp|ALBU_BOVIN|(Common contaminant protein)	595	iq3253_zl_decorin_6azglc_itag.ScanId;v=1;d1=46670.46670.3	controllerType=0 controllerNumber=1 scan=46670	78.8902
42805:3	1	R.RHPYFYAPELLY.Y			523.601	3	1568.79	1568.79	0	-0.1	168	CRagged	449.42	449.42	449.42	5.07	303	>>sp|ALBU_BOVIN|(Common contaminant protein)	595	iq3253_zl_decorin_6azglc_itag.ScanId;v=1;d1=46633.46633.3	controllerType=0 controllerNumber=1 scan=46633	78.8353
42569:3	1	R.RHPYFYAPELLY.Y			523.601	3	1568.79	1568.79	0	-0.6	168	CRagged	458.28	458.28	458.28	5.07	303	>>sp|ALBU_BOVIN|(Common contaminant protein)	595	iq3253_zl_decorin_6azglc_itag.ScanId;v=1;d1=46390.46390.3	controllerType=0 controllerNumber=1 scan=46390	78.4865
43041:3	1	R.RHPYFYAPELLY.Y			523.602	3	1568.79	1568.79	0	0.3	168	CRagged	459.56	459.56	459.56	5.07	303	>>sp|ALBU_BOVIN|(Common contaminant protein)	595	iq3253_zl_decorin_6azglc_itag.ScanId;v=1;d1=46879.46879.3	controllerType=0 controllerNumber=1 scan=46879	79.206
42528:3	1	R.RHPYFYAPELLY.Y			523.601	3	1568.79	1568.79	0	0.2	168	CRagged	460.62	460.62	460.62	5.26	303	>>sp|ALBU_BOVIN|(Common contaminant protein)	595	iq3253_zl_decorin_6azglc_itag.ScanId;v=1;d1=46348.46348.3	controllerType=0 controllerNumber=1 scan=46348	78.4272
42599:3	1	R.RHPYFYAPELLY.Y			523.602	3	1568.79	1568.79	0	0.3	168	CRagged	465.01	465.01	465.01	5.26	303	>>sp|ALBU_BOVIN|(Common contaminant protein)	595	iq3253_zl_decorin_6azglc_itag.ScanId;v=1;d1=46421.46421.3	controllerType=0 controllerNumber=1 scan=46421	78.5292
42771:3	1	R.RHPYFYAPELLY.Y			523.602	3	1568.79	1568.79	0	0.4	168	CRagged	469.5	451.52	451.52	5.26	303	>>sp|ALBU_BOVIN|(Common contaminant protein)	595	iq3253_zl_decorin_6azglc_itag.ScanId;v=1;d1=46598.46598.3	controllerType=0 controllerNumber=1 scan=46598	78.7853
43104:3	1	R.RHPYFYAPELLY.Y			523.601	3	1568.79	1568.79	0	0.2	168	CRagged	469.72	469.72	469.72	5.26	303	>>sp|ALBU_BOVIN|(Common contaminant protein)	595	iq3253_zl_decorin_6azglc_itag.ScanId;v=1;d1=46945.46945.3	controllerType=0 controllerNumber=1 scan=46945	79.3105
42119:3	1	R.RHPYFYAPELLY.Y			523.601	3	1568.79	1568.79	0	-0.5	168	CRagged	494.82	494.82	494.82	5.36	303	>>sp|ALBU_BOVIN|(Common contaminant protein)	595	iq3253_zl_decorin_6azglc_itag.ScanId;v=1;d1=45927.45927.3	controllerType=0 controllerNumber=1 scan=45927	77.8207
42280:2	1	R.RHPYFYAPELLY.Y			784.899	2	1568.79	1568.79	0	0.2	168	CRagged	495.45	446.65	446.65	4.99	303	>>sp|ALBU_BOVIN|(Common contaminant protein)	595	iq3253_zl_decorin_6azglc_itag.ScanId;v=1;d1=46093.46093.2	controllerType=0 controllerNumber=1 scan=46093	78.0633
41987:3	1	R.RHPYFYAPELLY.Y			523.601	3	1568.79	1568.79	0	-0.7	168	CRagged	497.3	497.3	497.3	5.36	303	>>sp|ALBU_BOVIN|(Common contaminant protein)	595	iq3253_zl_decorin_6azglc_itag.ScanId;v=1;d1=45787.45787.3	controllerType=0 controllerNumber=1 scan=45787	77.5761
41744:3	1	R.RHPYFYAPELLY.Y			523.601	3	1568.79	1568.79	0	-0.1	168	CRagged	502.31	502.31	502.31	5.3	303	>>sp|ALBU_BOVIN|(Common contaminant protein)	595	iq3253_zl_decorin_6azglc_itag.ScanId;v=1;d1=45537.45537.3	controllerType=0 controllerNumber=1 scan=45537	77.215
42275:3	1	R.RHPYFYAPELLY.Y			523.601	3	1568.79	1568.79	0	0	168	CRagged	508.18	508.18	508.18	5.3	303	>>sp|ALBU_BOVIN|(Common contaminant protein)	595	iq3253_zl_decorin_6azglc_itag.ScanId;v=1;d1=46088.46088.3	controllerType=0 controllerNumber=1 scan=46088	78.0575
42102:3	1	R.RHPYFYAPELLY.Y			523.601	3	1568.79	1568.79	0	-0.5	168	CRagged	508.6	508.6	508.6	5.3	303	>>sp|ALBU_BOVIN|(Common contaminant protein)	595	iq3253_zl_decorin_6azglc_itag.ScanId;v=1;d1=45909.45909.3	controllerType=0 controllerNumber=1 scan=45909	77.7961
41951:3	1	R.RHPYFYAPELLY.Y			523.602	3	1568.79	1568.79	0	0.6	168	CRagged	512.34	512.34	512.34	5.47	303	>>sp|ALBU_BOVIN|(Common contaminant protein)	595	iq3253_zl_decorin_6azglc_itag.ScanId;v=1;d1=45750.45750.3	controllerType=0 controllerNumber=1 scan=45750	77.5208
41957:3	1	R.RHPYFYAPELLY.Y			523.602	3	1568.79	1568.79	0	0.6	168	CRagged	513.82	513.82	513.82	5.47	303	>>sp|ALBU_BOVIN|(Common contaminant protein)	595	iq3253_zl_decorin_6azglc_itag.ScanId;v=1;d1=45756.45756.3	controllerType=0 controllerNumber=1 scan=45756	77.5318
41574:3	1	R.RHPYFYAPELLY.Y			523.601	3	1568.79	1568.79	0	0.1	168	CRagged	518.94	518.94	518.94	5.3	303	>>sp|ALBU_BOVIN|(Common contaminant protein)	595	iq3253_zl_decorin_6azglc_itag.ScanId;v=1;d1=45362.45362.3	controllerType=0 controllerNumber=1 scan=45362	76.9645
41746:3	1	R.RHPYFYAPELLY.Y			523.601	3	1568.79	1568.79	0	-0.1	168	CRagged	519.34	519.34	519.34	5.3	303	>>sp|ALBU_BOVIN|(Common contaminant protein)	595	iq3253_zl_decorin_6azglc_itag.ScanId;v=1;d1=45539.45539.3	controllerType=0 controllerNumber=1 scan=45539	77.2212
41556:3	1	R.RHPYFYAPELLY.Y			523.601	3	1568.79	1568.79	0	0.2	168	CRagged	521.81	521.81	521.81	5.43	303	>>sp|ALBU_BOVIN|(Common contaminant protein)	595	iq3253_zl_decorin_6azglc_itag.ScanId;v=1;d1=45343.45343.3	controllerType=0 controllerNumber=1 scan=45343	76.9351
42308:3	1	R.RHPYFYAPELLY.Y			523.601	3	1568.79	1568.79	0	0.2	168	CRagged	522.19	522.19	522.19	5.43	303	>>sp|ALBU_BOVIN|(Common contaminant protein)	595	iq3253_zl_decorin_6azglc_itag.ScanId;v=1;d1=46122.46122.3	controllerType=0 controllerNumber=1 scan=46122	78.1024
42094:2	1	R.RHPYFYAPELLY.Y			784.898	2	1568.79	1568.79	0	-0.6	168	CRagged	527.52	527.52	527.52	5.06	303	>>sp|ALBU_BOVIN|(Common contaminant protein)	595	iq3253_zl_decorin_6azglc_itag.ScanId;v=1;d1=45901.45901.2	controllerType=0 controllerNumber=1 scan=45901	77.7863
42122:2	1	R.RHPYFYAPELLY.Y			784.898	2	1568.79	1568.79	0	-0.6	168	CRagged	527.94	527.94	527.94	5.06	303	>>sp|ALBU_BOVIN|(Common contaminant protein)	595	iq3253_zl_decorin_6azglc_itag.ScanId;v=1;d1=45930.45930.2	controllerType=0 controllerNumber=1 scan=45930	77.8278
42092:3	1	R.RHPYFYAPELLY.Y			523.601	3	1568.79	1568.79	0	-0.5	168	CRagged	534.16	534.16	534.16	5.43	303	>>sp|ALBU_BOVIN|(Common contaminant protein)	595	iq3253_zl_decorin_6azglc_itag.ScanId;v=1;d1=45899.45899.3	controllerType=0 controllerNumber=1 scan=45899	77.7804
41781:2	1	R.RHPYFYAPELLY.Y			784.899	2	1568.79	1568.79	0	0.1	168	CRagged	534.83	507.84	507.84	5.06	303	>>sp|ALBU_BOVIN|(Common contaminant protein)	595	iq3253_zl_decorin_6azglc_itag.ScanId;v=1;d1=45575.45575.2	controllerType=0 controllerNumber=1 scan=45575	77.2729
41588:3	1	R.RHPYFYAPELLY.Y			523.601	3	1568.79	1568.79	0	0.1	168	CRagged	535.41	535.41	535.41	5.43	303	>>sp|ALBU_BOVIN|(Common contaminant protein)	595	iq3253_zl_decorin_6azglc_itag.ScanId;v=1;d1=45376.45376.3	controllerType=0 controllerNumber=1 scan=45376	76.9823
42346:3	1	R.RHPYFYAPELLY.Y			523.601	3	1568.79	1568.79	0	-0.1	168	CRagged	535.96	535.96	535.96	5.43	303	>>sp|ALBU_BOVIN|(Common contaminant protein)	595	iq3253_zl_decorin_6azglc_itag.ScanId;v=1;d1=46161.46161.3	controllerType=0 controllerNumber=1 scan=46161	78.1615
41990:2	1	R.RHPYFYAPELLY.Y			784.898	2	1568.79	1568.79	0	-0.5	168	CRagged	543.91	506.91	506.91	5.08	303	>>sp|ALBU_BOVIN|(Common contaminant protein)	595	iq3253_zl_decorin_6azglc_itag.ScanId;v=1;d1=45790.45790.2	controllerType=0 controllerNumber=1 scan=45790	77.5797
41958:2	1	R.RHPYFYAPELLY.Y			784.899	2	1568.79	1568.79	0	0.4	168	CRagged	559.09	523.19	523.19	5.08	303	>>sp|ALBU_BOVIN|(Common contaminant protein)	595	iq3253_zl_decorin_6azglc_itag.ScanId;v=1;d1=45757.45757.2	controllerType=0 controllerNumber=1 scan=45757	77.5329
41779:2	1	R.RHPYFYAPELLY.Y			784.899	2	1568.79	1568.79	0	0.1	168	CRagged	577.49	537.25	537.25	5.44	303	>>sp|ALBU_BOVIN|(Common contaminant protein)	595	iq3253_zl_decorin_6azglc_itag.ScanId;v=1;d1=45573.45573.2	controllerType=0 controllerNumber=1 scan=45573	77.2666
41956:2	1	R.RHPYFYAPELLY.Y			784.899	2	1568.79	1568.79	0	0.4	168	CRagged	588.89	585.89	585.89	6.55	303	>>sp|ALBU_BOVIN|(Common contaminant protein)	595	iq3253_zl_decorin_6azglc_itag.ScanId;v=1;d1=45755.45755.2	controllerType=0 controllerNumber=1 scan=45755	77.5306
41608:2	1	R.RHPYFYAPELLY.Y			784.898	2	1568.79	1568.79	0	0	168	CRagged	598.02	558.76	558.76	6.55	303	>>sp|ALBU_BOVIN|(Common contaminant protein)	595	iq3253_zl_decorin_6azglc_itag.ScanId;v=1;d1=45397.45397.2	controllerType=0 controllerNumber=1 scan=45397	77.0155
41584:2	1	R.RHPYFYAPELLY.Y			784.898	2	1568.79	1568.79	0	-0.2	168	CRagged	602.93	563.9	563.9	7.55	303	>>sp|ALBU_BOVIN|(Common contaminant protein)	595	iq3253_zl_decorin_6azglc_itag.ScanId;v=1;d1=45372.45372.2	controllerType=0 controllerNumber=1 scan=45372	76.9774
41580:2	1	R.RHPYFYAPELLY.Y			784.898	2	1568.79	1568.79	0	-0.2	168	CRagged	612.99	568.91	568.91	7.55	303	>>sp|ALBU_BOVIN|(Common contaminant protein)	595	iq3253_zl_decorin_6azglc_itag.ScanId;v=1;d1=45368.45368.2	controllerType=0 controllerNumber=1 scan=45368	76.9725
68802:3	1	R.RHPYFYAPELLYY.A			577.956	3	1731.85	1731.85	0	-0.4	168	CRagged	12.97	12.97	12.97	0.22	303	>>sp|ALBU_BOVIN|(Common contaminant protein)	595	iq3253_zl_decorin_6azglc_itag.ScanId;v=1;d1=73535.73535.3	controllerType=0 controllerNumber=1 scan=73535	118.782
69429:3	1	R.RHPYFYAPELLYY.A			577.956	3	1731.85	1731.85	0	0.8	168	CRagged	29.15	29.15	29.15	0.24	303	>>sp|ALBU_BOVIN|(Common contaminant protein)	595	iq3253_zl_decorin_6azglc_itag.ScanId;v=1;d1=74190.74190.3	controllerType=0 controllerNumber=1 scan=74190	119.771
52094:3	1	R.RHPYFYAPELLYY.A			577.956	3	1731.85	1731.85	0	-0.1	168	CRagged	38.11	38.11	38.11	0.13	303	>>sp|ALBU_BOVIN|(Common contaminant protein)	595	iq3253_zl_decorin_6azglc_itag.ScanId;v=1;d1=56232.56232.3	controllerType=0 controllerNumber=1 scan=56232	92.88
70233:3	1	R.RHPYFYAPELLYY.A			577.956	3	1731.85	1731.85	0	0.7	168	CRagged	40.88	40.88	40.88	0.44	303	>>sp|ALBU_BOVIN|(Common contaminant protein)	595	iq3253_zl_decorin_6azglc_itag.ScanId;v=1;d1=75033.75033.3	controllerType=0 controllerNumber=1 scan=75033	121.049
65221:3	1	R.RHPYFYAPELLYY.A			577.956	3	1731.85	1731.85	0	-0.1	168	CRagged	42.57	42.57	42.57	0.46	303	>>sp|ALBU_BOVIN|(Common contaminant protein)	595	iq3253_zl_decorin_6azglc_itag.ScanId;v=1;d1=69826.69826.3	controllerType=0 controllerNumber=1 scan=69826	113.259
68516:3	1	R.RHPYFYAPELLYY.A			577.956	3	1731.85	1731.85	0	0.4	168	CRagged	68.81	68.81	68.81	0.7	303	>>sp|ALBU_BOVIN|(Common contaminant protein)	595	iq3253_zl_decorin_6azglc_itag.ScanId;v=1;d1=73239.73239.3	controllerType=0 controllerNumber=1 scan=73239	118.347
70411:3	1	R.RHPYFYAPELLYY.A			577.956	3	1731.85	1731.85	0	0.7	168	CRagged	71.55	71.55	71.55	0.42	303	>>sp|ALBU_BOVIN|(Common contaminant protein)	595	iq3253_zl_decorin_6azglc_itag.ScanId;v=1;d1=75220.75220.3	controllerType=0 controllerNumber=1 scan=75220	121.339
66398:3	1	R.RHPYFYAPELLYY.A			577.956	3	1731.85	1731.85	0	0.2	168	CRagged	73.46	73.46	73.46	0.36	303	>>sp|ALBU_BOVIN|(Common contaminant protein)	595	iq3253_zl_decorin_6azglc_itag.ScanId;v=1;d1=71046.71046.3	controllerType=0 controllerNumber=1 scan=71046	115.079
67438:3	1	R.RHPYFYAPELLYY.A			577.956	3	1731.85	1731.85	0	0.3	168	CRagged	76.46	76.46	76.46	0.5	303	>>sp|ALBU_BOVIN|(Common contaminant protein)	595	iq3253_zl_decorin_6azglc_itag.ScanId;v=1;d1=72123.72123.3	controllerType=0 controllerNumber=1 scan=72123	116.687
65065:3	1	R.RHPYFYAPELLYY.A			577.956	3	1731.85	1731.85	0	0.1	168	CRagged	78.04	78.04	78.04	0.68	303	>>sp|ALBU_BOVIN|(Common contaminant protein)	595	iq3253_zl_decorin_6azglc_itag.ScanId;v=1;d1=69664.69664.3	controllerType=0 controllerNumber=1 scan=69664	113.013
69204:3	1	R.RHPYFYAPELLYY.A			577.956	3	1731.85	1731.85	0	-0.1	168	CRagged	87.16	87.16	87.16	0.39	303	>>sp|ALBU_BOVIN|(Common contaminant protein)	595	iq3253_zl_decorin_6azglc_itag.ScanId;v=1;d1=73954.73954.3	controllerType=0 controllerNumber=1 scan=73954	119.409
67762:3	1	R.RHPYFYAPELLYY.A			577.956	3	1731.85	1731.85	0	1	168	CRagged	90.06	90.06	90.06	0.84	303	>>sp|ALBU_BOVIN|(Common contaminant protein)	595	iq3253_zl_decorin_6azglc_itag.ScanId;v=1;d1=72458.72458.3	controllerType=0 controllerNumber=1 scan=72458	117.192
68242:3	1	R.RHPYFYAPELLYY.A			577.956	3	1731.85	1731.85	0	0.4	168	CRagged	90.48	90.48	90.48	0.72	303	>>sp|ALBU_BOVIN|(Common contaminant protein)	595	iq3253_zl_decorin_6azglc_itag.ScanId;v=1;d1=72954.72954.3	controllerType=0 controllerNumber=1 scan=72954	117.921
69640:3	1	R.RHPYFYAPELLYY.A			577.956	3	1731.85	1731.85	0	-0.6	168	CRagged	101.71	101.71	101.71	0.62	303	>>sp|ALBU_BOVIN|(Common contaminant protein)	595	iq3253_zl_decorin_6azglc_itag.ScanId;v=1;d1=74411.74411.3	controllerType=0 controllerNumber=1 scan=74411	120.104
68226:3	1	R.RHPYFYAPELLYY.A			577.956	3	1731.85	1731.85	0	0.4	168	CRagged	105.82	105.82	105.82	0.78	303	>>sp|ALBU_BOVIN|(Common contaminant protein)	595	iq3253_zl_decorin_6azglc_itag.ScanId;v=1;d1=72938.72938.3	controllerType=0 controllerNumber=1 scan=72938	117.901
70013:3	1	R.RHPYFYAPELLYY.A			577.956	3	1731.85	1731.85	0	-0.4	168	CRagged	106.25	106.25	106.25	0.62	303	>>sp|ALBU_BOVIN|(Common contaminant protein)	595	iq3253_zl_decorin_6azglc_itag.ScanId;v=1;d1=74802.74802.3	controllerType=0 controllerNumber=1 scan=74802	120.695
63357:3	1	R.RHPYFYAPELLYY.A			577.956	3	1731.85	1731.85	0	0.7	168	CRagged	111.61	111.61	111.61	0.78	303	>>sp|ALBU_BOVIN|(Common contaminant protein)	595	iq3253_zl_decorin_6azglc_itag.ScanId;v=1;d1=67901.67901.3	controllerType=0 controllerNumber=1 scan=67901	110.377
67968:3	1	R.RHPYFYAPELLYY.A			577.956	3	1731.85	1731.85	0	0.9	168	CRagged	114.17	114.17	114.17	0.78	303	>>sp|ALBU_BOVIN|(Common contaminant protein)	595	iq3253_zl_decorin_6azglc_itag.ScanId;v=1;d1=72671.72671.3	controllerType=0 controllerNumber=1 scan=72671	117.507
67211:3	1	R.RHPYFYAPELLYY.A			577.956	3	1731.85	1731.85	0	-0.3	168	CRagged	117.26	117.26	117.26	0.62	303	>>sp|ALBU_BOVIN|(Common contaminant protein)	595	iq3253_zl_decorin_6azglc_itag.ScanId;v=1;d1=71888.71888.3	controllerType=0 controllerNumber=1 scan=71888	116.337
69418:3	1	R.RHPYFYAPELLYY.A			577.956	3	1731.85	1731.85	0	0.8	168	CRagged	118.02	118.02	118.02	0.84	303	>>sp|ALBU_BOVIN|(Common contaminant protein)	595	iq3253_zl_decorin_6azglc_itag.ScanId;v=1;d1=74179.74179.3	controllerType=0 controllerNumber=1 scan=74179	119.757
72281:3	1	R.RHPYFYAPELLYY.A			577.957	3	1731.85	1731.85	0	1.2	168	CRagged	118.97	118.97	118.97	0.31	303	>>sp|ALBU_BOVIN|(Common contaminant protein)	595	iq3253_zl_decorin_6azglc_itag.ScanId;v=1;d1=77232.77232.3	controllerType=0 controllerNumber=1 scan=77232	124.679
68042:3	1	R.RHPYFYAPELLYY.A			577.956	3	1731.85	1731.85	0	0.8	168	CRagged	120.46	120.46	120.46	0.89	303	>>sp|ALBU_BOVIN|(Common contaminant protein)	595	iq3253_zl_decorin_6azglc_itag.ScanId;v=1;d1=72747.72747.3	controllerType=0 controllerNumber=1 scan=72747	117.617
66386:3	1	R.RHPYFYAPELLYY.A			577.956	3	1731.85	1731.85	0	0.2	168	CRagged	120.94	120.94	120.94	0.85	303	>>sp|ALBU_BOVIN|(Common contaminant protein)	595	iq3253_zl_decorin_6azglc_itag.ScanId;v=1;d1=71034.71034.3	controllerType=0 controllerNumber=1 scan=71034	115.062
68497:3	1	R.RHPYFYAPELLYY.A			577.956	3	1731.85	1731.85	0	-0.6	168	CRagged	126.75	126.75	126.75	1	303	>>sp|ALBU_BOVIN|(Common contaminant protein)	595	iq3253_zl_decorin_6azglc_itag.ScanId;v=1;d1=73219.73219.3	controllerType=0 controllerNumber=1 scan=73219	118.317
69012:3	1	R.RHPYFYAPELLYY.A			577.956	3	1731.85	1731.85	0	0.8	168	CRagged	128.07	128.07	128.07	1.01	303	>>sp|ALBU_BOVIN|(Common contaminant protein)	595	iq3253_zl_decorin_6azglc_itag.ScanId;v=1;d1=73755.73755.3	controllerType=0 controllerNumber=1 scan=73755	119.11
68199:3	1	R.RHPYFYAPELLYY.A			577.956	3	1731.85	1731.85	0	-0.1	168	CRagged	131.51	131.51	131.51	0.85	303	>>sp|ALBU_BOVIN|(Common contaminant protein)	595	iq3253_zl_decorin_6azglc_itag.ScanId;v=1;d1=72910.72910.3	controllerType=0 controllerNumber=1 scan=72910	117.86
69035:3	1	R.RHPYFYAPELLYY.A			577.956	3	1731.85	1731.85	0	-0.1	168	CRagged	131.52	131.52	131.52	1	303	>>sp|ALBU_BOVIN|(Common contaminant protein)	595	iq3253_zl_decorin_6azglc_itag.ScanId;v=1;d1=73779.73779.3	controllerType=0 controllerNumber=1 scan=73779	119.147
67739:3	1	R.RHPYFYAPELLYY.A			577.956	3	1731.85	1731.85	0	0.3	168	CRagged	133.03	133.03	133.03	0.85	303	>>sp|ALBU_BOVIN|(Common contaminant protein)	595	iq3253_zl_decorin_6azglc_itag.ScanId;v=1;d1=72434.72434.3	controllerType=0 controllerNumber=1 scan=72434	117.156
68758:3	1	R.RHPYFYAPELLYY.A			577.956	3	1731.85	1731.85	0	0	168	CRagged	133.25	133.25	133.25	0.91	303	>>sp|ALBU_BOVIN|(Common contaminant protein)	595	iq3253_zl_decorin_6azglc_itag.ScanId;v=1;d1=73490.73490.3	controllerType=0 controllerNumber=1 scan=73490	118.718
64968:3	1	R.RHPYFYAPELLYY.A			577.956	3	1731.85	1731.85	0	0.9	168	CRagged	135.52	135.52	135.52	0.71	303	>>sp|ALBU_BOVIN|(Common contaminant protein)	595	iq3253_zl_decorin_6azglc_itag.ScanId;v=1;d1=69564.69564.3	controllerType=0 controllerNumber=1 scan=69564	112.86
67136:3	1	R.RHPYFYAPELLYY.A			577.956	3	1731.85	1731.85	0	0.6	168	CRagged	136.2	136.2	136.2	1.01	303	>>sp|ALBU_BOVIN|(Common contaminant protein)	595	iq3253_zl_decorin_6azglc_itag.ScanId;v=1;d1=71811.71811.3	controllerType=0 controllerNumber=1 scan=71811	116.222
66640:3	1	R.RHPYFYAPELLYY.A			577.956	3	1731.85	1731.85	0	-0.1	168	CRagged	137.66	137.66	137.66	1	303	>>sp|ALBU_BOVIN|(Common contaminant protein)	595	iq3253_zl_decorin_6azglc_itag.ScanId;v=1;d1=71297.71297.3	controllerType=0 controllerNumber=1 scan=71297	115.453
61507:3	1	R.RHPYFYAPELLYY.A			577.956	3	1731.85	1731.85	0	1	168	CRagged	137.93	137.93	137.93	0.89	303	>>sp|ALBU_BOVIN|(Common contaminant protein)	595	iq3253_zl_decorin_6azglc_itag.ScanId;v=1;d1=65981.65981.3	controllerType=0 controllerNumber=1 scan=65981	107.475
64627:3	1	R.RHPYFYAPELLYY.A			577.956	3	1731.85	1731.85	0	0.1	168	CRagged	141.98	141.98	141.98	0.92	303	>>sp|ALBU_BOVIN|(Common contaminant protein)	595	iq3253_zl_decorin_6azglc_itag.ScanId;v=1;d1=69211.69211.3	controllerType=0 controllerNumber=1 scan=69211	112.317
69831:3	1	R.RHPYFYAPELLYY.A			577.956	3	1731.85	1731.85	0	-0.6	168	CRagged	146.88	146.88	146.88	1.14	303	>>sp|ALBU_BOVIN|(Common contaminant protein)	595	iq3253_zl_decorin_6azglc_itag.ScanId;v=1;d1=74611.74611.3	controllerType=0 controllerNumber=1 scan=74611	120.405
65633:3	1	R.RHPYFYAPELLYY.A			577.956	3	1731.85	1731.85	0	-0.4	168	CRagged	153.05	153.05	153.05	0.87	303	>>sp|ALBU_BOVIN|(Common contaminant protein)	595	iq3253_zl_decorin_6azglc_itag.ScanId;v=1;d1=70252.70252.3	controllerType=0 controllerNumber=1 scan=70252	113.89
69804:3	1	R.RHPYFYAPELLYY.A			577.956	3	1731.85	1731.85	0	1	168	CRagged	155.16	155.16	155.16	0.92	303	>>sp|ALBU_BOVIN|(Common contaminant protein)	595	iq3253_zl_decorin_6azglc_itag.ScanId;v=1;d1=74583.74583.3	controllerType=0 controllerNumber=1 scan=74583	120.365
65916:3	1	R.RHPYFYAPELLYY.A			577.956	3	1731.85	1731.85	0	0.1	168	CRagged	155.19	155.19	155.19	1.13	303	>>sp|ALBU_BOVIN|(Common contaminant protein)	595	iq3253_zl_decorin_6azglc_itag.ScanId;v=1;d1=70545.70545.3	controllerType=0 controllerNumber=1 scan=70545	114.332
63930:3	1	R.RHPYFYAPELLYY.A			577.956	3	1731.85	1731.85	0	0	168	CRagged	156.24	156.24	156.24	0.87	303	>>sp|ALBU_BOVIN|(Common contaminant protein)	595	iq3253_zl_decorin_6azglc_itag.ScanId;v=1;d1=68492.68492.3	controllerType=0 controllerNumber=1 scan=68492	111.248
70826:3	1	R.RHPYFYAPELLYY.A			577.956	3	1731.85	1731.85	0	0.7	168	CRagged	156.89	156.89	156.89	1.08	303	>>sp|ALBU_BOVIN|(Common contaminant protein)	595	iq3253_zl_decorin_6azglc_itag.ScanId;v=1;d1=75661.75661.3	controllerType=0 controllerNumber=1 scan=75661	122.051
69875:3	1	R.RHPYFYAPELLYY.A			577.956	3	1731.85	1731.85	0	0.7	168	CRagged	157.42	157.42	157.42	0.92	303	>>sp|ALBU_BOVIN|(Common contaminant protein)	595	iq3253_zl_decorin_6azglc_itag.ScanId;v=1;d1=74657.74657.3	controllerType=0 controllerNumber=1 scan=74657	120.471
69190:3	1	R.RHPYFYAPELLYY.A			577.956	3	1731.85	1731.85	0	-0.1	168	CRagged	160.24	160.24	160.24	1.28	303	>>sp|ALBU_BOVIN|(Common contaminant protein)	595	iq3253_zl_decorin_6azglc_itag.ScanId;v=1;d1=73940.73940.3	controllerType=0 controllerNumber=1 scan=73940	119.39
67601:3	1	R.RHPYFYAPELLYY.A			577.955	3	1731.85	1731.85	0	-0.8	168	CRagged	162.04	162.04	162.04	1.14	303	>>sp|ALBU_BOVIN|(Common contaminant protein)	595	iq3253_zl_decorin_6azglc_itag.ScanId;v=1;d1=72291.72291.3	controllerType=0 controllerNumber=1 scan=72291	116.942
62647:3	1	R.RHPYFYAPELLYY.A			577.956	3	1731.85	1731.85	0	0.4	168	CRagged	162.09	162.09	162.09	1.5	303	>>sp|ALBU_BOVIN|(Common contaminant protein)	595	iq3253_zl_decorin_6azglc_itag.ScanId;v=1;d1=67161.67161.3	controllerType=0 controllerNumber=1 scan=67161	109.278
67624:3	1	R.RHPYFYAPELLYY.A			577.956	3	1731.85	1731.85	0	0.3	168	CRagged	162.32	162.32	162.32	1.28	303	>>sp|ALBU_BOVIN|(Common contaminant protein)	595	iq3253_zl_decorin_6azglc_itag.ScanId;v=1;d1=72315.72315.3	controllerType=0 controllerNumber=1 scan=72315	116.979
63985:3	1	R.RHPYFYAPELLYY.A			577.956	3	1731.85	1731.85	0	0.5	168	CRagged	163.25	163.25	163.25	1.56	303	>>sp|ALBU_BOVIN|(Common contaminant protein)	595	iq3253_zl_decorin_6azglc_itag.ScanId;v=1;d1=68549.68549.3	controllerType=0 controllerNumber=1 scan=68549	111.33
65887:3	1	R.RHPYFYAPELLYY.A			577.956	3	1731.85	1731.85	0	-0.5	168	CRagged	164.38	164.38	164.38	1.56	303	>>sp|ALBU_BOVIN|(Common contaminant protein)	595	iq3253_zl_decorin_6azglc_itag.ScanId;v=1;d1=70515.70515.3	controllerType=0 controllerNumber=1 scan=70515	114.289
66411:3	1	R.RHPYFYAPELLYY.A			577.955	3	1731.85	1731.85	0	-0.7	168	CRagged	165.21	165.21	165.21	1.28	303	>>sp|ALBU_BOVIN|(Common contaminant protein)	595	iq3253_zl_decorin_6azglc_itag.ScanId;v=1;d1=71060.71060.3	controllerType=0 controllerNumber=1 scan=71060	115.1
69590:3	1	R.RHPYFYAPELLYY.A			577.956	3	1731.85	1731.85	0	-0.1	168	CRagged	166.1	166.1	166.1	1.28	303	>>sp|ALBU_BOVIN|(Common contaminant protein)	595	iq3253_zl_decorin_6azglc_itag.ScanId;v=1;d1=74359.74359.3	controllerType=0 controllerNumber=1 scan=74359	120.028
64842:3	1	R.RHPYFYAPELLYY.A			577.955	3	1731.85	1731.85	0	-0.7	168	CRagged	168.74	168.74	168.74	1.1	303	>>sp|ALBU_BOVIN|(Common contaminant protein)	595	iq3253_zl_decorin_6azglc_itag.ScanId;v=1;d1=69433.69433.3	controllerType=0 controllerNumber=1 scan=69433	112.658
65668:3	1	R.RHPYFYAPELLYY.A			577.956	3	1731.85	1731.85	0	0.1	168	CRagged	170.42	170.42	170.42	1.5	303	>>sp|ALBU_BOVIN|(Common contaminant protein)	595	iq3253_zl_decorin_6azglc_itag.ScanId;v=1;d1=70288.70288.3	controllerType=0 controllerNumber=1 scan=70288	113.944
70228:3	1	R.RHPYFYAPELLYY.A			577.956	3	1731.85	1731.85	0	0.7	168	CRagged	171.81	171.81	171.81	1.5	303	>>sp|ALBU_BOVIN|(Common contaminant protein)	595	iq3253_zl_decorin_6azglc_itag.ScanId;v=1;d1=75028.75028.3	controllerType=0 controllerNumber=1 scan=75028	121.043
67364:3	1	R.RHPYFYAPELLYY.A			577.956	3	1731.85	1731.85	0	0.1	168	CRagged	172.09	172.09	172.09	1.56	303	>>sp|ALBU_BOVIN|(Common contaminant protein)	595	iq3253_zl_decorin_6azglc_itag.ScanId;v=1;d1=72047.72047.3	controllerType=0 controllerNumber=1 scan=72047	116.581
70801:3	1	R.RHPYFYAPELLYY.A			577.956	3	1731.85	1731.85	0	1	168	CRagged	173.14	173.14	173.14	1.5	303	>>sp|ALBU_BOVIN|(Common contaminant protein)	595	iq3253_zl_decorin_6azglc_itag.ScanId;v=1;d1=75635.75635.3	controllerType=0 controllerNumber=1 scan=75635	122.009
70036:3	1	R.RHPYFYAPELLYY.A			577.956	3	1731.85	1731.85	0	0.9	168	CRagged	173.3	173.3	173.3	1.2	303	>>sp|ALBU_BOVIN|(Common contaminant protein)	595	iq3253_zl_decorin_6azglc_itag.ScanId;v=1;d1=74826.74826.3	controllerType=0 controllerNumber=1 scan=74826	120.73
68423:3	1	R.RHPYFYAPELLYY.A			577.956	3	1731.85	1731.85	0	0.2	168	CRagged	174.9	174.9	174.9	1.5	303	>>sp|ALBU_BOVIN|(Common contaminant protein)	595	iq3253_zl_decorin_6azglc_itag.ScanId;v=1;d1=73142.73142.3	controllerType=0 controllerNumber=1 scan=73142	118.203
70406:3	1	R.RHPYFYAPELLYY.A			577.956	3	1731.85	1731.85	0	0.7	168	CRagged	176.12	176.12	176.12	1.2	303	>>sp|ALBU_BOVIN|(Common contaminant protein)	595	iq3253_zl_decorin_6azglc_itag.ScanId;v=1;d1=75215.75215.3	controllerType=0 controllerNumber=1 scan=75215	121.333
63706:3	1	R.RHPYFYAPELLYY.A			577.956	3	1731.85	1731.85	0	0.4	168	CRagged	177.12	177.12	177.12	1.2	303	>>sp|ALBU_BOVIN|(Common contaminant protein)	595	iq3253_zl_decorin_6azglc_itag.ScanId;v=1;d1=68261.68261.3	controllerType=0 controllerNumber=1 scan=68261	110.908
67399:3	1	R.RHPYFYAPELLYY.A			577.956	3	1731.85	1731.85	0	0.4	168	CRagged	178.18	178.18	178.18	1.5	303	>>sp|ALBU_BOVIN|(Common contaminant protein)	595	iq3253_zl_decorin_6azglc_itag.ScanId;v=1;d1=72083.72083.3	controllerType=0 controllerNumber=1 scan=72083	116.632
70488:3	1	R.RHPYFYAPELLYY.A			577.956	3	1731.85	1731.85	0	0.1	168	CRagged	181.4	181.4	181.4	1.34	303	>>sp|ALBU_BOVIN|(Common contaminant protein)	595	iq3253_zl_decorin_6azglc_itag.ScanId;v=1;d1=75302.75302.3	controllerType=0 controllerNumber=1 scan=75302	121.47
65657:3	1	R.RHPYFYAPELLYY.A			577.956	3	1731.85	1731.85	0	0.1	168	CRagged	181.65	181.65	181.65	1.57	303	>>sp|ALBU_BOVIN|(Common contaminant protein)	595	iq3253_zl_decorin_6azglc_itag.ScanId;v=1;d1=70277.70277.3	controllerType=0 controllerNumber=1 scan=70277	113.929
70669:3	1	R.RHPYFYAPELLYY.A			577.956	3	1731.85	1731.85	0	0.3	168	CRagged	184.22	184.22	184.22	1.51	303	>>sp|ALBU_BOVIN|(Common contaminant protein)	595	iq3253_zl_decorin_6azglc_itag.ScanId;v=1;d1=75495.75495.3	controllerType=0 controllerNumber=1 scan=75495	121.783
60607:3	1	R.RHPYFYAPELLYY.A			577.956	3	1731.85	1731.85	0	0.1	168	CRagged	186	186	186	1.13	303	>>sp|ALBU_BOVIN|(Common contaminant protein)	595	iq3253_zl_decorin_6azglc_itag.ScanId;v=1;d1=65053.65053.3	controllerType=0 controllerNumber=1 scan=65053	106.09
70978:3	1	R.RHPYFYAPELLYY.A			577.956	3	1731.85	1731.85	0	0.3	168	CRagged	189.4	189.4	189.4	1.57	303	>>sp|ALBU_BOVIN|(Common contaminant protein)	595	iq3253_zl_decorin_6azglc_itag.ScanId;v=1;d1=75825.75825.3	controllerType=0 controllerNumber=1 scan=75825	122.338
70659:3	1	R.RHPYFYAPELLYY.A			577.956	3	1731.85	1731.85	0	-0.3	168	CRagged	190.95	190.95	190.95	1.34	303	>>sp|ALBU_BOVIN|(Common contaminant protein)	595	iq3253_zl_decorin_6azglc_itag.ScanId;v=1;d1=75484.75484.3	controllerType=0 controllerNumber=1 scan=75484	121.763
61177:3	1	R.RHPYFYAPELLYY.A			577.956	3	1731.85	1731.85	0	0.6	168	CRagged	197.62	197.62	197.62	1.51	303	>>sp|ALBU_BOVIN|(Common contaminant protein)	595	iq3253_zl_decorin_6azglc_itag.ScanId;v=1;d1=65641.65641.3	controllerType=0 controllerNumber=1 scan=65641	106.973
70640:3	1	R.RHPYFYAPELLYY.A			577.956	3	1731.85	1731.85	0	0.9	168	CRagged	197.85	197.85	197.85	1.57	303	>>sp|ALBU_BOVIN|(Common contaminant protein)	595	iq3253_zl_decorin_6azglc_itag.ScanId;v=1;d1=75463.75463.3	controllerType=0 controllerNumber=1 scan=75463	121.724
60697:3	1	R.RHPYFYAPELLYY.A			577.956	3	1731.85	1731.85	0	0.8	168	CRagged	199.21	199.21	199.21	1.51	303	>>sp|ALBU_BOVIN|(Common contaminant protein)	595	iq3253_zl_decorin_6azglc_itag.ScanId;v=1;d1=65146.65146.3	controllerType=0 controllerNumber=1 scan=65146	106.234
62843:3	1	R.RHPYFYAPELLYY.A			577.955	3	1731.85	1731.85	0	-0.8	168	CRagged	202.94	202.94	202.94	1.49	303	>>sp|ALBU_BOVIN|(Common contaminant protein)	595	iq3253_zl_decorin_6azglc_itag.ScanId;v=1;d1=67363.67363.3	controllerType=0 controllerNumber=1 scan=67363	109.575
65033:3	1	R.RHPYFYAPELLYY.A			577.956	3	1731.85	1731.85	0	0.8	168	CRagged	204.28	204.28	204.28	1.61	303	>>sp|ALBU_BOVIN|(Common contaminant protein)	595	iq3253_zl_decorin_6azglc_itag.ScanId;v=1;d1=69631.69631.3	controllerType=0 controllerNumber=1 scan=69631	112.96
66683:3	1	R.RHPYFYAPELLYY.A			577.957	3	1731.86	1731.85	0	1.3	168	CRagged	204.28	204.28	204.28	1.59	303	>>sp|ALBU_BOVIN|(Common contaminant protein)	595	iq3253_zl_decorin_6azglc_itag.ScanId;v=1;d1=71341.71341.3	controllerType=0 controllerNumber=1 scan=71341	115.518
68800:3	1	R.RHPYFYAPELLYY.A			577.956	3	1731.85	1731.85	0	-0.4	168	CRagged	206.67	206.67	206.67	1.59	303	>>sp|ALBU_BOVIN|(Common contaminant protein)	595	iq3253_zl_decorin_6azglc_itag.ScanId;v=1;d1=73533.73533.3	controllerType=0 controllerNumber=1 scan=73533	118.779
68003:3	1	R.RHPYFYAPELLYY.A			577.956	3	1731.85	1731.85	0	-0.1	168	CRagged	207.26	207.26	207.26	1.55	303	>>sp|ALBU_BOVIN|(Common contaminant protein)	595	iq3253_zl_decorin_6azglc_itag.ScanId;v=1;d1=72707.72707.3	controllerType=0 controllerNumber=1 scan=72707	117.559
61456:3	1	R.RHPYFYAPELLYY.A			577.956	3	1731.85	1731.85	0	1	168	CRagged	210.04	210.04	210.04	1.6	303	>>sp|ALBU_BOVIN|(Common contaminant protein)	595	iq3253_zl_decorin_6azglc_itag.ScanId;v=1;d1=65929.65929.3	controllerType=0 controllerNumber=1 scan=65929	107.404
65428:3	1	R.RHPYFYAPELLYY.A			577.956	3	1731.85	1731.85	0	0.1	168	CRagged	210.2	210.2	210.2	1.55	303	>>sp|ALBU_BOVIN|(Common contaminant protein)	595	iq3253_zl_decorin_6azglc_itag.ScanId;v=1;d1=70041.70041.3	controllerType=0 controllerNumber=1 scan=70041	113.58
60276:3	1	R.RHPYFYAPELLYY.A			577.956	3	1731.85	1731.85	0	0	168	CRagged	210.44	210.44	210.44	1.16	303	>>sp|ALBU_BOVIN|(Common contaminant protein)	595	iq3253_zl_decorin_6azglc_itag.ScanId;v=1;d1=64699.64699.3	controllerType=0 controllerNumber=1 scan=64699	105.527
64020:3	1	R.RHPYFYAPELLYY.A			577.956	3	1731.85	1731.85	0	0.1	168	CRagged	210.76	210.76	210.76	1.59	303	>>sp|ALBU_BOVIN|(Common contaminant protein)	595	iq3253_zl_decorin_6azglc_itag.ScanId;v=1;d1=68585.68585.3	controllerType=0 controllerNumber=1 scan=68585	111.384
64616:3	1	R.RHPYFYAPELLYY.A			577.956	3	1731.85	1731.85	0	0.1	168	CRagged	211.78	211.78	211.78	1.6	303	>>sp|ALBU_BOVIN|(Common contaminant protein)	595	iq3253_zl_decorin_6azglc_itag.ScanId;v=1;d1=69200.69200.3	controllerType=0 controllerNumber=1 scan=69200	112.303
69610:3	1	R.RHPYFYAPELLYY.A			577.956	3	1731.85	1731.85	0	0.2	168	CRagged	212.68	212.68	212.68	1.55	303	>>sp|ALBU_BOVIN|(Common contaminant protein)	595	iq3253_zl_decorin_6azglc_itag.ScanId;v=1;d1=74380.74380.3	controllerType=0 controllerNumber=1 scan=74380	120.058
64539:3	1	R.RHPYFYAPELLYY.A			577.956	3	1731.85	1731.85	0	0.4	168	CRagged	214.54	214.54	214.54	1.48	303	>>sp|ALBU_BOVIN|(Common contaminant protein)	595	iq3253_zl_decorin_6azglc_itag.ScanId;v=1;d1=69121.69121.3	controllerType=0 controllerNumber=1 scan=69121	112.189
66844:3	1	R.RHPYFYAPELLYY.A			577.957	3	1731.86	1731.85	0	1.5	168	CRagged	215.66	215.66	215.66	1.61	303	>>sp|ALBU_BOVIN|(Common contaminant protein)	595	iq3253_zl_decorin_6azglc_itag.ScanId;v=1;d1=71508.71508.3	controllerType=0 controllerNumber=1 scan=71508	115.766
64344:3	1	R.RHPYFYAPELLYY.A			577.956	3	1731.85	1731.85	0	0.4	168	CRagged	217.44	217.44	217.44	1.65	303	>>sp|ALBU_BOVIN|(Common contaminant protein)	595	iq3253_zl_decorin_6azglc_itag.ScanId;v=1;d1=68920.68920.3	controllerType=0 controllerNumber=1 scan=68920	111.896
62116:3	1	R.RHPYFYAPELLYY.A			577.956	3	1731.85	1731.85	0	1	168	CRagged	219.89	219.89	219.89	1.61	303	>>sp|ALBU_BOVIN|(Common contaminant protein)	595	iq3253_zl_decorin_6azglc_itag.ScanId;v=1;d1=66609.66609.3	controllerType=0 controllerNumber=1 scan=66609	108.414
60209:3	1	R.RHPYFYAPELLYY.A			577.956	3	1731.85	1731.85	0	0.2	168	CRagged	220.06	220.06	220.06	1.77	303	>>sp|ALBU_BOVIN|(Common contaminant protein)	595	iq3253_zl_decorin_6azglc_itag.ScanId;v=1;d1=64630.64630.3	controllerType=0 controllerNumber=1 scan=64630	105.421
64323:3	1	R.RHPYFYAPELLYY.A			577.956	3	1731.85	1731.85	0	0.3	168	CRagged	220.82	220.82	220.82	1.73	303	>>sp|ALBU_BOVIN|(Common contaminant protein)	595	iq3253_zl_decorin_6azglc_itag.ScanId;v=1;d1=68898.68898.3	controllerType=0 controllerNumber=1 scan=68898	111.862
64876:3	1	R.RHPYFYAPELLYY.A			577.956	3	1731.85	1731.85	0	0.2	168	CRagged	220.86	220.86	220.86	1.7	303	>>sp|ALBU_BOVIN|(Common contaminant protein)	595	iq3253_zl_decorin_6azglc_itag.ScanId;v=1;d1=69468.69468.3	controllerType=0 controllerNumber=1 scan=69468	112.712
[truncated: 13,193 more rows]

## Sheet: Proteins
Protein Rank	Description	|Log Prob|	Best |Log Prob|	Best score	Total Intensity	# of spectra	# of unique peptides	# of mod peptides	Coverage %	# AA's in protein	Protein DB number
[truncated: 555 more rows]
