# Supplementary material for: Xylosyltransferase engineering to manipulate proteoglycans in mammalian cells
Source: Nat Chem Biol. 2026 Jan 20;22(4):612–21. doi: 10.1038/s41589-025-02113-w (PMC13038410; doi:10.1038/s41589-025-02113-w)
Supplement: Supplementary file 21 — Cell spreading analysis data for Fig. 5f. [file 41589_2025_2113_MOESM21_ESM.xlsx]

## Sheet: Sheet1
All readings with negative values were set to 0.
REPLICATE 1
	WT	NTC	hSDC137	hSDC137HEP	hSDC1-6Az	hSDC1-6AzHEP
	65.7065	0	203.493	64.5966	33.7975	92.8305
	84.5893	0	5.71613	114.278	40.1077	83.9935
	173.595	0	46.8076	144.169	56.2378	89.3166
	134.83	18.9313	0	146.941	31.2957	67.5881
	101.206	53.2719	0	92.1185	26.0688	32.3707
	76.9284	0	0	34.6595	103.297	84.3334
	125.762	2.17375	59.6905	49.5609	0	81.2788
	81.9732	0	116.471	34.3167	41.0125	72.7543
	65.2182	0	0	48.1641	38.2301	62.3183
	89.3956	0	4.13864	68.9199	42.3938	4.2269
			47.9506
REPLICATE 2
	WT	NTC	hSDC137	hSDC137HEP	hSDC1-6Az	hSDC1-6AzHEP
	57.877	0		85.3423	3.13379	85.3542
	76.9793	24.3725	2.5806	66.5582	28.7077	155.561
	136.022	23.9047	52.2972	87.5033	26.6753	80.7175
	62.3292	30.5427	47.3181	57.7313	30.2002	89.9152
	104.606	18.1314	50.6813	97.4832	49.2907	65.3285
	158.283	0	32.2827	36.7247	14.2024	103.249
	115.52	17.6187	23.6266	47.1367	0.292109	136.286
	49.2951	32.0353	80.2052	47.5063	0	94.6052
	61.9992	10.0435	71.0444	63.8077	0	89.2512
	93.6793	0	21.8263	85.3594	0	30.8719
	134.502		46.8731
REPLICATE 3
	WT	NTC	hSDC137	hSDC137HEP	hSDC1-6Az	hSDC1-6AzHEP
	84.1563	0	0	67.295	114.516	92.718
	84.3737	188.475	0	3.53043	91.369	256.931
	108.243	162.141	7.11351	0	110.901	70.1275
	69.9013	0	14.8182	94.2188	15.8358	64.8718
	86.4196	0	79.4952	226.052	35.3706	0
	77.3252	0	122.413	152.086	139.596	118.867
	249.059	0	81.3087	82.6302		118.928
	75.939	0				83.7134
	64.5831	0		275.413
		0		210.663
